# Supplementary material for: Hindlimb kinematics, kinetics and muscle dynamics during sit-to-stand and sit-to-walk transitions in emus (Dromaius novaehollandiae)
Source: J Exp Biol. 2024 Dec 2;227(24):jeb247519. doi: 10.1242/jeb.247519 (PMC11708823; doi:10.1242/jeb.247519)
Supplement: Dataset 1. [file jexbio-227-247519-Dataset1.zip]

Archive with 252 entries (223 files):
- Dataset1/
- Dataset1/DataS1/
- Dataset1/DataS1/Dynamic Simulation/
- Dataset1/DataS1/Dynamic Simulation/._Code
- Dataset1/DataS1/Dynamic Simulation/._sts_additional_trial_DO_with_all_tissue
- Dataset1/DataS1/Dynamic Simulation/._sts_additional_trial_DO_with_rigid_tendon
- Dataset1/DataS1/Dynamic Simulation/._sts_exemplar_trial_DO_with_all_tissue
- Dataset1/DataS1/Dynamic Simulation/._sts_exemplar_trial_DO_with_rigid_tendon
- Dataset1/DataS1/Dynamic Simulation/._stw_additional_trial_DO_with_all_tissue
- Dataset1/DataS1/Dynamic Simulation/._stw_additional_trial_DO_with_rigid_tendon
- Dataset1/DataS1/Dynamic Simulation/._stw_exemplar_trial_DO_with_all_tissue
- Dataset1/DataS1/Dynamic Simulation/._stw_exemplar_trial_DO_with_rigid_tendon
- Dataset1/DataS1/Dynamic Simulation/Code/
- Dataset1/DataS1/Dynamic Simulation/Code/._emu_osimm_tuneTSL_scaledR_dynamic_simulation.osim
- Dataset1/DataS1/Dynamic Simulation/Code/._Example Data
- Dataset1/DataS1/Dynamic Simulation/Code/._external_loads_grf.xml
- Dataset1/DataS1/Dynamic Simulation/Code/._sts_moco_inverse.m
- Dataset1/DataS1/Dynamic Simulation/Code/emu_osimm_tuneTSL_scaledR_dynamic_simulation.osim
- Dataset1/DataS1/Dynamic Simulation/Code/Example Data/
- Dataset1/DataS1/Dynamic Simulation/Code/Example Data/._sts_exemplar_trial_grf_partitioned.mot
- Dataset1/DataS1/Dynamic Simulation/Code/Example Data/._sts_exemplar_trial_ik.mot
- Dataset1/DataS1/Dynamic Simulation/Code/Example Data/sts_exemplar_trial_grf_partitioned.mot
- Dataset1/DataS1/Dynamic Simulation/Code/Example Data/sts_exemplar_trial_ik.mot
- Dataset1/DataS1/Dynamic Simulation/Code/external_loads_grf.xml
- Dataset1/DataS1/Dynamic Simulation/Code/sts_moco_inverse.m
- Dataset1/DataS1/Dynamic Simulation/sts_additional_trial_DO_with_all_tissue/
- Dataset1/DataS1/Dynamic Simulation/sts_additional_trial_DO_with_all_tissue/._sts_additional_trial_muscle_outputs_with_all_tissue.sto
- Dataset1/DataS1/Dynamic Simulation/sts_additional_trial_DO_with_all_tissue/._sts_additional_trial_solve_with_all_tissue.sto
- Dataset1/DataS1/Dynamic Simulation/sts_additional_trial_DO_with_all_tissue/sts_additional_trial_muscle_outputs_with_all_tissue.sto
- Dataset1/DataS1/Dynamic Simulation/sts_additional_trial_DO_with_all_tissue/sts_additional_trial_solve_with_all_tissue.sto
- Dataset1/DataS1/Dynamic Simulation/sts_additional_trial_DO_with_rigid_tendon/
- Dataset1/DataS1/Dynamic Simulation/sts_additional_trial_DO_with_rigid_tendon/._sts_additional_trial_muscle_outputs_with_rigid_tendon.sto
- Dataset1/DataS1/Dynamic Simulation/sts_additional_trial_DO_with_rigid_tendon/._sts_additional_trial_solve_with_rigid_tendon.sto
- Dataset1/DataS1/Dynamic Simulation/sts_additional_trial_DO_with_rigid_tendon/sts_additional_trial_muscle_outputs_with_rigid_tendon.sto
- Dataset1/DataS1/Dynamic Simulation/sts_additional_trial_DO_with_rigid_tendon/sts_additional_trial_solve_with_rigid_tendon.sto
- Dataset1/DataS1/Dynamic Simulation/sts_exemplar_trial_DO_with_all_tissue/
- Dataset1/DataS1/Dynamic Simulation/sts_exemplar_trial_DO_with_all_tissue/._sts_exemplar_trial_muscle_outputs_with_all_tissue.sto
- Dataset1/DataS1/Dynamic Simulation/sts_exemplar_trial_DO_with_all_tissue/._sts_exemplar_trial_solve_with_all_tissue.sto
- Dataset1/DataS1/Dynamic Simulation/sts_exemplar_trial_DO_with_all_tissue/sts_exemplar_trial_muscle_outputs_with_all_tissue.sto
- Dataset1/DataS1/Dynamic Simulation/sts_exemplar_trial_DO_with_all_tissue/sts_exemplar_trial_solve_with_all_tissue.sto
- Dataset1/DataS1/Dynamic Simulation/sts_exemplar_trial_DO_with_rigid_tendon/
- Dataset1/DataS1/Dynamic Simulation/sts_exemplar_trial_DO_with_rigid_tendon/._sts_exemplar_trial_muscle_outputs_with_rigid_tendon.sto
- Dataset1/DataS1/Dynamic Simulation/sts_exemplar_trial_DO_with_rigid_tendon/._sts_exemplar_trial_solve_with_rigid_tendon.sto
- Dataset1/DataS1/Dynamic Simulation/sts_exemplar_trial_DO_with_rigid_tendon/sts_exemplar_trial_muscle_outputs_with_rigid_tendon.sto
- Dataset1/DataS1/Dynamic Simulation/sts_exemplar_trial_DO_with_rigid_tendon/sts_exemplar_trial_solve_with_rigid_tendon.sto
- Dataset1/DataS1/Dynamic Simulation/stw_additional_trial_DO_with_all_tissue/
- Dataset1/DataS1/Dynamic Simulation/stw_additional_trial_DO_with_all_tissue/._stw_additional_trial_muscle_outputs_with_all_tissue.sto
- Dataset1/DataS1/Dynamic Simulation/stw_additional_trial_DO_with_all_tissue/._stw_additional_trial_solve_with_all_tissue.sto
- Dataset1/DataS1/Dynamic Simulation/stw_additional_trial_DO_with_all_tissue/stw_additional_trial_muscle_outputs_with_all_tissue.sto
- Dataset1/DataS1/Dynamic Simulation/stw_additional_trial_DO_with_all_tissue/stw_additional_trial_solve_with_all_tissue.sto
- Dataset1/DataS1/Dynamic Simulation/stw_additional_trial_DO_with_rigid_tendon/
- Dataset1/DataS1/Dynamic Simulation/stw_additional_trial_DO_with_rigid_tendon/._stw_additional_trial_muscle_outputs_with_rigid_tendon.sto
- Dataset1/DataS1/Dynamic Simulation/stw_additional_trial_DO_with_rigid_tendon/._stw_additional_trial_solve_with_rigid_tendon.sto
- Dataset1/DataS1/Dynamic Simulation/stw_additional_trial_DO_with_rigid_tendon/stw_additional_trial_muscle_outputs_with_rigid_tendon.sto
- Dataset1/DataS1/Dynamic Simulation/stw_additional_trial_DO_with_rigid_tendon/stw_additional_trial_solve_with_rigid_tendon.sto
- Dataset1/DataS1/Dynamic Simulation/stw_exemplar_trial_DO_with_all_tissue/
- Dataset1/DataS1/Dynamic Simulation/stw_exemplar_trial_DO_with_all_tissue/._stw_exemplar_trial_muscle_outputs_with_all_tissue.sto
- Dataset1/DataS1/Dynamic Simulation/stw_exemplar_trial_DO_with_all_tissue/._stw_exemplar_trial_solve_with_all_tissue.sto
- Dataset1/DataS1/Dynamic Simulation/stw_exemplar_trial_DO_with_all_tissue/stw_exemplar_trial_muscle_outputs_with_all_tissue.sto
- Dataset1/DataS1/Dynamic Simulation/stw_exemplar_trial_DO_with_all_tissue/stw_exemplar_trial_solve_with_all_tissue.sto
- Dataset1/DataS1/Dynamic Simulation/stw_exemplar_trial_DO_with_rigid_tendon/
- Dataset1/DataS1/Dynamic Simulation/stw_exemplar_trial_DO_with_rigid_tendon/._stw_exemplar_trial_muscle_outputs_with_rigid_tendon.sto
- Dataset1/DataS1/Dynamic Simulation/stw_exemplar_trial_DO_with_rigid_tendon/._stw_exemplar_trial_solve_with_rigid_tendon.sto
- Dataset1/DataS1/Dynamic Simulation/stw_exemplar_trial_DO_with_rigid_tendon/stw_exemplar_trial_muscle_outputs_with_rigid_tendon.sto
- Dataset1/DataS1/Dynamic Simulation/stw_exemplar_trial_DO_with_rigid_tendon/stw_exemplar_trial_solve_with_rigid_tendon.sto
- Dataset1/DataS1/Emu Model/
- Dataset1/DataS1/Emu Model/._emu_osimm_tuneTSL.osim
- Dataset1/DataS1/Emu Model/._emu_osimm_tuneTSL_scaledO.osim
- Dataset1/DataS1/Emu Model/._emu_osimm_tuneTSL_scaledR.osim
- Dataset1/DataS1/Emu Model/._emu_osimm_tuneTSL_scaledR_minus5TSL.osim
- Dataset1/DataS1/Emu Model/._emu_osimm_tuneTSL_scaledR_plus5TSL.osim
- Dataset1/DataS1/Emu Model/._geometry
- Dataset1/DataS1/Emu Model/._opensim.log
- Dataset1/DataS1/Emu Model/emu_osimm_tuneTSL.osim
- Dataset1/DataS1/Emu Model/emu_osimm_tuneTSL_scaledO.osim
- Dataset1/DataS1/Emu Model/emu_osimm_tuneTSL_scaledR.osim
- Dataset1/DataS1/Emu Model/emu_osimm_tuneTSL_scaledR_minus5TSL.osim
- Dataset1/DataS1/Emu Model/emu_osimm_tuneTSL_scaledR_plus5TSL.osim
- Dataset1/DataS1/Emu Model/geometry/
- Dataset1/DataS1/Emu Model/geometry/.Rhistory
- Dataset1/DataS1/Emu Model/geometry/._.Rhistory
- Dataset1/DataS1/Emu Model/geometry/._Body.obj
- Dataset1/DataS1/Emu Model/geometry/._Femur_R.obj
- Dataset1/DataS1/Emu Model/geometry/._Foot_R.obj
- Dataset1/DataS1/Emu Model/geometry/._Shank_R.obj
- Dataset1/DataS1/Emu Model/geometry/._Shin_R.obj
- Dataset1/DataS1/Emu Model/geometry/._SSC.obj
- Dataset1/DataS1/Emu Model/geometry/._TBT_R.obj
- Dataset1/DataS1/Emu Model/geometry/._Thigh_R.obj
- Dataset1/DataS1/Emu Model/geometry/._TMT_R.obj
- Dataset1/DataS1/Emu Model/geometry/._Toes_R.obj
- Dataset1/DataS1/Emu Model/geometry/Body.obj
- Dataset1/DataS1/Emu Model/geometry/Femur_R.obj
- Dataset1/DataS1/Emu Model/geometry/Foot_R.obj
- Dataset1/DataS1/Emu Model/geometry/Shank_R.obj
- Dataset1/DataS1/Emu Model/geometry/Shin_R.obj
- Dataset1/DataS1/Emu Model/geometry/SSC.obj
- Dataset1/DataS1/Emu Model/geometry/TBT_R.obj
- Dataset1/DataS1/Emu Model/geometry/Thigh_R.obj
- Dataset1/DataS1/Emu Model/geometry/TMT_R.obj
- Dataset1/DataS1/Emu Model/geometry/Toes_R.obj
- Dataset1/DataS1/Emu Model/opensim.log
- Dataset1/DataS1/Inverse Dynamics/
- Dataset1/DataS1/Inverse Dynamics/._sts_additional_trial_id.sto
- Dataset1/DataS1/Inverse Dynamics/._sts_exemplar_trial_id.sto
- Dataset1/DataS1/Inverse Dynamics/._stw_additional_trial_id.sto
- Dataset1/DataS1/Inverse Dynamics/._stw_exemplar_trial_id.sto
- Dataset1/DataS1/Inverse Dynamics/sts_additional_trial_id.sto
- Dataset1/DataS1/Inverse Dynamics/sts_exemplar_trial_id.sto
- Dataset1/DataS1/Inverse Dynamics/stw_additional_trial_id.sto
- Dataset1/DataS1/Inverse Dynamics/stw_exemplar_trial_id.sto
- Dataset1/DataS1/Motion Files/
- Dataset1/DataS1/Motion Files/._Code
- Dataset1/DataS1/Motion Files/._GRFs
- Dataset1/DataS1/Motion Files/._Inverse Kinematics
- Dataset1/DataS1/Motion Files/._Point Kinematics
- Dataset1/DataS1/Motion Files/Code/
- Dataset1/DataS1/Motion Files/Code/.Rhistory
- Dataset1/DataS1/Motion Files/Code/._.Rhistory
- Dataset1/DataS1/Motion Files/Code/._Example Data
- Dataset1/DataS1/Motion Files/Code/._partition_grf.R
- Dataset1/DataS1/Motion Files/Code/Example Data/
- Dataset1/DataS1/Motion Files/Code/Example Data/._sts_exemplar_trial_digits_contact_r_pos.sto
- Dataset1/DataS1/Motion Files/Code/Example Data/._sts_exemplar_trial_grf_cut_ascending.mot
- Dataset1/DataS1/Motion Files/Code/Example Data/._sts_exemplar_trial_pes_contact_r_pos.sto
- Dataset1/DataS1/Motion Files/Code/Example Data/._sts_exemplar_trial_T2_r_pos.sto
- Dataset1/DataS1/Motion Files/Code/Example Data/sts_exemplar_trial_digits_contact_r_pos.sto
- Dataset1/DataS1/Motion Files/Code/Example Data/sts_exemplar_trial_grf_cut_ascending.mot
- Dataset1/DataS1/Motion Files/Code/Example Data/sts_exemplar_trial_pes_contact_r_pos.sto
- Dataset1/DataS1/Motion Files/Code/Example Data/sts_exemplar_trial_T2_r_pos.sto
- Dataset1/DataS1/Motion Files/Code/partition_grf.R
- Dataset1/DataS1/Motion Files/GRFs/
- Dataset1/DataS1/Motion Files/GRFs/._sts_additional_trial_grf_cut_ascending.mot
- Dataset1/DataS1/Motion Files/GRFs/._sts_additional_trial_grf_cut_ascending_partitioned.mot
- Dataset1/DataS1/Motion Files/GRFs/._sts_exemplar_trial_grf_cut_ascending.mot
- Dataset1/DataS1/Motion Files/GRFs/._sts_exemplar_trial_grf_cut_ascending_partitioned.mot
- Dataset1/DataS1/Motion Files/GRFs/._stw_additional_trial_grf_cut_ascending.mot
- Dataset1/DataS1/Motion Files/GRFs/._stw_additional_trial_grf_cut_ascending_partitioned.mot
- Dataset1/DataS1/Motion Files/GRFs/._stw_exemplar_trial_grf_cut_ascending.mot
- Dataset1/DataS1/Motion Files/GRFs/._stw_exemplar_trial_grf_cut_ascending_partitioned.mot
- Dataset1/DataS1/Motion Files/GRFs/sts_additional_trial_grf_cut_ascending.mot
- Dataset1/DataS1/Motion Files/GRFs/sts_additional_trial_grf_cut_ascending_partitioned.mot
- Dataset1/DataS1/Motion Files/GRFs/sts_exemplar_trial_grf_cut_ascending.mot
- Dataset1/DataS1/Motion Files/GRFs/sts_exemplar_trial_grf_cut_ascending_partitioned.mot
- Dataset1/DataS1/Motion Files/GRFs/stw_additional_trial_grf_cut_ascending.mot
- Dataset1/DataS1/Motion Files/GRFs/stw_additional_trial_grf_cut_ascending_partitioned.mot
- Dataset1/DataS1/Motion Files/GRFs/stw_exemplar_trial_grf_cut_ascending.mot
- Dataset1/DataS1/Motion Files/GRFs/stw_exemplar_trial_grf_cut_ascending_partitioned.mot
- Dataset1/DataS1/Motion Files/Inverse Kinematics/
- Dataset1/DataS1/Motion Files/Inverse Kinematics/._sts_additional_trial_ik.mot
- Dataset1/DataS1/Motion Files/Inverse Kinematics/._sts_additional_trial_ik_cut_ascending.mot
- Dataset1/DataS1/Motion Files/Inverse Kinematics/._sts_exemplar_trial_ik.mot
- Dataset1/DataS1/Motion Files/Inverse Kinematics/._sts_exemplar_trial_ik_cut_ascending.mot
- Dataset1/DataS1/Motion Files/Inverse Kinematics/._stw_additional_trial_ik.mot
- Dataset1/DataS1/Motion Files/Inverse Kinematics/._stw_additional_trial_ik_cut_ascending.mot
- Dataset1/DataS1/Motion Files/Inverse Kinematics/._stw_exemplar_trial_ik.mot
- Dataset1/DataS1/Motion Files/Inverse Kinematics/._stw_exemplar_trial_ik_cut_ascending.mot
- Dataset1/DataS1/Motion Files/Inverse Kinematics/sts_additional_trial_ik.mot
- Dataset1/DataS1/Motion Files/Inverse Kinematics/sts_additional_trial_ik_cut_ascending.mot
- Dataset1/DataS1/Motion Files/Inverse Kinematics/sts_exemplar_trial_ik.mot
- Dataset1/DataS1/Motion Files/Inverse Kinematics/sts_exemplar_trial_ik_cut_ascending.mot
- Dataset1/DataS1/Motion Files/Inverse Kinematics/stw_additional_trial_ik.mot
- Dataset1/DataS1/Motion Files/Inverse Kinematics/stw_additional_trial_ik_cut_ascending.mot
- Dataset1/DataS1/Motion Files/Inverse Kinematics/stw_exemplar_trial_ik.mot
- Dataset1/DataS1/Motion Files/Inverse Kinematics/stw_exemplar_trial_ik_cut_ascending.mot
- Dataset1/DataS1/Motion Files/Point Kinematics/
- Dataset1/DataS1/Motion Files/Point Kinematics/._sts_additional_trial_digits_contact_r_pos.sto
- Dataset1/DataS1/Motion Files/Point Kinematics/._sts_additional_trial_pes_contact_r_pos.sto
- Dataset1/DataS1/Motion Files/Point Kinematics/._sts_additional_trial_T2_r_pos.sto
- Dataset1/DataS1/Motion Files/Point Kinematics/._sts_exemplar_trial_digits_contact_r_pos.sto
- Dataset1/DataS1/Motion Files/Point Kinematics/._sts_exemplar_trial_pes_contact_r_pos.sto
- Dataset1/DataS1/Motion Files/Point Kinematics/._sts_exemplar_trial_T2_r_pos.sto
- Dataset1/DataS1/Motion Files/Point Kinematics/._stw_additional_trial_digits_contact_r_pos.sto
- Dataset1/DataS1/Motion Files/Point Kinematics/._stw_additional_trial_pes_contact_r_pos.sto
- Dataset1/DataS1/Motion Files/Point Kinematics/._stw_additional_trial_T2_r_pos.sto
- Dataset1/DataS1/Motion Files/Point Kinematics/._stw_exemplar_trial_digits_contact_r_pos.sto
- Dataset1/DataS1/Motion Files/Point Kinematics/._stw_exemplar_trial_pes_contact_r_pos.sto
- Dataset1/DataS1/Motion Files/Point Kinematics/._stw_exemplar_trial_T2_r_pos.sto
- Dataset1/DataS1/Motion Files/Point Kinematics/sts_additional_trial_digits_contact_r_pos.sto
- Dataset1/DataS1/Motion Files/Point Kinematics/sts_additional_trial_pes_contact_r_pos.sto
- Dataset1/DataS1/Motion Files/Point Kinematics/sts_additional_trial_T2_r_pos.sto
- Dataset1/DataS1/Motion Files/Point Kinematics/sts_exemplar_trial_digits_contact_r_pos.sto
- Dataset1/DataS1/Motion Files/Point Kinematics/sts_exemplar_trial_pes_contact_r_pos.sto
- Dataset1/DataS1/Motion Files/Point Kinematics/sts_exemplar_trial_T2_r_pos.sto
- Dataset1/DataS1/Motion Files/Point Kinematics/stw_additional_trial_digits_contact_r_pos.sto
- Dataset1/DataS1/Motion Files/Point Kinematics/stw_additional_trial_pes_contact_r_pos.sto
- Dataset1/DataS1/Motion Files/Point Kinematics/stw_additional_trial_T2_r_pos.sto
- Dataset1/DataS1/Motion Files/Point Kinematics/stw_exemplar_trial_digits_contact_r_pos.sto
- Dataset1/DataS1/Motion Files/Point Kinematics/stw_exemplar_trial_pes_contact_r_pos.sto
- Dataset1/DataS1/Motion Files/Point Kinematics/stw_exemplar_trial_T2_r_pos.sto
- Dataset1/DataS1/README.md
- Dataset1/DataS1/Static Simulation/
- Dataset1/DataS1/Static Simulation/._sts_exemplar_trial_STO_minus5TSL
- Dataset1/DataS1/Static Simulation/._sts_exemplar_trial_STO_nominal
- Dataset1/DataS1/Static Simulation/._sts_exemplar_trial_STO_plus5TSL
- Dataset1/DataS1/Static Simulation/._stw_exemplar_trial_STO_minus5TSL
- Dataset1/DataS1/Static Simulation/._stw_exemplar_trial_STO_nominal
- Dataset1/DataS1/Static Simulation/._stw_exemplar_trial_STO_plus5TSL
- Dataset1/DataS1/Static Simulation/sts_exemplar_trial_STO_minus5TSL/
- Dataset1/DataS1/Static Simulation/sts_exemplar_trial_STO_minus5TSL/._emu_osimm_tuneTSL_scaledR_STO_minus5TSL_sts_activation.sto
- Dataset1/DataS1/Static Simulation/sts_exemplar_trial_STO_minus5TSL/._emu_osimm_tuneTSL_scaledR_STO_minus5TSL_sts_controls.xml
- Dataset1/DataS1/Static Simulation/sts_exemplar_trial_STO_minus5TSL/._emu_osimm_tuneTSL_scaledR_STO_minus5TSL_sts_force.sto
- Dataset1/DataS1/Static Simulation/sts_exemplar_trial_STO_minus5TSL/._emu_osimm_tuneTSL_scaledR_STO_minus5TSL_sts_normalized_fiber_length.sto
- Dataset1/DataS1/Static Simulation/sts_exemplar_trial_STO_minus5TSL/emu_osimm_tuneTSL_scaledR_STO_minus5TSL_sts_activation.sto
- Dataset1/DataS1/Static Simulation/sts_exemplar_trial_STO_minus5TSL/emu_osimm_tuneTSL_scaledR_STO_minus5TSL_sts_controls.xml
- Dataset1/DataS1/Static Simulation/sts_exemplar_trial_STO_minus5TSL/emu_osimm_tuneTSL_scaledR_STO_minus5TSL_sts_force.sto
- Dataset1/DataS1/Static Simulation/sts_exemplar_trial_STO_minus5TSL/emu_osimm_tuneTSL_scaledR_STO_minus5TSL_sts_normalized_fiber_length.sto
- Dataset1/DataS1/Static Simulation/sts_exemplar_trial_STO_nominal/
- Dataset1/DataS1/Static Simulation/sts_exemplar_trial_STO_nominal/._emu_osimm_tuneTSL_scaledR_STO_nominal_sts_activation.sto
- Dataset1/DataS1/Static Simulation/sts_exemplar_trial_STO_nominal/._emu_osimm_tuneTSL_scaledR_STO_nominal_sts_controls.xml
- Dataset1/DataS1/Static Simulation/sts_exemplar_trial_STO_nominal/._emu_osimm_tuneTSL_scaledR_STO_nominal_sts_force.sto
- Dataset1/DataS1/Static Simulation/sts_exemplar_trial_STO_nominal/._emu_osimm_tuneTSL_scaledR_STO_nominal_sts_normalized_fiber_length.sto
- Dataset1/DataS1/Static Simulation/sts_exemplar_trial_STO_nominal/emu_osimm_tuneTSL_scaledR_STO_nominal_sts_activation.sto
- Dataset1/DataS1/Static Simulation/sts_exemplar_trial_STO_nominal/emu_osimm_tuneTSL_scaledR_STO_nominal_sts_controls.xml
- Dataset1/DataS1/Static Simulation/sts_exemplar_trial_STO_nominal/emu_osimm_tuneTSL_scaledR_STO_nominal_sts_force.sto
- Dataset1/DataS1/Static Simulation/sts_exemplar_trial_STO_nominal/emu_osimm_tuneTSL_scaledR_STO_nominal_sts_normalized_fiber_length.sto
- Dataset1/DataS1/Static Simulation/sts_exemplar_trial_STO_plus5TSL/
- Dataset1/DataS1/Static Simulation/sts_exemplar_trial_STO_plus5TSL/._emu_osimm_tuneTSL_scaledR_STO_plus5TSL_sts_activation.sto
- Dataset1/DataS1/Static Simulation/sts_exemplar_trial_STO_plus5TSL/._emu_osimm_tuneTSL_scaledR_STO_plus5TSL_sts_controls.xml
- Dataset1/DataS1/Static Simulation/sts_exemplar_trial_STO_plus5TSL/._emu_osimm_tuneTSL_scaledR_STO_plus5TSL_sts_force.sto
- Dataset1/DataS1/Static Simulation/sts_exemplar_trial_STO_plus5TSL/._emu_osimm_tuneTSL_scaledR_STO_plus5TSL_sts_normalized_fiber_length.sto
- Dataset1/DataS1/Static Simulation/sts_exemplar_trial_STO_plus5TSL/emu_osimm_tuneTSL_scaledR_STO_plus5TSL_sts_activation.sto
- Dataset1/DataS1/Static Simulation/sts_exemplar_trial_STO_plus5TSL/emu_osimm_tuneTSL_scaledR_STO_plus5TSL_sts_controls.xml
- Dataset1/DataS1/Static Simulation/sts_exemplar_trial_STO_plus5TSL/emu_osimm_tuneTSL_scaledR_STO_plus5TSL_sts_force.sto
- Dataset1/DataS1/Static Simulation/sts_exemplar_trial_STO_plus5TSL/emu_osimm_tuneTSL_scaledR_STO_plus5TSL_sts_normalized_fiber_length.sto
- Dataset1/DataS1/Static Simulation/stw_exemplar_trial_STO_minus5TSL/
- Dataset1/DataS1/Static Simulation/stw_exemplar_trial_STO_minus5TSL/._emu_osimm_tuneTSL_scaledR_STO_minus5TSL_stw_activation.sto
- Dataset1/DataS1/Static Simulation/stw_exemplar_trial_STO_minus5TSL/._emu_osimm_tuneTSL_scaledR_STO_minus5TSL_stw_controls.xml
- Dataset1/DataS1/Static Simulation/stw_exemplar_trial_STO_minus5TSL/._emu_osimm_tuneTSL_scaledR_STO_minus5TSL_stw_force.sto
- Dataset1/DataS1/Static Simulation/stw_exemplar_trial_STO_minus5TSL/._emu_osimm_tuneTSL_scaledR_STO_minus5TSL_stw_normalized_fiber_length.sto
- Dataset1/DataS1/Static Simulation/stw_exemplar_trial_STO_minus5TSL/emu_osimm_tuneTSL_scaledR_STO_minus5TSL_stw_activation.sto
- Dataset1/DataS1/Static Simulation/stw_exemplar_trial_STO_minus5TSL/emu_osimm_tuneTSL_scaledR_STO_minus5TSL_stw_controls.xml
- Dataset1/DataS1/Static Simulation/stw_exemplar_trial_STO_minus5TSL/emu_osimm_tuneTSL_scaledR_STO_minus5TSL_stw_force.sto
- Dataset1/DataS1/Static Simulation/stw_exemplar_trial_STO_minus5TSL/emu_osimm_tuneTSL_scaledR_STO_minus5TSL_stw_normalized_fiber_length.sto
- Dataset1/DataS1/Static Simulation/stw_exemplar_trial_STO_nominal/
- Dataset1/DataS1/Static Simulation/stw_exemplar_trial_STO_nominal/._emu_osimm_tuneTSL_scaledR_STO_nominal_stw_activation.sto
- Dataset1/DataS1/Static Simulation/stw_exemplar_trial_STO_nominal/._emu_osimm_tuneTSL_scaledR_STO_nominal_stw_controls.xml
- Dataset1/DataS1/Static Simulation/stw_exemplar_trial_STO_nominal/._emu_osimm_tuneTSL_scaledR_STO_nominal_stw_force.sto
- Dataset1/DataS1/Static Simulation/stw_exemplar_trial_STO_nominal/._emu_osimm_tuneTSL_scaledR_STO_nominal_stw_normalized_fiber_length.sto
- Dataset1/DataS1/Static Simulation/stw_exemplar_trial_STO_nominal/emu_osimm_tuneTSL_scaledR_STO_nominal_stw_activation.sto
- Dataset1/DataS1/Static Simulation/stw_exemplar_trial_STO_nominal/emu_osimm_tuneTSL_scaledR_STO_nominal_stw_controls.xml
- Dataset1/DataS1/Static Simulation/stw_exemplar_trial_STO_nominal/emu_osimm_tuneTSL_scaledR_STO_nominal_stw_force.sto
- Dataset1/DataS1/Static Simulation/stw_exemplar_trial_STO_nominal/emu_osimm_tuneTSL_scaledR_STO_nominal_stw_normalized_fiber_length.sto
- Dataset1/DataS1/Static Simulation/stw_exemplar_trial_STO_plus5TSL/
- Dataset1/DataS1/Static Simulation/stw_exemplar_trial_STO_plus5TSL/._emu_osimm_tuneTSL_scaledR_STO_plus5TSL_stw_activation.sto
- Dataset1/DataS1/Static Simulation/stw_exemplar_trial_STO_plus5TSL/._emu_osimm_tuneTSL_scaledR_STO_plus5TSL_stw_controls.xml
- Dataset1/DataS1/Static Simulation/stw_exemplar_trial_STO_plus5TSL/._emu_osimm_tuneTSL_scaledR_STO_plus5TSL_stw_force.sto
- Dataset1/DataS1/Static Simulation/stw_exemplar_trial_STO_plus5TSL/._emu_osimm_tuneTSL_scaledR_STO_plus5TSL_stw_normalized_fiber_length.sto
- Dataset1/DataS1/Static Simulation/stw_exemplar_trial_STO_plus5TSL/emu_osimm_tuneTSL_scaledR_STO_plus5TSL_stw_activation.sto
- Dataset1/DataS1/Static Simulation/stw_exemplar_trial_STO_plus5TSL/emu_osimm_tuneTSL_scaledR_STO_plus5TSL_stw_controls.xml
- Dataset1/DataS1/Static Simulation/stw_exemplar_trial_STO_plus5TSL/emu_osimm_tuneTSL_scaledR_STO_plus5TSL_stw_force.sto
- Dataset1/DataS1/Static Simulation/stw_exemplar_trial_STO_plus5TSL/emu_osimm_tuneTSL_scaledR_STO_plus5TSL_stw_normalized_fiber_length.sto
