# Supplementary material for: Hindlimb kinematics, kinetics and muscle dynamics during sit-to-stand and sit-to-walk transitions in emus (Dromaius novaehollandiae)
Source: J Exp Biol. 2024 Dec 2;227(24):jeb247519. doi: 10.1242/jeb.247519 (PMC11708823; doi:10.1242/jeb.247519)
Supplement: Dataset 1. [file jexbio-227-247519-Dataset1.zip › Dataset1/DataS1/Dynamic Simulation/Code/Example Data/sts_exemplar_trial_ik.mot]

Coordinates
version=1
nRows=289
nColumns=19
inDegrees=yes
Units are S.I. units (second, meters, Newtons, ...)
If the header above contains a line with 'inDegrees', this indicates whether rotational values are in degrees (yes) or radians (no).
endheader
time	Body_yaw	Body_pitch	Body_roll	Body_ty	Body_tz	Body_tx	Hip_flexion	Hip_abduction	Hip_rotation	Knee_flexion	Knee_abduction	Knee_rotation	Ankle_flexion	Ankle_abduction	Ankle_rotation	MTP_flexion	MTP_abduction	MTP_rotation
0	0	-3.19848545	0	0.25589946	0	0	63.39337759	-7.92688731	4.47647597	-135.227131	-5.55564586	12.15339736	160.4924113	4.30757887	7.67755274	13.3650667	0	0
0.004	-5.48E-05	-3.19841781	0	0.25592309	1.46E-05	-2.41E-05	63.39392376	-7.92681493	4.47654306	-135.2270648	-5.55528363	12.1534	160.4922464	4.3075056	7.6775167	13.36507956	0	0
0.008	-9.60E-06	-3.1982501	0	0.25594516	3.06E-05	-4.92E-05	63.39458167	-7.9266269	4.47655199	-135.226946	-5.55487041	12.15343274	160.4919614	4.30749225	7.6774727	13.36508193	0	0
0.012	0.00013652	-3.19798009	0	0.25596565	4.78E-05	-7.51E-05	63.39535248	-7.92632227	4.47650272	-135.2267777	-5.5544048	12.15349643	160.4915654	4.30753951	7.67742134	13.36507434	0	0
0.016	0.0003843	-3.19760509	0	0.25598451	6.63E-05	-0.000101988	63.39623773	-7.92590037	4.47639567	-135.226563	-5.5538855	12.15359174	160.4910671	4.30764795	7.67736322	13.36505728	0	0
0.02	0.00073471	-3.19712167	0	0.25600178	8.60E-05	-0.000129821	63.39723951	-7.92536043	4.47623167	-135.2263048	-5.55331132	12.15371929	160.4904755	4.3078181	7.67729897	13.36503127	0	0
0.024	0.00118799	-3.19652631	0	0.25601741	0.000106831	-0.000158646	63.39835989	-7.92470264	4.47601227	-135.2260061	-5.55268137	12.15387921	160.4897987	4.30804975	7.67722915	13.36499674	0	0
0.028	0.03799749	-3.20324215	0	0.25614094	0.000347755	-0.000367728	63.50605537	-7.86599909	4.45890836	-135.2308646	-5.45454245	12.15891954	160.3694169	4.2961796	7.66734528	13.3575686	0	0
0.032	0.0378598	-3.20459376	0	0.25621514	0.000342049	-0.000455302	63.51021215	-7.86685369	4.46149565	-135.232636	-5.45280893	12.15844155	160.3739458	4.2947734	7.66756614	13.3580117	0	0
0.036	0.03789636	-3.20475845	0	0.25621312	0.000363667	-0.000474903	63.51091152	-7.86691631	4.46189446	-135.2328835	-5.45253807	12.15835954	160.374447	4.29455614	7.66758865	13.35806461	0	0
0.04	0.03804758	-3.20473753	0	0.25622028	0.0003829	-0.000504015	63.5117617	-7.86684475	4.46224372	-135.2331157	-5.45220682	12.1583336	160.3749394	4.29445891	7.66760966	13.35811431	0	0
0.044	0.03833069	-3.20453024	0	0.25622568	0.000402424	-0.000534335	63.51278324	-7.86663201	4.46254938	-135.2332936	-5.45182081	12.1583468	160.3753743	4.29444668	7.66762664	13.3581568	0	0
0.048	0.0387415	-3.20412869	0	0.2562295	0.000421855	-0.000566072	63.51397966	-7.86628803	4.46282315	-135.2334219	-5.45138277	12.15839413	160.3757582	4.29451243	7.66764014	13.35819238	0	0
0.052	0.03927569	-3.20352361	0	0.2562317	0.000440892	-0.000599229	63.51535575	-7.86582425	4.46307897	-135.2335042	-5.45089646	12.15846931	160.3760957	4.29464759	7.66765069	13.35822127	0	0
0.056	0.1736837	-3.90646773	0	0.25599292	0.000784428	-0.001899429	64.59554806	-7.61410265	5.02498014	-135.5081436	-4.9140264	12.07000351	160.2516622	4.24843147	7.63414904	13.39886554	0	0
0.06	0.17342615	-3.90639392	0	0.2559968	0.000807681	-0.001940577	64.59543858	-7.61404547	5.02493862	-135.5081798	-4.91381583	12.07000659	160.2517337	4.24839636	7.63410597	13.39889633	0	0
0.064	0.1733761	-3.90597143	0	0.25599714	0.000820443	-0.001973091	64.59564863	-7.61381773	5.02490742	-135.5081037	-4.91355257	12.07004182	160.2517979	4.24845682	7.63406198	13.3989217	0	0
0.068	0.17344981	-3.90521773	0	0.25599622	0.000831432	-0.002008168	64.59612056	-7.61351683	5.02494206	-135.5079606	-4.91326996	12.07007269	160.2518607	4.24855166	7.63401812	13.3989432	0	0
0.072	0.17364075	-3.90411205	0	0.25599421	0.000839803	-0.002045739	64.59686366	-7.61316323	5.02506984	-135.5077537	-4.91297737	12.07008672	160.2519205	4.2486656	7.63397463	13.39896051	0	0
0.076	0.17393906	-3.90263007	0	0.25599144	0.000845075	-0.002086138	64.59788719	-7.61278216	5.02532218	-135.5074864	-4.91268626	12.07006898	160.2519743	4.2487796	7.63393169	13.39897327	0	0
0.08	0.18662627	-3.85299862	0	0.25591516	0.000877995	-0.002261228	64.63448651	-7.60067007	5.04172739	-135.5035677	-4.90296781	12.06640901	160.2439975	4.24971698	7.63198555	13.39836149	0	0
0.084	0.18648896	-3.85275113	0	0.25592363	0.000868543	-0.002312943	64.63448216	-7.60069716	5.04226297	-135.504264	-4.90274535	12.06627521	160.2433405	4.24974114	7.6319153	13.39831302	0	0
0.088	0.18648077	-3.85189765	0	0.2559245	0.000859931	-0.00235721	64.63492923	-7.6007574	5.04304932	-135.5047921	-4.90257317	12.06603841	160.2426803	4.24966014	7.63184621	13.39825935	0	0
0.092	0.11994633	-3.71304429	0	0.25557294	0.000876473	-0.002478318	64.78905018	-7.57120135	5.29636206	-135.7976866	-4.73757284	12.04561521	160.1406581	4.36245138	7.59960321	13.39610718	0	0
0.096	0.1184774	-3.71085584	0	0.2555825	0.000833784	-0.002568106	64.79152749	-7.57211328	5.30016657	-135.7966994	-4.73682328	12.04420924	160.1400877	4.35851418	7.59906894	13.39644536	0	0
0.1	0.11832288	-3.7099137	0	0.25558488	0.000816546	-0.002605481	64.7922281	-7.57231009	5.30103377	-135.7965093	-4.73680778	12.04392174	160.1399372	4.3579431	7.5989865	13.39648819	0	0
0.104	0.11171867	-3.64539778	0	0.25547204	0.000628872	-0.002805606	64.84207459	-7.58103788	5.41127592	-135.806204	-4.75084657	12.01810944	160.0770484	4.33182134	7.58768304	13.3966509	0	0
0.108	0.10492597	-3.61533896	0	0.25550866	0.000582894	-0.002979024	64.87013372	-7.57509074	5.44176929	-135.8111734	-4.74468709	12.01978148	160.075585	4.34715768	7.58324764	13.39902632	0	0
0.112	-0.13707768	-3.51472867	0	0.25514021	0.000449124	-0.002970109	65.01427794	-7.54096252	5.79478285	-136.0198597	-4.58808282	12.0691881	159.9790928	4.52495088	7.50806899	13.4326857	0	0
0.116	-0.13687368	-3.51280077	0	0.25518076	0.000404976	-0.003046297	65.01542744	-7.54051167	5.79652495	-136.0190503	-4.5881753	12.0690683	159.97855	4.5237695	7.50776636	13.4328357	0	0
0.12	-0.13571919	-3.43785739	0	0.25513764	0.000184525	-0.003307466	65.0506196	-7.5291287	5.91394672	-136.0064021	-4.61130043	12.05450555	159.8917584	4.48143173	7.4899719	13.43478806	0	0
0.124	-0.14652355	-3.39808154	0	0.25522857	0.000106282	-0.003493893	65.07576708	-7.52622557	5.94778008	-136.0020485	-4.60802809	12.05612176	159.887746	4.48418082	7.4841972	13.43788393	0	0
0.128	-0.97849756	-3.21987371	0	0.25480006	-2.27E-05	-0.003505317	65.02268638	-6.75917893	7.28362546	-136.0107344	-3.95876071	12.7889317	159.7673729	4.46195568	6.99694882	13.73799499	0	0
0.132	-0.97796444	-3.18143594	0	0.2549	-0.000168285	-0.003740771	65.04405098	-6.77897048	7.30873848	-135.9902925	-3.95912886	12.77704161	159.7461049	4.4528425	6.99418309	13.7364632	0	0
0.136	-1.05850116	-3.04713921	0	0.25485668	-0.000352532	-0.00384097	65.06733902	-6.91255604	7.49369863	-135.9748377	-3.92611762	12.78503918	159.604084	4.63827383	6.95876609	13.73026901	0	0
0.14	-1.06432199	-3.0043264	0	0.25500917	-0.000540128	-0.004055133	65.08194841	-6.93268056	7.52824217	-135.9637281	-3.92788667	12.77263083	159.5788136	4.61053865	6.95483016	13.72887506	0	0
0.144	-1.21410212	-2.78933385	0	0.25497115	-0.000700805	-0.004107395	65.06365185	-6.99345291	7.75963395	-135.9982738	-3.88223021	12.85354738	159.4177625	4.7796918	6.89904045	13.73151361	0	0
0.148	-1.22221236	-2.73673699	0	0.25517503	-0.000936779	-0.004356628	65.07873568	-7.00864571	7.79914423	-135.9798089	-3.88579571	12.84293123	159.3814304	4.74143874	6.89336543	13.73042671	0	0
0.152	-1.22565306	-2.63077457	0	0.25541359	-0.001066992	-0.004691106	65.09817536	-7.00701847	7.87982376	-135.9477195	-3.90850071	12.8382277	159.2421938	4.73333875	6.87795868	13.72339314	0	0
0.156	-1.27341619	-2.52388508	0	0.25572918	-0.001231361	-0.004958958	65.11399451	-7.02140173	7.95467783	-135.9221042	-3.91355093	12.84189107	159.1120477	4.74675619	6.86069339	13.71895239	0	0
0.16	-2.00192919	-2.0635516	0	0.25572444	-0.001316018	-0.004573992	64.38449958	-6.85489469	9.74337823	-135.3166511	-2.86291476	14.74396119	158.8995475	4.81041224	6.47292232	13.97510214	0	0
0.164	-2.00219198	-1.98843257	0	0.25617966	-0.001400031	-0.004876756	64.4157662	-6.86136468	9.76440151	-135.2918906	-2.8683292	14.73187535	158.7770805	4.79572502	6.47303051	13.96129295	0	0
0.168	-2.02597294	-1.89465659	0	0.25673114	-0.001501707	-0.005183281	64.45049331	-6.87216255	9.79211544	-135.2519761	-2.8788121	14.72237429	158.6043797	4.80501313	6.47121111	13.94460515	0	0
0.172	-2.06376125	-1.80140603	0	0.25725927	-0.001557793	-0.005611696	64.48509059	-6.88436786	9.81748229	-135.2006135	-2.88869639	14.71632627	158.4409804	4.82252416	6.46847193	13.9308471	0	0
0.176	-2.36334638	-1.6175019	0	0.25784386	-0.001785032	-0.005676049	64.49257448	-6.95016946	9.93357045	-135.0682087	-2.96640793	14.82163154	158.2152265	4.99568489	6.49302619	13.91726877	0	0
0.18	-2.34504337	-1.52426557	0	0.25853772	-0.001774302	-0.006164542	64.52469681	-6.91805964	9.93990675	-134.9998416	-2.96226726	14.8208657	158.0499554	4.97489674	6.48794064	13.90517182	0	0
0.184	-2.7221043	-1.21508221	0	0.25926338	-0.001783359	-0.006086055	64.05154381	-7.15145745	11.00219286	-134.3781405	-2.33110578	16.8128672	157.6378739	4.80284539	7.47734125	13.92559327	0	0
0.188	-2.71976552	-1.13348805	0	0.26015247	-0.001789578	-0.006516711	64.08794201	-7.14059617	10.9911189	-134.3057921	-2.32769762	16.79151077	157.4264811	4.78456914	7.47345798	13.90967111	0	0
0.192	-2.75032235	-1.05028177	0	0.26112493	-0.001787258	-0.007061791	64.12793773	-7.13884282	10.96748148	-134.19222	-2.3225506	16.77078978	157.1745512	4.7845485	7.46866816	13.8932645	0	0
0.196	-2.78926419	-0.97260554	0	0.2621379	-0.001741666	-0.007588714	64.16699688	-7.13907172	10.9457459	-134.0593902	-2.32351676	16.75260854	156.9316861	4.79363344	7.46402236	13.87894145	0	0
0.2	-3.00999587	-0.92633755	0	0.26334176	-0.00184304	-0.007992415	64.19251664	-7.2003452	10.91492901	-133.6984155	-2.40398798	16.76816387	156.6618277	4.92442491	7.49161447	13.87766003	0	0
0.204	-2.98505854	-0.82104663	0	0.26438391	-0.001820662	-0.008672126	64.23456776	-7.17209936	10.91125777	-133.5911231	-2.39866048	16.74504922	156.4275047	4.88913742	7.48557627	13.86071865	0	0
0.208	-2.99642479	-0.75561396	0	0.26569434	-0.00176852	-0.009249175	64.250147	-7.15075079	10.87248978	-133.4585364	-2.37385341	16.72295586	156.1106966	4.86899177	7.47483562	13.83946923	0	0
0.212	-3.23015143	-0.74518939	0	0.26715045	-0.001835337	-0.009820478	64.2420359	-7.22440983	10.81619989	-132.9407145	-2.42625179	16.74060229	155.8123263	4.9819961	7.51318273	13.8381051	0	0
0.216	-3.20955655	-0.64880131	0	0.26843177	-0.001783991	-0.010543605	64.2661956	-7.19573801	10.80021344	-132.8031222	-2.40735509	16.71698944	155.516785	4.94585409	7.50950285	13.81583891	0	0
0.22	-3.22826676	-0.56797043	0	0.26980391	-0.001672216	-0.011298877	64.29527233	-7.18047291	10.74707448	-132.6122917	-2.36795002	16.69614809	155.2017033	4.93049406	7.50434168	13.79453844	0	0
0.224	-3.4006573	-0.58751965	0	0.27142897	-0.001748108	-0.011996663	64.25268356	-7.26830293	10.70782762	-132.0088399	-2.40930645	16.70763819	154.8979262	5.04323182	7.56220541	13.78163942	0	0
0.228	-3.38124582	-0.48957855	0	0.27284854	-0.001659712	-0.012823592	64.27806514	-7.24297791	10.66851752	-131.8547104	-2.3604884	16.67983548	154.5642878	5.00430949	7.5578302	13.75389661	0	0
0.232	-3.48538944	-0.49728888	0	0.27450864	-0.001669725	-0.01364416	64.2263194	-7.33576487	10.631876	-131.2803446	-2.34509106	16.68357378	154.2450361	5.09211133	7.62919782	13.72240526	0	0
0.236	-3.46293624	-0.39922169	0	0.27596554	-0.001528249	-0.014533415	64.25644439	-7.3099448	10.58198713	-131.1263499	-2.28331927	16.65552702	153.9033542	5.0568702	7.62407358	13.69207824	0	0
0.24	-3.54687259	-0.42856327	0	0.27768787	-0.001531142	-0.015434265	64.21627515	-7.42508546	10.54078283	-130.5257085	-2.25004337	16.6472101	153.5698224	5.15368561	7.69736017	13.64862893	0	0
0.244	-3.52268888	-0.32975948	0	0.27920356	-0.001396791	-0.016377207	64.24991206	-7.40238131	10.48335284	-130.3580803	-2.17821088	16.61586193	153.2099922	5.11884213	7.69257941	13.61463036	0	0
0.248	-3.34446815	-0.32611643	0	0.28092709	-0.001268793	-0.017374735	63.92340386	-7.75427284	10.65928559	-129.5459495	-1.76587808	16.73691765	152.9097871	5.27486241	8.11902269	13.37026565	0	0
0.252	-3.34947583	-0.23074789	0	0.28245963	-0.001143999	-0.01835251	63.98359493	-7.72459789	10.59942915	-129.3802101	-1.71735984	16.71262142	152.5346123	5.24578149	8.1049604	13.34074949	0	0
0.256	-3.51355664	-0.30354426	0	0.28419542	-0.001078417	-0.019351257	64.0600902	-7.79931958	10.50759372	-128.8305701	-1.73884134	16.72697037	152.174206	5.34305872	8.1251091	13.31532706	0	0
0.26	-3.48947786	-0.20949892	0	0.28568812	-0.00096439	-0.020402294	64.10947269	-7.77793095	10.46634814	-128.6613649	-1.69742641	16.68806727	151.8107351	5.30031002	8.11313683	13.28406406	0	0
0.264	-3.56656908	-0.3195285	0	0.28750447	-0.000998562	-0.021525542	64.14382545	-7.91919942	10.39882738	-127.9953694	-1.68761386	16.66075694	151.4503721	5.40039839	8.15852693	13.23589677	0	0
0.268	-3.54341151	-0.22910325	0	0.28903878	-0.000821054	-0.022585493	64.18962561	-7.898769	10.3310763	-127.8260282	-1.61510392	16.62365704	151.0786178	5.3738027	8.14660495	13.20092699	0	0
0.272	-3.60229902	-0.33572013	0	0.29079664	-0.000815951	-0.023731905	64.21284306	-8.06647413	10.26880374	-127.175982	-1.58604489	16.56941709	150.7302206	5.50965119	8.18494188	13.14596194	0	0
0.276	-3.57089798	-0.24232488	0	0.2923219	-0.000670812	-0.024828459	64.25649407	-8.05068506	10.2085922	-127.0050186	-1.51417769	16.52401512	150.3574127	5.47944101	8.17283065	13.10875544	0	0
0.28	-3.60504253	-0.36338234	0	0.29409072	-0.000690123	-0.026025082	64.25991853	-8.24406359	10.15487302	-126.3139548	-1.46713249	16.44417857	150.012858	5.63578781	8.21172909	13.04145836	0	0
0.284	-3.57109839	-0.26933534	0	0.29560249	-0.000550712	-0.027144111	64.3003312	-8.23008852	10.09634636	-126.1463921	-1.3920951	16.39455097	149.6418282	5.60687115	8.19895407	13.002558	0	0
0.288	-3.59114614	-0.39432167	0	0.29736974	-0.000598905	-0.028374289	64.28286574	-8.43826927	10.05361989	-125.4289102	-1.33127391	16.29326759	149.3013664	5.78065609	8.23495523	12.92440478	0	0
0.292	-3.55587017	-0.29963513	0	0.29886913	-0.000472194	-0.029512448	64.31944238	-8.4249138	9.99728797	-125.2636582	-1.25507649	16.23994365	148.9321714	5.75226232	8.22118859	12.88428925	0	0
0.296	-3.57447224	-0.42883473	0	0.30064643	-0.000559375	-0.03076305	64.27674592	-8.64297423	9.95970375	-124.5104564	-1.18518549	16.11996304	148.5968901	5.93973156	8.25117049	12.79865909	0	0
0.3	-3.53407007	-0.33247319	0	0.30212991	-0.000447929	-0.031921177	64.30804153	-8.62785253	9.90951021	-124.3488848	-1.11229256	16.06366301	148.2299416	5.91202804	8.23641106	12.7575493	0	0
0.304	-3.52406757	-0.46224835	0	0.30391793	-0.000551333	-0.033221511	64.21588276	-8.85300571	9.88422811	-123.5532155	-1.01915175	15.91958144	147.8984093	6.11220063	8.26335025	12.65578937	0	0
0.308	-3.48942329	-0.36241865	0	0.30538768	-0.000476221	-0.034364828	64.24603979	-8.84201571	9.83760413	-123.3956155	-0.94746947	15.85976654	147.5421393	6.082083	8.2474979	12.61526838	0	0
0.312	-3.50042568	-0.4874895	0	0.30719223	-0.000606852	-0.03564217	64.13448541	-9.05781927	9.80683377	-122.5787791	-0.86829569	15.71404309	147.2157781	6.29213146	8.2606751	12.51843263	0	0
0.316	-3.46195486	-0.38777661	0	0.30865503	-0.000576262	-0.036810285	64.15607156	-9.04810509	9.76553695	-122.4193159	-0.79966947	15.64811164	146.8532207	6.25715157	8.24340148	12.47660198	0	0
0.32	-3.16954427	-0.44774626	0	0.31050337	-0.000624776	-0.038128267	63.65816769	-9.42028658	9.88953735	-121.3981504	-0.30389598	15.30243768	146.623645	6.57461257	8.29772098	12.16103254	0	0
0.324	-3.16282183	-0.3513545	0	0.31194267	-0.000650413	-0.039284552	63.70314843	-9.40377769	9.86631402	-121.2391729	-0.28028623	15.25163497	146.2591828	6.55868835	8.27514305	12.1263139	0	0
0.328	-3.30926798	-0.48620298	0	0.31374816	-0.000872959	-0.04053445	63.65011386	-9.52766755	9.81670795	-120.4378163	-0.3095721	15.16816329	145.9132069	6.73218569	8.24283209	12.06675219	0	0
0.332	-3.28574612	-0.40205302	0	0.31524021	-0.000912405	-0.041686416	63.6663594	-9.51510253	9.7734148	-120.2583917	-0.26010874	15.10336801	145.5448161	6.69691251	8.22001997	12.02960799	0	0
0.336	-3.3373086	-0.55853172	0	0.31712636	-0.001143838	-0.042950576	63.50211299	-9.67768724	9.70840482	-119.3412976	-0.25710569	14.97018533	145.2379401	6.85186089	8.19274565	11.96859713	0	0
0.34	-3.30222162	-0.4679	0	0.31854773	-0.001155898	-0.044056065	63.51413285	-9.66732478	9.67932328	-119.1902514	-0.21487058	14.90689678	144.9057621	6.81799883	8.17296507	11.93429356	0	0
0.344	-3.01996659	-0.48531656	0	0.32054508	-0.001381935	-0.045298193	62.80818054	-10.02775904	9.74652388	-117.9773273	0.24498605	14.52380943	144.6947476	7.12931902	8.14366584	11.66655447	0	0
0.348	-3.1374905	-0.53663904	0	0.32222214	-0.001585231	-0.046404688	62.79434965	-10.08010403	9.72386367	-117.4516241	0.23400477	14.46088605	144.3324288	7.23338005	8.09847566	11.61211895	0	0
0.352	-3.1470928	-0.61803863	0	0.32400607	-0.00180793	-0.04759974	62.6660454	-10.13122335	9.68639595	-116.7937783	0.2562827	14.35248691	144.0080833	7.27152871	8.05412449	11.55466792	0	0
0.356	-3.10592355	-0.66628829	0	0.32581429	-0.002062907	-0.048772653	62.44342521	-10.22748979	9.67459193	-116.0788726	0.33044561	14.20871696	143.6855955	7.36244702	8.00762109	11.47431378	0	0
0.36	-3.08999305	-0.59938025	0	0.3273598	-0.002137069	-0.049667771	62.44266157	-10.21884887	9.63596605	-115.9223776	0.37016362	14.14693417	143.3425535	7.33323423	7.98435359	11.44218994	0	0
0.364	-2.88737898	-0.64926277	0	0.32940403	-0.0024402	-0.05081385	61.72126504	-10.51058237	9.67323958	-114.6432307	0.72559777	13.82542813	143.1416142	7.56727808	7.91598776	11.26298654	0	0
0.368	-3.0071119	-0.75166228	0	0.33119678	-0.002757797	-0.051850004	61.65876717	-10.57722725	9.64702451	-114.0040554	0.69461129	13.76066217	142.7766374	7.68361639	7.86501873	11.22124733	0	0
0.372	-2.99727535	-0.86934585	0	0.33309978	-0.003040448	-0.052913178	61.45603088	-10.63519148	9.59967706	-113.2461525	0.7110639	13.64609797	142.4682272	7.70725754	7.81765222	11.18360138	0	0
0.376	-2.9713955	-0.95154976	0	0.33502112	-0.003360439	-0.053900079	61.1773172	-10.74316592	9.56573592	-112.4572559	0.7672996	13.51179754	142.1545628	7.7887326	7.77195117	11.13734376	0	0
0.38	-2.93008349	-1.02457218	0	0.33696078	-0.003675956	-0.054817563	60.8570543	-10.86036611	9.53204809	-111.6428546	0.85079451	13.37015606	141.8545445	7.87345721	7.7275403	11.0913801	0	0
0.384	-2.90299997	-1.10469262	0	0.33893904	-0.004018433	-0.055683873	60.52431078	-10.9842306	9.49379362	-110.8121515	0.9401979	13.2295278	141.5512221	7.95842969	7.68391453	11.05102802	0	0
0.388	-2.87649993	-1.04638145	0	0.34059388	-0.004261566	-0.056488186	60.49091087	-10.97193975	9.45008177	-110.613356	0.98188309	13.16245288	141.176169	7.93480867	7.65815788	11.02047213	0	0
0.392	-2.63057319	-1.02467495	0	0.34295972	-0.004678743	-0.057036966	59.2635002	-11.41141661	9.60504758	-108.9299788	1.56952767	12.82126091	141.0183356	8.30159965	7.59023153	10.8947075	0	0
0.396	-2.73578349	-1.23449493	0	0.34498487	-0.00511392	-0.057865831	59.14762699	-11.44391857	9.56741863	-108.1539596	1.53072045	12.76613125	140.6815808	8.31695489	7.54140727	10.88768965	0	0
0.4	-2.71790579	-1.20234541	0	0.34671293	-0.005231296	-0.058548376	59.11802013	-11.43266525	9.54130287	-107.9746525	1.54147924	12.70471207	140.3256637	8.28158452	7.51739836	10.86453921	0	0
0.404	-2.52695419	-1.25520174	0	0.34928566	-0.005909217	-0.059011564	57.84488782	-11.84270972	9.66063595	-106.0818694	2.09491315	12.43527	140.11643	8.58468059	7.45889052	10.86045015	0	0
0.408	-2.61781459	-1.49552225	0	0.3514395	-0.006386235	-0.059730748	57.67910473	-11.87990671	9.62525029	-105.2376768	2.05861425	12.38444736	139.7771839	8.58639444	7.41814149	10.8765577	0	0
0.412	-2.48894305	-1.42296682	0	0.35366358	-0.006815299	-0.060065582	56.75053573	-12.16319799	9.836979	-104.0310283	2.62726884	12.25231878	139.496474	8.77690279	7.40608152	10.89081961	0	0
0.416	-2.55558921	-1.67721677	0	0.35591472	-0.007306364	-0.060700565	56.55027531	-12.19737212	9.77145339	-103.1635802	2.58011974	12.19854091	139.1596858	8.74364809	7.37813034	10.93015151	0	0
0.42	-2.3749625	-1.60556487	0	0.35824379	-0.007746865	-0.060939201	55.59985849	-12.45478494	9.84178493	-101.9861265	3.03738628	12.04753489	138.8895488	8.83554124	7.41041516	11.03115691	0	0
0.424	-2.37783652	-1.64452692	0	0.36052961	-0.008255355	-0.061163132	54.88998122	-12.70094103	10.04571261	-100.8628513	3.48272607	12.04419854	138.5430418	8.97884905	7.49663029	11.13379633	0	0
0.428	-2.46572917	-1.90021547	0	0.36286313	-0.008791985	-0.061616968	54.67805664	-12.74906406	9.96098454	-100.0216166	3.42593961	11.99793931	138.1974002	8.95617937	7.48936732	11.19621582	0	0
0.432	-2.4401394	-2.04675425	0	0.36528515	-0.009331479	-0.061915996	54.16502108	-12.86423887	9.88533854	-99.02206985	3.47526536	11.89128505	137.8831522	8.96590956	7.50388338	11.31413445	0	0
0.436	-2.34930494	-1.94071515	0	0.36759656	-0.009717053	-0.061851818	52.94324626	-13.26839349	10.67213894	-97.63693441	4.82979454	12.18068387	137.4739608	9.01344539	8.06376514	11.67776577	0	0
0.44	-2.37041932	-1.95939103	0	0.36962351	-0.010133741	-0.061925771	52.88288514	-13.26991104	10.6246764	-97.53579841	4.82528572	12.12851609	137.1444831	8.97782461	8.04799368	11.66472782	0	0
0.444	-2.5041055	-2.31262708	0	0.37247195	-0.010824605	-0.062082576	52.33873988	-13.40479643	10.35518524	-96.12862734	4.64923833	12.03790427	136.8050707	9.01995998	8.05238655	11.84677204	0	0
0.448	-2.22319367	-1.86710102	0	0.37494149	-0.0113351	-0.061370668	50.8520821	-13.80458148	10.24257506	-95.02580973	5.13392991	11.83256092	136.5568099	9.22869957	8.26999925	12.26163413	0	0
0.452	-2.24278129	-1.9157586	0	0.37710068	-0.011742973	-0.061294839	50.77532274	-13.79508928	10.20911281	-94.96006812	5.14599203	11.78416325	136.2417029	9.1897438	8.2605594	12.25736663	0	0
0.456	-2.16871773	-1.80283439	0	0.37962909	-0.012173526	-0.060694534	49.21895028	-15.04679558	11.00990154	-93.02062939	6.85953972	14.54190939	135.3701675	8.16455273	11.15266737	13.13808768	0	0
0.46	-2.19118272	-1.85176252	0	0.38184767	-0.012570225	-0.060464864	49.12990658	-15.03307175	10.97240769	-93.00348566	6.8651212	14.4932378	135.0803199	8.12683919	11.13321282	13.13238872	0	0
0.464	-2.25743292	-1.98582134	0	0.38459267	-0.01311292	-0.060102518	48.54247412	-15.05084568	10.80286651	-92.12292428	6.81557868	14.34338166	134.7945922	8.11974624	11.09926317	13.43630632	0	0
0.468	-2.26360076	-2.01669603	0	0.38689234	-0.013465881	-0.059725154	48.41070601	-15.03487056	10.7705106	-92.16466926	6.8492587	14.29094087	134.5178002	8.08656994	11.08686279	13.44396268	0	0
0.472	-2.27581659	-2.05044303	0	0.3892744	-0.013813398	-0.05926525	48.24196464	-15.01551962	10.72524628	-92.18935998	6.89369995	14.23290106	134.2468761	8.05369783	11.07643075	13.47387995	0	0
0.476	-2.15014498	-1.35858963	0	0.39183132	-0.014231034	-0.057678785	46.54850512	-15.21764899	10.69741781	-91.45818482	7.4419188	13.83795414	134.0140922	8.38177584	11.29920008	14.88955882	0	0
0.48	-2.15324536	-1.4350557	0	0.39419347	-0.014561548	-0.057094577	46.44233977	-15.19526113	10.69096775	-91.55317939	7.45772278	13.80212204	133.7745724	8.3424075	11.29514208	14.89327238	0	0
0.484	-2.15099653	-1.48852282	0	0.39676408	-0.014843815	-0.056512246	46.30961614	-15.14637966	10.66438357	-91.69892977	7.51070272	13.75806601	133.4901639	8.28937268	11.29291553	14.91462253	0	0
0.488	-1.98744596	-1.15970181	0	0.39887684	-0.014884031	-0.055411215	45.97511228	-15.00118776	10.75328428	-92.44962093	7.8016147	13.66817522	133.3492222	8.13475157	11.40370459	15.33296878	0	0
0.492	-2.21211352	-0.91248049	0	0.40119531	-0.01519724	-0.05421368	45.82251157	-14.83574129	11.0064897	-93.0352326	7.98695188	13.56309062	132.8354065	8.24180451	12.18872531	18.17933306	0	0
0.496	-2.08003535	-0.77217585	0	0.40351151	-0.015270877	-0.053220362	45.71387928	-14.77158796	11.04052315	-93.72703232	8.14090784	13.52601997	132.6173433	8.17613384	12.32247002	18.27696408	0	0
0.5	-2.00445203	-0.56245868	0	0.405777	-0.015353484	-0.052061347	45.64411639	-14.67687673	11.10717886	-94.57868869	8.26300528	13.51667512	132.379919	8.11969907	12.44593912	18.51639453	0	0
0.504	-2.18610694	-0.53792448	0	0.4080524	-0.015494984	-0.050953165	46.22323546	-14.35036672	11.05817035	-95.86138287	7.92797393	13.56890319	131.9468951	7.94568146	13.0143174	20.30414986	0	0
0.508	-2.02670231	-0.26242125	0	0.41034736	-0.015539427	-0.049581643	46.06887734	-14.29509151	11.09767779	-96.77461271	8.09161593	13.51955791	131.7249906	7.91726469	13.1015074	20.45814692	0	0
0.512	-2.10672511	-0.15981124	0	0.41259934	-0.015622363	-0.048300448	46.64752973	-13.98883801	10.988031	-98.22158253	7.72349362	13.47310122	131.3016557	7.78803489	13.47686943	22.01724083	0	0
0.516	-2.02870572	0.0584016	0	0.41489416	-0.015685062	-0.046836185	46.90285283	-13.78641168	10.85650075	-99.50638111	7.5158944	13.26003234	130.9548236	7.78491926	13.74442267	23.05500537	0	0
0.52	-1.8442609	0.36089712	0	0.41726393	-0.015674164	-0.045262381	46.79785734	-13.68263884	10.94015831	-100.5277515	7.68251721	13.20689211	130.6917111	7.70959162	13.76366863	23.13859705	0	0
0.524	-1.73351538	0.68006063	0	0.41951338	-0.015719517	-0.043584634	46.86545451	-13.57397975	11.06269504	-101.7319335	7.77032853	13.19776138	130.3683651	7.67010503	13.77534068	23.37205679	0	0
0.528	-1.91796072	0.55791502	0	0.42182094	-0.015865891	-0.042324547	48.05515744	-13.0994266	10.93064868	-103.4592991	7.08669178	13.12637922	129.7873733	7.42336898	13.76791872	25.34543374	0	0
0.532	-1.71307193	0.9083824	0	0.42423486	-0.015901705	-0.040494385	47.93724672	-13.05185104	10.99213383	-104.4359642	7.23909128	13.03711015	129.4347254	7.40591949	13.77157224	25.45727826	0	0
0.536	-1.71145329	0.96935829	0	0.42650278	-0.016109227	-0.038935869	48.77985839	-12.73785414	10.84053668	-106.0039177	6.67117588	12.80939884	128.8833669	7.33522332	13.69384964	27.14467444	0	0
0.54	-1.49089153	1.32702676	0	0.42890443	-0.016293521	-0.036999997	48.68530266	-12.71054807	10.95204967	-106.947005	6.76947257	12.71253208	128.4891411	7.34178543	13.67964263	27.25199054	0	0
0.544	-1.32085532	1.64657346	0	0.43125258	-0.016512754	-0.035047707	48.75234638	-12.66738371	11.07692788	-107.956694	6.78887514	12.65605492	128.0378209	7.3474316	13.63703255	27.49286418	0	0
0.548	-1.30187567	1.5661982	0	0.43364875	-0.016785103	-0.033487509	49.76511325	-12.40749848	10.84767198	-109.3438262	6.15223317	12.48277689	127.3447542	7.19835048	13.30750956	29.46653045	0	0
0.552	-1.0858127	1.91511081	0	0.43603004	-0.017127851	-0.0314186	49.69008464	-12.42748726	10.98190723	-110.1490783	6.17073979	12.38997064	126.8866056	7.26738745	13.25888228	29.62530395	0	0
0.556	-0.8855271	2.20708565	0	0.43841587	-0.017494327	-0.029392271	49.73321744	-12.4318211	11.1064282	-110.9464162	6.15491279	12.33337019	126.3744887	7.28305951	13.17377013	29.87591347	0	0
0.56	-0.76842761	2.21508838	0	0.4407676	-0.017979565	-0.027588055	50.45057633	-12.48646884	10.97864594	-111.9396036	5.69323192	12.35310335	125.6392327	7.24856319	12.70046737	31.53474588	0	0
0.564	-0.49565367	2.51824628	0	0.44323425	-0.018365167	-0.025555771	50.33375042	-12.46048089	11.09977545	-112.5363888	5.72387052	12.27452523	125.1519654	7.19891029	12.63298955	31.65062266	0	0
0.568	-0.28807061	2.81253251	0	0.44559483	-0.018859096	-0.023472467	50.32627563	-12.54260908	11.23952473	-113.1468609	5.69375945	12.27023824	124.5982673	7.26069843	12.51658107	31.90022735	0	0
0.572	-0.12918222	2.84671275	0	0.44829453	-0.019500012	-0.02168623	50.25830554	-12.51283523	11.3846809	-113.2321618	5.57345933	12.22470623	124.1070337	7.23367148	12.48046373	31.9047913	0	0
0.576	0.30891987	3.15599519	0	0.45036101	-0.019980553	-0.019533615	50.66222279	-13.06391813	11.24210054	-114.2070592	5.41425769	12.67832742	123.2486527	7.14493145	11.66474415	34.04592593	0	0
0.58	0.5245364	3.45837695	0	0.45273819	-0.020507208	-0.017499341	50.54091523	-13.06289535	11.38907527	-114.6279713	5.41444778	12.68135801	122.7121703	7.11111532	11.60196276	34.12623012	0	0
0.584	0.73505906	3.7546452	0	0.45506303	-0.021083859	-0.015468619	50.45137204	-13.17397757	11.53053171	-115.01389	5.41376752	12.74380809	122.1361196	7.14429417	11.49614115	34.31537627	0	0
0.588	0.89852626	3.80512617	0	0.45763941	-0.021721111	-0.013767302	50.38475821	-13.13630724	11.65730413	-115.0416789	5.31295072	12.71082058	121.6368799	7.11850724	11.46050474	34.31254414	0	0
0.592	1.45990965	4.33522732	0	0.45980824	-0.022372944	-0.011437706	50.07699276	-13.99288745	11.6505629	-115.3999521	5.46872685	13.45221636	120.8207303	7.04821599	10.78258132	36.05423666	0	0
0.596	1.6292554	4.40418619	0	0.46234068	-0.022980065	-0.009865197	50.01712479	-13.91771623	11.77338115	-115.4346439	5.38080259	13.41622205	120.3226598	6.99159162	10.75870272	36.02521048	0	0
0.6	1.84797953	4.8604203	0	0.46449032	-0.02344553	-0.007823151	49.89852813	-13.99083079	11.89589514	-115.9719515	5.51316798	13.50504731	119.7033251	6.93451887	10.68261056	36.1574473	0	0
0.604	2.00274185	4.92724499	0	0.46697421	-0.0240783	-0.006308469	49.84227846	-13.94322735	12.0067073	-115.9554976	5.4257025	13.47779873	119.195798	6.9019175	10.65101041	36.14818296	0	0
0.608	2.25583694	5.47283063	0	0.46910235	-0.024533316	-0.00424468	49.61913095	-14.18084639	12.10795354	-116.4261729	5.59040165	13.67443805	118.5213781	6.9202238	10.50278378	36.50054823	0	0
0.612	2.70709232	6.03011894	0	0.47166646	-0.025267054	-0.002021251	48.82046128	-15.01893281	12.09156423	-116.0871953	5.73221382	14.89213117	117.7453498	6.42506249	9.98056418	38.43856935	0	0
0.616	3.09697524	6.59819139	0	0.47363869	-0.025659726	0.000356874	48.25285958	-17.25009805	12.89362366	-115.6712265	6.59630824	20.95800483	116.4601977	3.13228775	12.48394014	39.26156208	0	0
0.62	3.19119374	6.75054663	0	0.47614874	-0.026144061	0.001826348	48.20317506	-17.16742631	12.94418842	-115.7230159	6.59601117	20.89487826	115.8979345	3.05101717	12.47264415	39.19784916	0	0
0.624	3.32415284	7.12249806	0	0.47842742	-0.026593691	0.00347136	48.06675172	-17.11771686	13.05311895	-115.9997343	6.6085318	20.88631219	115.3297487	3.00986476	12.44969051	39.20954538	0	0
0.628	3.46157902	7.20785704	0	0.48092111	-0.027069759	0.004751872	48.02417577	-17.03614036	13.12303611	-115.950187	6.54728731	20.84429223	114.8104128	2.95665892	12.42129344	39.18472747	0	0
0.632	3.56895438	7.34372944	0	0.48349536	-0.027497032	0.006083957	47.9783784	-16.97751927	13.15473833	-115.9442787	6.54150341	20.79025822	114.2217494	2.89071053	12.37981024	39.16916505	0	0
0.636	3.68246419	7.51282309	0	0.48603234	-0.027892255	0.007422217	47.92498867	-16.92427819	13.19034195	-115.9752772	6.53926373	20.7460344	113.6345175	2.8316552	12.33162251	39.17016094	0	0
0.64	3.70838419	8.67962712	0	0.48839368	-0.028448395	0.010219632	46.97517094	-17.29127463	12.93094133	-116.1601315	6.33785568	21.46350879	112.8641199	2.47982048	11.60097589	41.15913251	0	0
0.644	3.86470772	8.75084596	0	0.4909297	-0.028792775	0.011361311	46.97026369	-17.20451586	12.98781933	-116.1087249	6.28940424	21.43145028	112.3197528	2.41991663	11.57201099	41.12748405	0	0
0.648	3.96710819	8.86601189	0	0.49355993	-0.029101569	0.012602581	46.96792702	-17.15342648	12.99882551	-116.0965591	6.299773	21.38284552	111.6996306	2.34276961	11.52764383	41.1062906	0	0
0.652	4.07233695	9.00799543	0	0.49615264	-0.029366321	0.013861539	46.96042156	-17.10435977	13.01583858	-116.117016	6.30466917	21.35037825	111.0864197	2.27891356	11.47663028	41.10354453	0	0
0.656	4.0968584	9.76631402	0	0.4984339	-0.029756152	0.016150885	46.83974393	-17.61772195	12.6970029	-116.5210284	5.88100678	22.52176705	110.1190236	1.56555023	10.57206572	43.44456427	0	0
0.66	4.27138397	9.98117397	0	0.50094898	-0.02993724	0.017466769	46.81918904	-17.66068457	12.72794751	-116.6351995	5.94523647	22.62416089	109.4685718	1.42449525	10.53794158	43.48617173	0	0
0.664	4.33623842	10.06903846	0	0.50366776	-0.030127305	0.018692771	46.81036971	-17.61912344	12.71264544	-116.5617314	5.95778717	22.60247633	108.8455735	1.34011049	10.49143352	43.48097566	0	0
0.668	4.35079324	10.55088013	0	0.50621028	-0.030357115	0.020559036	46.6321551	-17.97477019	12.5799835	-116.5704095	5.72304729	23.71939117	107.9903371	0.63128612	9.97203792	45.08192665	0	0
0.672	4.48631979	10.73607676	0	0.50878666	-0.030425237	0.021851701	46.63149199	-17.99962893	12.60037645	-116.6578891	5.80947143	23.78281511	107.32777	0.51242166	9.95101629	45.07592801	0	0
0.676	4.53748054	10.84049785	0	0.51147274	-0.030469486	0.023101757	46.628907	-17.97525347	12.56859647	-116.6072009	5.85437127	23.7956972	106.6850082	0.41803039	9.90011453	45.10012353	0	0
0.68	4.55636334	11.18329961	0	0.5141137	-0.030549831	0.024762663	46.53726712	-18.2868362	12.5468128	-116.5498237	5.78171327	24.87293675	105.8106734	-0.3002523	9.48308735	46.64633331	0	0
0.684	4.63431366	11.28092645	0	0.51684655	-0.030499204	0.025972031	46.53037688	-18.24509886	12.50461011	-116.5098296	5.86650222	24.84189738	105.1671646	-0.40674263	9.45525186	46.60208851	0	0
0.688	4.69814338	11.40478326	0	0.5195748	-0.030411657	0.027218632	46.52478734	-18.20824835	12.46507583	-116.4903568	5.94772773	24.8272011	104.5024833	-0.50507086	9.41047272	46.60440728	0	0
0.692	4.78813666	11.69566825	0	0.52215097	-0.030302173	0.02864352	46.49842299	-18.23545002	12.49781158	-116.6412456	6.03995455	25.00091179	103.7633013	-0.67842349	9.30502743	46.91811801	0	0
0.696	4.77991236	11.87734861	0	0.52494471	-0.030111801	0.030071951	46.40620767	-18.38229926	12.49484465	-116.4381906	6.15746062	25.86275896	102.9188396	-1.39857795	8.98231338	48.57697152	0	0
0.7	4.82409254	11.91749092	0	0.52776819	-0.02991986	0.031243353	46.40610796	-18.32591191	12.42272415	-116.3171142	6.23294972	25.81684133	102.2717	-1.48484251	8.95510674	48.52473712	0	0
0.704	4.87984699	11.97990947	0	0.53056873	-0.029675902	0.032391879	46.40497714	-18.25583554	12.34874254	-116.219897	6.31927038	25.76610461	101.6121322	-1.58130605	8.91960089	48.49162408	0	0
0.708	4.92197633	12.05212293	0	0.53338794	-0.029375461	0.033558291	46.40298957	-18.18878543	12.25894865	-116.1393465	6.43041904	25.70877524	100.9414782	-1.69232295	8.87766576	48.47828028	0	0
0.712	4.83433995	12.31631913	0	0.53604293	-0.028959512	0.034992827	46.34265493	-18.31787784	12.44350205	-116.056668	6.79783675	26.64897242	99.97377636	-2.44773697	8.84646702	50.5235797	0	0
0.716	4.89883967	12.34452255	0	0.53890771	-0.028597519	0.036103888	46.33478809	-18.23057113	12.3412456	-115.9254162	6.90151783	26.57882192	99.31849744	-2.56928997	8.82022168	50.46269959	0	0
0.72	4.93762723	12.3864285	0	0.54177571	-0.028188206	0.037207516	46.33160557	-18.15131071	12.21509276	-115.8067532	7.03972332	26.49619101	98.64544852	-2.70748317	8.78792337	50.41914731	0	0
0.724	4.97919836	12.43096298	0	0.54465287	-0.02774183	0.038325258	46.32486442	-18.06298778	12.08994931	-115.698219	7.18388631	26.41361241	97.97271921	-2.85625543	8.75457575	50.39599985	0	0
0.728	5.01772643	12.47760275	0	0.54753376	-0.027272037	0.039410533	46.32092839	-17.96727727	11.95971804	-115.5825648	7.33579661	26.32639541	97.28903559	-3.01524514	8.71936561	50.38786038	0	0
0.732	5.05079336	12.51974297	0	0.55043058	-0.026773589	0.040497669	46.31643804	-17.86541616	11.82448156	-115.4629949	7.4953869	26.23583895	96.60313883	-3.18444541	8.68356145	50.39613876	0	0
0.736	5.08075438	12.55743244	0	0.55333804	-0.026253267	0.041574032	46.31253118	-17.75579559	11.68597592	-115.3352081	7.66059814	26.14195266	95.91311109	-3.36405782	8.64776855	50.42043565	0	0
0.74	5.10669436	12.58966573	0	0.55625779	-0.025714581	0.042637461	46.30952492	-17.63899546	11.54422153	-115.1974443	7.83127345	26.04448771	95.2188342	-3.55378511	8.61234845	50.46033443	0	0
0.744	5.12910461	12.61604694	0	0.55918931	-0.025161088	0.043686218	46.30754761	-17.51495324	11.40029731	-115.0485593	8.00633879	25.94368525	94.52032659	-3.7529142	8.57767948	50.51550144	0	0
0.748	5.14794321	12.63648067	0	0.56213169	-0.024596297	0.044719715	46.30667288	-17.38406383	11.25495242	-114.8879034	8.18524322	25.83962563	93.81748931	-3.96079673	8.54402385	50.58568828	0	0
0.752	5.16351551	12.65114959	0	0.56508355	-0.024023555	0.045737025	46.30688247	-17.24660965	11.10918341	-114.715106	8.36726092	25.73254307	93.11023325	-4.176621	8.51161566	50.67072635	0	0
0.756	5.176012	12.66041134	0	0.56804337	-0.023446058	0.046737472	46.30807086	-17.10300138	10.96388812	-114.529973	8.55180615	25.62264402	92.39843771	-4.39955956	8.48063979	50.77051461	0	0
0.76	5.18572843	12.66475314	0	0.5710093	-0.022866592	0.047720366	46.31005635	-16.9536234	10.8199922	-114.332427	8.73826131	25.51021256	91.68200464	-4.62866719	8.45126563	50.88498498	0	0
0.764	5.1929107	12.66474338	0	0.57397937	-0.02228781	0.04868527	46.31258771	-16.79892922	10.67834644	-114.1224578	8.92606276	25.39550749	90.96081381	-4.86299162	8.42364147	51.01409326	0	0
0.768	4.976818	12.43850985	0	0.57666807	-0.021330459	0.049394295	46.23785832	-16.76094673	11.86111853	-113.4031324	10.65681308	26.92612675	89.55910053	-6.36169865	10.3322812	56.73345224	0	0
0.772	4.98365878	12.47869352	0	0.57962101	-0.020797319	0.050357621	46.23644156	-16.63756966	11.71447344	-113.189967	10.76963739	26.82653998	88.80796689	-6.52914503	10.30421115	56.64608196	0	0
0.776	4.96945009	12.49753547	0	0.5825743	-0.020269102	0.051333348	46.22973534	-16.51700437	11.54336102	-112.9660556	10.91488276	26.70073185	88.07719112	-6.73440309	10.27214147	56.58082991	0	0
0.78	4.98179677	12.50815949	0	0.58552973	-0.019738159	0.052253466	46.21875041	-16.37084646	11.38335276	-112.7246055	11.05259704	26.57353765	87.35085493	-6.95235432	10.24046723	56.53624222	0	0
0.784	4.98732601	12.51161179	0	0.58848887	-0.019210673	0.053160339	46.20623365	-16.22227732	11.21895211	-112.4689214	11.20046303	26.43700789	86.62323008	-7.18262903	10.20747882	56.51141632	0	0
0.788	5.00079414	12.51215532	0	0.59144109	-0.018690631	0.054036724	46.19158885	-16.06371961	11.06275979	-112.200457	11.34510942	26.29994253	85.89419734	-7.41592253	10.1749711	56.5062913	0	0
0.792	5.01101699	12.51025558	0	0.59437103	-0.018186468	0.054906182	46.17504157	-15.90333057	10.91078418	-111.9223782	11.49204403	26.16030857	85.16634488	-7.65205155	10.14288198	56.52199521	0	0
0.796	5.02496333	12.50910607	0	0.59730085	-0.017688556	0.055747364	46.15703203	-15.7375742	10.76650478	-111.6329774	11.63688624	26.02061584	84.43019437	-7.88704036	10.11135867	56.55660811	0	0
0.8	5.0376013	12.50871437	0	0.60021756	-0.01720405	0.05657653	46.13735286	-15.57075687	10.62818912	-111.334632	11.78219336	25.87963722	83.6882539	-8.12085796	10.08040562	56.61069811	0	0
0.804	4.32368051	12.67642624	0	0.60326738	-0.016502974	0.057723528	45.73593527	-14.79822814	11.24145117	-110.5909432	12.57190217	26.45317037	82.63301407	-9.11263373	10.65315337	59.89729997	0	0
0.808	4.44229833	12.68703094	0	0.60602974	-0.016089519	0.058494689	45.75133907	-14.72725569	11.13567532	-110.3454034	12.68810089	26.33567498	81.87043241	-9.2539197	10.6366217	59.82830191	0	0
0.812	4.51113554	12.68226697	0	0.60886953	-0.015668087	0.05926649	45.76321465	-14.66363351	10.99147072	-110.061061	12.83889834	26.18476687	81.08948916	-9.42871643	10.61213261	59.77858973	0	0
0.816	4.59969784	12.67256077	0	0.61167236	-0.015260414	0.06000193	45.76500244	-14.57204681	10.86495179	-109.7633508	12.97170331	26.03968612	80.32776562	-9.60755485	10.58904204	59.75479111	0	0
0.82	4.67375452	12.66238923	0	0.61446956	-0.014869266	0.060749395	45.76176461	-14.47746229	10.73611423	-109.4521536	13.10947094	25.88733997	79.55989715	-9.7928566	10.5640173	59.75371834	0	0
0.824	4.8072211	12.61096168	0	0.61718516	-0.01433302	0.061426653	45.44320671	-14.60516805	11.24168478	-108.7469847	14.21271488	26.37464816	78.46493763	-10.54688174	11.32752102	62.47248123	0	0
0.828	4.86941035	12.62287352	0	0.61987127	-0.0140102	0.062169347	45.45194439	-14.48897456	11.15281862	-108.4442083	14.25209238	26.27573602	77.69428214	-10.66569997	11.30718904	62.37968287	0	0
0.832	4.88998319	12.63376103	0	0.62259941	-0.013697022	0.062935385	45.45835878	-14.39499858	11.02241544	-108.1356179	14.34394438	26.13483396	76.91482638	-10.82037602	11.27494812	62.30957658	0	0
0.836	4.94369325	12.64581288	0	0.62526638	-0.013389224	0.063666248	45.4551997	-14.28022831	10.91173813	-107.8261267	14.42466507	25.99655032	76.14834115	-10.97780885	11.24096706	62.26604198	0	0
0.84	4.98514814	12.65856503	0	0.62791807	-0.013102069	0.064402275	45.44855783	-14.17511412	10.79645945	-107.5103763	14.51798236	25.84807235	75.37631622	-11.13686669	11.2016413	62.24474278	0	0
0.844	5.03489761	12.67336879	0	0.63052775	-0.012834792	0.065124413	45.43694939	-14.06867779	10.69223725	-107.1922024	14.60858102	25.70171255	74.60776039	-11.2882352	11.15919998	62.24636194	0	0
0.848	5.07872719	12.68970129	0	0.63310603	-0.012592562	0.065846022	45.42177137	-13.97116993	10.59111026	-106.8697035	14.70487372	25.55195616	73.83576445	-11.43325006	11.11180801	62.26943976	0	0
0.852	5.12523567	12.70816506	0	0.63564305	-0.012375753	0.06655964	45.40233025	-13.87840685	10.49903966	-106.5451722	14.80154309	25.40365423	73.06529826	-11.56838651	11.05986184	62.31397211	0	0
0.856	5.1685265	12.72850908	0	0.63814206	-0.012187297	0.067271005	45.37891418	-13.79509414	10.41266051	-106.2177982	14.90255259	25.25415442	72.29364057	-11.69442589	11.00203035	62.37931515	0	0
0.86	5.21308609	12.75115561	0	0.64059776	-0.012027939	0.067976439	45.35094007	-13.71928833	10.33491836	-105.8888748	15.00559529	25.10576921	71.52359768	-11.80973553	10.93806368	62.46530205	0	0
0.864	5.25599182	12.77614106	0	0.64301132	-0.011900107	0.06867904	45.31824418	-13.65363362	10.26420742	-105.5580685	15.11286217	24.95710949	70.75412675	-11.91464624	10.86683905	62.57156513	0	0
0.868	5.29999805	12.80387329	0	0.64537955	-0.011804849	0.069376868	45.28018271	-13.59703842	10.20229195	-105.226134	15.22313098	24.80949431	69.98702615	-12.00827206	10.78784668	62.69792546	0	0
0.872	5.34346711	12.83453246	0	0.64770344	-0.011744121	0.070071683	45.23637554	-13.55117655	10.14823287	-104.8929018	15.33779595	24.66211795	69.22199468	-12.090779	10.7000871	62.84407305	0	0
0.876	5.3883771	12.86855773	0	0.64998149	-0.011718808	0.070761707	45.18617156	-13.51524069	10.10317628	-104.5588815	15.4560351	24.51589873	68.46046085	-12.16166834	10.60301794	63.00967117	0	0
0.88	5.43362602	12.90618071	0	0.65221468	-0.011729474	0.07144761	45.12916337	-13.49029471	10.06623324	-104.2239629	15.57882931	24.37036566	67.70257698	-12.22111595	10.4958348	63.1941331	0	0
0.884	5.86179409	12.99251224	0	0.654583	-0.011611403	0.071980655	44.24050438	-13.73289733	10.72213829	-103.1109657	16.93513887	24.20548609	66.76727141	-12.32373749	9.49304147	67.05499679	0	0
0.888	5.70774468	13.05830753	0	0.65658139	-0.011769444	0.072796875	44.32197373	-13.75170718	10.74096082	-102.9035977	16.95291271	24.21873033	65.95540895	-12.27875183	9.47350362	67.05822585	0	0
0.892	5.69040402	13.09452356	0	0.65858907	-0.011918909	0.07350311	44.34388695	-13.71642399	10.72941379	-102.6483605	17.00140665	24.15029655	65.22016146	-12.33790162	9.41759217	67.0810397	0	0
0.896	5.68626451	13.12674934	0	0.66060962	-0.01203635	0.074168717	44.3309885	-13.70310894	10.70345009	-102.3601654	17.09454267	24.06098361	64.48824874	-12.40650617	9.32816227	67.15221436	0	0
0.9	5.70994544	13.16918375	0	0.66257717	-0.012237113	0.074833299	44.29510371	-13.70341633	10.68720835	-102.0653791	17.17767517	23.96293714	63.77112932	-12.45423324	9.22643384	67.22395587	0	0
0.904	6.02239197	13.26088105	0	0.66463024	-0.012391097	0.075400651	43.70261413	-14.00164821	11.08129234	-101.2839838	18.00654028	24.09996858	62.96306591	-12.64014494	8.43163871	68.88048287	0	0
0.908	5.95629657	13.32507521	0	0.66642338	-0.012695965	0.076146622	43.72811971	-14.0152001	11.07502	-101.0652853	18.01062529	24.07326327	62.2477077	-12.62808843	8.38353055	68.82837524	0	0
0.912	5.94606416	13.37692404	0	0.66823636	-0.012993207	0.076819602	43.71371903	-14.02419878	11.04872787	-100.81224	18.04749051	24.00482837	61.56147706	-12.6586977	8.30421915	68.80708378	0	0
0.916	5.95899769	13.4305269	0	0.67003639	-0.013329947	0.077472497	43.66602417	-14.05578708	11.01973851	-100.5331597	18.10513909	23.91893881	60.88262997	-12.68924633	8.19728446	68.81702097	0	0
0.92	5.99190446	13.48999059	0	0.67180408	-0.013695732	0.078129864	43.5878119	-14.10951048	10.99314955	-100.2362731	18.1794186	23.82813826	60.21181817	-12.70633485	8.06504292	68.85865414	0	0
0.924	6.04205853	13.55779327	0	0.67353482	-0.014105832	0.078778265	43.48012741	-14.18835822	10.97282446	-99.9219928	18.26891535	23.73565064	59.54902321	-12.71007348	7.90568245	68.93534672	0	0
0.928	6.1126792	13.63382073	0	0.67523123	-0.014553925	0.079416979	43.34363665	-14.28858622	10.96248591	-99.59324955	18.37102785	23.64778355	58.8990942	-12.70083838	7.718928	69.04982784	0	0
0.932	6.63094826	13.88992817	0	0.67697141	-0.015036187	0.080204805	42.41972012	-14.89260584	11.20568669	-98.7589413	19.10753655	23.87164432	58.25506737	-12.69472649	6.62946379	70.41731157	0	0
0.936	6.55822842	13.93708178	0	0.67853258	-0.015540075	0.080825888	42.44672554	-14.91303309	11.20988498	-98.53242134	19.10860576	23.8794548	57.59245922	-12.74524654	6.53982404	70.40293992	0	0
0.94	6.63535522	14.34067746	0	0.67963175	-0.015768425	0.082207622	40.88079404	-17.07721292	12.34195735	-97.10071534	21.44437093	30	55.79771226	-16.81071221	4.29129813	71.45737551	0	0
0.944	6.60734078	14.33735652	0	0.6811901	-0.01640473	0.082803845	40.82391387	-17.14513533	12.29807256	-96.76313642	21.37700408	29.93061993	55.24029994	-16.67492064	4.26147798	71.34755377	0	0
0.948	6.65931122	14.41041594	0	0.68269317	-0.016979219	0.083401646	40.72351708	-17.22726405	12.23321363	-96.4820332	21.38065539	29.79153491	54.64932273	-16.59273868	4.18131702	71.27796793	0	0
0.952	6.72978409	14.48606703	0	0.68415009	-0.017588352	0.084004116	40.60847906	-17.32006382	12.17491363	-96.20238714	21.39585681	29.64757928	54.06680337	-16.50133129	4.0812952	71.24324695	0	0
0.956	6.81957167	14.56671109	0	0.68558421	-0.018217486	0.084581775	40.47122449	-17.43281769	12.11858502	-95.90527847	21.42335065	29.49701441	53.4896622	-16.39663478	3.95744791	71.24429365	0	0
0.96	7.32039819	14.7974318	0	0.68710648	-0.018954847	0.085272778	39.74904995	-17.91892531	12.01659263	-95.30096209	21.71904498	29.27939346	53.01942964	-16.12386597	3.37083565	71.80665081	0	0
0.964	7.30483277	14.85203837	0	0.68841508	-0.019598023	0.085813822	39.73915889	-17.95150802	11.99961824	-95.08106516	21.68975084	29.20828427	52.43511672	-16.07046171	3.29589478	71.79029642	0	0
0.968	7.33279403	14.90621902	0	0.68970834	-0.020249474	0.086344615	39.68456757	-18.01292445	11.97067721	-94.82521572	21.68527103	29.11296363	51.86012443	-16.00625775	3.19561394	71.80457682	0	0
0.972	7.39420629	14.96763889	0	0.69097779	-0.020941965	0.086849132	39.58962078	-18.10635666	11.93741248	-94.54579778	21.70260459	29.00344666	51.29921752	-15.92768278	3.07124966	71.85531801	0	0
0.976	7.48758003	15.03746784	0	0.69221802	-0.0216506	0.087337413	39.45566513	-18.22687989	11.90233826	-94.2460752	21.74028629	28.88681273	50.75216174	-15.83649317	2.92257705	71.94831014	0	0
0.98	7.59698774	15.11162425	0	0.6934353	-0.022357842	0.087848052	39.30253123	-18.35663268	11.8688976	-93.94009414	21.78516674	28.76973184	50.21115581	-15.73909282	2.76515715	72.06387923	0	0
0.984	8.14537318	15.29103955	0	0.69478182	-0.023127098	0.088442775	38.5295214	-18.88392531	11.80425149	-93.23754301	22.17929565	28.64632373	49.73943233	-15.57240371	2.10792145	73.0150085	0	0
0.988	8.107579	15.37004365	0	0.69583268	-0.023835716	0.0889592	38.52997334	-18.9193511	11.81768555	-93.06228406	22.14725627	28.6338384	49.17926621	-15.52454957	2.04343353	73.03418867	0	0
0.992	8.12987022	15.4208797	0	0.69691617	-0.024542453	0.089448628	38.48106469	-18.96852972	11.80402047	-92.8265903	22.13674546	28.58060057	48.64963978	-15.49148746	1.95806443	73.07543139	0	0
0.996	8.18960902	15.47811138	0	0.69798446	-0.025243305	0.089927122	38.38710599	-19.05101351	11.77875109	-92.56183252	22.15336393	28.50905548	48.1300817	-15.45234796	1.84825199	73.15674525	0	0
1	8.28034074	15.54504513	0	0.69903209	-0.025967353	0.090389751	38.25007052	-19.16348094	11.74572185	-92.27164789	22.19409428	28.42832285	47.61005009	-15.40446701	1.71429085	73.28303301	0	0
1.004	8.38661447	15.61624925	0	0.70005482	-0.026707743	0.09087639	38.09896209	-19.27842226	11.71576265	-91.98451706	22.23748215	28.34780438	47.10411388	-15.35352862	1.57719166	73.42433782	0	0
1.008	8.50231034	15.69025868	0	0.70104656	-0.02743653	0.091358262	37.92931333	-19.40347361	11.68156429	-91.68921857	22.29145381	28.26689964	46.61104114	-15.30734103	1.4293113	73.59479378	0	0
1.012	8.62093438	15.76540689	0	0.70200895	-0.02818064	0.091847574	37.75813156	-19.52232727	11.65008001	-91.40048443	22.34317119	28.1911969	46.127949	-15.26647569	1.28209642	73.77432624	0	0
1.016	8.73969764	15.84028731	0	0.70293992	-0.028911253	0.092334432	37.57984693	-19.64260255	11.61586672	-91.11000872	22.39928882	28.11964313	45.65549068	-15.23523004	1.12937803	73.9736507	0	0
1.02	8.85630389	15.91420677	0	0.70384064	-0.029649753	0.09282755	37.40508467	-19.75414249	11.5840471	-90.82777991	22.45155737	28.05562085	45.19235285	-15.21265459	0.97857917	74.17790104	0	0
1.024	8.96846332	15.98542855	0	0.70471188	-0.030382473	0.093321846	37.23255521	-19.85980585	11.55147165	-90.54981026	22.50217864	27.99742942	44.7387994	-15.20072417	0.82761073	74.38847534	0	0
1.028	9.37083963	16.25318501	0	0.70558052	-0.031231213	0.094048283	36.36918105	-20.41918801	11.55784006	-89.85756806	22.98788442	28.39198262	44.19231966	-15.36234809	0.12825724	75.91375785	0	0
1.032	9.34933004	16.24792286	0	0.70637516	-0.031900797	0.094488892	36.39785732	-20.39599793	11.54204085	-89.67416259	22.94063226	28.39096978	43.74611273	-15.42652608	0.09310385	75.86747879	0	0
1.036	9.37338411	16.27161437	0	0.7071214	-0.032600197	0.094958636	36.38078858	-20.3979718	11.5277188	-89.50851832	22.91741435	28.3682775	43.33122284	-15.47400277	0.03728441	75.85433121	0	0
1.04	9.4203423	16.3001928	0	0.70786797	-0.033295981	0.095426893	36.31956686	-20.42472257	11.49955008	-89.30592116	22.91478556	28.33877224	42.91268162	-15.52218703	-0.04940049	75.88221244	0	0
1.044	9.47772103	16.33688478	0	0.7085964	-0.034034209	0.095924278	36.23878013	-20.45995189	11.47070163	-89.10519926	22.91529751	28.2967122	42.50760747	-15.55541604	-0.14591218	75.92703137	0	0
1.048	9.54790334	16.3747605	0	0.70930747	-0.034767122	0.096408651	36.1394055	-20.49712046	11.43855426	-88.89373065	22.91918127	28.25072104	42.11979243	-15.59100635	-0.25697076	75.99604651	0	0
1.052	9.62182694	16.41405314	0	0.71000847	-0.035503221	0.096909821	36.02766643	-20.53519348	11.40322869	-88.67799048	22.92526482	28.20284649	41.7376589	-15.62721735	-0.38045674	76.08369894	0	0
1.056	9.7034971	16.45741352	0	0.71069623	-0.036247503	0.097381415	35.89157674	-20.58304427	11.3628695	-88.44190652	22.94046913	28.16334702	41.36219391	-15.67613121	-0.53292752	76.21336209	0	0
1.06	9.8090918	16.47012648	0	0.71121808	-0.036929637	0.097900475	35.843684	-20.54243582	11.40084974	-88.36925185	22.89603368	28.16254568	41.19888723	-15.68639519	-0.57042991	76.23732583	0	0
1.064	9.84251628	16.50330934	0	0.71192452	-0.037699696	0.098390575	35.77341631	-20.55702509	11.33926604	-88.14220531	22.87600598	28.05445905	40.72876244	-15.71238279	-0.67946453	76.26482994	0	0
1.068	9.85096821	16.49583608	0	0.71230871	-0.038517545	0.098935067	35.75914647	-20.57365422	11.36982561	-88.13310828	22.84407761	28.0391305	40.70620807	-15.73156677	-0.68610202	76.2680618	0	0
1.072	10.15054625	16.76936597	0	0.71325938	-0.039346322	0.099633958	34.93871295	-20.95012641	11.22176368	-87.34801998	23.14637803	28.2851179	39.95022197	-15.8930743	-1.66895884	77.46670022	0	0
1.076	10.22730496	16.73676663	0	0.71379016	-0.040030468	0.100055597	34.94198923	-20.87449893	11.24172195	-87.24974957	23.08168288	28.28806656	39.743595	-15.9543265	-1.68871862	77.43666444	0	0
1.08	10.19327446	16.70117256	0	0.71441973	-0.04081604	0.100540415	34.9518813	-20.85866911	11.16597537	-87.05353238	23.04377887	28.20158321	39.32441994	-16.05375356	-1.75721185	77.38266229	0	0
1.084	10.2046534	16.690453	0	0.71476149	-0.041646073	0.101073072	34.93927659	-20.87009808	11.1984543	-87.04771515	23.00960589	28.18985199	39.30240838	-16.07413765	-1.76149259	77.38161512	0	0
1.088	10.26933946	16.65854705	0	0.71554384	-0.04233952	0.101431084	34.88907388	-20.7980036	11.09266063	-86.73497277	22.9603002	28.07238359	38.74973191	-16.19434351	-1.89944366	77.34663876	0	0
1.092	10.28183319	16.64725809	0	0.71587002	-0.043171098	0.101958234	34.87387294	-20.8091537	11.12470825	-86.72995084	22.92689715	28.06104017	38.72954154	-16.21303091	-1.90475791	77.34688957	0	0
1.096	10.36691825	16.61931289	0	0.71666179	-0.043897972	0.102314787	34.77157849	-20.7526	11.00533607	-86.38167271	22.8831809	27.92808952	38.20462178	-16.31955231	-2.08716476	77.34678974	0	0
1.1	10.37919473	16.60746507	0	0.71697266	-0.044724614	0.102834524	34.75490784	-20.76389338	11.03638674	-86.37761999	22.85098444	27.91725714	38.18698395	-16.33701299	-2.09311026	77.34805023	0	0
1.104	10.47479773	16.57581353	0	0.71774963	-0.045465472	0.10318737	34.62135623	-20.71651427	10.90878216	-86.00795601	22.8066597	27.77667204	37.70243294	-16.43152348	-2.29949794	77.36931115	0	0
1.108	10.48592116	16.56291273	0	0.71806106	-0.046300878	0.103691547	34.6033407	-20.72849316	10.93889823	-86.00528304	22.77541327	27.76596822	37.68667731	-16.44825398	-2.30579722	77.37117841	0	0
1.112	10.5814026	16.52207483	0	0.71884778	-0.047062699	0.104039648	34.44375206	-20.69238172	10.79621346	-85.6117958	22.73123059	27.61674261	37.23072416	-16.53755617	-2.53268213	77.40739862	0	0
1.116	10.59291936	16.50965772	0	0.71914173	-0.047914951	0.104531187	34.42544098	-20.70504815	10.82689111	-85.60922446	22.69953945	27.60619319	37.21643129	-16.554292	-2.53915869	77.40968152	0	0
1.12	10.70592454	16.47125807	0	0.71994657	-0.048710573	0.104870344	34.22227082	-20.6848348	10.66791794	-85.17781891	22.65684544	27.45384163	36.77779802	-16.64376054	-2.80660571	77.47440524	0	0
1.124	10.71303782	16.45423944	0	0.72025123	-0.04953856	0.105365882	34.20211077	-20.69600181	10.69415587	-85.18217732	22.63037842	27.44522644	36.76571028	-16.65673872	-2.81128441	77.47615763	0	0
1.128	11.07031406	16.66648791	0	0.72114683	-0.050486234	0.106025932	33.29624069	-21.04061149	10.42695419	-84.39959915	22.7867427	27.63167484	36.37431679	-16.74353957	-3.92177547	78.21744877	0	0
1.132	11.07615881	16.6541354	0	0.72140703	-0.051366188	0.106476629	33.28589214	-21.05543724	10.45816787	-84.39571273	22.75248586	27.62161563	36.355697	-16.76451912	-3.92482096	78.21573403	0	0
1.136	11.0848353	16.54196439	0	0.72213086	-0.052130887	0.106759909	33.27936541	-20.98038268	10.33386977	-84.06134698	22.66903212	27.56074404	35.8659192	-16.9127902	-4.03210125	78.14863031	0	0
1.14	11.09176923	16.52692405	0	0.72241114	-0.052995311	0.107229921	33.26377088	-20.99430963	10.36233074	-84.05930395	22.63792508	27.55112092	35.85057092	-16.93051929	-4.03604594	78.14807246	0	0
1.144	11.15197471	16.43193172	0	0.72317483	-0.053804636	0.107534664	33.15006816	-20.96773128	10.20613382	-83.65754591	22.57400944	27.46129217	35.40643132	-17.04990614	-4.20015061	78.11441688	0	0
1.148	11.16003974	16.41751639	0	0.72345372	-0.054671137	0.108005787	33.13218428	-20.98220298	10.23419946	-83.6562968	22.54383966	27.45169088	35.39190951	-17.06573364	-4.2047202	78.11458056	0	0
1.152	11.25930273	16.35809577	0	0.72425251	-0.055519004	0.108336384	32.93367897	-21.00091613	10.05353295	-83.20431204	22.49198533	27.33583814	34.93695789	-17.13908733	-4.416606	78.10723412	0	0
