# Supplementary material for: Hindlimb kinematics, kinetics and muscle dynamics during sit-to-stand and sit-to-walk transitions in emus (Dromaius novaehollandiae)
Source: J Exp Biol. 2024 Dec 2;227(24):jeb247519. doi: 10.1242/jeb.247519 (PMC11708823; doi:10.1242/jeb.247519)
Supplement: Dataset 1. [file jexbio-227-247519-Dataset1.zip › Dataset1/DataS1/Dynamic Simulation/Code/external_loads_grf.xml]

<?xml version="1.0" encoding="UTF-8" ?>
<OpenSimDocument Version="40000">
	<ExternalLoads name="externalloads">
		<objects>
			<ExternalForce name="ExternalForce_pes">
				<!--Flag indicating whether the force is applied or not. If true the forceis applied to the MultibodySystem otherwise the force is not applied.NOTE: Prior to OpenSim 4.0, this behavior was controlled by the 'isDisabled' property, where 'true' meant that force was not being applied. Thus, if 'isDisabled' is true, then 'appliesForce` is false.-->
				<appliesForce>true</appliesForce>
				<!--Name of the body the force is applied to.-->
				<applied_to_body>Pes_R</applied_to_body>
				<!--Name of the body the force is expressed in (default is ground).-->
				<force_expressed_in_body>ground</force_expressed_in_body>
				<!--Name of the body the point is expressed in (default is ground).-->
				<point_expressed_in_body>ground</point_expressed_in_body>
				<!--Identifier (string) to locate the force to be applied in the data source.-->
				<force_identifier>ground_force_pes_r_v</force_identifier>
				<!--Identifier (string) to locate the point to be applied in the data source.-->
				<point_identifier>ground_force_pes_r_p</point_identifier>
				<!--Identifier (string) to locate the torque to be applied in the data source.-->
				<torque_identifier>ground_torque_pes_r_</torque_identifier>
				<!--Name of the data source (Storage) that will supply the force data.-->
				<data_source_name>Replace with file path\Example Data\sts_exemplar_trial_grf_partitioned.mot</data_source_name>
			</ExternalForce>
			<ExternalForce name="ExternalForce_digits">
				<!--Flag indicating whether the force is applied or not. If true the forceis applied to the MultibodySystem otherwise the force is not applied.NOTE: Prior to OpenSim 4.0, this behavior was controlled by the 'isDisabled' property, where 'true' meant that force was not being applied. Thus, if 'isDisabled' is true, then 'appliesForce` is false.-->
				<appliesForce>true</appliesForce>
				<!--Name of the body the force is applied to.-->
				<applied_to_body>Digits_R</applied_to_body>
				<!--Name of the body the force is expressed in (default is ground).-->
				<force_expressed_in_body>ground</force_expressed_in_body>
				<!--Name of the body the point is expressed in (default is ground).-->
				<point_expressed_in_body>ground</point_expressed_in_body>
				<!--Identifier (string) to locate the force to be applied in the data source.-->
				<force_identifier>ground_force_digits_r_v</force_identifier>
				<!--Identifier (string) to locate the point to be applied in the data source.-->
				<point_identifier>ground_force_digits_r_p</point_identifier>
				<!--Identifier (string) to locate the torque to be applied in the data source.-->
				<torque_identifier>ground_torque_digits_r_</torque_identifier>
				<!--Name of the data source (Storage) that will supply the force data.-->
				<data_source_name>Replace with file path\Example Data\sts_exemplar_trial_grf_partitioned.mot</data_source_name>
			</ExternalForce>
		</objects>
		<groups />
		<!--Storage file (.sto) containing (3) components of force and/or torque and point of application.Note: this file overrides the data source specified by the individual external forces if specified.-->
		<datafile>Replace with file path\Example Data\sts_exemplar_trial_grf_partitioned.mot</datafile>
	</ExternalLoads>
</OpenSimDocument>
