# Supplementary material for: Hindlimb kinematics, kinetics and muscle dynamics during sit-to-stand and sit-to-walk transitions in emus (Dromaius novaehollandiae)
Source: J Exp Biol. 2024 Dec 2;227(24):jeb247519. doi: 10.1242/jeb.247519 (PMC11708823; doi:10.1242/jeb.247519)
Supplement: Dataset 1. [file jexbio-227-247519-Dataset1.zip › Dataset1/DataS1/Dynamic Simulation/Code/sts_moco_inverse.m]

% This script prescribes a motion and estimate muscle behaviour through OpenSim Moco inverse optimisation 
% The code requires the OpenSim api to be installed and linked to matlab. 
% See https://opensim.stanford.edu/ and https://simtk-confluence.stanford.edu:8443/display/OpenSim/Scripting+with+Matlab for details.

% Written by: Yuting Lin, Royal Veterinary College, 5 Nov 2023

import org.opensim.modeling.*;

% Construct the MocoInverse tool.
inverse = MocoInverse();

% Construct a ModelProcessor and set it on the tool. The default
% muscles in the model are replaced with optimization-friendly
% DeGrooteFregly2016Muscles, and adjustments are made to the default muscle
% parameters.
% Important: set <ignore_tendon_compliance>false</ignore_tendon_compliance>
% in model file.
modelProcessor = ModelProcessor("emu_osimm_tuneTSL_scaledR_dynamic_simulation.osim");
modelProcessor.append(ModOpAddExternalLoads("external_loads_grf.xml")); % Please edit GRF file path in external_loads_grf.xml
% modelProcessor.append(ModOpIgnoreTendonCompliance());
modelProcessor.append(ModOpReplaceMusclesWithDeGrooteFregly2016());
modelProcessor.append(ModOpUseImplicitTendonComplianceDynamicsDGF());
% Only valid for DeGrooteFregly2016Muscles.
modelProcessor.append(ModOpScaleActiveFiberForceCurveWidthDGF(1.5));
modelProcessor.append(ModOpAddReserves(2.0));
inverse.setModel(modelProcessor);

% Construct a TableProcessor of the coordinate data and pass it to the
% inverse tool. TableProcessors can be used in the same way as
% ModelProcessors by appending TableOperators to modify the base table.
% A TableProcessor with no operators, as we have here, simply returns the
% base table.
tableProcessor = TableProcessor("Replace with file path\Example Data\sts_exemplar_trial_ik.mot");
tableProcessor.append(TabOpLowPassFilter(6));
inverse.setKinematics(tableProcessor);

% Initial time, final time, and mesh interval.
inverse.set_initial_time(0);
inverse.set_final_time(1.152);
inverse.set_mesh_interval(0.004);
inverse.set_convergence_tolerance(1e-4);
inverse.set_constraint_tolerance(1e-4);

% By default, Moco gives an error if the kinematics contains extra columns.
% Here, we tell Moco to allow (and ignore) those extra columns.
inverse.set_kinematics_allow_extra_columns(true);
inverse.set_minimize_sum_squared_activations(true);

% Append additional outputs path for quantities that are calculated
% post-hoc using the inverse problem solution.
inverse.append_output_paths('.*normalized_fiber_length');
inverse.append_output_paths('.*force');
inverse.append_output_paths('.*passive_force_multiplier');

% Solve the problem and write the solution to a Storage file.
solution = inverse.solve();
solution.getMocoSolution().write("sts_exemplar_trial_ik_solve_with_all_passive.sto");

% Get the outputs we calculated from the inverse solution.
inverseOutputs = solution.getOutputs();
STOFileAdapter.write(inverseOutputs, 'sts_exemplar_trial_ik_muscle_outputs_with_all_passive.sto');
