# Supplementary material for: Hindlimb kinematics, kinetics and muscle dynamics during sit-to-stand and sit-to-walk transitions in emus (Dromaius novaehollandiae)
Source: J Exp Biol. 2024 Dec 2;227(24):jeb247519. doi: 10.1242/jeb.247519 (PMC11708823; doi:10.1242/jeb.247519)
Supplement: Dataset 1. [file jexbio-227-247519-Dataset1.zip › Dataset1/DataS1/Dynamic Simulation/sts_additional_trial_DO_with_all_tissue/sts_additional_trial_muscle_outputs_with_all_tissue.sto]

DataType=double
version=3
OpenSimVersion=4.5
endheader
time	/forceset/IC_r|active_fiber_force	/forceset/IC_r|fiber_force	/forceset/IC_r|implicitresidual_normalized_tendon_force	/forceset/IC_r|normalized_fiber_length	/forceset/IC_r|passive_fiber_damping_force	/forceset/IC_r|passive_fiber_elastic_force	/forceset/IC_r|passive_fiber_force	/forceset/IC_r|passive_force_multiplier	/forceset/IC_r|tendon_force	/forceset/ILPR_r|active_fiber_force	/forceset/ILPR_r|fiber_force	/forceset/ILPR_r|implicitresidual_normalized_tendon_force	/forceset/ILPR_r|normalized_fiber_length	/forceset/ILPR_r|passive_fiber_damping_force	/forceset/ILPR_r|passive_fiber_elastic_force	/forceset/ILPR_r|passive_fiber_force	/forceset/ILPR_r|passive_force_multiplier	/forceset/ILPR_r|tendon_force	/forceset/ILPOa_r|active_fiber_force	/forceset/ILPOa_r|fiber_force	/forceset/ILPOa_r|implicitresidual_normalized_tendon_force	/forceset/ILPOa_r|normalized_fiber_length	/forceset/ILPOa_r|passive_fiber_damping_force	/forceset/ILPOa_r|passive_fiber_elastic_force	/forceset/ILPOa_r|passive_fiber_force	/forceset/ILPOa_r|passive_force_multiplier	/forceset/ILPOa_r|tendon_force	/forceset/ILPOp_r|active_fiber_force	/forceset/ILPOp_r|fiber_force	/forceset/ILPOp_r|implicitresidual_normalized_tendon_force	/forceset/ILPOp_r|normalized_fiber_length	/forceset/ILPOp_r|passive_fiber_damping_force	/forceset/ILPOp_r|passive_fiber_elastic_force	/forceset/ILPOp_r|passive_fiber_force	/forceset/ILPOp_r|passive_force_multiplier	/forceset/ILPOp_r|tendon_force	/forceset/AMB_r|active_fiber_force	/forceset/AMB_r|fiber_force	/forceset/AMB_r|implicitresidual_normalized_tendon_force	/forceset/AMB_r|normalized_fiber_length	/forceset/AMB_r|passive_fiber_damping_force	/forceset/AMB_r|passive_fiber_elastic_force	/forceset/AMB_r|passive_fiber_force	/forceset/AMB_r|passive_force_multiplier	/forceset/AMB_r|tendon_force	/forceset/FMTL_r|active_fiber_force	/forceset/FMTL_r|fiber_force	/forceset/FMTL_r|implicitresidual_normalized_tendon_force	/forceset/FMTL_r|normalized_fiber_length	/forceset/FMTL_r|passive_fiber_damping_force	/forceset/FMTL_r|passive_fiber_elastic_force	/forceset/FMTL_r|passive_fiber_force	/forceset/FMTL_r|passive_force_multiplier	/forceset/FMTL_r|tendon_force	/forceset/FMTI_r|active_fiber_force	/forceset/FMTI_r|fiber_force	/forceset/FMTI_r|implicitresidual_normalized_tendon_force	/forceset/FMTI_r|normalized_fiber_length	/forceset/FMTI_r|passive_fiber_damping_force	/forceset/FMTI_r|passive_fiber_elastic_force	/forceset/FMTI_r|passive_fiber_force	/forceset/FMTI_r|passive_force_multiplier	/forceset/FMTI_r|tendon_force	/forceset/FMTM_r|active_fiber_force	/forceset/FMTM_r|fiber_force	/forceset/FMTM_r|implicitresidual_normalized_tendon_force	/forceset/FMTM_r|normalized_fiber_length	/forceset/FMTM_r|passive_fiber_damping_force	/forceset/FMTM_r|passive_fiber_elastic_force	/forceset/FMTM_r|passive_fiber_force	/forceset/FMTM_r|passive_force_multiplier	/forceset/FMTM_r|tendon_force	/forceset/ILFB_r|active_fiber_force	/forceset/ILFB_r|fiber_force	/forceset/ILFB_r|implicitresidual_normalized_tendon_force	/forceset/ILFB_r|normalized_fiber_length	/forceset/ILFB_r|passive_fiber_damping_force	/forceset/ILFB_r|passive_fiber_elastic_force	/forceset/ILFB_r|passive_fiber_force	/forceset/ILFB_r|passive_force_multiplier	/forceset/ILFB_r|tendon_force	/forceset/FCLP_r|active_fiber_force	/forceset/FCLP_r|fiber_force	/forceset/FCLP_r|implicitresidual_normalized_tendon_force	/forceset/FCLP_r|normalized_fiber_length	/forceset/FCLP_r|passive_fiber_damping_force	/forceset/FCLP_r|passive_fiber_elastic_force	/forceset/FCLP_r|passive_fiber_force	/forceset/FCLP_r|passive_force_multiplier	/forceset/FCLP_r|tendon_force	/forceset/FCLA_r|active_fiber_force	/forceset/FCLA_r|fiber_force	/forceset/FCLA_r|implicitresidual_normalized_tendon_force	/forceset/FCLA_r|normalized_fiber_length	/forceset/FCLA_r|passive_fiber_damping_force	/forceset/FCLA_r|passive_fiber_elastic_force	/forceset/FCLA_r|passive_fiber_force	/forceset/FCLA_r|passive_force_multiplier	/forceset/FCLA_r|tendon_force	/forceset/FCM_r|active_fiber_force	/forceset/FCM_r|fiber_force	/forceset/FCM_r|implicitresidual_normalized_tendon_force	/forceset/FCM_r|normalized_fiber_length	/forceset/FCM_r|passive_fiber_damping_force	/forceset/FCM_r|passive_fiber_elastic_force	/forceset/FCM_r|passive_fiber_force	/forceset/FCM_r|passive_force_multiplier	/forceset/FCM_r|tendon_force	/forceset/IFE_r|active_fiber_force	/forceset/IFE_r|fiber_force	/forceset/IFE_r|implicitresidual_normalized_tendon_force	/forceset/IFE_r|normalized_fiber_length	/forceset/IFE_r|passive_fiber_damping_force	/forceset/IFE_r|passive_fiber_elastic_force	/forceset/IFE_r|passive_fiber_force	/forceset/IFE_r|passive_force_multiplier	/forceset/IFE_r|tendon_force	/forceset/ITCr_r|active_fiber_force	/forceset/ITCr_r|fiber_force	/forceset/ITCr_r|implicitresidual_normalized_tendon_force	/forceset/ITCr_r|normalized_fiber_length	/forceset/ITCr_r|passive_fiber_damping_force	/forceset/ITCr_r|passive_fiber_elastic_force	/forceset/ITCr_r|passive_fiber_force	/forceset/ITCr_r|passive_force_multiplier	/forceset/ITCr_r|tendon_force	/forceset/ITM_r|active_fiber_force	/forceset/ITM_r|fiber_force	/forceset/ITM_r|implicitresidual_normalized_tendon_force	/forceset/ITM_r|normalized_fiber_length	/forceset/ITM_r|passive_fiber_damping_force	/forceset/ITM_r|passive_fiber_elastic_force	/forceset/ITM_r|passive_fiber_force	/forceset/ITM_r|passive_force_multiplier	/forceset/ITM_r|tendon_force	/forceset/ITCaa_r|active_fiber_force	/forceset/ITCaa_r|fiber_force	/forceset/ITCaa_r|implicitresidual_normalized_tendon_force	/forceset/ITCaa_r|normalized_fiber_length	/forceset/ITCaa_r|passive_fiber_damping_force	/forceset/ITCaa_r|passive_fiber_elastic_force	/forceset/ITCaa_r|passive_fiber_force	/forceset/ITCaa_r|passive_force_multiplier	/forceset/ITCaa_r|tendon_force	/forceset/ITCap_r|active_fiber_force	/forceset/ITCap_r|fiber_force	/forceset/ITCap_r|implicitresidual_normalized_tendon_force	/forceset/ITCap_r|normalized_fiber_length	/forceset/ITCap_r|passive_fiber_damping_force	/forceset/ITCap_r|passive_fiber_elastic_force	/forceset/ITCap_r|passive_fiber_force	/forceset/ITCap_r|passive_force_multiplier	/forceset/ITCap_r|tendon_force	/forceset/ISF_r|active_fiber_force	/forceset/ISF_r|fiber_force	/forceset/ISF_r|implicitresidual_normalized_tendon_force	/forceset/ISF_r|normalized_fiber_length	/forceset/ISF_r|passive_fiber_damping_force	/forceset/ISF_r|passive_fiber_elastic_force	/forceset/ISF_r|passive_fiber_force	/forceset/ISF_r|passive_force_multiplier	/forceset/ISF_r|tendon_force	/forceset/IFI_r|active_fiber_force	/forceset/IFI_r|fiber_force	/forceset/IFI_r|implicitresidual_normalized_tendon_force	/forceset/IFI_r|normalized_fiber_length	/forceset/IFI_r|passive_fiber_damping_force	/forceset/IFI_r|passive_fiber_elastic_force	/forceset/IFI_r|passive_fiber_force	/forceset/IFI_r|passive_force_multiplier	/forceset/IFI_r|tendon_force	/forceset/OMII_r|active_fiber_force	/forceset/OMII_r|fiber_force	/forceset/OMII_r|implicitresidual_normalized_tendon_force	/forceset/OMII_r|normalized_fiber_length	/forceset/OMII_r|passive_fiber_damping_force	/forceset/OMII_r|passive_fiber_elastic_force	/forceset/OMII_r|passive_fiber_force	/forceset/OMII_r|passive_force_multiplier	/forceset/OMII_r|tendon_force	/forceset/OMIP_r|active_fiber_force	/forceset/OMIP_r|fiber_force	/forceset/OMIP_r|implicitresidual_normalized_tendon_force	/forceset/OMIP_r|normalized_fiber_length	/forceset/OMIP_r|passive_fiber_damping_force	/forceset/OMIP_r|passive_fiber_elastic_force	/forceset/OMIP_r|passive_fiber_force	/forceset/OMIP_r|passive_force_multiplier	/forceset/OMIP_r|tendon_force	/forceset/CFP_r|active_fiber_force	/forceset/CFP_r|fiber_force	/forceset/CFP_r|implicitresidual_normalized_tendon_force	/forceset/CFP_r|normalized_fiber_length	/forceset/CFP_r|passive_fiber_damping_force	/forceset/CFP_r|passive_fiber_elastic_force	/forceset/CFP_r|passive_fiber_force	/forceset/CFP_r|passive_force_multiplier	/forceset/CFP_r|tendon_force	/forceset/PIFML_r|active_fiber_force	/forceset/PIFML_r|fiber_force	/forceset/PIFML_r|implicitresidual_normalized_tendon_force	/forceset/PIFML_r|normalized_fiber_length	/forceset/PIFML_r|passive_fiber_damping_force	/forceset/PIFML_r|passive_fiber_elastic_force	/forceset/PIFML_r|passive_fiber_force	/forceset/PIFML_r|passive_force_multiplier	/forceset/PIFML_r|tendon_force	/forceset/GL_r|active_fiber_force	/forceset/GL_r|fiber_force	/forceset/GL_r|implicitresidual_normalized_tendon_force	/forceset/GL_r|normalized_fiber_length	/forceset/GL_r|passive_fiber_damping_force	/forceset/GL_r|passive_fiber_elastic_force	/forceset/GL_r|passive_fiber_force	/forceset/GL_r|passive_force_multiplier	/forceset/GL_r|tendon_force	/forceset/GI_r|active_fiber_force	/forceset/GI_r|fiber_force	/forceset/GI_r|implicitresidual_normalized_tendon_force	/forceset/GI_r|normalized_fiber_length	/forceset/GI_r|passive_fiber_damping_force	/forceset/GI_r|passive_fiber_elastic_force	/forceset/GI_r|passive_fiber_force	/forceset/GI_r|passive_force_multiplier	/forceset/GI_r|tendon_force	/forceset/GM_r|active_fiber_force	/forceset/GM_r|fiber_force	/forceset/GM_r|implicitresidual_normalized_tendon_force	/forceset/GM_r|normalized_fiber_length	/forceset/GM_r|passive_fiber_damping_force	/forceset/GM_r|passive_fiber_elastic_force	/forceset/GM_r|passive_fiber_force	/forceset/GM_r|passive_force_multiplier	/forceset/GM_r|tendon_force	/forceset/FL_r|active_fiber_force	/forceset/FL_r|fiber_force	/forceset/FL_r|implicitresidual_normalized_tendon_force	/forceset/FL_r|normalized_fiber_length	/forceset/FL_r|passive_fiber_damping_force	/forceset/FL_r|passive_fiber_elastic_force	/forceset/FL_r|passive_fiber_force	/forceset/FL_r|passive_force_multiplier	/forceset/FL_r|tendon_force	/forceset/TCf_r|active_fiber_force	/forceset/TCf_r|fiber_force	/forceset/TCf_r|implicitresidual_normalized_tendon_force	/forceset/TCf_r|normalized_fiber_length	/forceset/TCf_r|passive_fiber_damping_force	/forceset/TCf_r|passive_fiber_elastic_force	/forceset/TCf_r|passive_fiber_force	/forceset/TCf_r|passive_force_multiplier	/forceset/TCf_r|tendon_force	/forceset/TCt_r|active_fiber_force	/forceset/TCt_r|fiber_force	/forceset/TCt_r|implicitresidual_normalized_tendon_force	/forceset/TCt_r|normalized_fiber_length	/forceset/TCt_r|passive_fiber_damping_force	/forceset/TCt_r|passive_fiber_elastic_force	/forceset/TCt_r|passive_fiber_force	/forceset/TCt_r|passive_force_multiplier	/forceset/TCt_r|tendon_force	/forceset/EDL_r|active_fiber_force	/forceset/EDL_r|fiber_force	/forceset/EDL_r|implicitresidual_normalized_tendon_force	/forceset/EDL_r|normalized_fiber_length	/forceset/EDL_r|passive_fiber_damping_force	/forceset/EDL_r|passive_fiber_elastic_force	/forceset/EDL_r|passive_fiber_force	/forceset/EDL_r|passive_force_multiplier	/forceset/EDL_r|tendon_force	/forceset/FDL_r|active_fiber_force	/forceset/FDL_r|fiber_force	/forceset/FDL_r|implicitresidual_normalized_tendon_force	/forceset/FDL_r|normalized_fiber_length	/forceset/FDL_r|passive_fiber_damping_force	/forceset/FDL_r|passive_fiber_elastic_force	/forceset/FDL_r|passive_fiber_force	/forceset/FDL_r|passive_force_multiplier	/forceset/FDL_r|tendon_force	/forceset/FHL_r|active_fiber_force	/forceset/FHL_r|fiber_force	/forceset/FHL_r|implicitresidual_normalized_tendon_force	/forceset/FHL_r|normalized_fiber_length	/forceset/FHL_r|passive_fiber_damping_force	/forceset/FHL_r|passive_fiber_elastic_force	/forceset/FHL_r|passive_fiber_force	/forceset/FHL_r|passive_force_multiplier	/forceset/FHL_r|tendon_force	/forceset/FP2_r|active_fiber_force	/forceset/FP2_r|fiber_force	/forceset/FP2_r|implicitresidual_normalized_tendon_force	/forceset/FP2_r|normalized_fiber_length	/forceset/FP2_r|passive_fiber_damping_force	/forceset/FP2_r|passive_fiber_elastic_force	/forceset/FP2_r|passive_fiber_force	/forceset/FP2_r|passive_force_multiplier	/forceset/FP2_r|tendon_force	/forceset/FPP2_r|active_fiber_force	/forceset/FPP2_r|fiber_force	/forceset/FPP2_r|implicitresidual_normalized_tendon_force	/forceset/FPP2_r|normalized_fiber_length	/forceset/FPP2_r|passive_fiber_damping_force	/forceset/FPP2_r|passive_fiber_elastic_force	/forceset/FPP2_r|passive_fiber_force	/forceset/FPP2_r|passive_force_multiplier	/forceset/FPP2_r|tendon_force	/forceset/FP3_r|active_fiber_force	/forceset/FP3_r|fiber_force	/forceset/FP3_r|implicitresidual_normalized_tendon_force	/forceset/FP3_r|normalized_fiber_length	/forceset/FP3_r|passive_fiber_damping_force	/forceset/FP3_r|passive_fiber_elastic_force	/forceset/FP3_r|passive_fiber_force	/forceset/FP3_r|passive_force_multiplier	/forceset/FP3_r|tendon_force	/forceset/FPP3_r|active_fiber_force	/forceset/FPP3_r|fiber_force	/forceset/FPP3_r|implicitresidual_normalized_tendon_force	/forceset/FPP3_r|normalized_fiber_length	/forceset/FPP3_r|passive_fiber_damping_force	/forceset/FPP3_r|passive_fiber_elastic_force	/forceset/FPP3_r|passive_fiber_force	/forceset/FPP3_r|passive_force_multiplier	/forceset/FPP3_r|tendon_force	/forceset/FP4_r|active_fiber_force	/forceset/FP4_r|fiber_force	/forceset/FP4_r|implicitresidual_normalized_tendon_force	/forceset/FP4_r|normalized_fiber_length	/forceset/FP4_r|passive_fiber_damping_force	/forceset/FP4_r|passive_fiber_elastic_force	/forceset/FP4_r|passive_fiber_force	/forceset/FP4_r|passive_force_multiplier	/forceset/FP4_r|tendon_force
0	339.0782060725904	340.6352169541902	-1.020628026537906e-12	0.7987602605296746	0.02694667043993053	1.530064211159889	1.55701088159982	0.003631047904946714	340.6352169537602	114.4357658320702	122.3616268365646	7.442642338539862e-08	0.9583356791325923	0.008855498291237114	7.917005506203122	7.925861004494359	0.01309394102244636	122.3616718371036	84.14367271788524	103.5765719752718	1.382744369005096e-08	1.157283690232151	-0.04536623608117978	19.47826549346778	19.43289925738661	0.06443023423216897	103.5765761555239	85.45755370326694	115.2757239921414	2.783510755222096e-09	1.210720867890872	-0.05500626708908767	29.87317655596349	29.81817028887441	0.09881453579145147	115.2757248336401	19.20495994126195	21.26292459225787	2.842601776187337e-08	0.9895182331643938	-0.006386664644718802	2.064351315640641	2.057964650995922	0.01681250657978215	21.26292808259329	123.7467535569685	141.5314451880244	9.461816885547591e-10	1.180069084228845	-0.018157138025632	17.80284876908157	17.78469163105594	0.077319397097045	141.0423842928825	283.1750534770845	293.9854139271525	2.560255203398754e-07	1.060671056546548	-0.1643376979766404	10.97469814804462	10.81036045006798	0.02972923787367364	280.7610220914567	8.834693842307878	25.65665257787216	4.029270052330336e-08	1.095678171037406	0.09573146419374316	16.72622727137054	16.82195873556428	0.03934771605061828	23.26706613493782	14.0705363660258	18.14522856473614	1.187522739864999e-09	0.8488189177948472	0.01656930181184197	4.058122896898499	4.074692198710341	0.005434418669808008	18.14522945151235	6.62235235177164	9.844180167077475	8.453037783628936e-10	0.9184827743695769	0.004232058844927876	3.217595756460907	3.221827815305835	0.009511039884969647	9.844180453044718	1.906645617567015	12.13398158111978	1.230901699872389e-07	1.201903359433151	-0.02617718321439159	10.25351314676715	10.22733596355276	0.09208224448789959	12.1339952874177	5.312483433709661	7.511635350242981	2.760147700675564e-10	0.8957927618050328	-0.01651656382978473	2.215668480363105	2.19915191653332	0.007927169451683919	6.370738798263073	6.137770025075118	28.96396043700543	8.401764589605065e-09	1.163813490466483	-0.04680823175250638	22.87299864368282	22.82619041193031	0.06788705995826633	28.7384964899282	384.8602367473952	386.9668064966599	1.604214616701682e-08	0.8184596198072156	-0.3770129114612234	2.483582660725908	2.106569749264684	0.004256032818695444	258.6541403816969	0.9815379512693542	1.588275636595608	-6.191158350224435e-07	1.009073290378485	-0.005976118922758834	0.6127138042490122	0.6067376853262534	0.01966470915425546	1.588256346159346	55.55382272549283	68.02828291445879	-3.601935000263623e-09	1.07767771342445	-0.05761085784740637	12.53207104681337	12.47446018896596	0.03406649892349201	60.26325005595908	10.69036760825498	22.91850829418413	-6.78123043829082e-10	1.075216038332179	-0.05932722408169883	12.28746791001085	12.22814068592915	0.03340158308751894	20.28972514397523	0.7558850688783437	9.009946150547213	-1.648217820005016e-07	1.290231840614346	-0.001918505723511035	8.25597958739238	8.254061081668869	0.1866952183742233	9.009938861848127	1.027522590931635	1.203982477783192	-1.121236374926338e-08	0.7873407336914388	0.003441835200749948	0.1730180516508077	0.1764598868515577	0.003311373266018825	1.203981891941255	180.1565444388817	183.5808861162155	2.3554699870032e-06	0.8832365274391724	-0.2266008171747242	3.650942494508523	3.424341677333799	0.007166664894716731	183.5820860726243	845.517079466384	852.6263450368132	3.382624813585977e-08	0.8887837669249176	-0.5253666177088182	7.634632188138126	7.109265570429308	0.007493250107110916	735.9388798171647	9.804895839109502	98.55541781690165	-1.334249958573341e-07	1.264955270649432	-0.04220042215065356	88.7927223999428	88.75052197779215	0.1525097222408293	90.52944008876055	53.16663884981278	112.8430279939805	-1.427682952387377e-06	1.198622998086101	-0.4625917060445507	60.1389808502123	59.67638914416775	0.08969638440035863	108.1506334331648	22.64624579336082	95.54989655405132	-1.3818324447884e-07	1.117269225926146	-1.707237962608293	74.61088872329879	72.9036507606905	0.04677220227320827	90.38245760468054	5.210757443092163	13.77508933193996	4.147329470682859e-07	1.08066723034482	0.0854212976302044	8.478910591217597	8.564331888847802	0.03489179538609273	13.77519011447461	620.7517412502	704.0868670857423	-1.133343807691034e-09	1.129192552871469	-0.6725730829975206	84.00769891853975	83.33512583554223	0.05145640112628434	667.6876457865608	276.8045769441583	287.3072469847162	3.934551413842247e-08	0.8360225429990289	-0.6630961315217249	11.1657661720796	10.50267004055787	0.004902659004881465	252.308110713867	52.46787893091435	52.84604756437545	6.457547606850134e-07	0.6278963730783428	0.03875398135345037	0.339414652107642	0.3781686334610924	0.0009028528555200695	21.50136551049646	163.2975193700648	163.5376660246294	4.788586596693456e-07	0.6111375098233842	-0.05524545502695254	0.2953921095914963	0.2401466545645437	0.000785751610859156	56.44896574619681	482.8425708310946	484.3600818417303	4.294019917416847e-09	0.6498600364856277	1.048172939382476	0.4693380712532746	1.517511010635751	0.001082129191578528	227.6956949692091	8.761183064323335	14.45263818185336	-4.873998504354576e-06	0.9287815843405753	-0.6676246827450409	6.359079800275067	5.691455117530026	0.010330459141424	11.14218246740234	2.872520537185634	3.28782870368978	1.669763369006178e-06	0.7383553504626582	0.08916749420271508	0.3261406723014304	0.4153081665041455	0.002227903170589113	2.645884241301077	3.59940383369219	3.947853105460184	5.591667575494119e-07	0.7624657990585794	0.04336953916126414	0.3050797326067303	0.3484492717679945	0.002708345327228493	2.492419641133343	1.173840396971089	1.722316283377297	-5.069336030685823e-06	0.9766651260175755	0.02384166158443485	0.5246342248217735	0.5484758864062083	0.0151666985031434	1.715269441113992	12.33528561058112	13.88021088419426	7.874960053517316e-07	0.7239213070521551	0.2145699674433253	1.330355306169812	1.544925273613137	0.001981620746765456	10.03811200794327	-4.892099656622372	7.08078555656591	-9.790107482771787e-08	1.091776779373519	-20.57947610240164	32.55236131558992	11.97288521318828	0.03813766119806421	5.529232455671802	0.02870659614463831	26.04006469688286	-3.881596041810376e-08	1.169703321380545	-4.199702958361189	30.21106105909941	26.01135810073822	0.07116383269801271	21.50878819440828
0.002	338.0949097109386	339.6539151387486	-3.171518603295453e-11	0.7988893105331175	0.02734751614619743	1.531657911663791	1.559005427809989	0.003634829970322532	339.6539151253844	114.6274098405061	122.5708276509384	1.626548618016699e-10	0.9583907711710228	0.02291411163862492	7.920503698793608	7.943417810432233	0.01309972668565313	122.5708277492846	84.45366316687492	103.8732181297635	3.114411062377087e-09	1.157060360983888	-0.02392464561723125	19.44347960850583	19.4195549628886	0.06431516943254277	103.8732190712986	85.88163930131508	115.6628111598676	7.838216742328541e-10	1.210452532773125	-0.02792557142239462	29.80909742997492	29.78117185855252	0.0986025747676005	115.6628113968291	19.19502825692655	21.25641736534735	-2.60788984851601e-09	0.9894544727572705	-0.001907579086722058	2.06329668750752	2.061389108420797	0.01680391746886243	21.25641704513329	124.1287287837076	141.9139173433013	-9.25850507371706e-11	1.179976700225856	-0.004502306024167842	17.78969086561795	17.78518855959378	0.07726225112136073	141.4234576552951	286.1755209238514	296.9728500711744	2.4514895069494e-07	1.059917421921302	-0.1113332333597974	10.90866238068279	10.79732914732299	0.02955035431718874	283.5946168121629	8.356111572874472	25.0967655305824	-1.233676667766748e-09	1.095842905624255	-0.00764801063865113	16.74830196834657	16.74065395770792	0.0393996458070675	22.76004685551318	13.82843827374373	17.84918908178005	1.262795108064596e-09	0.8487746670799637	-0.0359277006954327	4.056678508731745	4.020750808036312	0.005432484423305552	17.8491900247655	6.573069534256068	9.784261301220869	1.443689334745812e-10	0.9184700863529006	-0.00607636180346219	3.217268128768263	3.211191766964801	0.009510071435143127	9.784261350061046	1.875902535903754	12.0431952160347	-6.670781704798401e-10	1.201312227712149	-0.03782953761956739	10.20512221775051	10.16729268013094	0.09164766706132146	12.04319514175442	5.316510090480164	7.514506019638822	6.579438383003122e-11	0.8956781589230751	-0.01563431104354556	2.213630240202205	2.197995929158659	0.007919877081330736	6.372855150411455	6.081423417968048	28.82364711066547	4.22930505894481e-09	1.163464657936245	-0.06700459015347673	22.8092282828509	22.74222369269743	0.06769778952736233	28.59913891821743	392.4776233453134	394.6637030084432	2.049865371889226e-08	0.8173354540777766	-0.2751084664974023	2.461188129627244	2.186079663129842	0.004217656057244165	263.3488916960918	0.9627235377587272	1.566678105352241	-7.330441823688583e-08	1.008659313208531	-0.006730261678319495	0.6106848292718331	0.6039545675935136	0.01959959032955982	1.566675821330209	55.36124636203395	67.80451641329222	-1.809714184064504e-09	1.077365048425411	-0.05746547842983652	12.5007355296881	12.44327005125826	0.0339813181615551	60.06024336011536	10.64009074668915	22.83656127816953	-2.179453617578986e-09	1.074893551238528	-0.05930899057671578	12.25577952205709	12.19647053148038	0.03331544310075368	20.21550314451765	0.7463746242000494	8.990551345156486	-4.878142079167702e-08	1.290103955642454	-0.003359283783809736	8.247536004740248	8.244176720956437	0.1865042808252124	8.990549187959223	1.02148796875235	1.198126147297774	-1.370684409723877e-09	0.7874723906353228	0.003436122968631172	0.1732020555767931	0.1766381785454243	0.003314894896713061	1.198126075680011	181.4880527729043	184.9756622404689	2.479913250474919e-06	0.882495885143818	-0.1416730578021724	3.629282525366764	3.487609467564591	0.007124147177523875	184.9769255925025	852.5675684597564	859.7797178295921	4.407372300452295e-08	0.8878912866776857	-0.3679462841763905	7.580095654012007	7.212149369835616	0.007439723508826728	741.8578024365281	9.637652010007118	98.19411353277836	-1.436882363925474e-07	1.264733656999787	-0.07894752179654967	88.63540904456779	88.55646152277124	0.1522395219869734	90.19462588840965	54.71849408966948	113.9755561322813	-7.366031948286e-08	1.197455613315393	-0.3227009569920493	59.57976299960389	59.25706204261184	0.08886231939655274	109.2275402144289	27.86480658462063	100.9824888825232	8.390794135892943e-09	1.115852634534949	-0.6518873365303828	73.76956963443294	73.11768229790256	0.04624479471549	95.50722384250854	5.083844415444072	13.65866412684218	5.290606763103112e-08	1.081240815472044	0.05687868790752867	8.517941023490584	8.574819711398113	0.03505241057858107	13.65867698332642	627.7611190636237	710.9164595190475	-9.880722906530082e-10	1.128536458113496	-0.4123174331477839	83.5676578885716	83.15534045542383	0.05118686716640264	674.1202564293584	277.3917250422174	288.301387376846	8.60605455510477e-08	0.8356146131942467	-0.2194986139340755	11.12916094856271	10.90966233462863	0.00488658640171792	253.1445732542821	51.77011527490444	52.16385986737254	7.94550231719704e-08	0.6281441890023889	0.05363366944735492	0.340110923020743	0.393744592468098	0.0009047049564184995	21.26575348882113	165.2727762670945	165.5833836801998	1.791855321342517e-07	0.6110319302886199	0.01547435647643166	0.2951330566288604	0.310607413105292	0.0007850625224370905	57.08191351173308	461.4483021197759	462.7517006923381	3.736722486991084e-09	0.6541243374427917	0.8173150108526118	0.4860835617096876	1.303398572562299	0.001120738426925228	222.4646947705523	9.461527074968229	15.20490572386123	-1.742036245096223e-06	0.9268649033922104	-0.518653222343739	6.262031871236736	5.743378648892998	0.01017280273559513	11.70766788176997	2.743264395335531	3.124345489617573	4.372660263630979e-07	0.7393035142344738	0.05242321553887509	0.3286578787431666	0.3810810942820417	0.002245098487484113	2.515906213536896	3.502304743206549	3.850167177916284	-2.026332016867582e-07	0.7632085187805179	0.04094416632960639	0.3069182683801286	0.347862434709735	0.002724666928562936	2.434227896502242	1.141774753875218	1.681351925607022	-4.223670363699694e-06	0.9776398918933593	0.01082754793957115	0.5287496237922331	0.5395771717318043	0.01528567094613701	1.674511167260363	12.08440887209866	13.56811012726347	2.371458932889231e-07	0.7244544058946335	0.1475728246090667	1.336128430555744	1.483701255164811	0.001990220060801161	9.818626072592952	0.3739179591687369	17.68361633501645	-4.301080361313048e-08	1.060309338919416	-7.992263257661814	25.30196163350953	17.30969837584771	0.02964324557196008	13.54017321726504	2.96379109776719	28.89174471316597	-9.469938666573086e-09	1.157329481945943	-1.43453101746925	27.36248463286803	25.92795361539878	0.06445385267356811	23.74449205719515
0.004	336.7236554940428	338.2841664189694	-7.880496255552316e-11	0.79901907923979	0.02724877718074814	1.533262147745869	1.560510924926617	0.003638637038040593	338.2841663857623	114.483230167445	122.4367874475256	3.208909166163565e-09	0.9584768288039424	0.02758607265615884	7.925971207424472	7.953557280080631	0.01310876940205596	122.4367893877323	84.06721149964611	103.4795773840058	1.259882198567652e-10	1.156943961585198	-0.01300791334111857	19.4253737977008	19.41236588435968	0.06425527900587603	103.479577422094	85.45867866573414	115.2265311960306	-1.564028351275226e-10	1.210327870609507	-0.01152201514097093	29.77937454543741	29.76785253029643	0.0985042573679609	115.2265311487476	19.06527953224605	21.1281419086404	-1.54321103673638e-08	0.9894409938336478	-0.0002114320362817869	2.063073808430631	2.062862376394349	0.01680210229529275	21.12814001378331	123.4150161928937	141.204264452002	-5.083556908758169e-10	1.179967093229072	0.0009251235079410526	17.78832313560027	17.78924825910821	0.07725631094505919	140.7162492942264	287.4288138634178	298.2592550483757	2.261036307071862e-07	1.059496341715341	-0.04149786440937801	10.87193904936738	10.830441184958	0.02945087489302034	284.8121291601837	8.398442886105048	25.13662117572915	-6.94076270763011e-09	1.095778320940009	-0.001465761049187059	16.73964405067329	16.73817828962411	0.03937927843547372	22.7958991213014	13.91671643733031	17.95359117852428	-1.073029980841467e-09	0.8486855820436395	-0.01689749210368609	4.053772233297662	4.036874741193976	0.005428592496451722	17.95359037724492	6.588915943389698	9.802506656567591	-1.055688626794282e-10	0.9184365664114588	-0.002812029633403473	3.216402742811296	3.213590713177893	0.00950751340082944	9.802506620853523	1.89515424344992	12.00293596769994	1.199155698350385e-08	1.200601583797662	-0.03946822576309395	10.14724995001312	10.10778172425002	0.09112794194558939	12.00293730298002	5.317351006788821	7.513545455991663	9.4566330460788e-11	0.8955673141761735	-0.01546616717917305	2.211660616382015	2.196194449202842	0.007912830204996529	6.371732623956742	6.225154762529674	28.89624358391046	6.341038513713038e-09	1.163062343301922	-0.06481263373340743	22.73590145511419	22.67108882138078	0.06748015550269165	28.67101429342982	396.2897916176204	398.5870457259039	3.134984494224113e-08	0.8166009611821671	-0.1494105787688293	2.446664687052277	2.297254108283447	0.00419276771782347	265.6684910267768	0.9463217914299018	1.548605533892652	2.850690821523671e-07	1.008234105191484	-0.006324051205961859	0.6086077936687124	0.6022837424627505	0.01953292902577466	1.54861441608666	55.183072493837	67.59488100618987	-7.173764637879998e-10	1.077052258251509	-0.05765728429326347	12.46946579664614	12.41180851235287	0.03389631622348495	59.86977764721292	10.65372080205227	22.8185925298503	-3.857211883229184e-09	1.074571120357963	-0.05930655601177956	12.22417828380981	12.16487172779803	0.03322954001700076	20.19792223815945	0.7449912294735216	8.980647877474281	-3.53654226181721e-08	1.289962204955453	-0.002530381314266066	8.238187029315025	8.235656648000759	0.1862928693276292	8.980646313555237	1.017849392665752	1.194659159867372	9.901256512595547e-09	0.7876037060845283	0.003423991820977095	0.1733857753806429	0.17680976720162	0.003318411089625314	1.194659677204432	182.0570861609143	185.6749848754073	2.029882027132501e-06	0.8821949064314866	-0.002618343196520849	3.620517057689491	3.61789871449297	0.007106940889124928	185.6760189662515	856.5574566649441	863.9929629872194	5.474921138670652e-08	0.8874017867710839	-0.1148425392078754	7.550348861483139	7.435506322275264	0.007410527582839688	745.352022431539	9.667552967836638	98.04590263725447	-1.603005188033357e-07	1.264467188214274	-0.06827433778723026	88.44662400720506	88.37834966941783	0.1519152662052695	90.05496319198781	55.00726288027969	114.022513382375	-2.533742591570576e-07	1.196683293535884	-0.1974046564921854	59.21265515858749	59.01525050209531	0.08831478357937275	109.2661543378918	30.27069246831691	103.5942784574638	7.658645280461673e-09	1.115392822546198	-0.1749428210028348	73.49852881014976	73.32358598914693	0.04607488417730188	97.97263593413209	5.032486281920731	13.62395330293772	3.537922711738251e-09	1.081650239425501	0.04555640097954254	8.54591062003745	8.591467021016992	0.03516750902539754	13.62395416267366	630.5929388897758	713.9016663654878	-1.046669639848119e-09	1.128250585864977	-0.06791789290827441	83.37664536862027	83.308727475712	0.05106986816543858	676.9317137389891	276.3350042598641	287.9742362925466	2.754644420205343e-07	0.8357175583556365	0.500844656666347	11.13838737601615	11.6392320326825	0.0048906375368519	252.8669996935189	50.73908216547618	51.14393070828664	3.003717490013269e-09	0.6284587801149507	0.06385174460353205	0.3409967982069254	0.4048485428104575	0.0009070614102030151	20.90221206826193	162.8803006329959	163.2633046973297	5.718971707313614e-08	0.6113039408131218	0.08720315033887829	0.2958009139949602	0.3830040643338385	0.0007868390424733325	56.46740721808369	445.4634308384565	446.6574136180395	9.769514086599429e-10	0.657563510687303	0.6939715301192902	0.5000112494636751	1.193982779582965	0.001152850796266022	218.4222017891406	10.01142824565981	15.79092094979932	-4.72241071792362e-07	0.9253698718128079	-0.4078670620061958	6.187359766145699	5.779492704139503	0.01005149632729786	12.14621614359208	2.668882441216109	3.031567217250212	1.261698987752025e-07	0.7398642019709073	0.03252936222458384	0.3301554138095191	0.3626847760341029	0.00225532831591628	2.442154595472298	3.403073471735754	3.754228956815255	3.01508848676163e-07	0.763942626146116	0.04240923347161878	0.3087462516078823	0.3511554850795011	0.002740894849673384	2.377049201973942	1.130637165184304	1.664636488464128	-1.229784133249812e-06	0.9780286823604253	0.003599277314074752	0.5304000459657496	0.5339993232798244	0.01533338315080138	1.657971127391863	11.92827523655359	13.37451509861552	5.481828605283234e-08	0.7248258185063624	0.1060746899101691	1.340165172151759	1.446239862061928	0.001996232958903567	9.682919015279897	3.970923584941684	22.51731997988438	-2.602547757163398e-08	1.047471078120864	-4.283359911114014	22.82975630605672	18.5463963949427	0.02674686185723121	17.09062803114324	4.492131901625626	30.06512240135053	-5.418676972401837e-09	1.152825131138594	-0.8205887323596358	26.39357923208454	25.5729904997249	0.06217154217455339	24.66229902791711
0.006	335.6681448307504	337.2300403618451	-2.092492845662264e-11	0.7991478724719738	0.02703955879173505	1.534855972303002	1.561895531094737	0.003642419397811392	337.2300403530276	114.3166381203269	122.2757638632201	1.595812509913586e-09	0.95856528867163	0.02753048078389891	7.931595262109326	7.959125742893224	0.01311807103008853	122.2757648280982	83.58968155644237	102.9833635387316	6.411529085426082e-10	1.15684434185287	-0.01620944891658278	19.40989143120581	19.39368198228922	0.06420406641201981	102.9833637325621	84.85760225625553	114.6004608393789	-5.899758459548821e-11	1.210237370761179	-0.01495687544780505	29.75781545857119	29.74285858312338	0.09843294418983997	114.600460821543	18.95547031429011	21.01622235221422	-5.214677550879898e-09	0.9894211871034969	-0.001994302368962533	2.062746340293076	2.060752037924113	0.01679943532665441	21.01622171192144	122.696298581518	140.4812590828427	-4.413008847237165e-10	1.179959185634271	-0.002236923782131176	17.78719742510681	17.78496050132468	0.07725142188164077	139.9957361953906	287.1471927791198	298.0019855553215	1.833629051928298e-07	1.059374460234921	-0.006539786369362202	10.8613325625711	10.85479277620173	0.02942214309878626	284.5632783213398	8.362723614206439	25.08821322423249	-1.760633340508466e-09	1.095747733450954	-0.01005558707884706	16.73554519710489	16.72548961002605	0.03936963606222806	22.75186398632798	13.85605816383588	17.87769264423213	2.816416544426659e-10	0.8486166652192815	-0.02989085786041589	4.051525338256673	4.021634480396258	0.005425583576152836	17.87769285454652	6.578386988048393	9.789119675495163	3.826765640480012e-11	0.9184114304187642	-0.005021270458798731	3.21575395790557	3.210732687446771	0.009505595627565741	9.789119688441156	1.905898860173653	11.95841577036186	8.739589718587126e-09	1.199904175726232	-0.03825763272282665	10.09077454291103	10.05251691018821	0.0906207614144007	11.95841674352991	5.318020635413825	7.512427357213716	5.659632137944293e-11	0.8954572710022992	-0.01530024100071736	2.209706962800608	2.19440672179989	0.007905840466627744	6.370478667547492	6.297599162264794	28.90049310052697	1.686591885596833e-08	1.162679529005378	-0.06345364855528429	22.66634758681746	22.60289393826217	0.06727371962163615	28.67508528830159	396.6632037818309	399.023099269074	5.302192668255046e-08	0.8162178112462776	-0.0792268142306175	2.439122301473669	2.359895487243052	0.004179842583073002	265.8028845004902	0.9313180029783316	1.531005150345731	9.077516696653909e-09	1.007808441038714	-0.006848447307616442	0.6065355946750162	0.5996871473673997	0.01946642295028201	1.531005433183364	55.06709248130527	67.44730644797494	-3.065264403412371e-09	1.07673809394345	-0.0579233888575782	12.43813735552725	12.38021396666967	0.03381115469657813	59.73427861231001	10.65867783703512	22.79250843258469	-4.877072565245832e-09	1.074249752874185	-0.05893167944865016	12.19276227499822	12.13383059554957	0.03314414045085063	20.1731653656724	0.7393338497282481	8.965708803937311	7.988702588335173e-09	1.289830437477213	-0.003131031706331498	8.229505985915393	8.226374954209062	0.1860965619995823	8.965709157211304	1.014792800944637	1.191775739661647	-4.47794436947424e-10	0.7877346105778017	0.00341382629191603	0.1735691124250937	0.1769829387170097	0.003321919956947958	1.19177571626455	181.8461978439633	185.5727981480422	1.853620477942908e-06	0.8823963821949499	0.1002179601612766	3.626382343917654	3.72660030407893	0.007118454228754918	185.5737424452671	857.2005411785179	864.8236264783727	2.539705046267215e-08	0.8873697410611181	0.07467978886556753	7.548405510989199	7.623085299854766	0.007408620220318742	746.0593316262829	9.624697737354452	97.8204199838684	-1.047840710310943e-07	1.264218462511455	-0.07504992779526222	88.27077217430922	88.19572224651395	0.1516132243997521	89.84461332738394	54.5684090660446	113.3771044033461	-2.602919650374069e-07	1.196164226870557	-0.1585025535805027	58.96719789088201	58.8086953373015	0.08794868776054254	108.6434677018637	31.44877223580927	104.9855579565061	2.531386329718277e-09	1.115340370345296	0.06911208449878931	73.46767363619804	73.53678572069683	0.046055541632776	99.28785673920048	5.007748082932995	13.6179004933071	-1.869407663390721e-09	1.082000872428249	0.04021553724466784	8.569936873129434	8.610152410374102	0.03526638011240349	13.61790003903009	629.9750202577209	713.468726530131	-9.750717455681013e-10	1.128291136942955	0.08999229217119879	83.40371398023889	83.49370627241009	0.05108644823316226	676.5239224207553	274.2713980019431	286.3230562726245	3.861297851043277e-07	0.8363335194194835	0.8579065468920248	11.19375172378932	12.05165827068134	0.004914946886875565	251.4723329939991	49.88419584719966	50.2713981531392	6.141096881018271e-09	0.6287465504490416	0.04539320390616947	0.3418091020333649	0.3872023059395344	0.0009092221620288325	20.59244497580341	157.8335160604388	158.2346077607937	1.635569124580627e-08	0.6118195447735698	0.1040208478128006	0.2970708525420995	0.4010917003549001	0.000790217115978704	55.06637592970002	432.4504488569696	433.5652636417756	3.702622042300874e-09	0.6605447129267757	0.6024165296717346	0.5123982551342242	1.114814784805959	0.001181410892395782	215.0362077070956	10.44459249310933	16.25126106977556	-2.065612696167118e-08	0.9241887652089581	-0.3223268970117375	6.128995473677969	5.806668576666232	0.00995668230426423	12.48955482904179	2.623411550964717	2.975388234565167	2.534230315182073e-08	0.740223301144029	0.02085862078350967	0.3311180628169401	0.3519766836004498	0.002261904278247698	2.397512593404101	3.309335182186348	3.659928713233588	4.188737523502795e-07	0.7646702870452443	0.04002472292269395	0.3105688081245461	0.35059353104724	0.002757074595156114	2.320647210636279	1.117208433799113	1.653768012275908	-2.223979765562933e-06	0.978279659333873	0.005091401294614694	0.5314681771821798	0.5365595784767945	0.01536426185324763	1.64711488372522	11.82789930563468	13.25116009693105	4.35951527481826e-09	0.7251006822604226	0.08010049794074581	1.343160293355623	1.423260791296369	0.002000694319180125	9.596878944945754	6.887145151336624	25.71535376131946	-1.340769905169847e-08	1.039577944028064	-2.602942980241898	21.43115159022473	18.82820860998283	0.02510828601674772	19.4081743965814	5.679405215586828	30.92829093283373	-2.096196875800427e-09	1.149758413952169	-0.5047258968364887	25.75361161408339	25.2488857172469	0.06066406289699711	25.33739221595077
0.008	334.6978869635759	336.2612772468441	-2.583355751539784e-11	0.7992759504111736	0.02694770883349936	1.536442574434705	1.563390283268205	0.003646184617796467	336.2612772359582	113.9645507941637	121.9398797703773	3.312281005030115e-10	0.958669477237039	0.03710456212521945	7.938224414088356	7.975328976213576	0.01312903498924888	121.9398799706481	83.13660220407972	102.5165340380625	9.239589093823497e-10	1.156741460783002	-0.01398331712640998	19.39391515110918	19.37993183398277	0.0641512200500514	102.5165343173897	84.29089266886511	114.0128652622516	7.824638714737375e-10	1.210141707720376	-0.01307075400004899	29.73504334738656	29.72197259338651	0.09835761856815776	114.0128654988027	18.88909436803083	20.94880507649545	2.128051901362227e-10	0.9893834418212251	-0.002411726110750388	2.062122434575368	2.059710708464617	0.01679435410869279	20.94880510262508	122.1732393784473	139.954979889424	-3.529020409231975e-10	1.1799371496332	-0.002320285695489119	17.78406079667218	17.78174051097669	0.07723779921806437	139.4712578180814	286.1337206493169	297.0085786025711	1.536563186688156e-07	1.059396430168042	0.01161426614339989	10.86324368711083	10.87485795325423	0.02942732012281749	283.615227984323	8.372332082158563	25.09141737924208	1.395551896266056e-09	1.095697651096511	-0.009750816817512985	16.72883611390103	16.71908529708352	0.03935385323824853	22.75454651342197	13.87653667362768	17.90022057338861	-3.581009690167836e-10	0.8485366327088643	-0.02523369291106907	4.048917592671996	4.023683899760927	0.005422091424325125	17.90022030597864	6.581678528215042	9.792335128924989	-3.555826119661099e-11	0.9183818028826786	-0.004332808594834695	3.214989409304782	3.210656600709947	0.009503335663049848	9.79233511689559	1.914755858485466	11.91174173980922	2.150764384645232e-08	1.199216386010814	-0.03839989071174939	10.03538577203551	9.996985881323759	0.09012333948021685	11.91174413472162	5.318353004207001	7.510937375494177	3.607779699987823e-11	0.8953482219869562	-0.01518828365553815	2.207772654942715	2.192584371287176	0.007898919942958639	6.368912104486127	6.291426369392956	28.83438786708332	1.155927355223074e-08	1.162317506336227	-0.05780555131440016	22.60076704900476	22.54296149769036	0.06707907658545449	28.60935319494691	395.1809942852965	397.5772458348346	7.015784969643946e-08	0.8160236368230507	-0.03905720623211695	2.435308755770297	2.39625154953818	0.004173307436920708	264.7607404088442	0.9211730599895893	1.518736995625615	4.459331987005655e-09	1.007366576046103	-0.006828043286150746	0.6043919789221769	0.5975639356360262	0.01939762479358023	1.518737134569662	55.03267040982326	67.38115795023857	-4.478547532826838e-10	1.076422339795713	-0.05824207226737067	12.40672961268269	12.34848754041532	0.03372577760018228	59.670882233492	10.62874367583019	22.73168672823473	-2.801953863373896e-09	1.073930153813985	-0.05865609075413063	12.16159914315867	12.10294305240454	0.03305942829167925	20.11767800744309	0.7373487027645532	8.955138261906189	-7.314992866991332e-08	1.289693991956574	-0.002736825694314948	8.220526384835951	8.217789559141636	0.1858935032872037	8.955135027092126	1.011798796902239	1.188942897696671	7.815261084120895e-09	0.7878649086146646	0.003392309927117577	0.1737517908673146	0.1771441007944322	0.003325416219355706	1.188943306041227	181.1054083860452	184.9207686740994	2.146890018595027e-06	0.8829425381460713	0.1730308286783164	3.642329459375939	3.815360288054255	0.007149757825757278	184.9218623727884	855.4342255615875	863.2203313163844	1.034921681686285e-08	0.8876658913931565	0.219721789182321	7.56638396561457	7.786105754796891	0.007426265740591028	744.7615741737309	9.623602500128271	97.64038670667581	-7.419158667976156e-08	1.263961799153887	-0.07289059172892857	88.08967479827648	88.01678420654754	0.1513021728882003	89.67589969144228	54.04397189925285	112.6208219098283	-2.867894022262618e-07	1.195690388272781	-0.1671663322306464	58.7440163428061	58.57685001057546	0.08761581584212504	107.9149334102916	31.95822123102682	105.7039354618391	7.940074847612166e-10	1.115509329727923	0.1786033639342595	73.56711086687802	73.74571423081228	0.04611787701500285	99.96903168929387	4.996756114712012	13.62652403685067	-1.312587233348594e-09	1.082320013371877	0.037904046132145	8.591863876006517	8.629767922138662	0.03535661251780353	13.62652371788429	627.9736796735477	711.6429926599021	-3.877185794642912e-10	1.128464848529646	0.1495438046537674	83.51976918170064	83.66931298635441	0.05115753437260048	674.8043835304138	271.9600326558179	284.1735724613777	3.445240765315161e-07	0.8371452850155582	0.9464063244458392	11.26713348111391	12.21353980555975	0.004947167312039137	249.656078344839	49.43985625778295	49.81567534420208	6.108717739983227e-09	0.6289532879833505	0.03342526053086448	0.3423938258882741	0.3758190864191385	0.0009107775445051555	20.43900361563313	152.4297400622306	152.8328415991855	4.786826324210125e-09	0.6123820256953015	0.1046392999750681	0.2984622369798132	0.4031015369548814	0.0007939182390884914	53.53972661473423	421.6572889238444	422.7137219011094	4.667231046084908e-10	0.6631533239052217	0.5329508296711548	0.5234821475938295	1.056432977264984	0.001206966465918356	212.1620904496392	10.78390479773057	16.61146191256933	9.228875781641666e-08	0.9232547913063935	-0.2556749895026527	6.083232104341404	5.827557114838751	0.009882338746398383	12.75749057147937	2.596279028832151	2.942041623949091	-7.001075039148041e-09	0.7404559073248527	0.01401949976598088	0.3317430953509584	0.3457625951169393	0.002266173944936107	2.371039988717873	3.216027367959393	3.568805674272822	3.979588261739109e-07	0.765380236998747	0.04042104714217694	0.3123572591712516	0.3527783063134285	0.002772951569329177	2.265986101056163	1.099726445579326	1.639265824439206	-1.686338456555192e-06	0.9786181600775361	0.006627177567878883	0.5329122012920009	0.5395393788598798	0.01540600727752369	1.632693479095317	11.76368769954341	13.17303174394163	-7.591638911258469e-09	0.7253126665663978	0.06386930881874305	1.345474735579481	1.409344044398224	0.0020041417791983	9.542815124402532	9.075483616060836	27.88928963403589	-7.041433065096969e-09	1.034603490080568	-1.780213194720977	20.59401921269603	18.81380601797505	0.02412751934723949	20.9721275551094	6.499373334793336	31.53466126163991	-9.955699806218909e-10	1.147850119182755	-0.3279499638565516	25.36323789070313	25.03528792684657	0.05974451590439105	25.8130782125807
0.01	333.7803379783562	335.3450266007785	3.642575130413661e-11	0.7994031631025686	0.02666855430647659	1.538020068115862	1.564688622422339	0.003649928222204865	335.3450266161277	113.2483924058916	121.240751721105	1.69095293323096e-12	0.9588064910778961	0.04540877714549892	7.94695053806791	7.99235931521341	0.01314346713188833	121.2407517221274	82.61358022718183	101.9802374338635	3.375267287886174e-10	1.156651020825458	-0.01322448613938896	19.37988169282109	19.3666572066817	0.06410480015681749	101.9802375359031	83.67441481956838	113.3765662632618	7.210460006845665e-10	1.21005654228669	-0.01263335437762325	29.714784798071	29.70215144369338	0.09829060730999194	113.3765664812452	18.84621847705347	20.90428517995139	-1.060846965827977e-09	0.989336692794322	-0.003283260857918848	2.061349963755839	2.05806670289792	0.01678806294563464	20.90428504969354	121.7056440892328	139.4827269199221	-2.577150715055154e-10	1.179911925052619	-0.003388150351855238	17.78047098104114	17.77708283068928	0.07722220832113087	139.0006164550219	284.8000259470003	295.6905995905933	1.134845569739085e-07	1.059483896493444	0.01971808838016726	10.87085555521284	10.89057364359301	0.02944793982774378	282.3589210132427	8.376381343748429	25.08862644967374	3.609239122848162e-09	1.095650264002044	-0.01024545901829383	16.7224905649436	16.71224510592531	0.03933892561263928	22.75180395403557	13.86019780391594	17.87815011686034	3.564537207068064e-11	0.8484614618081059	-0.02851746289763078	4.04646977584203	4.017952312944399	0.005418813440434788	17.87815014347833	6.579301630725184	9.788749545027153	1.029857449319493e-11	0.9183538944560659	-0.004821474331664959	3.214269388633635	3.20944791430197	0.009501207320697477	9.788749548511174	1.925932920218905	11.86795905313259	2.576752995697706e-08	1.198527487296512	-0.03818622312297433	9.980212356036658	9.942026132913684	0.08962785155246786	11.86796192239049	5.318630923437242	7.509402226373734	2.795407308409104e-11	0.8952399220073212	-0.01508199992255365	2.205853302859045	2.190771302936492	0.0078920529277262	6.367309324569801	6.262251068888351	28.73970754685758	-1.775494015698875e-09	1.161966339238737	-0.05987774221824178	22.53733422018747	22.47745647796923	0.06689080794956964	28.51527118750411	392.7656574775325	395.1793804631604	5.311314138500833e-08	0.8159264408252234	-0.01967908439850501	2.433402070026387	2.413722985627882	0.004170040013118254	263.1245608459985	0.9128451305357465	1.508066905073002	-2.767936365527524e-08	1.006921586496321	-0.007019074986031011	0.6022408495232864	0.5952217745372553	0.01932858549058265	1.508066042638268	55.06869433825054	67.38591380485279	-1.60039018148872e-09	1.076105868352137	-0.0581105614867787	12.37533002808903	12.31721946660225	0.03364042268073104	59.67026420112565	10.58057223485423	22.65319164898696	-3.775653553694802e-09	1.073612736957528	-0.0581081404250596	12.13072755455779	12.07261941413273	0.03297550864775848	20.04656830993295	0.7333251408157876	8.942348941391881	-1.190581808141467e-08	1.289563918823042	-0.002951476662527277	8.21197527723862	8.209023800576093	0.1857001342407658	8.942348414896388	1.009647236696918	1.186946730691532	3.616513269411037e-10	0.787994275406915	0.003366141811940721	0.1739333521826728	0.1772994939946135	0.003328891101196554	1.186946749587683	180.044830543898	183.922483150574	1.577123462825902e-06	0.883707666567573	0.2128647857198545	3.664787820956118	3.877652606675972	0.007193842757736243	183.9232865908289	851.9255154599359	859.8444885462359	4.219431914975758e-09	0.8882021827255596	0.3199237761575319	7.599049310142408	7.91897308629994	0.007458326171316471	742.0027478871293	9.611340897906162	97.44991845489902	-6.030830601577719e-08	1.263709710781944	-0.07358949704975813	87.91216705404261	87.83857755699286	0.1509972869016353	89.497663295298	53.82583156041691	112.1067898287435	-2.259616829480837e-07	1.195134930029994	-0.2025079453625743	58.48346621368913	58.28095826832655	0.0872272092477591	107.4179700006181	32.19078834240542	106.1407367871071	2.588240177736623e-10	1.115768471111693	0.23006436491577	73.71988407978594	73.94994844470172	0.04621364774952066	100.3848850436675	4.99061102273747	13.64021908496465	-5.734513489064064e-10	1.082626216738538	0.03665338710691728	8.612954675120264	8.64960806222718	0.03544340383837345	13.64021894561261	625.7146595730244	709.5199237933862	-7.185211869931152e-10	1.128667528930815	0.1498819990333315	83.65538222132842	83.80526422036175	0.05124060008032578	672.8047658225623	269.8151966329341	282.0419992889134	1.720568585245053e-07	0.8379533389069299	0.8861481249464395	11.3406545310329	12.22680265597934	0.004979448897725125	247.8536299927801	49.32126526753061	49.68450486956235	3.56305267928958e-09	0.6290957397595199	0.02044231108763728	0.3427972909441112	0.3632396020317485	0.0009118507732992076	20.40797376194791	147.3983599388941	147.7971791741078	3.094201617148684e-09	0.6129246798050244	0.0990087115906611	0.299810523623042	0.3988192352137031	0.0007975047208103018	52.10216830294789	412.4698746644392	413.4807651995882	5.371529887554516e-10	0.6654793084362333	0.4773283891568437	0.5335621459921854	1.010890535149029	0.001230207411381822	209.6673085409441	11.04974840499722	16.89351310922404	8.615024586419717e-08	0.922512149923617	-0.2033222988094916	6.047087003036316	5.843764704226825	0.00982362026763693	12.96683057523428	2.57955278011882	2.921562992330377	-1.023220779286516e-08	0.7406168317271978	0.009834018162811905	0.3321761940487452	0.3420102122115571	0.002269132490263092	2.354811477068465	3.121503448575127	3.476504435363788	4.806530919630736e-07	0.7661012256720663	0.04081704297536473	0.314183943813296	0.3550009867886607	0.002789167962244986	2.210462653532476	1.081061700016157	1.62257716781557	-1.178781496677384e-06	0.9790107268943133	0.006923695211573252	0.5345917725878395	0.5415154677994127	0.0154545621568154	1.616093875925421	11.72137345844267	13.1219952581094	-8.95874301652666e-09	0.7254861534473191	0.05325001360467568	1.347371786062055	1.400621799666731	0.002006967516485546	9.507900266853818	10.82777593954495	29.55534107421555	-3.2012098145906e-09	1.031042622937905	-1.287341295963411	20.01490643063401	18.7275651346706	0.02344904300373773	22.16580108310692	7.092472080939965	31.99350562987836	-5.31840155248986e-10	1.146597995890513	-0.2092805981347716	25.11031414707317	24.90103354893839	0.05914873997511046	26.17457630848851
0.012	332.940156797024	334.5062119742733	-1.266708959946072e-11	0.7995292415869896	0.0264700953081658	1.539585081941104	1.56605517724927	0.003653642210238772	334.5062119689356	112.2702270454207	120.2789952427756	2.414219629764958e-09	0.9589674092475657	0.0515568978238638	7.957211299531078	8.008768197354941	0.01316043741255048	120.2789967024882	82.05225947059344	101.4076496683485	6.637786431618053e-10	1.156568263517497	-0.01165903748813446	19.36704923524317	19.35539019775504	0.06406235293543645	101.4076498690191	83.04896119106853	112.7324523591158	8.480658397758134e-10	1.209975120807533	-0.01193856758768357	29.69542973563494	29.68349116804725	0.09822658460700784	112.7324526154993	18.83347216038154	20.88996947457326	-1.239096325544864e-10	0.9892779617834376	-0.003882600396600476	2.060379914588315	2.056497314191714	0.01678016266340644	20.88996945935881	121.3397010863338	139.1117783543268	-3.153225458518705e-10	1.179880028658048	-0.003855440681513848	17.77593270867453	17.77207726799302	0.07720249819002768	138.6309239864555	283.3204936590051	294.2252117572856	4.338610271048537e-08	1.059603445749213	0.02344999833492692	10.88126809994568	10.9047180982806	0.02947614625447706	280.9626406986293	8.381544587693249	25.08780296071993	6.700827830108391e-09	1.095602629730225	-0.009855967707388889	16.71611434073407	16.70625837302669	0.03932392582484488	22.75084484801236	13.86386321993479	17.880349814752	-1.163041260521247e-10	0.8483833893616987	-0.02744243801213478	4.043929032829341	4.016486594817207	0.005415411014827154	17.88034972790252	6.579857065832616	9.788688657428418	-8.599239376128054e-12	0.9183249340652703	-0.004690806262719865	3.213522397858523	3.208831591595803	0.009498999256169318	9.788688654519285	1.938875382654523	11.82624425202233	3.361235620391589e-08	1.197840836526611	-0.0381518609603499	9.925520730328156	9.887368869367807	0.08913669036918904	11.82624799481485	5.318863376130323	7.507836297004118	1.611183061966948e-11	0.8951323808274539	-0.01497612255137416	2.20394904342517	2.188972920873796	0.007885239910640798	6.365682555630131	6.249757932985765	28.66552265983048	-6.695547838386773e-09	1.161614183327537	-0.05813675678899158	22.47390148363371	22.41576472684472	0.06670253958752297	28.44152768749799	389.9333538896061	392.3532445157946	1.420278344932413e-08	0.8158748112234994	-0.01249923303684422	2.432389859225389	2.419890626188545	0.004168305421209311	261.2220368943447	0.9079171471061538	1.500869768870625	-2.552127917332392e-08	1.006467787921788	-0.007102387073507923	0.6000550088379791	0.5929526217644712	0.01925843214813137	1.500868973677575	55.11854671631045	67.40516533850243	-3.048840346853154e-10	1.075791220191173	-0.05757143489348737	12.34419005708546	12.28661862219197	0.03355577348071391	59.68250449636255	10.46321004763485	22.5059039389179	-1.630568881305638e-09	1.073298366528823	-0.05753553757831219	12.10022942886136	12.04269389128305	0.03289260420504306	19.91461329171299	0.7316448564503063	8.932225449402587	-4.788440369218883e-08	1.289432792291923	-0.002783327352972551	8.203363920305254	8.200580592952281	0.1855054027560092	8.932223331872942	1.007638729346615	1.18508679280754	6.28831472657132e-09	0.7881225358373855	0.003334517103166204	0.1741135463577587	0.1774480634609249	0.003332339817491638	1.185087121369703	178.8320883719174	182.7519788244168	1.772953016121459e-06	0.8845832201368282	0.2292337993117715	3.69065665318766	3.919890452499432	0.007244622317288322	182.752882026897	847.3053816596511	855.3262471265264	1.066145050021561e-08	0.8888952462414921	0.379393747025931	7.641471719849394	8.020865466875325	0.007499962980824422	738.3009450530495	9.607361433211063	97.27022267517646	-4.436361134008138e-08	1.263458194398794	-0.07255723778938894	87.73541847975477	87.66286124196539	0.1506937048597458	89.32933949420998	53.86967738218966	111.834854499829	-1.697340880346676e-07	1.194498719432975	-0.2212793187891405	58.18645643642851	57.96517711763937	0.08678422363717507	107.1523529543401	32.27910163215272	106.4293157964602	9.951071910929699e-11	1.116072716988149	0.2505614693737785	73.89965269493375	74.15021416430753	0.04632634140823381	100.6610509811891	4.986791507582924	13.65625277126914	-2.586807851256978e-10	1.082924283346832	0.03592655312798981	8.63353471055823	8.66946126368622	0.0355280933014613	13.6562527084082	623.6436078971878	707.5518113124606	-6.447207767656948e-10	1.128856006929468	0.1265134837400627	83.78168993153272	83.90820341527279	0.05131796608707615	670.9510549679874	267.9254533684639	280.1092544756654	9.874272255405714e-08	0.8386866148518045	0.7760166386128022	11.40778446858865	12.18380110720145	0.005008924277003422	246.2184358636501	49.52034241933119	49.87274683962683	3.777143472993849e-09	0.629174212869831	0.009384674084143648	0.3430197462114866	0.3524044202956303	0.0009124425107864616	20.49787859116818	142.8736813335121	143.2659526744846	1.679398148324296e-09	0.6134316187571356	0.09119597008726414	0.3010753708852121	0.3922713409724762	0.0008008692513494396	50.79793691481881	404.5454392910852	405.5192473126828	5.361482924293171e-10	0.6675698376428072	0.4310248135171931	0.5427832080803264	0.9738080215975196	0.001251467950583959	207.4793762023526	11.25699293841604	17.11324311657853	5.306224915360702e-08	0.9219212707920538	-0.1622311528188798	6.018481330981361	5.856250178162481	0.009777149750571881	13.1295918984211	2.569438995892442	2.909242854337702	-6.674260817629563e-09	0.7407319680447458	0.007317453634805192	0.332486404810455	0.3398038584452602	0.002271251574444429	2.345078359397171	3.026138164425664	3.38348824857914	5.141094591432083e-07	0.766830092427877	0.04130875528150613	0.3160413288719698	0.3573500841534759	0.002805656898109526	2.154335230038032	1.062095341244549	1.60545972445783	-1.10891151789555e-06	0.9794151433686977	0.00703681652103652	0.5363275666922439	0.5433643832132804	0.0155047423863915	1.59905208874788	11.6933016371966	13.08866048931462	-7.382665381805431e-09	0.7256335759263186	0.04637295494929849	1.348985897168724	1.395358852118022	0.002009371803552111	9.485490518863982	12.22756766198091	30.86774774903938	-1.046670958237961e-09	1.028439286775786	-0.9616574627861247	19.6018375498446	18.64018008705847	0.02296510019927317	23.10438892567269	7.51444918268291	32.34366714854637	-3.00882020687343e-10	1.14582213133873	-0.1256413145410737	24.95485928040453	24.82921796586345	0.05878255740038865	26.45219455453872
0.014	332.1765033561222	333.743738316928	-1.758759804459942e-11	0.7996539750940251	0.02610000613524888	1.541134954670566	1.567234960805815	0.003657320266418506	333.7437383095169	111.1058938815772	119.1302261175703	4.228884187273962e-10	0.9591455571537182	0.05574612375477583	7.968586112238258	8.024332235993034	0.01317925022335534	119.1302263732618	81.45328203394463	100.7978498542398	4.345703796815314e-10	1.156493716324931	-0.01092929984275771	19.35549712013789	19.34456782029514	0.06402414083270279	100.7978499856172	82.41822375430294	112.0835171622213	1.260237525446684e-09	1.209897300241315	-0.01164903392991756	29.67694244184828	29.66529340791836	0.09816543231039329	112.0835175432108	18.84238106566288	20.89731127654883	-9.176021609214047e-10	0.9892108481812354	-0.004341758688311138	2.059271969574259	2.054930210885948	0.0167711393287164	20.89731116387953	121.0472156829928	138.8135206801406	-1.827070716942103e-10	1.179843769512202	-0.004470105877278519	17.77077510302504	17.76630499714776	0.0771800982379495	138.3336677577816	281.8028780641959	292.720199167981	-2.09159234376699e-09	1.059734764949336	0.02460383292454155	10.89271727086059	10.91732110378513	0.02950716078635706	279.5287987979951	8.384108140789857	25.08438515311164	7.06985433390761e-09	1.095556605130811	-0.009678879199644011	16.70995589152142	16.70027701232178	0.0393094383431791	22.74753915603602	13.85838454310013	17.87146009737739	-1.598511253919632e-11	0.8483063374687152	-0.02834750325441279	4.04142305753167	4.013075554277258	0.005412055148262799	17.87146008544059	6.579177549314299	9.787144606213053	2.4778408491688e-12	0.918296239608672	-0.004815380235962596	3.212782437134716	3.207967056898754	0.009496811972094461	9.787144607051308	1.952610435844278	11.78639489613813	4.284047334934815e-08	1.197158281972895	-0.03766784361134767	9.871452303905199	9.833784460293852	0.08865112586171831	11.78639966649705	5.319083914573048	7.506273669567266	1.28212891692403e-11	0.8950255954333637	-0.01487003225743936	2.202059787251658	2.187189754994219	0.00787848057188692	6.364060693628779	6.232138597825733	28.58579295721275	-4.900609057445493e-09	1.161268483232776	-0.05815083358064631	22.41180519296766	22.35365435938701	0.06651823779687008	28.36228806390539	387.0396104991453	389.4588946226375	6.496330473559908e-09	0.8158331795715918	-0.01228984157513395	2.431573965067293	2.419284123492159	0.00416690725058735	259.278404403425	0.9042368217438661	1.495021709231047	-4.938991286784766e-08	1.006012914017021	-0.007087050271882003	0.5978719377590629	0.5907848874871808	0.01918836769465855	1.495020170338141	55.1998397559052	67.45575225050655	-4.851707369191161e-10	1.075478274002015	-0.05738368434248656	12.31329617894383	12.25591249460135	0.03347179324612037	59.72250597762586	10.32300733077685	22.33624233428209	-2.221105653565925e-09	1.072987255477754	-0.05688792148767488	12.07012292499292	12.01323500350525	0.0328107643257611	19.76289733254909	0.7291510172724227	8.921432020128583	-2.754559325079953e-08	1.289306394214055	-0.002790634348168005	8.195071637204327	8.192281002856159	0.1853178865941824	8.921430802015673	1.006305066640101	1.183890719510569	1.023782555259478e-09	0.788249396252003	0.003293697261220911	0.1742919556092475	0.1775856528704684	0.003335754372332325	1.183890773002837	177.5849740103371	181.5341854465059	1.902529301933686e-06	0.8854912424162713	0.2315345517203527	3.717676884448361	3.949211436168714	0.007297662030489628	181.5351546595467	842.1326889701685	850.2283553225012	6.131317342727982e-09	0.8896701619840693	0.4064826941307105	7.689183658202032	8.095666352332742	0.007546791364741443	734.1191187033884	9.602703750930207	97.09192510614162	-3.753933625061379e-08	1.263209793942048	-0.07198692271094949	87.56120827792236	87.48922135521141	0.1503944827075822	89.16234536580752	54.07951779136313	111.7130153425934	-1.385563520306388e-07	1.193816276572957	-0.2360419285575231	57.8695394797878	57.63349755123028	0.08631154676829633	107.0301698917723	32.30975566907131	106.6572499364566	3.439229456780879e-11	1.116392290362527	0.2585446921973963	74.08894957518794	74.34749426738533	0.04644500816216797	100.8800351687184	4.983605233311732	13.67276101343025	-1.266907759256419e-10	1.083217287165841	0.03534270789155747	8.65381307222696	8.689155780118517	0.03561154133862345	13.67276098264365	621.9943365036362	705.9724314275351	3.273698201411435e-09	1.129007786538089	0.09455202115220518	83.88354290274664	83.97809492389885	0.05138035307553263	669.4634668263656	266.3368904749109	278.4558174866257	4.592161743921519e-08	0.8393129523934485	0.6534899334635973	11.46543707825117	12.11892701171477	0.005034238355908609	244.8186501724683	49.98246838511091	50.32583408879085	2.996598608140388e-09	0.6291993057821995	0.0002747947052153823	0.3430909089747291	0.3433657036799445	0.0009126318058083507	20.68815664254686	138.9057033733951	139.2906980775077	1.55587537298274e-09	0.6138942949829725	0.08276043859613437	0.302234265516435	0.3849947041125693	0.000803951944805804	49.64650828563505	397.6242492223006	398.566923179967	1.018784001605155e-09	0.669464220222088	0.3914006263586168	0.5512733313077651	0.942673957666382	0.001271043200808125	205.5408706659834	11.41862490618883	17.28437410484657	2.230710752920695e-08	0.9214484742894149	-0.1299402696527079	5.995689468310447	5.865749198657739	0.009740123889366516	13.25611004168159	2.563140451984752	2.901612916196391	-2.873609700887458e-09	0.7408204014679354	0.005747599921441425	0.3327248642901969	0.3384724642116383	0.002272880517646222	2.339079066418727	2.931503127147967	3.290509011489271	5.14865064551312e-07	0.7675614029477738	0.04109002623389332	0.3179158581074102	0.3590058843413035	0.002822298031403368	2.098059548855486	1.043953956734587	1.588660512972815	-8.082980969340015e-07	0.979812680524129	0.006667239982673746	0.5380393162555541	0.5447065562382278	0.01555422751014306	1.582335046131359	11.67383897476515	13.06590572862625	-5.52746436469076e-09	0.7257642917020906	0.0416480721383763	1.350418681722726	1.392066753861102	0.002011505997015081	9.470542620373211	13.36843985398303	31.93957302233382	9.889596780388032e-11	1.026474310446118	-0.7245713436724861	19.29570451202328	18.5711331683508	0.02260644117712807	23.87066370984413	7.815191924672868	32.6167432983306	-1.796722909341852e-10	1.145379242683621	-0.06500087092715019	24.86655224458488	24.80155137365773	0.05857454527162451	26.67042154820681
0.016	331.5050452948229	333.0735134150549	-1.87800885953493e-10	0.7997771211042408	0.02580150031008046	1.542666619921875	1.568468120231955	0.003660955113806793	333.0735133359187	109.8432762334203	117.8811279812049	3.905439499574115e-09	0.9593331664049294	0.05726917385311697	7.98058257393143	8.037851747784547	0.01319909117985908	117.8811303425555	80.84721996800654	100.181247603881	-9.075701301597405e-11	1.156422966368969	-0.0105121734452823	19.34453980931975	19.33402763587447	0.06398789622443392	100.1812475764438	81.80130192355196	111.4482020055025	7.784300981583669e-10	1.209820171382742	-0.01173074333397512	29.65863082528448	29.64690008195051	0.09810486111914575	111.448202240834	18.86903130786635	20.92238272411704	-5.395248692252608e-10	0.9891370528074868	-0.004702988726286365	2.05805440497697	2.053351416250684	0.01676122322933538	20.92238265787059	120.8344876009473	138.5944880389395	-2.314343161557986e-10	1.1798027758954	-0.004945416132779418	17.76494585412499	17.76000043799221	0.07715478127793221	138.1153589092256	280.2936776754984	291.222689722106	6.366441029914682e-08	1.05986911670899	0.02456875421111969	10.90444329239651	10.92901204660762	0.0295389252758082	278.1022042194796	8.384938772477369	25.07958144470027	5.178142352402215e-09	1.095511831489433	-0.009324333514559281	16.70396700573746	16.6946426722229	0.03929534975204233	22.74298136228942	13.8578321591104	17.8685417371167	-5.085600343623931e-11	0.8482283595189525	-0.02817895807606719	4.038888536082371	4.010709578006304	0.005408661054236315	17.86854169914025	6.579111314391198	9.786337713821629	-3.021277672488054e-12	0.9182672081468178	-0.004807559275304753	3.212033958705736	3.207226399430431	0.009494599510141533	9.786337712799527	1.964762940639579	11.7462925456388	4.098942534003225e-08	1.196486288409964	-0.03697850173993911	9.818508106739163	9.781529604999223	0.08817565755755022	11.74629710988041	5.319300086454971	7.504726529004476	5.023759186428833e-12	0.8949195849782061	-0.0147593945685245	2.20018583711803	2.185426442549505	0.007871775994742399	6.362454119360103	6.222347627596808	28.51577728463322	-5.556962265340637e-09	1.160926051623842	-0.05703541945817563	22.35046507649459	22.29342965703642	0.06633618033122141	28.29268753452206	384.2265509187872	386.6421415284334	4.35093752138016e-08	0.8157871399572156	-0.01508139068754302	2.430672000333815	2.415590609646272	0.004165361583689407	257.3849498802051	0.9025229794833644	1.491038770986159	-2.336691423687753e-08	1.005555852936586	-0.007170565268192002	0.5956863567709865	0.5885157915027944	0.01911822268704563	1.491038042918899	55.26744109641594	67.49410618679154	-3.226946487799864e-10	1.075169097171798	-0.05618517844270525	12.2828502688183	12.22666509037559	0.03338903074336708	59.75172393829035	10.1363599891905	22.12074085258407	-9.813456644525154e-10	1.072680075855794	-0.0560894324874264	12.040470295881	11.98438086339357	0.03273015823488062	19.57066916183182	0.727836931979164	8.912036564077974	-2.602351767411193e-08	1.289181775965939	-0.002704691495402235	8.186904323594213	8.18419963209881	0.1851331964091074	8.912035413273832	1.005105077771443	1.182825161999809	5.215955455745158e-09	0.7883746725105175	0.003251769457820232	0.1744683147705453	0.1777200842283655	0.003339129690724636	1.182825434531589	176.3728612539906	180.3402698027514	9.279347077395528e-07	0.8863868679604812	0.2228873534082025	3.744521195352595	3.967408548760798	0.007350356418546851	180.3407425242064	836.7748219105778	844.9253714019885	1.601494192815522e-08	0.8904765612172351	0.411400387466258	7.739149103944408	8.150549491410667	0.007595831524428848	729.7657038033258	9.600824160212401	96.91913688623887	-3.135156267930483e-08	1.262964145535255	-0.07095556343488821	87.38926828946137	87.31831272602648	0.1500991598570881	89.00045604719142	54.44691202573726	111.7325991781773	-1.044991088383629e-07	1.193091937393586	-0.2493667496472109	57.53505390208725	57.28568715244004	0.08581266656564489	107.0431424274975	32.30932539137465	106.8512360672585	1.375333180675398e-11	1.116717625519311	0.2597535075390072	74.2821571683449	74.5419106758839	0.04656612647053406	101.066982071462	4.980573018546914	13.68919800859467	-1.280615544163588e-10	1.08350568138048	0.03480610891247082	8.673818881135281	8.708624990047753	0.03569386778651469	13.68919797747496	620.769056929971	704.7938752938846	8.397786466218804e-09	1.129121586494546	0.06482788555897501	83.95999047835457	84.02481836391354	0.05142717874944412	668.3534142589422	265.0037750317524	277.0641908873857	8.289352329549082e-09	0.8398384484005148	0.546384989579721	11.51403086605366	12.06041585563338	0.005055574891859618	243.6397886943711	50.6656588545193	51.00122537040777	1.90678295375335e-09	0.6291795613316062	-0.007468397205769767	0.3430349130942368	0.335566515888467	0.0009124828551361098	20.96256323249145	135.4606765367743	135.8384380304626	2.348931854578851e-09	0.6143124678029309	0.0744761071683217	0.3032853865199766	0.3777614936882983	0.0008067479572750704	48.64191109823727	391.5358757199111	392.4517846138442	2.006339649973654e-09	0.6711872661542311	0.3568007871281239	0.5591081068049644	0.9159088939330882	0.001289107448722947	203.8144927320382	11.54418194149967	17.41700749261791	2.145981083806481e-09	0.9210692160863684	-0.1046434174584741	5.977468968576704	5.87282555111823	0.009710524303585629	13.35396755360744	2.559245073465554	2.896949053056979	-7.662290281429396e-10	0.7408915503772038	0.004787140767301343	0.3329168388241235	0.3377039795914249	0.002274191917018124	2.335440521321114	2.837580836647874	3.1983298917559	4.53004882466912e-07	0.7682895774562417	0.04095577782853715	0.3197932772794893	0.3607490551080264	0.002838964820109729	2.042098240854846	1.027500446167412	1.573129249298326	-5.608531736395195e-07	0.9801803036436952	0.006001691586474	0.5396271115444395	0.5456288031309136	0.01560012922850583	1.566878594438405	11.65987657586989	13.04995977348787	-4.097533503472084e-09	0.7258830723044842	0.0383612536147977	1.351721944003181	1.390083197617979	0.002013447261549036	9.460383576320828	14.29624624858735	32.82256174684792	6.233031556168722e-10	1.024999730663092	-0.5427972714530835	19.06911276971365	18.52631549826057	0.0223409710622352	24.50265683606811	8.026163195248463	32.83209097362904	-1.103500762988929e-10	1.145181885239631	-0.02137426748042317	24.82730204586101	24.80592777838059	0.05848208924798848	26.84421610157864
0.018	330.9285375135102	332.4980578053723	1.450606301744983e-10	0.7998984706088087	0.02534287445520651	1.544177417406879	1.569520291862085	0.003664540439182493	332.4980578664985	108.5591890122781	116.6093080484579	2.214241900944103e-09	0.959523167274915	0.05736870636622853	7.992750329813568	8.050119036179797	0.01321921543994345	116.6093093872577	80.24717491019427	99.57077796166827	1.231015289704374e-12	1.156354287730158	-0.01030617017064534	19.33390922164465	19.323603051474	0.06395273235144111	99.57077796204042	81.21368342698852	110.8415077778654	7.289880366023738e-10	1.209741381564163	-0.01211218232741362	29.63993653320432	29.6278243508769	0.09804302411328229	110.8415079982499	18.90975966174014	20.96154119196943	-1.015833112072428e-09	0.9890581631129961	-0.004972052640304053	2.056753582869596	2.051781530229292	0.01675062906347143	20.96154106723869	120.6915169744098	138.4447165741148	-3.047034846659358e-10	1.179757941715029	-0.005373069802815271	17.75857266950784	17.75319959970502	0.07712710195544974	137.9660687550603	278.8236254447158	289.7632734706618	1.567587898376743e-07	1.06000087301603	0.02369299232475555	10.91595503362131	10.93964802594606	0.02957010930370543	276.711895379273	8.384683280786529	25.07366802518693	3.080020176404741e-09	1.095468303311565	-0.009162023852303008	16.6981467682527	16.6889847444004	0.0392816578986326	22.73742280333199	13.85501238118852	17.86285842118577	-2.327905229693172e-11	0.8481504070654362	-0.0285103831678921	4.036356423165141	4.007846039997249	0.005405270185585695	17.86285840380226	6.578772079396482	9.785200469091199	-7.856250372473284e-13	0.9182381180108498	-0.004855752210159582	3.211284141904878	3.206428389694719	0.009492383092033367	9.785200468825421	1.974989746557535	11.70557012097021	4.804538618341514e-08	1.195827058128447	-0.03626494779451898	9.766845322207194	9.730580374412675	0.0877116970507362	11.70557547090495	5.319524174515923	7.503205714216528	1.168651980743007e-12	0.8948143752731449	-0.01464607281055538	2.19832761251116	2.183681539700605	0.007865127680038057	6.360872095172138	6.213118267906541	28.44727598575266	-3.995275887902494e-09	1.160589721168109	-0.05622350074150462	22.29038121858763	22.23415771784612	0.06615785144099606	28.22459315350359	381.5837873227455	383.993506989811	5.894858262633917e-08	0.8157276730442858	-0.01978780511725869	2.429507472182628	2.40971966706537	0.004163365970614746	255.5983633523584	0.9018305417085849	1.488271044734783	-5.451299412567723e-08	1.005099428786386	-0.007071278744857687	0.5935117817710556	0.5864405030261979	0.01904843091050785	1.488269346216704	55.32739348100797	67.52442891231985	-2.142186428244486e-11	1.074864016635193	-0.05584603118462843	12.25288146249651	12.19703543131188	0.03330756517359128	59.77388562948296	9.930616003556052	21.88660317104707	-1.301567902067813e-09	1.072377154842096	-0.05531286509804235	12.01130003258906	11.95598716749102	0.03265086338095577	19.36200411253307	0.7264309679868388	8.902818883953099	-3.297794040624247e-08	1.289061263893145	-0.002625947845793663	8.179013863812054	8.176387915966261	0.1849547668119275	8.902817425612573	1.004416868536411	1.182256548923616	1.574393736908375e-09	0.7884980966472741	0.003197440867696665	0.1746422395195077	0.1778396803872044	0.003342458417169757	1.182256631185117	175.2614956419145	179.2361424394135	1.881970186357051e-07	0.887227062047663	0.2047672676960096	3.769879529802918	3.974646797498927	0.007400133889861988	179.2362383133664	831.5096633887567	839.7001752652203	1.069151167598648e-08	0.8912757001671372	0.4015281640404059	7.788983712423176	8.190511876463582	0.007644743269764996	725.4739668579326	9.59999604473547	96.75024399304868	-2.526843462247186e-08	1.26272209947438	-0.06993196764165112	87.22017991595487	87.15024794831322	0.1498087349193159	88.84220020943835	54.9219395738492	111.8572926081098	-8.045093646824597e-08	1.192340158149356	-0.2545877099370815	57.18994074419769	56.93535303426061	0.08529793548716547	107.1565668964507	32.29563001167121	107.0290584053727	1.296092400071558e-11	1.117042134225695	0.2580528436961522	74.47537555000538	74.73342839370153	0.04668725154201581	101.238640320608	4.977389306610187	13.70518817897134	-1.292221954440897e-10	1.083789601709133	0.03423939477232548	8.693559477588828	8.727798872361154	0.03577510285142622	13.70518814756959	619.9221384542109	703.9754756257091	8.666969086856824e-09	1.129201242519305	0.03979461729116545	84.01354255420715	84.05333717149831	0.05145998047037791	667.5826043264728	263.8887477330506	275.8983447458797	8.718731986379069e-10	0.8402766776152675	0.4548856053987961	11.55471140743025	12.00959701282905	0.005073436883542923	242.6516566182416	51.5283756810279	51.85782980986542	1.452841721927278e-09	0.629123383392595	-0.0134215102376065	0.3428756390751268	0.3294541288375203	0.0009120591816085509	21.3052798190095	132.4955100000473	132.8662854107928	2.250450048535413e-09	0.6146874361443069	0.066544507311568	0.3042309034338831	0.3707754107454511	0.0008092630597916002	47.77447590115619	386.1433734983147	387.0358170834675	3.649880064848787e-09	0.6727606049614484	0.3260864834882023	0.5663571016645848	0.892443585152787	0.001305821091675991	202.2690983747341	11.64189816028204	17.51985881356569	-9.113837153712501e-09	0.9207625502743929	-0.08481570249017077	5.962776355773829	5.877960653283658	0.009686655844467644	13.42968130377065	2.556728760174119	2.89397702105814	4.260859443050435e-10	0.7409523481590341	0.004167290414539844	0.3330809704694816	0.3372482608840214	0.002275313118524538	2.333147838034864	2.747708014452657	3.108613907412372	2.401314046045211e-07	0.7690026812989951	0.03926342248865163	0.3216424704710638	0.3609058929597154	0.002855381032674068	1.987464410019134	1.012653830615461	1.559155854264749	-5.562689797469766e-07	0.9805109375781097	0.005442882208223311	0.5410591414410645	0.5465020236492878	0.01564152791098213	1.552964880062734	11.64916074646879	13.03795705654364	-3.039329754886411e-09	0.7259934661611078	0.03586201242596972	1.352934297648879	1.388796310074849	0.002015253113809399	9.452980460575661	15.05303208547186	33.55734929632568	7.921013567280255e-10	1.023902639298798	-0.3979364094250993	18.90225362027892	18.50431721085382	0.02214548239561453	25.02984601912027	8.173439777869845	33.00585057526107	-7.114088484971859e-11	1.145157928052061	0.009869110177186547	24.82254168721404	24.83241079739123	0.05847087595873418	26.98600570716609
0.02	330.4520456734083	332.022667288108	9.167111514329918e-12	0.8000178149106474	0.0249569333083919	1.545664681391398	1.57062161469979	0.003668069916400314	332.0226672919709	107.3055333711891	115.3661359767331	4.456719632228712e-09	0.959710780014336	0.05581929546866572	8.004783310075313	8.060602605543979	0.01323911679453365	115.3661386714049	79.66684547982203	98.97973036539707	-4.094068417614949e-10	1.156285858096044	-0.01043809861927791	19.32332298419432	19.31288488557504	0.06391771518018474	98.979730241627	80.66457706619985	110.2724842849656	6.744841352102071e-10	1.209659596728128	-0.01263686068183779	29.6205440794476	29.60790721876577	0.09797887772723471	110.2724844888727	18.96167607019949	21.0118948986595	-4.593550262388391e-10	0.988975455174268	-0.005171854040577996	2.055390682500579	2.050218828460001	0.01673952931932998	21.01189484225683	120.6167781893607	138.362696095063	-1.211111211318894e-10	1.17970951280192	-0.005773155131753433	17.75169106083406	17.74591790570231	0.07709721450088469	137.8842925452284	277.4186805009953	288.3673885578414	1.40279829086154e-07	1.060125314743917	0.02186921960839423	10.92683883723769	10.94870805684609	0.02959959231839222	275.3819984486282	8.383967397443776	25.06753116186572	1.229758420095983e-09	1.095425776921834	-0.008898674377991163	16.69246243879994	16.68356376442195	0.03926828576290728	22.73166628614679	13.85342373547157	17.85865745961458	-2.967154993926968e-11	0.8480719845525335	-0.02857691015434542	4.033810634297364	4.005233724143018	0.005401861002841868	17.85865743745751	6.578561790635609	9.784217034120539	-2.199070786579327e-12	0.9182088400838143	-0.00487441735554001	3.21052966084047	3.20565524348493	0.009490152886613175	9.784217033376592	1.983229759613537	11.66431772697546	4.470806788670068e-08	1.195181658801945	-0.03544174103998241	9.716529708401906	9.681087967361924	0.08725983488548036	11.66432270529418	5.319763098059723	7.501722346772799	-1.396018717292336e-12	0.8947099985492848	-0.01452639624459891	2.196485644957675	2.181959248713076	0.007858537529458046	6.359324136183557	6.207406997791775	28.38385941107541	-3.636232939752126e-09	1.160259275020215	-0.05505338859374177	22.23150580187738	22.17645241328363	0.06598310920424168	28.16154604040112	379.1549003686152	381.557388228012	2.651652847296404e-08	0.815650344958589	-0.02550614137219578	2.427994000768988	2.402487859396792	0.004160772385102787	253.946516275738	0.9021144861347087	1.486375561959612	-2.207329535819369e-08	1.004645415615946	-0.0070954808647188	0.5913565566896217	0.5842610758249029	0.0189792601588544	1.486374874198981	55.36322542474261	67.53239486163967	-3.640355794587435e-10	1.074564023312719	-0.05431418661895664	12.22348362351601	12.16916943689705	0.03322765169031775	59.77632763841134	9.703927475577842	21.63224932496238	-7.262140888641966e-10	1.072079001062477	-0.0543359359421727	11.98265778532672	11.92832184938454	0.0325730038570284	19.13551129931393	0.7256410404877616	8.894436265730384	-1.608763053329021e-08	1.288944118841976	-0.002555920501114541	8.171351145743737	8.168795225242622	0.1847814872140359	8.894435554308044	1.003840214316101	1.181798952756817	4.478344178132643e-09	0.7886194820114721	0.003145279553246508	0.1748134588874691	0.1779587384407156	0.003345735365628501	1.181799186748675	174.2738782027122	178.2514158319717	1.294843491317366e-07	0.8879917676531853	0.1844294888212455	3.793108140438251	3.977537629259496	0.007445730792208075	178.2514817956968	826.4715480857866	834.69283794349	3.866696951515536e-08	0.8920478248673854	0.3838525828385118	7.837437274864874	8.221289857703386	0.007692299543991311	721.3597294019578	9.600879898343493	96.58628444318516	-2.117992059513796e-08	1.262483918412475	-0.06870631683769995	87.05411086167938	86.98540454484167	0.1495234959418885	88.68853278973766	55.47464585142961	112.055579729731	-6.086925680159894e-08	1.191573633052594	-0.2592550111388214	56.84018888944018	56.58093387830137	0.08477628586215429	107.3403408150843	32.27408925069481	107.1958661815477	-2.877836857706484e-12	1.11736338016858	0.2546310016878985	74.66714592916497	74.92177693085287	0.04680746888719885	101.3998530787628	4.973977171800757	13.72061602613019	-1.787089851101875e-10	1.084068681237949	0.03363160760635631	8.713007246723082	8.746638854329438	0.03585513289467862	13.72061598270286	619.3763425680032	703.4458105053122	7.270152035943056e-09	1.129253601830211	0.02070606580247498	84.04876187150651	84.06946793730899	0.05148155300886759	667.0837827180599	262.9526764955514	274.9213234578137	1.755353731813791e-08	0.840641812993467	0.3799311772004937	11.58871578506185	11.96864696226234	0.005088367508600951	241.8231499980425	52.52990723260121	52.85454063322616	7.975881274879804e-10	0.62903918669415	-0.01800366047531692	0.3426370611002659	0.324633400624949	0.0009114245572500272	21.7004494990546	129.9663505639591	130.3304070087565	2.140081750701128e-09	0.6150211633388211	0.05898162891269452	0.3050748158846681	0.3640564447973627	0.0008115078914783554	47.03355061318605	381.3484827092087	382.2200438104259	4.423978183787369e-09	0.6741994031228997	0.2984945396836237	0.5730665615335648	0.8715611012171884	0.001321290755930076	200.8824256210892	11.71774270758603	17.59929623276425	-1.383290521364544e-08	0.9205132851215011	-0.06930685919564668	5.950860384373862	5.881553525178216	0.00966729809782128	13.48800578421941	2.555063089068643	2.892059272582351	5.765866360751826e-10	0.7410061976121218	0.003769772648645872	0.3332264108650624	0.3369961835137082	0.002276306638026904	2.331692998463395	2.663976202807167	3.024263633066623	-7.809522851662254e-08	0.7696796119691152	0.03687978230301966	0.3234076479564363	0.3602874302594559	0.002871051395806319	1.935957872619329	0.9992145398707404	1.546491966771822	-4.5382451635545e-07	0.9808102602088359	0.004918599171728535	0.5423588277293528	0.5472774269010814	0.01567910066005285	1.540358407949595	11.64043364717371	13.02838538423832	-2.360874370999078e-09	0.7260971797876764	0.0338774726801488	1.354074264384459	1.387951737064608	0.002016951142691888	9.447258386132443	15.66691846375986	34.16929588293522	7.502652041302404e-10	1.023112594981853	-0.2806203432558023	18.78299776243116	18.50237741917536	0.02200576474323322	25.47058110652186	8.274324004036362	33.14879724406676	-8.188764943906079e-11	1.14525920928946	0.03180046811134404	24.84267277191905	24.87447324003039	0.05851829584713777	27.10406926393982
0.022	330.0708513936522	331.6423994031599	2.00290894980526e-10	0.8001349743589297	0.02442190982279891	1.547126099684911	1.57154800950771	0.003671538058321552	331.6423994875592	106.1152638971799	114.1859323349109	4.437446132765643e-09	0.9598927185703237	0.05419881242684265	8.016469625304195	8.070668437731037	0.0132584447995801	114.1859350179294	79.11631330677666	98.4182977712836	-5.889685406046397e-10	1.156216307094159	-0.01058474069387837	19.31256920520082	19.30198446450694	0.06388214381477417	98.41829759322923	80.16096961286303	109.7479179180982	3.690908689790717e-10	1.209573857504685	-0.01327929236159951	29.60022759759678	29.58694830523518	0.09791167483974654	109.7479180296801	19.02236967422221	21.07103422266553	-8.223417780062192e-10	0.9888900024326359	-0.005318950381742524	2.053983498825069	2.048664548443326	0.0167280689227278	21.07103412169294	120.6049520658204	138.3432498715072	-2.922285746720377e-10	1.179658014237728	-0.006078382326300815	17.74437618801305	17.73829780568675	0.07706544534058352	137.8648716822343	276.1128248420565	287.0680722191065	7.62896004147251e-08	1.060236099816698	0.01871004051547456	10.93653733653453	10.95524737705	0.02962586447537767	274.143932896483	8.383059223464532	25.06126142589598	3.226420519641948e-10	1.095384308212388	-0.008719144747553724	16.68692134717901	16.67820220243145	0.03925525058789898	22.72579449117118	13.85129788285759	17.85378612692206	-2.051149528004004e-11	0.8479933227849094	-0.02877043855427629	4.03125868261875	4.002488244064474	0.00539844356719513	17.85378611160521	6.578296355302792	9.78316416024083	-2.277324162580641e-12	0.9181794401563994	-0.004904408736912245	3.209772213674949	3.204867804938037	0.009487913913557732	9.78316415947041	1.989691562336897	11.62267218970821	4.379825359335232e-08	1.194550987290665	-0.03463198166380833	9.667612609035125	9.632980627371316	0.08682053215683941	11.62267706671758	5.32002669336052	7.500285748411028	-6.043266581601259e-12	0.8946064960962592	-0.01440156904233902	2.194660624092847	2.180259055050509	0.007852008010364115	6.35781825523828	6.203347756524204	28.32352156088468	-2.81617483499641e-09	1.159935909406869	-0.05386859431916748	22.17404239867965	22.12017380436048	0.06581255782359148	28.10155685914597	376.9741186190513	379.3681078747477	3.669530623806594e-09	0.815551700084939	-0.03207541829400167	2.426064673990467	2.393989255696465	0.004157466162114029	252.4510115386773	0.903247966666554	1.485489057726844	-4.864663410986125e-08	1.004193998959709	-0.006980313297296179	0.5892214043575861	0.5822410910602899	0.01891073363094146	1.485487541993048	55.36674502358169	67.50778646940796	2.022662870526659e-10	1.074269948212417	-0.05369269290803943	12.19473413873431	12.14104144582627	0.03314950065776229	59.75002473473126	9.466847468297122	21.36802249251661	-9.946833495755314e-10	1.071786030251002	-0.05340488636532671	11.95457991058481	11.90117502421949	0.03249667849260172	18.90034424329492	0.7250627032756589	8.886584266746594	-3.012212884678789e-08	1.288831129949445	-0.002445528209370346	8.163967091680306	8.161521563470934	0.1846145091381738	8.886582934694905	1.003636485386804	1.181696791251595	2.038706321816353e-09	0.7887385874524632	0.003078681850172825	0.1749816240146176	0.1780603058647905	0.003348953859311693	1.18169689777326	173.4094083726789	177.38903449119	1.04388300947722e-07	0.8886782786307923	0.1655432018184757	3.814082916692568	3.979626118511043	0.007486903501140755	177.3890876701358	821.7508312736284	829.9956091701588	5.16381619686257e-08	0.8927794721057105	0.3611501652144193	7.88362773131598	8.244777896530399	0.007737634621598261	717.4994075631195	9.602989841273002	96.42700522765939	-1.707392052741064e-08	1.262250120778748	-0.06739018155787743	86.89140556794428	86.82401538638639	0.1492440345346475	88.53922877989312	56.10028837927546	112.3244972482416	-4.436734493684646e-08	1.190794628874915	-0.2627247929271688	56.48693366189329	56.22420886896612	0.08424941100937948	107.591631449616	32.24833305060329	107.3550589441367	1.651584424777752e-11	1.117679695888762	0.2502705527399677	74.85645534079346	75.10672589353342	0.04692614349682248	101.5538173297412	4.970299175776153	13.73539964429128	-1.743101357698507e-10	1.084342549265551	0.03296636050633178	8.732134108008792	8.765100468515124	0.03593384236132288	13.73539960193289	619.0603641090921	703.1364814586732	4.400760034162232e-09	1.129285262077822	0.006052158957020004	84.07006519062402	84.07611734958104	0.05149460171925894	666.7925320938811	262.1712432650045	274.1020739730043	3.662378465774108e-08	0.840945739916815	0.3137349273862842	11.61709578061355	11.93083070799983	0.005100828582799153	241.1280539134713	53.63672558895112	53.95764408346445	4.310373863392059e-10	0.6289338558755392	-0.02142032959743933	0.342338824110773	0.3209184945133337	0.0009106312381758113	22.13504090977915	127.8352568345948	128.1928210255615	1.311949923699096e-09	0.6153155153346607	0.05174316031642463	0.3058210306502893	0.3575641909667139	0.0008134928444784357	46.40966873513269	377.0690502290951	377.9217841517911	5.691733473423e-09	0.6755173088799943	0.2734535143893363	0.5792804083066427	0.8527339226959791	0.001335617709989413	199.6352097796585	11.77683664732434	17.66077303665007	-1.485522971647613e-08	0.9203085056229475	-0.05715239734000881	5.941088786665731	5.883936389325722	0.009651423931426024	13.53300444952987	2.55387492747653	2.890724571718205	5.759235900681947e-10	0.7410555872248409	0.00348978333452171	0.3333598609071531	0.3368496442416749	0.002277218250092309	2.330700536359502	2.587560294130967	2.946654945068583	-2.131080428062482e-07	0.7703093438366286	0.0340362971204653	0.3250583538171504	0.3590946509376157	0.002885705537090286	1.888480667687999	0.9870524268055296	1.535039234446423	-4.668490506745671e-07	0.9810807815300709	0.00445067112631403	0.5435361365145789	0.5479868076408929	0.01571313558676144	1.528953886694522	11.63280178356175	13.02009654765902	-1.850200834555005e-09	0.7261954434324666	0.03213956342595019	1.355155200671317	1.387294764097267	0.002018561243213181	9.442400201356085	16.16340768560881	34.68022686058818	6.685625247859761e-10	1.02257044931663	-0.1847776093072258	18.7015967842866	18.51681917497938	0.0219103970709599	25.84047524865125	8.342802787675993	33.26976527426258	-6.239167515964539e-11	1.145446373534692	0.04704521241589771	24.8799172741707	24.9269624865866	0.05860602734130715	27.20518203722725
0.024	329.7851730030225	331.3576920227028	1.310773711793445e-11	0.8002497662148625	0.02395970534438332	1.548559314335967	1.57251901968035	0.003674939269210676	331.3576920282263	104.9854339714511	113.0657303447164	4.591096447459364e-09	0.9600691332547193	0.05247898889034433	8.027817384374993	8.080296373265337	0.01327721286635656	113.0657331206367	78.59555595196504	97.88652657961759	-4.970572842211141e-10	1.156145853443662	-0.01071133234587118	19.30168195999843	19.29097062765256	0.0638461309696485	97.88652642934942	79.70528382005459	109.2703241107295	4.116046392610428e-10	1.209483948568161	-0.01389774679981216	29.57893803747472	29.5650402906749	0.0978412532025723	109.270324235164	19.09101678825185	21.13809976188332	-5.910789913077252e-10	0.9888022340346606	-0.005456209789625709	2.052539183421101	2.047082973631475	0.01671630611760421	21.13809968930672	120.6501343295712	138.3804967951185	-7.575196026010644e-11	1.179604020855352	-0.006347720340860027	17.73671018588824	17.73036246554738	0.07703215119366787	137.9019459773918	274.9325157134325	285.8920222335109	6.019039011651017e-08	1.060328037177036	0.01491414761033493	10.94459237246807	10.9595065200784	0.02964768467271874	273.0231087670099	8.382236426814364	25.05526981407079	-9.927613939253455e-10	1.095343824415531	-0.008480246329502469	16.68151363358593	16.67303338725643	0.03924252917885131	22.72017921176828	13.8495194550686	17.84932197273826	-1.978244998368517e-11	0.8479143005454375	-0.02889413528623687	4.028696652955905	3.999802517669667	0.00539501263565705	17.84932195796582	6.578067894206589	9.78215407147607	-2.108740265738263e-12	0.9181499015608734	-0.004925196046348935	3.20901137331583	3.204086177269481	0.009485664910404635	9.78215407076268	1.994485425903211	11.5808689325267	4.275872701742234e-08	1.19393564765138	-0.03373848554701823	9.620121992170509	9.586383506623489	0.08639404003356285	11.58087369378303	5.320322190037251	7.498907200872567	-4.698456901319759e-12	0.8945039161041065	-0.01426834820511351	2.19285335904043	2.178585010835316	0.00784554201762125	6.356364147684393	6.201462286798289	28.26700996717959	-2.393441417281039e-09	1.159620082514145	-0.05251428978115859	22.11806197016246	22.0655476803813	0.06564640791179208	28.04536711650399	375.054828789291	377.4397737976747	3.409209026195015e-10	0.8154303600020848	-0.03874854627533945	2.423693554659062	2.384945008383723	0.004153402853953973	251.1207630135567	0.9047801356861889	1.484970825027923	-2.431850380096856e-08	1.003747943392596	-0.006928480437878143	0.5871191697796123	0.5801906893417341	0.01884326358005768	1.484970067310997	55.33978380081596	67.45441888481743	-3.323226693829895e-10	1.073982100239978	-0.05202377585591637	12.16665885985739	12.11463508400147	0.03307318234979351	59.69836409460552	9.223180844391651	21.09801826460833	-7.44100635274858e-10	1.071498683366397	-0.05226745549536644	11.92710487571204	11.87483742021668	0.03242199185521993	18.66012908920954	0.7248100707338755	8.879317048742985	-1.218590056639712e-08	1.288722464235154	-0.002364881674807406	8.156871859683918	8.15450697800911	0.1844540622919869	8.87931650986177	1.003529683431075	1.181692848844595	3.977312593855808e-09	0.7888552310521445	0.003016696774379682	0.1751464686391401	0.1781631654135198	0.003352108802264075	1.181693056657735	172.6557261065908	176.6368245112182	1.491950437637612e-07	0.889293503966349	0.1481205572746967	3.832977847352746	3.981098404627443	0.007523993550204548	176.6369005162406	817.3882232827525	825.651047292	8.469325796234273e-08	0.8934639025805052	0.3357412777176059	7.927082731529934	8.26282400924754	0.007780284899566284	713.928531785011	9.606375593803433	96.27273744263633	-1.400865043410526e-08	1.262021075673362	-0.06594065463008367	86.73230250346298	86.66636184883289	0.1489707602896884	88.39459576048544	56.78522596635266	112.6534571248754	-3.279389101940033e-08	1.190008138010348	-0.2642786334979033	56.13250979202061	55.8682311585227	0.0837207931441725	107.9003236256852	32.21957885483051	107.5075295061435	-6.882508452044078e-12	1.117990126932164	0.2452414253112103	75.04270922600176	75.28795065131297	0.04704290265278752	101.701366523568	4.966360491099219	13.74951366427576	-2.177991328955464e-10	1.084610728854703	0.03224882952116712	8.750904343655371	8.783153173176538	0.03601108426810836	13.74951361134929	618.9269513451768	703.002035891767	2.410872834701649e-09	1.129300633664855	-0.005325712661745481	84.08041025925201	84.07508454659026	0.05150093828135805	666.6660487068571	261.5355058241732	273.4277794630528	4.947588519432777e-08	0.8411936380339661	0.2519785540453316	11.64029508483427	11.8922736388796	0.005111014921648798	240.5556140127464	54.82065579811113	55.13884857325732	1.142960656674852e-10	0.6288131031785205	-0.02380445503555599	0.3419972301817437	0.3181927751461877	0.0009097225883802373	22.59812662919799	126.0671646292969	126.4185699243528	1.267633900625675e-09	0.6155724736595288	0.04493140863668015	0.3064738864192555	0.3514052950559357	0.0008152294598295815	45.89379428253891	373.2425290712009	374.0781160586118	6.449037415201531e-09	0.6767246230769602	0.2505563794369787	0.5850306079738807	0.8355869874108595	0.001348875656229972	198.5127603451838	11.82283953692717	17.70822680849952	-1.384585010533179e-08	0.9201389518358979	-0.04762291148216499	5.93301018305452	5.885387271572355	0.009638300069617942	13.56760949315579	2.552968912761556	2.889741130319653	2.489628815605105e-10	0.7411016858978018	0.003287751097715133	0.3334844664603823	0.3367722175580974	0.002278069444471572	2.329985580776238	2.518702490047148	2.876320236313441	-2.764347320459437e-07	0.7708872073027786	0.03103731414473287	0.3265804321215593	0.3576177462662922	0.002899217787242725	1.845376726888778	0.9760008864724562	1.524649244976614	-4.797616786830772e-07	0.9813259842941576	0.004042895966747618	0.5446054625374099	0.5486483585041576	0.01574404882997456	1.518607548313158	11.62577110169663	13.01250097200732	-1.516452139208035e-09	0.7262887451814964	0.03054752927941283	1.35618234103128	1.386729870310693	0.002020091212415922	9.4379845604641	16.56217141074096	35.10655380647152	5.137586744918821e-10	1.022232140180032	-0.1065972434943442	18.6509796392249	18.54438239573055	0.02185109508943968	26.1511960985444	8.387895685900478	33.37447750949091	-1.043554131996416e-10	1.145693735222867	0.05735550313220462	24.92922632045822	24.98658182359043	0.0587221775391979	27.29372610313755
0.026	329.5811905726955	331.1545153712303	6.388511941679553e-11	0.8003620479861351	0.02336233490086594	1.549962463633954	1.57332479853482	0.003678269130978322	331.1545153981505	103.9105766471606	112.0004784296654	5.799535157668956e-09	0.960240378938976	0.05105380271897238	8.038847979785796	8.089901782504768	0.01329545637593077	112.0004819362454	78.10565909951775	97.38548041476274	-7.40154271205995e-10	1.156074539893737	-0.01084676616698904	19.29066808141198	19.27982131524499	0.06380969924643538	97.38548019100254	79.29725450877595	108.8395204106461	3.163729278554683e-10	1.209390125312219	-0.01447202423892379	29.55673792610904	29.54226590187011	0.09776781964270267	108.8395205062905	19.16624567967146	21.21178153530438	-8.569076836995038e-10	0.9887127606631939	-0.005531998859163582	2.051067854492087	2.045535855632923	0.01670432330871279	21.21178143008756	120.7478613854617	138.470071036488	-1.588031928179134e-10	1.179547984252299	-0.006547936307291715	17.72875758733356	17.72220965102627	0.07699761233229921	137.9911648534739	273.8872354480203	284.8492434370367	5.327164442903154e-08	1.060399204769869	0.01117624186031219	10.9508317471561	10.96200798901642	0.02966458644548565	272.0290278697482	8.381515998041387	25.04950461456955	-1.098628993334572e-09	1.09530442263471	-0.008263517715026833	16.67625213424319	16.66798861652816	0.03923015173241465	22.71477467123381	13.8476624226819	17.84474427974774	-1.494410845070959e-11	0.8478349867553531	-0.02904494179885138	4.026126798864696	3.997081857065845	0.00539157122606775	17.84474426858831	6.577842918992285	9.781143524643349	-1.9985228749686e-12	0.9181201821664658	-0.004945451804347698	3.208246057455412	3.203300605651064	0.009483402677910568	9.781143523967247	1.998183700926447	11.53931135208148	3.605402426609672e-08	1.193335581023545	-0.03290706984948235	9.574034721004514	9.541127651155032	0.08598015073430104	11.53931536675786	5.320658933516313	7.497596612572377	-6.395464019481878e-12	0.8944023171887682	-0.01412716095514047	2.191064840011204	2.176937679056063	0.007839143093983581	6.3549703675606	6.201162465408972	28.21377044407496	-1.9115061894448e-09	1.159312555395839	-0.05108044671760233	22.0636884253836	22.01260797866599	0.06548502723092689	27.99242736094092	373.3900927306033	375.7662855242534	2.843812851871519e-09	0.8152870655747466	-0.04470359195520206	2.420896385605305	2.376192793650103	0.004148609438586534	249.952011954795	0.9068994648283677	1.485131228393536	-3.87631758358431e-08	1.00330682619754	-0.006815810440892498	0.5850475740060609	0.5782317635651684	0.01877677686458046	1.485130020608934	55.26457270676423	67.35289371409057	4.89248530577413e-10	1.073701613948303	-0.051042717806525	12.13936372513286	12.08832100732634	0.03299898474316998	59.60420307391164	8.98255783124616	20.83163013017363	-1.931850956982117e-09	1.071217345752595	-0.05119324809824431	11.90026554702571	11.84907229892747	0.03234903328688876	18.42317463565572	0.7248333094436074	8.872664790166159	-2.365607168486328e-08	1.288618301187423	-0.002244932154319785	8.150076412876871	8.147831480722552	0.1843003945882138	8.872663744054497	1.003688322423962	1.181935272731519	2.421320716844422e-09	0.7889692015851851	0.002939266065253343	0.1753076842423043	0.1782469503075576	0.003355194289779911	1.181935399244648	172.0027639410101	175.9847804946191	1.614483545742118e-07	0.8898431584657955	0.1320787630658264	3.849937790543211	3.982016553609038	0.007557285290532509	175.9848627418941	813.4087365979764	821.6850951863598	1.263369907578138e-07	0.8940966515929908	0.3088899359717223	7.967468652411747	8.27635858838347	0.007819922933006009	710.66887820787	9.610845152077934	96.12351859199696	-1.156553930403703e-08	1.261797188147462	-0.06439014842204011	86.57706358834106	86.51267343991903	0.1487041230790443	88.25467303647162	57.53660675302029	113.0458628457766	-1.723886394744412e-08	1.189214015844039	-0.267646284959148	55.77690237771548	55.50925609275633	0.08319041004026564	108.2696705032697	32.18867980590547	107.6538364341336	3.294892136906924e-12	1.118293929258189	0.2397222557220071	75.22543437250609	75.46515662822809	0.04715744970696344	101.8430205105202	4.962176629820974	13.76293821211729	-2.113840283368695e-10	1.084872784310533	0.031476696431882	8.769284885864435	8.800761582296317	0.0360867225368393	13.76293816074974	618.9376377425673	703.0056095256492	6.2066640715841e-10	1.129303311775107	-0.01424097285573258	84.08221275593765	84.06797178308192	0.05150204234674347	666.6696117447935	261.0387942243452	272.8901054349605	4.271828002444522e-08	0.8413885693742643	0.1927413251767522	11.65856988543853	11.85131121061529	0.005119039011922955	240.0988031775875	56.05611546334009	56.3723819379918	5.678772729833526e-11	0.6286820191281368	-0.02536030887805191	0.341626783529752	0.3162664746517	0.0009087371895016333	23.07980139569308	124.6272631386826	124.9728616790162	7.810131569252476e-10	0.6157943818643934	0.03855976926781772	0.3070387710657603	0.345598540333578	0.000816732069433997	45.47651570102899	369.8151391226212	370.6349703485348	7.886950703639428e-09	0.6778308235216329	0.229483024108193	0.5903482018052623	0.8198312259134553	0.001361136164947132	197.5020430512082	11.85888160763326	17.74500889900802	-1.201897927363693e-08	0.9199967876234066	-0.04011773951928402	5.926245030894051	5.886127291374766	0.009627309937370156	13.59431397626728	2.552213804752487	2.888938253641157	4.28375772354439e-11	0.7411453363259387	0.003121952160672778	0.333602496727997	0.3367244488886698	0.002278875722344211	2.329412025501968	2.45727370182329	2.813322089614324	-2.775082070458068e-07	0.7714117771150156	0.02808014536941603	0.3279682424216182	0.3560483877910343	0.002911538073186103	1.806710809846013	0.9658778373434911	1.515164150899882	-4.863790049325356e-07	0.9815497106591756	0.003703351522217478	0.5455829620341734	0.5492863135563909	0.01577230745179707	1.509162443119018	11.6189993567431	13.00515511002196	-1.237840352788511e-09	0.7263774031773401	0.02899668340045834	1.3571590698784	1.386155753278858	0.002021546091528622	9.433693890347762	16.88090814921484	35.46298555092628	4.055480014308888e-10	1.02205890072746	-0.04303548109818498	18.62511288280963	18.58207740171145	0.02182079014219194	26.41311296502146	8.416819231838316	33.46754086251828	-1.054998588490008e-10	1.1459805726193	0.06419486959162435	24.98652676108834	25.05072163067997	0.05885715191042397	27.37322542438326
0.028	329.4648352169757	331.0389971934933	-7.270239965606606e-11	0.8004716446113249	0.0228287029248579	1.551333273592771	1.574161976517629	0.003681522247150007	331.0389971628578	102.8889786454305	110.9879569621299	4.45365286316779e-09	0.9604065534923082	0.04941193600205577	8.049566380697312	8.098978316699368	0.01331318354680117	110.9879596549474	77.64794398181479	96.91649223631421	-5.98451399547173e-10	1.15600234934672	-0.01097690031934135	19.27952515481876	19.26854825449942	0.0637728406580424	96.91649205539301	78.93810015599344	108.4566490319456	1.428625551191942e-10	1.209292389824637	-0.01508095399933259	29.53362982995151	29.51854887595218	0.09769138264945049	108.4566490751352	19.24738832949514	21.29134368502647	-8.601401535468511e-10	0.9886219512324219	-0.005620275918084824	2.049575631449414	2.043955355531329	0.01669217033381295	21.29134357941275	120.8932417729699	138.6071207315886	-6.412947950451553e-11	1.179490384330274	-0.006707881993477304	17.72058684061213	17.71387895861865	0.07696212603353164	138.1276936736135	272.9728051422247	283.9357022269543	4.104410133987102e-08	1.060450462967627	0.007569249654770251	10.95532783507494	10.96289708472971	0.02967676584809307	271.1578624430189	8.380991043151184	25.04411450548053	-1.763724874481731e-09	1.095266116018412	-0.008015004628326425	16.67113846695768	16.66312346232935	0.03921812205440878	22.70971498975866	13.84596327446641	17.8403443121281	-1.37069418315594e-11	0.8477553712644225	-0.02916777106551089	4.023548808727205	3.994381037661694	0.005388118921125367	17.84034430189252	6.577645630177973	9.780167093782607	-2.016199707188804e-12	0.9180904496515652	-0.004959122176014981	3.207480585780648	3.202521463604633	0.009481139984837681	9.780167093100525	2.000722591488794	11.49817578499825	3.598226618051203e-08	1.192751766238224	-0.03195429306808069	9.529407486577542	9.497453193509461	0.08557937337609198	11.49817979168425	5.32104412310984	7.496365337189792	-6.160679605349273e-12	0.8943017669045227	-0.01397499739865184	2.189296211478603	2.175321214079951	0.007832815334122724	6.353646721417834	6.202436920040189	28.16391190728673	-1.60022280148997e-09	1.159013880416265	-0.04953292655212874	22.01100791379867	21.96147498724654	0.06532867147258009	27.94284573643295	371.9496120285237	374.3176987064988	5.607792008532897e-09	0.8151250824468507	-0.04965158579952359	2.417738263774664	2.36808667797514	0.004143197470477238	248.9260817157446	0.909145416232425	1.485459530803295	-2.823438152027569e-08	1.002872948263084	-0.006702980148654034	0.5830170947195243	0.5763141145708703	0.01871160975991171	1.485458651075292	55.1548074295646	67.21827266588802	-2.361451034715856e-10	1.073428354830404	-0.04936549200411836	12.11283072832753	12.06346523632341	0.03292685889072872	59.48087555307544	8.748135611178327	20.57232218262893	-1.647988939756928e-09	1.070942419287364	-0.04990955759638652	11.87409612904699	11.8241865714506	0.03227789576731434	18.19254554029059	0.7250112215420358	8.8664728660289	-1.100383245633552e-08	1.288519075428088	-0.002146687447219223	8.143608331934082	8.141461644486863	0.18415412971785	8.866472379420744	1.00393451800857	1.182267812913298	3.641364185874574e-09	0.7890803303304706	0.002868273272757579	0.1754650216319699	0.1783332949047275	0.003358205552598519	1.182268003173255	171.4421758336759	175.4244314888356	1.628558803368207e-07	0.8903320497470039	0.1171700157402414	3.865085639419453	3.982255655159694	0.007587019956837203	175.424514453152	809.815278275441	818.1016407857901	1.118149107748323e-07	0.8946763684443904	0.2817128949909932	8.004649615358119	8.286362510349113	0.007856415359584628	707.7239256170021	9.616285412610294	95.97947008194512	-9.610373469248756e-09	1.261578815402355	-0.06273146092723578	86.42591613026207	86.36318466933483	0.1484445133247088	88.11957614752284	58.34549395258556	113.4986515577197	-1.467741350680285e-08	1.188414414248936	-0.2679590068591332	55.42111661199328	55.15315760513415	0.08265976092790575	108.6967330241478	32.15600453964151	107.7940762286244	-7.800704526772506e-12	1.118590559373325	0.2337969638847111	75.40427472509816	75.63807168898288	0.0472695614548488	101.9788640105492	4.95776811174783	13.77566939790349	-2.298373227849204e-10	1.085128294685483	0.03065778893540465	8.78724349722026	8.817901286155664	0.0361606245064502	13.77566934205168	619.0637094635065	703.1199709377518	-1.662067705687775e-10	1.129295968775621	-0.02100918296393325	84.07727065720916	84.05626147424522	0.05149901521211352	666.7775754230722	260.6758856902624	272.4838292823351	2.842120636059597e-08	0.8415325185047499	0.1358601800681034	11.67208341200453	11.80794359207263	0.005124972524382865	239.7532792145526	57.32317306632817	57.6381742217277	1.06701716906521e-10	0.6285444703878356	-0.02623732957172704	0.3412384849712569	0.3150011553995298	0.0009077043040320325	23.57237731487894	123.4845086735747	123.8246415793699	6.575088945526275e-10	0.6159835059015486	0.03261191257253887	0.3075209932225859	0.3401329057951248	0.0008180147944094261	45.1492246215621	366.7441751081727	367.5494264104869	8.729017508812831e-09	0.6788434609839199	0.2099938421068929	0.595257460207345	0.8052513023142379	0.001372455195196927	196.5926479238371	11.88717012794476	17.77351390381902	-9.981999185559864e-09	0.9198764610231664	-0.03418129581058461	5.920525071684846	5.886343775874262	0.009618017743097214	13.61489890108195	2.551538527235499	2.888235067859651	-2.410688662579652e-10	0.7411868976337169	0.002981624275234744	0.3337149163489178	0.3366965406241525	0.002279643673265875	2.32891525623587	2.402789509676062	2.7572695864843	-2.548634350160728e-07	0.7718850066677146	0.02525484397226902	0.3292252328359686	0.3544800768082376	0.002922697005593669	1.772261368369773	0.9565911316426301	1.506469664917469	-5.342502263985804e-07	0.9817547951442632	0.003397983124270781	0.5464805501505678	0.5498785332748386	0.01579825590825926	1.500503135100474	11.61230361719224	12.9978450659793	-1.037535203585183e-09	0.7264614536697097	0.02745577017082128	1.358085678616238	1.385541448787059	0.002022926314609267	9.42937365747175	17.1336759459451	35.76121476788386	2.930241431442493e-10	1.022020148228629	0.008207253447911003	18.61933156849084	18.62753882193875	0.02181401687604906	26.63442569430663	8.43410835688913	33.551841045063	-1.312844277734371e-10	1.14629368461455	0.06850641914517207	25.0492262690287	25.11773268817387	0.05900484408464408	27.44588337053429
0.03	329.4266941453236	331.0015384517941	-6.138001218403133e-11	0.8005784258190237	0.02217428105713241	1.552670025413439	1.574844306470572	0.003684694538784874	331.0015384259295	101.9398771687688	110.0466373876876	6.099770827328044e-09	0.9605657925775608	0.04690940292533143	8.05985081599345	8.106760218918781	0.01333019298163247	110.0466410757995	77.22534270653505	96.48235519865537	-6.615810121957111e-10	1.155929010948229	-0.01119914789862662	19.26821164001895	19.25701249212033	0.06373541779773766	96.4823549986491	78.6297262126449	108.1236106852985	1.819686068493809e-10	1.209190589637244	-0.01569542647188529	29.50957989912547	29.49388447265358	0.0976118302541456	108.1236107403104	19.33337199019171	21.37580334907727	-1.193276588651315e-09	0.9885302705422561	-0.005638831892025125	2.048070190777589	2.042431358885564	0.01667990971179151	21.37580320255884	121.0832287558727	138.7886400874501	-1.200595178829644e-11	1.179431548424662	-0.006833320018071119	17.7122446515954	17.70541133157733	0.07692589514522777	138.3085372062806	272.1862936333492	283.1485099081008	2.788605857340087e-08	1.060482439341844	0.004082713577870855	10.95813356117371	10.96221627475158	0.02968436624834769	270.4068775249547	8.380639657592189	25.03905636362674	-1.73078419651862e-09	1.095228982261403	-0.00776615784558853	16.66618286388014	16.65841670603455	0.03920646421551953	22.70496193743853	13.84433066876906	17.83601008382804	-9.801305600465327e-12	0.8476755020004261	-0.02928483554586663	4.020964250604844	3.991679415058977	0.005384657820692923	17.83601007650897	6.577476830813579	9.779223522129669	-1.265813842632468e-12	0.9180606665151776	-0.004967302044566001	3.206713993360657	3.201746691316091	0.009478873978902224	9.779223521701443	2.002619555936464	11.45775299169625	2.692632260214989e-08	1.192184264864655	-0.03109314593385995	9.486226581693643	9.455133435759782	0.08519158486070087	11.45775598998766	5.321487135817518	7.495224178614014	-4.811040454910653e-12	0.8942023441809807	-0.01381177165990899	2.187548814456405	2.173737042796496	0.007826563535887971	6.35240257851978	6.205021001209817	28.11723196814758	-1.279874470294651e-09	1.158724648733648	-0.04790187870038277	21.96011284563815	21.91221096693776	0.06517761491031568	27.89642167956992	370.702795577407	373.0634095779541	1.030325580408942e-08	0.8149477981221623	-0.05367250734015885	2.414286507887196	2.360614000547038	0.004137282311472669	248.0238819655978	0.9117110353742592	1.486150688693675	-3.021827697097246e-08	1.002446226980326	-0.006587316734856756	0.5810269700542728	0.574439653319416	0.0186477378143941	1.486149747151377	54.99608164999033	67.03513518994355	7.482961472682348e-10	1.073163272516952	-0.04809351165141743	12.08714705160464	12.03905353995322	0.03285704178371078	59.31475852988976	8.546362105333944	20.34623135460816	-3.401984097206601e-09	1.070674125956955	-0.04874428087259951	11.84861353014682	11.79986924927422	0.03220862525929076	17.99135101349991	0.7254159321860266	8.860855514887604	-1.769502358528463e-08	1.288424756514949	-0.002025281521575396	8.137464864223153	8.135439582701578	0.1840152054347015	8.860854732383613	1.004358167115283	1.182758062033812	2.735746195553501e-09	0.7891884399249758	0.002781676158639433	0.1756182187598888	0.1783998949185282	0.003361137575407592	1.182758204975558	170.9669248310941	174.9485896481249	2.274866842677525e-07	0.8907642385828778	0.1031387763341819	3.878526040696561	3.981664817030742	0.00761340296674449	174.9487055375678	806.5990664105182	814.8931112136573	1.114081497055608e-07	0.8952033522926229	0.2554463835752034	8.03859841956397	8.294044803139172	0.007889735482215686	705.0877716310844	9.622579058116472	95.84066474400014	-8.089214409423562e-09	1.261366292852943	-0.0609855380279359	86.2790712239116	86.21808568588366	0.1481922936013499	87.98937569439258	59.20479801699167	114.0030476093519	3.819760063805688e-09	1.187613463557548	-0.268755336130565	55.06700492849076	54.79824959236019	0.08213160868396914	109.1731495123334	32.12185907906303	107.9283018518532	-1.12411746577834e-11	1.118879547451479	0.2275265199959262	75.57891625279427	75.80644277279019	0.04737904103616028	102.1089414974729	4.953161655483318	13.7877062451783	-2.282406555420557e-10	1.085376883788864	0.02979367825885141	8.804750911436132	8.834544589694984	0.03623266974244933	13.78770618971449	619.2797488550343	703.3208280056615	-1.224204071448298e-11	1.129280995975952	-0.02611518157808489	84.06719433220528	84.0410791506272	0.05149284326087628	666.9670607172181	260.4397786783016	272.2029032470697	1.018914584649533e-08	0.84162784256684	0.08208384188470978	11.6810407268834	11.76312456876811	0.005128905497702715	239.5139679273586	58.60382648733513	58.91809502722899	2.697906759108193e-10	0.6284038383544398	-0.02657338392434471	0.340841923818211	0.3142685398938663	0.0009066494398203891	24.06896270014043	122.6082627192677	122.9433530511888	4.738428677208972e-10	0.6161423300282074	0.0271638102345037	0.3079265216866259	0.3350903319211296	0.0008190935119293672	44.90317431829065	363.99213138632	364.7838076232925	1.007465250113526e-08	0.6797695989644771	0.1918939141186144	0.5997823228538611	0.7916762369724755	0.001382887943481342	195.7751645077325	11.90959521192181	17.79577121216638	-8.061916467738683e-09	0.9197732926706577	-0.02944914538651019	5.915625145631077	5.886176000244567	0.009610057709965963	13.63087282779121	2.550901416082174	2.887573062347148	-3.834625603160724e-10	0.7412266218385516	0.002849244552027372	0.3338224017129471	0.3366716462649745	0.002280377917730458	2.328448561774751	2.354689560244658	2.707670190763443	-2.226711125260378e-07	0.7723096903996443	0.0226232957873743	0.3303573347314099	0.3529806305187842	0.002932747240174205	1.741742463124455	0.9479683041042775	1.498439736683679	-5.467484714694049e-07	0.9819442692247959	0.003160306181686274	0.5473111263977151	0.5504714325794013	0.01582226711250091	1.492506766913613	11.60556764473642	12.99041726757308	-8.615825483615502e-10	0.7265408878274585	0.02588765508852235	1.358961967748137	1.38484962283666	0.002024231584499111	9.424912546881945	17.33295241022449	36.01172878026916	2.06574854444419e-10	1.022088766942917	0.04920665521198152	18.62956971483269	18.67877637004467	0.02182601167276123	26.82245016392142	8.443378566023069	33.62967396519021	-1.479578681795601e-10	1.146622493007564	0.07105719517877855	25.11523820398835	25.18629539916713	0.05916033886472982	27.51345145202661
0.032	329.4761827738336	331.0517291491844	-1.283262385243233e-11	0.8006822323966452	0.02157574123159614	1.553970634119234	1.575546375350831	0.003687781057953081	331.0517291437769	101.0737586351592	109.1878677277403	4.170344236609225e-09	0.9607168873312488	0.04448772092453787	8.069621371656556	8.114109092581094	0.01334635251057419	109.1878702492606	76.8414344371449	96.08664653015795	-6.728761436924913e-10	1.155854105515567	-0.01145114433157358	19.25666323734462	19.24521209301305	0.06369721797498834	96.08664632673698	78.37317722823789	107.8414493160543	-5.065775576795772e-11	1.209084709600894	-0.01631480151777755	29.48458688933414	29.46827208781637	0.09752915834090148	107.8414493007396	19.42324910379605	21.46413931198214	-1.078602013260266e-09	0.9884381922326613	-0.005669123762528826	2.04655933194862	2.040890208186091	0.0166676049631711	21.46413917954421	121.3150302591036	139.0118787424062	-7.92621523970638e-12	1.179371772128694	-0.006924664035614825	17.7037731473382	17.69684848330259	0.07688910262903177	138.5309547946042	271.5224753254203	282.4826573555682	2.518648567484405e-08	1.060496180250756	0.0008425699798701293	10.959339460168	10.96018203014787	0.02968763289473463	269.7713244165185	8.380434247700352	25.03433166166116	-2.12494141726971e-09	1.095193073303168	-0.007494699565545724	16.66139211352635	16.65389741396081	0.03919519418543255	22.70051659602356	13.84284115697881	17.83183895983133	-9.799525774178974e-12	0.8475954172281948	-0.0293765733872735	4.018374376239791	3.988997802852518	0.005381189601035835	17.83183895251358	6.577346194016561	9.778326534346997	-1.923922826607694e-12	0.9180308741112131	-0.00496700478644177	3.205947345116878	3.200980340330436	0.009476607807954649	9.778326533696132	2.003871384376636	11.41826365557175	2.57483188242924e-08	1.191633401934869	-0.03010650453264569	9.444498775727764	9.414392271195119	0.08481684598087556	11.41826652269046	5.321995738335194	7.494185389430513	-6.709650196556893e-12	0.8941041385478752	-0.01363452111845962	2.185824172213778	2.172189651095318	0.007820393149197901	6.351248563203149	6.208803546691254	28.07369948738883	-1.073107575022547e-09	1.158445362178899	-0.04618347869068625	21.91107941938827	21.86489594069758	0.06503208370124072	27.85312439926759	369.6246317761813	371.978314184047	1.271930955004663e-08	0.814758064292873	-0.05691536942307574	2.410597777288781	2.353682407865706	0.004130961056805191	247.2297559944645	0.9143276447735508	1.48697173293548	-3.175005947736453e-08	1.002027984411211	-0.006438881486716696	0.5790829696486456	0.5726440881619289	0.0185853462013648	1.486970743665841	54.80692906625423	66.82272323689401	-6.432296362213208e-11	1.07290603267739	-0.04648107611317526	12.06227524675296	12.01579417063978	0.03278943162493973	59.12287846241919	8.37126649400229	20.14779834981807	-3.234007180108467e-09	1.070412873020591	-0.0473202796897467	11.82385213550553	11.77653185581578	0.03214131523361817	17.81467179559614	0.7258481679811345	8.855611528655549	-1.110669611836812e-08	1.288335782877904	-0.001910448098024739	8.13167380877244	8.129763360674415	0.1838842503674628	8.855611037498587	1.004856228609758	1.183326136312363	3.421241526191388e-09	0.7892933822779186	0.002702853182268605	0.175767054520337	0.1784699077026056	0.003363986126489247	1.183326315070992	170.5713138827838	174.5515955566701	1.508823915252755e-07	0.8911429689001609	0.08993944433962028	3.890342229546691	3.980281673886312	0.007636597707814487	174.5516724212847	803.7367000253396	812.0367348092149	6.256946971650024e-08	0.8956801590102437	0.2305964440174368	8.069438339857824	8.30003478387526	0.007920004292860454	702.7417619251028	9.629592764529567	95.70716034999099	-7.014104241864771e-09	1.261159924815529	-0.05914998647948713	86.13671757194091	86.07756758546142	0.1479477880232438	87.86412800558429	60.10942169733784	114.5569458668472	-7.931799383964488e-10	1.186812814733715	-0.2677630127844742	54.71528718229387	54.4475241695094	0.08160702696147737	109.6968823112244	32.08646988527916	108.0565190357414	-7.731773554731092e-12	1.119160494136103	0.2209634539465883	75.74908569651565	75.97004915046224	0.04748571714977652	102.2332534875698	4.948382923559065	13.79905617810385	-2.256733550032308e-10	1.085618212866038	0.02889289230695058	8.821780362237831	8.850673254544782	0.03630274809821427	13.7990561232639	619.5684150071771	703.5915354359081	8.093424264110638e-10	1.129260047909082	-0.02997839640150292	84.05309882513248	84.02312042873098	0.05148420947998055	667.2223909142879	260.3234637154397	272.040438350563	7.23781146128033e-10	0.8416772555606784	0.03128802924014173	11.6856866058831	11.71697463512324	0.005130945407921362	239.3750894578517	59.88584412447498	60.19972143281684	3.903352502332424e-10	0.6282623354232004	-0.02656604857482884	0.3404433569166921	0.3138773083418633	0.0009055892402594167	24.56485720633508	121.9706806255953	122.3010767822626	3.839011608608445e-10	0.6162732756174567	0.0221349015309884	0.3082612551363479	0.3303961566673363	0.0008199839126502638	44.73020266948492	361.5282947921111	362.3072667863013	1.075256261806601e-08	0.6806150944994124	0.1750294302246337	0.6039425639655372	0.7789719941901709	0.001392480002226818	195.041819104711	11.92747274421991	17.81322004850334	-6.417597980812317e-09	0.9196840016661399	-0.02564027608149963	5.911387580364932	5.885747304283432	0.009603173695892238	13.6433057058113	2.550277975062305	2.886927628398384	-5.436687350313107e-10	0.7412645917924726	0.002724480960307685	0.3339251723757722	0.3366496533360799	0.002281079955547256	2.327992221290147	2.312357068203676	2.663929736364956	-1.890880894188374e-07	0.772689490386233	0.02019961735189691	0.3313730508093831	0.35157266816128	0.002941764259659783	1.714801775336396	0.9399585896418177	1.490982007733587	-5.892550183766998e-07	0.9821204706138101	0.002938766854906872	0.5480846512368629	0.5510234180917698	0.0158446290124018	1.485079117353545	11.59874058484628	12.98281636006957	-7.211497510262177e-10	0.7266156025405572	0.02428907319448202	1.359786702028809	1.384075775223291	0.002025460061247817	9.420269320791769	17.4885233689049	36.22281190976452	1.514717865025439e-10	1.022243400729335	0.08162632357395284	18.65266221728567	18.73428854085962	0.02185306636247264	26.98294516642292	8.446871293389943	33.70244522672991	-1.509028457746808e-10	1.146960323003206	0.0723315110965589	25.18324242224341	25.25557393333997	0.059320526578799	27.57699905857232
0.034	329.6021573689476	331.1782674905812	-3.479094790037607e-11	0.8007829622335948	0.02087639480037707	1.5552337268332	1.576110121633578	0.003690778546633195	331.1782674759208	100.2937362920401	108.4143444542849	5.662058294442218e-09	0.9608594461147472	0.0417573796247409	8.078850782620009	8.12060816224475	0.0133616170399133	108.4143478777421	76.49669045850574	95.72991919323239	-5.965451466138916e-10	1.15577768188266	-0.01165916426134903	19.244887898988	19.23322873472665	0.06365826749406719	95.72991901288748	78.16887204082516	107.6106409333479	-4.065203729197719e-11	1.208974820324872	-0.01690098294579487	29.45866987546857	29.44176889252278	0.09744343000566973	107.6106409210582	19.51652314290767	21.5559122115176	-1.553612460902798e-09	0.9883459451724019	-0.005657751167862188	2.04504681977779	2.039389068609927	0.01665528674939062	21.55591202075473	121.585492050431	139.273727946162	1.749989042565403e-11	1.179311365113338	-0.006980476231813542	17.69521637196281	17.68823589573099	0.0768519397725866	138.7918486658283	270.9739609750864	281.9309406288533	2.321903258550861e-08	1.060493167814921	-0.002095424382233759	10.9590750781492	10.95697965376696	0.02968691671322142	269.2443597064569	8.380373724763194	25.02992157460787	-1.987642279932533e-09	1.095158438857235	-0.007224854510032177	16.6567727043547	16.64954784984467	0.03918432722796158	22.69636251803105	13.84149036864409	17.82782603013673	-6.806732261166459e-12	0.8475151813931124	-0.02944561857635318	4.015781280068992	3.986335661492639	0.005377717066910769	17.82782602505383	6.577260529404903	9.777484575285104	-1.089843493229381e-12	0.9180011240956485	-0.004957924084904559	3.205181969965105	3.2002240458802	0.009474345400198529	9.777484574916409	2.004866041599735	11.37988829813138	1.662874522800895e-08	1.19109951865344	-0.02921001703637804	9.404232273568022	9.375022256531643	0.0844552304210696	11.37989014977019	5.32257999414469	7.493261254782618	-4.893835336972074e-12	0.8940072521701281	-0.01344276474938798	2.184124025387315	2.170681260637927	0.00781431040166344	6.350195364433648	6.21361182100874	28.03319824077863	-8.672109141905082e-10	1.158176496952964	-0.04439259865186768	21.86397901842176	21.81958641976989	0.06489228971120545	27.8128387597951	368.6924611626357	371.0397475802096	1.605471872112574e-08	0.8145584991979787	-0.05943753048119046	2.406723948055121	2.347286417573931	0.004124322604776515	246.5295778557071	0.9170551975352845	1.487934014914055	-2.496041851679509e-08	1.0016186916679	-0.006308037690002826	0.5771868550687737	0.5708788173787708	0.01852449145731015	1.487933237196324	54.57373985443732	66.56708583850757	8.815217444890777e-10	1.072657480555464	-0.04494602061670089	12.03829200468695	11.99334598407025	0.03272423688681772	58.89291124302126	8.218303494416848	19.97212654725307	-1.931406985733464e-09	1.070159033059373	-0.04601980458593327	11.79984285742216	11.75382305283623	0.03207604972060555	17.65817415647849	0.7264213474131405	8.850857180917854	-1.349599024202952e-08	1.28825204549581	-0.001791497590658637	8.126227331095373	8.124435833504714	0.1837610873522777	8.85085658410225	1.005461348866902	1.183981552309143	2.996156711621012e-09	0.7893950159337371	0.002608886606107091	0.175911316836133	0.1785202034422401	0.003366747146921872	1.183981708857244	170.250871958409	174.2286625395141	2.127488583636428e-07	0.8914708257103239	0.07719043913932264	3.900600141965752	3.977790581105075	0.007656733609965052	174.228770921008	801.2029041553982	809.5075368100859	3.871615306128007e-08	0.8961097298383461	0.2073087046482019	8.097323950039506	8.304632654687708	0.007947373502840915	700.6655006924352	9.637247902563994	95.57901774484976	-5.910814310228218e-09	1.260959978974852	-0.05724811945711369	85.99901796174288	85.94176984228577	0.1477112761928104	87.74389203948124	61.05331992496722	115.1539312902006	1.658419540584433e-08	1.186015561360273	-0.2666810363296324	54.36729240156305	54.10061136523342	0.08108799798591999	110.2618363703955	32.05004872804157	108.1787422414249	-1.20161797179108e-11	1.119433059264008	0.2141491571419658	75.91454435624139	76.12869351338335	0.0475894401590178	102.3518093852846	4.94346317168384	13.80972365264731	-2.207619850813636e-10	1.085851898812789	0.02795864563628351	8.838301835327183	8.866260480963467	0.03637073606109097	13.80972359900085	619.9174661764913	703.9200801699102	1.942179250757903e-09	1.129234331842417	-0.03318426890239422	84.03579826232122	84.00261399341883	0.05147361253813848	667.5322523555074	260.3194505182518	271.9895537648258	3.345406687782493e-09	0.8416835054946462	-0.01617111771551605	11.68627436428955	11.67010324657404	0.005131203480587375	239.3308389415188	61.15856242707529	61.47236597522095	4.630051481102626e-10	0.6281217814215926	-0.02624436109715348	0.3400479092428182	0.3138035481456647	0.0009045373379347857	25.05605155592439	121.5470291673334	121.8730776394394	3.035688089791932e-10	0.6163785940304265	0.01751773918351661	0.3085307329224696	0.3260484721059863	0.0008207007314062852	44.62295621787174	359.3252675018041	360.092296528741	1.183073528032708e-08	0.6813854863035411	0.1592711885571033	0.6077578383797442	0.7670290269368475	0.001401276688603594	194.385491720248	11.94193551245508	17.82707657367403	-5.047262892354798e-09	0.9196058323778256	-0.02253925151814049	5.90768031273709	5.88514106121895	0.009597151161506983	13.65310144995992	2.549659815997147	2.886282368560659	-5.972823936828409e-10	0.7413008650236672	0.002599172767059287	0.3340233797964525	0.3366225525635118	0.002281750821349933	2.32753313173512	2.275170593559415	2.625449567054101	-1.580244278764908e-07	0.7730282343107334	0.01799739722757427	0.3322815762671116	0.3502789734946858	0.002949829694413782	1.691080946612575	0.9324533856904974	1.484023151591999	-6.013572942178969e-07	0.9822851622175908	0.002761131308001703	0.5488086345934996	0.5515697659015013	0.01586555871308065	1.478149265047947	11.59180346151198	12.97501356360156	-5.956356675246299e-10	0.7266855019501178	0.02265137279165654	1.360558729297931	1.383210102089588	0.002026610028663639	9.415422120930213	17.60897499740535	36.40181118359553	9.799912964458812e-11	1.022465228838742	0.1069969625062104	18.68583922368397	18.79283618619018	0.02189193584469907	27.12100249816849	8.446373081131595	33.7712649929203	-1.630546392350496e-10	1.14730183810928	0.07271640543545035	25.25217550635326	25.32489191178871	0.05948290228799223	27.63736984824765
0.036	329.8102400298068	331.3869244856334	-1.194710996799131e-12	0.8008804897089401	0.02022682179684478	1.556457634029766	1.576684455826611	0.00369368304281677	331.38692448513	99.60073594416558	107.7274264603984	4.060439373620994e-09	0.9609932099252464	0.03917014171698642	8.087520374515893	8.12669051623288	0.01337595568409947	107.7274289154668	76.19184580467221	95.41282787024636	-6.274824548846425e-10	1.155699754612759	-0.01190622584547374	19.23288829141963	19.22098206557416	0.06361857517512928	95.41282768054863	78.01622380211276	107.4306552413316	-1.838718066693446e-10	1.208861158660276	-0.01745567720003663	29.43188711641887	29.41443143921883	0.09735483795728971	107.4306551857443	19.61249157802659	21.65038237536167	-1.231025587022927e-09	0.9882538744567055	-0.005647514263195256	2.043538311598271	2.037890797335076	0.01664300114494837	21.65038222420816	121.8922368716381	139.5718295778381	-1.605249266845021e-11	1.179250565203428	-0.007015410614005384	17.68660811681401	17.67959270620001	0.07681455333478693	139.0888689912105	270.5333154090455	281.4860047435054	2.175847746421766e-08	1.060474903087887	-0.004782903093112328	10.957472237553	10.95268933445989	0.0296825747961395	268.8189983185783	8.380421828671546	25.02581391115769	-2.174725510784015e-09	1.095125116314902	-0.006937397310314632	16.65232947979646	16.64539208248615	0.03917387473706627	22.69248844542885	13.8403179240596	17.82402412345839	-7.08196348786494e-12	0.8474348680790774	-0.02948114685173378	4.01318734625052	3.983706199398786	0.005374243411053247	17.82402411816997	6.57722813754711	9.776710063283691	-1.732860382963608e-12	0.9179714763258826	-0.004937480742257609	3.204419406478838	3.199481925736581	0.00947209130357432	9.776710062697461	2.005669615970373	11.34287311408312	1.3441869881059e-08	1.190582693559647	-0.02821231883073417	9.365415816943479	9.337203498112745	0.08410663707575536	11.34287461085799	5.323248780664035	7.492465652028583	-6.678772118684506e-12	0.8939117995086684	-0.01323345399098144	2.182450325355529	2.169216871364548	0.007808322274883263	6.34925504950647	6.219325704812443	27.99566324669069	-7.289370496099679e-10	1.157918466610224	-0.04253432219728162	21.81887186407553	21.77633754187825	0.06475841167713778	27.77550038400043	367.8874305289852	370.2287934267908	1.637368507445558e-08	0.814351340593309	-0.06134635745494783	2.402709255260523	2.341362897805575	0.004117442759558963	245.9115634345236	0.9198128395629933	1.489011229916116	-3.380095538185746e-08	1.001218916479053	-0.00614242573974972	0.5753408160928722	0.5691983903531225	0.01846524386194543	1.489010176744579	54.31086037541287	66.28266587947329	1.407272631759326e-10	1.072417399191824	-0.0433658518296687	12.01517135589008	11.97180550406041	0.03266138697522634	58.63763553908444	8.086836234069144	19.81896635346536	-2.039176535961751e-09	1.069912915209509	-0.04448035809884066	11.77661047749505	11.73213011939621	0.03201289608519921	17.52163311763238	0.7269670395529818	8.846443527975399	-1.17129237142688e-08	1.288173826131467	-0.001666564752442301	8.12114305317486	8.119476488422418	0.1836461148809195	8.846443010010022	1.006131325822587	1.184705788833785	3.28314849265543e-09	0.7894932183342807	0.002523642834950423	0.1760508201762471	0.1785744630111975	0.003369417085847704	1.184705960377103	170.0016538641056	173.9761067521149	1.406466575426535e-07	0.8917499178361012	0.06509934744279101	3.909353540566575	3.974452888009366	0.007673916207213936	173.976178402299	798.9738380797447	807.2816641232113	1.967109530820466e-08	0.896494949160871	0.1854139324460538	8.122412111020459	8.307826043466513	0.007971997068236748	698.839384497785	9.645455510792777	95.45628894392713	-5.312712408889197e-09	1.260766688032321	-0.05527726543871418	85.86611069857308	85.81083343313436	0.1474829956621323	87.62871761292388	62.03600339141124	115.794201651525	1.239190366986165e-08	1.185222348888621	-0.2650588705679051	54.02325713068166	53.75819826011376	0.08057487455968305	110.8681701552653	32.01280252462059	108.2950215373359	-7.303185833862358e-12	1.119696959734185	0.2071316818250845	76.07508733089021	76.2822190127153	0.04769008161514178	102.4646529676086	4.938422257022321	13.81973005906167	-2.131318663223247e-10	1.086077905122544	0.02699803220662902	8.854309769832716	8.881307802039345	0.03643661074738611	13.81973000726937	620.3208353294485	704.3006549862349	2.921885511319999e-09	1.129204456055861	-0.0358840472536692	84.01570370404011	83.97981965678643	0.05146130421801211	667.8911766378385	260.4200201394768	272.0428559900806	1.763244775188078e-08	0.8416495699075258	-0.06024748510400755	11.68308333570779	11.62283585060378	0.005129802365359802	239.3749595882543	62.41440039025094	62.72830818858467	4.281665577643423e-10	0.6279833964302932	-0.02575119990271206	0.3396589982364423	0.3139077983337302	0.0009035028233359924	25.53967391104475	121.3159114915722	121.6379170865438	2.279710586972072e-10	0.6164603139004647	0.01326560926474343	0.3087399857068593	0.3220055949716027	0.0008212573499044514	44.57497040971019	357.3600865643679	358.1158469189529	1.240982622219278e-08	0.6820855046563538	0.1445153086510279	0.6112450459339422	0.7557603545849702	0.001409316967717142	193.8001523972295	11.95376072227685	17.83819882220412	-3.979640620516145e-09	0.9195368715125016	-0.01997358937211213	5.904411689299383	5.88443809992727	0.009591841213852216	13.66089797968906	2.54904015160364	2.885633925222713	-6.657890523620313e-10	0.7413354484731093	0.002476734834763504	0.3341170387843102	0.3365937736190737	0.002282390616302614	2.327068582784246	2.242558293529211	2.591652934451769	-1.302855292591859e-07	0.7733297129835076	0.01600241288778205	0.3330922280347761	0.3490946409225582	0.002957026255483914	1.670232416934146	0.9254199132796423	1.477503241424954	-6.338689943763409e-07	0.9824398795955951	0.002593687318480596	0.5494896408268316	0.5520833281453122	0.01588524598419457	1.471655784125581	11.58476527302312	12.96702512835625	-4.901636076193316e-10	0.7267504743032485	0.02098313003515858	1.361276725297967	1.382259855333125	0.002027679514208716	9.410381563438358	17.70090786567359	36.55441001742442	7.130779300368317e-11	1.022739676528039	0.1265344776613526	18.72696767408948	18.85350215175083	0.02194012107132395	27.2405517392312	8.442988255049722	33.83680311863577	-1.599674281926866e-10	1.147643659382874	0.07245562990631445	25.32135923367974	25.39381486358605	0.0596458684012067	27.69507061286608
0.038	330.0941456901834	331.6712764629259	-3.172906382076235e-11	0.800974728302796	0.01948959736497297	1.557641175377514	1.577130772742487	0.003696491745418802	331.6712764495558	99.00725536843701	107.1384721196003	5.020986071357925e-09	0.961116962016915	0.03566740510576739	8.095549346057531	8.131216751163299	0.01338923480582734	107.1384751554452	75.92913151786948	95.13757205904608	-5.054561769135546e-10	1.155620068837816	-0.01218509324421833	19.22062563442081	19.20844054117659	0.06357801274091215	95.13757190623879	77.91587216373065	107.3020839934323	-1.858178610980588e-10	1.208743740003092	-0.01803280793419406	29.40424463763582	29.38621182970163	0.0972634021267561	107.3020839372567	19.71058301870125	21.74701690498614	-1.669319737995778e-09	0.9881622341786932	-0.005604072456504234	2.042037958741392	2.036433886284887	0.01663078195915031	21.74701670001597	122.2330573349473	139.9040112870403	-1.614597344712365e-11	1.179189581061926	-0.007024030520174786	17.67797798261315	17.67095395209297	0.07677707187426716	139.4198510899183	270.1939341542356	281.1413354625985	2.144188615549325e-08	1.060442701093385	-0.007245579223098121	10.95464688758602	10.94740130836292	0.02967492123700632	268.4890527336435	8.380572670719712	25.02198486892137	-2.015205030625467e-09	1.095093136768252	-0.006654245637710971	16.64806644383937	16.64141219820166	0.03916384613195217	22.6888732131689	13.83934355011778	17.82045905156038	-5.331984853640392e-12	0.8473545703623002	-0.02948008034354392	4.010595581786144	3.9811155014426	0.005370772660277387	17.82045904757875	6.577257293137579	9.776013837723289	-1.014324041426207e-12	0.9179420006897098	-0.00490490508869974	3.203661449674407	3.198756544585708	0.009469850824053688	9.776013837380143	2.006527192751306	11.30731002965503	5.486756257666592e-09	1.190083294156702	-0.02727744754833192	9.328060284452059	9.300782836903727	0.08377116364078589	11.30731064061459	5.324013032261478	7.491812598599517	-5.205814945785647e-12	0.8938179094216835	-0.01300570409794477	2.180805270435984	2.167799566338039	0.007802436633949099	6.348439847197833	6.225813689469335	27.96100500682633	-5.916171857967001e-10	1.157671640817661	-0.04061914533719441	21.77581046269419	21.735191317357	0.06463060543786843	27.74102060184122	367.1925414661117	369.528435518846	1.576731173402734e-08	0.8141386294574197	-0.06269982025410382	2.39859387298845	2.335894052734346	0.004110390366140216	245.3651235016153	0.9225625720851172	1.490119147686775	-2.2598580055877e-08	1.000829380054137	-0.005991151190855702	0.5735477267925135	0.5675565756016578	0.01840769565700107	1.490118443559302	54.01106170967864	65.96235595659616	8.822746422332273e-10	1.072186327151669	-0.0416659876566561	11.99296023457416	11.95129424691751	0.03260100947356907	58.35077681043671	7.971900637926981	19.68301280966208	-1.084166818821064e-09	1.069674830204088	-0.04306767520721549	11.75417984694231	11.7111121717351	0.03195192188159601	17.40035670815987	0.7275646600352005	8.842428931478644	-1.108485658818381e-08	1.288101035488091	-0.001550229117190801	8.116414500560634	8.114864271443443	0.1835391865444862	8.842428441287462	1.006853173134156	1.185462768301486	3.205709284831437e-09	0.7895878852009185	0.002424190334092413	0.1761854048332373	0.1786095951673297	0.003371992886643757	1.185462935798633	169.819988387839	173.7900407028174	1.435187281240147e-07	0.8919823790083575	0.053392967722481	3.91665934725591	3.970052314978391	0.007688257235155845	173.7901138161317	797.0289635733529	805.3383604206937	1.253788184385485e-08	0.8968383298127031	0.164556131561546	8.144840715779232	8.309396847340778	0.007994010328452759	697.2463631609697	9.654130808779357	95.33898744023902	-4.448120011213419e-09	1.26058025522611	-0.05325703572566085	85.73811366718533	85.68485663145967	0.1472631489091893	87.51861956686274	63.04923454715866	116.471439277777	2.08178004834636e-08	1.184436046680041	-0.262162192303849	53.68436692292218	53.42220473061833	0.08006942491762108	111.5098755786559	31.97493602974411	108.405429907608	-9.800646405544455e-12	1.119951966694309	0.1999515792256426	76.23054229863823	76.43049387786387	0.04778753349274708	102.5718502487336	4.933304662062813	13.82910173283332	-2.053182346362092e-10	1.086295925421379	0.02601756094707323	8.869779509823434	8.895797070770508	0.03650027069480804	13.82910168293979	620.7747669953851	704.7293934749277	3.592187325374141e-09	1.129170840573315	-0.03847307502344039	83.99309955456611	83.95462647954267	0.05144745872292743	668.2955238765294	260.6176805598464	272.1929465850146	3.808695545060026e-08	0.8415784506110257	-0.1011326357389999	11.67639866090724	11.57526602516824	0.005126867261704528	239.5011716504393	63.64860929859464	63.96268912940159	3.847518137423123e-10	0.6278478460302663	-0.02519863982120697	0.3392784706281607	0.3140798308069537	0.0009024906088201845	26.01393569661832	121.2578895187445	121.5761332169112	1.759324907979476e-10	0.6165203558817998	0.009349881108403272	0.3088938170583077	0.3182436981667109	0.0008216665457775854	44.58029005513104	355.6119969843177	356.3570904553051	1.351081724276781e-08	0.6827196627062098	0.1306724032137115	0.6144210677736928	0.7450934709874043	0.001416639761575965	193.2802178214	11.96362378303513	17.84730990687628	-3.12600344568037e-09	0.9194755180784218	-0.01781903630138797	5.901505160142533	5.883686123841145	0.009587119495987173	13.66723291024679	2.548422845639396	2.884981842377795	-6.613915040643015e-10	0.7413683554584455	0.002352815108806357	0.3342061816295923	0.3365589967383987	0.002282999560983563	2.326598245161864	2.213967698602402	2.56199228242785	-1.067441199927716e-07	0.7735976177304216	0.01421033908474968	0.3338142447406973	0.348024583825447	0.002963435958793125	1.651924177109788	0.9187898547227505	1.471376250881495	-6.408010240765982e-07	0.9825857330007244	0.002453992575012398	0.5501324035837318	0.5525863961587443	0.01590382767117137	1.465554436995044	11.57765064868624	12.95887927000703	-3.958873836390486e-10	0.7268104394767592	0.01928890207893733	1.361939719241856	1.381228621320794	0.00202866707185448	9.405167334932242	17.77006944127833	36.68559271701188	4.357131322407781e-11	1.023053999813073	0.141340367236872	18.77418290849667	18.91552327573354	0.02199543744594118	27.34503358402162	8.437599059323786	33.89958628665457	-1.652908643290374e-10	1.147983086189845	0.0717414405749859	25.3902457867558	25.46198722733079	0.05980813450396483	27.75049916157047
0.04	330.4602861061065	332.0378679598169	-1.616184963637579e-11	0.8010655770020988	0.01879886560397315	1.55878298810638	1.577581853710353	0.003699201420402864	332.0378679530065	98.52877861277241	106.6637013405442	4.252034085938661e-09	0.9612290151448241	0.03209657252648167	8.102826155245324	8.134922727771807	0.01340126992570466	106.6637039114568	75.70973556981133	94.90534743163191	-4.963041089212084e-10	1.155538514242188	-0.01247161897451609	19.2080834807951	19.19561186182059	0.06353652578735608	94.90534728159143	77.86766300802171	107.2248778463396	-2.573512514203458e-10	1.208622679376216	-0.01855710838050441	29.3757719466984	29.3572148383179	0.09716922011928047	107.2248777685383	19.81014365311919	21.84513731833873	-1.349390377214377e-09	0.9880713307479859	-0.005557090790688116	2.040550756010227	2.034993665219539	0.01661866987071181	21.84513715265161	122.6061524469501	140.2684813646664	-7.018718939377777e-12	1.179128576911852	-0.007020310650119414	17.66934922836642	17.6623289177163	0.07673959640701418	139.7830095460072	269.9503352830649	280.8915031154539	1.96263189033985e-08	1.060397636327762	-0.009526368697950802	10.95069420108694	10.94116783238899	0.02966421384846716	268.2493632191044	8.380777413948504	25.01840637030324	-2.171358128022494e-09	1.095062522414484	-0.006357460339012615	16.64398641669375	16.63762895635474	0.03915424804704037	22.68549117389964	13.83859935625403	17.8171751974218	-5.136533559602086e-12	0.8472743965151806	-0.0294336348061073	4.008009475973874	3.978575841167767	0.005367309487262335	17.81717519358612	6.577356225780835	9.77540865147548	-1.576579145012857e-12	0.9179127765129368	-0.004857709804233875	3.202910135498879	3.198052425694645	0.009467629979786583	9.775408650942122	2.007465685376374	11.27335718080077	5.70226962870457e-10	1.189601425307258	-0.02626575858162416	9.292157254006021	9.265891495424396	0.08344873448113431	11.27335724429651	5.324882675095711	7.491317635718183	-6.374581418278069e-12	0.8937257249739503	-0.01275634124344248	2.179191301865916	2.166434960622473	0.007796662213065284	6.347763312347515	6.232974129159753	27.92915672606672	-4.953323168299661e-10	1.15743633301127	-0.03865499481699122	21.73483759172396	21.69618259690697	0.06450899795685777	27.70933321342319	366.5936927374421	368.9245312493271	1.433439777986933e-08	0.8139221025621887	-0.06357334073856793	2.394411852623524	2.330838511884956	0.004103223777243039	244.8814665002254	0.9253427133978672	1.491332111454753	-3.452603351133954e-08	1.000450243812711	-0.005818470693540006	0.571807868750426	0.565989398056886	0.0183518558797183	1.491331035691203	53.68740617839475	65.6189062093738	3.248444846448706e-10	1.071964046827177	-0.04013287063307709	11.97163290161213	11.93150003097905	0.03254303441400564	58.04361301470925	7.873640268831054	19.56477053761892	-1.227194137976007e-09	1.069445016006881	-0.04143864779820809	11.73256891658607	11.69113026878787	0.0318931759063325	17.2947877837049	0.728095726623152	8.838722845441723	-1.244450664739105e-08	1.28803378982783	-0.001421482979141268	8.112048601797712	8.11062711881857	0.1834404590204758	8.838722295124507	1.007627542110302	1.186276565661181	3.201587561035835e-09	0.7896789229916065	0.002334097219185468	0.1763149263316938	0.1786490235508792	0.003374471784211215	1.18627673294297	169.7031314570758	173.6677918292411	1.233462263439122e-07	0.8921696978767857	0.04210406073423076	3.922556311431061	3.964660372165291	0.007699832757422497	173.6678546659979	795.3549508771642	803.664013238587	9.712137094552986e-09	0.8971414258691042	0.1443730521295555	8.164689309293188	8.309062361422743	0.008013491355411143	695.8752599744156	9.663195336784296	95.22712500593158	-4.084505095258706e-09	1.260400846559435	-0.05118956794451501	85.6151192370918	85.56392966914729	0.1470518945871713	87.41360979943686	64.09122268136196	117.1829662950011	2.231650017558984e-08	1.183658132156348	-0.2594393640042933	53.3511829776434	53.0917436136391	0.07957248608012749	112.1843833568829	31.9366581408998	108.5100848935731	-6.716224798530845e-12	1.120197905061132	0.1926570780639674	76.3807696746093	76.57342675267327	0.04788170828862641	102.6735100552221	4.928136190265686	13.83786041456337	-1.972490643042946e-10	1.086505830795083	0.02502525738590754	8.884698966911774	8.909724224297682	0.03656166615810461	13.83786036663069	621.2816133325031	705.2082580864695	3.922931202104962e-09	1.129133343387065	-0.04124763784495789	83.9678923918114	83.92664475396644	0.05143201882998119	668.7471446091881	260.9085061796933	272.4347501672679	5.779259738825093e-08	0.8414722420069382	-0.1401789478314371	11.66642293540593	11.5262439875745	0.005122487125159889	239.7051538143585	64.85862024112087	65.17293141230516	1.611494965247928e-10	0.627715369128324	-0.02459579850205194	0.3389069696863344	0.3143111711842824	0.0009015024054999285	26.47790365228682	121.3576839168001	121.6723799018962	1.296817098150882e-10	0.6165602690308081	0.005699867133758705	0.3089961179622631	0.3146959850960218	0.000821938669160253	44.63416987567488	354.0632474045555	354.7982192176609	1.482484146553276e-08	0.6832919137317501	0.1176709063180033	0.6173009067874522	0.7349718131054555	0.001423279661585598	192.8208569214802	11.97198027699332	17.85491819434077	-2.492014899990735e-09	0.9194206713756699	-0.01597016792079608	5.898908085268241	5.882937917347445	0.009582900493125324	13.6724843751279	2.547808114284931	2.884330940979249	-6.776431672739225e-10	0.7413995935366139	0.002232001463436089	0.3342908252308825	0.3365228266943186	0.002283577770828885	2.326126008919689	2.188921162662765	2.535977712631296	-8.635691844949278e-08	0.7738353177867128	0.01260039480136616	0.3344561551671652	0.3470565499685314	0.002969134518606224	1.635858234918707	0.9125406074043632	1.465603617866681	-6.659114554913304e-07	0.9827237335789523	0.00232175992055445	0.5507412505417633	0.5530630104623178	0.01592142888323518	1.459805314624651	11.57049877027713	12.95062729355701	-3.127665834656845e-10	0.7268653351111001	0.01758158160504812	1.362546941674835	1.380128523279883	0.002029571555465371	9.399816090389576	17.82080592969387	36.79914254821239	2.805173454634158e-11	1.023398485727221	0.1522711310505366	18.82606548746798	18.97833661851852	0.02205622198318893	27.43705512679331	8.430754554618582	33.95993008273488	-1.62984348239803e-10	1.148318386002001	0.07069685506546598	25.45847867305083	25.5291755281163	0.05996886085830582	27.80389217496244
0.042	330.9023502632532	332.4802681250677	-1.236377666913313e-11	0.8011529754695976	0.0180356410311229	1.559882220783336	1.577917861814459	0.003701810047204012	332.4802681198578	98.15121088193919	106.2900469205388	4.525947644440365e-09	0.9613305120237101	0.02941297178986533	8.109423066809741	8.138836038599607	0.01341218056242041	106.290049657068	75.5302832886826	94.71309183490747	-3.779182522478663e-10	1.155455658489292	-0.01254105507798303	19.19534960130286	19.18280854622488	0.0634944046427067	94.71309172065688	77.86787917859388	107.1956241743857	-2.273973231936566e-10	1.208498689013313	-0.01889377505225892	29.34663877084412	29.32774499579186	0.09707285335885983	107.19562410564	19.91092415575883	21.94450186431844	-1.5155011412471e-09	0.9879812869104371	-0.005500973734438084	2.039078682294051	2.033577708559613	0.01660668099611879	21.94450167823514	123.0088046306319	140.6625796266135	-5.036449035600299e-11	1.179067767257946	-0.006977178699970303	17.66075217468156	17.65377499598159	0.07670225861819474	140.1756935115878	269.7977316600969	280.7317664965706	1.871368127126516e-08	1.060340617872884	-0.01166024690482534	10.94569508337847	10.93403483647365	0.02965067179405175	268.0954246466885	8.381045721851278	25.01506300892029	-1.928268517081833e-09	1.095033279364046	-0.006072791424186623	16.64009007849319	16.63401728706901	0.03914508208231532	22.68232868411579	13.83811393122483	17.81421029951287	-4.287809690639577e-12	0.8471944735759401	-0.02933674561289654	4.005433113900933	3.976096368288037	0.005363859362535931	17.81421029631097	6.577533951024924	9.774906827027724	-8.560166464555152e-13	0.9178838934947825	-0.004794888617027092	3.202167764619829	3.197372876002802	0.009465435571422541	9.774906826738132	2.008598583150286	11.24102763479252	-6.233779728526123e-09	1.189137456654097	-0.02528942005745546	9.257718471699688	9.232429051642232	0.08313945508325329	11.24102694065064	5.325869699500961	7.490996679333668	-5.030420524576584e-12	0.8936354052481318	-0.01248415505121801	2.177611134883925	2.165126979832707	0.00779100872675214	6.347239363884603	6.240696243111449	27.90003505249638	-4.053705010553799e-10	1.157212811224936	-0.03664951386878923	21.69598832325373	21.65933880938494	0.0643936933280656	27.68035560311766	366.0784002646766	368.4045563187846	1.190826792729638e-08	0.8137033196280561	-0.06403755616457017	2.390193610272555	2.326156054107984	0.004095995115935793	244.4528152282788	0.9280526046198334	1.492531427718652	-2.184162901930353e-08	1.000082271968937	-0.005645459929139742	0.5701242830279588	0.564478823098819	0.01829782213127167	1.492530747176291	53.33109200675553	65.24407531632968	7.632927900846909e-10	1.071751078288172	-0.03825125002204342	11.95123455959619	11.91298330957415	0.03248758467279917	57.70886504352895	7.787798908209771	19.45965496228485	-6.119020984352019e-10	1.069223712166772	-0.03993973521443565	11.71179578928952	11.67185605407508	0.03183670736924536	17.20087227762085	0.7286075239746594	8.835337760690374	-1.00457748786198e-08	1.287972002886595	-0.001308941490320938	8.108039178206035	8.106730236715714	0.1833497925883366	8.835337316449149	1.008414133604808	1.187084408636033	3.375976175695738e-09	0.7897662635131811	0.002230998694922729	0.1764392763363029	0.1786702750312256	0.003376851705132546	1.187084585029564	169.6488668344412	173.6069574095581	9.070564971347395e-08	0.8923131911529834	0.03101098675125587	3.927079588365697	3.958090575116953	0.007708711782514044	173.6070036180967	793.9419675819291	802.2485273368331	8.353409519656907e-09	0.8974053354786103	0.1245487812110284	8.182010973693011	8.30655975490404	0.008030492248240133	694.7177935493285	9.672569030439913	95.12067792296072	-3.376633000984341e-09	1.260228597902777	-0.04909047905990972	85.49719937158072	85.44810889252081	0.146849356299689	87.31366819830419	65.16167006020893	117.9289466985225	1.877076810652412e-08	1.182888972184357	-0.2565043588479771	53.02378099716153	52.76727663831355	0.07908417095606704	112.8918505189547	31.89817198165573	108.6091266093269	-9.104272891136134e-12	1.120434658119482	0.1852887816173356	76.52566584605384	76.71095462767117	0.04797254104984108	102.7697631944441	4.922948660162234	13.84603358531119	-1.890055265074686e-10	1.08670754273669	0.02402524132760478	8.899059683821351	8.923084925148956	0.03662076233450792	13.84603353938174	621.8481360218805	705.7430994688832	3.962353667397167e-09	1.129091448118126	-0.04477415108839875	83.9397375980912	83.89496344700279	0.05141477345392703	669.2515516224582	261.2916701296445	272.7658068072708	6.75084661505565e-08	0.8413320140452423	-0.1791282143262594	11.65326489195262	11.47413667762636	0.00511670969804662	239.9847894929955	66.04354616498659	66.35801087203737	8.115719207779648e-11	0.6275859250454391	-0.02407964664266126	0.3385443536934343	0.3144647070507731	0.0009005378364024718	26.93122174508503	121.6036069582296	121.9148726920399	1.072993083273133e-10	0.6165812729498835	0.002215767840690348	0.3090499659695862	0.3112657338102766	0.0008220819064273356	44.73292210055255	352.6976179409354	353.4229629136262	1.664394777556311e-08	0.6838060554337216	0.1054453928297849	0.6198995798610168	0.7253449726908018	0.001429271291424541	192.417556556494	11.9792315480853	17.86145096578429	-1.987215062643211e-09	0.9193714138795001	-0.01435722119488752	5.896576638893874	5.882219417698987	0.009579113009359232	13.67697025814136	2.547204410223954	2.883687030253368	-6.426800723546844e-10	0.7414291885535375	0.002111583768030071	0.334371036261384	0.3364826200294141	0.002284125701290638	2.325656616453643	2.166969543328479	2.513156680792112	-6.959840186636368e-08	0.7740460002528541	0.01116101170926675	0.3350261257543665	0.3461871374636332	0.002974194432495994	1.621758065699812	0.9066248016744468	1.460152829717723	-6.690714798029962e-07	0.9828546507624747	0.002208560251640691	0.5513194677916359	0.5535280280432766	0.01593814461828109	1.454377431960777	11.56335614680082	12.94232645648739	-2.381769972220615e-10	0.7269151413517545	0.015872210605656	1.363098099080908	1.378970309686564	0.002030392527836844	9.39436931169109	17.85688798575271	36.89834987418416	1.423523798838033e-11	1.023764670759524	0.1600887446184064	18.88137314381304	19.04146188843144	0.02212101926898019	27.51888165474261	8.422890096689576	34.01808456253484	-1.63452487655924e-10	1.148648220574995	0.06941625816368419	25.52577820768158	25.59519446584526	0.06012738865094931	27.85543746808517
0.044	331.4193130542896	332.9975715496529	-1.246114322839276e-12	0.8012368643936819	0.01732045917799647	1.560938036185284	1.578258495363281	0.003704315638979373	332.9975715491278	97.84400542990429	105.9869695541352	4.820567389707264e-09	0.9614243070047995	0.02743997587505835	8.115524148355881	8.142964124230939	0.01342227114551723	105.9869724688008	75.38136639266378	94.55163334607744	-3.363800349376334e-10	1.15537305434223	-0.0123958364408491	19.1826627898545	19.17026695341365	0.06345243918979963	94.5516332443845	77.90912993022901	107.2072646144608	-2.781179730959593e-10	1.208373130059969	-0.01903178351484467	29.31716646774662	29.29813468423178	0.09697536483286301	107.2072645303814	20.01308824933265	22.04525308775098	-1.456238685193512e-09	0.987892064607231	-0.005456246507923783	2.037621084926251	2.032164838418328	0.0165948100199186	22.04525290894431	123.4372346482033	141.0825499954848	-4.767208849898452e-11	1.179007433150122	-0.006911137076655995	17.65222648435822	17.64531534728156	0.07666523076696784	140.5941601373017	269.7320599912848	280.6581116775976	1.710072738969615e-08	1.060272379193994	-0.01366353816924007	10.93971522448201	10.92605168631277	0.02963447302072917	268.0234201017839	8.38140450490201	25.01199277379327	-1.829544536702254e-09	1.095005382361986	-0.005785668078482426	16.63637393696974	16.63058826889126	0.0391363400223698	22.67941984127162	13.83791982433017	17.81161005310192	-3.838221407370668e-12	0.8471149463970243	-0.02918091516599455	4.00287114393775	3.973690228771756	0.005360428510944412	17.81161005023575	6.57779909683897	9.774522042611046	-1.413650446702164e-12	0.9178554515214804	-0.004713951609066415	3.201436897381143	3.196722945772076	0.009463275167200288	9.774522042132807	2.009813599581104	11.21032116340874	-1.290476790705153e-08	1.188691696235786	-0.02424384400511498	9.224751407832748	9.200507563827633	0.08284339253458421	11.21031972644108	5.326985354712692	7.490867276224113	-5.88237097920441e-12	0.8935471251735557	-0.01218583360166951	2.17606775511309	2.16388192151142	0.007785486856905569	6.346883342950434	6.248882095822823	27.87355996799681	-3.525353065025882e-10	1.157001294166185	-0.03461158558262888	21.65928945775661	21.62467787217399	0.06428477109529615	27.65400842497274	365.6368793237952	367.958691127622	9.805519951555652e-09	0.8134835461865909	-0.06415189335599507	2.385963697182747	2.321811803826752	0.004088746454872429	244.0730840867649	0.930727583015782	1.493760364107674	-3.417642938791099e-08	0.9997256598723312	-0.00546461273957363	0.5684973938314661	0.5630327810918925	0.01824560802632843	1.493759299237104	52.94047096493673	64.83564858168259	4.573599832191633e-10	1.071547692805503	-0.03660889195019171	11.93178650869605	11.89517761674586	0.03243471815117008	57.34457999169045	7.714910347609317	19.36853601140443	-7.407632285350019e-10	1.069011088384735	-0.03824638128022884	11.69187204507534	11.65362566379511	0.03178254774883714	17.11937675819765	0.7290917780509312	8.832284549499279	-1.29388907088579e-08	1.287915558013495	-0.001185367751665606	8.104378139200014	8.103192771448349	0.1832670042929598	8.832283977319561	1.009255618040971	1.187951593443569	3.162092039599163e-09	0.7898498423996873	0.002137623262396269	0.1765583521402014	0.1786959754025976	0.00337913068371251	1.18795175866173	169.6562446780293	173.606493828209	8.963607223133607e-08	0.8924133125993418	0.02001039956370599	3.930238750616019	3.950249150179725	0.007714913101003764	173.6065394918685	792.7847101457736	801.0864605229036	7.961672099376926e-09	0.8976305295545006	0.1049298823090187	8.196820494821074	8.301750377130093	0.008045027518970207	693.769521391098	9.682209885650526	95.01964100561557	-3.0481931978521e-09	1.260063604271165	-0.04696737865419289	85.38439849861923	85.33743111996505	0.1466556103558898	87.21879024325206	66.27036078361901	118.7164907641341	2.577143751181232e-08	1.182126388911196	-0.2550312445775406	52.70116122509266	52.44612998051512	0.07860298842384687	113.6390703139381	31.85968665337762	108.7027431455982	-6.172257149827942e-12	1.120662164778743	0.1778945922194515	76.66516190000117	76.84305649222061	0.04805998857610947	102.8607865392281	4.917772187183116	13.85365504145453	-1.798743584635609e-10	1.086901031825846	0.02302607965496255	8.912856774616447	8.93588285427141	0.03667753911777115	13.853654997744	622.4880378250521	706.346596690857	3.869928433264391e-09	1.129043982665067	-0.04929201855527263	83.90785088436026	83.85855886580498	0.0513952422019887	669.8206892659078	261.7704207989833	273.1880713314976	6.812847778980835e-08	0.8411570874927197	-0.2192211130906158	11.63687164560497	11.41765053251435	0.005109511759670788	240.3417173872807	67.20492706635848	67.51947734962347	5.611067166455541e-12	0.6274590250910765	-0.02363894571074242	0.3381892289757393	0.3145502832649968	0.0008995931943151436	27.37447783399085	121.98915459823	122.2970636535003	1.177126868201483e-10	0.6165840583985336	-0.001148052468037718	0.3090571077383211	0.3079090552702833	0.000822100903740079	44.87445834742984	351.500957589347	352.2171375239608	2.019500916494721e-08	0.6842654933984326	0.09394911513836765	0.6222308194754271	0.7161799346137948	0.001434646313383832	192.066331516855	11.98564303841331	17.86720790637634	-1.619117201423492e-09	0.9193271210956206	-0.01291609772030958	5.894480965683342	5.881564867963032	0.009575708544066275	13.68091365850381	2.546615218572334	2.883058437708359	-6.292475811242593e-10	0.7414571767317556	0.001996309366287826	0.3344469097697372	0.336443219136025	0.002284644001656645	2.325196837723148	2.147734559030727	2.493139292608867	-5.486083675017295e-08	0.7742324709869353	0.00987333650493096	0.3355313970732093	0.3454047335781403	0.002978679978630697	1.609385159194648	0.9010304437284293	1.454999572060951	-6.886874866565695e-07	0.9829791384860895	0.002099278065001839	0.55186985026752	0.5539691283325219	0.01595405567531512	1.449245251561843	11.55628134275508	12.93404876945376	-1.647785016073433e-10	0.7269598693726541	0.01417417875113703	1.363593247947545	1.377767426698682	0.002031130073109384	9.388879560976253	17.88112615008707	36.98567813218423	5.229351673907701e-12	1.024146247796474	0.1653737714883457	18.93917821060881	19.10455198209715	0.02218874246827796	27.59220820514579	8.414303218156986	34.07419950057023	-1.614620659395882e-10	1.148971579547226	0.06796721249030195	25.59192906992294	25.65989628241325	0.06028321068196519	27.90524474083475
0.046	332.0040384663557	333.582530815368	-3.370104195710155e-11	0.8013172103628788	0.01654242407792113	1.561949924934446	1.578492349012367	0.003706716986907051	333.582530801167	97.57490217543196	105.7226230418552	4.419194149507533e-09	0.9615134036093835	0.02639701048224531	8.121323855940959	8.147720866423205	0.01343186328600607	105.7226257138379	75.25470850634649	94.41286084732972	-2.494651707429796e-10	1.155292070518728	-0.01208063201118927	19.17023297299443	19.15815234098324	0.06341132382395633	94.41286077191252	77.9842972012252	107.252959168719	-2.210681082637223e-10	1.208247305371093	-0.01899950458053172	29.28766147207435	29.26866196749382	0.09687776816632093	107.2529591018867	20.11666680741245	22.1474445702786	-1.226895474104595e-09	0.9878036575556737	-0.005400069029487686	2.036177831895643	2.030777762866155	0.01658305586698467	22.14744441963222	123.8882108810648	141.5251953565761	-8.786316119113735e-11	1.178947796039047	-0.006818852836496132	17.64380332834789	17.63698447551139	0.07662864823162079	141.0352235171282	269.7493894170676	280.666654821304	1.637739055482257e-08	1.060193596312792	-0.01555001575805614	10.93281541999443	10.91726540423638	0.0296157822170163	268.0296562199557	8.381849721572989	25.00917782903404	-1.592721697585286e-09	1.094978816247328	-0.005507745496487221	16.63283585295754	16.62732810746106	0.03912801683490998	22.67674852023793	13.83804993103837	17.80941861754648	-2.794708908737675e-12	0.8470359793084906	-0.02896014307209015	4.000328829580198	3.971368686508108	0.005357023981076733	17.80941861545954	6.578161151681162	9.77426779468464	-7.893373454859187e-13	0.9178275613251135	-0.004613727503890728	3.200720370507367	3.196106643003477	0.009461157152324913	9.774267794417607	2.01119300584269	11.18121556837322	-1.869499925699625e-08	1.188264416475658	-0.02323871602913553	9.193261278559664	9.170022562530528	0.08256059367909205	11.18121348665354	5.328242595615911	7.490947223204016	-4.495282618366403e-12	0.8934610774034103	-0.01185982324554247	2.174564450833648	2.162704627588106	0.007780108368261535	6.346710853578442	6.257442762675582	27.84965438900843	-2.951038302612119e-10	1.156801953127611	-0.03254833718484659	21.62475996351769	21.59221162633285	0.06418228755641946	27.63021525378526	365.2607205618889	367.5784795473725	7.882611785525739e-09	0.8132638929494923	-0.06398453650048944	2.381743521983984	2.317758985483494	0.004081514481308347	243.7370396124655	0.9332649407250333	1.494920807421769	-2.151173953551799e-08	0.9993810325489515	-0.005273717156795326	0.5669295838535315	0.5616558666967362	0.01819529003608335	1.494920137158118	52.50774735036699	64.38649279468466	5.541102854333957e-10	1.071354315826408	-0.03457936597443785	11.91332481029211	11.87874544431767	0.03238453287640947	56.94445816370342	7.651266594929434	19.28738995418417	-3.542671711542766e-10	1.068807316070256	-0.0366861383352987	11.67280949759003	11.63612335925473	0.03173072915868062	17.04674363615572	0.7295424234489771	8.829525952891155	-9.7362953532798e-09	1.287864382191011	-0.001076752258178925	8.101060281700356	8.099983529442177	0.1831919764753791	8.829525522335642	1.010090686783368	1.188795449303225	3.510665633199572e-09	0.7899296262022328	0.002032667174544759	0.1766720953453121	0.1787047625198569	0.003381307602276795	1.18879563273423	169.7236519673274	173.6650416282058	6.437251903745889e-08	0.8924707891383763	0.009336192067961661	3.932053468810397	3.941389660878358	0.007718475325606593	173.6650744217532	791.8773426473132	800.1721939615861	7.522294787065675e-09	0.8978175414658781	0.08571199177507541	8.20913932249791	8.294851314272986	0.008057118220202986	693.0258369957496	9.692036432235634	94.92395411848491	-2.524248088331404e-09	1.259905936223712	-0.04482724029307286	85.27674492654235	85.23191768624928	0.1464707053779601	87.1289214400701	67.42381126879476	119.5527679711671	1.407814362308635e-08	1.181368145145055	-0.2533661391809083	52.38232284155325	52.12895670237234	0.07812744577568044	114.4328599191658	31.82140496461793	108.7911439330188	-8.438416632117196e-12	1.120880418633598	0.1705155626877569	76.79922340571314	76.96973896840089	0.04814402928343123	102.9467777478596	4.91263875693283	13.86076063069541	-1.711542158000512e-10	1.087086325515318	0.02203236216373853	8.926089511598841	8.948121873762579	0.03673199351332355	13.86076058910393	623.2136721331507	707.0307069721587	3.539355808435118e-09	1.128989846328204	-0.05446269026457642	83.87149752927256	83.81703483900799	0.05137297504260021	670.4658209493437	262.3455189427004	273.7034625421733	5.672188571614889e-08	0.8409469427701796	-0.2592646379595299	11.61720823743246	11.35794359947293	0.005100877960282741	240.7775412966896	68.34502053098997	68.65951056457321	7.07209013572907e-11	0.6273340892438447	-0.02334991917299601	0.337839952756246	0.31449003358325	0.0008986641094032913	27.80848259311245	122.508326133706	122.8129752028975	1.826020029627173e-10	0.616569300702957	-0.004370202271633093	0.3090192714631002	0.3046490691914671	0.0008220002581465157	45.05682857312259	350.4602527957863	351.1676857853648	2.308674790230114e-08	0.6846735079402261	0.08312466287006304	0.6243083267084409	0.707432989578504	0.001439436317349538	191.7634392850372	11.9914510328192	17.87243965892037	-1.320411779914821e-09	0.9192872753057703	-0.01160770628236475	5.892596332383537	5.880988626101172	0.009572646917555572	13.68450122888027	2.546050368051874	2.882453564108404	-5.807389465151136e-10	0.7414836181214549	0.001884590379316958	0.3345186056772126	0.3364031960565296	0.002285133764366876	2.324753561171848	2.130867482998813	2.475570405743424	-4.295563922271373e-08	0.7743973552589343	0.008724117867863725	0.3359788048767468	0.3447029227446105	0.002982651841408086	1.598521449766774	0.895720809593512	1.450120734188173	-6.903739951866217e-07	0.9830977507494979	0.002005158132562651	0.5523947664620988	0.5543999245946615	0.01596923052530761	1.44438695138473	11.54933022505923	12.92586802853308	-1.016949458670924e-10	0.7269995796471055	0.01250480569693068	1.36403299777692	1.37653780347385	0.002031785099162375	9.383401262723241	17.89596404626736	37.06326191229621	-4.299186007195033e-12	1.024537685368502	0.1686371767136091	18.99866068931524	19.16729786602885	0.022258430888056	27.6585018881625	8.40520513264603	34.12838911291416	-1.628618628846112e-10	1.149287819940657	0.06639459918569093	25.65678938108244	25.72318398026813	0.06043599274821126	27.95339900840526
0.048	332.6561860845079	334.234916044821	-2.876587856803781e-12	0.8013939770364041	0.01581261701433066	1.562917343298746	1.578729960313076	0.003709012800637792	334.2349160436088	97.33720737109553	105.489094545989	5.517484941153228e-09	0.9615984998132971	0.02502015487593598	8.126867020017579	8.151887174893515	0.0134410311290043	105.4890978820327	75.14695124472357	94.29337119184316	-1.970815177720908e-10	1.155213292315646	-0.01172946352236012	19.15814941064195	19.14641994711959	0.06337135379926442	94.29337113226234	78.09012919402255	107.3294755052718	-2.437474666550088e-10	1.208121839383797	-0.01892383604831068	29.25827014729752	29.23934631124921	0.0967805475005281	107.3294754315831	20.2215928066796	22.25099178278938	-1.532761223499435e-09	0.9877161107567887	-0.005350652003343795	2.034749628113131	2.029398976109787	0.01657142427825807	22.25099159458677	124.3593751270407	141.9881591182843	-1.173664498921312e-10	1.178888996967904	-0.006718479422161719	17.63550247066576	17.6287839912436	0.07659259684907546	141.4965353309415	269.8460230709949	280.7537420837806	1.484864609047065e-08	1.060104866669383	-0.01733067046024305	10.92504968324592	10.90771901278568	0.02959474569902314	268.1106557704738	8.382377912915581	25.00661544374628	-1.430442743421967e-09	1.094953549014191	-0.005233921214525754	16.62947145204523	16.6242375308307	0.03912010222932496	22.67431200681058	13.83853818998614	17.8076844119722	-2.914619934291096e-12	0.8469577560003636	-0.02866582191080082	3.997812043896854	3.969146221986053	0.005353653637828646	17.80768440979572	6.578629065170992	9.774158643006826	-1.274206434809244e-12	0.9178003443695847	-0.004491716137764815	3.200021293973598	3.195529577835833	0.009459090719715417	9.774158642575761	2.01267545180999	11.15373218357306	-2.59302065930278e-08	1.187855696415795	-0.02218281248197224	9.163239544245039	9.141056731763067	0.08229098182610664	11.15372929620084	5.32965354095301	7.491255651185368	-5.356912829990179e-12	0.8933774721319864	-0.01150269905455492	2.173104809286913	2.161602110232358	0.007774886095172291	6.34673867585169	6.266297945355537	27.82824185551849	-2.642086410764577e-10	1.156614914793973	-0.03046764551305854	21.59241155567602	21.56194391016296	0.06408627748196825	27.60890024430509	364.9436422033602	367.2576184449833	6.143824671234199e-09	0.8130452318744444	-0.0635735266535282	2.377549768276655	2.313976241623127	0.00407432778537341	243.4407920451613	0.9357039908932593	1.496039638562984	-3.3222722170545e-08	0.9990485729286627	-0.005085571374678791	0.5654212190444036	0.5603356476697248	0.01814687990550637	1.496038603408061	52.03206781961983	63.89507397343111	5.189117746606797e-10	1.071171141040786	-0.03285728183514838	11.89586343564642	11.86300615381127	0.03233706682723468	56.50714822392748	7.597684692025084	19.21734645479462	-4.595581276634064e-10	1.068612500862335	-0.03495214261359175	11.65461390538313	11.61966176276954	0.031681267252503	16.98396955993577	0.7299961505433294	8.827103641368423	-1.311009761861825e-08	1.287818244067542	-0.0009627042333455365	8.098070195058439	8.097107490825094	0.1831243606494602	8.827103061617644	1.01098288904676	1.189700938726458	3.151772332704583e-09	0.7900055805853292	0.001937603037064506	0.1767804466426331	0.1787180496796976	0.003383381325717002	1.189701103405419	169.848389048206	173.7800209687487	5.981863432369394e-08	0.8924871424831534	-0.0009380281735459669	3.932569948716309	3.931631920542764	0.007719489156532744	173.7800514423927	791.2105562927962	799.4966932647912	7.381369182546393e-09	0.897967432018599	0.0671107614342262	8.219026210560719	8.286136971994944	0.00806682201774162	692.4792870077717	9.702004703750529	94.83356356024545	-2.201282850444741e-09	1.25975562801303	-0.04268404438136252	85.17424290087628	85.13155885649492	0.1462946486579843	87.04401219458774	68.62144035306444	120.4370539529688	2.206999180631719e-08	1.18061471746937	-0.2518059004634399	52.06741950036781	51.81561359990437	0.07765777218393338	115.2725485355144	31.78352981817931	108.8745777914771	-5.523428936449193e-12	1.121089466594374	0.1631980831119331	76.92784989018581	77.09104797329775	0.04822466287528884	103.0279723978701	4.90757761542265	13.86739086274572	-1.622828607605875e-10	1.087263501808674	0.02105234348036742	8.938760903842702	8.959813247323069	0.03678413790388804	13.86739082331003	624.030825077714	707.8012610246784	3.364071854417006e-09	1.128928528560604	-0.05990480088480392	83.83034074784926	83.77043594696445	0.05134776568820476	671.1924397160337	263.0144234887227	274.3105690527117	4.159836659856087e-08	0.8407019962002498	-0.2981845124079012	11.59433007639691	11.29614556398901	0.005090832628821606	241.2910316548827	69.46713198667776	69.7814410693726	3.920355984288193e-10	0.6272103586130826	-0.0231853070897371	0.3374943897845835	0.3143090826948464	0.0008977449018387679	28.23445735124378	123.1536443735626	123.4551711458182	2.41636308184745e-10	0.6165378789028259	-0.007411953821174296	0.3089387260767272	0.3015267722555529	0.0008217860050739563	45.27758879185549	349.5639394881585	350.2630326295993	2.877775179266351e-08	0.6850330948605523	0.07294825860173634	0.6261448828390818	0.6990931414408181	0.001443670772474033	191.5055198106346	11.99680463288205	17.87731909169426	-1.109371667445957e-09	0.9192515336478501	-0.01039186928918292	5.890906328101403	5.88051445881222	0.009569901469985523	13.68786181248471	2.545513924807392	2.881881461149812	-5.603579406043835e-10	0.7415085935584576	0.001781195763456905	0.3345863405789631	0.33636753634242	0.002285596469006885	2.32433421791792	2.1160750981713	2.460149154816829	-3.219741241157481e-08	0.7745429417071396	0.007699717050073073	0.3363743395954561	0.3440740566455291	0.00298616320087474	1.588982288008645	0.8906853462003884	1.44549626060901	-7.051190580864564e-07	0.9832110219102115	0.001914403527440851	0.5528965108811811	0.554810914408622	0.01598373550033557	1.43978149072799	11.54256467061208	12.91786203152694	-4.271796458232835e-11	0.72703437883017	0.01087888364819859	1.364418477266668	1.375297360914866	0.002032359287238895	9.377992292740631	17.90321298313063	37.13268458106659	-6.711235733813936e-12	1.024934867384623	0.1702648185522557	19.05920677938371	19.22947159793597	0.02232936541251376	27.71884993985712	8.395745608736085	34.18072890931735	-1.580852115878884e-10	1.149596463435592	0.06473329475217666	25.72025000582909	25.78498330058127	0.06058547777535241	27.99995560801746
0.05	333.3741274860177	334.9529927163497	-2.616995509185926e-11	0.8014671427186347	0.0150252954456911	1.563839934886301	1.578865230331992	0.003711202234405787	334.9529927053221	97.14339118846753	105.2986808278414	4.520354285331152e-09	0.9616783348302135	0.02321873685053015	8.13207090252334	8.155289639373871	0.01344963783397183	105.2986835609887	75.05894501870192	94.19389014288851	-1.304906738219813e-10	1.155136613151544	-0.0114500011087631	19.14639512529535	19.13494512418659	0.0633324729575197	94.19389010343913	78.22599283675402	107.4361619272983	-1.859540854631803e-10	1.20799686602874	-0.0188544473758123	29.22902353792006	29.21016909054425	0.09668380552453858	107.4361618710814	20.327420479057	22.35548581200501	-9.747641582791289e-10	0.9876295946326772	-0.005273887743585496	2.033339220691588	2.028065332948003	0.01655993762679754	22.35548569231699	124.8495936863119	142.4703034080204	-1.697950668955173e-10	1.178831069047852	-0.006618691956994479	17.62732841366547	17.62070972170848	0.07655709617346466	141.9769616523664	270.0183255031661	280.9157794570193	1.395137927406864e-08	1.060006742088003	-0.01901415151474706	10.91646810536784	10.89745395385309	0.02957149915805889	268.2629984053713	8.382960680469377	25.00426868516943	-1.274147697072348e-09	1.094929550690102	-0.004968634768152331	16.62627663946821	16.62130800470005	0.03911258657286065	22.6720767039857	13.83942020852696	17.80645605094656	-1.428981932782847e-12	0.8468804804180444	-0.02829145425848001	3.99532729667808	3.9670358424196	0.005350326198759272	17.80645604987948	6.579212641424741	9.774209070689386	-7.129227763691404e-13	0.9177739333185677	-0.004346633604393958	3.199343062869039	3.194996429264645	0.009457085905072765	9.774209070448203	2.014345400556683	11.12785380438368	-2.923623361461569e-08	1.187465624304607	-0.02117055774068933	9.134678961567689	9.113508403827	0.08203449192657968	11.12785054887979	5.33123191564879	7.491811993620247	-3.895325034752872e-12	0.893296538509133	-0.01111266301792756	2.171692740989385	2.160580077971457	0.007769834028596871	6.346983901113097	6.275380471390067	27.80925299953994	-2.223323330996507e-10	1.156440262126381	-0.02837639925381627	21.56224892740369	21.53387252814988	0.06399675480127734	27.58999459665655	364.6802563584503	366.9906835474275	5.070974418153185e-09	0.8128283299207993	-0.06296980570095656	2.373396994678181	2.310427188977224	0.004067211315685	243.1810003982587	0.9380040322205349	1.497091977144704	-2.118944341517048e-08	0.9987285962040199	-0.004885327778049972	0.5639732727022188	0.5590879449241688	0.01810040887206045	1.497091316923167	51.51884970113091	63.36737655942788	2.88911422563487e-10	1.070998057368713	-0.03086064687897189	11.87938750517594	11.84852685829697	0.0322922795557981	56.03794294467309	7.55104224013451	19.15497986124108	-2.211907948468372e-10	1.068426750505265	-0.03335373195074808	11.63729135305732	11.60393762110657	0.03163417857035661	16.92802606627096	0.7303980638076061	8.824942547871661	-1.009513414529373e-08	1.287777069340237	-0.0008582203862860854	8.095402704450342	8.094544484064055	0.1830640397951851	8.824942101447686	1.011846504054102	1.190562402028301	3.617947160611257e-09	0.790077705312445	0.001832502197736064	0.176883395776463	0.1787158979741991	0.003385351657750402	1.190562591064727	170.0271724111893	173.9483857659672	4.802286424077096e-08	0.8924642494817341	-0.0106335940813309	3.931846948859174	3.921213354777843	0.007718069934591338	173.9484102304452	790.7733485675732	799.0492030519516	7.231030108023617e-09	0.898081544089945	0.04929340746753316	8.226561076910967	8.275854484378501	0.008074217349526404	692.1209741513456	9.712033591879367	94.74837564521097	-1.864444820753874e-09	1.259612688828916	-0.04053836999778315	85.07688042332938	85.03634205333161	0.1461274195877856	86.96397627503784	69.86036379933762	121.3675577553267	8.633275178082656e-09	1.179866898950043	-0.2495379059315984	51.75673186192066	51.50719395598906	0.0771943862493429	116.156394527148	31.74625393022674	108.9533117078047	-7.952138947331377e-12	1.121289411082548	0.155981309078796	77.0510764684992	77.207057777578	0.04830191136468405	103.1046238621668	4.902619498219787	13.87358805808217	-1.54552273756714e-10	1.087432693378341	0.02009054346533367	8.950878016397048	8.970968559862381	0.03683400136303978	13.87358802052506	624.9420757690602	708.6609789457794	2.849124769443989e-09	1.128859818541342	-0.06534305511793803	83.7842462318372	83.71890317671927	0.0513195318723025	672.0031067794479	263.7735895426718	275.0066112716246	2.486148280300693e-08	0.8404236033404504	-0.3353606557411869	11.56838238469405	11.23302172895286	0.005079439529376173	241.8798141223454	70.57481866375029	70.8887854168153	8.065423467984445e-10	0.6270870676162859	-0.02318364165128443	0.3371503947162849	0.3139667530650004	0.0008968298649428365	28.65367879867401	123.9165705712925	124.2151461195825	3.942793591615867e-10	0.6164908236179149	-0.01024259600759537	0.3088181442975897	0.2985755482899943	0.0008214652540311183	45.53393171894687	348.8012457932717	349.4923726513173	3.295552480908626e-08	0.6853471720949132	0.06337352723611357	0.6277533308094013	0.6911268580455149	0.001447379290083035	191.2893773590348	12.00184160333409	17.88198980202831	-9.314209958866115e-10	0.9192196131728883	-0.009249213925511051	5.889397412619731	5.88014819869422	0.009567450204987936	13.69110248748715	2.545015913707293	2.881351121813012	-5.130577247769441e-10	0.7415322081142175	0.001684810968763199	0.3346503971369553	0.3363352081057185	0.002286034046471973	2.323946249983216	2.103093830975248	2.446603918030828	-2.371479279270061e-08	0.7746713663477766	0.006786455958522462	0.336723631097057	0.3435100870555794	0.002989264036181361	1.580600431598245	0.8858926262099165	1.441106369945866	-7.062707384694611e-07	0.9833194265320576	0.001836619219839856	0.5533771245161102	0.5552137437359501	0.01599762960360333	1.435410094833984	11.53604440379482	12.91010990399576	6.246067899007279e-12	0.7270644231223826	0.009314128259177299	1.364751371941771	1.374065500200948	0.002032855148000011	9.372712052841536	17.90443941363547	37.19531207734301	-1.561001328198586e-11	1.025334244638772	0.1705908639424447	19.1202817997651	19.29087266370754	0.02240091962059066	27.7741905036712	8.386047238852695	34.23127980978047	-1.599383542272292e-10	1.149897142840042	0.0630085843030823	25.78222398662469	25.84523257092777	0.06073146093007643	28.0449592862055
0.052	334.1578628777925	335.7368696706909	5.88640247656258e-13	0.8015366926549922	0.01428935882564769	1.564717434072776	1.579006792898423	0.003713284657848804	335.736869670939	97.00519206345221	105.1631517874615	5.891293480830839e-09	0.9617516944992747	0.02110409023271509	8.136855633776596	8.157959724009311	0.01345755130438552	105.1631553495215	74.99193493408656	94.11571075406965	-9.052780747254019e-11	1.155061816900814	-0.01116060006390993	19.13493642004699	19.12377581998308	0.06329456983604327	94.11571072670168	78.391702687408	107.5728621601664	-1.919439052144867e-10	1.207872410577346	-0.01876770141015933	29.19992717416855	29.18115947275839	0.0965875605312437	107.5728621021387	20.43382460798615	22.46056725574316	-1.569065655182555e-09	0.9875442544205232	-0.005206291566860323	2.031948939323867	2.026742647757007	0.01654861488610633	22.46056706308285	125.3577850321591	142.9705527809973	-2.323297110251588e-10	1.178774025603146	-0.00651511470994039	17.61928286354812	17.61276774883818	0.07652215361497548	142.4754307632068	270.2627380004666	281.1492461738089	1.284259476541649e-08	1.059899725855612	-0.02060840304068448	10.90711657638304	10.88650817334236	0.02954616690509655	268.4833314561927	8.383561228961993	25.00209588578433	-1.188003660723691e-09	1.094906782288695	-0.004711472316237313	16.62324612913858	16.61853465682234	0.0391054574302271	22.67000462574133	13.84073121251368	17.80578469811486	-2.247944885791497e-12	0.8468043768643392	-0.02782825054641745	3.992881736147598	3.96505348560118	0.005347051236383155	17.80578469643622	6.579921049039291	9.77443441879563	-1.130696231088635e-12	0.9177484719093603	-0.004175984293430937	3.198689354049771	3.19451336975634	0.009455153576985642	9.774434418413115	2.016222217753917	11.10364283813555	-3.478954804791989e-08	1.187094015857682	-0.02013241667080673	9.107553037052435	9.087420620381629	0.08179088605438539	11.10363896426073	5.332990556563622	7.492636829360503	-4.815699922167127e-12	0.8932185244509859	-0.01068620335993334	2.170332476156813	2.15964627279688	0.007764967303307176	6.347464640724194	6.284631999972586	27.79262142032145	-1.984072073302201e-10	1.156278038239562	-0.02628106408475707	21.53427048443362	21.50798942034886	0.06391371478256194	27.57343241987658	364.4666121901059	366.773712004453	3.986008634271343e-09	0.8126137883709663	-0.06219668133993924	2.369296495687019	2.30709981434708	0.004060184427248635	242.9552335188887	0.9401979615916904	1.498092398280859	-3.216034442227178e-08	0.9984212659205036	-0.004691602145200344	0.5625860388343691	0.5578944366891687	0.0180558863717495	1.498091396227545	50.97054476051618	62.80529792855739	5.058026775195401e-10	1.070835079152658	-0.02914119137973807	11.86389435942096	11.83475316804122	0.03225016383276939	55.53852153842646	7.51212260624204	19.1013652946619	-2.784244432230132e-10	1.068250114539851	-0.03159995525242614	11.62084264367229	11.58924268841986	0.03158946529523514	16.87986191134285	0.7307772412813676	8.823063375991536	-1.317617137619465e-08	1.287740600703535	-0.0007546952518720879	8.093040829962041	8.092286134710168	0.1830106299400978	8.823062793318863	1.012756811170516	1.191475003127553	3.161297442572097e-09	0.7901459946933375	0.001737266766952487	0.1769809251900839	0.1787181919570364	0.003387218262360923	1.191475168304197	170.2563483531306	174.1665226767129	4.047633228587699e-08	0.8924043651655632	-0.01978200297936435	3.929956326561716	3.910174323582351	0.007714358713045465	174.1665432967312	790.5530505072528	798.8172119606689	7.120136813476563e-09	0.8981615042386527	0.03231647530864456	8.231844978107494	8.264161453416138	0.008079403400698373	691.940530250251	9.722072581756327	94.6682904346426	-1.573469826654517e-09	1.259477097202285	-0.03840769460492701	84.98462554749121	84.94621785288628	0.145968963296446	86.88872118760571	71.13610554189991	122.3399660176335	1.388559994763838e-08	1.179126263199258	-0.2469944668620431	51.45085494259568	51.20386047573364	0.07673817542988613	117.0803046401783	31.70976821399737	109.027649777686	-5.057551599740862e-12	1.121480407672155	0.1489089254778392	77.16897263821082	77.31788156368866	0.04837581831836527	103.1770212760285	4.897792007498222	13.87939833865513	-1.464548968210799e-10	1.087594081698363	0.01915475932037381	8.962451571836533	8.981606331156907	0.03688162801553715	13.87939830306573	625.9474992419549	709.6099943952438	2.625835049396841e-09	1.128783753631838	-0.07075203358568714	83.73324718687461	83.66249515328892	0.05128829393401309	672.8979486031458	264.6191856474686	275.7879292899501	1.201243353399217e-08	0.8401133416201334	-0.3707887130103814	11.53953235549183	11.16874364248145	0.00506677207303869	242.5407623905851	71.67153857587942	71.98504721657565	1.534417565229873e-09	0.6269634775281633	-0.0232972648144044	0.3368059055106328	0.3135086406962284	0.0008959135136271595	29.06740676998693	124.787836382801	125.0836360797096	4.596829306091621e-10	0.6164292732895165	-0.01286078976071622	0.3086604866692761	0.2957996969085599	0.0008210458801501335	45.82279301255731	348.1624278911011	348.8459618604728	3.809077897543034e-08	0.6856184510526377	0.05438811194249303	0.6291458574292262	0.6835339693717193	0.001450589968691184	191.1120943844502	12.00664220620689	17.88654898516326	-8.116858227213974e-10	0.9191913316512912	-0.008154057352892265	5.888060836309262	5.87990677895637	0.009565278908605699	13.69429579507176	2.544560530255723	2.880871750001697	-4.965114604182919e-10	0.7415545894098265	0.001600100206700181	0.3347111195392738	0.3363112197459741	0.00228644884794919	2.323597291016154	2.091700634187639	2.434708006249812	-1.609450641162913e-08	0.7747844858122813	0.005975779340924182	0.3370315927212486	0.3430073720621728	0.002991997965501144	1.573236585361951	0.8813343030881665	1.436934211023952	-7.1674817781614e-07	0.9834234098842809	0.001761379735985571	0.5538385281997995	0.5555999079357851	0.01601096836464419	1.431255192352075	11.52983105428212	12.90269150914198	4.652278909333951e-11	0.7270899184176315	0.007826528957909574	1.365033925901944	1.372860454859854	0.002033276024127586	9.367621052381265	17.90080340794743	37.25215376703348	-1.253378650867276e-11	1.025733171851841	0.1698672443758766	19.18148311471016	19.35135035908604	0.02247262179271951	27.82521596099365	8.376193197379459	34.28008370868086	-1.526138243557185e-10	1.150189617277382	0.06124049854974119	25.84265001275165	25.90389051130139	0.06087379779158199	28.08844076293931
0.054	335.0027544973807	336.5818085657106	-3.01194624796608e-11	0.8016026324633883	0.01350423240915222	1.565549835920707	1.579054068329859	0.003715260059249582	336.5818085530187	96.92056766526869	105.0811363088389	4.510766926646426e-09	0.961818640416366	0.01934415091908494	8.141224492651174	8.16056864357026	0.01346477696317713	105.0811390361894	74.94464187163381	94.05761621441108	-5.527528434967621e-11	1.154989083536651	-0.01082597759359792	19.12380032037088	19.11297434277729	0.06325773382973639	94.0576161977005	78.58568611811242	107.7381039852629	-1.416150530175742e-10	1.207748720733058	-0.01862062269747629	29.17103848984801	29.15241786715053	0.09649200250026525	107.7381039424505	20.5406930436882	22.56614740174003	-8.672022822064918e-10	0.9874601219255645	-0.005124903688745575	2.030579261740578	2.025454358051833	0.01653745994692192	22.56614729525917	125.8825300684754	143.4874893311752	-2.397059217784658e-10	1.178717890920451	-0.006409808284115066	17.61136907098386	17.60495926269974	0.07648778329156508	142.9905296936168	270.5757516595129	281.4506661796186	1.190773490922226e-08	1.05978427793566	-0.02212270405084803	10.89703722415658	10.87491452010573	0.02951886305984168	268.7683441689391	8.384165314248396	25.000068461907	-1.059761119137637e-09	1.094885189181929	-0.004469414679402828	16.62037256233801	16.6159031476586	0.03909869749036218	22.66806965525308	13.84250886886429	17.80572253425541	-8.805907392162027e-13	0.8467296904298917	-0.02726949600944976	3.99048316140056	3.96321366539111	0.005343839194826653	17.80572253359783	6.580764277472984	9.774849990495216	-6.353043091600341e-13	0.9177241152488284	-0.003978420674028984	3.198064133696261	3.194085713022232	0.009453305459270051	9.774849990280291	2.018335635043646	11.08106081545905	-3.564156077218161e-08	1.18674085709226	-0.0191233130743691	9.081848493489776	9.062725180415407	0.08156004497280615	11.08105684671118	5.334943799057925	7.493751023297062	-3.477284432618077e-12	0.8931436976859597	-0.01022135860449887	2.169028582843635	2.158807224239136	0.007760302262786861	6.348199306512432	6.293994159794549	27.7782763751635	-1.699488466622157e-10	1.156128251292619	-0.02418702273169971	21.50846923810065	21.48428221536895	0.06383713668346397	27.55914352184857	364.2992416442925	366.6032162576815	3.472831855422243e-09	0.812402147031649	-0.06128370446907395	2.365258317858087	2.303974613389013	0.004053264336510588	242.7613568240027	0.9422575753786576	1.499032611129339	-2.07302227536732e-08	0.9981267857661353	-0.004484968356526621	0.5612600041072086	0.5567750357506819	0.0180133280238598	1.499031965216219	50.39067593927231	62.21288076031687	3.26535187777921e-11	1.070682116544996	-0.02716686812420598	11.84937168916877	11.82220482104457	0.03221068619745563	55.01245728285471	7.478407638933481	19.05369234112606	-1.434734830940698e-10	1.068082643585957	-0.02998414816734198	11.60526885035992	11.57528470219257	0.0315471303442818	16.83699270016687	0.7310993796661243	8.821414472554926	-1.079284100979905e-08	1.287708668789116	-0.0006582470666864809	8.090973339955488	8.090315092888801	0.1829638770994235	8.821413995277169	1.013620773746837	1.192327352459542	3.697236981847762e-09	0.7902104772423562	0.001633512021666036	0.1770730666910391	0.1787065787127051	0.003388981748309601	1.192327545638832	170.5324126036195	174.4309973055591	3.355343997091254e-08	0.8923096481537945	-0.02838313945144236	3.92696784139106	3.898584701939618	0.007708492427341669	174.431014398821	790.5370409125788	798.7882047484296	7.056612405520468e-09	0.898208965687308	0.01618092642161313	8.234982909429204	8.251163835850818	0.008082483222179365	691.9275701235662	9.732061287606195	94.59319880930114	-1.375919128632219e-09	1.25934880339566	-0.03629058655088876	84.89742810824583	84.86113752169494	0.145819193620734	86.81814568804478	72.44809727588054	123.3534245726291	3.607803611416216e-09	1.178393110715978	-0.2445209888503318	51.14984828559889	50.90532729674856	0.07628922853335827	118.0434359614542	31.67425442144537	109.0979119167439	-7.232353604891273e-12	1.121662660430236	0.1420178937540596	77.2816396015445	77.42365749529856	0.04844644717815669	103.2454692738637	4.893124053386827	13.88486936647063	-1.393629586732281e-10	1.087747899284476	0.01824918546231798	8.973496127621486	8.991745313083804	0.03692707776718071	13.88486933260461	627.0475367007432	710.648732379827	2.042885027808694e-09	1.128700343358268	-0.07616329773343787	83.67735897681719	83.60119567908374	0.05125406128400641	673.877363573029	265.548147920749	276.6512974029894	3.837389461747165e-09	0.8397726246218323	-0.4047833144510053	11.50793279669143	11.10314948224043	0.00505289735462569	243.2711044809234	72.76088227449364	73.07377475522615	2.353567049584449e-09	0.6268388653861767	-0.02356643141646587	0.3364589121489908	0.3128924807325249	0.0008949905011836494	29.47690526456341	125.7588267461036	126.052008710185	6.230610194446484e-10	0.6163543124995822	-0.01528661964843213	0.3084685837297808	0.2931819640813487	0.0008205354127444688	46.14129590737068	347.6381542186021	348.3144648339505	4.766102879028011e-08	0.6858496334526403	0.04597566715118486	0.6303349481971503	0.6763106153483351	0.00145333159548479	190.970827968893	12.01128624555191	17.8910765492865	-7.036926701065038e-10	0.9191665385890246	-0.00709906854286123	5.886889372277453	5.879790303734592	0.009563375840599582	13.69750140643999	2.544157804158091	2.880452486632222	-4.549939106035517e-10	0.7415758883234183	0.001525767031867385	0.3347689154422637	0.3362946824741311	0.002286843658184325	2.323294979591597	2.081700332774451	2.424257858049784	-1.031617427940668e-08	0.7748840392958158	0.00525467292125255	0.3373028523540814	0.3425575252753339	0.002994406072892517	1.566765356900394	0.8769870273168882	1.432965047878172	-7.179279061242383e-07	0.9835233263933091	0.001695772667749174	0.5542822478935351	0.5559780205612843	0.01602379589761171	1.427302754610152	11.5239880173845	12.89568850107845	8.012483385111402e-11	0.7271111178815123	0.006431568892255209	1.365268914801696	1.371700483693951	0.002033626050076931	9.362781636362904	17.8933083777735	37.30407850867428	-1.954966050154994e-11	1.026129373662208	0.1683101888492206	19.24245994205156	19.41077013090078	0.022544060959898	27.87252254536941	8.366253535406463	34.32717660625215	-1.537959759545515e-10	1.150473711847545	0.05944281396885852	25.90148025687683	25.96092307084568	0.06101237569992878	28.13042673839979
0.056	335.9061185528247	337.4852285512894	1.925570813909872e-12	0.801664972571672	0.01277279818570778	1.566337200278958	1.579109998464665	0.00371712858063751	337.4852285521008	96.88822490408037	105.050705263841	5.675006964356299e-09	0.9618792893541857	0.01729592557425898	8.14518443418635	8.162480359760609	0.01347132631329105	105.0507086951274	74.91574052358213	94.01827398128613	-3.747668841924678e-11	1.154918598564365	-0.01048119160598148	19.11301464930997	19.10253345770399	0.0632220569717	94.01827396995635	78.80602452702159	107.9300080955719	-1.41137324050078e-10	1.207626101401501	-0.01844446518042089	29.14242803373077	29.12398356855035	0.09639736479293236	107.9300080529039	20.64783457658037	22.67201727374151	-1.572866087373725e-09	0.9873772732107047	-0.005048687526842847	2.029231384687987	2.024182697161144	0.01652648255579486	22.67201708061456	126.4224500099307	144.019733327898	-2.945838017964775e-10	1.178662671989892	-0.00630452860886666	17.60358784657615	17.59728331796728	0.07645398872375829	143.5208834662944	270.9539199173238	281.8166242322601	1.101394730973482e-08	1.05966081184443	-0.02356381504799556	10.88626812998433	10.86270431493633	0.02948969078029357	269.1147824050856	8.384751662639825	24.99815887690545	-9.898988365120154e-10	1.094864706109124	-0.004239961071630082	16.61764717533725	16.61340721426562	0.03909228613697724	22.66624648762793	13.84478940130001	17.80632317142623	-1.806822053085355e-12	0.8466566871175405	-0.02660625508128026	3.988140025207491	3.961533770126211	0.00534070139358282	17.80632317007699	6.581751583389217	9.775471756730926	-1.017040618389586e-12	0.9177010296322231	-0.003751479354839399	3.197471652696549	3.19372017334171	0.009451554117322254	9.77547175638686	2.020685033106635	11.060118383331	-3.879055045230562e-08	1.18640594706239	-0.0181058267659231	9.057539176990289	9.039433350224366	0.08134173380538494	11.06011406393782	5.337104990391888	7.495176373803543	-4.338338716047829e-12	0.8930723454755244	-0.009714578741726541	2.167785962153381	2.158071383411654	0.00775585644209522	6.349207153790366	6.303418146200655	27.76615092157318	-1.540240712749608e-10	1.155990875505599	-0.02210024113269948	21.48483301650522	21.46273277537253	0.06376698437778545	27.54706145689534	364.1754167407826	366.4764653320328	2.939868903872878e-09	0.8121938558948693	-0.06024214169648805	2.361290732946685	2.301048591250197	0.00404646521850219	242.5977058030581	0.9441939287580411	1.499904147726177	-3.098979985821648e-08	0.9978453448385268	-0.00428538180261474	0.5599956007707509	0.5557102189681362	0.01797274770121539	1.499903182144738	49.77814195153874	61.588545573503	4.482650084458584e-10	1.070539268143023	-0.02542170435583854	11.83582532632009	11.81040362196426	0.03217386250297784	54.45835487376274	7.450658693082169	19.01299649968307	-1.612371555714809e-10	1.067924338346319	-0.02822877804476749	11.59056658464567	11.5623378066009	0.03150716450645209	16.80033236840282	0.7313928720324696	8.820006536393652	-1.313083494713929e-08	1.287680978217609	-0.0005672265992008611	8.089180890960384	8.088613664361183	0.1829233438528204	8.820005955725833	1.014525965292781	1.193225252869632	3.184481851825627e-09	0.7902711727624223	0.001539447373116658	0.177159840203734	0.1786992875768507	0.003390642496927419	1.193225419257653	170.8520069411224	174.7384949451115	2.692528383585469e-08	0.8921821886834187	-0.03646184348412752	3.922949847473173	3.886488003989046	0.00770060525409755	174.7385086617655	790.712828701986	798.9498027393579	7.066294993585132e-09	0.8982255834653577	0.000892155726017012	8.236081881645918	8.236974037371935	0.008083561843058232	692.0718099187054	9.741953858297839	94.5229731012604	-1.123283382975515e-09	1.259227733340959	-0.03420323057603702	84.81522247353861	84.78101924296257	0.1456779978315188	86.75213134202923	73.7949691369865	124.4069268112258	5.651340367895941e-09	1.177667711914847	-0.2417998560608719	50.85375753030013	50.61195767423926	0.07584761363019224	119.0448414617656	31.63988747182248	109.1644457613036	-4.540964826382776e-12	1.121836421161709	0.1353483405345637	77.38920994894657	77.52455828948113	0.04851388106258539	103.3102993083829	4.888641110351293	13.89005185303694	-1.32120342444253e-10	1.087894424146351	0.01738105131629724	8.984029691369345	9.001410742685643	0.03697042472160636	13.89005182093092	628.2430529541571	711.7780273060458	1.736560450993352e-09	1.128609557726003	-0.081597000756232	83.61657135264504	83.53497435188881	0.05121682764455214	674.942137325767	266.5573561077954	277.5938280080313	3.558398575798094e-10	0.8394027350965402	-0.4372531216158984	11.47372502185176	11.03647190023587	0.005037877422023659	244.0683503537619	73.84627126185556	74.15843918758597	3.262403208692533e-09	0.6267125435546618	-0.02393958516828227	0.3361075108986835	0.3121679257304012	0.000894055763627969	29.88339866112099	126.8214625741325	127.1121938950315	6.553240866624677e-10	0.6162669741631871	-0.0175138179301806	0.3082451388291457	0.2907313208989651	0.0008199410428039339	46.48673462690037	347.2197537050722	347.8892090309755	5.454565266127531e-08	0.6860433094544079	0.03812250742989303	0.6313328184734399	0.6694553259033329	0.001455632334805804	190.8629003244191	12.01581388483279	17.89562510555357	-6.354070325453876e-10	0.9191451392774318	-0.006067227932716025	5.885878448653497	5.879811220720781	0.009561733573869115	13.70075862650295	2.543811988871064	2.880102572724264	-4.427081722047088e-10	0.7415962775801073	0.001466331690743498	0.3348242521624568	0.3362905838532003	0.00228722166946853	2.323047055636561	2.0729258077667	2.41508594275593	-5.487935357886831e-09	0.7749715446562712	0.004618672812310267	0.3375414621769198	0.3421601349892301	0.002996524331595557	1.561083881431431	0.8728442165986192	1.429186089266301	-7.250177613826736e-07	0.9836195095665824	0.00163214928976251	0.554709723377919	0.5563418726676815	0.01603615382525423	1.423539519362782	11.51857615366348	12.88918241253281	1.034076990702459e-10	0.7271283233892417	0.005146597523243568	1.365459661346084	1.370606258869327	0.002033910175158388	9.358256605952686	17.88269576693664	37.3517257580185	-1.516659020595057e-11	1.026521158629283	0.1660826367140636	19.3029473543678	19.46902999108186	0.02261492673873658	27.91654847234717	8.356277553097396	34.37258677402708	-1.456649523223774e-10	1.150749320971429	0.05762796589709419	25.95868125503259	26.01630922092969	0.06114711582888199	28.17093845718585
0.058	336.8639573280532	338.4430340592348	-2.633882001390475e-11	0.8017237351670039	0.01199699143131192	1.567079739750345	1.579076731181656	0.003718890726547633	338.4430340481361	96.90946510288657	105.0735973755975	4.123660524157913e-09	0.9619334033912789	0.0154129569175507	8.14871931579334	8.164132272710891	0.01347717265648823	105.0735998688913	74.90419470427352	93.996681720132	-2.477806848588671e-11	1.15485048095124	-0.01010999498182121	19.10259701084031	19.09248701585848	0.06318759749239103	93.99668171264121	79.05109832511984	108.1470197608209	-9.794542954466579e-11	1.207504782384546	-0.01822714826434599	29.11414858396536	29.09592143570102	0.09630382198887967	108.1470197312104	20.75517001361778	22.77811100868172	-9.232990760832394e-10	0.9872957231267486	-0.004964512352928048	2.027905507416875	2.022940995063947	0.01651568433546499	22.77811089531292	126.9762678134726	144.5660022727087	-3.228334266580646e-10	1.178608354680962	-0.006202568645156833	17.59593702788132	17.58973445923616	0.07642076051986485	144.0652140244317	271.3937870552867	282.2436945739113	1.009004324536988e-08	1.059529709295612	-0.02493707990529471	10.87484459852985	10.84990751862455	0.02945874570286306	269.5193811427609	8.385306605987527	24.99633717957314	-8.91332729846539e-10	1.094845258829063	-0.004029446006032041	16.61506001959165	16.61103057358562	0.03908619996655727	22.66450766868234	13.84761142971581	17.80764107268305	-6.646905248430812e-13	0.846585653943996	-0.02583179339249794	3.985861436359732	3.960029642967234	0.005337650030652303	17.80764107218669	6.582892903443189	9.77631556143403	-5.864406182887194e-13	0.9176793926853872	-0.003493792432618066	3.19691645042346	3.193422657990842	0.009449912969284009	9.776315561235636	2.023262720084991	11.0407598430593	-3.78607927925545e-08	1.18608918073575	-0.01710954827206494	9.034606671246374	9.017497122974309	0.08113578716344816	11.0407556271962	5.339488711086174	7.496934778761987	-3.178235452594436e-12	0.8930047753655695	-0.0091637939601445	2.166609861635957	2.157446067675813	0.0077516486157997	6.350507582466689	6.312858862284087	27.75617911100798	-1.330782567476874e-10	1.155865855113315	-0.02002492171644775	21.46334517044034	21.44332024872389	0.06370320845068009	27.53712076802168	364.0926154954252	366.3909302486239	2.738814952607527e-09	0.8119893343617474	-0.05908662686663009	2.357401380065338	2.298314753198708	0.004039800164115934	242.4627421124631	0.945995364263608	1.50071316495719	-2.015980770514458e-08	0.997577052110197	-0.004075113987186053	0.5587929146807676	0.5547178006935816	0.01793414815930956	1.500712536817085	49.13833557650536	60.93806292651661	-1.773015900763397e-10	1.07040633635185	-0.02350590738529663	11.82323325739655	11.79972735001125	0.03213963290909619	53.88131214414457	7.426752662286821	18.9768725083524	-9.536053890979446e-11	1.067775201631199	-0.02661300312171614	11.5767328491873	11.55011984606558	0.03146955963393421	16.7677547841397	0.7316345117679152	8.818800580985297	-1.150770914670751e-08	1.287657288333767	-0.0004816579259766155	8.087647727143359	8.087166069217382	0.1828886739083768	8.818800072094858	1.015372658563683	1.194052324870546	3.752781432830865e-09	0.7903281350330901	0.001438351505059405	0.1772413148018036	0.178679666306863	0.003392201830206998	1.194052520952014	171.2118136038649	175.0857640703109	2.134542570475517e-08	0.8920240419973218	-0.04401970461160228	3.917970171057678	3.873950466446075	0.007690830333728998	175.0857749443957	791.0678926844771	799.2896066317317	7.125827483633884e-09	0.8982130327781245	-0.01353791482353583	8.235251862078114	8.221713947254578	0.008082747194223543	692.3629384187076	9.751704474104109	94.45748652924499	-1.024199364207945e-09	1.259113786572974	-0.03214413872461818	84.73792619386549	84.70578205514087	0.1455452343141429	86.69056001450483	75.17627715647784	125.4996487025671	-2.959789080492214e-10	1.176950221952574	-0.2392088440315045	50.56258039012079	50.32337154608928	0.07541332730999047	120.0837158801865	31.6068299570434	109.2276113207625	-6.477804403992593e-12	1.122001989759719	0.1289333680346813	77.49184799568442	77.6207813637191	0.04857822297788884	103.3718550655937	4.884369614455619	13.89499757152232	-1.259653076290945e-10	1.088033980915213	0.01655414586740098	8.994073811199295	9.010627957066696	0.03701175755206491	13.89499754091201	629.5346044310573	712.9984914691368	1.155822215714863e-09	1.128511388007969	-0.0870021671236864	83.55088920520318	83.46388703807949	0.05117659601139098	676.0928439214445	267.6434064420584	278.6124115664198	1.079143302495922e-10	0.8390050448557408	-0.4680538304841719	11.43705895484558	10.9690051243614	0.005021778103731379	244.9298170715792	74.93092681643813	75.24223801492062	4.382829377203024e-09	0.6265838912453686	-0.02443879307612871	0.3357499915586181	0.3113111984824893	0.0008931047517754243	30.28800115156384	127.9675800554186	128.2560264476128	7.355020203991813e-10	0.6161683059790689	-0.01954650339032786	0.3079928955845466	0.2884463921942187	0.0008192700684300884	46.85637403374696	346.8992579650937	347.5621827725224	5.657648843859775e-08	0.6862019362103525	0.03077354920092928	0.6321512582277664	0.6629248074286956	0.001457519370194474	190.7858111808009	12.02027048423696	17.90023686873968	-5.667180336121902e-10	0.9191270547534002	-0.005057869130137489	5.885024253632857	5.87996638450272	0.0095603459160575	13.70409900312552	2.543532852958661	2.879831056843394	-4.07138853880662e-10	0.7416159522771395	0.001420545768792773	0.3348776581159397	0.3362982038847324	0.002287586491470806	2.322861157039353	2.065233973478257	2.40704176588173	-2.024911656753337e-09	0.7750484386850465	0.004056517481897171	0.3377512749215765	0.3418077924034737	0.002998386944236943	1.556099666093053	0.8688882564953269	1.425586170144681	-7.261587245885326e-07	0.9837122270674914	0.001575806104705618	0.5551221075446484	0.5566979136493541	0.01604807547662263	1.4199547795682	11.51366093440313	12.88325583404456	1.228761762478436e-10	0.7271418823456102	0.003984900252443825	1.365609999388981	1.369594899641425	0.002034134110060179	9.354110045731906	17.86960725142709	37.39564468654946	-2.052145953168605e-11	1.026907073801181	0.1633232690680705	19.3627141660543	19.52603743512237	0.02268494827704805	27.95767021301099	8.346307760354195	34.41633999926937	-1.466561455609749e-10	1.151016381449649	0.05580376146431837	26.01422847745086	26.07003223891518	0.06127796039721012	28.20999565167141
0.06	337.8730268473357	339.4520818785544	-1.051625453385441e-11	0.8017789481782244	0.01127728731845204	1.567777743900187	1.57905503121864	0.003720547184157349	339.452081874123	96.98351858579588	105.14871646708	4.8587198708816e-09	0.961981020327816	0.0133668268485121	8.151831054435604	8.165197881284117	0.01348231916323591	105.1487194048137	74.90890695745865	93.99174396458302	-2.4610591342622e-11	1.154784853639294	-0.009728590111300256	19.09256559723567	19.08283700712436	0.06315441556823852	93.99174395714286	79.31920241484143	108.3874755078886	-9.43948808007633e-11	1.207384998348926	-0.01798076015917903	29.08625385320634	29.06827309304716	0.09621155175890207	108.3874754793516	20.86248087833675	22.88420362496773	-1.561574064501414e-09	0.9872155466327346	-0.004880058945989234	2.026602805576966	2.021722746630977	0.01650507486066823	22.88420343322729	127.5427556700227	145.1250634332724	-3.805217252406123e-10	1.178554907960401	-0.006104316302689394	17.58841207955241	17.58230776324972	0.07638807898245899	144.6222928624201	271.8918797453865	282.7284307485652	9.259473743306046e-09	1.059391322722336	-0.02624836654810445	10.86279936972684	10.83655100317874	0.02942611651639281	269.9788549047616	8.385809145193234	24.99457350680287	-8.427366443575224e-10	1.094826763673788	-0.003835540913058527	16.6125999025227	16.60876436160964	0.03908041264905227	22.66282571193792	13.85101127753273	17.80973124551426	-1.493572626687367e-12	0.8465168989015067	-0.02493718986727187	3.983657157848798	3.958719967981526	0.005334698180105235	17.80973124439894	6.584197349586655	9.777397723253278	-9.111253418403464e-13	0.9176593930763466	-0.003202973899222811	3.196403347565846	3.193200373666623	0.009448396264852117	9.777397722945043	2.026061741222782	11.02296591031647	-3.854161700900249e-08	1.185790307850857	-0.01611862151351399	9.0130227906072	8.996904169093687	0.08094195192419255	11.02296161864244	5.342108385802656	7.499048752392476	-3.884600974224384e-12	0.8929413147211261	-0.008565501157982351	2.165505867747802	2.15694036658982	0.007747698770999995	6.352120569503515	6.322278159200997	27.74829733371961	-1.244010727763367e-10	1.155753107311689	-0.01796591980329897	21.44398509432191	21.42601917451861	0.0636457477447743	27.52925829873642	364.0486009228478	366.3443772455096	2.488487083063262e-09	0.8117889627880341	-0.05782078992403018	2.353597112585957	2.295776322661927	0.004033280917746815	242.3551108359011	0.9476694703440385	1.501450599370173	-2.971965439024782e-08	0.9973220569427054	-0.003871099201415962	0.5576522282275507	0.5537811290261347	0.01789753846130185	1.501449673363978	48.46971689990822	60.25956790080469	3.686041472050761e-10	1.070283392848685	-0.0217482496427337	11.81159925053921	11.78985100089647	0.03210800765891998	53.27968013777239	7.407446399041627	18.94633611699742	-9.03633834425932e-11	1.067635193445213	-0.02487115862613293	11.56376087658193	11.53888971795579	0.03143429733058901	16.74015654135292	0.7318356489802396	8.817785456200397	-1.305333036105694e-08	1.287637291516897	-0.0004039904433663003	8.086353797663525	8.085949807220159	0.182859413849744	8.817784878959962	1.016255626252408	1.194919801421377	3.214169107951248e-09	0.7903814062030067	0.001346631640930951	0.1773175435280381	0.178664175168969	0.00339366076332841	1.194919969360547	171.6086194893761	175.4696397202416	1.644092140207221e-08	0.891837210016261	-0.05107514179282413	3.912095372658282	3.861020230865458	0.007679298322059186	175.4696480958053	791.5897932403275	799.7952822309443	7.317987549271265e-09	0.8981729924983194	-0.02711542875907878	8.23260441937588	8.205488990616802	0.00808014877823922	692.790689894148	9.761270557201632	94.39658891615859	-8.242819760084785e-10	1.259006843547071	-0.03012664379167709	84.66544500274864	84.63531835895697	0.1454207411572023	86.63329215510693	76.59029502518041	126.6303091392113	-2.483887817650299e-10	1.176240886009467	-0.236336540469336	50.27635065450027	50.04001411403093	0.07498641996919306	121.1588408456779	31.57523422866585	109.2877931059946	-4.058975378029572e-12	1.122159715422759	0.122808245529574	77.58975063179913	77.7125588773287	0.04863959635083471	103.4305040147783	4.880332229733458	13.89976044110456	-1.193647264363662e-10	1.088166935634212	0.01577500399203977	9.003653207379063	9.019428211371103	0.03705117798560185	13.89976041209823	630.9224048611275	714.3103576633911	7.896854836708656e-10	1.128405861160613	-0.09238934481814227	83.48034214708176	83.38795280226361	0.05113338452282854	677.3297012259392	268.8021204477391	279.7033124361267	1.390482534668891e-09	0.8385811695865311	-0.4969149188660268	11.39810690725356	10.90119198838753	0.005004675058231189	245.8522907269417	76.01761312440907	76.32798068392411	5.166387095911773e-09	0.6264523712878441	-0.02501732379127145	0.3353848833063157	0.3103675595150442	0.0008921335531954036	30.69167630528474	129.1891139700728	129.4754446153014	7.191197914924174e-10	0.6160593434039099	-0.02138392095931785	0.3077145661879962	0.2863306452286783	0.000818529704132642	47.24751680639535	346.6687932678923	347.3255858722504	4.977465506428302e-08	0.6863279765616663	0.0239902960670883	0.6328023082909768	0.6567926043580652	0.001459020463589046	190.7370951689471	12.02467249578762	17.9049377791705	-5.279075544761813e-10	0.9191122361208032	-0.004059126764576598	5.884324410147453	5.880265283382877	0.009559209005567551	13.70754189449303	2.543324423360156	2.879646875066814	-3.985230929981487e-10	0.7416351286391759	0.001392732252036692	0.3349297194546204	0.336322451706657	0.002287942128259966	2.322744851394631	2.058500252271554	2.40000255255234	3.6119977495086e-10	0.7751159929114273	0.003566590628996033	0.3379357096517895	0.3415023002807855	0.00300002426355502	1.551737546115582	0.8651128494093174	1.422154808744267	-7.305029651530348e-07	0.9838017464525607	0.001521401697157374	0.5555205576377926	0.55704195933495	0.01605959430659092	1.41653778186859	11.50929996072606	12.87798937119238	1.301217519150688e-10	0.7271521901712705	0.0029651097813946	1.365724300684919	1.368689410466313	0.002034304366696404	9.350405124472049	17.85451535920036	37.43623686818852	-1.59754015571778e-11	1.027286041160174	0.1601367009389015	19.42158480804927	19.58172150898817	0.02275391988181583	27.99616253860658	8.336374536760429	34.45845891099366	-1.38452901921049e-10	1.151274870482792	0.05397834972216097	26.06810602451107	26.12208437423323	0.06140487195247366	28.24761599609482
0.062	338.9293123421095	340.5082609974156	-2.377975594214377e-11	0.8018306484616616	0.010517035669283	1.568431619636703	1.578948655305986	0.003722098919114519	340.5082609873951	97.11143687887271	105.277324824736	3.247063284916862e-09	0.9620219501761056	0.01138120252507262	8.154506743338175	8.165887945863247	0.01348674448700981	105.2773267880118	74.92890979155634	94.00251316855766	-9.757528118825576e-12	1.154721805189352	-0.009329955689924873	19.08293333269123	19.07360337700131	0.06312255394991362	94.00251316560779	79.60870461738661	108.6497944803099	-5.359762633716514e-11	1.207266955166894	-0.01770079958264213	29.05879066250589	29.04108986292325	0.0961207089777424	108.6497944641064	20.96970723279206	22.99023625000455	-1.091113227547069e-09	0.9871367491718294	-0.00479430683061129	2.025323324043101	2.02052901721249	0.0164946544968746	22.99023611603042	128.1206797198071	145.6956743110298	-4.224173233424722e-10	1.178502289001252	-0.006012225833095164	17.58100681705582	17.57499459122272	0.07635591725154678	145.1908817570032	272.4446919963557	283.2673543223941	8.492693548411978e-09	1.059245978305426	-0.02750055061865679	10.85016287665702	10.82266232603836	0.02939188566071969	270.4898869707767	8.386248934045282	24.99283884817446	-7.660439713119693e-10	1.094809127709196	-0.003664494835496068	16.61025440896467	16.60658991412917	0.03907489497832936	22.66117392963637	13.85502752223903	17.81264922061267	-2.966828172024094e-13	0.8464507507232116	-0.02391590077304582	3.981537599146687	3.957621698373642	0.005331859781743444	17.81264922039112	6.585674579573139	9.778734341071177	-4.820692456330988e-13	0.917641230486225	-0.002877684239200915	3.195937445737237	3.193059761498036	0.009447019084121605	9.778734340908093	2.029054670223799	11.00667340733091	-3.657744888918568e-08	1.185509131055192	-0.01514520153740182	8.992763938644515	8.977618737107113	0.08076001617858324	11.00666933437032	5.344978443326244	7.501540747691726	-2.712149949068987e-12	0.8928823110376303	-0.007917607767035277	2.164479912132517	2.156562304365482	0.007744028129798772	6.354066100947683	6.331641876034672	27.74244426841963	-1.085764117503274e-10	1.155652525601968	-0.01592641327060773	21.42672880565557	21.41080239238496	0.06359453108002479	27.5234131683594	364.0411769033021	366.3346114420566	2.438138690941116e-09	0.8115931104513753	-0.05644999760394541	2.349884536358454	2.293434538754508	0.004026918799619632	242.2734821635518	0.9492083181646431	1.50212333144212	-1.955127839486925e-08	0.9970804298227471	-0.003658473709337348	0.5565734869868144	0.5529150132774771	0.01786291686047505	1.502122722262596	47.77806228703086	59.55905206493077	-3.142510973663803e-10	1.07017019528539	-0.01990782645767279	11.80089760435758	11.78098977789991	0.03207891688719006	52.65874992198243	7.390941134837287	18.91931604955968	-6.539165042784845e-11	1.067504277801061	-0.0232695648438927	11.55164447956628	11.52837491472239	0.0314013607772972	16.71570679835856	0.7319918770801687	8.816938640978751	-1.206883698534611e-08	1.287620676670402	-0.0003320981053057521	8.085278862003888	8.084946763898582	0.1828351059713645	8.816938107274286	1.017071367856199	1.195709289190984	3.78564577602214e-09	0.7904310611561668	0.001249294470108845	0.1773886268646765	0.1786379213347854	0.003395021219410063	1.195709486989602	172.0392422939377	175.8870014913025	1.224684342826521e-08	0.8916236646912985	-0.05763213983156752	3.905391337196419	3.847759197364852	0.007666138548748667	175.8870077302605	792.2661700877292	800.4545804486146	7.52420481475724e-09	0.8981071385062004	-0.03984167034040637	8.228252031225816	8.18841036088541	0.008075876989871691	693.3448618961755	9.770621352645573	94.34014018903625	-7.863193707269289e-10	1.258906760747269	-0.02815067771167668	84.59766951410235	84.56951883639067	0.1453043304799666	86.58019690933038	78.0355995721695	127.7972129192999	-2.950738875462378e-09	1.175540039816103	-0.2335240763114165	49.99513742344178	49.76161334713036	0.07456699466941429	122.2685879384165	31.54525066429246	109.3453817531114	-5.905123612315322e-12	1.122309964512157	0.1170036806376882	77.68312740818121	77.8001310888189	0.04869813254504571	103.4866196131763	4.876552359283397	13.90439500814632	-1.134847354977708e-10	1.088293695509125	0.01504689138085928	9.01279575748206	9.027842648862919	0.0370888007419771	13.90439498056886	632.4063204959313	715.7136033845596	2.77809442117416e-10	1.128293027966021	-0.09769359958813306	83.40497648821659	83.30728288862846	0.05108722154462968	678.65268483856	270.0288604567881	280.8623541631118	2.647497374108632e-09	0.8381328921853676	-0.5235621765094443	11.35705588283314	10.8334937063237	0.004986650395039008	246.8321852445603	77.10873753067901	77.41806689966779	6.36915414853334e-09	0.6263175305345676	-0.02568158592351906	0.3350109549123029	0.3093293689887839	0.0008911388927816645	31.09523132203763	130.4778581858471	130.7622465524485	6.878830560719251e-10	0.6159411310448993	-0.02302451719473144	0.3074128837961395	0.284388366601408	0.0008177272201878369	47.65743244711794	346.5207778249628	347.1717913211953	3.529043535177578e-08	0.6864238974486787	0.01771527716613575	0.6332982190663987	0.6510134962325345	0.001460163860128494	190.7143170198824	12.02904500987763	17.9097475772434	-4.818743043477625e-10	0.919100640686635	-0.003074279998552683	5.883776847364321	5.880702567365768	0.009558319478287476	13.71110201716341	2.543196005262562	2.879558701371133	-3.676756434034534e-10	0.7416540434892898	0.001381617461523393	0.3349810786470476	0.336362696108571	0.002288292968610053	2.322705544074025	2.052620207721841	2.393857745132754	1.963368675972355e-09	0.7751754256224408	0.00313948373062617	0.3380980536802868	0.341237537410913	0.003001465472668544	1.547929947065174	0.8615044505313203	1.41888297292456	-7.314915200715144e-07	0.9838882812603396	0.001472527657646149	0.5559059947355931	0.5573785223932393	0.01607073694269373	1.413279759597338	11.50555944847037	12.87346427514086	1.372593566584257e-10	0.7271596845536902	0.002097416448035675	1.365807410222453	1.367904826670489	0.002034428161883349	9.347205961618686	17.83782904924226	37.47384558770087	-2.086786993205081e-11	1.027657134264922	0.1566110985622159	19.47940543989639	19.63601653845861	0.02282166131680007	28.03226029130892	8.326504692054932	34.49896492113954	-1.390889209362811e-10	1.151524792762707	0.05215620460969088	26.12030402447492	26.17246022908461	0.06152782724124461	28.28381651122925
0.064	340.0291481205791	341.6080047975228	-6.213363157314689e-12	0.8018788777801008	0.009814836491537995	1.569041840452165	1.578856676943703	0.00372354705507991	341.6080047949046	97.29296208139067	105.4590126073712	3.550121419060304e-09	0.9620561656021084	0.009306360280881679	8.156744165699658	8.166050525980539	0.01349044496144053	105.4590147538855	74.96314523342969	94.02793956381284	-1.771388591365053e-11	1.154661432013911	-0.008920006846590263	19.07371433722975	19.06479433038315	0.06309205934364756	94.02793955845765	79.91792857913042	108.9323403753216	-4.195416236640881e-11	1.207150856177422	-0.01739328505488326	29.0318050812461	29.01441179619122	0.09603144603376812	108.9323403626383	21.07663655299485	23.09600138246982	-1.562129758880815e-09	0.9870593924227449	-0.004703191063771898	2.02406802053874	2.019364829474968	0.01648443104398323	23.09600119066114	128.7088168921607	146.2766034791157	-4.579964185680296e-10	1.178450442347024	-0.005926705286606204	17.57371329224168	17.56778658695508	0.07632424080758797	145.7697534960741	273.048640198616	283.856906341018	7.724258788144311e-09	1.059093986626453	-0.02869802389341073	10.83696416629542	10.80826614240201	0.02935613182087165	271.0490833659233	8.386606942850573	24.99110348982004	-7.356012673986889e-10	1.09479224994358	-0.003513514907763685	16.60801006187723	16.60449654696946	0.03906961525024227	22.6595248957278	13.85969558958548	17.81645016811314	-1.276451166987158e-12	0.8463875586130366	-0.02275922928831415	3.979513807815973	3.956754578527659	0.005329149629865138	17.81645016715996	6.587333316679227	9.780341769696799	-8.049602651105658e-13	0.9176251152026667	-0.002515664518950067	3.195524117536523	3.193008453017573	0.009445797308205633	9.78034176942448	2.032238080690119	10.9918485919378	-3.523362566981714e-08	1.185245335237378	-0.01418826638112513	8.973798777628803	8.959610511247677	0.08058969849639916	10.99184466861418	5.348111957159308	7.504433474739924	-3.437868045796932e-12	0.8928281313079406	-0.007216744224651453	2.163538261805268	2.156321517580617	0.007740659114183624	6.356364436365567	6.340921380871322	27.73856087340604	-1.029077240088938e-10	1.155563983151445	-0.0139100259955917	21.41154951853031	21.39763949253472	0.06354947895584778	27.51952673962342	364.0681758753983	366.3594721043818	2.314407054893053e-09	0.8114021372613149	-0.05497381728910194	2.346270046272657	2.291296228983555	0.004020724768443918	242.2165482119402	0.9506236220008737	1.502728775682645	-2.8348764974373e-08	0.9968522668103075	-0.003451614793874824	0.5555567684756465	0.5521051536817717	0.01783028584469702	1.502727892390678	47.06202325020295	58.83499850932803	2.884927297053252e-10	1.070066771923225	-0.0181532160976352	11.79112847522272	11.77297525912508	0.03205236101897697	52.01717883538023	7.378000982659937	18.89682213549174	-4.813827808591853e-11	1.067382382580029	-0.02155318319181184	11.54037433602361	11.5188211528318	0.03137072463332468	16.69529696640333	0.7320960197698027	8.816229848510378	-1.296432433628425e-08	1.287607126945632	-0.0002685084610972044	8.084402337201674	8.084133828740576	0.1828152848238401	8.816229275205941	1.017918344688874	1.196533888301115	3.25003371784427e-09	0.7904771607213001	0.001160897829970412	0.17745464578227	0.1786155436122404	0.003396284748138335	1.196534058114197	172.5006034031887	176.334815410982	8.96284585438778e-09	0.8913853177983971	-0.06371018724340977	3.897922195036693	3.834212007793284	0.007651476899327931	176.3348199769601	793.0848677469278	801.2554435082906	7.751148167756128e-09	0.8980171247985924	-0.05173083813168327	8.222306599494512	8.170575761362828	0.008070041658730705	694.0154050308804	9.779724682389297	94.28798001177853	-6.37115499246832e-10	1.258813379423697	-0.02622581458155036	84.53448114397078	84.50825532938923	0.1451957986035116	86.53112497318199	79.5103456460059	128.9988154027888	-3.488558858455448e-09	1.174847910567266	-0.2304952032137052	49.71896495999655	49.48846975678285	0.07415508759862978	123.4114815095173	31.51700399946342	109.4007817792357	-3.63641061706943e-12	1.122453165947841	0.1115490442636107	77.77222873550862	77.88377777977223	0.04875398853839843	103.5405891863506	4.873049365908001	13.9089570808289	-1.074554334401512e-10	1.088414704205081	0.01437555675184538	9.021532158169054	9.035907714920899	0.03712475214185355	13.9089570547166	633.9856726437018	717.2076303453797	-5.808925562789113e-11	1.128172992937821	-0.1029173908779523	83.32487509255574	83.22195770167779	0.05103815783262518	680.0612287639277	271.3181226407003	282.0845161207208	3.338714707479262e-09	0.8376623159229193	-0.5477274508549769	11.31412093087542	10.76639348002044	0.004967798537889605	247.865204844429	78.20600269026346	78.51424000928485	6.802856944432278e-09	0.6261790379287768	-0.0263900001741606	0.3346273191955415	0.3082373190213809	0.0008901184106068183	31.49922902009887	131.8256703673061	132.1082859889493	6.277894315509513e-10	0.6158146971764417	-0.02447491375734467	0.307090535400507	0.2826156216431623	0.0008168697640713674	48.08342260048934	346.4473110264	347.0930069031763	2.220044686973566e-08	0.6864922726786032	0.01204392553457291	0.6336519512417612	0.6456958767763341	0.001460979442618826	190.7149657021114	12.03339079558022	17.91467642305398	-4.590406284255e-10	0.9190922404072792	-0.002094571313646456	5.883380198787406	5.881285627473759	0.009557675114315642	13.71478686493589	2.543151240788972	2.879574952964	-3.613559278192735e-10	0.7416729531465664	0.001391280666582238	0.3350324315084455	0.3364237121750278	0.002288643765712174	2.322750452146869	2.047501031610079	2.388517745653288	2.544129905010517e-09	0.7752278353699352	0.002775435922456819	0.3382412781207526	0.3410167140432094	0.003002736947639254	1.544622327877319	0.858056645514043	1.415761729542937	-7.337184810621289e-07	0.9839720522753265	0.001425708213159235	0.5562793758157351	0.5577050840288943	0.01608153105028596	1.410171658905906	11.50249240486105	12.86975857232621	1.306005338597149e-10	0.7271648485840004	0.001401487426677459	1.365864680038475	1.367266167465153	0.00203451346770734	9.344574822432355	17.81984713693784	37.50871826912137	-1.585830078365547e-11	1.028019666336923	0.1528129663145751	19.53605816586895	19.68887113218352	0.02288803445784939	28.06613215481209	8.316716831675159	34.53787772482144	-1.310378472396678e-10	1.151766177750287	0.05034276763604101	26.17081812551024	26.22116089314628	0.06164681601254053	28.31861315191483
0.066	341.1686376590411	342.7473215091401	-1.637534552401121e-11	0.801923683984553	0.00907488872615652	1.569608961372874	1.57868385009903	0.003724892909205489	342.7473215022397	97.52819679454559	105.6940174953965	2.008745808579349e-09	0.9620835775279161	0.007283566783954283	8.158537134066973	8.165820700850928	0.01349341035309503	105.6940187099469	75.01047609451079	94.06690750310987	4.662936703425657e-14	1.154603833613825	-0.008491791301782394	19.06492319990085	19.05643140859907	0.06306298000711949	94.06690750312397	80.24510037153476	109.2333921671623	-1.970590357558422e-12	1.207036908600147	-0.01705213037311892	29.00534392600069	28.98829179562757	0.09594391778690819	109.2333921665666	21.18318833372232	23.2014097733041	-1.292615708914369e-09	0.9869834883824674	-0.004615606098583427	2.022837045680357	2.018221439581773	0.01647440572864601	23.20140961458815	129.3058938804256	146.8665674728825	-5.397663427331167e-10	1.178399305326647	-0.00584896539249435	17.56652255784939	17.56067359245689	0.07629301079181301	146.357628994938	273.7000905412541	284.4934787802219	7.049013261983816e-09	1.058935637444693	-0.02984220081695796	10.82323043978484	10.79338823896788	0.02931892868172219	271.65300287197	8.386876536245532	24.9893398233645	-6.740880076350209e-10	1.094776020803007	-0.003388965365742338	16.60585225248471	16.60246328711897	0.03906453909828698	22.65785311963007	13.86505276198468	17.82118916538191	-3.582481533648263e-13	0.8463276916533146	-0.02146104793355039	3.977597451330783	3.956136403397232	0.005326583348920545	17.82118916511439	6.589182672422142	9.782236018191695	-5.246636458622334e-13	0.9176112679056668	-0.002115655928498785	3.195169001698052	3.193053345769553	0.009444747604899462	9.782236018014199	2.035573439838704	10.97842578867103	-3.289743780165999e-08	1.184998641759835	-0.01324699088563579	8.956099339717957	8.942852348832321	0.08043074771088046	10.97842212548587	5.351522748928799	7.507749381776495	-2.607612042959673e-12	0.8927791618592333	-0.00646088503871324	2.162687517886409	2.156226632847696	0.007737615341496259	6.359035673855966	6.350092267038081	27.73659142703686	-9.047425308938983e-11	1.15548733586572	-0.01191900021035503	21.39841816020914	21.38649915999878	0.06351050508435982	27.5175436758704	364.127362170462	366.4167317327283	2.330356241309062e-09	0.8112164052359699	-0.05339048475804118	2.342760047024305	2.289369562266264	0.004014709799733267	242.1829612835571	0.9519047836346755	1.503269643103613	-1.900330307696985e-08	0.9966376262799355	-0.00323714071853639	0.5546020001874734	0.551364859468937	0.01779964308690957	1.503269050997926	46.32717067473911	58.0930410678914	-3.881131804828186e-10	1.069972864854531	-0.01639483853823856	11.78226523169053	11.76587039315229	0.03202826766081454	51.35994026663149	7.367063935163658	18.87702933935511	-4.540192527491271e-11	1.067269442286573	-0.01997654393524678	11.5299419481267	11.50996540419145	0.03134236579864108	16.6773139072648	0.7321610746858743	8.815648913388975	-1.238760302668673e-08	1.287596275179407	-0.000212571777819639	8.083700410480919	8.0834878387031	0.1827994119209305	8.815648365588133	1.018691881998051	1.197275801049968	3.794434134951619e-09	0.7905197965011795	0.001068193142689281	0.1775157259092282	0.1785839190519175	0.003397453753901402	1.197275999307775	172.9896683887705	176.8101027778808	6.282059483719848e-09	0.8911240387172142	-0.06931637818241261	3.88975076729272	3.820434389110307	0.00763543668931626	176.8101059781753	794.0339256369884	802.1860037482469	7.871307272644401e-09	0.8979045805546669	-0.06280092838049035	8.214879039638991	8.152078111258501	0.008062751646283291	694.7924229812536	9.788560172251962	94.23995661631929	-6.326409951462608e-10	1.258726521800239	-0.02435308236890952	84.47574952643623	84.45139644406733	0.1450949216123027	86.48593438286539	81.01236117500284	130.2329066895759	-4.376131623740065e-09	1.174164903996982	-0.2273820703666621	49.44792758493972	49.22054551457306	0.07375083943485539	124.5854068242135	31.49065462963749	109.4543846700793	-5.285133442001211e-12	1.122589661870901	0.1064771423199082	77.85725289812191	77.96373004044182	0.04880728863172137	103.5927867984366	4.86984317179272	13.91350265229666	-1.02455169348481e-10	1.088530440386534	0.01376366214493143	9.029895818359007	9.043659480503939	0.0371591696671815	13.91350262739945	635.6594660752497	718.7916098606147	-4.468418968173182e-10	1.128045881187716	-0.1079913097288449	83.24013509509379	83.13214378536495	0.05098625288394815	681.5545487301333	272.6641151014034	283.3644360672057	2.884403119129963e-09	0.8371716646852561	-0.569205181239228	11.26952614704154	10.70032096580231	0.004948217882593363	248.9467679474401	79.31063026476581	79.61772618710341	7.857367770314205e-09	0.6260366569454204	-0.02713743288476904	0.3342333552223868	0.3070959223376178	0.0008890704549692934	31.90404156494712	133.2242741418615	133.5052954071501	5.321191265394987e-10	0.6156810688309319	-0.02572893331583888	0.3067501986044717	0.2810212652886329	0.0008159644582861548	48.5227700297261	346.4399378877241	347.0808097448025	1.63811770259592e-08	0.6865359339743887	0.006993927394702765	0.6338779296836824	0.6408718570783851	0.00146150046974969	190.7363020984419	12.03772314360028	17.9197307853884	-4.259433049325079e-10	0.9190870079516489	-0.001125501774277941	5.883133143562401	5.882007641788123	0.009557273767896387	13.71860115197149	2.543198790413506	2.879703709159988	-3.339634575827422e-10	0.7416921322829216	0.001420394617679623	0.3350845241288021	0.3365049187464818	0.002288999616189938	2.322886564698031	2.043066559471798	2.38390154011393	2.910833780608857e-09	0.7752742872792312	0.002466709347949897	0.3383682712941821	0.340834980642132	0.003003864329536796	1.541765625651951	0.8547590139182718	1.412783550847254	-7.34560365936443e-07	0.9840532360405901	0.001383072993753368	0.5566414639352292	0.5580245369289826	0.0160919986886521	1.40720607490671	11.5001643363991	12.86695031286233	1.277127917309606e-10	0.7271682036082646	0.0008840874700516591	1.365901888993183	1.366785976463235	0.002034568892026146	9.34257443378865	17.80082785338973	37.54106422679874	-1.981109026827355e-11	1.028373044561037	0.1487975869089811	19.59143878650003	19.74023637340901	0.02295291722706205	28.09792057053025	8.307029013569007	34.57521690815266	-1.307563640695619e-10	1.15199906838024	0.04854071804322095	26.21964717654043	26.26818789458365	0.06176183555493653	28.35202195962401
0.068	342.3432602383953	343.921788707339	-8.088085756696728e-12	0.8019651201813223	0.008394860542951528	1.570133608400802	1.578528468943753	0.003726137967078027	343.9217887039309	97.81512351308146	105.9802897253236	2.001410037699713e-09	0.9621043185607036	0.005272180470668263	8.159894031771435	8.165166212242102	0.01349565452717092	105.9802909354385	75.06987280713781	94.11838678610854	1.479982802976565e-12	1.154549088977366	-0.008057402193176791	19.0565713811639	19.04851397897072	0.06303535384925307	94.11838678655597	80.58869820028346	109.5514453271834	1.987576769835186e-11	1.206925270435352	-0.0166953232633943	28.97944245016337	28.96274712689997	0.09585824084838833	109.5514453331922	21.2892051532489	23.30631515302056	-1.592731169175465e-09	0.9869090693679002	-0.004520879953011742	2.021630879724674	2.017109999771663	0.01646458246217359	23.30631495745444	129.9106077525636	147.4642525245927	-5.623884691274839e-10	1.178348807210817	-0.005779778484317085	17.55942455051339	17.55364477202908	0.07626218349810694	146.9531990010613	274.3952895102948	285.1733421604421	6.330249990860182e-09	1.058771215521961	-0.0309357698419567	10.80898841998923	10.77805265014728	0.02928034863254056	272.2980881900834	8.387039003020183	24.98751743676656	-6.611616115703711e-10	1.09476032471279	-0.003287149644900311	16.60376558339128	16.60047843374637	0.03905963030076511	22.65613047541414	13.87113236295762	17.82692000784393	-1.112488573484782e-12	0.8462715382222769	-0.02001315493780207	3.975800799824112	3.95578764488631	0.005324177370408053	17.82692000701318	6.591230707044659	9.784433113566486	-7.089502596091535e-13	0.9175999191243472	-0.001675583447388699	3.194877989969215	3.193202406521827	0.009443887389891284	9.784433113326648	2.039079468205987	10.96637539482838	-3.014186615579728e-08	1.184768647877676	-0.01233354991680239	8.939629476539197	8.927295926622396	0.08028283918955703	10.96637203848078	5.355223044416157	7.511510756756704	-3.04060943090434e-12	0.8927358075381873	-0.005646891074575095	2.161934603415122	2.156287712340547	0.007734921580832417	6.362099831003571	6.359134187451144	27.73648251057244	-8.781951554848177e-11	1.155422425987218	-0.009955648630478748	21.38730397175178	21.3773483231213	0.06347751817302624	27.51741091035759	364.2163334342906	366.5039981044304	2.255707065579315e-09	0.8110362896974187	-0.05169649662313821	2.339361166762929	2.28766467013979	0.004008885251926589	242.1712729656974	0.9530685141082358	1.503749036151771	-2.68877778236698e-08	0.9964365631022019	-0.003028590861328035	0.5537091129048631	0.5506805220435351	0.01777098636561767	1.5037481983813	45.57207038560442	57.33172498693407	2.141907762265305e-10	1.069888477234327	-0.01465154053411275	11.77430614186376	11.75965460132965	0.03200663210480766	50.68574548192402	7.358921661427671	18.86096347434147	-2.584409769523788e-11	1.067165361137535	-0.01829441603780559	11.5203362289516	11.5020418129138	0.03131625413515662	16.66266316824526	0.7321679564108612	8.815155515939493	-1.284742798257632e-08	1.287587788676343	-0.0001639594285138196	8.083151518957145	8.082987559528631	0.1827869996539415	8.815154947804411	1.019492217051365	1.198048073756207	3.284244900342292e-09	0.790559044002614	0.0009838863061197782	0.1775719703987227	0.1785558567048425	0.003398530210936354	1.198048245356812	173.5034368308536	177.3099188836867	4.350671989339361e-09	0.8908416654722079	-0.07445675598658641	3.880938808819701	3.806482052833115	0.007618139141207169	177.3099211000668	795.101567666924	803.2345904538353	7.91057797044914e-09	0.8977711062868973	-0.07305604249345447	8.206078829404802	8.133022786911347	0.00805411440290929	695.6661796001773	9.797110800197675	94.19590826586733	-5.212184017722166e-10	1.258645997286897	-0.02253922567691011	84.42133669134657	84.39879746566966	0.1450014625298288	86.44447418488912	82.53797331530221	131.4962849077999	-4.832951455702172e-09	1.173491711367511	-0.2239183635003929	49.18222995599811	48.95831159249772	0.07335455542200905	125.7873060576892	31.46619993494659	109.5066264455965	-3.257366598674594e-12	1.122720172120502	0.101791091484271	77.93863541916565	78.04042651064992	0.04885830584651259	103.6436327710719	4.866949418167882	13.91808808419926	-9.697673913899862e-11	1.088641413630774	0.01321610489386105	9.037922561137517	9.051138666031378	0.03719220073451398	13.91808806063334	637.4253304972456	720.463423873925	-6.936634044940604e-10	1.127911938256106	-0.1128408562229358	83.15093423290239	83.03809337667946	0.0509316155661211	683.1306465157244	274.0598734000769	284.6957953004333	2.087340841838703e-09	0.8366635172326419	-0.5876033977700897	11.22352529812646	10.63592190035637	0.004928019852947207	250.0714925915187	80.42307869615357	80.72901479875651	7.867076032286313e-09	0.6258902785992357	-0.02789269560864646	0.3338287982115845	0.305936102602938	0.0008879943215432453	32.30977222865912	134.6652191750887	134.9448206250843	4.542936027362998e-10	0.6155412750269695	-0.02679309824567735	0.3063945482413146	0.2796014499956372	0.000815018417966595	48.97272223864255	346.490456002127	347.1269843265964	1.760931800376397e-08	0.686557676898833	0.002537830151807895	0.6339904943175643	0.6365283244693721	0.001461760004366043	190.7756400039627	12.04203711236663	17.92491156258399	-4.116496657435853e-10	0.9190849216102583	-0.0001601876932767019	5.883034637910631	5.882874450217354	0.009557113743389262	13.72254534839197	2.543341727602901	2.879952637377103	-3.286184172002216e-10	0.7417118730150473	0.001472759321977891	0.3351381504522242	0.336610909774202	0.002289365943563755	2.323120555243281	2.039247021354833	2.379943520009197	2.48062898694501e-09	0.7753157631008004	0.002214798243617172	0.3384817004107471	0.3406964986543642	0.003004871296519478	1.539320276195897	0.851603460145136	1.409939818526675	-7.351324966056727e-07	0.9841320373966583	0.001343207135448387	0.5569931512460904	0.5583363583815387	0.01610216564909588	1.404374387370085	11.49862233847264	12.86511313826895	1.107388434423706e-10	0.7271703126625079	0.000565519789272399	1.36592528000703	1.366490799796302	0.002034603733935004	9.341264763286979	17.78095674826561	37.57102944609201	-1.519945974637338e-11	1.028716828245662	0.1446064721543815	19.64546622567202	19.7900726978264	0.02301621463736555	28.12772411736992	8.297501080450196	34.61099756905009	-1.233601137906604e-10	1.152223231611929	0.04676408958582898	26.26673239901407	26.3134964885999	0.06187274741228931	28.38405202663253
0.07000000000000001	343.5510220655399	345.1293152980015	7.614908703601486e-12	0.8020032382157294	0.007676836549172349	1.570616395912348	1.578293232461521	0.00372728368669525	345.1293153012103	98.1659593782734	106.3292315206649	7.332613960464585e-10	0.9621172212899302	0.002533888440179495	8.160738253951298	8.163272142391477	0.01349705078683302	106.3292319640176	75.14265385425287	94.1835530656921	3.427441663816921e-11	1.15449691043593	-0.007715237222165142	19.04861444866139	19.04089921143922	0.06300903389663315	94.18355307605378	80.94851362038558	109.886223674873	6.444050848486427e-11	1.206815870296485	-0.01637260224458844	28.95408265673199	28.9377100544874	0.09577435568769931	109.8862236943543	21.3943859136082	23.41041501697441	-1.456901266294608e-09	0.9868362266626373	-0.004421854089742395	2.020450957455952	2.01602910336621	0.01645497292974749	23.41041483808639	130.522077791187	148.068754319638	-6.334877067359912e-10	1.178298837943377	-0.005727171608054011	17.55240370005905	17.54667652845099	0.07623169130378007	147.5555622132901	275.1304197934931	285.892703510424	5.76143521779926e-09	1.058600990443783	-0.03197974502323458	10.79426346195416	10.76228371693092	0.02924046035732794	272.9807212791857	8.387087441753968	24.98560679614523	-6.176237993260614e-10	1.094745039313357	-0.003214409757661056	16.60173376414892	16.59851935439126	0.0390548505351122	22.65432967087404	13.87796894335402	17.83369556029156	-2.221212797026695e-12	0.8462195050194851	-0.01841008002470793	3.97413669696224	3.955726616937532	0.005321948893870797	17.83369555863288	6.593485692807509	9.786948586474942	-1.386141201820124e-12	0.9175913088262145	-0.001194323900165476	3.1946572175676	3.193462893667435	0.009443234798554087	9.786948586006009	2.042706180134584	10.95563269630726	-2.774792914883584e-08	1.184555008155487	-0.01143134303980024	8.924357859212479	8.912926516172679	0.080145691581681	10.95562960652858	5.359225553883122	7.515739405430864	-4.19857551503533e-12	0.8926984910193122	-0.00477290220284068	2.161286753750582	2.156513851547742	0.007732603718699368	6.365576574026938	6.368032478222547	27.73818587547365	-7.420032643867813e-11	1.155369084627859	-0.008021523896319539	21.37817492114742	21.3701533972511	0.06345042315083897	27.51908051558627	364.3325353228004	366.6187304364772	2.248716102215553e-09	0.8108621781154646	-0.04988512291218868	2.336080236588991	2.286195113676802	0.004003262831253043	242.1799449916586	0.9541076915524194	1.504172374333544	-1.856415915435505e-08	0.9962491094627782	-0.002813273169515043	0.55287795595064	0.550064682781125	0.01774431084492107	1.504171795910721	44.80390577677132	56.55811315779012	-4.130448760797378e-10	1.06981327334771	-0.01301036908549858	11.7672177501043	11.7542073810188	0.03198736340697304	50.00082942312203	7.35217424672332	18.84697118381447	-3.417519739423724e-11	1.0670700530625	-0.01675025817114039	11.51154719526229	11.49479693709115	0.03129236250498656	16.64988340599295	0.7321371190212428	8.814741813246167	-1.247841283080753e-08	1.287581268918703	-0.0001251640226154665	8.082729858247539	8.082604694224925	0.1827774644997631	8.814741261429562	1.020212919053531	1.198732917206319	3.786296071811579e-09	0.7905950073890599	0.000896474130105729	0.1776235240226831	0.1785199981527889	0.003399516890017062	1.198733115038915	174.039004003047	177.8313777935521	2.882887373267806e-09	0.8905399869604914	-0.07917257278234294	3.871546363287381	3.792373790505038	0.007599702118500495	177.8313792621928	796.2763253993652	804.3897745350901	7.73593389347127e-09	0.8976182650178254	-0.08256411470092387	8.196013250425821	8.113449135724897	0.008044235223545604	696.6271366774331	9.805359190223825	94.15567220808235	-5.418475668150791e-10	1.258571602989392	-0.02078435141887255	84.37109736927739	84.35031301785853	0.1449151718424025	86.4065920765029	84.08186528087367	132.7841125973283	-4.879511517064117e-09	1.172829522801885	-0.2200204465453451	48.92226776299994	48.7022473164546	0.07296682572551152	127.0125624660683	31.44382209492463	109.5579562939294	-4.720043800254814e-12	1.122845082275477	0.09752870068174127	78.01660549832306	78.11413419900479	0.04890718386386383	103.6935563034681	4.864384185701761	13.92276949168672	-9.279923357530251e-11	1.088748161821989	0.01273487483946253	9.045650431145491	9.058385305984954	0.03722400190238663	13.92276946913596	639.2803793541062	722.2203974567539	-9.129261235862884e-10	1.127771459741921	-0.11746545574339	83.05748355839097	82.94001810264758	0.0508743751529794	684.7869987053236	275.4991286213207	286.0721098805026	8.714931831743655e-10	0.8361404968568009	-0.6033916829022751	11.17637294208417	10.5729812591819	0.004907316220129773	251.2338612240556	81.54341429348385	81.84817653729371	8.614323449007699e-09	0.6257398648651024	-0.02865133770465556	0.3334135815145154	0.3047622438098599	0.0008868898330414067	32.71637371574143	136.1400151618883	136.4183683354017	3.621661026631529e-10	0.6153963282079251	-0.02767303430769736	0.3060262078210807	0.2783531735133833	0.0008140386217257828	49.43054035560877	346.5907493197244	347.2234333650565	2.327464559970238e-08	0.6865602808568168	-0.001319931170240104	0.6340039765022847	0.6326840453320446	0.001461791089561441	190.8303218234065	12.04633911119504	17.93021734748486	-3.843658377689074e-10	0.9190859575951288	0.0007946850342307911	5.883083551255585	5.883878236289816	0.009557193204148899	13.72661817473137	2.54358787218499	2.8803289780887	-3.040877168125622e-10	0.7417324831883163	0.001546958226258341	0.3351941476774525	0.3367411059037109	0.002289748466831246	2.323458792218181	2.035986768569634	2.376584065412831	2.250203818415786e-09	0.7753532239282663	0.002013115269524538	0.3385841815736723	0.3405972968431968	0.003005781073043686	1.53725065002724	0.8485792990551035	1.407221987215434	-7.357089189391486e-07	0.9842086564695648	0.001307376397616057	0.5573353117627147	0.5586426881603307	0.01611205719857891	1.401668077712814	11.49792929238367	12.86431974208506	9.99518801059196e-11	0.7271717725091502	0.0004489786548869485	1.365941471046502	1.366390449701389	0.002034627851176151	9.340705493226224	17.76039344994516	37.59873453982911	-1.369892393965344e-11	1.029050632283237	0.1402734053536373	19.6980676845303	19.83834108988394	0.02307784139915442	28.15562373362664	8.288025146696169	34.64522793062783	-1.189791876132773e-10	1.152439379406959	0.04498876214943139	26.31221402178223	26.35720278393166	0.06197988190144795	28.41471815619277
0.07199999999999999	344.7899928954148	346.3680703495	-5.803246772018156e-12	0.8020380922238687	0.00701948261807458	1.571057971467084	1.578077454085158	0.003728331604803002	346.3680703470546	98.59291197304313	106.7536466594075	4.732606251334204e-10	0.962120991202396	-0.0002502484187713056	8.160984934783084	8.160734686364313	0.01349745877243569	106.7536469455556	75.22979436458151	94.2634425978663	4.682593202076646e-11	1.154447029737374	-0.007362795554465939	19.04101102883927	19.0336482332848	0.06298388329375894	94.26344261202252	81.32375378287028	110.2370001273822	9.155265434657167e-11	1.206708712075329	-0.01601772059374616	28.9292640651057	28.91324634451195	0.09569226071510892	110.23700015506	21.49838512461467	23.51336938677653	-1.638033292339358e-09	0.9867650637863263	-0.004314647064093952	2.019298909225952	2.014984262161858	0.01644559040929161	23.51336918564792	131.1393230447451	148.6790832812632	-6.65357546836276e-10	1.178249285508726	-0.005683950540506016	17.54544418705864	17.53976023651813	0.07620146550361404	148.1637324067074	275.9015851407374	286.6476870074944	5.071660313937798e-09	1.058425222247247	-0.03297816943073022	10.77908003618779	10.74610186675706	0.02919933014397206	273.6972047482796	8.386995268884242	24.98356970898781	-6.471821620279705e-10	1.094730039891866	-0.003165760075355912	16.59974020017892	16.59657444010357	0.03905016076330967	22.65241547514571	13.88559218551752	17.8415662922155	-9.857080429664933e-13	0.8461720161266747	-0.01664442599860804	3.972618532696589	3.955974106697981	0.005319915850407427	17.84156629147943	6.595954702734909	9.789797703544535	-6.3007585260344e-13	0.917585685733027	-0.0006700460113199271	3.194513046820946	3.193843000809625	0.009442808637586252	9.789797703331379	2.046469583646317	10.94615391285198	-2.463110876371744e-08	1.184357300693698	-0.01056403408874764	8.910248363294411	8.899684329205662	0.08001898046968148	10.9461511701365	5.3635411123275	7.520456504497774	-2.662037257294969e-12	0.892667651816365	-0.003836110119915997	2.160751502290189	2.156915392170273	0.007730688707918919	6.369485091634648	6.376781133489332	27.74166141560913	-7.187610229220098e-11	1.155327134232105	-0.006117818966688521	21.37099810108649	21.3648802821198	0.06342912234890319	27.52251262579059	364.4731629208944	366.7581342943388	2.226527184845395e-09	0.8106944816019399	-0.04795313505391716	2.332924508498333	2.284971373444416	0.003997854965216164	242.2072840055105	0.9550564973113919	1.504559637830742	-2.546059128805123e-08	0.996075249622781	-0.002605045805463568	0.5521081863248136	0.54950314051935	0.01771960551642564	1.504558844528607	44.02601710855623	55.77564738894474	1.607043109697059e-10	1.06974704741101	-0.01134883086439415	11.7609791112529	11.74963028038851	0.03197040463113132	49.30822886089873	7.347673480176188	18.83612796802799	-1.528568938091723e-11	1.066983406529443	-0.01510822934887462	11.50356271720068	11.4884544878518	0.03127065793498576	16.63992406361803	0.7320242117237508	8.814347399188499	-1.273618938091303e-08	1.287576392605749	-9.131307049300737e-05	8.082414500535242	8.082323187464748	0.1827703332106967	8.814346835972577	1.020950249658592	1.199437587065487	3.319067486129423e-09	0.7906277732104999	0.0008168305648574437	0.1776705068420377	0.1784873374068952	0.003400416088976296	1.199437760485559	174.5940342178012	178.3721027859359	1.959176987309519e-09	0.890220451655773	-0.08355408635953405	3.86162265449427	3.778068568134736	0.007580222245689583	178.3721037840072	797.5484575702282	805.6417872390182	7.53951201470926e-09	0.8974473767048921	-0.09144405246085004	8.18477372125087	8.09332966879002	0.008033203833804927	697.6671311652382	9.813287291990656	94.11907560443453	-4.890963467563125e-10	1.258503127845175	-0.0190934257035645	84.32488173814743	84.30578831244387	0.144835792216727	86.37212667754025	85.63955925611791	134.0920193386085	-5.035659916829971e-09	1.172179317425116	-0.2158863464250353	48.66834642891565	48.45246008249061	0.0725881058791243	128.2570051827398	31.42353858051092	109.6087985063692	-2.923813968713773e-12	1.122965048425771	0.0936970570822527	78.09156286877602	78.18525992585828	0.04895417326919978	103.742965983286	4.862159170044418	13.92760255731965	-8.74924299676394e-11	1.088851247616945	0.01232395327077152	9.053119434004458	9.065443387275229	0.03725473779901976	13.92760253605847	641.2235159387915	724.0613652776406	-1.038332753111604e-09	1.127624595374496	-0.1220477041138445	82.95989704296291	82.83784933884907	0.05081460145429433	686.5225035463064	276.9790880087335	287.4894679429795	1.852299286175807e-10	0.8356042080306302	-0.6178488775801672	11.12822881182619	10.51037993424602	0.004886177119587644	252.4305342905996	82.67128887791878	82.97487786919994	8.263332768043696e-09	0.6255854447967311	-0.0293988335171096	0.3329878247982614	0.3035889912811518	0.0008857573077816989	33.12365266322126	137.6414484712253	137.9186893293432	2.993709169452075e-10	0.6152470903822672	-0.02840655093891171	0.3056474090567594	0.2772408581178477	0.0008130310059852385	49.89389498243943	346.7335149339418	347.3627881187376	3.08168629503669e-08	0.6865462928707	-0.004658371173397652	0.6339315559691708	0.6292731847957732	0.001461624113179698	190.8979248391447	12.05062197857712	17.93564450432677	-3.697761645493625e-10	0.9190900903362829	0.001743845801683726	5.883278679947956	5.88502252574964	0.009557510194821633	13.73081659104667	2.543939797482317	2.880839571886216	-2.969407497666054e-10	0.7417542846801557	0.001646382674530498	0.3352533917293677	0.3368997744038982	0.002290153169532595	2.323907334427069	2.033233464441262	2.373775298136589	1.528478314402615e-09	0.775387569041998	0.001863667590970981	0.3386781661043561	0.3405418336953271	0.003006615420715144	1.535528305493094	0.8456803258300385	1.404622551180323	-7.349407905865579e-07	0.9842832645646128	0.001273531962046438	0.5576686933882378	0.5589422253502843	0.01612169495830097	1.399079718659235	11.4981276768351	12.86463887214816	8.059604025834055e-11	0.7271732146068043	0.0005537298939987873	1.365957465419058	1.366511195313057	0.002034651675473571	9.340953810840194	17.7392489480857	37.62425743445007	-1.437541058413316e-11	1.029374166709154	0.1358234191888439	19.74918506717552	19.88500848636437	0.02313772944849607	28.1816705984772	8.278678217598125	34.67793513329967	-1.15952150658849e-10	1.152647232503929	0.04323239460570411	26.35602452109584	26.39925691570154	0.06208307996647027	28.44403881060645
0.074	346.0565185115671	347.6343049095425	2.348532479601317e-11	0.8020697423744662	0.006327334872865189	1.571459063102482	1.577786397975347	0.003729283449132005	347.6343049194388	99.08062623941362	107.2393400012216	-2.939868626317121e-10	0.9621169452881173	-0.002006432505191471	8.160720194313166	8.158713761807974	0.01349702091798471	107.239339823468	75.32648210048863	94.35354811148382	8.486955582753808e-11	1.154400083671036	-0.006791701256946872	19.03385771225213	19.02706601099518	0.06296022154300392	94.3535481371412	81.70994646959053	110.5995943462941	1.290923479224659e-10	1.206604412702926	-0.01548014976214338	28.90512802646566	28.88964787670352	0.09561242349225478	110.5995943853207	21.60121735075867	23.61517012929956	-1.554182366136914e-09	0.9866955521452337	-0.004221447162274712	2.018174225703175	2.0139527785409	0.01643643075270429	23.61516993846672	131.7602297734911	149.2931327426508	-6.935229057702941e-10	1.178200111646475	-0.005637601239329865	17.53854057039899	17.53290296915966	0.07617148246635765	148.7756101748371	276.7048599978757	287.4343887810319	4.638422868019632e-09	1.058244152345186	-0.03393215857188198	10.76346094172812	10.72952878315624	0.02915701975253358	274.4438143972275	8.386770498716048	24.98138536472952	-5.762150964705448e-10	1.094715190056488	-0.003151887232259137	16.59776675324573	16.59461486601347	0.03904551831595388	22.65036848344505	13.89403247869256	17.85058102331422	-4.048924390209763e-12	0.8461295115968636	-0.01471165710778454	3.971260201729449	3.956548544621664	0.005318096847051652	17.85058102029071	6.598644890420395	9.792995119823376	-2.179579433603251e-12	0.9175833066930961	-0.0001018230553723954	3.194452052458352	3.19435022940298	0.009442628341533145	9.792995119086022	2.050291843782854	10.93786284352394	-2.339578034082912e-08	1.184175166277645	-0.009698980276722478	8.897269980017803	8.887570999741081	0.07990242737760191	10.93786023836436	5.368180839412937	7.525682566482746	-5.611903303170962e-12	0.8926437450020261	-0.002834934556393684	2.160336661626203	2.157501727069809	0.007729204500210042	6.373844059106858	6.385367883553618	27.74686454559275	-6.189554424551602e-11	1.155296394977347	-0.004244135491515344	21.36574079753065	21.36149666203913	0.06341351867195319	27.52766294567976	364.6353685675221	366.9193681447306	2.138052568323445e-09	0.8105336134347136	-0.04590167560505293	2.329901252813542	2.283999577208489	0.003992674112725425	242.251569963552	0.9558779967544887	1.504891568012365	-1.819344861569983e-08	0.9959150886008865	-0.002386444183152955	0.5514000154410295	0.5490135712578765	0.01769687716533488	1.504891001140157	43.23750849294712	54.98338425455825	-4.057103264454298e-10	1.069689759187896	-0.009709330037003128	11.75558509164813	11.74587576161113	0.03195574182221708	48.60710402030998	7.344099496413865	18.82687055611868	-2.563332185401279e-11	1.066905323232936	-0.0136010213237456	11.49637208102856	11.48277105970481	0.0312511113015122	16.6314034908523	0.7318725366856236	8.813977863921169	-1.226428836265114e-08	1.287572720955011	-7.173083064286926e-05	8.082177058066188	8.082105327235546	0.1827649638449974	8.81397732157351	1.02160622785077	1.200054402353234	3.757356575179172e-09	0.7906574530316377	0.0007350992167338178	0.1777130752857301	0.1784481745024639	0.003401230801690225	1.200054598673752	175.1666572875812	178.9301570322689	1.298801843852004e-09	0.8898842139453609	-0.08770783484114693	3.851207579528847	3.7634997446877	0.007559777839281425	178.9301576939227	798.9095814574571	806.9821801103152	7.167119897566465e-09	0.8972595667542542	-0.09984029317532252	8.172438946033489	8.072598652858167	0.008021097480356435	698.7790928705998	9.820887166260293	94.0859540877767	-5.085279142225119e-10	1.258440350944965	-0.01746731524065823	84.28253423675706	84.26506692151641	0.1447630564620382	86.34092407424778	87.21048262466324	135.4186648436902	-4.714292622942651e-09	1.171541020978845	-0.2121750562148893	48.4203572752419	48.20818221902702	0.07221823379049609	129.5193527981037	31.40552895732043	109.6595656282075	-4.509906337268887e-12	1.123080397565142	0.09033336622312445	78.16370330466397	78.25403667088709	0.04899939678974972	103.7922557467845	4.860286416783854	13.9326423120403	-8.411923241302688e-11	1.088951254922311	0.01198461922256725	9.060371276033882	9.072355895256448	0.03728458005122195	13.93264229159884	643.2564402468767	725.9876692551974	-1.09238262879785e-09	1.127471256063957	-0.1269014093712364	82.85813041769194	82.7312290083207	0.05075226735446035	688.3384198268303	278.4999889262901	288.9465011478273	-8.149082797448415e-11	0.8350552596656181	-0.6326494374051096	11.07916165894235	10.44651222153724	0.004864632738734373	253.6603178293412	83.80598114486676	84.10841298575117	8.636012793772352e-09	0.6254271058622661	-0.03011996817261158	0.3325518090570235	0.3024318408844119	0.0008845974932168773	33.53128515529348	139.1638460399579	139.4400654658669	2.54728627080425e-10	0.6150942477201552	-0.02904050299011763	0.3052599288991067	0.2762194259089891	0.0008120002974857037	50.36095020472433	346.9119381757241	347.5382204976258	3.850665303284373e-08	0.6865180850343495	-0.007503217209452904	0.6337855391110738	0.6262823219016209	0.001461287449452019	190.9762020098082	12.05488832919019	17.94118790983559	-3.401174931971784e-10	0.919097290783479	0.002680913873152231	5.883618666772243	5.886299580645395	0.009558062510582282	13.73513641454806	2.544404372540642	2.881490744226391	-2.728831154097389e-10	0.74177761208224	0.00176957790447583	0.3353167937812724	0.3370863716857482	0.002290586275993876	2.324471857856059	2.030946786895452	2.371473599898942	1.208633642821311e-09	0.7754196838607735	0.001760742148469475	0.3387660708550204	0.3405268130034899	0.003007395795139458	1.534127661642424	0.8429072727056539	1.402139208702716	-7.358727620795924e-07	0.9843559021994226	0.001238474635921585	0.5579934613611404	0.559231935997062	0.01613108370515629	1.396606913020724	11.49927612367517	12.86613716148713	6.789158644993076e-11	0.727175298955577	0.0008804544570529737	1.365980583354916	1.366861037811969	0.002034686110621164	9.342065716288159	17.71761776532997	37.64765882805821	-8.263716100298524e-12	1.029687171570784	0.1312761731148242	19.79876488961342	19.93004106272824	0.0231958161246688	28.20590375780463	8.269462757728133	34.7091310112416	-1.081102013467117e-10	1.152846878201554	0.04149451138865833	26.3981737421248	26.43966825351346	0.06218236479820091	28.47202432227448
0.076	347.3429462272088	348.920465345608	-2.997191383968811e-11	0.8020982579659175	0.005698599889158262	1.571820518510097	1.577519118399255	0.003730141231368189	348.9204653329784	99.58894141373123	107.7464361616569	-5.862642871168333e-10	0.9621088577164177	-0.002696269674629592	8.160191017600278	8.157494747925648	0.0134961457122439	107.7464358071832	75.42206398845498	94.44346851217391	1.07560294004827e-10	1.154357669772685	-0.005992761962158194	19.02739728568108	19.02140452371892	0.06293885173482713	94.44346854469106	82.09837495582984	110.9656190575495	1.607248223400859e-10	1.206504331336002	-0.0147429057448507	28.88198700746456	28.86724410171971	0.09553587759677387	110.9656191061392	21.70325952013249	23.71619922338184	-1.69288230655873e-09	0.9866275099787637	-0.004134220287129366	2.017073923536467	2.012939703249337	0.01642746966295306	23.71619901551849	132.3814629388318	149.9075746358632	-7.440944527203897e-10	1.178151359093597	-0.005587085664334286	17.53169878269574	17.52611169703141	0.07614176795790213	149.3878790200863	277.5362167959933	288.248802498992	3.966813877376296e-09	1.058058020561652	-0.03484307162013088	10.74742877461887	10.71258570299874	0.02911359039318428	275.2167280573013	8.386454957543966	24.97907801762001	-4.932965425030744e-10	1.094700331978195	-0.003169385430732502	16.59579244550678	16.59262306007604	0.03904087384359029	22.64820994353346	13.9033146282607	17.86078521075677	-8.858087874319409e-13	0.846092446159158	-0.01260548403454709	3.970076066530616	3.957470582496069	0.005316511117246124	17.8607852100953	6.601562103771549	9.796554983717602	-5.613287612504791e-13	0.917584435866044	0.0005118776415934984	3.194481002304461	3.194992879946055	0.009442713915720161	9.796554983527704	2.054052764271013	10.93060399177594	-2.227134085486249e-08	1.184008427724584	-0.00885400377091778	8.885405231275842	8.876551227504924	0.07979587534233297	10.93060151182459	5.373153828304015	7.531437135598073	-2.303206236842215e-12	0.8926272400037405	-0.001766999251742576	2.1600503065458	2.158283307294058	0.00772817998536686	6.378671386527271	6.39377478450342	27.75374515658224	-6.845443656366967e-11	1.155276688069379	-0.00240065301691812	21.36237102509573	21.35997037207882	0.06340351718736874	27.53448168723987	364.816448517587	367.0997284519354	2.160568668418961e-09	0.8103799697300413	-0.04373746513448975	2.327017399482879	2.28327993434839	0.00398773214940216	242.3111708435437	0.9565713074335386	1.505149998554082	-2.39232051044147e-08	0.9957687305436841	-0.002174977839546079	0.5507536689600899	0.5485786911205438	0.01767613303410688	1.505149253153889	42.42999848209733	54.17308661458377	1.333933519198638e-10	1.069641655687673	-0.007969643649548238	11.75105777613598	11.74308813248643	0.03194343501447199	47.89017255842195	7.342298189123168	18.82025893258333	-1.229803064939361e-11	1.066835683677895	-0.01200206796611746	11.48996281142627	11.47796074346016	0.03123368869233682	16.62525742701618	0.7316840405513687	8.813618706222407	-1.236973801166386e-08	1.287569842475818	-5.624851915865838e-05	8.081990914190197	8.081934665671039	0.1827607545114823	8.813618159211586	1.022286655049521	1.200698424534845	3.349459643670061e-09	0.7906841390156955	0.0006604110524439244	0.1777513584328798	0.1784117694853238	0.003401963498589774	1.200698599542896	175.7556021696041	179.5042414379738	9.413385626544368e-10	0.8895320090442104	-0.09168864821140509	3.840327916581105	3.7486392683697	0.007538421463871182	179.5042419175236	800.3531655484735	808.4044122136125	6.897431958918787e-09	0.8970556818840607	-0.1078227181513796	8.159069383290491	8.051246665139113	0.008007975502114753	699.9575318577682	9.828175620332477	94.05615933791324	-4.647889850772913e-10	1.258383041998234	-0.01591010800464485	84.24389382558542	84.22798371758077	0.1446966879780479	86.31284514287648	88.79920064669868	136.7676851659922	-4.580091667039099e-09	1.170912893447242	-0.2090675071676569	48.17755202646116	47.9684845192935	0.07185609341795958	130.8030653573183	31.38975910562959	109.7106520067416	-2.614797267597169e-12	1.12319183263062	0.08743380997535555	78.23345909113664	78.32089290111199	0.04904312541717201	103.8418063863183	4.858773699232446	13.93794270173113	-7.834993764888054e-11	1.089048785764571	0.01171987014066158	9.06744913235802	9.079169002498681	0.0373137063301203	13.93794268269163	645.3848244222918	728.0045553162037	-1.099536295345871e-09	1.1273109845989	-0.1321655863438057	82.7518964802557	82.61973089391189	0.05068719693629255	690.2396819868934	280.0648979766905	290.4454848287016	1.559022633212948e-10	0.8344928511845912	-0.648527511069677	11.0291143630808	10.38058685201113	0.004842657997194547	254.925089133661	84.94614326355165	85.24744669122494	8.07353739418204e-09	0.6252650330086187	-0.03080265522918202	0.3321060829024709	0.3013034276732889	0.0008834118486699525	33.93872529774868	140.7039709882961	140.979232924947	2.24335355847316e-10	0.6149382228876318	-0.02960293317295619	0.304864869823813	0.2752619366508568	0.0008109494288446087	50.83063933059135	347.1201095279275	347.7437640032639	4.516552071232027e-08	0.6864777408064813	-0.009922280576528953	0.6335767559129107	0.6236544753363817	0.001460806068530075	191.0631901598838	12.05913200215532	17.94684226656063	-3.131350491403229e-10	0.9191075237574503	0.003608388903603294	5.884101875501715	5.887710264405318	0.009558847493346042	13.73957323602454	2.544983781057197	2.882288473330401	-2.602932105966183e-10	0.7418028100254062	0.001919399161322376	0.3353852931118809	0.3373046922732033	0.002291054202532352	2.325157767326407	2.029088354526678	2.36964475450495	6.636393674180896e-10	0.7754504029072005	0.001706223747658578	0.3388501762306134	0.3405563999782719	0.003008142440611563	1.533028881831475	0.8402654319676262	1.39977574089589	-7.353809473309436e-07	0.9844264522579168	0.001201232578000856	0.5583090763502634	0.5595103089282643	0.01614020784757137	1.394253534146445	11.50141336646218	12.86887762871352	5.493504089126855e-11	0.7271787125422827	0.001445817279867229	1.366018444971476	1.367464262251343	0.002034742507107526	9.344094887737427	17.69556155700378	37.66897014871914	-1.330631438367647e-11	1.029989444664454	0.1266458045409138	19.84676278717444	19.97340859171536	0.02325204945095979	28.22834164354105	8.26037721720985	34.73882552037786	-1.086996742616364e-10	1.153038406310812	0.03977580782472631	26.43867249534328	26.47844830316801	0.06227776186131233	28.49868352845726
0.078	348.6439380523011	350.2211153400254	2.174793678477727e-11	0.8021237045671142	0.00503414581110859	1.572143141913166	1.577177287724274	0.003730906860041322	350.2211153491896	100.0893523796406	108.2459043595999	-8.332777245989575e-10	0.962099429408714	-0.003022178648769544	8.159574158608121	8.156551979959351	0.01349512548871922	108.2459038557742	75.50850293225956	94.52520971780503	1.497573731690238e-10	1.15432098762537	-0.005104893470680835	19.02181167901616	19.01670678554548	0.06292037565717686	94.52520976307902	82.48218393724883	111.3283413991954	1.872700883254197e-10	1.206409518131396	-0.01392372583652595	28.86008118778307	28.84615746194655	0.09546341749535472	111.3283414558101	21.80468399450636	23.81662891922181	-1.58065854849454e-09	0.986560837268936	-0.004051422801636834	2.015996347517087	2.011944924715451	0.01641869365967359	23.81662872513805	133.0002000229603	150.5195751052727	-7.667345647277557e-10	1.178103027529317	-0.005543626424797808	17.52491870873725	17.51937508231245	0.07611232147787279	149.9977149275848	278.3914825835343	289.0867863931317	3.538460524588061e-09	1.057867073692202	-0.03570284642545094	10.7310066560229	10.69530380959744	0.02906910469858535	276.0119950398982	8.386046385522642	24.97662765449064	-4.308043782819126e-10	1.09468532137503	-0.003216839927847291	16.59379810889584	16.59058126896799	0.03903618225418384	22.64592105100543	13.91346348835352	17.87222186074684	-2.928986914119136e-12	0.846061287451591	-0.01032253376223662	3.96908090615556	3.958758372393323	0.005315178452302488	17.87222185855964	6.604712116286692	9.800490695024433	-1.632957657982104e-12	0.9175893439283378	0.001171740014974531	3.194606838722765	3.19577857873774	0.009443085881400148	9.800490694472002	2.057719085109446	10.92430695918191	-2.201622463504638e-08	1.183856689120138	-0.008033718079023373	8.874621592151486	8.866587874072463	0.07969903227205016	10.92430450763818	5.378469140075749	7.537738833240969	-4.202499459537989e-12	0.8926186189911232	-0.0006310573116704991	2.15990075047689	2.15926969316522	0.007727644906987003	6.38398424282716	6.402001835482729	27.76227090846602	-6.129124985321255e-11	1.155267832508146	-0.0005878730392556141	21.36085694602254	21.36026907298329	0.06339902340068058	27.54293670946857	365.0138684090123	367.2966784512495	2.036309010300386e-09	0.8102339263568924	-0.04146944426132388	2.324279486498578	2.282810042237254	0.003983040279185723	242.3845597262006	0.9570949912917619	1.50531121711198	-1.778540175551013e-08	0.9956362905874433	-0.001953213676661896	0.5501694394968801	0.5482162258202182	0.0176573825140538	1.505310662953712	41.60060446024324	53.34168429887662	-3.579864737979221e-10	1.069602783661978	-0.006320725272745139	11.74740056390613	11.74107983863338	0.03193349344806801	47.15471569470848	7.341047278902725	18.81483752112123	-2.056171205522261e-11	1.066774384029277	-0.01053381619848979	11.48432405841699	11.4737902422185	0.03121836061347396	16.62019946393087	0.7314805769013504	8.813254963132719	-1.150956591144947e-08	1.287567343264431	-5.49138368522185e-05	8.08182930006822	8.081774386231368	0.1827570998774712	8.81325445416017	1.022897417335152	1.201267511040077	3.714648474234528e-09	0.7907079466069172	0.0005845745073669099	0.177785519197558	0.1783700937049249	0.00340261729766925	1.201267705129112	176.3591541857178	180.0928209611612	7.254816747348514e-10	0.8891647146638837	-0.09534796773378215	3.829014743177122	3.73366677544334	0.007516214123491509	180.0928213307461	801.8717223431375	809.9012567781108	6.644852112991373e-09	0.8968366615203783	-0.1151971638938997	8.144731598867116	8.029534434973217	0.00799390323222425	701.1963886526086	9.835143257533799	94.0295255067618	-4.821413823741239e-10	1.258330970842305	-0.01441808980553203	84.20880033903353	84.194382249228	0.1446364116655097	86.287734544397	90.40760904930843	138.1410643426886	-4.123595243044065e-09	1.170293751701283	-0.2059560543053525	47.93941134768552	47.73345529338017	0.0715009101813493	132.1100282489931	31.3762780370018	109.762479679527	-4.413441834216769e-12	1.123299941859871	0.085009206218374	78.30119243630688	78.38620164252525	0.04908558621311149	103.892023668432	4.857628797407012	13.94355652664929	-7.546551578085925e-11	1.089144456427258	0.01153036706093025	9.074397362181351	9.085927729242281	0.03734229917948262	13.94355650831073	647.6115901358746	730.1153182129761	-1.047040787405251e-09	1.127143509091566	-0.1373047917991835	82.64103286890072	82.50372807710154	0.0506192907499593	692.2293862982551	281.6711324216021	291.9867436245096	7.457984785297356e-10	0.8339169387590413	-0.6624870013280426	10.97809820423563	10.31561120290759	0.004820257847782303	256.2250773441888	86.08979586705635	86.39003339364879	8.108333962586478e-09	0.6250995009370787	-0.03141391291827394	0.331651439510708	0.300237526592434	0.000882202484012453	34.34521710135487	142.2575285551783	142.5319621721713	2.214959327062616e-10	0.6147795270840669	-0.03002993631259625	0.3044635533055469	0.2744336169929506	0.0008098819152230429	51.30161547841218	347.352580404004	347.9739452725461	5.071943404155732e-08	0.6864271768177188	-0.01195031158345437	0.6333151801255568	0.6213648685421024	0.001460202966389756	191.1570895301413	12.06335147894855	17.9526007161454	-2.773689888879716e-10	0.9191207513409532	0.004522686632384654	5.884726550564461	5.889249237196846	0.009559862291149348	13.74412143982475	2.545683535911518	2.883238004596651	-2.351047100057624e-10	0.7418302332766086	0.002094611162556344	0.3354598575225768	0.3375544686851332	0.002291563560306806	2.325969902734181	2.027628115097998	2.368256979175886	4.940094392585914e-10	0.7754805545471037	0.001696115866033437	0.3389327482118539	0.3406288640778874	0.003008875473375301	1.532213805771049	0.8377561901749135	1.397535108199323	-7.370213707044715e-07	0.9844948207987103	0.00116381598895031	0.5586151020354594	0.5597789180244097	0.01614905477192741	1.392022407132985	11.50458884924577	12.87291877801946	4.624023039467851e-11	0.7271841666653536	0.002250987538575327	1.366078941235117	1.368329928773693	0.002034832618862316	9.347092027256922	17.67313171211487	37.688210961006	-1.059410892345625e-11	1.030280796920333	0.1219426991569066	19.89313654973423	20.01507924889113	0.02330637997487596	28.24899419011624	8.251420948027668	34.76702748253345	-1.038533148367549e-10	1.153221903314067	0.0380752208297561	26.47753131367603	26.51560653450579	0.06236929596669395	28.52402433021638
0.08	349.9545017100254	351.5313618992446	-1.599476107116971e-11	0.8021461466417515	0.004432462127553148	1.57242772709161	1.576860189219163	0.003731582218897788	351.5313618925047	100.5814353128775	108.7367911739074	-1.164685847765412e-09	0.9620886508217702	-0.003513151851267816	8.158869012881215	8.155355861029948	0.01349395924770131	108.736790469702	75.58538345351009	94.5982155715987	1.675583560789562e-10	1.154290019422846	-0.004265295007169764	19.01709741309578	19.01283211808861	0.06290478180167752	94.5982156222542	82.86006920969589	111.6863744195103	2.17148909964493e-10	1.206320062488787	-0.01312320772103132	28.83942841753543	28.8263052098144	0.09539510223263047	111.6863744851578	21.90533876386046	23.91631714668968	-1.729828863483718e-09	0.9864955556706749	-0.003963428807040644	2.01494181163626	2.01097838282922	0.01641010530007574	23.91631693428979	133.615001877338	151.1276730749682	-8.164691145395864e-10	1.17805501204768	-0.005514373392794198	17.51818557102294	17.51267119763014	0.07608307884623589	150.6036617880257	279.2661349059749	289.9438499856623	2.994443137893654e-09	1.057671609920126	-0.03650695085596818	10.71422203054344	10.67771507968747	0.02902363701311754	276.8253330084603	8.385548101355962	24.97401535409366	-3.429661207809964e-10	1.094670010896936	-0.003296924306177478	16.59176417704387	16.5884672527377	0.03903139751870947	22.64348401133527	13.92449786758832	17.88492986338926	-7.817670122367559e-13	0.8460365144259581	-0.007857875667093991	3.968289871468041	3.960431995800947	0.00531411914143795	17.88492986280549	6.608099328075961	9.804814942039002	-4.862082958467795e-13	0.9175983071600504	0.001878956731194814	3.194836657231846	3.196715613963041	0.009443765212544149	9.804814941874517	2.06128020295353	10.91892421236005	-2.097787861476963e-08	1.183719493387628	-0.007238727115994347	8.864882736522517	8.857644009406522	0.07961157193799462	10.91892187643791	5.384133623068922	7.544604915804724	-1.945086453014611e-12	0.8926183755678914	0.0005747649798842404	2.159896527755917	2.160471292735802	0.007727629799029743	6.389798690899346	6.410044472584372	27.77240900321697	-6.649619743726021e-11	1.155269652463704	0.001196426570013812	21.36116810406258	21.3623645306326	0.0633999469177432	27.55299540110937	365.2254541915938	367.5080405671373	2.029328760588811e-09	0.8100958184963268	-0.0391069082602463	2.32169328380376	2.282586375543513	0.003978608389835309	242.4704340044467	0.9574797163620765	1.505385676554296	-2.242783888467548e-08	0.995517772909925	-0.00174118944169264	0.5496471496339119	0.5479059601922193	0.01764061991105994	1.505384977746784	40.75008522280624	52.49007376100915	1.236616364863607e-10	1.069573033185669	-0.004613768030324144	11.74460230623323	11.73998853820291	0.0319258868169178	46.40152059412041	7.341208059394472	18.8116729327635	-1.518278558432229e-11	1.066721302942118	-0.008978663942971943	11.479443537312	11.47046487336902	0.03120509367089533	16.6171712044845	0.7312581186710859	8.812866676337828	-1.181196723765154e-08	1.287564817493601	-5.741406817574005e-05	8.081665971734918	8.081608557666742	0.182753406479428	8.812866153992578	1.023534495046758	1.201865211196252	3.376868038668102e-09	0.7907289716485647	0.0005150233696733103	0.177815692779821	0.1783307161494943	0.003403194786507509	1.201865387636382	176.9744289472563	180.6931945463004	5.83050441260724e-10	0.8887839416958653	-0.09855585320391551	3.817321452248023	3.718765599044107	0.007493260626488657	180.6931948433261	803.4541742776769	811.4619223994014	6.490783466261973e-09	0.8966039464861301	-0.1217766974529802	8.129524819177487	8.007748121724507	0.007978978059572822	702.4866509073069	9.841804300746256	94.00589867753779	-4.567238254260531e-10	1.258283903048971	-0.0129970813755405	84.17709145816707	84.16409437679152	0.1445819487266246	86.26544798437253	92.02971278503719	139.5337347536511	-3.754618255191744e-09	1.169684725863942	-0.2022875629438498	47.70630953155774	47.50402196861389	0.07115324233250604	133.4354066063383	31.36511088808767	109.8154543911898	-2.331135284805441e-12	1.123405326912979	0.08306808221655043	78.36727542088559	78.45034350310215	0.04912701242816431	103.9432981257137	4.856855058198327	13.94953454421736	-6.988168377297654e-11	1.089238895260811	0.01141813986440784	9.081261346154628	9.092679486019035	0.03737054534645801	13.9495345272357	649.9301893157376	732.3142947978932	-9.710893200676196e-10	1.126969397929068	-0.1418285484016319	82.52593403055718	82.38410548215555	0.05054879040211954	694.3021933892001	283.3074536452177	293.5619803266281	1.27208983624616e-09	0.8333307823949117	-0.6718887167027149	10.92641539811312	10.2545266814104	0.004797564987218227	257.5532502536771	87.23405648912198	87.53329677158062	7.478605720812048e-09	0.6249309208164712	-0.03194876039886678	0.3311890428575036	0.2992402824586368	0.0008809724954538089	34.74968298402684	143.8170257680501	144.0907849064672	2.33887631484464e-10	0.614618981063515	-0.03029893757625542	0.3040580759933258	0.2737591384170704	0.0008088033337684293	51.77156779635798	347.6047012082212	348.2240714037829	5.474661335380659e-08	0.686368043418822	-0.01363921201427705	0.6330094075758892	0.6193701955616121	0.001459497961996878	191.2563593208552	12.06753579519377	17.9584535272146	-2.512165545032197e-10	0.9191369363380539	0.005426752062506646	5.885490979958328	5.890917732020834	0.009561104122808623	13.74877319931609	2.546504450950582	2.88434359909083	-2.21947432654801e-10	0.7418602462778884	0.002297665869976804	0.3355414822702713	0.3378391481402481	0.002292121148027785	2.326912320836596	2.026534368084198	2.367283152461598	1.310158769668446e-10	0.7755109444593343	0.001732791505375527	0.3390159928720247	0.3407487843774002	0.003009614477846242	1.531667081109246	0.835370285526334	1.395411770144193	-7.361577946674025e-07	0.9845611172596987	0.001129471881166483	0.5589120127366926	0.5600414846178591	0.01615763819038336	1.3899081751903	11.50882754622607	12.87830912265901	3.341546137014539e-11	0.7271924005867382	0.003311300853794558	1.366170275579145	1.36948157643294	0.002034968665247953	9.351100918455964	17.65035730916556	37.7053804774745	-1.237208946403001e-11	1.030561072349094	0.1171738063056288	19.93784936200331	20.05502316830894	0.02335876456439925	28.26785682697965	8.24258950475685	34.79374331567972	-1.020135087514973e-10	1.153397455665022	0.03639267240506682	26.51476113851781	26.55115381092287	0.06245699288740897	28.54805266830019
0.082	351.2742444594073	352.8507111107042	1.442512775895466e-12	0.8021656391357664	0.003791700829373295	1.572674950467511	1.576466651296885	0.003732168913178051	352.850711111312	101.0892987848963	109.2420520007024	-1.024979962016559e-09	0.9620742293471519	-0.005172425161186887	8.157925640967258	8.152753215806072	0.01349239900422366	109.2420513809675	75.65718356040989	94.66670408236446	2.241308250106044e-10	1.15426396918367	-0.003612187392471114	19.01313270934704	19.00952052195457	0.06289166734899293	94.66670415012271	83.23379770348036	112.0412897333345	2.360561746073131e-10	1.206235528026927	-0.01243335657354052	28.81992538642771	28.80749202985417	0.09533059007866436	112.041289804698	22.0046770811151	24.01472977318557	-1.545229999511122e-09	0.9864318373812885	-0.003860367797342393	2.013913059867814	2.010052692070472	0.01640172693165321	24.01472958345196	134.2253728666749	151.7313367575081	-8.304519294455304e-10	1.178007137509455	-0.005510881243477389	17.5114747720767	17.50596389083323	0.07605393323390762	151.2051895225088	280.1555021341475	290.8153553818098	2.60544941177443e-09	1.057471940924523	-0.03725012948159716	10.69710337714389	10.6598532476623	0.0289772644831284	277.6523198138871	8.384939350418296	24.97120606099806	-3.226082942453523e-10	1.094654257553909	-0.003404961911499978	16.58967167249126	16.58626671057976	0.03902647499352582	22.64086636248066	13.93643605195105	17.89894503470218	-9.084087648769668e-13	0.8460186153527421	-0.005209445750987683	3.967718428502117	3.96250898275113	0.005313353895928722	17.89894503402382	6.611727963568264	9.809539588335847	-7.882583474838611e-13	0.9176116065406911	0.002633939196949792	3.195177685570635	3.197811624767585	0.009444773273959451	9.809539588069178	2.064748593345646	10.91442354119509	-2.02716350927723e-08	1.183596346892224	-0.006475318380464346	8.856150266229905	8.84967494784944	0.07953314950336585	10.91442128391435	5.39015399306631	7.552051664900222	-2.198161791477915e-12	0.8926270127672735	0.001851307485538959	2.160046364348373	2.161897671833912	0.007728165881060509	6.396130003402138	6.41791330849966	27.78413979778636	-5.929357005385327e-11	1.155281976062251	0.00295129876257214	21.36327519052412	21.3662264892867	0.06340620075035956	27.56463822159584	365.4491927813179	367.7317995627453	1.933794013808665e-09	0.8099659608881182	-0.03665739867626219	2.319264180103653	2.282606781427391	0.003974445715795441	242.567592276347	0.9577283095784036	1.505394200028495	-1.751258540960698e-08	0.9954131414359076	-0.001520575156760628	0.5491864656068526	0.547665890450092	0.01762583451314445	1.50539365437065	39.88786864677594	51.62736525098315	-3.068376247528093e-10	1.069551962168293	-0.00312421606903313	11.74262082027624	11.73949660420721	0.03192050045348524	45.63862981943021	7.341674754057597	18.80943615644566	-1.488059675480713e-11	1.066676336592882	-0.00754934158906718	11.47531074397713	11.46776140238807	0.03119385931073512	16.61499814254968	0.731012988649374	8.81241694286123	-1.082667247520597e-08	1.287561888957692	-7.264861919162507e-05	8.081476602831048	8.081403954211856	0.1827491242172825	8.812416464087388	1.024096223671511	1.202383421918736	3.656960279735388e-09	0.7907473308993349	0.0004451534796471137	0.1778420447675788	0.1782871982472259	0.00340369913427316	1.202383612993584	177.5981701484017	181.3022262998675	5.392182811370105e-10	0.8883915611816448	-0.1012527570130335	3.805308908478796	3.704056151465763	0.007469680447984982	181.3022265745636	805.0881508755376	813.0742332558696	6.536157837189194e-09	0.8963591641058568	-0.1274776391072465	8.113560019439204	7.986082380331957	0.00796330890428139	703.8181617887554	9.84814367243068	93.9851116417947	-4.78181355623164e-10	1.258241607469034	-0.01163976145066147	84.14860773081469	84.13696796936402	0.1445330252875242	86.2458289164563	93.65695466301922	140.9380035288291	-3.214733340639597e-09	1.169087765378403	-0.1978763553594343	47.47892522116934	47.28104886580991	0.0708141020573822	134.7718660552934	31.35627363919392	109.8699740015205	-4.061750935591135e-12	1.123508596081364	0.08161467912284608	78.43208568320372	78.51370036232657	0.04916764079689698	103.9960128936019	4.856455908256874	13.95592612565388	-6.724255874335228e-11	1.089332737478879	0.01138311164615672	9.08808710575085	9.099470217397007	0.03739863421526066	13.95592610931355	652.330150030248	734.5919597484425	-8.899051495703247e-10	1.126789574507639	-0.145417474366847	82.40722719256132	82.26180971819447	0.05047608008210148	696.4491275073025	284.9601008549857	295.1594138713032	1.607445565543486e-09	0.8327389396444642	-0.6751635057862099	10.87447652210371	10.1993130163175	0.004774759691616778	258.8996554851479	88.37552002337533	88.67386343510226	7.270424512428875e-09	0.6247597677638842	-0.03237681473101106	0.3307202264579437	0.2983434117269326	0.0008797254301829701	35.15088189089121	145.3738073326489	145.6470760548207	2.59374355326969e-10	0.6144574963678845	-0.03038203079805893	0.3036507529698236	0.2732687221717647	0.0008077198426680763	52.23786536327005	347.8721980945898	348.4898427956333	5.764873278746308e-08	0.6863018543350115	-0.01502262130859159	0.6326673223520505	0.6176447010434589	0.001458709233297041	191.359590382267	12.07168122885157	17.96439028570528	-2.209680910469913e-10	0.9191560372153359	0.006315800980466685	5.886393255873243	5.89270905685371	0.009562569889046205	13.75352013824883	2.547450554598344	2.885608873525666	-1.98406926305017e-10	0.7418932191701552	0.002527139456971817	0.3356311794703495	0.3381583189273213	0.002292733879567942	2.327988577107532	2.025784181228845	2.366698234827123	8.161215279967049e-11	0.7755423686180745	0.001811961751299924	0.339102091846978	0.3409140535982779	0.003010378821496676	1.531374788039113	0.8330977328162046	1.393397178065278	-7.377498172159158e-07	0.9846255326684124	0.001098795286915829	0.5592006499621573	0.5602994452490732	0.01616598243017614	1.387902154083993	11.51416807760449	12.88509307060311	2.634759771469319e-11	0.727204169304527	0.004624163085144	1.36630082991348	1.370924992998624	0.002035163131475357	9.356162588968603	17.62726126085785	37.72046969813314	-1.46127415723285e-11	1.030830117166498	0.1123434885302522	19.98086494874504	20.09320843727529	0.02340916072022609	28.2849189438828	8.23387959015492	34.81897813532988	-1.011726813437974e-10	1.153565143095209	0.03472665687567093	26.55037188829929	26.58509854517496	0.06254087598687187	28.57077335915253
0.08399999999999999	352.5987385942666	354.1748395536803	5.47728529198821e-11	0.8021822436462713	0.003215383466495347	1.572885575947088	1.576100959413583	0.003732668755734177	354.1748395767606	101.6275236483084	109.7774841242426	-1.484143336005772e-09	0.9620545723668192	-0.006679490991496761	8.156639966925676	8.149960475934179	0.01349027262701432	109.7774832268832	75.7271006765932	94.7339492883596	2.355602934933643e-10	1.154242198691599	-0.002971381633219286	19.00981999339961	19.00684861176639	0.06288070954248243	94.73394935957316	83.60455174898995	112.3942908605434	2.549428446130264e-10	1.206155548243264	-0.01174619682784672	28.80148530838129	28.78973911155344	0.09526959396234234	112.3942909376166	22.10232495223773	24.11147925249799	-1.734274945874859e-09	0.9863697956326191	-0.003757579875724542	2.012911880135983	2.009154300260259	0.01639357311563293	24.11147903955218	134.8306355283921	152.3298784570976	-8.649621019429787e-10	1.177959238104418	-0.005520130448566262	17.50476305915408	17.49924292870552	0.0760247836520965	151.801612663411	281.0547400490421	291.6964880922575	2.195693959983203e-09	1.057268400044031	-0.03793284613256971	10.67968088934793	10.64174804321536	0.0289300688995187	278.4883654921807	8.384199315833866	24.96815617573011	-3.000649520523702e-10	1.094637920521204	-0.003545055518307398	16.58750191541455	16.58395685989624	0.03902137073516748	22.63802797512638	13.94929018342002	17.91429866959382	-6.903436156058262e-13	0.8460080860453265	-0.002373823557303806	3.967382309731109	3.965008486173806	0.005312903783852068	17.91429866907831	6.61560088222315	9.814675666877438	-4.363072403368307e-13	0.9176295268009579	0.003437522808859876	3.195637261845429	3.199074784654289	0.009446131756693329	9.814675666729835	2.068203294997772	10.9108308854892	-1.847919865738401e-08	1.183486615978659	-0.005748765856622787	8.848376356348048	8.842627590491425	0.07946333547376237	10.91082882779928	5.396534779041456	7.560093866524272	-1.654124753835973e-12	0.8926450417675089	0.003199925895084918	2.160359161587731	2.163559087482816	0.007729285000072395	6.402992226527534	6.425617784591702	27.79744901796563	-5.887139387095175e-11	1.155304639493262	0.004680511523143562	21.36715072185078	21.37183123337393	0.06341770332733435	27.57785094599567	365.6833530042965	367.9662213611974	1.847736130766719e-09	0.8098446348514855	-0.03412858937088344	2.31699694627177	2.282868356900887	0.003970560432753028	242.6750077604264	0.9578836734321067	1.50536083061613	-2.125351729331815e-08	0.9953223525237641	-0.00130988443791035	0.5487870416219333	0.5474771571840229	0.01761301522224844	1.505360168398177	39.02058352569097	50.76045272925158	1.177864056289835e-10	1.069539210959364	-0.001552674921128757	11.74142187848175	11.73986920356062	0.03191724131545459	44.87212903849009	7.343353010626084	18.80923008874833	-1.583518038916765e-11	1.06663936664615	-0.00603692397853886	11.47191400210078	11.46587707812224	0.03118462579274421	16.61465394893646	0.7307159954461669	8.811862720661662	-1.126602583445546e-08	1.287558196954575	-9.114669660506305e-05	8.0812378719121	8.081146725215495	0.1827437257154362	8.811862222458867	1.024669846599759	1.202915295834613	3.40097158768593e-09	0.7907631202248743	0.0003807381310240631	0.1778647111038298	0.1782454492348538	0.003404132942764148	1.202915473534144	178.2269614001783	181.9165505857627	4.785231100257192e-10	0.8879895712584354	-0.103452033719377	3.793041219303814	3.689589185584437	0.007445599428499771	181.9165508295386	806.7604975195887	814.7251500026324	6.614342185073951e-09	0.8961040521048561	-0.1323022713775599	8.09695475442116	7.964652483043601	0.007947011144178633	705.1800527084052	9.854174234834145	93.96701067989036	-4.760115912549878e-10	1.258203852294185	-0.01035340962818517	84.1231898546844	84.11283644505622	0.1444893677317718	86.22873327148463	95.28153756865281	142.3464332492768	-2.62159768893433e-09	1.168504689861485	-0.1929799247219144	47.25787560534589	47.06489568062398	0.07048440988381784	136.1123172712418	31.34976243186599	109.926419637122	-2.080502436996312e-12	1.123610363223842	0.08065150769255275	78.49600569756346	78.57665720525601	0.04920771108545805	104.050535372131	4.856430482564949	13.96277805017516	-6.251971162996028e-11	1.089426623718051	0.01142637043210128	9.094921197178106	9.106347567610207	0.03742675737060761	13.9627780349825	654.7979878767719	736.9356591435371	-7.750233232961534e-10	1.126605244393823	-0.1480511988178263	82.28572246558304	82.13767126676521	0.05040165599894457	698.6582678386847	286.6137931766575	296.7644271162447	1.688949938238871e-09	0.8321470007804208	-0.672140667401559	10.82277460698871	10.15063393958715	0.004752058440685875	260.2519719484852	89.51013694766755	89.80767956366788	6.673000430001963e-09	0.6245866067024541	-0.03270394659629701	0.3302465625966221	0.2975426160003251	0.0008784654705227277	35.54734639386967	146.9188755300938	147.1918143221711	2.885623406889692e-10	0.6142959964480926	-0.03030512541422703	0.3032439174915283	0.2729387920773013	0.000806637648452167	52.69779164122626	348.1514453919863	348.7676018419304	5.948103010133821e-08	0.6862299017669531	-0.0161392051795169	0.6322956551235883	0.6161564499440714	0.00145785229885659	191.4655873195981	12.07577500977136	17.97039911067605	-2.034946100515356e-10	0.9191780102891777	0.007192723453207915	5.88743137745148	5.894624100904688	0.009564256339426548	13.75835271465328	2.548521528542796	2.887036545591901	-1.868225886492159e-10	0.741929527335496	0.002785039954526477	0.3357299770945782	0.3385150170491047	0.002293408777116637	2.329201506336544	2.025351396633522	2.366480787337702	-1.377753622994193e-10	0.7755756015911461	0.001936220363847592	0.339193170340332	0.3411293907041796	0.003011187370821729	1.531325161103364	0.8309273180386215	1.391481211626685	-7.363692844861158e-07	0.984688286387537	0.001071909147725938	0.5594819844403371	0.5605538935880631	0.01617411555418371	1.385994453674629	11.52062411481656	12.89330593718394	1.175670151509767e-11	0.7272202464859796	0.006202623020452875	1.366479199346922	1.372681822367374	0.002035428820324237	9.362311704192489	17.60385131840011	37.73345527967299	-1.130262550219641e-11	1.031087794447857	0.1074540064063306	20.02214995486655	20.12960396127288	0.0234575293642319	28.30015958754611	8.225284426152042	34.84273430231898	-9.561418323755788e-11	1.153725043198649	0.03307646034816047	26.58437341581877	26.61744987616693	0.06262096847389641	28.59218895457359
0.08600000000000001	353.9234440771665	355.4991048750064	7.212008767965017e-12	0.802196020657857	0.002600441532024779	1.573060356307847	1.575660797839872	0.003733083533008314	355.4991048780454	102.1897505979905	110.336766475353	-9.156544689137291e-10	0.9620302013729053	-0.008030373942849589	8.155046251305343	8.147015877362493	0.01348763677961939	110.3367659217197	75.79412322727975	94.79899154579647	2.977062485420845e-10	1.154224764603978	-0.002299225702187176	19.00716754421889	19.00486831851671	0.06287193576731955	94.79899163579772	83.97091204880226	112.7440137146985	2.675981658484261e-10	1.206080215588809	-0.01102578995730837	28.78412745585353	28.77310166589622	0.09521217763312628	112.7440137955976	22.19817115272944	24.20645553971159	-1.487409223566161e-09	0.9863094348051288	-0.003653915563964471	2.011938302546115	2.00828438698215	0.01638564409719911	24.20645535707759	135.4292587098043	152.9217534484705	-8.857099498271737e-10	1.177911208100833	-0.005540889893855154	17.4980356285601	17.49249473866624	0.07599556580700405	152.3913917593872	281.9589631404714	292.5823940246859	1.789286607767338e-09	1.057061317753176	-0.03855347348999493	10.66198435770452	10.62343088421452	0.02888213096157552	279.3288427070127	8.383327372449608	24.96484543968163	-2.791248759903553e-10	1.094620849696831	-0.003716937578604125	16.58523500481063	16.58151806723202	0.0390160379273975	22.63494981055661	13.9630715231199	17.93101865950588	-5.811739978156538e-13	0.8460054277604121	0.000649680510091607	3.967297455875891	3.967947136385983	0.005312790152159111	17.9310186590719	6.619720719326419	9.820233368610056	-7.129262458160923e-13	0.9176523554763171	0.004289836355719112	3.196222812927919	3.200512649283638	0.009447862614178787	9.820233368368873	2.07162248239871	10.9081098280812	-1.803930776977936e-08	1.183389831791011	-0.00503797608695654	8.841525321769446	8.836487345682489	0.07940180937709365	10.90810781937387	5.40328034220757	7.568745346818463	-1.900698348711316e-12	0.8926729797961998	0.00462103825839647	2.160843966352496	2.165465004610892	0.00773101952378627	6.410398624875653	6.433163191800087	27.81231732809768	-5.353224807880252e-11	1.155337491428351	0.00638436323489317	21.3727697730627	21.37915413629759	0.06343438067132733	27.59261434399234	365.9262711395862	368.2096452900557	1.778006075703331e-09	0.8097321093804536	-0.03152198521047869	2.314896135680037	2.283374150469558	0.003966960343669757	242.7916988544504	0.9579251247147789	1.505285688610611	-1.73333759359573e-08	0.995245438272139	-0.001088321947222355	0.5484488858430541	0.5473605638958318	0.01760216230038773	1.505285148536581	38.1491001621026	49.88998808676257	-2.643973096017049e-10	1.069534670681874	-0.0001070804189243312	11.74099500507889	11.74088792465997	0.0319160809260613	44.10258770140373	7.345145951435673	18.80974494204179	-1.09160042116585e-11	1.066610294481691	-0.004644611245689954	11.46924360185181	11.46459899060612	0.03117736672224685	16.61498119322493	0.7303931792634293	8.811192673337709	-1.014133560461872e-08	1.287553336734929	-0.0001241188910379544	8.08092361296532	8.080799494074281	0.1827366192731208	8.811192224870629	1.0251657268669	1.203366216055343	3.586956277140674e-09	0.7907764523984944	0.0003166368785781655	0.1778838523098648	0.178200489188443	0.00340449928417962	1.203366403472507	178.8575710235567	182.5329518410851	4.62435811865447e-10	0.8875798553801462	-0.1051974670016879	3.780578284530064	3.675380817528376	0.0074211351491356	182.5329520766656	808.4584655016195	816.401981445051	6.892815651582396e-09	0.8958402855067905	-0.1363058139093318	8.079821757340811	7.943515943431479	0.00793019542482978	706.5617485298109	9.859893689679851	93.95144572559418	-4.807126363637337e-10	1.258170409072271	-0.009129285336195794	84.10068132125053	84.09155203591433	0.1444507072414831	86.21402032976023	96.8976704153917	143.7534178457534	-1.938321642080965e-09	1.167936688628662	-0.1877825657652342	47.04352999612696	46.85574743036172	0.07016471663515909	137.4514174266815	31.34556790221321	109.9851632195732	-3.427147454715396e-12	1.123711239472342	0.08017779748654097	78.55941751987341	78.63959531735995	0.04924746279771271	104.1072242149266	4.856778095421205	13.97013550247672	-5.99409341606183e-11	1.089521194356218	0.01154710899114016	9.101810298064377	9.113357407055517	0.03745510689687421	13.97013548791072	657.3207691518689	739.3331810879948	-6.876673119826648e-10	1.126417559158456	-0.1497781699737624	82.16219010609966	82.0124119361259	0.05032598995019567	700.9181106002887	288.2548920782286	298.3631109172698	1.402256463722829e-09	0.8315602270549158	-0.6635460650716818	10.7717649041129	10.10821883904121	0.004729661125957417	261.5984950770818	90.63354809545501	90.9304103255059	6.341363850692616e-09	0.6244120281995219	-0.03290745519973572	0.3297696852506238	0.2968622300508881	0.0008771969628996955	35.93752632281263	148.4441210305109	148.7168724636904	3.044147156572308e-10	0.6141352907982109	-0.03008817110820235	0.3028396042877111	0.2727514331795088	0.000805562163559797	53.14893337605518	348.4391208495385	349.0540020610811	6.054347817530115e-08	0.6861533678753935	-0.01701934650080377	0.6319005580433554	0.6148812115425517	0.001456941343385013	191.5732592643723	12.07981360944542	17.97646816906862	-1.799125119716916e-10	0.9192028062244334	0.008051474851789003	5.888603084771413	5.896654559623202	0.009566159802659348	13.76326138412501	2.549720111455438	2.888628759149766	-1.649013564586355e-10	0.7419695475530257	0.00306973891060705	0.3358389087837209	0.3389086476943279	0.002294152901588773	2.330553491834519	2.025219123887855	2.366611198412534	-8.956945775351333e-11	0.7756114040941174	0.002100756522331415	0.3392913180023481	0.3413920745246796	0.003012058676691603	1.531507681384807	0.8288540215124166	1.389656971703144	-7.381672118417226e-07	0.9847495251816089	0.001046286713234557	0.5597566634774923	0.5608029501907269	0.01618205627544161	1.384177991004859	11.52822451889126	12.90297916017628	6.019167803072989e-12	0.7272414131833115	0.008040571521184743	1.366714069763835	1.37475464128502	0.00203577866978836	9.369580268493937	17.58013178099721	37.74430819142974	-1.362218671197013e-11	1.031333962621194	0.1025058683371193	20.06167054209541	20.16417641043252	0.02350383085220908	28.31355346934429	8.216798581179754	34.86501279536201	-9.499405428936569e-11	1.153877224256899	0.0314402454852518	26.61677396869701	26.64821421418226	0.06269728977621146	28.61230077263339
0.08799999999999999	355.2417457234479	356.8169956300779	-1.346200928509234e-11	0.8022070320913778	0.002049841274969374	1.573200065355051	1.575249906630021	0.003733415081344295	356.8169956244052	102.7706451126429	110.914544004398	-1.484183248523507e-09	0.9620015411961624	-0.009273554832642873	8.153172446587748	8.143898891755105	0.01348453769266782	110.9145431070145	75.8569965229354	94.86056166577391	2.922649344760941e-10	1.154211777748157	-0.001626801369751219	19.00519194420826	19.00356514283851	0.06286540087480169	94.86056175413017	84.33110706186592	113.0887031070176	2.783893116031777e-10	1.206009694113356	-0.01029160838966643	28.76788765354133	28.75759604515167	0.09515845959199937	113.088703191179	22.29209562943353	24.29953782669913	-1.705285745945417e-09	0.9862507628175448	-0.003550217961874388	2.010992415227476	2.007442197265601	0.01637794059409484	24.29953761731281	136.0196760847355	153.5053799554417	-9.208388496162456e-10	1.177862943688661	-0.005574097693957384	17.49127796840016	17.4857038707062	0.07596621667214759	152.9729504242986	282.8632206971399	293.4681516712541	1.459616982835144e-09	1.056851029835724	-0.03911288652531448	10.64404386063948	10.60493097411417	0.02883353214841241	280.1690603743055	8.382326862220806	24.9612567084822	-2.535992318919433e-10	1.094602894162135	-0.003921097374426718	16.58285094363582	16.57892984626139	0.03901042952804768	22.63161565486583	13.97778526231554	17.94912814215576	-6.070213776077082e-13	0.8460111453523416	0.003862913183708965	3.967479966656518	3.971342879840227	0.005313034560724076	17.94912814170247	6.624088799465459	9.826221993499653	-3.721224717256888e-13	0.9176803819756555	0.005191360600477294	3.196941833433717	3.202133194034194	0.009449988000096214	9.826221993373764	2.075043682046209	10.90623819622792	-1.68035402536848e-08	1.183305501696051	-0.00436568038280962	8.83556019456452	8.831194514181711	0.07934823922081424	10.90623632512539	5.410392980959789	7.578018440537547	-1.379157205105841e-12	0.8927113489334879	0.00611550225168622	2.161509957326072	2.167625459577759	0.007733402291491649	6.418361231278486	6.440556299761045	27.82873231386228	-5.354559851067364e-11	1.15538039135905	0.008066339735128325	21.38010967436611	21.38817601410124	0.06345616549839067	27.6089160495343	366.1762623878081	368.4603903229824	1.667875337840741e-09	0.8096286501959097	-0.02883832229055384	2.312966257464868	2.284127935174314	0.003963653175702397	242.9166706227043	0.9578788678419974	1.505173808284759	-2.028000162940247e-08	0.9951824165607677	-0.0008770236350272551	0.5481719640777891	0.5472949404427618	0.01759327465017542	1.505173176399647	37.27562874320829	49.01835479699955	1.14107973070432e-10	1.069538162959195	0.001402708857026827	11.74132334493423	11.74272605379126	0.0319169734672292	43.33210640739581	7.347948123378967	18.81206467172151	-1.587149162096679e-11	1.0665890090073	-0.003172287195737012	11.46728883553828	11.46411654834254	0.03117205299203683	16.61693685128533	0.7300277672631119	8.810378909130129	-1.058691992406047e-08	1.287546941508884	-0.0001589781562578695	8.080510120023275	8.080351141867018	0.1827272688193927	8.810378440958553	1.025670883722559	1.203827620924119	3.420173758789113e-09	0.7907874192679268	0.0002571380586852865	0.1778995991428752	0.1781567372015605	0.003404800661066929	1.203827799626957	179.4869431477275	183.148415218546	4.492958782797984e-10	0.887164152205512	-0.1065028353546761	3.767974906173185	3.661472070818509	0.007396395184219435	183.1484154474326	810.1697778595951	818.0925446739831	7.188425521498232e-09	0.8955694547091775	-0.1395006676472873	8.062267482035312	7.922766814388024	0.00791296622870458	707.9530999930305	9.865330759319862	93.93828395451094	-4.575504142234621e-10	1.258141051488525	-0.007974342071452541	84.08092753726253	84.07295319519108	0.1444167782884362	86.20156526995525	98.4997894315599	145.1537923655811	-1.131508886587085e-09	1.167384785875303	-0.1821874027909413	46.83619033681214	46.65400293402119	0.06985547265529082	138.7842451921937	31.34365823502686	110.0465563604967	-1.84970094796455e-12	1.123811841391109	0.08019024376284699	78.62270788170699	78.70289812546983	0.04928713836861501	104.1664189504051	4.8574939801709	13.9780406593378	-5.5749432847918e-11	1.089617088735793	0.01174552680595867	9.10880115236094	9.120546679166898	0.03748387515136462	13.97804064579036	659.8853988392776	741.7722285042022	-6.032023214253002e-10	1.12622766522613	-0.1505629674581871	82.03739263238279	81.8868296649246	0.05024954899359538	703.2170729726631	289.8701739519617	299.9425852486514	1.028772678157708e-09	0.8309834325076842	-0.6494442541212647	10.72185555081096	10.0724112966897	0.004707746952167411	262.9284062975294	91.74102028717691	92.03731309942479	5.82123392545153e-09	0.6242366669265994	-0.0329985274850012	0.3292913397328951	0.2962928122478939	0.0008759245498971195	36.31974529862348	149.9422743570578	150.2149718807466	3.332809028755435e-10	0.6139760838556009	-0.0297420501627603	0.302439573851525	0.2726975236887647	0.0008044980709540038	53.58916238870531	348.7324108017377	349.3462072783261	6.121802781366981e-08	0.6860732572572518	-0.01769077899745495	0.6314872555858272	0.6137964765883722	0.001455988412690411	191.681685475936	12.08378468875243	17.98258553653832	-1.682457298479711e-10	0.919230370696041	0.008894958422513493	5.889905889363375	5.898800847785888	0.009568276236173194	13.76823645530875	2.551045044969764	2.890386873350476	-1.535521397533213e-10	0.742013657367023	0.003382815957274152	0.335959012423438	0.3393418283807121	0.00229497334289662	2.332046281604287	2.025366001858308	2.367072895337736	-1.830912192690715e-10	0.7756505133011955	0.002308330807523032	0.3393985626719051	0.3417068934794281	0.00301301074124595	1.531913637665698	0.8268677760894477	1.387917339313379	-7.367244933970118e-07	0.9848093891263285	0.001024257324319823	0.560025305899611	0.5610495632239308	0.0161898224836466	1.382445898834711	11.53697334245435	12.91413610997339	-6.428595503149559e-12	0.7272684597884594	0.0101485246795293	1.367014242839512	1.377162767519041	0.002036225790337001	9.377994572938892	17.55609679459816	37.7529893046806	-1.039307528927225e-11	1.031568486338145	0.09749835370943986	20.09939415637299	20.19689251008243	0.02354802704450792	28.32506791986079	8.208413548816768	34.88581167566418	-8.949789520595886e-11	1.154021750662302	0.02981680028643677	26.64758132656097	26.67739812684741	0.06276985821916055	28.63110771682747
0.08999999999999998	356.5506930027121	358.125455484482	5.986211526476382e-12	0.8022153300578476	0.001457126714573568	1.57330535505525	1.574762481769823	0.003733664947946317	358.1254554870044	103.3748802519158	111.5149417228003	-6.300152344262955e-10	0.9619681161192385	-0.01092618405811436	8.150987654942622	8.140061470884508	0.01348092426421622	111.5149413418734	75.91655250691771	94.91939443916482	3.648229496278077e-10	1.154203026506455	-0.00101886220616733	19.00386079445328	19.00284193224711	0.06286099769575371	94.91939454945648	84.68456709140007	113.4277425141755	2.960564571274915e-10	1.205943950580663	-0.009580950765985828	28.75275637354143	28.74317542277544	0.09510840832254966	113.427742603678	22.38382638525913	24.39046290381612	-1.42809683523204e-09	0.9861938416884677	-0.003438660225738301	2.010075178782727	2.006636518556989	0.01637047042966802	24.3904627284649	136.6006827494254	154.0795303500569	-9.121767785558177e-10	1.177814316213878	-0.005624512249917697	17.48447211288141	17.4788476006315	0.07593665822044894	153.5450651894515	283.7625253274792	294.3488059315308	1.158695472902593e-09	1.056637873507344	-0.03960881956400009	10.6258894236156	10.5862806040516	0.02878435379567185	281.0042958140193	8.381192909113404	24.95736735791023	-2.457540976275041e-10	1.094583906161946	-0.004155719725319703	16.58033016852215	16.57617444879683	0.0390044995151529	22.62800432849806	13.99343539488756	17.96864660955469	-1.272218441705775e-12	0.8460257451359948	0.007265171643734798	3.967946043023399	3.975211214667133	0.0053136587049834	17.96864660860467	6.628706172546693	9.832649984554553	-8.358799763463765e-13	0.9177138966440401	0.006141947277150238	3.197801864730709	3.20394381200786	0.009452530206323206	9.832649984271775	2.0784312197948	10.90517675719275	-1.673512749211792e-08	1.183233192860921	-0.003703062911683469	8.830448600309634	8.826745537397951	0.07930233426461394	10.90517489370809	5.417874763975651	7.587924525169489	-2.137141158486955e-12	0.8927606741233722	0.007683343213668146	2.16236641798017	2.170049761193838	0.007736466517387312	6.42689129273013	6.447807775444917	27.84668519440322	-4.77626271866427e-11	1.155433211533175	0.009727092806314563	21.38915032615199	21.39887741895831	0.06348299815288477	27.62674731427859	366.4315855981359	368.7167208851237	1.576432540062456e-09	0.8095345224949007	-0.02607654446191549	2.311211831449751	2.285135286987835	0.003960646674321795	243.048893253812	0.9577357359043667	1.505036267127353	-1.721535630022641e-08	0.9951332808265143	-0.0006556238758251074	0.5479561550988119	0.5473005312229868	0.01758634838088781	1.505035730730585	36.40335892489819	48.14851710486741	-2.321128150795104e-10	1.069549485934508	0.00277019896454043	11.74238798100468	11.74515817996922	0.0319198675158994	42.56329789573759	7.350727710828946	18.81495474198941	-7.860698203465688e-12	1.066575419678991	-0.001813993062825622	11.46604102422329	11.46422703116046	0.03116866100976508	16.61943004925693	0.7296372662951705	8.809402705034243	-9.433628933575022e-09	1.287538642413655	-0.0002081223598217003	8.079973561098894	8.079765438739072	0.1827151354335846	8.809402287863152	1.026098547300581	1.204209149459233	3.506830201227551e-09	0.7907961275656519	0.0001984981798795464	0.1779121039787727	0.1781106021586522	0.003405039989731724	1.204209332689838	180.1120584351429	183.7599539094781	4.394198893642454e-10	0.8867441669327325	-0.1073887206908901	3.755284195026085	3.647895474335194	0.00737148378827066	183.7599541333335	811.8822304367749	819.7847108151834	7.495197684725952e-09	0.8952931307767159	-0.141915938994995	8.044396317403525	7.90248037840853	0.007895426011574095	709.3440085706104	9.870477255825337	93.9273818895943	-4.760336291820266e-10	1.258115563102814	-0.006876341853045117	84.06378097562201	84.05690463376897	0.1443873274811797	86.19123357123202	100.0810800425232	146.5412913016968	-2.276447919058455e-10	1.166850340407318	-0.1760683884179915	46.63627964759154	46.46021125917355	0.06955730887245698	140.1048321193543	31.34399982784494	110.110939527855	-2.187167114087174e-12	1.123912772265963	0.08068329684109929	78.68625640316897	78.76693970001007	0.04932697577506927	104.2284484185344	4.858573550877868	13.98653387115385	-5.278984888112959e-11	1.089714939417589	0.01202016559473986	9.115940154681248	9.127960320275987	0.03751325305381344	13.98653385832561	662.4782340582058	744.2399579044359	-5.309483963600314e-10	1.126036746162585	-0.1503885792289087	81.91211242545897	81.76172384623007	0.05017281235322023	705.5430587394212	291.4477805764302	301.4904597281156	5.208515979626682e-10	0.8304210670193168	-0.6307368028857109	10.67341595457119	10.04267915168548	0.00468647811857034	264.2313035506518	92.82757838291111	93.12343438374104	5.463485205914331e-09	0.624061170814919	-0.03295729694502406	0.3288132977749618	0.2958560008299377	0.0008746529443724362	36.69227150174746	151.4061668075959	151.6789370402886	3.380252466822498e-10	0.6138190504264182	-0.02927527078900678	0.3020455034817054	0.2727702326926987	0.000803449832298253	54.01640839917475	349.0287502837324	349.6416297963237	6.152392900693471e-08	0.6859904856255336	-0.01818099010868731	0.6310605026999964	0.612879512591309	0.001455004470019588	191.7900285362631	12.08768486380643	17.98873915988428	-1.497028542796208e-10	0.9192606445338407	0.009717215820835351	5.89133708025701	5.901054296077845	0.009570601235939613	13.77326810782669	2.552497733973675	2.892311614895067	-1.32988450113336e-10	0.7420622323206917	0.003722557986626809	0.336091322934765	0.3398138809213918	0.002295877170700762	2.333681118992563	2.025779331873062	2.367850336752767	-6.624968282298305e-11	0.7756936526912783	0.002554107106754805	0.33951689777295	0.3420710048797048	0.003014061261105869	1.532535037953125	0.8249615779108219	1.386254501211244	-7.385425464453976e-07	0.9848680426647374	0.001004281927324818	0.5602886413730972	0.561292923300422	0.01619743527279108	1.38079017168775	11.54688844397324	12.92679538817405	-1.005909591733634e-11	0.7273021775462577	0.01251839843706948	1.367388545763737	1.379906944200807	0.002036783330444355	9.387577543283568	17.53173884485727	37.75945562031621	-8.854576794004032e-12	1.031791221681538	0.09242959942353181	20.13528717603541	20.22771677545894	0.02359007855069482	28.33466720749967	8.200122319039474	34.90512762553654	-8.572835497044906e-11	1.154158675708265	0.0282040563153596	26.6768012501817	26.70500530649706	0.06283868737255992	28.64860743600821
0.092	357.8458927840534	359.4201974721901	1.095568080700104e-11	0.8022209658131564	0.0009278191674284167	1.573376868969198	1.574304688136626	0.003733834660070503	359.4201974768066	104.0082692298956	112.1441600237423	-1.299998331205643e-09	0.9619292599487514	-0.01255780648467826	8.148448600331353	8.135890793846675	0.01347672491999363	112.1441592377227	75.97353757829976	94.97626842042915	3.362032319209618e-10	1.154198297531081	-0.0004106675409993228	19.00314150967039	19.00273084212939	0.06285861844452846	94.97626852206864	85.03060635635245	113.7604798650219	2.744373062135708e-10	1.205882963679537	-0.008853466630842797	28.73872697530027	28.72987350866943	0.09506200185914473	113.7604799479886	22.47305735956336	24.4789197434501	-1.642853936223432e-09	0.9861387511092157	-0.003325453892360801	2.009187837779109	2.005862383886748	0.01636324373993319	24.47891954172958	137.1710926923361	154.6430053509289	-9.476619489134919e-10	1.177765196502941	-0.005687393284661091	17.47760005187748	17.47191265859282	0.07590681223228546	154.1065407999785	284.6518651472999	295.2193734651398	8.522242911368494e-10	1.056422189191254	-0.04004284478473657	10.60755116262465	10.56750831783991	0.02873467748422938	281.8297999738348	8.379920653739372	24.95315249953551	-2.443224789150378e-10	1.094563740501044	-0.004421625071076905	16.57765347086722	16.57323184579614	0.03899820270131851	22.62409262557921	14.01001994209324	17.98958857976686	-5.363105792799416e-13	0.8460497330135006	0.01085669914964122	3.968711938523978	3.97956863767362	0.00531468435080863	17.98958857936637	6.633572649683285	9.839524858723699	-3.190503417016544e-13	0.9177531898691312	0.007141733807360994	3.198810475233053	3.205952209040414	0.009455511604684679	9.839524858615764	2.081805234283245	10.90488766167003	-1.64834851185125e-08	1.18317248765633	-0.00307713521559864	8.826159562602379	8.823082427386781	0.07926381632318998	10.90488582620617	5.425725851711675	7.598473527646485	-1.126015947150449e-12	0.8928214820731277	0.009324950527526089	2.163422725407283	2.172747675934809	0.007740245750626405	6.43599885289331	6.454929934951015	27.86617447187437	-4.752069571178907e-11	1.15549583682791	0.01137037271518043	21.39987416420817	21.41124453692335	0.06351482650422792	27.64610661346882	366.6904448084735	368.9768429971024	1.506046287680363e-09	0.8094499905231285	-0.02323919511390033	2.309637383742798	2.286398188628898	0.003957948595768552	243.1872990778245	0.9575245050967284	1.504881614116896	-1.95758872514884e-08	0.9950980336743451	-0.0004442893631593419	0.5478013983833268	0.5473571090201674	0.0175813815500794	1.504881004170608	35.53676138283292	47.28510889150391	1.141890054734418e-10	1.069568368171656	0.004183921945549388	11.74416358672544	11.74834750867099	0.03192469422571847	41.80025137539323	7.354376734387296	18.81948919692022	-1.521927722736294e-11	1.066569425249438	-0.0003781789978114505	11.46549064153074	11.46511246253293	0.03116716487945006	16.6234090585728	0.7291961154090737	8.808231115465491	-9.819269314315093e-09	1.287528110069648	-0.0002576678426660096	8.079292667899082	8.079035000056416	0.1826997381686952	8.808230681240726	1.026529169242409	1.204594245744611	3.435414848429463e-09	0.790802662991497	0.0001435872895326068	0.1779214892126701	0.1780650765022027	0.003405219612680466	1.204594425243791	180.7301534238829	184.3648104762548	4.421074062399555e-10	0.8863214463218083	-0.1078967618832163	3.742553814255113	3.634657052371897	0.00734649452231949	184.3648107014794	813.5843423531932	821.467039962289	7.769309640082156e-09	0.8950127769378459	-0.1436072399775056	8.026304849073481	7.882697609095976	0.007877669570443569	710.7249522903883	9.875352088643357	93.9186076365162	-4.591199642689503e-10	1.258093734030193	-0.005843340481714386	84.04909888835456	84.04325554787285	0.1443621096368502	86.1829015195212	101.6344935865045	147.9092499492531	6.642178751459227e-10	1.166334819631066	-0.1694996044519242	46.44425596720043	46.27475636274851	0.06927090844453433	141.4068309191177	31.34654023596143	110.1786305812394	-1.675312666371553e-12	1.124014630787477	0.08164930908561548	78.75044103619236	78.83209034527798	0.04936721194823342	104.2936200426971	4.86000842152902	13.99565214433159	-4.984360840731838e-11	1.089815371954924	0.01237038456755587	9.123273338235013	9.135643722802568	0.03754343003673288	13.9956521322193	665.0862358002061	746.7239789392622	-4.978942258482277e-10	1.125845929472375	-0.1493473036657003	81.78709044272185	81.63774313905614	0.05009623388034047	707.8843994308312	292.9794676453573	302.9975009557036	1.624362311325456e-10	0.8298767270832819	-0.6087027907299565	10.62673610107628	10.01803331034633	0.00466598195193418	265.4994900834025	93.88806265492771	94.18359975231168	5.035491315585894e-09	0.6238862027934814	-0.03280026458426738	0.3283373619682413	0.2955370973839739	0.0008733869412712927	37.05331458720701	152.8294241775363	153.1023767802132	3.457900077386e-10	0.6136647729074034	-0.02870622810604125	0.3016588307829215	0.2729526026768803	0.0008024212716628154	54.42886026436306	349.3259563475477	349.9380731707378	6.201398766725319e-08	0.6859058315492359	-0.0185075133404228	0.6306243365304448	0.612116823190022	0.00145399882361381	191.8975814181674	12.09150361628622	17.99491769638393	-1.396908942685737e-10	0.9192935620770921	0.01052043479303155	5.892893645304676	5.903414080097708	0.009573129908661285	13.77834697361271	2.5540760407438	2.894402978244041	-1.212189064403457e-10	0.7421156448221654	0.004090067973239487	0.3362368695270009	0.3403269375002403	0.002296871415644279	2.335458648927484	2.026441512026814	2.368930372047477	-6.881307502981659e-11	0.7757415210345239	0.002840607407949287	0.3396482526127134	0.3424888600206626	0.003015227363696304	1.533365298501629	0.8231265345572298	1.38466107964742	-7.371004767317557e-07	0.9849256283206664	0.0009872424533142821	0.5605473026368759	0.5615345450901902	0.01620491293478217	1.379203688061283	11.55796453491297	12.94096777477487	-1.811272833107669e-11	0.7273433591145635	0.01515739796491643	1.367845841896988	1.383003239861904	0.002037464492462397	9.398346497082342	17.50704405703666	37.76365738148306	-9.460369987390749e-12	1.032002024040422	0.08729712751677834	20.16931619692962	20.2566133244464	0.02362994623516734	28.34231056181035	8.191915340855397	34.92295449610435	-8.398454154345814e-11	1.154288047371412	0.02660045666901556	26.70443869857994	26.73103915524896	0.06290378891765841	28.66479521099034
0.09400000000000001	359.1220298005317	360.6958012862081	-1.374167446499541e-11	0.802223989054125	0.0003562525003024043	1.573415233176154	1.573771485676457	0.003733925703487032	360.6958012804176	104.6621064580956	112.7939797553633	-3.374979740122797e-10	0.9618856684554966	-0.01372775825702915	8.145601055524752	8.131873297267722	0.01347201536361815	112.7939795513015	76.02626606773129	95.0295926615966	4.048834045811134e-10	1.154197769360114	0.0002654181617171824	19.0030611757036	19.00332659386531	0.06285835271571913	95.02959278399918	85.36701887765062	114.0848121730982	3.024521189054497e-10	1.205826972973637	-0.008059629359021043	28.72585292480662	28.7177932954476	0.09501941705665803	114.0848122645342	22.55970028567803	24.56481553627147	-1.380567604680749e-09	0.9860854864179744	-0.003215027427745311	2.008330278021186	2.005115250593441	0.01635625959485894	24.5648153667562	137.7292084187693	155.1940996618171	-9.365159758800701e-10	1.17771549343502	-0.005757881830531275	17.47064912487832	17.46489124304779	0.07587662372190648	154.6556778174784	285.5262333940192	296.0748785129666	6.468482416366328e-10	1.056204316414487	-0.04041380937561093	10.58905892832298	10.54864511894737	0.02868458407619628	282.6408315804331	8.378512967288749	24.94859573072789	-2.270270568760502e-10	1.094542251015899	-0.00471876662539878	16.57480153006454	16.57008276343914	0.03899149363566513	22.61986503529041	14.02753561742067	18.01196490023882	-1.946342392811218e-12	0.8460836123011699	0.01463538108735704	3.969793901730799	3.984429282818156	0.005316133257409188	18.0119648987854	6.638687772188506	9.846853316638601	-1.143512368129151e-12	0.9177985511685172	0.008190304096435425	3.199975240353659	3.208165544450094	0.009458954587693484	9.84685331625175	2.085119205974615	10.90532816541207	-1.700916388291951e-08	1.18312300366705	-0.002455924716393578	8.82266488415385	8.820208959437457	0.07923243216922266	10.905326271413	5.433946204324864	7.609674509863063	-2.685410921410281e-12	0.8928942993725324	0.01103997952659485	2.164688326011603	2.175728305538198	0.007744773788343921	6.445693240105294	6.461931852965601	27.88719610430142	-4.241822171291432e-11	1.155568167760266	0.01299758586307524	21.41226666547274	21.42526425133582	0.06355160744797241	27.66698991246988	366.9511053304326	369.2390202990712	1.39929368092595e-09	0.8093753046264299	-0.02033224082363981	2.308247209462207	2.287914968638567	0.00395556630044355	243.3308537610197	0.9572295670296888	1.504714829965381	-1.713858092944331e-08	0.9950766848552237	-0.0002224221954278928	0.5477076851311199	0.547485262935692	0.01757837387531221	1.504714295960782	34.67582648955896	46.42799389129143	-1.999479609660071e-10	1.069594737617806	0.005523694937996044	11.74664370679446	11.75216740173246	0.03193143604894511	41.04284065992442	7.357904878425201	18.82448500767572	-5.703902627995916e-12	1.066570945477016	0.0009499094719909689	11.46563021977852	11.46658012925051	0.03116754430135169	16.62782857827388	0.7287303863900234	8.806853305967485	-8.715823229810127e-09	1.287514997183236	-0.0003221088256811184	8.078445028403143	8.078122919577462	0.18268057021423	8.806852920538981	1.026885058236353	1.204902891710566	3.416522866700467e-09	0.7908071231099889	8.993900236810187e-05	0.1779278944718447	0.1780178334742128	0.003405342202224103	1.204903070222646	181.3386920006683	184.9604368279003	4.277863063784082e-10	0.8858973945992966	-0.1080817008611363	3.729826528093104	3.621744827231967	0.007321511330971097	184.9604370458292	815.2652796319463	823.1287128429145	7.877373975340163e-09	0.8947297603219871	-0.1446494481463977	8.008082659114594	7.863433210968196	0.007859784828455164	712.0869292177383	9.879952376459141	93.91183511631638	-4.793865582275458e-10	1.258075363659979	-0.004862347809439418	84.03674508766667	84.03188273985724	0.1443408908403024	86.17645077644914	103.1547368469304	149.252387657618	1.718771319714207e-09	1.165839238925304	-0.162753934911919	46.2604047455995	46.09765081068758	0.06899669711584112	142.6852140690793	31.35122388468994	110.2499350200905	-1.522351689153822e-12	1.124118002649232	0.0830783619360957	78.81563277346446	78.89871113540055	0.04940807945664148	104.362229422367	4.861790467203585	14.00543054853304	-4.684357762796409e-11	1.089918999075376	0.01279412526048965	9.130845956068963	9.143640081329453	0.03757459232216528	14.00543053714977	667.6974980183917	749.2129270741326	-4.531347519431961e-10	1.125656234201293	-0.147563178886975	81.66299223462791	81.51542905574094	0.05002022123796435	710.2303935488217	294.4608378212129	304.4573210830645	-2.619376937573747e-12	0.8293525201766825	-0.585491224571501	10.58197448642307	9.996483261851575	0.004646328044645548	266.727631587028	94.91733108661128	95.2126767516437	4.70795084861475e-09	0.6237124024599896	-0.03251959646735565	0.327865261499767	0.2953456650324114	0.000872131140281537	37.40111736916792	154.2066497927527	154.4798632834654	3.361272093993506e-10	0.6135137286909338	-0.02806723320341688	0.3012807239160945	0.2732134907126776	0.0008014154963897483	54.82501446545754	349.6220548788337	350.2335409848101	6.253658174637522e-08	0.685820001552535	-0.01869630711460241	0.6301824130910864	0.6114861059764839	0.001452979902960526	192.0037037998815	12.09523811140788	18.00110971486985	-1.201522492610962e-10	0.9193290531451787	0.01129924008091249	5.894572363381059	5.905871603461971	0.009575857021552255	13.78346358754803	2.555780102481719	2.896660342242118	-1.013663319948677e-10	0.7421742617360144	0.004483570265133803	0.3363966694952645	0.3408802397603983	0.00229796302698316	2.337379018702222	2.027342855130311	2.370300438290534	1.000586245802904e-10	0.7757948013286202	0.003163065684192783	0.3397945174760302	0.342957583160223	0.003016525830020885	1.534398249755135	0.8213659761086228	1.383134685863516	-7.391179899507438e-07	0.9849821723659496	0.0009673085508039832	0.5608014012040891	0.561768709754893	0.01621225869336342	1.377683836557163	11.57020832002935	12.95665911637074	-1.860042675438933e-11	0.7273927908665283	0.01805584607550225	1.368394950265893	1.386450796341395	0.002038282412705958	9.410315195061521	17.48199810714143	37.76554241927128	-5.444103501339725e-12	1.032200738637076	0.082097787516975	20.20144652461288	20.28354431212986	0.02366758945064676	28.34795523374448	8.18378463205249	34.93928486468711	-7.790718070666003e-11	1.154409901696504	0.02500382959515736	26.73049640303946	26.75550023263462	0.06296516928814669	28.67966515278493
0.096	360.3729052498054	361.9461726925223	-1.699862473003577e-11	0.8022244465234604	-0.0001535957168067072	1.573421038433755	1.573267442716949	0.003733939480143134	361.9461726853594	105.3193471948726	113.4473841296295	-1.012500167041352e-09	0.961838854705733	-0.01450719283822502	8.142544127595173	8.128036934756947	0.01346695950834706	113.4473835174403	76.07074154660205	95.07547485946506	3.561001493679328e-10	1.154202001131045	0.001028481974117955	19.00370483088889	19.00473331286301	0.06286048179925417	95.0754749671197	85.68993983375486	114.3970112869304	2.152660827370312e-10	1.205776507893864	-0.007182878979443614	28.71425433215497	28.70707145317553	0.09498105121543056	114.3970113520087	22.64375821741157	24.6481536978139	-1.568083163316913e-09	0.9860340063762053	-0.003106317846808227	2.007501798249135	2.004395480402327	0.01634951228323941	24.64815350527423	138.272890290029	155.7306669080461	-9.50552303535801e-10	1.177665149807519	-0.005834815164862565	17.46361143318197	17.45777661801711	0.07584605838452851	155.1903372502441	286.380664616821	296.9103831202887	3.990667796216485e-10	1.055984590948628	-0.04072355649737368	10.57044205996505	10.52971850346767	0.02863415304835298	283.4326857786386	8.376994607821073	24.94370058967955	-1.843905514387068e-10	1.094519286734734	-0.005048424207435523	16.57175440606591	16.56670598185847	0.03898432541010392	22.61532410026659	14.045973472553	18.03578145405679	-4.469445646915204e-13	0.8461278818504309	0.01859985291279071	3.971208128590999	3.98980798150379	0.005318027113521404	18.03578145372304	6.644049961556441	9.854641159317573	-2.652669750524694e-13	0.9178502683547711	0.009287473180998502	3.201303724580133	3.210591197761131	0.009462881515567867	9.854641159227834	2.088341349950851	10.906423366139	-1.800019969189215e-08	1.183084462971415	-0.001861989452287591	8.819944005640437	8.81808201618815	0.07920799716856408	10.90642136178642	5.442534119290973	7.621535243036951	-8.843897836285919e-13	0.8929796515032282	0.01282839671708886	2.166172727028889	2.179001123745977	0.007750084645316687	6.455982709798445	6.468820210577114	27.9097486158254	-4.394873354129913e-11	1.155650119354921	0.01461225703053941	21.42631614821775	21.44092840524829	0.06359330631274965	27.68939572151688	367.2119499770129	369.5016348913757	1.373743452326437e-09	0.8093106940124078	-0.01736032812876997	2.307045242491455	2.289684914362685	0.003953506529711775	243.4785934147636	0.9568633507312609	1.50452881512467	-1.90810100497707e-08	0.995069283221011	-9.734095485876845e-06	0.5476751984888949	0.547665464393409	0.01757733123457796	1.504528220597786	33.82073086652322	45.57745853052405	1.187160508786533e-10	1.0696285082525	0.006906970511981005	11.74982069348884	11.75672766400082	0.03194007219642623	40.29131417229946	7.362165856981408	18.83097082363147	-1.501950647186945e-11	1.066579890659236	0.002353419100685684	11.46645154754938	11.46880496665007	0.03116977695400082	16.63359684445789	0.7282283644232319	8.80525287302641	-8.868390716232355e-09	1.287498986907119	-0.0003857086126315593	8.077410217215808	8.077024508603177	0.1826571696839173	8.805252480851113	1.027244772615357	1.205215344591096	3.44329541962507e-09	0.7908095847100547	3.914225634727462e-05	0.1779314297193912	0.1779705719757385	0.003405409862934084	1.205215524502032	181.9354908603386	185.5446485289069	4.282624810336699e-10	0.8854731801420399	-0.1079798169841757	3.717137485552393	3.609157668568217	0.007296603210434863	185.5446487470783	816.9153048461786	824.7600197843783	7.895209375163859e-09	0.8944452854979894	-0.1450931730493568	7.989808111248968	7.844714938199612	0.007841848698150909	713.421862332516	9.88430735792137	93.90695537081179	-4.542127507445315e-10	1.258060259478426	-0.003941097335333066	84.02658911022574	84.02264801289041	0.1443234470086827	86.17177891479714	104.6386181032571	150.5674997933402	2.340533294953318e-09	1.165363960120828	-0.1558868692010322	46.08476855928419	45.92888169008315	0.06873473838857919	143.9369316057144	31.35797839235535	110.3251334134811	-1.509153912948591e-12	1.124223461872659	0.08495853109194038	78.88219649003381	78.96715502112575	0.04944980703379157	104.4345484581945	4.863908197938364	14.01590067541624	-4.434038552991737e-11	1.090026420910159	0.01328997272467517	9.138702504753207	9.151992477477881	0.03760692301915546	14.01590066464127	670.3017469534665	751.6970121576907	-4.505781858732405e-10	1.125468521681521	-0.1451111783830342	81.54037638260719	81.39526520422416	0.04994511656842524	712.5718225324609	295.8923280547774	305.8689732685752	7.830647241746647e-11	0.8288486176468699	-0.5624780210551766	10.53912323485296	9.976645213797786	0.004627512938620314	267.91497795229	95.91036393143446	96.20563050778334	4.374397982731537e-09	0.6235403800002814	-0.03213205991470601	0.3273986362635812	0.2952665763488752	0.0008708899035690616	37.7339741160607	155.5340378908847	155.8075781802401	3.297707384941617e-10	0.6133662346159187	-0.02737165535601671	0.3009119447114787	0.273540289355462	0.0008004345329697065	55.20386109689878	349.9153245049714	350.5263091527498	6.381916439757163e-08	0.6857336056476492	-0.01875323445666776	0.6297378822350962	0.6109846477784284	0.00145195497051782	192.107846028019	12.0988814891678	18.00730550430645	-1.012547788670215e-10	0.9193670391041083	0.01205439785746658	5.89636961728119	5.908424015138657	0.009578776698386828	13.78860969257028	2.557607143293334	2.899082514321856	-8.720222807734324e-11	0.7422384425916153	0.004903647321516995	0.3365717237070043	0.3414753710285213	0.002299158841754154	2.339441901091739	2.028469545820923	2.371950364612869	1.904331553559402e-10	0.7758541463458595	0.0035233141877322	0.3399575046042137	0.3434808187919459	0.003017972748251875	1.535629135240409	0.8196853369137729	1.381680505690226	-7.387923477639169e-07	0.9850374982504325	0.0009450319171600227	0.5610501368592932	0.5619951687764532	0.01621944941503383	1.376235981579674	11.58360662766712	12.97386835115799	-2.000928069068042e-11	0.7274512521672586	0.02121708055904993	1.369044642931819	1.390261723490869	0.00203925015753311	9.4234923733675	17.45658344447094	37.7650547522985	-8.600668788272259e-12	1.032387205681158	0.0768282841019837	20.23164302372558	20.30847130782756	0.02370296703328548	28.3515555351109	8.175720345964811	34.95410883340841	-7.880945895877289e-11	1.154524268381415	0.02341244061459067	26.754976046829	26.7783884874436	0.06302283244905779	28.6932092729448
0.098	361.5889182779215	363.1616079838942	9.646050624922964e-11	0.802222387382458	-0.00070520225643058	1.573394908229069	1.572689705972639	0.003733877469657372	363.1616080245411	105.9644865187727	114.0889028992092	-2.017772060547429e-10	0.961790170156912	-0.01494987060508552	8.139366251041556	8.12441638043647	0.01346170361606088	114.0889027772084	76.10388417573404	95.11084117467801	3.975701989844538e-10	1.154211424462677	0.001818794729767378	19.0051382042142	19.00695699894397	0.06286522311357308	95.1108412948697	85.99618093291406	114.6939380264816	2.257332099020459e-10	1.20573199922277	-0.006271516800101589	28.70402861036759	28.69775709356749	0.09494722655839553	114.6939380947242	22.72523888795233	24.72894066447157	-1.353464368358814e-09	0.9859842690799236	-0.002999912354648205	2.006701688873889	2.00370177651924	0.01634299602603359	24.72894049828422	138.800182903633	156.2507390443222	-9.530739530916321e-10	1.177614099433577	-0.00592169632218488	17.45647783701138	17.4505561406892	0.07581507652526552	155.7085578359563	287.2102321524147	297.7209895817148	2.560008871554942e-10	1.05576334729779	-0.04097216531442942	10.55172959461448	10.51075742930005	0.0285834630588785	284.2006967299887	8.375365411703649	24.93845332036828	-1.663701260090633e-10	1.094494706665735	-0.005405595178318148	16.56849350384294	16.56308790866462	0.03897665428064619	22.61045670344408	14.06532291629485	18.06104024818716	-1.87813306573581e-12	0.8461830339247127	0.0227466244833334	3.972970707408985	3.995717331892318	0.005320387463732283	18.06104024678468	6.649657342225912	9.862893386901805	-1.330265758658911e-12	0.917908626698033	0.01043258108063839	3.202803463595256	3.213236044675894	0.00946731466338056	9.862893386451775	2.091440239678127	10.90813490776866	-1.888550225925822e-08	1.183056524138309	-0.001277448943070959	8.817972117033607	8.816694668090536	0.07919028851337458	10.90813280483615	5.451487666011246	7.634062693054934	-2.807774845958733e-12	0.8930780612420136	0.01468954919111978	2.167885477852567	2.182575027043687	0.007756212487152297	6.466874845270893	6.475605890469151	27.93383500187414	-4.032922606977962e-11	1.155741620469436	0.01621545816592873	21.44201365323906	21.45822911140499	0.06363989650764178	27.71332700082338	367.4712443437431	369.7629646995956	1.289707285412334e-09	0.8092563889335493	-0.01431511647360572	2.30603547232605	2.291720355852445	0.003951776120238693	243.6294860483026	0.956411525157033	1.50432782431473	-1.709903108687572e-08	0.9950758333023109	0.0002123516902917758	0.5477039474674048	0.5479162991576966	0.01757825391707174	1.504327291542427	32.97063736735854	44.73255825468075	-1.59902702190351e-10	1.069669650100987	0.008228597138547726	11.75369229018366	11.7619208873222	0.03195059653387559	39.5448319049772	7.366229292511446	18.83783309078553	-4.281762444602322e-12	1.066596191579046	0.003655383484295678	11.46794841478978	11.47160379827408	0.0311738459563264	16.63972998927806	0.7277112170193094	8.803416823183875	-7.890337744287379e-09	1.28747977989531	-0.0004633563164611406	8.076168962481026	8.075705606164565	0.1826291007768524	8.803416474259741	1.027538610306673	1.205460748508717	3.318125545159756e-09	0.790810134261781	-1.008077016628597e-05	0.1779322189722108	0.1779221382020445	0.003405424968356102	1.205460921879573	182.5183181617459	186.1152725443656	4.292974309372255e-10	0.8850499603064333	-0.1075666504253591	3.704521033045076	3.596954382619717	0.007271837581445622	186.1152727630643	818.5246258644789	826.3512799505371	7.64286378629464e-09	0.8941605492627642	-0.1449042835246861	7.971558369582918	7.826654086058232	0.007823936914672152	714.7217048020499	9.888414169895739	93.90385932374232	-4.875673753623744e-10	1.258048242061282	-0.003064380728672962	84.01850953457526	84.01544515384658	0.1443095695893968	86.16878346377477	106.0822690215912	151.8509880197062	3.097133216556358e-09	1.164909483085103	-0.1487239879614465	45.91744298607642	45.76871899811498	0.06848517481563079	145.1585600079631	31.36673003567313	110.4044932619507	-2.163907941721277e-12	1.124331564398667	0.08727630877007177	78.95048691750752	79.03776322627759	0.04949261705444379	104.5108365088476	4.866350346329272	14.02709207329079	-4.244184170776322e-11	1.090138219543338	0.01385539294630306	9.146886334015218	9.16074172696152	0.03764060051734498	14.02709206297718	672.887346992383	754.1654638631925	-4.446822909898174e-10	1.12528373189058	-0.1417325384342198	81.41984940924368	81.27811687080946	0.04987129137897511	714.898546119141	297.2722102486413	307.2317102964978	3.725520031361285e-10	0.8283651154849049	-0.5386688337703294	10.4981688816268	9.959500047856473	0.004609530721767573	269.0609453677168	96.86217179483579	97.15747973363476	4.105148443400708e-09	0.6233707247930922	-0.03163112213478259	0.3269390609337494	0.2953079387989668	0.0008696674198127219	38.05021465126863	156.8078001185363	157.0817387033038	3.084461019930984e-10	0.6132225988517268	-0.02661464564194616	0.3005532304095133	0.2739385847675672	0.0007994803424837206	55.56441173410762	350.204226301403	350.8148147985648	6.548847014675729e-08	0.6856471955844048	-0.01870508858310347	0.6292935857449324	0.6105884971618289	0.001450930578440616	192.2095117290276	12.10242996784898	18.01349477571106	-7.573863758381094e-11	0.9194074384277802	0.0127831522059463	5.898281655656136	5.911064807862083	0.009581882845019611	13.79377656691143	2.559555970666972	2.901667626942607	-6.743316668944566e-11	0.7423085385917485	0.005348641998240369	0.3367630142773949	0.3421116562756352	0.002300465568895144	2.341646417277042	2.029813238278991	2.373869786355431	3.98055402875408e-10	0.7759201939939547	0.003917557009973977	0.3401389910664659	0.3440565480764399	0.003019583894321121	1.537053092038967	0.8180913339925104	1.380303831740304	-7.41281660492088e-07	0.9850914342733244	0.0009197678103519978	0.5612927299374411	0.562212497747793	0.01622646256038566	1.374865214815497	11.59815386568371	12.99258885290734	-1.690160164602439e-11	0.7275195100975387	0.02463139503321504	1.369803592190419	1.394434987223634	0.002040380644696659	9.437882685852582	17.43078291478546	37.76213730801883	-6.537916041882141e-12	1.032561255570018	0.07148503162322296	20.25986936161014	20.33135439323337	0.02373603641650678	28.35306481883753	8.167714207022668	34.96741545902486	-7.52956585969855e-11	1.154631165376778	0.02182415321138395	26.77787709879081	26.7997012520022	0.06307677714922011	28.70541860910125
0.1	362.768733056796	364.340867413322	9.745426687857162e-11	0.8022178388679179	-0.001202833229936533	1.573337189755936	1.572134356526	0.003733740495967367	364.3408674543876	106.5952637089721	114.715794147989	-8.690596853266896e-10	0.9617397659353306	-0.01554698789096888	8.136077426907885	8.120530439016916	0.01345626422749336	114.7157936225284	76.12530031302529	95.13526329713972	3.032169515471139e-10	1.154226046743776	0.002600385757028889	19.0073625983574	19.00996298411442	0.06287258096767559	95.13526338880693	86.28454121857793	114.9743865413379	8.853978661349515e-11	1.205693546508947	-0.005351833397141255	28.69519715615708	28.68984532275994	0.09491801386162924	114.9743865681048	22.8039497769222	24.80699177651775	-1.499633611734552e-09	0.9859363063089692	-0.002888427642860131	2.005930427238407	2.003041999595547	0.01633671471082188	24.80699159238277	139.3097170891967	156.7529302579777	-9.641402121118858e-10	1.177562239973129	-0.006020995605805439	17.44923416438679	17.44321316878098	0.07578361659391596	156.2089584798122	288.0101380729029	298.5019245797545	6.460409984754278e-11	1.055540905528287	-0.04116264728065241	10.53294915413223	10.49178650685158	0.0285325889323251	284.940317361787	8.373639452072901	24.9328455838411	-1.11212983266995e-10	1.094468371506197	-0.005794343132264675	16.56500047490047	16.5592061317682	0.03896843708326181	22.60525469524469	14.08556801465375	18.08773833433841	-3.734651476960948e-13	0.8462495523470861	0.0270727469011149	3.975097572783551	4.002170319684666	0.005323235646794591	18.08773833405953	6.65550704857109	9.871614146836551	-2.196229309525677e-13	0.9179739081693945	0.01162514970648862	3.204481948558971	3.21610709826546	0.009472276174597177	9.871614146762251	2.094363046242446	10.9103871337961	-2.066993630422953e-08	1.183038968012216	-0.0007091650825023408	8.816733252636162	8.816024087553659	0.07917916282282345	10.91038483216385	5.460803474770323	7.647262682074848	-6.716779910043158e-13	0.8931900478282665	0.01662304235545244	2.169836164949072	2.186459207304525	0.007763191612097322	6.47837627708531	6.482297304511269	27.95946105767039	-4.127150010635461e-11	1.155842613764049	0.01781081488550273	21.45935293827362	21.47716375315912	0.06369135950561208	27.73878948722038	367.7267369367145	370.0207716816254	1.29162502915392e-09	0.809212662271845	-0.01118797529890908	2.305222720209757	2.294034744910848	0.003950383334029034	243.7821767141157	0.9558908695764967	1.504110460493729	-1.882936549735259e-08	0.9950963546054613	0.0004255635920148024	0.547794027325218	0.5482195909172328	0.01758114498006439	1.504109873807597	32.12801283397764	43.89581050885136	1.342718852770375e-10	1.069717989335939	0.009554859446093128	11.75824281542763	11.76779767487372	0.03196296643369072	38.80561386299587	7.370917751250767	18.84606253583965	-1.411416816754496e-11	1.066619770265634	0.005030860460801029	11.47011392412808	11.47514478458888	0.03117973255888925	16.64710281848397	0.7271647575911997	8.801329824265697	-7.757935821528505e-09	1.287457106708737	-0.0005388846792976895	8.074703951353795	8.074165066674498	0.1825959719919004	8.801329481196602	1.027835610921536	1.205708672562008	3.445873128504751e-09	0.7908088385858976	-5.729651911076819e-05	0.1779303581595824	0.1778730616404717	0.003405389354469968	1.205708852607629	183.0847263060668	186.6699242340509	4.170215839316427e-10	0.8846290230473933	-0.1068169975304151	3.692014925514464	3.585197927984049	0.007247288555558745	186.6699244464958	820.0827886889726	827.8921561040486	7.246526045889823e-09	0.8938768385201074	-0.1440482398969999	7.953415654972908	7.809367415075908	0.007806130176266867	715.9778742544131	9.892271683547857	93.90242922029097	-4.946832110608312e-10	1.258039147982963	-0.002238363901294106	84.01239590064441	84.01015753674311	0.1442990688570454	86.16735430884573	107.4781760801124	153.0961248130743	2.975240609437435e-09	1.164477299454114	-0.1409398228309487	45.75888855579283	45.61794873296188	0.06824869327028305	146.3436957339491	31.37738974071479	110.4882558345069	-1.326355691944059e-12	1.12444285009434	0.09001615950814126	79.02084993428393	79.11086609379207	0.04953672634344347	104.5913279589855	4.869102609381756	14.03903062502456	-3.957808386578776e-11	1.090254959836834	0.01448829977083908	9.155439715871969	9.169928015642808	0.0376757987714596	14.03903061540686	675.4378175492476	756.6029082024264	-4.481037763071072e-10	1.125103214649334	-0.1371904233399214	81.30228107651874	81.16509065317882	0.04979927841627858	717.1960913227804	298.5948130652571	308.5412336443257	7.926976713923395e-10	0.8279034389688873	-0.5127902294827074	10.45921080855134	9.946420579068635	0.004592425030601137	270.1619710095011	97.76793633818237	98.06339165471118	3.859029373831646e-09	0.6232039940378427	-0.03103269837175077	0.3264880149005621	0.2954553165288114	0.0008684676242337586	38.34823586465932	158.0236133160577	158.2980299966394	2.879857741167058e-10	0.61308317384837	-0.02578874545468957	0.300205426036345	0.2744166805816554	0.0007985551727259407	55.90553122207372	350.4873128730172	351.097623977003	6.797168949912447e-08	0.685561275452669	-0.01854100878199942	0.6288521127677039	0.6103111039857045	0.001449912696395215	192.3082474685232	12.1058760402464	18.01966684409684	-5.26420330937416e-11	0.919450166552033	0.01348621870650015	5.900304585143937	5.913790803850437	0.00958516913660205	13.79895514096379	2.56162282454188	2.90441303710706	-5.221026735946488e-11	0.7423848917882879	0.005818709858026455	0.3369715027071545	0.342790212565181	0.002301889776524371	2.343991047486881	2.031361138173687	2.376049005215565	5.219975562908985e-10	0.7759935596762796	0.004347168485244724	0.3403406985566343	0.3446878670418791	0.00302137455256576	1.538665592400084	0.8165792355531806	1.379003999084748	-7.414702122635064e-07	0.9851439473102895	0.0008957402211164842	0.5615290233104511	0.5624247635315676	0.01623329358698891	1.373571050691039	11.61382585068609	13.01280523090279	-1.460163934208225e-11	0.7275983206831845	0.02829898979236437	1.370680390424334	1.398979380216699	0.002041686672915584	9.453484379931586	17.40457882497849	37.75673192826223	-7.78906106280175e-12	1.032722711350702	0.06606467591929389	20.28608842736445	20.35215310328374	0.02376675412195903	28.35243550154073	8.159756846763454	34.97919190681372	-7.396912249379994e-11	1.154730603707387	0.02023722500096856	26.79919783504929	26.81943506005026	0.06312699932794892	28.71628257100455
0.102	363.8954574827731	365.4669712648551	-3.884936816689333e-11	0.8022108538054527	-0.001734774662559382	1.573248556744588	1.571513782082028	0.003733530157925461	365.4669712484846	107.219495743578	115.3356535269275	-4.764747485452858e-10	0.9616868308918552	-0.01646711329349463	8.132624896643014	8.11615778334952	0.01345055408523932	115.3356532388359	76.13661856799033	95.15025238190536	3.241757973171389e-10	1.154245566702873	0.00330136340819792	19.01033245050684	19.01363381391504	0.0628824046488287	95.15025247990877	86.55510304236338	115.2383669169613	7.738709673077437e-11	1.205661046471165	-0.004471099620634034	28.68773497421859	28.68326387459796	0.09489333044562687	115.2383669403567	22.87957295827497	24.88199025827555	-1.352826434208865e-09	0.9858902005982324	-0.002772006832907973	2.005189306833487	2.002417300000579	0.01633067887206239	24.88199009216653	139.8005793749757	157.2363046834826	-9.617677765305643e-10	1.177509443486649	-0.006137387001996707	17.44186269550888	17.43572530850688	0.07575160163177408	156.6906064593986	288.7756745702915	299.2485054549095	-8.33124680355013e-11	1.055317580796718	-0.04129687151998548	10.51412775613803	10.47283088461804	0.02848160385642262	285.6470876038445	8.371808436259867	24.92685910654275	-1.068703806006432e-10	1.094440149971347	-0.006207388409297626	16.56125805869219	16.55505067028289	0.03895963321327262	22.59970089226276	14.1066911628675	18.11586902777176	-5.246705847561373e-13	0.8463279104575011	0.03157341126722741	3.977604453637033	4.00917786490426	0.005326592726030303	18.11586902737996	6.661595950940707	9.880806868657016	-1.703324981061627e-13	0.9180463907056238	0.01286430671338787	3.206346611002922	3.21921091771631	0.009477788016425291	9.880806868599393	2.097098585820226	10.91314899206785	-2.173714837294671e-08	1.183031494946211	-0.0001555553157084944	8.816205961563332	8.816050406247623	0.07917442745604822	10.91314657159973	5.470478038691928	7.661140403658354	-4.750019821919693e-13	0.8933161256280309	0.01862796667731451	2.172034398289112	2.190662364966427	0.007771056402491408	6.490493108141115	6.488906012899068	27.98663533412622	-3.807544557421494e-11	1.155953054849266	0.01939898727343589	21.47833033395371	21.49772932122715	0.06374768441597718	27.76579166355017	367.9758892212519	370.2725312274152	1.226048429447957e-09	0.809179804691205	-0.00797017375802858	2.304612179921411	2.296642006163382	0.003949337071488459	243.9351284413846	0.9552991878234516	1.503891016912897	-1.718440864606485e-08	0.9951308055642744	0.0006465433417024163	0.547945285747743	0.5485918290894455	0.01758599953510373	1.503890481480397	31.29530364206223	43.06957331551437	-1.101302382622293e-10	1.069773359700425	0.01081227843445526	11.76345739501768	11.77426967345214	0.03197714146264861	38.07573866818596	7.375366190186287	18.85461990049222	-2.986014213668398e-12	1.066650568137881	0.006310638442647168	11.47294307186329	11.47925371030593	0.0311874231599013	16.65479714219922	0.7266040065924203	8.798976524504857	-7.121216949457221e-09	1.287430725781958	-0.0006271838655850075	8.072999701778022	8.072372517912436	0.1825574332281662	8.798976209592551	1.028069825742394	1.20589305677551	3.211492585752929e-09	0.790805771929556	-0.0001027229592311851	0.1779259539923468	0.1778232310331156	0.003405305063602605	1.205893224574832	183.6322399748308	187.206162019963	4.564866262768419e-10	0.8842116919769716	-0.1057354183648539	3.679657463497048	3.573922045132194	0.007223031315308806	187.2061622525127	821.5792070571435	829.3721373685544	6.705942690032884e-09	0.8935954643800746	-0.1425326749379861	7.935462986348909	7.792930311410922	0.007788509964477396	717.1816524389892	9.895883902618491	93.90257676353593	-5.478763276389742e-10	1.258032822541993	-0.001450927079475133	84.00814378799691	84.00669286091744	0.1442917654598606	86.16740839126035	108.8178990167627	154.2950452706172	2.980959534770733e-09	1.16406925773903	-0.1325470550437902	45.60969330889828	45.47714625385449	0.06802617080603492	147.4848548770343	31.38986885088048	110.5766490441633	-1.282932093893407e-12	1.124557836510338	0.09316154165750253	79.09361865162533	79.18678019328284	0.04958234372215178	104.6762443296983	4.872151022725947	14.05174019954444	-3.701944306655491e-11	1.090377184000196	0.01518572037495631	9.164403456443534	9.179589176818491	0.03771268570387295	14.0517401905485	677.9346910005884	758.9919913779861	-4.337785686203688e-10	1.124928485569832	-0.1313437063887402	81.1886440837865	81.05730037739777	0.04972967347820635	719.4481229785823	299.8524765063334	309.7911499230702	1.228329701841169e-09	0.8274657859665879	-0.4837391324949772	10.42241254923178	9.938673416736801	0.00457626766937427	271.2127388462715	98.62297650343447	98.9186877873542	3.661094705176282e-09	0.623040714623447	-0.03033560432996911	0.3260468882496984	0.2957112839197293	0.0008672942145005454	38.6265023852939	159.1770016278403	159.4519737074577	2.607665749998489e-10	0.6129483218995753	-0.02489731867795572	0.2998693982952987	0.274972079617343	0.0007976613291524425	56.22604682131445	350.7632829168051	351.3734092838155	7.117456424232671e-08	0.6854763098063009	-0.01828947540801829	0.628415842418436	0.6101263670104177	0.001448906809787502	192.4036348566381	12.1092150452823	18.02581064745527	-2.660950973454312e-11	0.9194951359790342	0.01416122784346386	5.902434374329506	5.916595602172969	0.009588629024015385	13.80413603168209	2.563805228230104	2.907315512127866	-3.306887749743304e-11	0.7424678326816697	0.006312160182459512	0.3371981237153026	0.3435102838977621	0.002303437849811313	2.346473782582206	2.033105167563794	2.378478048308823	7.277714646203304e-10	0.776074840054834	0.004808576199436214	0.3405643045455924	0.3453728807450286	0.003023359614733477	1.540461931145806	0.8151451900005257	1.377777090930823	-7.438379662078054e-07	0.9851950924235079	0.0008726440628546638	0.5617592568674431	0.5626319009302978	0.01623994942981996	1.372349433556731	11.63060498656786	13.03449712010852	-8.775202786637237e-12	0.7276884205670532	0.03220866958048941	1.371683463960172	1.403892133540662	0.002043180793561346	9.470291967409324	17.377954462473	37.74878061511491	-6.821120057676211e-12	1.032871388223432	0.06056387753530619	20.3102622751066	20.37082615264191	0.02379507569304587	28.34962002323811	8.15184037596722	34.98942462846266	-7.12733899677076e-11	1.154822583826524	0.01864970256812216	26.81893454992732	26.83758425249544	0.06317349025631586	28.72578987554417
0.104	364.97798628269	366.5488836362506	7.953437908270189e-11	0.8022014279237851	-0.00223160662469629	1.573128960185338	1.570897353560642	0.003733246339225086	366.5488836697651	107.8427580663537	115.9542649543277	-1.115735254186845e-09	0.9616307310548291	-0.01746065964683823	8.128967547620784	8.111506887973945	0.0134445051930972	115.9542642797193	76.13902034019836	95.15703694602684	2.066919968513048e-10	1.154269736351927	0.004006236265455368	19.01401036956302	19.01801660582848	0.06289457047470044	95.15703700851304	86.80775899111386	115.4858064623011	-1.153250273056017e-10	1.205634421020289	-0.003575603217814963	28.6816230744051	28.67804747118729	0.09487311349475315	115.4858064274366	22.95181204667804	24.95364037659518	-1.457309911634397e-09	0.9858460270720225	-0.002651171536137822	2.004479501453276	2.001828329917138	0.01632489806937888	24.95364019765698	140.2718816268142	157.6999628946949	-9.593984495737118e-10	1.177455586330197	-0.006265074805541985	17.4343463426862	17.42808126788066	0.07571895742543633	157.152605361282	289.5023577180323	299.9562688330908	-1.953350814432042e-10	1.055093661645342	-0.04137887692462336	10.49528999198308	10.45391111505845	0.02843057444640915	286.3167564510488	8.369880542593826	24.92047940298286	-6.343275904541201e-11	1.094409913814783	-0.006650563524188866	16.55724942391322	16.55059886038903	0.03895020307577213	22.59378163602302	14.12866974357101	18.14542076486386	-3.112475555067107e-13	0.8464185693946233	0.0362441896317186	3.980506831661127	4.016751021292845	0.005330479433683497	18.14542076463144	6.667920081081657	9.890474219962123	-1.819551453952073e-13	0.9181263475795872	0.01414932839541036	3.208404810485056	3.222554138880466	0.009483871943322101	9.890474219900566	2.09953737247722	10.91632052938767	-2.42564720531746e-08	1.183034009693197	0.0003997611673185491	8.816383395743134	8.816783156910454	0.07917602091355797	10.91631782838862	5.480506725247597	7.675700196094758	-4.841370360164632e-13	0.893456803531836	0.02070366004739986	2.174489810799761	2.195193470847161	0.007779841322806972	6.503230726386493	6.49544242541836	28.01537019139173	-3.689147598517906e-11	1.156072910851944	0.02098326424980956	21.49894450172356	21.51992776597337	0.0638088672659035	27.79434579218473	368.2157768583363	370.5153261111676	1.236209246080477e-09	0.809158134525124	-0.004660352592522044	2.304209605423725	2.299549252831203	0.003948647192991071	244.0865563388646	0.9546521516531287	1.503669465266736	-1.884268718138626e-08	0.9951791856655887	0.0008595425510926687	0.5481577710625148	0.5490173136136075	0.01759281913323512	1.503668878165526	30.47624136782336	42.25761480461978	1.553432799061838e-10	1.069835534055457	0.01205793337580118	11.76931550342062	11.78137343679642	0.03199306582525849	37.35853211315683	7.38037459782488	18.86446676166687	-1.358907431026068e-11	1.066688517969088	0.007661993684204338	11.47643017015778	11.48409216384199	0.03119690229785478	16.66366208574778	0.7260079104012579	8.79633902774578	-6.547107189724954e-09	1.287400430123047	-0.0007118806194555213	8.071042997963978	8.070331117344523	0.1825131856325914	8.796338738221584	1.028301485711809	1.206073610817625	3.440203177884626e-09	0.7908009897357096	-0.0001469611720295435	0.1779190862778454	0.1777721251058159	0.003405173623177854	1.206073790566993	184.1585637843348	187.7216957828389	4.961908661726966e-10	0.8837991994951252	-0.1043517523363751	3.667483750840517	3.563131998504142	0.007199134768248653	187.7216960356154	823.0038544913784	830.7812303287201	6.088994308761642e-09	0.893317668011805	-0.1404023545437575	7.917778191885414	7.777375837341657	0.007771152666215707	718.3247573023999	9.899200102200163	93.90416631572209	-6.423529208543499e-10	1.258029137324644	-0.0007003824635907352	84.00566659598552	84.00496621352193	0.1442875106532122	86.16881959692365	110.0934505849539	155.4402635370147	2.078390987092504e-09	1.163687094488724	-0.1235882219228374	45.4704011739836	45.34681295206076	0.06781841868418947	148.5749144051738	31.40406515425948	110.6698741890796	-1.188091292014803e-12	1.124677021415713	0.09669398431757763	79.16911505050251	79.26580903482009	0.04962967103455355	104.765781767645	4.87547902711277	14.06524102968963	-3.503070056254387e-11	1.090505412872229	0.01594500313265415	9.173816999444206	9.18976200257686	0.03775142363048558	14.06524102117697	680.3584894375152	761.3142199895861	-4.339484327431364e-10	1.124761148275373	-0.1242326750620134	81.07996322713286	80.95573055207085	0.04966310427292268	721.6372345989057	301.0360644666864	310.9728376775602	1.579404357299197e-09	0.8270551708727901	-0.451231399811207	10.38800461068498	9.936773210873771	0.004561159848992208	272.2060703489939	99.42287889206713	99.71894315073573	3.495850414703128e-09	0.6228813718417451	-0.02955269358914756	0.3256169522577515	0.2960642586686039	0.0008661505722458291	38.88357890007111	160.2638821810129	160.5394797997227	2.370422191866339e-10	0.6128183656147036	-0.02394829382195194	0.2995459125317381	0.2755976187097862	0.0007968008476041733	56.52490923022314	351.0306655305233	351.6407404860893	7.309128180477131e-08	0.6853927942225868	-0.01791235099144023	0.6279873065574689	0.6100749555660288	0.00144791875620056	192.4952212867705	12.11243932526179	18.03191482763046	-4.589332386339962e-12	0.9195422563337978	0.01480864693461816	5.90466685543405	5.919475502368668	0.009592255736615138	13.80930958855938	2.566098614097281	2.910371143217388	-1.852701672633295e-11	0.7425576795057257	0.006828745458418226	0.3374437836616886	0.3442725291201068	0.00230511598020081	2.34909204770363	2.035033393038071	2.381147390919534	8.511632180324691e-10	0.7761646065191301	0.005302572722193016	0.3408114251592697	0.3461139978814627	0.003025553427982217	1.542437597369926	0.8137802359250793	1.376616468843611	-7.439003402512356e-07	0.9852449835092024	0.0008522968083744867	0.5619839361101575	0.562836232918532	0.01624644470247458	1.37119390751667	11.64845762308225	13.05763624137399	-5.308566086714706e-12	0.7277905282219704	0.03635752509510329	1.37282109319663	1.409178618291734	0.002044875340639588	9.488294088457213	17.350894898491	37.73822684006143	-7.105656341099831e-12	1.033007093279088	0.05497983461065947	20.33235210695977	20.38733194157043	0.0238209556749916	28.34457181086279	8.143956610657005	34.99809892981891	-6.940241437103367e-11	1.154907099209847	0.01705999918821827	26.83708231997369	26.85414231916191	0.06321623833685813	28.73392822851592
0.106	365.9794728484693	367.5497161439832	-6.574962796435102e-12	0.8021896408750964	-0.002736122070820905	1.572979417584741	1.570243295513921	0.003732891454545975	367.5497161412127	108.4583494139673	116.5654249241091	-1.152175549412604e-09	0.9615719476104724	-0.0180614951591351	8.125137005300937	8.107075510141803	0.0134381698564373	116.5654242274678	76.13119306114118	95.15437223403579	1.922929038222776e-10	1.154298717384501	0.004757793659048441	19.01842137923556	19.02317917289461	0.06290916121875295	95.15437229216894	87.04097996254045	115.7152388867522	-1.53128065782937e-10	1.205613845082902	-0.002641814155472808	28.67690073836718	28.6742589242117	0.09485749294490754	115.7152388404592	23.02057012447769	25.0218365351857	-1.380804165451721e-09	0.9858037895755528	-0.002534629140752086	2.003801039848765	2.001266410708013	0.0163193725369254	25.02183636564139	140.7223308208561	158.1426021204328	-9.625494845622029e-10	1.177400580396699	-0.006401708033861172	17.42667300761052	17.42027129957666	0.07568563143084574	157.5936568625227	290.1858139427951	300.6208645760603	-2.967581735902058e-10	1.054869433347944	-0.04140937158081374	10.47646000484605	10.43505063326524	0.02837956610347312	286.9451813501825	8.36785465454785	24.91369585470905	-5.326472596323129e-11	1.094377538136443	-0.007117011328879818	16.55295821149009	16.54584120016121	0.03894010818675748	22.5874867213697	14.15147991915752	18.17637883792301	-1.626580814484413e-13	0.8465219761604844	0.041079026053503	3.983819892711986	4.024898918765489	0.005334916105831293	18.17637883780154	6.67447531833646	9.900618310343377	3.645625468173819e-13	0.91821404679661	0.01547916907311567	3.210663822933801	3.226142992006917	0.009490549462540455	9.90061831046671	2.101704229629836	10.91987881993834	-2.574391703979995e-08	1.18304625809506	0.0009269273078464065	8.817247663000661	8.818174590308507	0.07918378251368188	10.91987595330978	5.490884921954423	7.690946005257451	6.133496488480716e-13	0.893612584020043	0.02284903105230838	2.177212052250719	2.200061083303027	0.007789580897775609	6.516594192356235	6.501912416953445	28.04567335224682	-3.500061351857653e-11	1.15620216103717	0.02256438826641214	21.52119654702696	21.54376093529337	0.06387491133634823	27.82445954332536	368.4434848118448	370.7462391552037	1.226233559137313e-09	0.8091479562229831	-0.001266200158881519	2.304020543517784	2.302754343358902	0.003948323203904992	244.2346692660917	0.9539356164538301	1.503447269603702	-1.737200673590511e-08	0.9952414781343579	0.001080172537797926	0.5484314806120741	0.549511653149872	0.01760160368916891	1.503446728326013	29.66909776365355	41.45823264842618	-4.979192058662818e-11	1.069904523186672	0.01331576901269563	11.77581911575993	11.78913488477262	0.03201074489058842	36.65248569838911	7.385110043071767	18.87460440523983	-1.966461715685597e-12	1.066733570575776	0.008923065909426696	11.48057129625863	11.48949436216806	0.03120815930935188	16.67281531070389	0.7254023344259208	8.793414494629866	-6.321639184347916e-09	1.287366020625878	-0.0008090088615153119	8.06882116906546	8.068012160203946	0.1824629426751073	8.793414215076247	1.02847558552106	1.206196115543292	3.097164205656533e-09	0.7907945522317222	-0.0001893117630606429	0.1779098417852927	0.1777205300222321	0.003404996693862069	1.206196277368998	184.66159605353	188.2144149229475	6.343520153606619e-10	0.8833926733345508	-0.1027064912094564	3.6555253606269	3.552818869417444	0.007175660891168924	188.214415246108	824.3473186007786	832.1100336325472	5.537325820093031e-09	0.8930446135948285	-0.1377185025412132	7.900433534309886	7.762715031768672	0.007754129206010569	719.3994046945141	9.902263885690845	93.90715139457852	-6.670072827397178e-10	1.258027961270935	1.143729423156954e-05	84.00487607159344	84.00488750888768	0.1442861528543724	86.17154365360389	111.2989008266991	156.525863532609	1.47116757664989e-09	1.163332075677494	-0.1144210344747543	45.34138374038463	45.22696270590988	0.06762599112464596	149.6082484281987	31.41987850170561	110.7681193131833	-3.298611384039418e-13	1.124800876906844	0.1005945214954261	79.24764628998226	79.34824081147768	0.049678900833053	104.8601236246528	4.879070544309185	14.07955141685229	-3.215923360944117e-11	1.090640140858436	0.01676280809096234	9.183718064452144	9.200480872543107	0.03779216777215859	14.07955140903741	682.6910191149293	763.5521764948807	-4.198090208795691e-10	1.124602692776917	-0.1160274926074206	80.97718487255869	80.86115737995128	0.04960015046859104	723.7470338575765	302.1371521691203	312.0778233464998	1.743779939888945e-09	0.8266745357824725	-0.415538494209591	10.35620967158903	9.940671177379439	0.004547199343097128	273.1349165114557	100.1634083713482	100.4599214761431	3.374834273150995e-09	0.6227264216367646	-0.02868628872171694	0.3251993935166236	0.2965131047949067	0.0008650398538386133	39.11810630502122	161.2807967844065	161.5570716859935	2.068822058109987e-10	0.6126935697144213	-0.02296068673935692	0.2992355883264202	0.2762749015870632	0.0007959753761839841	56.80125574015782	351.2879265592611	351.8980720220479	7.392442502585084e-08	0.6853112582766987	-0.01742374196870754	0.6275692047555275	0.6101454627868199	0.001446954759898865	192.5825169364192	12.11554435929726	18.03796800254893	2.046944558298236e-11	0.9195914338523933	0.01542594419079771	5.906997699060871	5.922423643251669	0.00959604224120514	13.81446611278116	2.568499458830726	2.913575535538847	-2.967001644371692e-13	0.7426547360220078	0.007366721827225244	0.3377093548808957	0.3450760767081209	0.002306930126707326	2.351842856615106	2.03713799764876	2.384047291221733	1.04298933205349e-09	0.7762634073714736	0.005825671546584292	0.3410836220263882	0.3469092935729725	0.003027969855670965	1.544587922018294	0.812480814989435	1.375516597438274	-7.460603899459017e-07	0.9852937129581288	0.0008323118193412601	0.5622034706294975	0.5630357824488388	0.01625279124585343	1.370098807711265	11.66735595830988	13.08219008230889	1.751248451808962e-12	0.7279053361598465	0.04073279141828955	1.374101332580725	1.414834123999014	0.002046782311591319	9.507476106928424	17.32338652402841	37.72501539083981	-4.965000632850547e-12	1.033129629009692	0.04930999361677154	20.35231887319463	20.4016288668114	0.02384434831795546	28.33724525749215	8.136098474127937	35.00519967884342	-6.605863078767982e-11	1.154984135306995	0.01546642971892105	26.85363477499656	26.86910120471548	0.06325522856423495	28.74068489779453
0.108	366.9227540931119	368.4923079793878	3.394995395922251e-11	0.8021754482736863	-0.003245488107626266	1.57279937438349	1.569553886275864	0.003732464187844398	368.4923079936937	109.0561721336203	117.1587966526651	-1.586599296388158e-09	0.9615113385482985	-0.01856486577477275	8.121189384819562	8.10262451904479	0.01343164088412301	117.1587956933576	76.11161363659028	95.14073769720994	6.137346186818604e-11	1.154332723413415	0.005525546324014028	19.02359851429566	19.02912406061967	0.06292628615344929	95.14073771576409	87.25324964090508	115.9251712590781	-3.258253111759757e-10	1.20559950822905	-0.001689161340683044	28.67361077951365	28.67192161817297	0.09484661041434456	115.925171160576	23.08579705560212	25.08653502588712	-1.442299585319162e-09	0.9857634702039749	-0.002415632668149113	2.003153602953151	2.000737970285002	0.01631409967615551	25.08653484879199	141.1506186016383	158.5629028874804	-9.508407394775986e-10	1.177344346697841	-0.006547603007050383	17.41883188884918	17.41228428584213	0.07565157673639447	158.0124460121676	290.8218489480564	301.2381203926386	-3.685355354221542e-10	1.054645168280801	-0.04138924106763404	10.45766068564976	10.41627144458212	0.02832864083658099	287.5283896171127	8.365758694268827	24.90651330639837	3.056784686483738e-11	1.094342897096705	-0.007613356795788057	16.54836796892533	16.54075461212954	0.03892930984244999	22.5808200357719	14.17509336350052	18.20872404037833	-2.495018081027922e-13	0.846638562114866	0.04607218516533895	3.987558491712467	4.033630676877806	0.005339922635382841	18.20872404019201	6.681256902306385	9.911240654646127	-1.453975828624721e-13	0.9183097506238385	0.01685291992052548	3.213130832419217	3.229983752339743	0.009497841809804798	9.91124065459694	2.103485355409098	10.92374866427232	-2.921831601665481e-08	1.183068151684439	0.001470587414705638	8.818792721448517	8.820263308863224	0.07919765799691451	10.92374541076358	5.501607302814918	7.706881353516015	-3.282617233590912e-13	0.8937839627888654	0.02506325756913182	2.180210793131965	2.205274050701097	0.007800309726261463	6.53058821096283	6.508319520775905	28.07755356748832	-3.417019445173253e-11	1.156340793476432	0.02414459289813479	21.54508945381427	21.56923404671241	0.06394582548367608	27.85614160991664	368.6562785296757	370.9625316553802	1.265954840956596e-09	0.8091495410570054	0.002203144915436051	2.30404998078908	2.306253125704516	0.00394837364957556	244.3777795290695	0.9531526406262005	1.503212746714277	-1.900309078151086e-08	0.9953177001174961	0.001293524820541427	0.5487665812675346	0.5500601060880761	0.01761235855854076	1.503212154615204	28.87401888110302	40.67152327340902	1.837662383374905e-10	1.069980262722749	0.01454116821068383	11.78296322409532	11.797504392306	0.03203016504532644	35.95768119820592	7.390323573586227	18.88593892156336	-1.301927315955353e-11	1.066785667675645	0.01025355169711478	11.48536179628002	11.49561534797713	0.03122118154352307	16.68305699319255	0.724781148627057	8.790203401823884	-5.098701932881866e-09	1.287327327066075	-0.0009011945602963487	8.066323447757123	8.065422253196827	0.1824064608705968	8.790203176350627	1.028647584222211	1.206314621317379	3.427886696716342e-09	0.7907865021919152	-0.0002312452067049753	0.1778982823018726	0.1776670370951676	0.003404775458193298	1.206314800423215	185.1394976096799	188.6824869854082	7.852616334957929e-10	0.8829930798175945	-0.1008193667508989	3.643808742479146	3.542989375728247	0.007152661603699837	188.6824873854471	825.6011836340106	833.3501580376552	4.977516065984844e-09	0.892777333448573	-0.1345179152985594	7.883492318943232	7.748974403644673	0.007737501716862107	720.3986552205295	9.905041848631244	93.91144419118936	-8.080456026515748e-10	1.258029189804828	0.0007004700636235977	84.0057018724945	84.00640234255812	0.1442875712438827	86.17549853605468	112.4312669341455	157.5488472957379	6.184006362541794e-10	1.163004599035833	-0.1051195021706378	45.22269986376311	45.11758036159247	0.06744897590973763	150.5820087115581	31.43719729461561	110.8715463297819	-1.071601141156009e-12	1.124929852335414	0.1048424361640439	79.32950659900223	79.43434903516628	0.0497302175643927	104.9594282958201	4.882907428122751	14.09468621780049	-3.130722764366212e-11	1.090781837480191	0.01763601982555386	9.194142769852185	9.211778789677739	0.03783506676063893	14.09468621019265	684.9166720318216	765.6909147017217	-4.123626995422569e-10	1.124454371116188	-0.106854901342138	80.88109757124219	80.77424266990006	0.04954129506862969	725.7634555662841	303.1477373218532	313.0981943319188	1.734609164638634e-09	0.8263266011255486	-0.376773809210525	10.32723081927612	9.950457010065596	0.004534475323172882	273.9927023588089	100.8406299652981	101.1376799938347	3.280298047081409e-09	0.6225762787175283	-0.02774525434741583	0.324795282884013	0.2970500285365972	0.0008639649077915501	39.32883562194281	162.225053784122	162.5020573228932	1.857420606210525e-10	0.6125741281745652	-0.02193532981383296	0.2989388685850066	0.2770035387711736	0.0007951860930338286	57.05445692470008	351.5330570489441	352.1434549349892	6.775489441723792e-08	0.6852323636541251	-0.01676702067451392	0.627164906719672	0.610397886045158	0.001446022590246553	192.6648981825306	12.11852339825506	18.04395909628956	4.19261673989535e-11	0.9196425708245273	0.01601331132138075	5.909422386713115	5.925435698034496	0.00959998119739203	13.8195960870118	2.571002668734032	2.916923808105293	1.435359123225233e-11	0.7427592905377469	0.007925466037008324	0.3379956733342525	0.3459211393712608	0.002308885999875584	2.354722804918254	2.039408394554059	2.387168748808346	1.173858978770204e-09	0.7763717597352067	0.006377973442323165	0.3413823808119633	0.3477603542542864	0.003030622086790899	1.546908609108728	0.8112397667358507	1.374472444690559	-7.462746130781905e-07	0.9853413516310784	0.0008145041924579049	0.5624181737622508	0.5632326779547087	0.0162589981182382	1.369059262592964	11.68725926793329	13.1081198251093	6.973036731361404e-12	0.728033511354607	0.04532853518833908	1.375532021987677	1.420860557176016	0.00204891338424375	9.527818589163173	17.29541955665563	37.70909496008456	-6.438141686437859e-12	1.033238790297948	0.04355258964122865	20.3701228137877	20.41367540342893	0.02386520703993098	28.32759759461777	8.128211331783065	35.01070876301461	-6.569947363921358e-11	1.15505392869963	0.01385760364873129	26.86863982758281	26.88249743123155	0.06329057379920648	28.74604773877828
0.11	367.7895738902186	369.35842286279	7.088107878416849e-12	0.8021588794377164	-0.003740240253430111	1.57258921282484	1.56884897257141	0.003731965446234948	369.3584228657768	109.6321074860765	117.7302298625083	-1.864967513753868e-09	0.961449184497014	-0.0190207462971754	8.117143122728896	8.098122376431721	0.01342494876838114	117.7302287348907	76.08055308354724	95.1163319783914	4.33239000230401e-11	1.154371695072034	0.006245537469521596	19.02953335737463	19.03577889484415	0.0629459174358054	95.11633199148889	87.44431492754701	116.1152971233351	-3.574316398413657e-10	1.205591404694097	-0.000769186687264199	28.67175138247531	28.67098219578805	0.09484045989818329	116.1152970152779	23.14737144699636	25.14761170281464	-1.423116680054903e-09	0.9857250836137809	-0.00229714031532658	2.002537396133608	2.000240255818282	0.01630908115962222	25.14761152807491	141.5557923505868	158.9598955065395	-9.460574545983036e-10	1.17728679065158	-0.006706880603779546	17.41081003655642	17.40410315595264	0.07561673709972044	158.4080064062705	291.4063486502631	301.8039458845676	-4.103080097905831e-10	1.05442114690375	-0.04131820291977526	10.43891543722437	10.3975972343046	0.0282778620413994	288.0624873563278	8.363583707601183	24.89891939295315	2.743928695370101e-11	1.094305876689185	-0.008128159787527209	16.5434638451395	16.53533568535197	0.03891777310633662	22.57376980424018	14.1994807231229	18.24243433381322	-1.279386319108511e-12	0.8467687412507131	0.0512165005388263	3.991737110151487	4.042953610690313	0.005345518415164762	18.24243433285784	6.688259973916723	9.922342312276053	-8.101713744324002e-13	0.9184137151647318	0.01826941428407131	3.215812924075259	3.23408233835933	0.009505769928389779	9.92234231200197	2.10498341696771	10.9279467955519	-3.022381825368292e-08	1.183099407005094	0.001964460424127229	8.820998918160068	8.822963378584195	0.07921747086905634	10.92794343007879	5.512668637707193	7.723509547337704	-1.347227884807012e-12	0.8939714283954162	0.02734518054616056	2.183495729084351	2.210840909630511	0.007812062497112915	6.545217309325342	6.5146684648744	28.11102007016508	-3.306363516308863e-11	1.156488802940056	0.02572387643672724	21.57062772885395	21.59635160529068	0.06402162308397577	27.88940116795906	368.8516006072924	371.1616381731151	1.225658352588255e-09	0.809163127020492	0.005735219197451352	2.3043023466252	2.310037565822651	0.003948806120496632	244.5142986976349	0.9523002552262124	1.502975250559617	-1.763286641004447e-08	0.9954077838863428	0.001512108213109604	0.5491628871202953	0.5506749953334049	0.01762507777471742	1.502974701154051	28.0921000587909	39.89859129848208	1.629946178027808e-11	1.07006264512606	0.01575240441564548	11.79073883527554	11.80649123969119	0.03205130184298032	35.27509087951379	7.395241328588133	18.89753833437201	-1.873806665386724e-12	1.066844766843331	0.01149842859858581	11.49079857718529	11.50229700578388	0.03123596059242608	16.6935637652279	0.7241610432221366	8.786699417212885	-5.446360223926305e-09	1.287284226837916	-0.001003806198797954	8.063542180189547	8.062538373990749	0.1823435671400117	8.786699176365588	1.028765930680333	1.206379169395293	2.977460049347069e-09	0.790776885922749	-0.0002712360465953898	0.1778844747615554	0.17761323871496	0.003404511197213363	1.2063793249665	185.5904427894032	189.1241151396728	1.036054853020829e-09	0.8826013786005007	-0.09868748233464414	3.632359832604201	3.533672350269557	0.007130187817655012	189.1241156674743	826.7572204575603	834.4934296435085	4.646756424087073e-09	0.8925168427599223	-0.1308070780685837	7.867016264016763	7.736209185948179	0.007721330774071391	721.3157560632723	9.907598429102748	93.91702697965553	-7.809886903853425e-10	1.258032721054926	0.001352982834487359	84.00807556771829	84.00942855055278	0.1442916482852154	86.18066683960474	113.488106213087	158.5067000929344	2.019795719565565e-10	1.162704957767517	-0.09578225877697326	45.11437613862442	45.01859387984745	0.0672874127047688	151.4938080225005	31.45591336670809	110.9803043083599	-1.488836831597951e-12	1.125064368949876	0.1094170272272322	79.41497391442454	79.52439094165177	0.04978379546211089	105.0638417518221	4.8869720271604	14.11065841662125	-2.998720716185233e-11	1.090930943055048	0.01856106544838489	9.205125324012469	9.223686389460854	0.03788026136771196	14.11065840933419	687.0205659425882	767.7162284862991	-4.050050850246123e-10	1.124317357960215	-0.09677497067490556	80.79243751438582	80.69566254371092	0.04948698900492112	727.6731318330168	304.0604075104605	314.0263687254085	1.529459808802258e-09	0.826013956821452	-0.3352987376763197	10.30125995262427	9.965961214947948	0.004523072048082484	274.7731316236454	101.4508151988411	101.7484854061039	3.237098561426066e-09	0.6224313313410136	-0.02673540904567808	0.3244056163085013	0.2976702072628233	0.0008629283833568597	39.51459761838728	163.0939188810422	163.3717027457212	1.627563361861206e-10	0.6124602405559862	-0.02087234529261969	0.2986562099716042	0.2777838646789845	0.0007944342128935254	57.28387253890114	351.7633948147987	352.3742818560962	5.448382689454689e-08	0.6851569853635688	-0.01589182523933786	0.6267788665368081	0.6108870412974703	0.00144513251680784	192.7415274083433	12.12137195603406	18.04987692129746	6.426665449810187e-11	0.9196955666890868	0.01656870360057168	5.91193626166283	5.928504965263402	0.00960406504022312	13.82468988228963	2.573603797351759	2.920410618308497	3.107856333395276e-11	0.7428716148515818	0.008503284919655671	0.3383035360370822	0.3468068209567379	0.002310989044205813	2.357728091868041	2.041836631354371	2.390502284332103	1.35795563335761e-09	0.7764901563295821	0.006956522304686638	0.3417091306730454	0.348665652977732	0.00303352280868374	1.549395022151523	0.8100563397230783	1.373480310335714	-7.482750192522314e-07	0.9853879422378645	0.0007957380960058019	0.56262823251663	0.5634239706126357	0.0162650707258663	1.36807145786816	11.70813050720537	13.13538263673586	1.409382506534218e-11	0.7281756898051992	0.05013139688328299	1.377120732647207	1.427252129530491	0.002051279836265199	9.549298911803186	17.26698566114739	37.69041662540749	-4.867301006683533e-12	1.033334371689629	0.03770628585533777	20.38572467840477	20.42343096426011	0.02388348585605296	28.31558792993287	8.120389090669732	35.01461839680419	-6.287949327887787e-11	1.155115927944191	0.01225308030070326	26.88197622583376	26.89422930613446	0.0633219884261892	28.75000362750337
0.112	368.5865556258116	370.1546459925232	-2.782263308631627e-11	0.8021399077518062	-0.004258240658929362	1.572348607370579	1.56809036671165	0.003731394457171717	370.1546459807992	110.1856711107968	118.2791378237667	-2.025222406443206e-09	0.9613854368770938	-0.01952849493652582	8.11299520790643	8.093466712969903	0.01341808852911404	118.279136599254	76.04050003597069	95.08356577240579	-6.106370964431562e-11	1.154415219403882	0.006902039441848459	19.03616369699323	19.04306573643508	0.06296784928260195	95.08356575394528	87.61580655460502	116.2871573549701	-4.62158311620442e-10	1.205589220319895	0.0001006129615544559	28.67125018740357	28.67135080036513	0.09483880204441397	116.2871572152525	23.20513985015119	25.20491762039089	-1.447948455579606e-09	0.9856886562108785	-0.002175044204672552	2.001952814444372	1.999777770239699	0.01630432020472939	25.20491744260215	141.9373406825038	159.3330537062708	-9.372977949340111e-10	1.17722779643838	-0.006878548866546849	17.40259157263359	17.39571302376704	0.07558104356079193	158.7798135081499	291.9354296164876	302.3144768661824	-4.983632395649806e-10	1.054197632627174	-0.04119882209416335	10.42024607178894	10.37904724969478	0.02822728880480616	288.5437964959872	8.361334518750436	24.89089650849106	8.914802923642995e-11	1.094266370147396	-0.008669993121025921	16.53823198286165	16.52956198974062	0.03890546537979526	22.5663196671361	14.22460914213594	18.27748404070017	-1.88182802673964e-13	0.8469129088405122	0.0565050736274065	3.996369824936827	4.052874898564234	0.005351722296210501	18.27748404055965	6.695479288614256	9.933923977730529	-1.081114364698266e-13	0.9185261900138773	0.01972761005115141	3.218717079065123	3.238444689116275	0.009514354454238084	9.933923977693954	2.106233085605333	10.93254170689396	-3.286890107312423e-08	1.183139650285121	0.002468267306599197	8.823840353982032	8.82630862128863	0.07924298854132239	10.93253804688642	5.524063390209137	7.740833890656044	-1.695726892236848e-13	0.8941754620539865	0.02969391225613846	2.187076588190769	2.216770500446907	0.007824874015248754	6.560486015915579	6.520962308635161	28.14608288885387	-3.101531531601864e-11	1.156646188284986	0.02730362228979773	21.59781695792892	21.62512058021871	0.06410232071585104	27.92424818506074	369.0270204864921	371.3411288742339	1.256614146072366e-09	0.8091889220730133	0.009326810067535354	2.304781577674321	2.314108387741857	0.003949627362770969	244.642713892763	0.9513957180941017	1.502739322971453	-1.933538058135342e-08	0.9955116643835914	0.001723361197768435	0.5496202436795823	0.5513436048773507	0.01763975637940333	1.502738720518881	27.32801379341253	39.14402393288448	2.118737685297134e-10	1.070151407220675	0.0168878126617893	11.79912232681016	11.81601013947195	0.03207409106945951	34.60876557337175	7.400591649106517	18.91027953901126	-1.155110035400142e-11	1.06691081565337	0.0128101625698823	11.49687772733486	11.50968788990474	0.03125248582287302	16.70511006947099	0.7235320945510012	8.782903328907118	-3.479076388090974e-09	1.287236623287613	-0.001100192173980371	8.060471426530098	8.059371234356117	0.1822741271639367	8.782903175056452	1.028874432041669	1.206431370680857	3.411193855162864e-09	0.7907657337668433	-0.0003115246060328461	0.1778684632452213	0.1775569386391884	0.003404204754581328	1.206431548914498	186.0126783308205	189.5375636431709	1.283096739967959e-09	0.8822185106759666	-0.09631841437469116	3.621203726725049	3.524885312350357	0.007108288795009182	189.5375642968239	827.8076389942661	835.5320957179765	4.392171404354883e-09	0.892264114476358	-0.1266072399632396	7.851063963673764	7.724456723710524	0.007705673886704956	722.1443106007472	9.909948978487153	93.92388344901042	-8.878585089355795e-10	1.258038471421935	0.001993380653353658	84.01194108986991	84.01393447052327	0.1442982876774282	86.18703235298098	114.4680463527029	159.3979553748818	-2.678862687233163e-11	1.162433174212985	-0.08643859571369168	45.01634761789259	44.9299090221789	0.06714120464215363	152.3422563834648	31.4759093214116	111.0945172899619	-9.650058530041861e-13	1.125204823103198	0.1142960192061654	79.50431194934411	79.61860796855028	0.04983979984312618	105.1734860299964	4.891245115031338	14.12747774243403	-2.771271406798448e-11	1.091087870463053	0.01953446441907257	9.216698162983619	9.236232627402691	0.037927885071851	14.12747773569968	688.9886061064566	769.6146704249579	-3.904673806509606e-10	1.124192750998171	-0.08582541890683633	80.71188973740824	80.62606431850141	0.04943765187540389	729.4634092763129	304.8688859577417	314.8558776582641	1.208104630223694e-09	0.8257387771237065	-0.2914631967677048	10.27845489729019	9.986991700522482	0.004513058815836047	275.4708399463682	101.9906080264351	102.28897610344	3.205623017032977e-09	0.6222919214562449	-0.02566318538552157	0.3240312623904617	0.2983680770049401	0.0008619325910368216	39.67435595251611	163.8845702367932	164.1631897230879	1.406920413504764e-10	0.6123521162561516	-0.01976860729826081	0.2983880935929961	0.2786194862947353	0.000793721015521123	57.48883841101762	351.975941360613	352.5875496335483	3.613046278827525e-08	0.6850861246620658	-0.01480790188907588	0.6264161748243916	0.6116082729353157	0.001444296276763427	192.8114384657533	12.12408419324411	18.05571063845791	8.603799270257007e-11	0.9197503171267338	0.01709196033753115	5.914534484876269	5.9316264452138	0.009608285908586112	13.82973809026511	2.576297314078049	2.924030218907237	4.684755361417103e-11	0.7429919631638117	0.009099206475137987	0.3386336983540497	0.3477329048291877	0.002313244419677968	2.360854560945899	2.044413146559009	2.394039002612078	1.505426221182216e-09	0.7766190567409074	0.007560635110434701	0.3420652209426343	0.349625856053069	0.003036684000053197	1.552042797693802	0.8089275583838533	1.37253865170585	-7.488807836839029e-07	0.9854334658264803	0.0007775371781101206	0.5628335561438871	0.5636110933219972	0.01627100644527393	1.367133966823577	11.72992273658795	13.16393012695464	2.194657823528789e-11	0.7283324766458054	0.05513261566344864	1.378874774703249	1.434007390366697	0.002053892556425619	9.57189012419696	17.23808214254136	37.6689376992061	-5.806778669015245e-12	1.033416161625256	0.03177073409411384	20.39908482257062	20.43085555666473	0.02389913831968885	28.30118000202411	8.11257584880544	35.01690907142666	-6.222514170595161e-11	1.155170368350576	0.01064109312491105	26.89369212949631	26.90433322262122	0.06334958588814253	28.75253929236003
0.114	369.3195301115206	370.8868412072488	-2.11978212760755e-11	0.8021185004630685	-0.004766060881332484	1.57207715660956	1.567311095728227	0.003730750268052131	370.8868411983164	110.7183745806673	118.8070060019451	-2.335035775846706e-09	0.9613198581950066	-0.02009893549061237	8.108730356768415	8.088631421277803	0.0134110348887917	118.8070045901096	75.99338416222612	95.04435436051605	-5.976297234866479e-11	1.154462970061574	0.00752968216456708	19.04344051612536	19.05097019828992	0.06299191955525046	95.04435434244878	87.76899057488471	116.4419895558566	-4.55258608589304e-10	1.205592705985615	0.0009490187072317049	28.67204996226469	28.67299898097192	0.09484144754083416	116.4419894182249	23.25892438367475	25.25827281298953	-1.451796488582957e-09	0.9856542288397993	-0.00205205622452398	2.001400485539298	1.999348429314774	0.01629982192322062	25.2582726347283	142.2948069049341	159.6819054492556	-9.351560636972067e-10	1.177167254591969	-0.007062995860366119	17.39416154018178	17.38709854432141	0.07554443116043193	159.127396828567	292.4054161730962	302.7660513532217	-5.502470701301831e-10	1.053974878741835	-0.04103822223664465	10.40167340236221	10.36063518012556	0.02817697750695649	288.9688321023984	8.359002194716494	24.88243238939655	7.257721507114567e-11	1.09422427402431	-0.009228806309539395	16.5326590009896	16.52343019468006	0.0388923551843699	22.55845799936977	14.25044429985472	18.31384442704637	5.126801760901856e-14	0.847071440056461	0.06192985145030191	4.001470275741353	4.063400127191654	0.005358552544032157	18.31384442708466	6.702909464787925	9.945985917969969	2.897300455106944e-13	0.9186474180389765	0.02122628039093201	3.221850172791111	3.243076453182043	0.009523615710668879	9.945985918067985	2.107325462684224	10.93756165722803	-3.30635963885495e-08	1.183188641235722	0.002935527726129483	8.827300666817679	8.83023619454381	0.07927406407299391	10.93755797554084	5.535786156101005	7.758857637562955	7.891291786688015e-13	0.8943965378371688	0.03210833585657823	2.190963145605372	2.22307148146195	0.007838779253998283	6.576398819903635	6.527201042487275	28.18274786509203	-3.100417145240897e-11	1.156812950859145	0.02888328675963928	21.62666353584511	21.65554682260476	0.0641879373590859	27.96068847553591	369.1800108716149	371.4984797275399	1.242631608722178e-09	0.8092271274357116	0.01297730164355055	2.305491554281512	2.318468855925062	0.003950844026016567	244.7614448237619	0.950436451840099	1.502513920949002	-1.794838528496046e-08	0.995629244100268	0.001939096285960674	0.5501383728229426	0.5520774691089033	0.01765638544641287	1.502513361712487	26.58344415709566	38.40959393884158	8.175475574301316e-11	1.070246407357416	0.01804818872574896	11.80810159302017	11.82614978174592	0.03209849981734599	33.96026894018999	7.405638112429051	18.92327498408271	-8.201217482906031e-13	1.066983775270674	0.01404018667370053	11.50359668497996	11.51763687165366	0.03127075027114567	16.71691177858364	0.7229107098366776	8.778813562913699	-4.569174510971052e-09	1.287184463845362	-0.001205276085113143	8.057108129162135	8.055902853077022	0.1821980717994675	8.778813360857043	1.028926369496161	1.206426769187522	2.859102007229941e-09	0.7907530777652438	-0.0003498946472493435	0.17785029433861	0.1775003996913606	0.003403857021896494	1.206426918574564	186.4045954241283	189.9212140195956	1.593177478831365e-09	0.8818453674281833	-0.09374521577390854	3.610363811241181	3.516618595467273	0.007087010442398375	189.9212148312143	828.7451575559804	836.4588742369609	4.370456774260845e-09	0.8920200759481136	-0.1219740610106984	7.835690741991197	7.713716680980498	0.007690585354319793	722.8783201257548	9.91214490028212	93.93200550798259	-8.353530367433137e-10	1.25804637429917	0.002606741207701742	84.01725386649278	84.01986060770048	0.1443074128632	86.19458697409834	115.3697003434485	160.2211822321994	-1.010178052318622e-11	1.162189314390792	-0.0770901412993862	44.92857203005027	44.85148188875088	0.06701028867456046	153.1259978509063	31.49707437611528	111.2142981758439	-9.500733533229777e-14	1.125351579214853	0.119458055111721	79.59776574461691	79.71722379972863	0.04989838431907189	105.2884723064759	4.89569974606526	14.14515039875517	-2.52032075764852e-11	1.091253111807944	0.0205508134638386	9.228899839226074	9.249450652689912	0.03797809652133368	14.14515039263065	690.8070093477892	771.3730664238713	-3.730301068038955e-10	1.124081616914945	-0.07406166181635121	80.6401187378984	80.56605707608206	0.04939369069818376	731.1218919072888	305.5676133877768	315.5808735678448	8.162268222422497e-10	0.8255030092518745	-0.2456957443878419	10.25895592445584	10.013260180068	0.004504497216633719	276.080980474601	102.4569963282748	102.756126393061	3.234900777804306e-09	0.6221583526306662	-0.0245429199619289	0.3236729847481637	0.2991300647862348	0.0008609795620782627	39.80719307816081	164.594430520179	164.8739294366118	1.197001109343176e-10	0.6122499472588242	-0.01863604119728519	0.2981349576300476	0.2794989164327624	0.0007930476664904796	57.66875665739295	352.1672267359026	352.7798640645964	1.811189032085991e-08	0.6850209071539908	-0.01344522005093841	0.6260825487447351	0.6126373286937967	0.001443527051886988	192.8735386216749	12.12665568503088	18.06144930557242	1.08055012854047e-10	0.9198067152452567	0.01758153033156121	5.917212090209986	5.934793620541548	0.00961263573487633	13.83473119499863	2.579077969189171	2.927776453586	6.366898674947663e-11	0.743120571418565	0.00971161195788328	0.3389868724389458	0.348698484396829	0.002315656991093724	2.364097696695366	2.04712946826409	2.397769397443511	1.689299089502327e-09	0.7767588945499301	0.008187987675348495	0.3424519415040724	0.3506399291794209	0.003040117111838647	1.554847130605635	0.8078541317608109	1.371646174739889	-7.508475591763708e-07	0.9854779009354947	0.0007580004147005364	0.5630340425643774	0.5637920429790779	0.01627680232543136	1.366245404997015	11.75259072276002	13.19371035341386	3.108176563348941e-11	0.72850444156279	0.06031847864270552	1.380801152011133	1.441119630653839	0.002056761977265073	9.595562346252432	17.20870771825134	37.64461889366976	-4.543858345140706e-12	1.033483953264886	0.02574616142083619	20.41016501399758	20.43591117541842	0.02391211963869531	28.28434030454443	8.104768654917969	35.01756725497494	-5.944206238339689e-11	1.155217213441137	0.009021039470527454	26.90377756058644	26.91279860005697	0.06337334268137074	28.7536431212805
0.116	369.9868014698451	371.5532802592564	-2.518452113520198e-11	0.8020946316398764	-0.005295758260055391	1.571774547671364	1.566478789411309	0.003730032136392664	371.5532802486441	111.2273192794303	119.3111308706592	-2.257544068351436e-09	0.9612525960170308	-0.02054675348906379	8.104358344717888	8.083811591228823	0.01340380401496016	119.3111295056776	75.94011165887773	94.99958622903208	-1.302274399428427e-10	1.154514793491424	0.008133430753564132	19.05134113940078	19.05947457015435	0.06301805324812915	94.9995861896623	87.90456307292888	116.5804557830802	-4.955615362511878e-10	1.205601724135758	0.001773458659468585	28.67411925149183	28.6758927101513	0.09484829233867531	116.5804556332642	23.30863567434715	25.30758798461322	-1.460380150142271e-09	0.9856218112697644	-0.001928229266402107	2.000880539532468	1.998952310266066	0.01629558737477204	25.30758780529804	142.6277166233431	160.0059659782422	-9.222970165367883e-10	1.177105067080472	-0.007257255269459769	17.38550661016855	17.37824935489909	0.07550684200943593	159.4502732208601	292.8130834379112	303.1554554018366	-5.665655722353335e-10	1.053753083828657	-0.04084158019761574	10.38321354412296	10.34237196392534	0.02812697180207915	289.334535686805	8.356596814479444	24.87351636905132	1.26637693387277e-10	1.094179489499854	-0.009812615060438906	16.52673216963232	16.51691955457188	0.03887841257355024	22.55017477020089	14.27694920836825	18.35148374992571	-1.313185671314443e-13	0.8472446887533149	0.0674829047916683	4.007051636765789	4.074534541557457	0.005366026800806716	18.35148374982764	6.710544953078287	9.958528221523691	-7.742417817979685e-14	0.9187776351433655	0.02276429588978024	3.225218972555624	3.247983268445405	0.009533573701463845	9.958528221497499	2.108248003039411	10.94303225899389	-3.577194723769495e-08	1.183246184588177	0.003417473480385419	8.831366782474094	8.83478425595448	0.07931058005055502	10.94302827572726	5.54783158345925	7.777584406935751	-2.368591434098732e-14	0.8946351226411394	0.03458758916570778	2.195165234310793	2.229752823476501	0.007853813393588257	6.592960524288177	6.533382670472689	28.2210195694431	-2.792721609523596e-11	1.156989090607124	0.03046290235957319	21.65717399661084	21.68763689897041	0.06427849240661698	27.99872659591285	369.3079277657818	371.6310465493456	1.215405109888934e-09	0.8092779398106654	0.01668263818594157	2.306436145377939	2.32311878356388	0.0039524627402918	244.868827359743	0.9494282715575685	1.502293530308319	-1.973938339172587e-08	0.9957604573196234	0.002148103410723361	0.5507171553400272	0.5528652587507505	0.0176749611497561	1.502292915267812	25.85980416035974	37.69660759255137	2.341566524011185e-10	1.070347522543271	0.0191370876973705	11.81766634449425	11.83680343219162	0.0321245001164648	33.33075324252417	7.41107499387941	18.93736089425189	-1.046193687237462e-11	1.067063595506762	0.01533395976345363	11.51095194060903	11.52628590037248	0.03129074439717908	16.72970745173578	0.7222978769065274	8.774444797259898	-1.601475924095652e-09	1.287127709580025	-0.001303226228288664	8.05345014658166	8.052146920353371	0.1821153526200604	8.774444726439913	1.028962499267396	1.206403253211985	3.393765449222208e-09	0.7907389349524195	-0.0003892392033112064	0.1778299931479002	0.1774407539445889	0.003403468479663221	1.206403430534998	186.7649182683685	190.2737776382436	1.849610964388404e-09	0.8814826638134142	-0.09099876816997945	3.599858138045115	3.508859369875135	0.007066388195019003	190.2737785804982	829.563785501959	837.2677641676066	4.411195630993348e-09	0.8917855004115488	-0.1169632396147886	7.820941905262281	7.703978665647492	0.007676109644203669	723.5128526011348	9.914214086497253	93.94140963805468	-9.08733116533611e-10	1.258056376954857	0.003216832837426029	84.02397871872	84.02719555155743	0.1443189634195695	86.2033449925778	116.1932531745507	160.9762505332695	1.568619123482051e-10	1.161973106389246	-0.06789524278788128	44.85089260150666	44.78299735871878	0.06689443097653926	153.8449144789812	31.51928603801411	111.3397348789373	-8.675143936542895e-13	1.125504981942616	0.1248794017597516	79.69556943916338	79.82044884092313	0.04995969566735726	105.40888791695	4.900330401469137	14.1636825626801	-2.457715975179298e-11	1.091426803030174	0.02160929376017041	9.241742867450792	9.263352161210962	0.03803094721578715	14.16368255670771	692.463681932066	772.9797742137309	-3.555979399827436e-10	1.123984879611928	-0.06160490092192791	80.57769718258683	80.51609228166491	0.04935545624312324	732.6376253438535	306.1524272808777	316.1968762016941	4.592134450476237e-10	0.8253081022667251	-0.1984151403072696	10.24286406112365	10.04444892081639	0.004497431609361006	276.5998463418298	102.8475257433107	103.1474788930898	3.2590451726211e-09	0.6220308607257906	-0.02337821464564291	0.3233313644247778	0.2999531497791349	0.0008600708420729319	39.91238659217525	165.2215500314545	165.5019700314365	1.002446736730889e-10	0.6121538733566915	-0.01747711169616087	0.2978971116782093	0.2804199999820484	0.0007924149893345063	57.8232120962812	352.3339640706736	352.9478679757032	7.644057109512659e-09	0.6849624414647375	-0.01187970510934119	0.6257836101388312	0.61390390502949	0.00144283780417462	192.9267481462267	12.12908170062698	18.06708243312556	1.299179375191528e-10	0.919864650401747	0.01803680500529412	5.919963927493288	5.938000732498582	0.00961710615253295	13.83965998405976	2.581939934500789	2.931642866240831	7.945542487841628e-11	0.7432576561286938	0.01033920753026333	0.3393637242097791	0.3497029317400424	0.002318231307412989	2.367452709113043	2.049976873775512	2.401684433199581	1.853714107560855e-09	0.7769100685959195	0.008837060126807341	0.342870499297262	0.3517075594240693	0.003043832858649076	1.557803416960274	0.8068333056801825	1.370801686839683	-7.518445260951134e-07	0.985521218476307	0.0007388259069224497	0.5632295552525777	0.5639683811595001	0.01628245441950981	1.365404664851715	11.7760825886947	13.22466677047191	3.933657045929184e-11	0.7286921186612684	0.06567761556158981	1.382906566215619	1.448584181777208	0.002059898081168138	9.620281987456462	17.17886834384107	37.61742936375558	-5.244471523724314e-12	1.033537535984425	0.01963393579595008	20.41892708411855	20.4385610199145	0.02392238509558267	28.2650416841875	8.096966617655484	35.0165811642943	-5.879338682568402e-11	1.155256422615808	0.007392609812885692	26.91222193682594	26.91961454663882	0.06339323387872957	28.75330490350071
0.118	370.5973690258272	372.1629832365519	-3.797240299974192e-11	0.8020682460938929	-0.005825888233857632	1.571440098958539	1.565614210724681	0.003729238444670996	372.1629832205509	111.7079685537874	119.7869359536245	-2.444317193095458e-09	0.96118396743262	-0.02093254109174265	8.099899940928845	8.078967399837103	0.013396430257771	119.786934475714	75.88145491222943	94.95001626413557	-9.808565071267594e-11	1.154570563015851	0.008714336433752119	19.05984701547238	19.06856135190613	0.06304618899706566	94.95001623448275	88.02323698396431	116.7032407655403	-4.564169597820467e-10	1.205616144676618	0.002575307329416727	28.67742847424655	28.68000378157597	0.09485923859039802	116.7032406275583	23.35421412596513	25.35280210293562	-1.467775095909118e-09	0.9855914063571443	-0.001805020134799794	2.000392997105289	1.998587976970489	0.01629161672781735	25.35280192271243	142.9356090954501	160.3047614924413	-9.259749633727665e-10	1.177041146070344	-0.007462510367407443	17.37661490735861	17.3691523969912	0.07546822453257319	159.7479704574675	293.1554241190362	303.4796911380859	-6.349907266667287e-10	1.05353243796005	-0.04061477273711716	10.36488179178671	10.32426701904959	0.02807731312185908	289.6380549840136	8.354113248848799	24.8641410910511	9.893193902987818e-11	1.094131921731267	-0.01041148365867891	16.52043932586098	16.51002784220231	0.03886360893457964	22.54146284130974	14.30408564046538	18.39036769092385	1.490474410559273e-12	0.8474329863533698	0.07315545960559015	4.013126590852877	4.086282050458466	0.00537416205071113	18.39036769203685	6.718380112704808	9.971550669918793	1.75381931200036e-12	0.9189170702167746	0.02434041717964011	3.228830140034344	3.253170557213984	0.009544248118177766	9.971550670512112	2.109089860936346	10.94898074746581	-3.488594453593397e-08	1.18331211374558	0.003863131049953356	8.836027755479513	8.839890886529467	0.07935243817758848	10.94897686285708	5.560194522749875	7.79701797219962	3.514914054258966e-12	0.8948916768434892	0.03713068109373635	2.199692768356008	2.236823449449744	0.007870011904282782	6.610176071822062	6.539501475536373	28.26089726223725	-2.842817647952245e-11	1.157174603673546	0.03204118846684335	21.68935459823404	21.72139578670088	0.06437400443221186	28.03836182985981	369.4083394163484	371.7363806869839	1.15540593759178e-09	0.8093415185207647	0.02042266981262313	2.307618600822881	2.328041270635504	0.003954489074772186	244.9633080050971	0.9483637304235515	1.502080311279423	-1.825790393872317e-08	0.9959051916666294	0.002360296119016366	0.5513562847368557	0.5537165808558721	0.01769547365267902	1.502079742398913	25.15748557304997	37.0055539850562	1.434937724198448e-10	1.070454664290575	0.02025880159665597	11.82780961040957	11.84806841200623	0.03215207301771107	32.72064844039313	7.416195613455886	18.95168571022237	7.347594754847364e-14	1.067150237140629	0.01654900622203936	11.51894109054444	11.53549009676648	0.03131246166694701	16.74274473209436	0.7217051866660652	8.769797519166509	-3.516676894133042e-09	1.287066388060066	-0.001407324508972694	8.049499657009417	8.048092332500444	0.1820260188825471	8.769797363653085	1.028941169525072	1.20632203994257	2.743505200797358e-09	0.7907233232773746	-0.0004267157398276714	0.1778075861573262	0.1773808704174985	0.00340303963476033	1.206322183289721	187.0925119445299	190.5941137563186	2.112550467892049e-09	0.8811310550596039	-0.08810107237769239	3.589702884166396	3.501601811788703	0.007046453807780908	190.5941148325236	830.258135865755	837.9533753347	4.596154679070708e-09	0.8915611038461934	-0.1116194767238738	7.806858945668861	7.695239468944987	0.007662287480164675	724.0434894298419	9.916197183841881	93.95210309572386	-8.353408798011941e-10	1.258068447896816	0.003811101684878789	84.03209481019709	84.03590591188197	0.1443329035581687	86.21331283243735	116.9398835659066	161.6640244016639	2.724704073475692e-10	1.161784039111871	-0.05893351531398484	44.78307435107133	44.72414083575735	0.06679328107718266	154.4998344208405	31.54243021391956	111.4709038835495	1.759550838364987e-12	1.125665339791179	0.1305378235233628	79.7979358461066	79.92847366962997	0.05002386729663896	105.5348090291585	4.905113187619748	14.18307966172032	-2.034386548110945e-11	1.091609367723293	0.02270520826731602	9.255261265833255	9.277966474100571	0.03808657714432975	14.18307965677664	693.9482303159342	774.4246916204743	-3.290492878171847e-10	1.123903322048164	-0.04864685276330968	80.52510815730341	80.47646130454009	0.0493232444099858	734.0011042763253	306.6199610663774	316.7001457944307	1.882814043563386e-10	0.8251552442753716	-0.1500766523612382	10.23026138041462	10.08018472805339	0.004491898030642667	277.0243438281639	103.1600417951367	103.4608663704738	3.348526900204263e-09	0.6219096549924176	-0.02218233577011499	0.323006911107192	0.3008245753370771	0.0008592077868027889	39.98931347713794	165.7642854320098	166.0456589059204	8.278100427361323e-11	0.6120640134439126	-0.01630134090920286	0.2976748148198584	0.2813734739106555	0.0007918236732198689	57.9518722049873	352.473200913202	353.0886229109841	5.85688358922809e-09	0.6849116959246515	-0.01010226066241748	0.6255242584444358	0.6154219977820183	0.001442239830013604	192.9701226232178	12.13135775726276	18.07259938094989	1.527502846432327e-10	0.9199240097436895	0.01845688898178774	5.922784734705336	5.941241623687123	0.009621688613292229	13.84451510445827	2.584877299266968	2.935622649305371	9.676468654129522e-11	0.7434034142089967	0.0109804769955132	0.3397648730428893	0.3507453500384025	0.00232097159966436	2.370914492369399	2.052946246338452	2.405774448055734	2.041951281672727e-09	0.7770729499007835	0.009506163686970973	0.3433220380303112	0.3528282017172822	0.003047841393753219	1.560906586209269	0.8058668131556354	1.370004447635534	-7.537072614985374e-07	0.985563378041613	0.0007177279624476973	0.5634199065174504	0.5641376344798982	0.01628795730153204	1.364610945060041	11.80034632384414	13.25673987268499	5.022453633540813e-11	0.7288960028420438	0.0711961676285041	1.385197381212351	1.456393548840855	0.00206331034742774	9.646012891477303	17.14857122577822	37.58734261547245	-3.011917104611683e-12	1.033576709524617	0.01343610751248359	20.42533528218175	20.43877138969423	0.02392989280552282	28.24326058515048	8.089168974958783	35.01394010733005	-5.480850495676037e-11	1.1552879571099	0.005755772877439296	26.91901535949382	26.92477113237126	0.06340923616323188	28.7515153695055
[truncated: 3,630,626 more chars]
