# Supplementary material for: Hindlimb kinematics, kinetics and muscle dynamics during sit-to-stand and sit-to-walk transitions in emus (Dromaius novaehollandiae)
Source: J Exp Biol. 2024 Dec 2;227(24):jeb247519. doi: 10.1242/jeb.247519 (PMC11708823; doi:10.1242/jeb.247519)
Supplement: Dataset 1. [file jexbio-227-247519-Dataset1.zip › Dataset1/DataS1/Dynamic Simulation/sts_additional_trial_DO_with_all_tissue/sts_additional_trial_solve_with_all_tissue.sto]

inDegrees=no
num_controls=55
num_derivatives=37
num_iterations=86
num_multipliers=0
num_parameters=0
num_slacks=0
num_states=110
objective=344.013735
objective_activation_effort=6.059479
objective_auxiliary_derivatives=0.968826
objective_excitation_effort=336.985430
solver_duration=2085.629267
status=Solve_Succeeded
success=true
DataType=double
version=3
OpenSimVersion=4.5
endheader
time	/forceset/IC_r/activation	/forceset/IC_r/normalized_tendon_force	/forceset/ILPR_r/activation	/forceset/ILPR_r/normalized_tendon_force	/forceset/ILPOa_r/activation	/forceset/ILPOa_r/normalized_tendon_force	/forceset/ILPOp_r/activation	/forceset/ILPOp_r/normalized_tendon_force	/forceset/AMB_r/activation	/forceset/AMB_r/normalized_tendon_force	/forceset/FMTL_r/activation	/forceset/FMTL_r/normalized_tendon_force	/forceset/FMTI_r/activation	/forceset/FMTI_r/normalized_tendon_force	/forceset/FMTM_r/activation	/forceset/FMTM_r/normalized_tendon_force	/forceset/ILFB_r/activation	/forceset/ILFB_r/normalized_tendon_force	/forceset/FCLP_r/activation	/forceset/FCLP_r/normalized_tendon_force	/forceset/FCLA_r/activation	/forceset/FCLA_r/normalized_tendon_force	/forceset/FCM_r/activation	/forceset/FCM_r/normalized_tendon_force	/forceset/IFE_r/activation	/forceset/IFE_r/normalized_tendon_force	/forceset/ITCr_r/activation	/forceset/ITCr_r/normalized_tendon_force	/forceset/ITM_r/activation	/forceset/ITM_r/normalized_tendon_force	/forceset/ITCaa_r/activation	/forceset/ITCaa_r/normalized_tendon_force	/forceset/ITCap_r/activation	/forceset/ITCap_r/normalized_tendon_force	/forceset/ISF_r/activation	/forceset/ISF_r/normalized_tendon_force	/forceset/IFI_r/activation	/forceset/IFI_r/normalized_tendon_force	/forceset/OMII_r/activation	/forceset/OMII_r/normalized_tendon_force	/forceset/OMIP_r/activation	/forceset/OMIP_r/normalized_tendon_force	/forceset/CFP_r/activation	/forceset/CFP_r/normalized_tendon_force	/forceset/PIFML_r/activation	/forceset/PIFML_r/normalized_tendon_force	/forceset/GL_r/activation	/forceset/GL_r/normalized_tendon_force	/forceset/GI_r/activation	/forceset/GI_r/normalized_tendon_force	/forceset/GM_r/activation	/forceset/GM_r/normalized_tendon_force	/forceset/FL_r/activation	/forceset/FL_r/normalized_tendon_force	/forceset/TCf_r/activation	/forceset/TCf_r/normalized_tendon_force	/forceset/TCt_r/activation	/forceset/TCt_r/normalized_tendon_force	/forceset/EDL_r/activation	/forceset/EDL_r/normalized_tendon_force	/forceset/FDL_r/activation	/forceset/FDL_r/normalized_tendon_force	/forceset/FHL_r/activation	/forceset/FHL_r/normalized_tendon_force	/forceset/FP2_r/activation	/forceset/FP2_r/normalized_tendon_force	/forceset/FPP2_r/activation	/forceset/FPP2_r/normalized_tendon_force	/forceset/FP3_r/activation	/forceset/FP3_r/normalized_tendon_force	/forceset/FPP3_r/activation	/forceset/FPP3_r/normalized_tendon_force	/forceset/FP4_r/activation	/forceset/FP4_r/normalized_tendon_force	/jointset/GroundToBody/Body_yaw/value	/jointset/GroundToBody/Body_yaw/speed	/jointset/GroundToBody/Body_pitch/value	/jointset/GroundToBody/Body_pitch/speed	/jointset/GroundToBody/Body_roll/value	/jointset/GroundToBody/Body_roll/speed	/jointset/GroundToBody/Body_ty/value	/jointset/GroundToBody/Body_ty/speed	/jointset/GroundToBody/Body_tz/value	/jointset/GroundToBody/Body_tz/speed	/jointset/GroundToBody/Body_tx/value	/jointset/GroundToBody/Body_tx/speed	/jointset/Hip_r/Hip_flexion/value	/jointset/Hip_r/Hip_flexion/speed	/jointset/Hip_r/Hip_abduction/value	/jointset/Hip_r/Hip_abduction/speed	/jointset/Hip_r/Hip_rotation/value	/jointset/Hip_r/Hip_rotation/speed	/jointset/Knee_r/Knee_flexion/value	/jointset/Knee_r/Knee_flexion/speed	/jointset/Knee_r/Knee_abduction/value	/jointset/Knee_r/Knee_abduction/speed	/jointset/Knee_r/Knee_rotation/value	/jointset/Knee_r/Knee_rotation/speed	/jointset/Ankle_r/Ankle_flexion/value	/jointset/Ankle_r/Ankle_flexion/speed	/jointset/Ankle_r/Ankle_abduction/value	/jointset/Ankle_r/Ankle_abduction/speed	/jointset/Ankle_r/Ankle_rotation/value	/jointset/Ankle_r/Ankle_rotation/speed	/jointset/MTP_r/MTP_flexion/value	/jointset/MTP_r/MTP_flexion/speed	/jointset/MTP_r/MTP_abduction/value	/jointset/MTP_r/MTP_abduction/speed	/jointset/MTP_r/MTP_rotation/value	/jointset/MTP_r/MTP_rotation/speed	/forceset/IC_r	/forceset/ILPR_r	/forceset/ILPOa_r	/forceset/ILPOp_r	/forceset/AMB_r	/forceset/FMTL_r	/forceset/FMTI_r	/forceset/FMTM_r	/forceset/ILFB_r	/forceset/FCLP_r	/forceset/FCLA_r	/forceset/FCM_r	/forceset/IFE_r	/forceset/ITCr_r	/forceset/ITM_r	/forceset/ITCaa_r	/forceset/ITCap_r	/forceset/ISF_r	/forceset/IFI_r	/forceset/OMII_r	/forceset/OMIP_r	/forceset/CFP_r	/forceset/PIFML_r	/forceset/GL_r	/forceset/GI_r	/forceset/GM_r	/forceset/FL_r	/forceset/TCf_r	/forceset/TCt_r	/forceset/EDL_r	/forceset/FDL_r	/forceset/FHL_r	/forceset/FP2_r	/forceset/FPP2_r	/forceset/FP3_r	/forceset/FPP3_r	/forceset/FP4_r	/forceset/reserve_jointset_GroundToBody_Body_yaw	/forceset/reserve_jointset_GroundToBody_Body_pitch	/forceset/reserve_jointset_GroundToBody_Body_roll	/forceset/reserve_jointset_GroundToBody_Body_ty	/forceset/reserve_jointset_GroundToBody_Body_tz	/forceset/reserve_jointset_GroundToBody_Body_tx	/forceset/reserve_jointset_Hip_r_Hip_flexion	/forceset/reserve_jointset_Hip_r_Hip_abduction	/forceset/reserve_jointset_Hip_r_Hip_rotation	/forceset/reserve_jointset_Knee_r_Knee_flexion	/forceset/reserve_jointset_Knee_r_Knee_abduction	/forceset/reserve_jointset_Knee_r_Knee_rotation	/forceset/reserve_jointset_Ankle_r_Ankle_flexion	/forceset/reserve_jointset_Ankle_r_Ankle_abduction	/forceset/reserve_jointset_Ankle_r_Ankle_rotation	/forceset/reserve_jointset_MTP_r_MTP_flexion	/forceset/reserve_jointset_MTP_r_MTP_abduction	/forceset/reserve_jointset_MTP_r_MTP_rotation	/forceset/IC_r/implicitderiv_normalized_tendon_force	/forceset/ILPR_r/implicitderiv_normalized_tendon_force	/forceset/ILPOa_r/implicitderiv_normalized_tendon_force	/forceset/ILPOp_r/implicitderiv_normalized_tendon_force	/forceset/AMB_r/implicitderiv_normalized_tendon_force	/forceset/FMTL_r/implicitderiv_normalized_tendon_force	/forceset/FMTI_r/implicitderiv_normalized_tendon_force	/forceset/FMTM_r/implicitderiv_normalized_tendon_force	/forceset/ILFB_r/implicitderiv_normalized_tendon_force	/forceset/FCLP_r/implicitderiv_normalized_tendon_force	/forceset/FCLA_r/implicitderiv_normalized_tendon_force	/forceset/FCM_r/implicitderiv_normalized_tendon_force	/forceset/IFE_r/implicitderiv_normalized_tendon_force	/forceset/ITCr_r/implicitderiv_normalized_tendon_force	/forceset/ITM_r/implicitderiv_normalized_tendon_force	/forceset/ITCaa_r/implicitderiv_normalized_tendon_force	/forceset/ITCap_r/implicitderiv_normalized_tendon_force	/forceset/ISF_r/implicitderiv_normalized_tendon_force	/forceset/IFI_r/implicitderiv_normalized_tendon_force	/forceset/OMII_r/implicitderiv_normalized_tendon_force	/forceset/OMIP_r/implicitderiv_normalized_tendon_force	/forceset/CFP_r/implicitderiv_normalized_tendon_force	/forceset/PIFML_r/implicitderiv_normalized_tendon_force	/forceset/GL_r/implicitderiv_normalized_tendon_force	/forceset/GI_r/implicitderiv_normalized_tendon_force	/forceset/GM_r/implicitderiv_normalized_tendon_force	/forceset/FL_r/implicitderiv_normalized_tendon_force	/forceset/TCf_r/implicitderiv_normalized_tendon_force	/forceset/TCt_r/implicitderiv_normalized_tendon_force	/forceset/EDL_r/implicitderiv_normalized_tendon_force	/forceset/FDL_r/implicitderiv_normalized_tendon_force	/forceset/FHL_r/implicitderiv_normalized_tendon_force	/forceset/FP2_r/implicitderiv_normalized_tendon_force	/forceset/FPP2_r/implicitderiv_normalized_tendon_force	/forceset/FP3_r/implicitderiv_normalized_tendon_force	/forceset/FPP3_r/implicitderiv_normalized_tendon_force	/forceset/FP4_r/implicitderiv_normalized_tendon_force
0	0.8771946127203502	0.8083731269901392	0.1902601767558816	0.2023740558456881	0.3051239831651645	0.3426107455463372	0.3292349983427354	0.3813092061408282	0.1586655974147968	0.1731697098190357	0.5901363459650366	0.6125599481356487	0.8687542589004605	0.7605504132156765	0.02003308776778158	0.0547347525987236	0.02001434387508242	0.02429910976195732	0.02000325432446797	0.02909886760502521	0.02003462022127907	0.1089700188294293	0.02000467164672829	0.0227930876996419	0.02002061577621377	0.08529585756177238	0.8630679148304856	0.4432469784735105	0.03306871695776223	0.05097420507426794	0.1584802897763885	0.1638163345458756	0.03051018075148561	0.0551544830214586	0.02142388908700969	0.2037447507646304	0.02161293320821161	0.02304287565202405	0.4168651760486338	0.360364835527943	0.9958614354780111	0.7223103817083698	0.02045436478358973	0.1554926956779913	0.1057623299026303	0.1613050412963422	0.02000201146732002	0.0566591105048143	0.0200111123132912	0.0566866591772557	0.4393105290786189	0.4089720795944274	0.14136887144838	0.1107833185768375	0.1744081103664594	0.05719425819771613	0.5897509161619631	0.1501558922062837	0.9999965153133142	0.5249865148697379	0.02002193505504947	0.01810071021923829	0.02004261179126898	0.01807432924145777	0.03339477957218064	0.02212645537243102	0.02960467340989453	0.04958688021901143	0.02005100280861408	0.01495219429053548	0.02000458968598691	0.006477932339082305	0.02000694388355548	0.05066514551109546	-1.791488292806251e-07	0.04797974180888145	0.05565042689804139	0.1243015010474043	0	0	0.2672127564083885	-0.01086545769378907	1.724483538029209e-08	0.01711487392659792	-4.501730095287148e-08	-0.004359059178905353	0.9457684054681197	-0.3369508706878449	-0.2423752901011656	-0.1155932247649506	0.2245693334777527	0.0764470153802041	-2.06939648150563	0.2240015003782311	0.1400860496391688	0.4203592789853698	0.2274560586623791	-0.1539937554408026	2.73029221686276	0.07078337049522265	0.1351730073622631	0.2075297028980597	0.1879527193648648	0.1137148932731111	-0.1795891109902884	-0.134902558123679	0	0	0	0	0.8771946127203502	0.1902601767558816	0.3051239831651645	0.3292349983427354	0.1586655974147968	0.5901363459650366	0.8687542589004605	0.02003308776778158	0.02001434387508242	0.02000325432446797	0.02003462022127907	0.02000467164672829	0.02002061577621377	0.8630679148304856	0.03306871695776223	0.1584802897763885	0.03051018075148561	0.02142388908700969	0.02161293320821161	0.4168651760486338	0.9958614354780111	0.02045436478358973	0.1057623299026303	0.02000201146732002	0.0200111123132912	0.4393105290786189	0.14136887144838	0.1744081103664594	0.5897509161619631	0.9999965153133142	0.02002193505504947	0.02004261179126898	0.03339477957218064	0.02960467340989453	0.02005100280861408	0.02000458968598691	0.02000694388355548	0.8150528593439386	1.157618940007373	4.432315901412847	-0.7582445748362147	0.0110037942573381	-2.191999109203227	-0.1162504813680847	0.0528146087670928	-0.2063545630601701	0.08059887412032248	0.246603106423503	-0.1485292761369668	-0.4476554383750814	-0.2477398498262694	0.772281050669358	-0.01065959093537606	1.057711652615853	-0.5080961828412447	-0.5258910287363576	0.4095422183025439	1.311647350417807	1.546246947911321	0.3720888434328062	2.695270025993358	4.719066886223403	-1.395007748107604	-0.7142966363253901	-0.2948364367317121	-0.6329625148036958	0.009876726706336146	-0.6162660633671693	4.874541039599134	-0.4935635631142065	-0.2587110003280774	-0.1021994272583235	-0.512283406565782	-0.0675774286119436	1.597192111812584	3.306404862211607	-0.5706435189840381	1.217898131643388	2.228110335286482	-0.3729105406932652	2.415924750681143	0.2670430764820568	-0.2061689862851921	1.66484197895729	-6.998077788117336	0.5206876268073604	-0.5784828997987513	-0.2698209825786557	-0.831695215006568	-0.2045651077154689	6.902331499067184	4.06027418757746
0.002	0.874369287463852	0.8060443659341943	0.1895070451688569	0.2027199789572039	0.3006120791889762	0.3435919814039698	0.3230932063073169	0.3825896116236859	0.1571492710399594	0.173116682575413	0.5831512445622774	0.6142149845297485	0.84220303506573	0.7682263064706057	0.020049672624032	0.05354201198152909	0.02001474448036087	0.02390266977514915	0.0200035659410398	0.02892174996145393	0.02028354042269076	0.1081545830765489	0.02000517567169334	0.02280065953732807	0.02014954817288239	0.08488224428903342	0.8352763414411458	0.4512922173075738	0.03264834358547513	0.05028159011893603	0.1578981460324777	0.1632644922079581	0.03036320781138189	0.05495272198330491	0.02132475003648538	0.2033062856058234	0.02148441844338897	0.02293080183525644	0.4004933356864185	0.3631028538440108	0.9599888638609577	0.7281196946469074	0.02042900450949338	0.1549176212876848	0.1019873972843489	0.1629112315451627	0.02000223590656151	0.05987173277992935	0.02001257014513778	0.05620719282505395	0.4244164996878212	0.4129121826776693	0.1344825648942006	0.1111505921291233	0.1704820783837181	0.05656752336100974	0.56936307352116	0.1518395516887513	0.9940486116793226	0.5129256607374403	0.02002467307968298	0.01901935319144055	0.02004663046558181	0.0171864348916997	0.03261497799169991	0.02160985815927534	0.0308706455447721	0.04840859557458788	0.02005394085797215	0.01462526066528792	0.02000482137140447	0.01586338188240274	0.02000756357327195	0.05593147016425574	9.580555356724819e-05	0.04801755419885766	0.05589896063552065	0.1241975861547886	0	0	0.2671910285385252	-0.01086095182129733	3.424293204060196e-05	0.01710880835904479	-8.754041447753684e-06	-0.004345424704227547	0.9450946868607752	-0.3366759602259345	-0.2426063892363984	-0.1154622271979497	0.224722198095603	0.07640287931920381	-2.06894868363886	0.2236936042780706	0.1409265577212087	0.4200435600356439	0.2271481755385323	-0.1538371875077781	2.730433771290945	0.07076503649156755	0.1355879191351863	0.2073082989829889	0.1881800805134227	0.1136119405545612	-0.1798588397091712	-0.1347878794119783	0	0	0	0	0.8137455022982281	0.1786749455618755	0.2254456024548842	0.2174077921660381	0.1353415853311764	0.4456442902966231	0.2549232189606688	0.02025467236663724	0.02002078787768934	0.02000799580426863	0.0230771957392656	0.02001230296335403	0.02212553513959253	0.2145115439922078	0.02741575311756942	0.1497828890605417	0.02905025016754675	0.02014634483971914	0.02016017554431967	0.06741912868098886	0.1507275826222473	0.02011907451702411	0.05006823651396659	0.02000542976999243	0.02003265706458066	0.1266767072048861	0.03133907069690559	0.111914023045083	0.1237807957893944	0.8556307624992603	0.02006453880388924	0.02010178348023587	0.02331284236444802	0.04487253765339368	0.02009521618864006	0.02000814251047331	0.02001655170325791	0.8375470911838514	1.135123388144569	4.436767968846589	-0.7430522185218527	-0.04732243967028576	-2.113633049423949	-0.01472992276630325	-0.00778029543480302	-0.1053983927114463	0.05102115320015266	0.4622631126082656	-0.1735802129172722	-0.3150656475209111	-0.3019761076639449	0.8079530148158075	0.1096269209600718	1.087456321675543	-0.4993639190895971	-1.598854865095477	-0.01627993210991361	-0.2053123148984912	-0.1532611001113501	-0.3497758027200923	-0.6971710741964939	2.850163050195051	-0.03741640134257581	0.1268492395040831	0.04346119594647747	-0.2383583078724615	-0.0007079835748768104	0.07629050041916946	3.087881258011879	-0.258561411435234	-0.2802649127076088	-0.08097480742532601	-0.04589114594917404	-0.044550298081625	1.08420219163059	2.40630718244744	-0.1040851860482116	0.4021188876556473	1.087023975947919	-0.1310723026359223	1.469861303123524	0.08078982447514067	-0.4095036250452377	0.01554060826520379	-5.204066538896144	0.4028619058384444	-0.328668205909299	-0.2514132495410598	-0.380349984801028	-0.1273186403202768	2.934694979144596	1.531558977965849
0.004	0.8707868714326981	0.80279376817821	0.1889131565928565	0.2024982928159557	0.2964898890745438	0.3422898929982904	0.3170692849126169	0.381146483200152	0.1555574290324142	0.1720719677454969	0.5764394946888652	0.6111435140696508	0.8036501421365827	0.7715244121424136	0.02007857410625792	0.05362635286433061	0.02001603832531758	0.0240424770799211	0.0200044245344299	0.02897568199995531	0.02056232297698468	0.1077930453187564	0.02000654377502346	0.02279664338712357	0.02058267094523427	0.08509557040261294	0.7932047063064963	0.4552672373597487	0.03197991010245076	0.0497019193516569	0.1573955336276205	0.1627467405945723	0.03039898109584765	0.05490493100563742	0.02117952650983872	0.2030823486060023	0.02140694224752776	0.0228644588199937	0.3740412755914429	0.3644751482439671	0.9013565329139794	0.7315492068626451	0.02038672287981376	0.1546777376748955	0.09704297200756218	0.1629688239288787	0.02000285610021204	0.06141725455308337	0.02001623909765748	0.05606430400220224	0.4032329764187156	0.4146342566891723	0.1242721336834415	0.1110287152694238	0.1660049710585898	0.05560049259903899	0.5370401565861612	0.1502049470583641	0.983153091735655	0.5036050879352901	0.02003273083819267	0.01973178408436626	0.02005662058653939	0.01668262939402067	0.03159083683921751	0.02110225429841064	0.03199884159329496	0.0479304380582712	0.02006176611740565	0.01442311923810162	0.0200054747617678	0.02002301999522606	0.02000936850023073	0.05809341547249095	0.0001919414290625676	0.04813090805079916	0.05614707835820409	0.1238853113306661	0	0	0.2671693184759132	-0.01084762953437677	6.84444579283999e-05	0.01709071209376498	-1.740854763059616e-05	-0.004304536594744677	0.9444220684242308	-0.3358508981995134	-0.2428369645079093	-0.1150695073585424	0.2248748858938209	0.07627007079822212	-2.068502117394427	0.2227703455195037	0.141765803438771	0.4190972516898924	0.2268409183674168	-0.153367973682403	2.730575252970853	0.07071065231043872	0.1360019456796968	0.2066446066703795	0.188407029990074	0.1133032998609845	-0.1801281094894488	-0.1344436895386374	0	0	0	0	0.8500538264673769	0.1920730420072249	0.3051979694364337	0.3197524631549671	0.1541267783365492	0.5836177595700091	0.4749978591278515	0.02025922164988625	0.02002913730819736	0.02001244558383456	0.02100079882493349	0.02001921494237852	0.02504790079355899	0.4021163167244183	0.0282369834595158	0.1589060425090642	0.03314454933668311	0.020501561410441	0.02215703762230528	0.1312665196113019	0.2786722161372746	0.02013859911903459	0.07687841641573818	0.02000865956139231	0.0200486642282845	0.2495483312907036	0.0640250294910201	0.1553980009517288	0.2245850670060786	0.8482153690439509	0.02011074365445223	0.02014419957545912	0.02790745498264882	0.02992185247181317	0.02013344071184282	0.02001165879234847	0.02002674932546559	0.8601719775236144	1.1165219993768	4.430518680465878	-0.729458664995923	-0.1058350761153612	-2.034640818203567	0.04710752591354334	-0.04555621370014099	-0.0149613859001043	0.06043920312699542	0.5540298457718112	-0.2108636635553898	-0.2722697472634534	-0.3528056759033275	0.829733230840687	0.1738665425055936	1.097438453822752	-0.4916274683686707	-1.44772772877561	-0.1580670344614294	-0.9716769128941602	-1.177286958480279	-0.6195987428606309	-2.031236828204166	0.3412793031020231	-0.1179262481115759	-0.1780493447452748	-0.0637867546590503	-0.1790645197158046	-0.001711261184322835	0.01067332295130859	0.8043222577106658	-0.380619375061413	-0.2246202757964378	0.0517706332278707	-0.2977552475797304	-0.02184662710708243	0.2314681957012029	0.9266041394117041	-0.2354527414668415	-0.3306997334612111	0.561009833325448	-0.0363330113432238	0.19789567894205	-0.2221073355032447	-0.5464649115495648	-1.653422133897484	-4.257796457969843	0.314475547530813	-0.1943940477197079	-0.2608276302876658	-0.1315680868996708	-0.07977290965421689	1.676520068570062	0.9558948426523833
0.006	0.8680758420866685	0.8002921855029251	0.1886372167215737	0.202231974182558	0.2955670559553766	0.3406485166521024	0.3157044521864869	0.379075566883649	0.1552159360300135	0.1711604818117828	0.5750133710800652	0.6080142599190873	0.783817364944665	0.7708503028700441	0.02009287127832308	0.05352276214066812	0.02001627701988299	0.02394083922300464	0.0200048834516112	0.02893611094822958	0.02059926688133659	0.1073932259611038	0.02000729978412447	0.02279215700974841	0.02079292895196669	0.08510765311538947	0.7688858205987514	0.4554975429758201	0.03161756874441293	0.04913676882804502	0.1570787017248263	0.1623784074029225	0.03040187506258188	0.05483763327274244	0.02108661464231118	0.2027445697105967	0.02134152917929096	0.02280926301201036	0.3563937568813551	0.3642743832213474	0.861453662447245	0.7322434177386464	0.020350571977994	0.1543164423056687	0.09468193736565303	0.1620400961872953	0.02000320590143431	0.06224174243389025	0.02001819105926524	0.05603939051347736	0.3934423465165607	0.4143844763247893	0.1193312461297454	0.1104163457152138	0.1649809141293997	0.05477650311527438	0.5151000566088272	0.1464781630449592	0.9737902497856632	0.4957981716352575	0.02003787958918433	0.0202895450141088	0.0200617439555417	0.01637767491763675	0.03083389683019806	0.0206015456201234	0.03130584534175819	0.04761659392310336	0.02006459952053508	0.01429495889805068	0.02000574120255149	0.02273820852606717	0.02001038920054825	0.0596836349816573	0.0002883795069588521	0.04831974374493456	0.05639436194783903	0.1233631039579007	0	0	0.2671476440205396	-0.01082530283861868	0.0001025977568229974	0.01706058018909262	-2.595399183932591e-05	-0.004236353619853611	0.9437516488777618	-0.3344774658971015	-0.2430664936435973	-0.1144163850015078	0.2250272185392491	0.07604748342571682	-2.068058009763207	0.2212359237251542	0.1426025283168592	0.4175233976012578	0.2265349110696238	-0.1525876580778718	2.7307165900442	0.07062049067530238	0.1364142034820855	0.2055398241183884	0.1886331570503905	0.1127896831241206	-0.1803964618762766	-0.1338706298561703	0	0	0	0	0.8233208856949145	0.1804181792784886	0.2722404675543194	0.2874374035728777	0.1509121085338717	0.5400733366750264	0.5677060087207291	0.0201685691056509	0.02001095231668606	0.02000552180690223	0.02088070859630946	0.02000871929067437	0.02026944945911216	0.493195625180762	0.02941659537600816	0.1523767865006676	0.02887894516517697	0.02037191283546026	0.02024918022277307	0.1783725992669247	0.3896412320121951	0.02008903637159055	0.0780532337243459	0.02000388377477977	0.02002193108625986	0.3076197668446178	0.08933033661515902	0.1572625588557729	0.2553708773549763	0.85284298329889	0.02005341539233852	0.02007130979094056	0.02384675886381126	0.02431876895575761	0.02005431811847304	0.02000528343410155	0.02001216336570055	0.8829398450373706	1.103711623987846	4.408370171125194	-0.718664545990895	-0.1646151276881685	-1.954455222501053	0.04521905319249312	-0.06867879408967174	0.04169862243960545	0.07327446169820312	0.6058784651889877	-0.2564643804995648	-0.2775224636629258	-0.3923859468453816	0.8541468114824345	0.2130676811164404	1.103236150149209	-0.4816900045439753	-1.127000933878145	-0.1568556541414486	-0.7330441351423551	-0.9486352988434271	-0.3285111985636422	-1.224897612823759	-0.9129783248049061	-0.004992262316509817	0.02927195484902493	0.00834954918304227	-0.2127480832348927	-0.002648957080841683	-0.02217157261909554	-0.481456067728054	-0.2121274182710025	-0.1394397645096336	-0.08680062598518577	-0.0921237269709143	-0.03035021450442401	-0.4011642917664331	-0.1886358855231095	-0.1443058964466295	-0.5509297125133821	0.2881770244058973	0.007031517118452309	-0.3867170761266899	-0.3713623260637293	-0.2927807822007273	-2.010145394061707	-3.578762914013853	0.2457712148038574	-0.1160041868841042	-0.243185858845551	-0.1824822532282837	-0.05028005239504481	1.087769621852378	0.656002870873126
0.008	0.8655285192324863	0.7979931804932218	0.1873416378524188	0.2016764539785695	0.2933969736162276	0.3391043376503267	0.3130715735452556	0.3771319182414953	0.1548034868705117	0.1706114269204017	0.572601145742672	0.605736402456499	0.771729327937094	0.7682821398458602	0.02011193903285332	0.05352907266800221	0.02001575171172442	0.023971006767398	0.02000512502172464	0.0289456155816864	0.02068732265040946	0.1069740800046247	0.02000775044795331	0.02278655219524018	0.02067338680414698	0.08491256026235929	0.7526497432604168	0.4537116553844812	0.03126851045304328	0.04874302459969079	0.1570004358455545	0.1622060741419085	0.03030748342480859	0.05468679946224734	0.02097794952081393	0.2025054533815384	0.0212785444292566	0.02275505382746331	0.344245559899671	0.3629947667831194	0.832200586507075	0.7309696928321018	0.02032098564853565	0.1540266610143619	0.09405853073684373	0.1609534982612604	0.02000340972139906	0.06266875855840481	0.02001931603183172	0.0560748780486765	0.3888753987293033	0.4133312242534588	0.1173575602929544	0.1096188655357409	0.164683556184224	0.05436834463029334	0.4969205006023276	0.1424172314239003	0.9653626800605908	0.4891714639914302	0.02004188988956072	0.0207248122739502	0.02006523085607239	0.01619683761360468	0.02992699303239451	0.02011629161964455	0.03050897181711482	0.04719968422551764	0.02006437266989212	0.01421442854052815	0.02000584608718484	0.02457050312096089	0.02001099451975763	0.06080413977342009	0.0003852706707372003	0.04858398109800207	0.05664038910990497	0.1226283693626025	0	0	0.2671260234736241	-0.01079365837801093	0.0001366787485930469	0.01701840268250052	-3.433572065986046e-05	-0.004140807628097982	0.9430845221536874	-0.332558693745479	-0.2432944579064193	-0.1135050825863815	0.2251790148056588	0.07573334928648687	-2.067617576517389	0.2190973757138411	0.1434354820356084	0.4153271261133703	0.2262307734209638	-0.15149885324095	2.730857711386163	0.07049501468905928	0.1368238122558622	0.2039959929496359	0.1888580528692312	0.1120723057495765	-0.1806634401568331	-0.1330698110491305	0	0	0	0	0.849279486076384	0.1702805993926727	0.274259179083249	0.2869370158315192	0.1520313253484604	0.5538928883317783	0.6555605819126766	0.02036256671572694	0.02001764691730191	0.02000995882727848	0.02187655297472818	0.02001594393438602	0.02029719719074484	0.5837044794000984	0.02773192927754326	0.1630365496862232	0.03159137758381787	0.02006903222042665	0.0220641805330913	0.2370086268998097	0.5003900846673823	0.02016910710329834	0.1037804991342252	0.02000707247303971	0.02003961381958099	0.3632251984928262	0.110988503729036	0.1680541963134158	0.2868799689808743	0.8557884267797115	0.02010320836863623	0.02012880496071766	0.02400525470077397	0.02687469066588221	0.02009116644913051	0.02000966100374214	0.02002228404887429	0.9052698000318448	1.090505241705975	4.387573632053808	-0.7108686832768757	-0.2237490595823011	-1.873186089182231	0.02800203334359185	-0.06412845239645386	0.07428915705440961	0.09415953974323184	0.6394046587665656	-0.2940178126811889	-0.305982846983133	-0.422224428328961	0.8724123630679115	0.2387704382745902	1.106235941239546	-0.4728257113742201	-1.245150063194137	-0.4472686050521081	-0.8744795684820381	-1.050019284130984	-0.2571677005276896	-1.17984014022875	-1.552774448712347	-0.008024997114996567	-0.04624394343547146	-0.01471106947649053	-0.1983911185422685	-0.002829698317402835	-0.1965022428554077	-1.211870949699655	-0.209213079803744	-0.02862034516072604	-0.03176544437225537	-0.199092681232428	-0.02086000367079683	-0.8473832199070056	-1.041331643134326	-0.163938663546923	-0.4885699179126871	0.1635380770331367	0.02406801258078736	-0.6055760280054439	-0.4072179607661278	-0.1306339127660091	-1.987569741551404	-3.077587801764521	0.1919818776296659	-0.07027687536786054	-0.245372952479275	-0.234633649317536	-0.032142927125813	0.7936261326226798	0.486180125248821
0.01	0.863209270067821	0.7958187946934129	0.1855527135905068	0.2005201652724314	0.2913464354568731	0.337330374395707	0.3106392929443073	0.375027167448532	0.154725414524712	0.1702488463474281	0.5710488575327405	0.6036923640605824	0.7641146704830386	0.7648789438506924	0.02012705747317372	0.05352262091733322	0.0200151647781245	0.02394145159960625	0.02000529854956546	0.02893501683451749	0.02078142811956185	0.1065808914142957	0.02000809127918602	0.02278081780487308	0.02060519374654539	0.08463332486433561	0.7418829928212096	0.4509077890075454	0.03103852770675309	0.04840054183247718	0.1570723311711822	0.1622043941164072	0.03015528897294908	0.05449349873608406	0.02088477069118254	0.2022163054577966	0.02123374037467088	0.02271684195534197	0.3367986702768749	0.3610345995079438	0.8114180614368618	0.7282619559224316	0.02029400745764534	0.1537205235006732	0.09500759603603687	0.1602122848187178	0.02000356329135196	0.06292944942457167	0.0200201510983433	0.05613123565246555	0.387507759362492	0.4121064182868747	0.1169713315002836	0.1088274474182675	0.1656061885846093	0.05428580431616102	0.4816964872532537	0.1385932844648831	0.9578746866724231	0.4834193707874591	0.02004526107578202	0.0210648895215045	0.02006776368060393	0.01608597884734739	0.02901082992761343	0.0196233822140688	0.02993199124094256	0.04671980478830561	0.02006362666709024	0.014162421376902	0.02000590861840596	0.0259689858961587	0.02001145438098284	0.06165566862133142	0.0004827656524824611	0.04892355286596138	0.05688473138083196	0.121677538809244	0	0	0.2671044758887873	-0.01075225707878168	0.0001706633254221043	0.01696416148703182	-4.249891776348238e-05	-0.004017803892314768	0.9424217747587873	-0.330098992439894	-0.2435203439393246	-0.112338762014785	0.2253300893654169	0.0753253477084099	-2.067182016434556	0.216364670597407	0.1442634266865074	0.4125157298036189	0.2259291188480071	-0.150105303374008	2.730998546997914	0.07033488855511569	0.1372298966982782	0.2020160629605178	0.1890813115931432	0.1111529290606431	-0.1809285903558317	-0.132042866276858	0	0	0	0	0.8242539578641176	0.1668713555938404	0.2657313695032916	0.2820419896077851	0.1553881080621769	0.5501934182651571	0.6727075150929808	0.02015392144771627	0.02000729311716141	0.02000457985719139	0.02127577747063893	0.02000742937960524	0.0200287389876876	0.6173026664350603	0.0303713826199487	0.155060803455132	0.02742842240321468	0.02035052504224946	0.02035321456916833	0.2688208157282637	0.5729387795983611	0.02007647802408647	0.101954048538804	0.02000327292682737	0.02001835094340295	0.3799625171461525	0.1164097359989434	0.1793904152415896	0.3018022775292559	0.8626675415767648	0.02005031534284133	0.02006171858128622	0.02164799975963732	0.02530187217066041	0.02003974441913339	0.02000454981574568	0.02001046932969831	0.9266241875617069	1.070977690824335	4.384676664015385	-0.7060860034750496	-0.2833275009476703	-1.79106176392911	0.006379796580918412	-0.04159071206263881	0.07894428052787496	0.1117790277760576	0.6711842746617348	-0.3164102889637252	-0.3454317747766281	-0.4482878215047501	0.8715471159039148	0.2601336786317193	1.107936426413518	-0.4679198382987577	-0.9852435726394645	-0.6978770524576919	-0.9082380369988986	-1.056784698397525	-0.1126026510802143	-0.8883049440052559	-1.823406301401814	-0.0003018774673235638	0.005018187407897179	0.0007088178373414122	-0.1933740902057976	-0.002896672040949589	-0.1036298408328293	-1.554017495459191	-0.1383184308519181	0.01741932557502224	-0.1497676478973226	-0.1097913463976662	-0.0179013204698615	-1.088595538289887	-1.625826112984587	-0.1455055785132567	-0.2684939207598688	0.1028031750866615	0.03143711770194464	-0.6046451015452047	-0.3807748701931336	0.04362294292556476	-1.82984366120068	-2.68684004900326	0.1496084908330589	-0.04245929226155674	-0.2476658025274777	-0.2441906454600937	-0.02060554766302047	0.6146923877399278	0.370858617524263
0.012	0.8610515002393425	0.7938281748585652	0.1835018169094201	0.1989295179632523	0.2889727949046581	0.3354363680988856	0.308111654896809	0.3728965666896445	0.1548101086942272	0.1701322572015435	0.5696001417294374	0.6020867559272084	0.7583405757509956	0.7610965756204677	0.02013446697257778	0.05352036466247958	0.02001432214793984	0.02394439716408626	0.02000535735345011	0.02893483683515479	0.02090400210672368	0.1062062771701251	0.02000826096360969	0.02277499758711135	0.02052970126176607	0.08441445415636964	0.7343117070391141	0.4476474971297523	0.03089448463629939	0.04816955590251495	0.1571377552398527	0.162237667467871	0.02980566105959544	0.05413479940623285	0.0208124870647524	0.2019873435803949	0.02119248632576125	0.0226812507375066	0.3322947529082021	0.3587371386978753	0.7971974350090194	0.7246287049943686	0.02026882532343182	0.1534314117868232	0.09577680097497142	0.159816120993701	0.02000363612811979	0.06310257280256326	0.02002053025730615	0.05619721662545896	0.387570098055649	0.4109709831954119	0.1172227159493374	0.108109467201025	0.1674379312241128	0.05452495377916307	0.4686741811870734	0.1351239910041582	0.9513893300789534	0.4783747652082307	0.02004788744603613	0.02132929872091615	0.02006914253168161	0.01601949083906993	0.02808421609280088	0.01912511101181064	0.02938319695538356	0.04622714221341488	0.02006163691188161	0.01412904110522533	0.02000589527609835	0.02706861565257984	0.02001169711848056	0.06230961382296419	0.0005810150954821281	0.04933844976035513	0.05712695223244192	0.1205061335618869	0	0	0.2670830213238242	-0.010700533782206	0.0002045273322221241	0.01689782615044707	-5.038855109248855e-05	-0.00386722158461082	0.9417644828692179	-0.3271043284839569	-0.2437436456847177	-0.1109215736109512	0.2254802518025363	0.07482075175809359	-2.066752505328259	0.2130508373179713	0.1450851411898992	0.409098770978906	0.2256305520951533	-0.1484119689597861	2.731139028420977	0.07014099182669117	0.1376315883780685	0.1996039783906791	0.1893025314789715	0.1100339170575007	-0.1811914623389899	-0.1307920222737904	0	0	0	0	0.8492251424157237	0.1613518122816512	0.2627217039717389	0.2799290946019179	0.1551184619626835	0.5536269306906061	0.6925085847049711	0.02027202301053888	0.02001246767291499	0.02000850880822629	0.0225120942736015	0.02001394468934807	0.02004648703117318	0.6527187504824594	0.02865437944864023	0.1630523258777405	0.02812528844832116	0.02021101735378742	0.02203020249275716	0.2944507140648465	0.6455010448350267	0.02014326351473145	0.1024430697629053	0.02000611498403831	0.02003414235256021	0.3963122326997659	0.1222259901239633	0.1883124334543315	0.3174685096582856	0.8691217513065609	0.02009828378149817	0.0201157927545947	0.02203136022782292	0.02618156190323889	0.02007018986271908	0.02000859755599466	0.02001980265360825	0.9472683618120011	1.048318299178842	4.39030253260465	-0.7046005751329967	-0.3434550129202094	-1.708110163732745	-0.01349383763380197	-0.009028763564637289	0.06942903979789962	0.1301204184167088	0.7006590843811977	-0.3315350795582495	-0.3860434946373386	-0.471443168175792	0.8627517037657306	0.2784588267373431	1.108597701239685	-0.4650411338291213	-1.061384098232957	-0.8816272080930446	-0.9945226106838864	-1.075869250055216	-0.01117627343866372	-0.7414098776859847	-1.931946683769294	-0.003829501299643121	-0.01374321116371581	-0.004292321670284363	-0.1798167723839588	-0.002915525712035248	-0.1361375527977434	-1.66829645055697	-0.09771624255234329	0.006333031804463247	-0.1971640480601783	-0.1389066348922529	-0.01823934938481707	-1.18467675479973	-1.966845661527001	-0.146912863708136	-0.143520300386923	0.07597058885788462	0.03369138178514035	-0.5162051528840974	-0.3337800605351904	0.1910558643683503	-1.632916243259008	-2.370100177021671	0.1163138294870304	-0.02590611738803483	-0.250734749161678	-0.2474167869962289	-0.01351603517633269	0.4947731138460267	0.2885964789702689
0.014	0.859175507635866	0.7920187224425058	0.181294667748497	0.1970295659008922	0.2866731382627027	0.333419271179475	0.3056714817484155	0.3707500183369156	0.1550294910692219	0.1701920495705198	0.5685829346394616	0.600795744995052	0.7537423929959266	0.7572124572272169	0.02013813926262811	0.05351258816709151	0.02001351993900206	0.02393249263576359	0.02000538500429917	0.02893027271394015	0.02101084580662794	0.1058484170437399	0.02000837458240372	0.0227691949252845	0.0204661260864599	0.08417927095360285	0.7288196635869856	0.4443167589185186	0.03076615382391201	0.04798184180863817	0.1573326009417627	0.1623464053144172	0.02938982070710494	0.05372238301151032	0.02073821182253855	0.20174328850526	0.0211663292804088	0.02265835395904281	0.3295169835548592	0.3563467849774178	0.7878187908494928	0.7205243198753051	0.02024653084872051	0.1531445839089281	0.09668714965195459	0.1596338867956424	0.02000368313345796	0.06323984998675199	0.02002076507845944	0.05626515027337328	0.3883773496245879	0.4100598056115546	0.1177768418790686	0.1074948500025261	0.1699956681937007	0.05503109893513457	0.457596333438168	0.1320611573305653	0.945824290369051	0.4739052504651796	0.02005007934846632	0.02153483011077931	0.02007004602554038	0.01597850900214156	0.02720126826769221	0.01862552365192587	0.02894694895997137	0.04574386770856322	0.02005958770780442	0.01410677557538343	0.02000586374538962	0.02796636705746347	0.0200118713462688	0.06282365963013417	0.0006801697362199574	0.04982878055779521	0.0573666053449734	0.1191088501686017	0	0	0.2670616810932167	-0.01063779691412105	0.0002382465354926426	0.0168193482367899	-5.794932139647551e-05	-0.003688914364470652	0.9411137089631489	-0.3235824593474801	-0.2439638664322556	-0.109258721697805	0.2256293060161812	0.0742166233052803	-2.066330189741981	0.209172135596798	0.1458994259854261	0.4050882242513119	0.2253356666687072	-0.146425140017159	2.731279089188299	0.06991443890921528	0.1380280278492646	0.1967647933797692	0.1895213161818104	0.108718312413997	-0.1814516111037449	-0.1293201945209662	0	0	0	0	0.8272623859952845	0.1598429170837065	0.2616514233536665	0.2788258341666925	0.1582631499856071	0.5575085160968678	0.6947804959236286	0.0200983183477598	0.02000551018420258	0.02000399455451127	0.02133250137753954	0.02000658802194514	0.02002161577371801	0.6613750499254244	0.0306141789505851	0.1567853471111795	0.02529991405225247	0.02026210710285175	0.02046437783319691	0.304477405253809	0.6825886337377993	0.02006735334233649	0.1055833494305985	0.02000286874049113	0.02001602466943421	0.3989836293874865	0.1226635283982873	0.198115877014244	0.3288791408831436	0.8758063888820115	0.02004792973070211	0.02005507704263861	0.02034455582539708	0.02583176814647671	0.02003184585440875	0.02000407444122154	0.02000953023605713	0.9675584320023343	1.026685926070376	4.392293790625915	-0.7067432831774788	-0.4042436321579687	-1.624316069140065	-0.02870539828399052	0.0198211338396308	0.05799806532570065	0.1505967341363532	0.7250053327370672	-0.3507043294717212	-0.4201010846505149	-0.4916620163713655	0.8593703077838811	0.2937875279757482	1.108372877403081	-0.4617986688704069	-0.7990324475383608	-1.004891536328653	-1.01837405976573	-1.066345202739585	0.0684818001928808	-0.5546938005870102	-1.944661429258169	-0.004285810203469536	-0.001057242753664036	-0.001004556921660396	-0.1787720975171678	-0.002887396500342451	-0.1047425217254279	-1.653156894317994	-0.08443870830305999	0.07472270217202875	-0.2244960455032371	-0.1096387366860438	-0.007739486176017624	-1.194706045831231	-2.115917381606096	-0.140568478633044	-0.03971768088049775	0.06246214518772195	0.03406787956654805	-0.396374597187473	-0.2819474570362181	0.3120539800074749	-1.431845144858522	-2.105949475441937	0.09017165270721986	-0.0157675026171313	-0.2489742893423157	-0.234192167938438	-0.009049479526565917	0.4062618013093893	0.228153230697501
0.016	0.8575040884387539	0.7904281885495641	0.1791187489392915	0.1949636850896909	0.2844259172604233	0.331379672855667	0.3033774631942979	0.3686485214784226	0.1553647261791829	0.1703962370334269	0.5678518742789688	0.5998476097403945	0.7497452948054959	0.7533479710243289	0.02013557636330705	0.05350186615720556	0.02001265555382253	0.02392858449069278	0.02000534782657802	0.02892788757795896	0.0210894689048455	0.1054882738059924	0.02000838219668661	0.02276344695956789	0.02041013734738934	0.0839726965824424	0.7244059356685494	0.441072009017915	0.03073138541203845	0.04785403764138822	0.1573743594083662	0.1624258298262801	0.02883922065459172	0.05319984042885636	0.02068653520021612	0.2015308274478771	0.02114311283000523	0.02263796456441438	0.3281585368655621	0.3540021981938564	0.7817028391581384	0.7162515237716662	0.0202260309214504	0.1528665240145069	0.09782830772721843	0.1596532351373436	0.02000367998118912	0.06335704358274172	0.02002071784339639	0.05633279059747464	0.3893307376011847	0.4093798761418047	0.1183201039532311	0.1069772360965899	0.1731996829302446	0.05576102845281027	0.4481608241502871	0.1293888995666257	0.9411247575350926	0.4699248276688132	0.02005169304292051	0.02169380170106941	0.02007008754298371	0.01595365369629424	0.02632135853899252	0.01812872713996451	0.02861057132290784	0.04529703574132914	0.02005703351065374	0.01409164324767507	0.02000578236278178	0.02870679689890455	0.02001193397832703	0.06323304235574533	0.0007803806981929874	0.05039484165531078	0.05760323304185173	0.1174796615502549	0	0	0.2670404780212508	-0.01056322816131034	0.0002717965823980284	0.0167286553037168	-6.512561164629502e-05	-0.003482710908717464	0.9404704980073535	-0.3195432119634153	-0.244180520991742	-0.107356542653426	0.2257770499836957	0.07351003661989433	-2.065916180320809	0.204748256851961	0.1467051080039793	0.4004986532591229	0.2250450420668928	-0.1441525696113894	2.731418665314645	0.06965660386011596	0.1384183669858982	0.1935048100284997	0.1897372761872446	0.1072099265678417	-0.1817085982503639	-0.1276310998680694	0	0	0	0	0.8512797614237424	0.1577133412353297	0.2594502102695079	0.2786108215145972	0.1578669449545337	0.5593883063181948	0.7003402476042114	0.02018167112534326	0.02000988929906707	0.02000754861228279	0.02228344889893959	0.02001251142939069	0.0200384292713846	0.6722063258684373	0.02989932676523377	0.1603850419968018	0.02514399689987062	0.02041715512686759	0.02202399335178503	0.3231342769176258	0.7193208500728027	0.02012679332938476	0.1084923168785472	0.02000542331016261	0.02003019368174055	0.4015932756124501	0.1231386974991723	0.2067523350473854	0.3398362382612338	0.8824812914273148	0.02009361019708376	0.02010409688053319	0.02033869757094756	0.02690959055691679	0.02005818039527577	0.02000775359596519	0.02001840302249267	0.9873972586411652	1.005032696735125	4.39355017570233	-0.7127661483381356	-0.4658238631959541	-1.539694608867894	-0.04060262922144407	0.04604805898841976	0.0460714685807941	0.1720505560966283	0.7465703639232388	-0.3709470990495123	-0.4484539115403735	-0.5099265975909729	0.8585506659533291	0.3072199529916529	1.107436459547819	-0.4588680769940159	-0.8424655751151305	-1.047555956934393	-1.017024015081159	-1.030817755819303	0.13321882049216	-0.3985342001868748	-1.912314493406222	-0.006775015797517004	-0.005746827911861196	-0.002113336436819773	-0.1820998837463584	-0.002860829601794564	-0.1075287211913967	-1.582308139926982	-0.03780631592551353	-0.02298030287895803	-0.3072902359916125	-0.1073126171402177	-0.01573196554945063	-1.138909817903617	-2.135256646102266	-0.1381448802342257	0.05806223937283196	0.05588700065891017	0.0333980579721819	-0.2849570387768772	-0.2367767679725939	0.4148402260725458	-1.242340333605768	-1.881008230336882	0.06975402991397678	-0.009779586306981568	-0.247943901238262	-0.2109742493786253	-0.006382833042784954	0.3374515504034867	0.183933397411425
0.018	0.8561565179368693	0.7890625554203216	0.1770077001963828	0.1928602195095883	0.2822513042386571	0.3293603605990998	0.3012663418271745	0.3666416974021149	0.1557874175379291	0.1707151512657899	0.567417078438186	0.5991992289749168	0.7462546126517905	0.7495817788547758	0.02013267476699042	0.05348878989105425	0.02001186417316489	0.02392097372899938	0.02000529895753969	0.02892452594597802	0.02114607827754639	0.105122570864726	0.02000836331904116	0.02275778682858448	0.02036110690102849	0.08377059245962774	0.7209000999180351	0.4380103952386771	0.03068221858448852	0.04776517785888057	0.1574916214209929	0.1624860729597842	0.028235555805043	0.0526326167312925	0.02063330594717666	0.2013223780202626	0.02113188051793393	0.02262707830036761	0.3281881417503053	0.351834097336119	0.7779077261583059	0.7120392634383231	0.02020795464391563	0.1525947049599001	0.09882754055876129	0.1598224060249079	0.02000366507760617	0.06346465300126372	0.02002060727205962	0.05639859218095974	0.3902593724093585	0.4089077395925614	0.1188207875113671	0.1065433675607108	0.1768551716176363	0.05667266454998672	0.4401901916438505	0.1270814966899376	0.9372151891347821	0.4663616896048716	0.02005301048435695	0.02181680028373718	0.02006989603351659	0.01593799212202155	0.02555095347179565	0.0176437153065392	0.02829761626769362	0.04489480290746029	0.02005462423537195	0.01408061599226196	0.02000569595353648	0.029324440646945	0.02001196583773818	0.0635670356488178	0.0008817999578104054	0.05103719584447992	0.05783636497835744	0.1156119378716317	0	0	0.2670194366959628	-0.01047588214599057	0.0003051529459793792	0.01662564521794704	-7.18614373803242e-05	-0.003248415190650138	0.939835872942096	-0.3149988133945059	-0.2443931380640686	-0.1052225984609216	0.2259232760705139	0.07269832721023559	-2.065511544679208	0.199802558807715	0.1475010461022792	0.3953474381822	0.2247592406744361	-0.1416036309136952	2.731557695853079	0.06936915357484888	0.1388017716673392	0.1898317456011799	0.1899500304708004	0.1055134469227566	-0.1819619937365712	-0.1257293901128833	0	0	0	0	0.8323649810626933	0.1571059952109221	0.2590951889683471	0.2785230532360894	0.1607087617329734	0.5640947039537684	0.701841583082994	0.02007351745808687	0.02000456284517792	0.02000359295881338	0.02112341614960356	0.02000596837909936	0.02001820834566366	0.678092188698267	0.03066874335373897	0.1571745676156109	0.02319180568611552	0.02021605681115276	0.02057153601438671	0.3328438670195649	0.736201409529793	0.02006225887602273	0.1066747611843406	0.020002573297933	0.02001434243370452	0.4004189485095118	0.1229343395479844	0.2142487545704565	0.349432814571672	0.8888145740732967	0.02004575339459317	0.02004976105962587	0.02010762678649358	0.02569602118816524	0.02002732942677311	0.02000370399435719	0.02000897121576556	1.006658989191576	0.9819527737637531	4.398201455172477	-0.7229034691971654	-0.5283333044421648	-1.454259899911135	-0.05076878759396755	0.07072578481881378	0.03184844021216201	0.19221936762471	0.7680342826745141	-0.3884712878275575	-0.4730201915023208	-0.5271105893156716	0.8560388480289024	0.319747593620693	1.105929427796599	-0.4571007266039534	-0.5733086297257362	-1.0478981251922	-0.9979417138231935	-0.9741332662281574	0.1839734373917368	-0.2503660712223305	-1.848030736639557	-0.006477902720778937	-0.002586525463496375	-0.001407724551954898	-0.1838234906087423	-0.002799448722487622	-0.09594119511890177	-1.476193951189572	-0.04423445947140672	0.04997188787690683	-0.2778304079034095	-0.1003173399061443	-3.230453464284858e-05	-1.02723819853486	-2.06979036923666	-0.1338067217308195	0.1109626891013958	0.05194505264184453	0.03236289864263534	-0.1907991043334018	-0.1982519847921057	0.4937478043181932	-1.067316985570092	-1.686104880200368	0.05384076765659975	-0.006140962112271464	-0.236316606013891	-0.1914636025351908	-0.004766027233960774	0.2818460610334713	0.151542267838693
0.02	0.855033633929831	0.7879343897282679	0.1750581874614672	0.1908041385808262	0.2802251680536728	0.3274052921110254	0.299331700733375	0.3647594806305507	0.1562808768326532	0.1711252428850774	0.5672841923227441	0.5988440674317785	0.7433865128853197	0.7459792358357998	0.02012749231767417	0.05347524793685449	0.02001108340240605	0.02391534802211096	0.02000521292018398	0.02892161896371981	0.0211756053870302	0.1047520981112025	0.02000827750335342	0.02275224857531442	0.02031806359900226	0.08358346862798424	0.7181087678250772	0.4351796799656417	0.03069951331702982	0.04770437583194555	0.1574059416369401	0.1624927111837632	0.02756926137781337	0.05201693101191808	0.02059876832845229	0.2011328359705252	0.02112281911028726	0.0226183233221265	0.3287868048225099	0.3499010567649127	0.7755127063679511	0.7080012155667358	0.02019180202730785	0.1523307669381504	0.09994500635191349	0.1600965020573892	0.0200036195134756	0.06356571433242408	0.02002032715451028	0.05646207968456405	0.3910372984652254	0.408602201349003	0.1192378259576023	0.1061795872898791	0.1808612503497624	0.05772382740294017	0.4335512757975786	0.1251106138543942	0.9340315370752381	0.4631645079616292	0.02005389749762615	0.02191154963130703	0.02006914642627186	0.01592805395125891	0.02486632132892384	0.01718646602060154	0.02801628239019015	0.04453036125900853	0.0200520941603301	0.01407209271928471	0.02000557899935145	0.02984079659662448	0.02001193741528595	0.06384514091581066	0.0009845809401647177	0.05175674825465318	0.05806551704237754	0.1134985744017151	0	0	0.2669985837230496	-0.01037468656305574	0.0003382908614197856	0.01651018126157974	-7.81003977848769e-05	-0.002985806887022502	0.9392108296077633	-0.3099642231891171	-0.2446012627671145	-0.1028657686229581	0.2260677717608391	0.07177933883520077	-2.065117299880521	0.1943622944092088	0.1482861368818008	0.3896550084411873	0.2244788043945754	-0.1387894727496302	2.731696123508108	0.06905408243944308	0.1391774247479119	0.1857549028317865	0.1901592083383935	0.103634544657659	-0.18221137785821	-0.1236207866312074	0	0	0	0	0.854961217535765	0.1569271165803447	0.2586280114944278	0.2786211247973566	0.1601279027222402	0.5667310327026036	0.7109542252153054	0.02014013222402856	0.02000847274299853	0.02000686865620795	0.02197163836849455	0.02001142512832075	0.0200343037596656	0.6853356990215602	0.03086679552251782	0.1565624026944399	0.02294928753053146	0.02060388089581706	0.02203559318381629	0.3368409814243723	0.7513677965031674	0.02012078103816183	0.1126917553273924	0.02000491322628623	0.0200273166496459	0.3996895649897921	0.1225681849105104	0.2216169383796926	0.3592336207950955	0.8952280162436508	0.02008950247054791	0.02009497130023958	0.02017808379629516	0.02679013911702264	0.02005146948545224	0.020007102310019	0.02001752245697835	1.025552664313923	0.9597855745097859	4.400154141051584	-0.7374006286177869	-0.5919211478758768	-1.367993134907403	-0.05878204945851951	0.09055669286304907	0.02100685967372668	0.2128946736755618	0.7873156419977715	-0.4083879600663438	-0.4923278378517549	-0.5424645636343883	0.8580396157387449	0.3305401760935375	1.103769269206416	-0.4549683197621376	-0.6049981379263156	-1.000171305593871	-0.9527802465884773	-0.9062104510758009	0.2243962074166783	-0.1053149778476607	-1.748665342829159	-0.007240703845963499	-0.003761773106874463	-0.001658686714081787	-0.1868696960035352	-0.002738951888455156	-0.09254843002023502	-1.35140963372467	-0.009748560352860869	-0.07658521240402903	-0.355752257802166	-0.08840523926301262	-0.01360067974379921	-0.9038495313725557	-1.961044184346768	-0.1302638473772546	0.1629873842899132	0.0493389132972577	0.03108397809139458	-0.1183587330919988	-0.166688502925243	0.5543669818495467	-0.9058202924610536	-1.515051809637702	0.04150479481605766	-0.004056182796932113	-0.2201813537506292	-0.1731830639615215	-0.003878850606920905	0.2361637520425181	0.1280453713318082
0.022	0.8542304156987154	0.7870319631474376	0.1732152103802047	0.188852198921194	0.2783067725388461	0.3255481844001778	0.2975924369088035	0.3630243189526565	0.15683035501461	0.1716068854800708	0.5673876166820584	0.5987597208512236	0.7414157321836479	0.7426254538177055	0.02012284267541797	0.05346143479670882	0.02001038041791792	0.0239088246060314	0.02000512578546343	0.02891850672511885	0.02118709583887916	0.1043780971401817	0.02000818301279803	0.02274686086793262	0.02028042271663032	0.08340542073806138	0.716052685412783	0.4326168833484418	0.03070828989005855	0.04767589739775351	0.1573315509416537	0.1624212108039333	0.02687546056631022	0.05137766570367126	0.02056567912209843	0.2009552620657007	0.0211230291879684	0.02261636562479164	0.3294937653169323	0.348208209037411	0.7742093838756674	0.7042123811711115	0.02017757011209067	0.1520743234768465	0.1011437243443393	0.1604712982550054	0.02000357079022479	0.06366223170693644	0.02002003263276252	0.05652291615779852	0.3917029556405213	0.4084238044980125	0.1196416838003209	0.1058743848500499	0.1851175444405048	0.05887985320713178	0.4281437913300112	0.1234510698965539	0.9315084703291618	0.4602888651086908	0.02005459524182799	0.02198465091136774	0.02006832767017731	0.0159212743323529	0.02426737598748569	0.01676498713366612	0.02775926934028547	0.04420066691718944	0.02004978831263728	0.01406485624666735	0.02000546518648554	0.03027415678622533	0.02001189695106223	0.06408331767060198	0.001088879279486946	0.05255480522853049	0.05829019055353054	0.1111321173945922	0	0	0.2669779479787229	-0.01025844356163329	0.000371185252926661	0.01638208894884079	-8.378562785772319e-05	-0.002694642401515269	0.9385963309244313	-0.304457415779572	-0.2448044593648794	-0.1002963214773429	0.2262103209357525	0.07075163988274469	-2.06473440441422	0.1884587904486812	0.1490593210402635	0.3834450355840152	0.224204250935534	-0.1357231465582316	2.731833895329421	0.0687137420217421	0.1395445294136898	0.1812853179805606	0.190364451509257	0.1015799662815278	-0.1824563435331308	-0.1213121959384007	0	0	0	0	0.8385037212300047	0.1556198028971162	0.2577028110946603	0.2791813480117994	0.1628728023115183	0.570497763185412	0.7196099888140117	0.02006448731597232	0.02000402575620774	0.02000330187445377	0.0208754479382757	0.02000549593835284	0.02001653178643454	0.6924608951720399	0.03078116759104253	0.1562099693830931	0.02138311183886654	0.02022247266577907	0.02067193435244278	0.337870310016948	0.7623580502026771	0.02005955116435563	0.1103856146872747	0.02000235612682424	0.02001312893801272	0.3991620979320873	0.1234649223787417	0.2278703231224061	0.3684217168025034	0.901199732793768	0.02004391590558403	0.02004583143151486	0.02009038067145306	0.02552856163995369	0.02002488737350069	0.02000342077394418	0.02000859315451699	1.044260844175941	0.9404776980725792	4.394153396699146	-0.7565038822870248	-0.6567361692845031	-1.280866475770482	-0.06337450243264107	0.1029273542294463	0.01827519012342245	0.2353549707736979	0.8026204442114151	-0.4351603387602759	-0.5051882564654258	-0.5559721869869817	0.8701682713547167	0.3389014080532238	1.100895483923117	-0.4511467750135792	-0.345973674735888	-0.9514644735382305	-0.9041763722704749	-0.8288440020260052	0.2571030100235306	0.02006800703900602	-1.601304593754872	-0.006664072982010863	-0.002943517630910473	-0.001489026750691399	-0.1872429480344607	-0.00264815038097204	-0.08585211070687269	-1.210993388312439	-0.01500074899827918	-0.02394906476195422	-0.3032881616162021	-0.08732083174231338	0.005567589702209813	-0.7906695044921236	-1.825592960999514	-0.1261978149676449	0.2103051479276995	0.04721588897778641	0.02974092468759112	-0.06200286686398641	-0.1388256014565651	0.5993103235492571	-0.7558349601503438	-1.363247781009953	0.03196298045588331	-0.002819663046454089	-0.201165531782832	-0.1568553362708024	-0.003405530669979086	0.1982724932520264	0.1109090943675248
0.024	0.8536406508987875	0.7863563141019966	0.1714758520674765	0.1869994962086734	0.2764881110953412	0.3237891909898981	0.296022480726247	0.3614445335216167	0.1574426885205889	0.1721530814149587	0.5677361195270979	0.5989207378989194	0.7400813258612694	0.7395892657868214	0.02011771232631708	0.05344822509819726	0.0200097165378123	0.02390284645295444	0.02000501807709004	0.02891552095726182	0.0211766841030498	0.1040026796269958	0.02000804813865188	0.02274165839424001	0.02024741675461575	0.08323864958193976	0.7145320957258394	0.4303372807930431	0.03074762865541313	0.04765928933531609	0.1570535093605193	0.1622807793353711	0.02616022460400153	0.0507246779207671	0.02054549931464012	0.2007909439788327	0.02112487901856597	0.0226162921101084	0.3302750340950831	0.3467316935134919	0.7737078323668878	0.7007076327238498	0.02016498532555592	0.1518259028741156	0.1023658742973554	0.1609317079875056	0.02000350464395324	0.06375472759938597	0.02001964556476223	0.05658099710149245	0.3922918734791538	0.4083463308856852	0.1200759563499497	0.1056230382258424	0.189533612252277	0.06011167470196598	0.4238366037325444	0.1220788288347083	0.9295893500458414	0.4577008898867523	0.02005499219597492	0.02204086753397552	0.02006719370486643	0.01591639039132358	0.02374307510600368	0.01638233189907802	0.02752151228697847	0.04390156368027241	0.02004756364274003	0.01405827896196661	0.02000533445487331	0.03063819079240737	0.02001182035356503	0.06429188813691285	0.001194853652119386	0.05343310652137495	0.05850987166214214	0.1085048757585555	0	0	0.2669575608582645	-0.01012583288057094	0.0004038106564185443	0.01624115431213532	-8.885975364162927e-05	-0.002374657016148202	0.9379933006943104	-0.2984995655735007	-0.2450023140776639	-0.09752594822093195	0.2263507054731487	0.06961469152186839	-2.064363749960036	0.1821275405533193	0.1498195899498359	0.3767445354158789	0.2239360699356761	-0.1324196817967018	2.731970963441326	0.06835085772354439	0.1399023127392359	0.1764358606450066	0.1905654163207319	0.09935759332937824	-0.1826964987417965	-0.118811787584843	0	0	0	0	0.859411972805138	0.1554481217280244	0.2571625617170689	0.2791659801386239	0.1624895519046793	0.5736012293176679	0.7249624378761894	0.02012330350290973	0.02000767932821095	0.02000637211345411	0.02165066645393557	0.02001060356107891	0.0200317137308731	0.6962881913672361	0.03137441665591438	0.1523424257184657	0.02123620051896496	0.02074011443122702	0.02206177872479659	0.3400480657707434	0.771431011654017	0.02011812207654027	0.1155739374137386	0.02000454285987061	0.02002527789495978	0.3991039146227515	0.1239556706127019	0.2339194635890638	0.3771021514062494	0.9073048089008287	0.02008618605674715	0.02008839601467685	0.02017231156430507	0.02658426801995436	0.02004812949038393	0.02000660966252282	0.02001687551850923	1.062541036746138	0.92073885908688	4.388688978685704	-0.7804545127510197	-0.7229158052024134	-1.192849729229526	-0.06668877440136829	0.1119734996190427	0.01681250598752826	0.2565053398261786	0.8176572774503414	-0.4617001105316266	-0.5157019642604997	-0.567798220513047	0.8830487646349306	0.3464313828414609	1.097537146619746	-0.4475346094341431	-0.3782206025371031	-0.9009343584824157	-0.8546659460206333	-0.7508342042212883	0.2889495473111386	0.1400486504029359	-1.431071355618946	-0.006637262211831471	-0.003216510104267894	-0.001532215970144093	-0.1882862381686245	-0.002553718199269549	-0.08127169621899163	-1.068215571923506	0.002121811401775445	-0.1455163011363795	-0.3694747324594945	-0.0751494213066063	-0.01171649709219062	-0.6875173277900185	-1.676958235984081	-0.1222409888043238	0.2486009191739685	0.04531743123442741	0.02832844855084641	-0.0174354944287344	-0.1128326873035148	0.6301626724921405	-0.618517396466421	-1.227384178637817	0.02462013736313543	-0.002160504920246439	-0.1813577014033164	-0.1425919590594605	-0.003219662690306782	0.1668375686237134	0.09843908285137572
0.026	0.8533290697855145	0.7858741486663307	0.1698051995866615	0.1852376765191985	0.2747796736692922	0.3221318295318841	0.2946163045251767	0.3600195203360885	0.1580898907673013	0.17275316084054	0.5682886499995046	0.5993082236208856	0.7390784312930743	0.7368964110894342	0.02011309888146912	0.05343551115363081	0.02000912464715497	0.0238967162589584	0.02000491499535027	0.02891253383532218	0.0211583918357271	0.1036294627622135	0.02000791512338104	0.02273667175868618	0.02021856329416323	0.08308152438746601	0.7132818841951195	0.4283344310624362	0.03079055399639953	0.04766442294755133	0.1567167929269256	0.1620248171485848	0.02545610949407074	0.05008055384847656	0.02052871983178518	0.2006405027680673	0.0211338510513708	0.02262093027795197	0.3311137789017504	0.3454517675123384	0.7738564279069342	0.6975083431033222	0.02015394519246118	0.1515855726398604	0.103788769706501	0.1614825832940128	0.0200034401221483	0.06384352789440867	0.02001927069991524	0.05663624082953882	0.3928263773206064	0.4083485133179104	0.120559588834397	0.1054224619536902	0.1940378311098228	0.06139294360318047	0.4205200239405098	0.1209688556602323	0.9282193422427992	0.4553705298430346	0.02005527402121386	0.02208424952953785	0.02006608277635094	0.01591247237151624	0.02328421741416571	0.01603907522040258	0.02729666429835017	0.04362851427550157	0.02004557173984392	0.0140518878265454	0.02000521136932757	0.03094504707908101	0.02001174121515913	0.06447915320468613	0.001302666631207159	0.05439380519712999	0.05872403096952219	0.1056089978471773	0	0	0.2669374565142096	-0.009975418309792223	0.0004361411406794626	0.01608712429899278	-9.326485455467357e-05	-0.002025569363727194	0.9374026171789509	-0.2921150289807944	-0.2451944378958952	-0.09456772052025958	0.2264887071358284	0.06836892118269516	-2.064006153108338	0.1754081256942821	0.1505659922816716	0.369583773875093	0.2236747190193462	-0.1288960558533201	2.732107285782849	0.06796851648660208	0.1402500293727298	0.171221230371973	0.1907617760046906	0.09697643547048006	-0.1829314690690576	-0.116128993185828	0	0	0	0	0.8447227615356405	0.1537854847482724	0.2566414148123497	0.2800003756694853	0.1649156708427481	0.5768606726281043	0.7271742044555434	0.02005974935695424	0.02000371567603246	0.02000308265554561	0.02068612499909707	0.02000512693452057	0.02001546356710516	0.6974200547541101	0.03096927243498337	0.1538640205382027	0.02009429108788134	0.02025971782628649	0.02076664098104253	0.3409031180378486	0.7797055153169078	0.02005823215675262	0.1156701954842855	0.0200021920898036	0.02001223323053099	0.3989125131855458	0.12522885173867	0.23908228609943	0.3855068803684698	0.9129569955623223	0.02004236743964553	0.0200429234725239	0.02008729241688379	0.02528004620570139	0.02002363657586631	0.02000320454909351	0.02000829934327441	1.080147039301538	0.8972499399275298	4.392580178648284	-0.8094965558519005	-0.7905832009329419	-1.103916220835889	-0.07062865687170641	0.1226551862775286	0.01036611907921977	0.2734621433786667	0.8363373748470401	-0.480489485758473	-0.5277738350467864	-0.5798557640102314	0.8877632716726583	0.3547448914102795	1.093918895737401	-0.4461095014997142	-0.1465106322462226	-0.8599965415864893	-0.8024328907858721	-0.673523971736538	0.311571204347722	0.2462738919096817	-1.262484801179133	-0.006115419092468388	-0.002959640869656064	-0.001461627863512143	-0.1852949610788185	-0.002431752090896271	-0.07596218112466965	-0.9374361022442249	0.003466003477035471	-0.1291240675694788	-0.2962063743679223	-0.07395197010374531	0.00955281215245728	-0.5936879539343474	-1.522378948642644	-0.1180910789693039	0.2996162719088733	0.04348619464506343	0.0269119095213265	0.01834800724760469	-0.08790788747004688	0.6494950126032629	-0.4933000107341343	-1.104876265363506	0.01898375906373309	-0.001792695676169218	-0.1620846880729419	-0.1306514887995187	-0.003189024594066463	0.140777061655613	0.08921485451582356
0.028	0.8532153906923224	0.7856000083765419	0.1682344630480344	0.1835630651999515	0.2731828996742925	0.320580509911584	0.2933980041784842	0.3587530576729517	0.1587901949129078	0.1734011315366597	0.569040120440948	0.599901180747944	0.7383627724212642	0.7345365207444619	0.02010859368350081	0.05342360847487602	0.02000857761836784	0.02389082406156428	0.02000480012891289	0.0289096475582317	0.02112189136743488	0.1032600424448199	0.0200077561760985	0.02273193604693111	0.02019328536830186	0.08293436612596146	0.7121537142560822	0.4265763286098227	0.03083768057649945	0.04767497015979848	0.1562057262403817	0.1616895703374145	0.02476711706394776	0.04945362428514792	0.02051904222488594	0.2005004953758375	0.02114410124895778	0.02262729594758501	0.3320206076835521	0.3443518245754712	0.7744957953887117	0.6946179266728827	0.0201441560598851	0.1513535312241645	0.1051776974739279	0.1621195406134439	0.02000336507228485	0.06392868570139339	0.02001884217991544	0.05668863125968097	0.3933062037817611	0.40841464323705	0.1210917053005403	0.1052707494654767	0.198572976112445	0.06270320988790272	0.4181024913616738	0.1200982518608736	0.9273505091121017	0.453273783224164	0.02005533245644836	0.0221176901736886	0.02006478704984399	0.01590907888546257	0.02288310050353481	0.01573325030358296	0.02708857146699107	0.04337818155272177	0.0200437198129328	0.01404545265613772	0.02000507983385938	0.03120433241345258	0.02001163813011171	0.0646503030333518	0.001412485471832051	0.05543940735609825	0.05893212325757922	0.1024365209478513	0	0	0.2669176720810579	-0.009805656754175234	0.0004681502305651432	0.01591970875835832	-9.694243504211695e-05	-0.00164708770411056	0.9368251068449531	-0.2853311684435622	-0.2453804692688183	-0.09143598869027575	0.2266241095235496	0.06701572286224791	-2.06366234733484	0.1683440005694805	0.1512976403341855	0.3619960199180867	0.2234206199761161	-0.1251710819599027	2.732242826806976	0.06757013201913002	0.1405869651451047	0.1656578727173558	0.1909532229069726	0.09444657180247321	-0.1831609001908944	-0.1132744440799265	0	0	0	0	0.8644044371868628	0.1542115849919992	0.2563669979282531	0.2807776163820865	0.164856957747113	0.5801181750286	0.7310520852909529	0.02011577410260133	0.02000719828596869	0.02000598135000242	0.02132809447160247	0.02000993131997089	0.02003006747862424	0.6972215595620663	0.03152775907110327	0.148191465484356	0.02008366279355257	0.02081788608747225	0.02209984560509141	0.3433751341856381	0.7855987227245534	0.02011564039460274	0.1178592266224946	0.02000424890124627	0.02002368767085261	0.3988054352787687	0.1258476142342532	0.2441001325944127	0.3936066303782567	0.9187797372123402	0.02008325024850973	0.02008327922572176	0.02017245430346127	0.02640221741010358	0.02004633844892261	0.02000623112842844	0.02001634212867262	1.097217165795563	0.8716380803508228	4.401852123323503	-0.8438917900662132	-0.8598184005582601	-1.014055941558339	-0.07412132811671278	0.1331441667356537	0.001847348135994745	0.2877860875846141	0.8571117096904235	-0.4951556323113427	-0.540163895732781	-0.5917759846913719	0.8884059360407888	0.3632576446078675	1.089952670445768	-0.4459610810217187	-0.1701954566600536	-0.8137259882544862	-0.7486241083069114	-0.5922836818299466	0.3368408178495472	0.345520055495132	-1.098107003203907	-0.00582599640016419	-0.002978513502351645	-0.001431371120986103	-0.1844896907799595	-0.002302794400493477	-0.071304763249778	-0.8234682939301863	0.007535411413670041	-0.224800925520441	-0.3522802234975871	-0.06471560277109061	-0.009988995302725784	-0.5075342635037157	-1.368085045896013	-0.1139521702450846	0.3346829320979669	0.04167494319644337	0.02547515064661522	0.0465119924854477	-0.06396890336475318	0.6591600559999081	-0.3791480213491161	-0.9937707537905672	0.01467878595155334	-0.001635971166585729	-0.1439259395475068	-0.1198752770684306	-0.00326369767677229	0.1192666163216438	0.08232384374376835
0.03	0.8533645226137859	0.7855111137620198	0.1668368189146616	0.182006217734197	0.2717299517872326	0.3191444707393972	0.2923676823258252	0.3576514329965529	0.1595080266297644	0.1740889882784416	0.5699798685622121	0.6006866007161799	0.7379332751527263	0.7325021860440902	0.02010451319037233	0.05341242712775979	0.02000809162841707	0.0238850199013794	0.02000469227097925	0.02890685841195906	0.02108406041139306	0.1028970142477839	0.020007604219406	0.02272748478011823	0.02017120058473329	0.08279657952522482	0.7111125835162783	0.4250302589716489	0.03089481925651043	0.04769715050442205	0.155602845916184	0.1612380068751273	0.02417393815358772	0.04890670804881921	0.02051326114723685	0.2003734616508574	0.02115965317860549	0.02263667786541157	0.3330123758514865	0.343417829296981	0.7754248588399397	0.6920305903545686	0.02013556740943406	0.1511298998903589	0.1066782239827422	0.1628301086319708	0.02000329384950363	0.0640102289001636	0.02001843727358917	0.05673816441859637	0.3937436348570514	0.4085307067815658	0.1216589179442762	0.1051656727856457	0.2030886143719039	0.06402414146910824	0.4164674771359472	0.1194437508912461	0.9269369733752256	0.4513889528164455	0.02005532362418936	0.02214364015424885	0.0200635569206657	0.01590589084374337	0.02253248089362421	0.01546231872216639	0.02688642046905029	0.04314701381780808	0.02004207351705302	0.01403880764239036	0.02000495796008324	0.03142461792360635	0.02001153761230457	0.06480946340304683	0.00152448269257295	0.05657266017799737	0.05913358728301381	0.09897938520921334	0	0	0.2668982478751095	-0.009614910715726687	0.0004998108371012395	0.01573858446107095	-9.983341351137733e-05	-0.001238918544705454	0.9362615387758781	-0.2781779708444952	-0.2455600764621615	-0.08814620250250461	0.226756699904144	0.06555736260177286	-2.063332975684662	0.1609821052714042	0.1520137155398907	0.3540170991987248	0.2231741553322368	-0.1212651904087189	2.732377558062472	0.06715938090243277	0.1409124403518506	0.159763790217518	0.1911394704860512	0.09177902470993904	-0.1833844601159484	-0.1102598291131184	0	0	0	0	0.8515239737117413	0.1539407285670887	0.2567002831388578	0.2819854620814366	0.1668103352450926	0.583481536680576	0.7335578042519316	0.0200562157830945	0.02000350978441156	0.02000290151965318	0.02054027931837214	0.0200048123882617	0.02001489861747842	0.6977228693845022	0.0311809640358952	0.1507479735181183	0.02005522095828324	0.0203033831361748	0.0208548523881025	0.3447007144832488	0.7894890260147038	0.02005701724139549	0.1200014585646765	0.02000205579649544	0.02001149754356172	0.3988161051665476	0.1269906184204895	0.2483411861638299	0.4008695554940013	0.9241560900091539	0.02004095199522267	0.02004056503400736	0.02008909716344083	0.02499554907539399	0.02002291958431531	0.02000303492858663	0.02000804793325302	1.11393032115573	0.846170431899452	4.410708465105937	-0.883912016706773	-0.9306740089281442	-0.9232711295599176	-0.07594941462023343	0.141379635463811	-0.004340814650927052	0.3015608134729943	0.8777756694088712	-0.5106265468860196	-0.5509335503404151	-0.6029100550548321	0.8909401066456366	0.3710815660945165	1.08550708588392	-0.445755520216579	0.04442725869329872	-0.7437068818644108	-0.686828141753751	-0.509040333096926	0.3514183764240176	0.438874938209765	-0.9376110303590418	-0.005382527586054971	-0.002836561317923468	-0.001358961893376527	-0.1789774471389839	-0.002146745852165583	-0.06652753482385047	-0.7246677775906905	0.0133886880612868	-0.2350262408893005	-0.2257169305515213	-0.06186045426644173	0.01221732079198431	-0.4274000800702127	-1.220863311089635	-0.1096840613177951	0.3744059934656341	0.03986814190832118	0.02405895149640366	0.06883307766409616	-0.04131080929510381	0.6608889381003915	-0.2770027980063144	-0.8924883306275049	0.01140402891732806	-0.00156420456059995	-0.1272650131025858	-0.1113830203400872	-0.003385820068972022	0.1015492064424045	0.07702454888764258
0.032	0.8537158756660238	0.7856302230775363	0.1655679414332455	0.1805858960550359	0.2704191373834262	0.3178355450330735	0.2915292922623624	0.3567180989864517	0.1602619192535836	0.1748084148523226	0.5710950910791184	0.6016525806026588	0.7377158855141768	0.7307805432902602	0.02010053091325896	0.05340196965705186	0.0200076457683896	0.023879434157751	0.02000457683461945	0.0289042069636913	0.02103345862516802	0.1025423768927322	0.0200074342635003	0.02272335596976332	0.0201518886299752	0.08266807319731813	0.7101560244796382	0.4236693917660718	0.03094479602506301	0.04772349993144918	0.154878262248927	0.1607164105573672	0.0236529488054321	0.04842643289206029	0.02050921201582307	0.2002548842305422	0.02117608727595594	0.02264755086140376	0.3340804411799494	0.3426384679948553	0.7765354157037941	0.6897280252738379	0.02012788593297508	0.150914775387864	0.1081753981436812	0.1636112482154534	0.02000321563629423	0.06408815781436486	0.020017997655181	0.05678487083857704	0.3941524343663768	0.408687101650241	0.1222584722660091	0.1051046940969809	0.2075645866140153	0.06534323529188336	0.4155467178429857	0.1189836412699363	0.9269391520468079	0.4496981151948556	0.02005514260985524	0.02216383762659245	0.02006220927388178	0.0159027735311882	0.02222655093425658	0.01522315276623851	0.0266982995618125	0.0429322872213821	0.02004057057998947	0.01403189135986828	0.02000483227585447	0.03161265048966334	0.02001141955665239	0.06495915332064792	0.001638836447138196	0.05779641407757102	0.05932784558826168	0.09522943232976566	0	0	0.2668792275714639	-0.009401462603560519	0.0005310951957038765	0.01554340052624226	-0.0001018781268513384	-0.0008007763778465427	0.9357126198054919	-0.2706875651886283	-0.2457329595817347	-0.08471469340958056	0.2268862708492966	0.06399683468475842	-2.063018584185068	0.153372387886939	0.152713473145728	0.3456848539460819	0.2229356653337854	-0.1172001564833409	2.732511458658136	0.06674012566632026	0.1412258126775484	0.1535583025959588	0.191320255073435	0.08898560070684107	-0.1836018411573858	-0.1070977133752291	0	0	0	0	0.8704409760216265	0.1540776753635506	0.2567542927132364	0.2832072118671002	0.1670289274601146	0.586778090470381	0.7361680455666019	0.02010915290531867	0.02000685491951684	0.02000564692272383	0.02105187906798989	0.02000934545876128	0.02002936327069707	0.6975180252125738	0.03152732345534501	0.1445734450382551	0.02005045128535978	0.0208334647410538	0.022144882204293	0.3472131309217085	0.7925883891278388	0.02011267549625605	0.1208648830697369	0.02000399695525837	0.02002233410128764	0.3989644420896834	0.1276047111397316	0.2528085637803048	0.4085733894318808	0.9297459664210116	0.02008053528655073	0.02007897795757324	0.02017910790029225	0.02622166041779057	0.02004529158940895	0.02000592769222188	0.02001586637042379	1.130267442537592	0.8208121168669442	4.419023474009226	-0.9298528307274458	-1.003138290418092	-0.8315959699310808	-0.07665007889139472	0.1476294167066833	-0.008924093521246457	0.3146943776253364	0.8983256531117068	-0.5270707514263898	-0.5604307384702372	-0.6133965663442416	0.8954542443087188	0.3783397077667038	1.080586619535839	-0.4453693007780902	0.03780847337848833	-0.6772002016611967	-0.6215106424438406	-0.4239930155323366	0.3684106499486503	0.5260799737380758	-0.7854150566624122	-0.005102119991851939	-0.002760096945870069	-0.00129367311611436	-0.1760988487956692	-0.00198033794252992	-0.06202449041981876	-0.6382658613333851	0.01170449381723273	-0.2948337809933062	-0.2856391439277762	-0.05625929810613963	-0.008497917137089715	-0.352900287139317	-1.083313808312681	-0.1054453389344596	0.405254497053737	0.03806065862747766	0.02264841171186999	0.08684331664476048	-0.01987091219863878	0.657322297569492	-0.1847566730315624	-0.7997779676620059	0.008926277734914619	-0.001565242002568277	-0.1121603140588249	-0.1034341385807185	-0.003534966451493804	0.08701367222487214	0.07285339164982861
0.034	0.854316593217762	0.7859305155374705	0.1644584246613972	0.179306566856102	0.2692356906193962	0.3166555619182503	0.2908754088897408	0.3559546307007048	0.1610302600832921	0.1755558319634543	0.5723701041028451	0.6027856664975629	0.7376639388787869	0.7293530544422646	0.02009692804055081	0.0533921973707706	0.02000725052270751	0.0238740602623659	0.02000446956877848	0.02890171817885269	0.02098556353840863	0.1021977357435747	0.02000727448277872	0.02271958785861035	0.02013502372791563	0.08254850541939231	0.7092575686925641	0.4224695198292088	0.0310031560540872	0.04775439062659683	0.1540401813444107	0.1600912802015949	0.0231976610300883	0.04800101823915772	0.02050884761539966	0.2001473701910896	0.02119631190136227	0.02266009437025617	0.3352689252776423	0.342004624309296	0.7777722286989192	0.6876902133242002	0.02012116141797196	0.1507082589831621	0.1097358836924631	0.1644538686879581	0.0200031424289312	0.06416247833947161	0.02001758745613323	0.05682876885786801	0.3945597316581116	0.4088768980000781	0.1228810351209733	0.1050852646024861	0.2119645480075591	0.06664982656125906	0.4152619189772686	0.1186983625865262	0.9273196137989481	0.4481848541460272	0.02005493010670848	0.02217975101938912	0.02006094858976259	0.01589963743942751	0.02195933873757446	0.01501257110916408	0.02651620688266484	0.04273195149104346	0.02003924239810158	0.0140246712497482	0.02000471673935715	0.03177439555303912	0.02001130681154527	0.065101360069623	0.001755730553854678	0.0591134692055948	0.05951430429452766	0.0911784002691952	0	0	0.2668606583463479	-0.009163530382182324	0.0005619748187071301	0.01533378548274384	-0.0001030163582629038	-0.000332393975517168	0.9351789908577242	-0.2628936840267905	-0.2458988520593122	-0.08115843380727554	0.2270126214860353	0.06233768442962982	-2.062719616444023	0.1455672701039488	0.153396245567287	0.3370385583100945	0.2227054456075036	-0.1129987965079678	2.732644515539254	0.06631633314001326	0.1415264795204537	0.147061780100908	0.1914953372361605	0.08607871287497168	-0.1838127614500025	-0.1038013352917836	0	0	0	0	0.8589432816190256	0.1545302319164453	0.2571199016076861	0.2846317069056762	0.1686953225433664	0.5901143838954411	0.7379599150076568	0.02005310986247405	0.02000336197506304	0.02000274596942599	0.02043619275846724	0.02000453886905889	0.02001466185259311	0.697522728007743	0.03135464825883634	0.1470948839024296	0.02005697585723357	0.0203403655814619	0.02093600130227517	0.3495144226214507	0.7954628936558104	0.02005618126714979	0.1240455192172811	0.02000193769088395	0.02001086401265698	0.3995324856421847	0.1286456446268141	0.2562445545756269	0.4152925540393996	0.9349065656763121	0.02003965383057939	0.02003855079521339	0.02009270887762459	0.02474144157723722	0.02002251363668696	0.02000289541770538	0.02000781751662707	1.1461521202311	0.7949897272202539	4.428241968711705	-0.9820200140797383	-1.077165965603292	-0.7390805731494002	-0.07701115129460318	0.1531344767173993	-0.01278555838889453	0.3268771408182476	0.9194973826020691	-0.543206342847971	-0.5695123897336972	-0.6236241932734854	0.9004325583817825	0.3853609345077457	1.075227443952208	-0.4450801117660518	0.2306749397100357	-0.6029926183726237	-0.5578435204117083	-0.3395908046517671	0.3791034932822687	0.6063869952747009	-0.6435050938467327	-0.00469581716504519	-0.002615049648318562	-0.001194831020437138	-0.1689038067932913	-0.00178543023064577	-0.05757015341024763	-0.5631708689822842	0.01777490962210775	-0.3300305269617433	-0.1694603008975573	-0.05154232837027949	0.01382132277192291	-0.2816808797568038	-0.9560129677738471	-0.1010779262055919	0.4370527605776412	0.0362624462539728	0.02125926152434062	0.1026821008782808	0.0002135809672357107	0.6487645875319638	-0.1018762964473804	-0.7145976023099877	0.007065934985770686	-0.001574109536685427	-0.0986687314282811	-0.09695784096473413	-0.003683601164919224	0.07509150024485214	0.069442191862072
0.036	0.8551086962804696	0.7864256866489934	0.1634810005027004	0.1781704710971456	0.2682007849367229	0.3156066867592976	0.2904045923865354	0.3553592736300963	0.1618211978909883	0.1763252169538484	0.5738027815521242	0.604075652880192	0.7377829132568948	0.7282007977048187	0.02009339311584911	0.05338308378488911	0.02000688967796122	0.02386896895432139	0.02000435749210006	0.02889942876241776	0.0209310811031584	0.1018653156398331	0.02000710231823315	0.0227162236207599	0.02012029691725827	0.08243768512006014	0.7084138921458609	0.4214104491163317	0.0310530956939331	0.04778895440310436	0.1531160230961411	0.1593973526407894	0.02280011055835798	0.047629852520779	0.02050720187822049	0.200047564568966	0.02121713289377956	0.02267395573962111	0.3365376041173053	0.3415087945504808	0.7791332791242236	0.6858979140969473	0.02011518954783083	0.1505104362412892	0.1113367193279544	0.1653582063982706	0.02000306435148879	0.06423321791847955	0.020017153439046	0.05686994650045533	0.3949707002307367	0.4090967463244979	0.1235209580585867	0.1051046370739032	0.2162800192709623	0.06793627610491423	0.4155552585591532	0.1185707189398714	0.9280451080493053	0.4468352667010416	0.02005458523552611	0.02219241664623159	0.02005960768010588	0.0158964640539272	0.02172643697964297	0.01482748828687466	0.02634539345760371	0.04254423086069591	0.0200380452400291	0.01401716312522327	0.02000459961344777	0.03191445692701851	0.02001117994994981	0.06523727742624348	0.001875354261336178	0.06052641986971241	0.05969235289340633	0.08681792302379332	0	0	0.2668425909921912	-0.008899283653779575	0.0005924204609381642	0.01510935535357773	-0.0001031873826550614	0.0001664673930884871	0.9346612242061597	-0.2548311219545732	-0.2460575217249358	-0.07749479358726856	0.2271355584406637	0.06058382251263647	-2.062436409172236	0.1376211010199746	0.154061444752371	0.3281183404173977	0.2224837453437556	-0.1086846597737124	2.732776723627389	0.06589199538827492	0.1418138798635239	0.140295376977554	0.1916645028360952	0.08307120235310272	-0.1840169661212089	-0.1003844027461998	0	0	0	0	0.8770736393733624	0.1545601522118344	0.2578026802034057	0.2861638776739883	0.1690350924494819	0.5936328359703457	0.7408778512531804	0.02010301225859461	0.02000660329879959	0.02000535703214208	0.02085268174024816	0.02000883191135795	0.02002914337059561	0.697261854406109	0.03150910264334908	0.1412107899987061	0.02005756475020827	0.0208126408384356	0.02219479682840289	0.3515489916585877	0.7985773192880394	0.02011101811206429	0.124806914224773	0.02000377425394284	0.02002114059826426	0.3998738332090239	0.129190872632763	0.260282890656685	0.42271480040035	0.9402954345169419	0.02007803666783931	0.02007519975626405	0.02018672558305706	0.02603709401620804	0.02004468771149969	0.02000567172176616	0.02001541975134882	1.161470241154188	0.7682572311676907	4.440395458900171	-1.040736283389255	-1.152642672204513	-0.6458054530295254	-0.07735775843802649	0.1591317097088383	-0.01822041471281311	0.3377857224834543	0.9422641773640021	-0.5573872230216194	-0.5788698096728668	-0.6339389288952776	0.9037833078909163	0.3922726464419125	1.069458048158703	-0.4455534336765754	0.2326871249670976	-0.5339667616837379	-0.4904026865731497	-0.2558818003937065	0.3903785292110027	0.6829804614630297	-0.5101829461128325	-0.004443419592098551	-0.002477509605266316	-0.001094304712444424	-0.1638778033798786	-0.001576464640014876	-0.05327701182618024	-0.4974646373476209	0.01537757517711542	-0.3636309860265551	-0.231390209403931	-0.04855088077706816	-0.007180056624565408	-0.2148863603951091	-0.8378010859278038	-0.09675167610535983	0.4669717348614653	0.03447971252867913	0.01992803500821719	0.1168952912274165	0.01893105371322413	0.6371805718489546	-0.02712163627624476	-0.6361043638190989	0.005678511780704697	-0.001602535742198513	-0.08666147927382542	-0.09081903858962849	-0.003822980856344166	0.06532998282848054	0.06656399929522265
0.038	0.8561428138601244	0.7871004920572664	0.1627244304229839	0.1771964000556857	0.2673205938906381	0.3146961953185435	0.2901325161201513	0.3549339854719512	0.1626186073908865	0.1771122282285491	0.5753793528651722	0.6055131383441168	0.7380678558105944	0.727307011775805	0.02009016837973526	0.05337457910956014	0.02000656990947051	0.02386419480462896	0.02000425387832552	0.02889737075785064	0.02088112602843115	0.1015459314291691	0.02000694172056975	0.02271330700805577	0.02010744694685179	0.08233534912663601	0.7076098491607613	0.4204740332181696	0.03110651123106622	0.04782452361082535	0.1520778587518287	0.1586175715069155	0.02245212172679059	0.04730018133895222	0.02050820187997721	0.1999567817882671	0.02124050495471528	0.02268844340810409	0.33791845881347	0.3411435566592129	0.7806534135394569	0.6843343931559821	0.02010997230897954	0.1503213326529522	0.1129262282924783	0.1663153003748312	0.02000299173988036	0.06430041793447872	0.02001675063783453	0.05690851213767949	0.3954066727053374	0.4093444171210585	0.1241758543882201	0.1051600542028006	0.2205095907097112	0.06919782626107351	0.4163698713893718	0.1185848693515544	0.9290842408362273	0.4456364796929609	0.02005423431145162	0.0222027078744196	0.02005836158700048	0.01589325112536861	0.02152307159566087	0.01466495688777317	0.02618082952793836	0.04236784646178766	0.02003699063874122	0.01400939631034443	0.02000449233755848	0.03203686565673661	0.02001105997126098	0.06536784245204569	0.001997901669127611	0.06203750869761868	0.05986136405495976	0.08213954712654523	0	0	0.2668250799962549	-0.008606859566112672	0.0006224021050260822	0.01486972276544493	-0.0001023300345320803	0.0006960084766052198	0.9341598219204583	-0.2465352405882732	-0.2462087713395275	-0.07374131186332467	0.2272548963675287	0.05873934978673594	-2.062169188925676	0.1295896354946353	0.1547085632910455	0.3189646641559401	0.2222707661615822	-0.104281740546537	2.732908085792235	0.06547106170601374	0.1420874955649645	0.1332807910097183	0.1918275636978914	0.07997617504796736	-0.1842142280159187	-0.09686090747358575	0	0	0	0	0.8670573450786762	0.1567731469404432	0.2585754164217589	0.2882169842356868	0.1704739346149466	0.5969602352576046	0.7429113141743761	0.02004985772911403	0.02000324610620482	0.02000260800500789	0.02036527157309463	0.02000429317942836	0.02001472536808173	0.6969883006515994	0.03147238599811003	0.1432276667668999	0.02005375379313962	0.02036076428286102	0.02100990847801806	0.3546629059912548	0.8027257331625275	0.02005579797088662	0.1273743126964909	0.02000183161293956	0.02001029465783809	0.4009793095604169	0.1302631219334939	0.2634671048815034	0.4292186177946248	0.9452627104750312	0.0200384746890068	0.02003675627273242	0.02009563498041767	0.02451550416586447	0.020022287836507	0.02000277506260385	0.02000759778975468	1.1761560358542	0.7406739619525267	4.455555639231078	-1.106329814533788	-1.229421137111963	-0.5518655973391983	-0.07813599107555026	0.1661065501870679	-0.02536874167704419	0.3475681198262739	0.9667972877254415	-0.569465300684071	-0.5886220628020229	-0.6445222160161058	0.9054372604260078	0.3990537500617299	1.063277700008747	-0.4468217991264132	0.4141561778779657	-0.4399640822205802	-0.4198749250415775	-0.1697870329458118	0.3965819544734042	0.7540919743234111	-0.3846862654211111	-0.004088224665323019	-0.002294783709553322	-0.0009627128156830161	-0.1557912752307951	-0.001337212039236955	-0.04907751107727223	-0.4401309778282775	0.0194066510892904	-0.4099198808550623	-0.1262209852683312	-0.04293983736726453	0.01459171775441645	-0.1508292747864159	-0.7265140934118416	-0.09235940448867708	0.4904501422796964	0.03272623803177332	0.01864489291990748	0.1309249472511728	0.03636572696938062	0.6241495952927825	0.0403200618370194	-0.5635803643043971	0.004659151147692159	-0.001610049758183877	-0.07607956003334432	-0.08560596768462576	-0.0039391321318744	0.0573167774342643	0.0640424176399958
0.04	0.8573707568242748	0.7879704629387937	0.1621604279293463	0.1764111755584857	0.2665939659249482	0.3139280423756891	0.2900405974409637	0.3546786027975359	0.1634268270944623	0.1779113416076767	0.5770999902453232	0.6070903686649323	0.7385253769669056	0.7266577195130535	0.0200869273714511	0.05336662301051402	0.02000627737065314	0.02385979724499366	0.02000414670043444	0.028895581859311	0.02082875837519089	0.101241011067123	0.02000677160622283	0.0227108865167025	0.02009626870013536	0.0822413009578337	0.706841468131004	0.4196452063369634	0.03115510495424364	0.04786344108164321	0.1509935284876195	0.1577825941853381	0.02214848564261864	0.04701320852832377	0.02050607939499946	0.199872973469715	0.0212641560250214	0.02270401858122625	0.3394001838245883	0.3409035664756808	0.7823790218808863	0.682988680769802	0.02010536872636386	0.1501409686543065	0.1145704345199828	0.1673213185697117	0.0200029155404517	0.0643641466088518	0.02001633026449417	0.05694455523495085	0.3958869447432617	0.4096210438811745	0.1248613089210042	0.1052496185889216	0.224645202355692	0.07043199453001514	0.4176738741158528	0.1187281912427304	0.9304078162894854	0.4445773543636529	0.02005378840541032	0.02221123898978389	0.02005705907995578	0.01589002522712727	0.02134581655617629	0.01452233148591855	0.02602556721560171	0.04220164456049341	0.0200360548305611	0.01400142540425823	0.02000438431239383	0.03214467615893416	0.02001092760229386	0.06549361266133545	0.002123570904095953	0.06364849026015938	0.0600206934745691	0.07713476058680424	0	0	0.2668081835918659	-0.008284378509793716	0.0006518889624999778	0.01461450631009103	-0.0001003827918345237	0.001256383137670484	0.9336752151371719	-0.2380415129687984	-0.2463524387453248	-0.06991548357557278	0.2273704581861734	0.05680839474455725	-2.061918069730924	0.1215295365424446	0.1553371746652464	0.3096178570020467	0.2220666614565164	-0.09981420868491761	2.733038612710798	0.06505737770217772	0.1423468522495998	0.1260400441500959	0.1919843580049499	0.07680685127867445	-0.1844043481127573	-0.09324495480228774	0	0	0	0	0.8846430201368705	0.1569435955609303	0.2595516989348607	0.2898059751752807	0.1708643705153538	0.6007307215325273	0.7463082600381132	0.02009630830756237	0.02000639029799208	0.02000509397479373	0.02071493208110137	0.02000836164222426	0.02002964056650355	0.6966570533842307	0.03153868978835789	0.1382558232341042	0.02006411418079941	0.02076568144484472	0.02224603608307155	0.3567809478557186	0.8074318884488086	0.02011019763069784	0.129084371907194	0.02000357282986606	0.02002005973136989	0.4018621678460086	0.1310950635628745	0.2671488054503271	0.4368071182514208	0.950442568524978	0.02007584686483549	0.02007182375518138	0.02019166766255048	0.02585589268325492	0.02004443938968844	0.02000544543275061	0.02001498570533197	1.190353798600979	0.7141942416230516	4.465312513316181	-1.179132555708904	-1.307290337969253	-0.4573812335269235	-0.07881369223829664	0.1699648473568847	-0.02804315485241749	0.3578487320185924	0.9893066641252034	-0.5866563946119258	-0.5967756532386449	-0.6542773844895579	0.9139224079170449	0.4053003979559481	1.056567449963983	-0.4459841213006663	0.4278525982214328	-0.3451202174239078	-0.3480641886734056	-0.08597631666368577	0.4024806336378199	0.8227253183535932	-0.2656892798506509	-0.003894843309236954	-0.002100919548118613	-0.0008251986849528762	-0.1494139547620231	-0.001080343289148392	-0.04498918720438875	-0.3898756203916618	0.01872583827398299	-0.4188271737300288	-0.1886918382055959	-0.04157641863031532	-0.00609255198538749	-0.08963865265924643	-0.6199925311428072	-0.08801208641407826	0.5158959531814675	0.03100837090258567	0.01740549505542922	0.1458512547828851	0.05307831093688606	0.6097986846312862	0.1020498432166849	-0.4964426850464314	0.003918398956990616	-0.001615505424957898	-0.06675548202696474	-0.08063654097562274	-0.004027072063712526	0.05073175530794165	0.06176918278274836
0.042	0.8588343765531397	0.7890203379618658	0.1617053633109092	0.1757931885221095	0.2659597028937382	0.313292099158486	0.290082656936653	0.3545818374899001	0.1642419002259544	0.1787205869757073	0.5789349797776404	0.6087958309683077	0.7391601450285475	0.7262407170246432	0.02008399383126148	0.05335918339200299	0.02000601781132122	0.02385582681494126	0.02000404785811623	0.02889409849397221	0.02078092707763663	0.1009506669789969	0.02000661379291089	0.02270901194553526	0.0200865230703916	0.08215529541046741	0.7061064447774519	0.4189106409407598	0.03120114221777796	0.04790194515525746	0.1497838802879444	0.1568726335445744	0.02188255813070358	0.04675791373507209	0.0205054741510531	0.1997964278186147	0.02128941664346789	0.02271947997254884	0.3410125202513028	0.3407841181224251	0.7843550093943754	0.6818526489086684	0.0201013532192294	0.1499693097005423	0.1162495856550746	0.1683764951893134	0.02000284508975581	0.06442448594234797	0.02001594234268646	0.05697818888024252	0.3964499857749647	0.4099300032972741	0.1256009646869957	0.1053724008823019	0.2287045027326556	0.07163783385368692	0.4194556503086724	0.1189908750357433	0.9319894476326583	0.4436474849908988	0.02005335841175071	0.02221852640127097	0.02005585653434283	0.01588681875503663	0.0211910360554074	0.01439715723363102	0.02587623997353651	0.04204472940708078	0.02003523913506493	0.0139933121959883	0.02000428547223724	0.0322405423963997	0.02001080291805241	0.06561503046288107	0.002252563003960246	0.06536050934222302	0.06016967980493083	0.07179503724143015	0	0	0.2667919637744997	-0.007929959460000462	0.0006808494962859274	0.01434333951911394	-9.728387899236825e-05	0.001847690212561328	0.9332077642971963	-0.2293851229440452	-0.2464883965579436	-0.06603456932301595	0.2274820749729015	0.05479497301070899	-2.061683051796324	0.1134979148751015	0.155946932503091	0.3001176966462506	0.2218715363272544	-0.09530616808147611	2.733168322599661	0.06465463149922641	0.1425915197378127	0.1185952913386652	0.1921347503762144	0.07357643348351049	-0.1845871555800009	-0.08955061461049944	0	0	0	0	0.8758493954894838	0.1579541805312335	0.2593128276195084	0.2911903896754516	0.1722760917519316	0.6036145365240554	0.7487941623301336	0.02004740530176045	0.02000314558225206	0.02000248219938162	0.02030715870909358	0.02000407116615104	0.02001492938340754	0.6963958991568776	0.03152280224080516	0.1389294371963015	0.02004857759827593	0.02036558710254736	0.0210775995402448	0.3607836379106828	0.8131892695420692	0.02005581648523394	0.1316698250419671	0.02000173760059954	0.02000979342033212	0.403978866857066	0.1326733194423873	0.2704598142822417	0.4440265803678607	0.9552239005525232	0.02003749777758812	0.0200351897281714	0.02009701885830851	0.02431106030458721	0.02002230369806731	0.02000266675947271	0.0200073811093764	1.20410923733874	0.6901701042757146	4.463751815206698	-1.259475472421326	-1.386010953432827	-0.362485453309	-0.07865103979774608	0.1675881020337677	-0.02086795138044761	0.3700328162167644	1.007138520248082	-0.6141634301721866	-0.6019119772722956	-0.662459080188233	0.9352351565680649	0.4107617494523102	1.04923929740142	-0.4410309862061134	0.5956994061175929	-0.2763392361051246	-0.2901914885235528	-0.01267713225640261	0.4071054110829728	0.8817311241274901	-0.1521634542875513	-0.00355770556606592	-0.001866322619977773	-0.0006566793172992545	-0.1412290581060751	-0.0007906558082815181	-0.04103367659116737	-0.3455071373526784	0.01963083885564051	-0.4830933924904495	-0.09290494898128045	-0.03568359456085358	0.01478423804330114	-0.02994977727969075	-0.5163625929217001	-0.08365101199137977	0.5408457947875017	0.0293405068541027	0.01623868958179129	0.1637500359015391	0.06978974297189333	0.5961344975288074	0.1602137661552302	-0.4341722546428527	0.003396199824514862	-0.001588892293529823	-0.05858622635880373	-0.07629953411399584	-0.004079371251085775	0.04528900110212451	0.05966700932477566
0.044	0.8604724981475327	0.7902479684883316	0.1613205998295081	0.1752919289454538	0.265385871139423	0.3127580265816189	0.2902289121588794	0.3546203417033734	0.1650720479749345	0.1795411259587696	0.5808767824670502	0.610613269717865	0.7399695552611045	0.7260456647129916	0.02008126181230965	0.05335234046679269	0.02000577949562777	0.02385234470605096	0.02000394632659195	0.02889296109138799	0.02073113292892249	0.1006748991357306	0.02000644946986102	0.02270773818174861	0.02007803135357492	0.08207709698575193	0.7054042657167482	0.41825990834139	0.03124381101920228	0.04794137485112723	0.1485068715207942	0.1558823809135493	0.02165070076911441	0.04653638075665784	0.02050300487931879	0.1997273816431082	0.02131497283052014	0.02273607671234076	0.3427709980366588	0.3407832070598292	0.7866046717042151	0.6809219373463916	0.02009790723302709	0.1498063480277759	0.1180653929635254	0.1694909622623309	0.02000277245049517	0.06448154681331027	0.02001554478933259	0.05700955215066021	0.3971191300942106	0.4102786115231202	0.1264148204485055	0.1055291206029232	0.2326918926887412	0.07281690795408365	0.4217072569121559	0.1193673655727877	0.9338011138198592	0.4428376830773404	0.02005287281919224	0.02222493253825966	0.02005462255554078	0.01588367795544175	0.02105603999165743	0.01428731675609037	0.02573523234926678	0.04189636273732945	0.0200345480747769	0.01398513497907442	0.02000418604077423	0.03232645023912077	0.02001066653988241	0.06573235426088213	0.002385080600351309	0.06717399108291271	0.06030764467203927	0.06611189056871417	0	0	0.2667764862915535	-0.007541735005529039	0.0007092514575184561	0.01405587880375251	-9.297138374491435e-05	0.002469965836534971	0.9327577600460668	-0.2206006030719664	-0.2466165515460839	-0.06211542439347786	0.2275895856270307	0.05270286645354313	-2.061464020995774	0.1055518975966545	0.1565375691437542	0.2905030338235982	0.2216854479024608	-0.09078143653163302	2.73329724085413	0.06426630197943946	0.1428211121579283	0.1109686480390588	0.192278631724136	0.0702979866591512	-0.184762507585099	-0.0857917869541312	0	0	0	0	0.892523906082302	0.157454020218661	0.2596642318559149	0.292309924880551	0.1728163934610063	0.6073405915646095	0.7524977409857289	0.02009359834462678	0.02000620394739989	0.02000485416528234	0.02058850682434523	0.02000794404386529	0.02002979722231163	0.6961106075953206	0.03157680687229326	0.1345516622100221	0.02007049544574654	0.02073524730277742	0.02230132124048103	0.3635888698432872	0.8191312394551881	0.02011108868984165	0.1350996773875655	0.02000339764600037	0.02001913300978061	0.405661523643705	0.1340064592651528	0.2740946144391894	0.4523884233385578	0.9601297278792622	0.02007411586895558	0.02006892619006097	0.02019357055990584	0.02568936886369424	0.02004476039000116	0.02000523848971149	0.02001455315623116	1.21695730749033	0.6656692211072177	4.463685605965597	-1.347680130684552	-1.465293914268144	-0.2673348374661788	-0.07857505560264996	0.1651304014807081	-0.01388987464233851	0.3818224956511974	1.02609997944953	-0.6413465521385668	-0.6071327963222026	-0.6710509217197084	0.9564179521637173	0.416161051048629	1.041481355022643	-0.4365012906154175	0.6056081016150994	-0.2283927577034192	-0.2461935483375768	0.04929320444541297	0.413774248669584	0.9347017645355215	-0.04373910309199239	-0.00329815000849545	-0.001612598386024749	-0.000479235930374498	-0.1348377099022735	-0.0004795359085512474	-0.03718206455359957	-0.3060428235576981	0.01965146052948425	-0.4991191639914223	-0.1549300233681775	-0.03407694303647755	-0.004957203516057622	0.0288986380006122	-0.4146722322859381	-0.07931480541630072	0.5751864065972923	0.02772990836870995	0.01513512018144512	0.1855000645294838	0.08701573817789704	0.5830334613562478	0.2158565872482736	-0.3763752258508773	0.003037124458598072	-0.001549832929193182	-0.05142170728008471	-0.07208805731432476	-0.004091080707670518	0.04077336056347392	0.05767517923816872
0.046	0.8623211267931505	0.7916361553703618	0.1609391278328036	0.1748547256599127	0.2648537001437813	0.3122989948003063	0.290460054941287	0.3547714902718233	0.1659098429548186	0.1803733948816129	0.5829080333132315	0.612528848232973	0.7409500669232419	0.7260625576642179	0.02007885724172205	0.05334605630122396	0.0200055676884362	0.02384941005513869	0.02000385286123565	0.02889220954882548	0.02068579269293545	0.1004135089322095	0.02000629766337024	0.02270712105310661	0.02007061649008778	0.08200647885368433	0.7047398228022648	0.4176840401273877	0.03127908852346626	0.04797863129929875	0.147075830791517	0.1547947115433815	0.02144741229617022	0.04633893883627546	0.0205014958401623	0.1996650037810814	0.02134161526723839	0.0227522275244491	0.344635414159928	0.340898108959202	0.7890887277377061	0.6801920248846283	0.02009492401146177	0.1496519900371552	0.1199466912516692	0.1706748875061067	0.02000270553842333	0.06453545313010468	0.02001517921883766	0.05703879256275804	0.397882057765562	0.4106737676232098	0.1272875247368412	0.105720481946254	0.2366280708780304	0.07397137324793303	0.4244040097307142	0.1198524756822249	0.9358238420053696	0.4421393196884996	0.02005241384028149	0.02223076062193765	0.02005348645665574	0.01588064988406654	0.02093812839535589	0.01419087417560837	0.02559953885559615	0.04175591369581093	0.02003395198503526	0.01397697482108896	0.02000409509421421	0.0324041185224736	0.0200105385467929	0.06584578431335128	0.002521326370654399	0.06908854745731632	0.06043389282511521	0.06007693682901778	0	0	0.266761820598481	-0.00711786591335469	0.0007370619382104293	0.01375180909271481	-8.738339077835037e-05	0.003123176223590254	0.9323254249019128	-0.2117215181420166	-0.2467368436530554	-0.05817435463977608	0.2276928362941847	0.05053553140308653	-2.061260749287122	0.09774823579074898	0.1571088933925541	0.2808114510242105	0.2215084061351322	-0.08626335368899347	2.733425399569969	0.06389560533440267	0.1430352876924806	0.1031820384878847	0.1924159188592581	0.0669843339860751	-0.1849302888196647	-0.08198208479544736	0	0	0	0	0.8847889285915228	0.1575815494910973	0.2592174638819865	0.2935607921341075	0.1741413488654575	0.6100262743024417	0.7552315656162505	0.02004671531324233	0.02000305455265514	0.02000236677647238	0.02025615590913971	0.02000387110793813	0.02001489077292979	0.6960342414354677	0.0315060332288132	0.1337464662358993	0.0200414520732853	0.02036808811969486	0.02114289472112415	0.3669872927016641	0.8242963216239869	0.02005642776969728	0.1368231441017759	0.02000165379511532	0.02000934957934667	0.4076629489614513	0.1354430356608367	0.2776585011754359	0.4599241450818576	0.9647944053964518	0.02003665878655097	0.02003378275306101	0.02009684597243582	0.02412329789228123	0.02002245996712126	0.02000256783427395	0.02000716883006209	1.228469858559914	0.6377987213745634	4.477848611492577	-1.444059860244988	-1.544830475665156	-0.1720987377470183	-0.07940884661516379	0.1688283889283076	-0.01673832804984276	0.3910372904611349	1.051954211274525	-0.6575483406953154	-0.6156031045066722	-0.6812346731884161	0.9642364043270677	0.422230087099434	1.033490607773891	-0.4368389571126951	0.7583374772757729	-0.2073346554452193	-0.2132040890952749	0.1014588560484889	0.4186946692749692	0.9803256036770018	0.05985499386432361	-0.002995002347883779	-0.001318151929357107	-0.0002704270076241336	-0.1268029346683464	-0.0001334947081047667	-0.03345316878071311	-0.2703549196054618	0.01794661895847168	-0.5788287126674601	-0.0672663919983489	-0.02879518121033319	0.01473907214654503	0.08557632223856657	-0.3159127589160896	-0.07504627781164418	0.6089079400289427	0.02618892404650118	0.0141182295899679	0.2098561019846886	0.1042758565764176	0.5716622351588424	0.2686691008390446	-0.3226235005242782	0.002806407429883714	-0.001475700690113482	-0.0451512477286356	-0.06837908239652513	-0.004061669709748019	0.03699381017231276	0.0557645252785221
0.048	0.864325131647968	0.7931843531848776	0.1606306943576443	0.1744684938132427	0.2643809956520018	0.3119037468007572	0.2907948942652205	0.3550245910957431	0.1667608681375998	0.1812167046162745	0.5850289822216873	0.6145323675449909	0.7420973519576103	0.7262819764466326	0.02007671184487497	0.05334032451025057	0.02000537148537833	0.02384708770072109	0.02000375709875125	0.02889188690185554	0.02063966306933981	0.1001666856328592	0.0200061405881461	0.02270722059501757	0.02006414036796215	0.08194321590556225	0.7041127355952592	0.4171763705463249	0.03131173461213792	0.04801452785222683	0.1455607176195982	0.1536059520369153	0.02127025788066226	0.04616829720872785	0.02049962186495171	0.1996102238693868	0.02136858392813433	0.02276955722701556	0.346587375193488	0.3411238045922489	0.7917585335159081	0.6796555961929724	0.02009243525431977	0.1495061505461002	0.1219073492630091	0.1719272704338486	0.02000263686339396	0.06458635257197941	0.02001480555816059	0.05706607681971444	0.3987196135264039	0.4111188361967574	0.1282027877252347	0.1059459450349231	0.2405214496451587	0.07510447850538188	0.4275105373563429	0.1204397042907442	0.9380276689662035	0.4415446477251059	0.02005190836631887	0.02223621996082117	0.02005231985269291	0.01587778530370495	0.02083512257130726	0.01410619026706894	0.02547096826769822	0.04162277401497406	0.02003344883302493	0.01396891793050758	0.02000400372060701	0.03247482102934184	0.02001040035449483	0.06595545097018635	0.002661501339120012	0.07110289665006445	0.06054771240103504	0.0536819644145472	0	0	0.2667480397901523	-0.00665655521796607	0.0007642474320700419	0.01343084762851981	-8.04581275750013e-05	0.003807210793643884	0.931910915443028	-0.2027801824210848	-0.2468492447856779	-0.05422699238291205	0.2277916796494745	0.0482960288641296	-2.061072895785852	0.09014294105822809	0.1576607877068294	0.2710789473206928	0.2213403749119074	-0.08177460990588653	2.733552836971438	0.06354544032167081	0.1432337480741711	0.09525705889911236	0.1925465539234767	0.06364796364483492	-0.1850904108319469	-0.07813472929233567	0	0	0	0	0.9006328326496739	0.1581625485806084	0.2599547280329806	0.2951821919386118	0.1747783399185115	0.6138848098199188	0.759159491925871	0.02009284932466582	0.02000602476149495	0.02000463125136479	0.02048548574963539	0.02000755789881375	0.02002967587265778	0.695831284569618	0.031605200382373	0.1300956097208527	0.02007595118959669	0.02072651350540341	0.02235985844522927	0.369503903023957	0.8293661245747185	0.0201128681012382	0.1404734044019945	0.02000323620624013	0.02001827513607762	0.4090745667455015	0.1365884103685823	0.2813909145379853	0.4683524051251301	0.969308978678592	0.02007246951748924	0.02006617606661495	0.02019214040094785	0.02553096741632604	0.02004502406054435	0.02000504990690528	0.02001413740350799	1.238718683737665	0.6080773529251241	4.499460782015702	-1.548902493044934	-1.624282159034257	-0.07697081842213846	-0.08042176510541042	0.1750657503634435	-0.02378309589052378	0.3990994655226269	1.08156620190591	-0.6686944532083028	-0.6255900716194557	-0.6934534924962861	0.9662200702457518	0.4287691930109549	1.02516369596366	-0.4395009287930215	0.765619034100793	-0.177421318832313	-0.1824097665739024	0.1512454599153411	0.4248150604878755	1.022642561445194	0.1587867280962474	-0.002745775413154606	-0.001000301891354328	-5.034033780227145e-05	-0.1202708057314969	0.0002371346443999794	-0.02982688060806849	-0.2378441906180725	0.01829156528603443	-0.6002093002897905	-0.1281297305334015	-0.02647899270425556	-0.003778313057923618	0.1396923716746059	-0.2211884621784284	-0.07079630585063024	0.6436440905634896	0.02472303344901002	0.01317896504002029	0.2354125379874507	0.1211174835163078	0.5616734249557201	0.3179750863303784	-0.2726838004037769	0.002668379664130435	-0.001386341915563866	-0.03966303533752308	-0.06477869663267467	-0.00398781330359568	0.0338075840788868	0.05391178360408002
0.05	0.866532590080288	0.7948884455615816	0.1604217639631726	0.1741535674326022	0.2639941964252941	0.3115746833124869	0.2912431158176156	0.3553774886516666	0.1676098096626794	0.1820677262870177	0.5872397239736272	0.6166189029081758	0.743406036265868	0.7266946557176318	0.02007480887244974	0.05333506605839448	0.02000519630750846	0.02384544274756623	0.02000366894227591	0.02889203596393245	0.02059832965844579	0.09993428010474911	0.0200059955403097	0.02270809795650834	0.02005849137135748	0.08188710394335474	0.7035283639496915	0.4167311742608439	0.03133644953546996	0.04804831410765922	0.1439176704479775	0.1523304899779381	0.02111503094673333	0.04601622346452473	0.02049756293896239	0.1995613573567511	0.02139602554610032	0.02278604514360473	0.3485884848465763	0.3414542866575972	0.7945703923663507	0.6793039187599763	0.02009027725751651	0.1493686814435665	0.1238990018531352	0.1732455134219322	0.02000257359924543	0.06463440397377838	0.02001446159112428	0.05709157907438121	0.3996168591552177	0.4116153860384017	0.1291495496551388	0.1062044673451288	0.2443918424779976	0.07621961975976592	0.430989080340216	0.1211215839393677	0.940396186791746	0.4410462989425515	0.02005143214735274	0.02224148450565388	0.02005124379809546	0.01587513505163514	0.02074510356298247	0.0140317803367578	0.02534696024029261	0.04149640093364338	0.02003301056514728	0.0139610527888545	0.02000392018713565	0.03253965686883101	0.02001027125064456	0.06606145963433435	0.002805803015053835	0.07321479976317377	0.06064837535398131	0.04691901021216256	0	0	0.2667352205010929	-0.006156061534199056	0.0007907739007531553	0.01309274530545656	-7.213412538268089e-05	0.004521875763288926	0.9315143250872404	-0.1938074195985632	-0.2469537573527306	-0.05028819766617559	0.2278859740570372	0.04598698288102781	-2.060900008618388	0.08279095868975482	0.1581932047024275	0.2613396561375773	0.2211812735187833	-0.07733710151499498	2.733679596711708	0.06321833209334243	0.1434162377929461	0.08721485917724539	0.1926705036284248	0.06030094974226428	-0.1852428111401211	-0.07426246089251731	0	0	0	0	0.8942248274998743	0.158932552336514	0.2601164190278553	0.2968223310974673	0.1758813715794642	0.6167296467735287	0.7620763034024526	0.02004608186099159	0.0200029619751145	0.02000225830163254	0.02022291461659718	0.02000368280175013	0.02001493717203778	0.6959599108307893	0.03146539621298568	0.1285146882858412	0.02003636038028509	0.02036077670034421	0.02120328822367177	0.3722509390687606	0.8337278574779928	0.02005701812692356	0.1415831624121119	0.02000157506814168	0.02000892791532915	0.4108930398977154	0.1379213045672954	0.2852544657915881	0.4758047819402443	0.9738246433154965	0.02003583585589159	0.02003241754163338	0.02009528239453382	0.02394710410734101	0.02002249707868193	0.02000247783628742	0.02000696707559844	1.247806213235545	0.5785654459900754	4.519304243334425	-1.662478765216278	-1.703300191061985	0.0178422761612044	-0.08087364880476676	0.1792720314668562	-0.0277560934042378	0.4077534832180558	1.110773122204393	-0.6826117732950373	-0.634991630021271	-0.7057396820184876	0.9713653406592381	0.4354159361384023	1.016356173969201	-0.4411189278057295	0.9147788854833505	-0.1361371041190334	-0.1467850285421757	0.2014603947721793	0.4264565820357633	1.063375426819212	0.2531383994833943	-0.002522953852152196	-0.0006403248031191493	0.0002015985239750606	-0.112297237307942	0.0006447810467137877	-0.02630110365955476	-0.2076867300580676	0.01598275071222996	-0.6667591281888497	-0.04734707658061103	-0.02261425168855725	0.0143773186955895	0.1902284962557622	-0.1313419579444775	-0.06667723374615488	0.6743295750060905	0.02334368631788581	0.01233818309372389	0.2611509534350751	0.1372938063427557	0.5536926275106631	0.363234668502847	-0.2262201439367018	0.002604600121410614	-0.001261208770532635	-0.03484625689909204	-0.06160813421503639	-0.00386971456504772	0.03109115158738376	0.05210240254755226
0.052	0.8688899493116784	0.7967486908983321	0.1603248573856484	0.1739294172275229	0.2636796950483618	0.3113160814592054	0.2917982088280044	0.3558296658698881	0.1684663900981843	0.1829235308315389	0.5895323595099735	0.6187837997525854	0.7448705610073632	0.7272915134708874	0.02007305486626088	0.05333019158520508	0.02000503147217123	0.02384454370735016	0.02000357860457868	0.02889270208038849	0.02055849292230617	0.09971684662390994	0.0200058456879518	0.02270981793600577	0.02005357921034367	0.08183794740268353	0.7029862369413598	0.4163442850853121	0.03135931271134768	0.04808041109733923	0.1422094497981586	0.1509728900461538	0.02097954583716044	0.04588529665076184	0.02049513847639264	0.1995188599356045	0.02142357287715063	0.0228035108579919	0.3506336723148711	0.3418824737876001	0.7974978974801625	0.6791268164126876	0.02008849713632166	0.1492394238628631	0.1259353034953347	0.1746235114438168	0.02000250866218738	0.06467978858912261	0.02001410900709131	0.05711548912595723	0.4005724248937855	0.4121634946096104	0.130125322833701	0.1064946761789077	0.2482447315001343	0.07732014820775387	0.4348068737047064	0.1218899633895946	0.9428999090298114	0.4406375465022145	0.0200509134908019	0.02224667210111814	0.02005013357167065	0.01587275127415766	0.0206663035962412	0.01396640779177066	0.02522912352228986	0.04137628648004577	0.02003262385258285	0.01395346952738512	0.02000383636112731	0.03259943722039979	0.02001013356999877	0.06616388266839113	0.002954423432197495	0.07542101036963349	0.06073513802244909	0.03978044153387945	0	0	0.2667234427831479	-0.005614711781868828	0.0008166068417310176	0.01273728681174317	-6.235039082778265e-05	0.00526688820955774	0.9311356872600048	-0.1848323546498782	-0.2470504126447099	-0.04637197565433646	0.2279755826705163	0.04361055630753337	-2.060741527323204	0.07574586466700672	0.1587061631986602	0.251625592483547	0.221030978343278	-0.07297180398721949	2.733805727079158	0.06291637805647583	0.1435825431101931	0.07907603864328212	0.1927877583656079	0.05695488360820452	-0.1853874522016991	-0.07037746230320982	0	0	0	0	0.9093046204709371	0.1599952522244174	0.2608229519255295	0.2985669572458243	0.1766505491034417	0.6205829929174858	0.7661728660076178	0.0200913770068716	0.02000583641447847	0.02000442077083108	0.0204263333358072	0.02000719254274853	0.02002992208303935	0.6958486026620149	0.03162496145192495	0.1256109796457583	0.02007628097308291	0.02071666927993307	0.02241653331715187	0.374650001510537	0.8382774729363315	0.02011447134415334	0.1454301217736217	0.02000308347288133	0.02001745221740059	0.4123507036213479	0.1390648026527291	0.2890905301976908	0.4841733358948833	0.977875887964633	0.02007085224874333	0.02006348859957558	0.02018836983605272	0.02538072774742678	0.02004495512262302	0.02000487825731394	0.02001374484358228	1.255580686454614	0.5490956171944669	4.538247638904441	-1.785015198705271	-1.781523000038211	0.1121098467642351	-0.08119425674857178	0.1821231442144332	-0.02985217868247756	0.4167854617479835	1.140006834757403	-0.6984556097604295	-0.6440863988587102	-0.718209516012024	0.9787596413900673	0.4420953157941185	1.00710813892442	-0.4420844270594509	0.921771994147586	-0.08664514327119854	-0.1119481315850957	0.2505251222133224	0.4295979342658242	1.101004042669737	0.3429652103524309	-0.002361796746471043	-0.0002543889525641344	0.0004667140413356224	-0.1052987584606037	0.001079752651043259	-0.02287145907177664	-0.1795370806689066	0.01660229953364689	-0.6823471730969841	-0.1069828000931736	-0.02010990121508551	-0.002800515259929418	0.2373974363291542	-0.04661337647096308	-0.0625847840203501	0.7033991243644965	0.02205624699423807	0.011586761949272	0.2869712675518473	0.1528040070894704	0.5470606185596201	0.4044748879337315	-0.1830874581864523	0.002591430295677607	-0.001119867323236001	-0.03062565001352104	-0.05852006889961066	-0.003705933119897327	0.0287520961584977	0.05032615351287114
0.054	0.8714352142921467	0.79875384436523	0.1602941811014713	0.1737937703887268	0.2634253015663146	0.3111239162937594	0.2924437991822861	0.3563762530636919	0.1693218005295428	0.1837833982071695	0.5919014838371098	0.6210209214212141	0.7464861541764312	0.7280635812416777	0.02007149633281392	0.05332563965199847	0.02000488351518535	0.02384446046223952	0.02000349546810017	0.02889393048846177	0.02052314973972471	0.09951404666261986	0.02000570748199661	0.02271244640693693	0.02004929666016984	0.0817955379533465	0.7024887421937699	0.4160120450559129	0.03137424550259944	0.04811059813649769	0.1403933521159062	0.1495428656448256	0.02086099922378096	0.04576876332351511	0.02049208235711772	0.199481575115894	0.02145107172540049	0.02281982441308943	0.3527128665721618	0.3424016207656378	0.8005245610090093	0.6791140962883547	0.02008695518858499	0.1491182039076221	0.1280333189153046	0.1760600073072296	0.02000244887964527	0.0647226973877541	0.02001378444637997	0.05713800310828648	0.401588659013514	0.4127634059297416	0.131132861915022	0.1068153544172532	0.2521004859528085	0.07840942612449595	0.4389392295627001	0.1227371903619365	0.945512522514006	0.4403118356310381	0.02005042759710304	0.02225187968433817	0.02004910897851468	0.01587068615122612	0.020597404791201	0.01390895946108172	0.02511557188776188	0.04126202509802371	0.0200322811269631	0.01394626101163016	0.02000375974942694	0.03265486061871703	0.0200100053847479	0.0662627829661161	0.003107547092534944	0.07771724030821101	0.06080724189026323	0.03225904562519154	0	0	0.2667127899552383	-0.005030913157405155	0.0008417113551125992	0.01236429012503744	-5.104659021555923e-05	0.006041870911074274	0.9307749789875659	-0.1758822464905193	-0.2471392690481715	-0.04249141083565613	0.2280603725017106	0.04116844384765774	-2.060596785906126	0.06905958825540584	0.1591997437365436	0.2419664444449171	0.220889324839184	-0.06869866535754329	2.733931280085959	0.06264120055573141	0.1437324908572582	0.07086055990959107	0.192898331175871	0.05362081810454337	-0.1855243202257366	-0.06649129672326116	0	0	0	0	0.903945990543002	0.1602712691511392	0.2608926680981591	0.3000901453488069	0.1776239647596544	0.6234471107830254	0.7692647797305795	0.02004540284356306	0.02000286529351107	0.02000215638893546	0.02020482293111195	0.02000350652088288	0.02001504867373382	0.6961139389175753	0.03140589922078102	0.1232747720368997	0.02003344959157356	0.02034760719312226	0.0212579706349628	0.3772580374269162	0.8424020171163784	0.02005752502016203	0.1468703263961419	0.02000150126131768	0.0200085282157198	0.4143464559385345	0.1404975178662003	0.293323822396619	0.4916993568368624	0.9819170282559538	0.02003504708798307	0.02003109860066538	0.02009301985535127	0.02378573733122057	0.02002237796962264	0.02000239585561617	0.02000677677100455	1.261857215410499	0.5191079619718326	4.558967269967962	-1.916711883522478	-1.858585228345536	0.2055889305251699	-0.08157028141380622	0.1850902727856216	-0.0323592304450107	0.4257754342479054	1.170497832725531	-0.7138896602123666	-0.6535754433905404	-0.7312549017701281	0.9856615383755675	0.4488148228184264	0.9974951606366601	-0.4434470005771902	1.060327046393606	-0.04774779794545329	-0.08039619720431668	0.2957020211210957	0.4303963372560721	1.135620876674269	0.4283675876466604	-0.002200175115248918	0.0001757087675084829	0.0007641364185737387	-0.09761032460762535	0.001553649705735645	-0.01955262239634289	-0.1529368904774256	0.01406090262174793	-0.7408718880004965	-0.03179886046303557	-0.01722812017599283	0.01374426749408635	0.2812181242743473	0.03305269649697032	-0.0586432989778388	0.732808005592421	0.02086997109307264	0.01094368279918606	0.3129833522156453	0.1677786851181726	0.5424289222500477	0.4421390450260113	-0.143130983271215	0.002620452193705574	-0.0009424676811092322	-0.02689704398564842	-0.05575229305215255	-0.003494883916326089	0.02671105701613182	0.04857805984993953
0.056	0.874110393515711	0.8008977813784794	0.1603688509709624	0.1737434416260592	0.2632339859600186	0.3109937800170144	0.2931803413095491	0.3570110337524948	0.1701809704111442	0.1846456237641286	0.5943417000665773	0.6233242962621434	0.7482469119558786	0.7290020439303097	0.02007005248548481	0.05332135073012365	0.02000474184220989	0.02384526480212253	0.02000341034512484	0.02889576839560931	0.02049041458841795	0.09932596883836685	0.02000556518070682	0.02271605226053118	0.02004557547190219	0.08175967838457385	0.702034009090679	0.4157316017564138	0.03138693154372462	0.04813855935981399	0.1385140199482882	0.1480366238550748	0.02075742253719567	0.04566910787567177	0.02048899147381161	0.199449734648178	0.02147857355564421	0.02283700871651475	0.3548206159630024	0.3430052206149606	0.8036329741032379	0.679255664976111	0.02008569509076443	0.1490048181559229	0.1301728700145515	0.1775535885323634	0.02000238761791512	0.06476333815131818	0.02001345171542979	0.05715932970683081	0.4026674962800133	0.4134156012170182	0.1321688092305739	0.1071654087348288	0.2559635208777015	0.07949071039302444	0.4433554394195215	0.1236560674121697	0.948208431360883	0.4400629922880046	0.02004990526479644	0.02225717110697036	0.02004804979411639	0.01586899255514198	0.02053697873113512	0.01385852216258715	0.02500746243323228	0.04115323338811832	0.02003195586434128	0.01393952078659476	0.02000368294582027	0.03270644046789388	0.02000987002470529	0.06635821057034226	0.003265348861363004	0.08009813773052887	0.06086391450764941	0.02434812485879603	0	0	0.2667033484327201	-0.004403164635097267	0.0008660522098437365	0.01197360604142992	-3.81632421215703e-05	0.006846347888760635	0.9304321247541532	-0.1669823510177514	-0.2472204101540313	-0.03865861161824433	0.2281402134848576	0.03866187536071823	-2.060465016363753	0.06278215085129173	0.1596740837685527	0.2323894013041384	0.2207561096648772	-0.06453651337064852	2.734056310482009	0.06239390699490828	0.1438659470959832	0.06258767605589145	0.1930022566304369	0.05030922146746629	-0.1856534238877755	-0.06261485748749149	0	0	0	0	0.9180850483924469	0.1620487865625553	0.2617442734245451	0.3019830884732463	0.1784575973184651	0.6273100548918571	0.7735030596383173	0.02009005651444929	0.02000563893505946	0.020004223380554	0.02039657434367483	0.02000685197949115	0.02003015162568682	0.6960535828189516	0.03161879516223857	0.1208405089109566	0.02007457738976697	0.02071001515483434	0.02247170838211959	0.3795815172118029	0.8466613924932621	0.02011580232907969	0.1505564296017318	0.02000294073726002	0.02001667511002216	0.4159779410918813	0.1416561111102376	0.2973029702701312	0.4999756116489862	0.9854566982533962	0.02006930960837585	0.02006089749257752	0.02018360410601034	0.02523975398557889	0.0200445432170236	0.02000472202759927	0.02001337608257941	1.26652470610157	0.4887009815816138	4.581166584284121	-2.05770651544441	-1.934117931763692	0.2980151619458006	-0.0819913029890906	0.1880783425792291	-0.03512793357309484	0.4348381458041157	1.202094542839388	-0.7291460136517596	-0.6634371975574036	-0.7448289864842464	0.9923315495212722	0.4556113883031933	0.9875297067023751	-0.445093298597931	1.060555540498974	-0.001327067142624897	-0.04991924288415747	0.338718617212466	0.4319561155944094	1.167257214970223	0.509360128194202	-0.00209878541467493	0.0006331960410847273	0.001076213115601913	-0.09057662142352244	0.002057135314138348	-0.01632157850738447	-0.1277403507689551	0.01437648369149796	-0.7585645615195366	-0.09010492068979147	-0.01466554922059785	-0.00192976693214058	0.3218503076142043	0.1076754356182398	-0.05475058047865565	0.7604844860856199	0.01978821192683655	0.01039937816436136	0.3392552346972701	0.1821800863195878	0.539066970346033	0.4761249658248792	-0.1062199300435663	0.002675269707833129	-0.0007483404758501767	-0.02361461781915397	-0.05305039678295111	-0.003237642400343663	0.02490854701810696	0.04685346001408058
0.058	0.876954229774637	0.8031707824815436	0.1605222289844231	0.1737813013545847	0.2630985490480369	0.3109223571176354	0.2939987901466969	0.3577288652898611	0.1710386945556764	0.1855096738626638	0.596849089671534	0.6256883735580069	0.7501461531107982	0.7300980569553129	0.02006876348009373	0.05331726023481802	0.0200046138756066	0.02384702966533932	0.02000333202386581	0.02889826263732869	0.02046162656135931	0.09915211932167634	0.02000543405845425	0.02272070490535075	0.02004233217782801	0.08173017442000388	0.7016215987257703	0.4155003189786797	0.03139232009018382	0.04816453514838601	0.1365481114065068	0.1464680223482756	0.02066687213517292	0.0455805507461212	0.0204852099532215	0.1994224655996737	0.02150562324131566	0.02285283852394151	0.3569475343687378	0.3436868914658677	0.8068041990308368	0.6795414022074624	0.02008460559695706	0.1488990636998713	0.1323737084889265	0.1791030540846725	0.02000233124337694	0.06480192633029057	0.020013145385859	0.05717968197352364	0.4038062731837458	0.4141204320947602	0.1332286976105742	0.1075436611087746	0.2598499106401507	0.08056696479624038	0.4480271280414988	0.1246393189951872	0.9509856809128411	0.4398852517257693	0.02004941729856502	0.022262597619186	0.02004707153302081	0.01586772266116891	0.02048412009845272	0.01381427479090416	0.02490338645081513	0.04104960181948569	0.02003165828774982	0.01393334430898528	0.02000361278452017	0.03275461783352666	0.02000974440231969	0.0664502119617726	0.003427991830429118	0.08255728097749443	0.06090437063682983	0.01604159917037837	0	0	0.2666952075312878	-0.003730067991902569	0.0008895939094672596	0.01156511841298485	-2.364191895139648e-05	0.007679740995195861	0.9301070006249003	-0.158155822813159	-0.2472939427532298	-0.03488466540696238	0.2282149775604893	0.03609162888042008	-2.060345352777911	0.05696142186573928	0.1601293725167146	0.2229190329737858	0.2206310930134677	-0.06050297830463115	2.734180874691976	0.06217506247327027	0.1439828156338526	0.05427587439772208	0.1930995896212021	0.04702994306669749	-0.18577479294751	-0.05875833228221759	0	0	0	0	0.9137516803807956	0.1621122851209163	0.2617949082495625	0.3034968798110533	0.1793475773803961	0.6302065011917442	0.7766995195559624	0.02004472390316005	0.0200027634913771	0.02000206079140419	0.02019722174107804	0.02000334210697353	0.02001515132134276	0.6963821587443828	0.03133249136197674	0.1180513853812368	0.02003141387166568	0.02033287881069704	0.02130736830418698	0.3820296891871082	0.8504255177894661	0.02005792530416655	0.1523544675829455	0.02000143225693597	0.02000815032600273	0.4180457156508681	0.1430564767091269	0.3018761699042259	0.507377320593694	0.9894041816948731	0.02003428729892471	0.02002982339565768	0.02009052482154837	0.02363807436968842	0.02002206310198708	0.02000232148251674	0.02000659908110598	1.269483745265039	0.4580862564083946	4.604045814082173	-2.208100955839729	-2.007752617742068	0.389113979880799	-0.0823333753205905	0.190768645916193	-0.03767185454011301	0.4441615846414704	1.234428750204608	-0.7448469903764543	-0.6735272802845033	-0.7588137683654845	0.9995338795552854	0.462511310238194	0.9772154634366528	-0.4467140963410158	1.189673673586348	0.03985589561805952	-0.02172133000007195	0.3787078853506999	0.4320582163048329	1.196350232281021	0.5859109976154426	-0.002001758042597919	0.001136322185470997	0.001420645988184379	-0.08334264752376189	0.00260069900216042	-0.01319616470667292	-0.1037370770613205	0.0120038745063139	-0.8055241180632017	-0.0196734405067405	-0.01257999329906358	0.01293376294607872	0.3593102253213593	0.1772268207388104	-0.05101660117746093	0.7886153143285345	0.01881925016388291	0.009970455181863069	0.3655916706686873	0.1959475992380292	0.5373489744043598	0.5065261517295798	-0.07201814374868112	0.002753066478246988	-0.0005188255929946457	-0.02068788840659817	-0.05059231914874832	-0.002931307007602083	0.02329367979836258	0.04515124104752919
0.06	0.879908010400043	0.8055653885169095	0.1607743103679076	0.173905541608331	0.263018627082745	0.3109060240029931	0.2948957037318182	0.3585242451546853	0.1718958195384649	0.1863737135628044	0.5994181159357931	0.6281078177968182	0.7521773916361788	0.7313427203239966	0.02006755108057694	0.05331330350534669	0.02000448894853379	0.02384982871090347	0.02000325189186255	0.02890146144909971	0.02043590604087933	0.09899231923924474	0.02000529942599335	0.02272647581452674	0.02003951491358503	0.08170683861117078	0.7012482068537909	0.4153158748477837	0.03139515397060346	0.04818819313634239	0.1345227794294516	0.144832578691688	0.02058760248945595	0.04550552918706094	0.02048132471384349	0.1993995086989202	0.02153259613269817	0.02286944052264777	0.3590874531261054	0.3444404202443596	0.8100227016735765	0.6799612323590891	0.02008371073235039	0.1488007008487948	0.1346092738366038	0.1807065867820976	0.02000227355556512	0.06483869228444704	0.02001283129320374	0.05719928179417185	0.4050059077279668	0.414878032010189	0.1343054586833616	0.1079487003782282	0.2637621746187591	0.08164075245677967	0.4529244986889924	0.1256797701572356	0.9537827070807283	0.439772929666782	0.02004889621858161	0.02226819066876511	0.02004605810323505	0.01586692816438688	0.02043767716509924	0.0137755500707897	0.02480409766471812	0.04095081952232706	0.02003134513177454	0.01392782567137049	0.02000354256299649	0.03279971463182211	0.02000961296727842	0.06653882877305745	0.003595625181256639	0.0850871847949053	0.06092781357863066	0.007334113007035394	0	0	0.2666884592520444	-0.003010338500968044	0.0009123007588039964	0.01113874498061478	-7.425453681360579e-06	0.008541367337466485	0.9297994385152564	-0.1494236450742941	-0.2473599947605375	-0.03117960087604866	0.2282845377876006	0.03345805040448709	-2.060236835823496	0.05164288631931874	0.1605658456542775	0.2135772077116604	0.2205140010672498	-0.05661442701351969	2.734305029713322	0.06198467218543798	0.1440830364509847	0.04594283164572844	0.1931904040989218	0.04379218776401061	-0.1858884768133693	-0.05493117795465011	0	0	0	0	0.9268956219386402	0.1643386656277417	0.2627307658448159	0.3054620608105341	0.1801807676257469	0.6340613192577019	0.7810334982955934	0.02008867852327162	0.02000543061374986	0.02000403837378496	0.02038711174260897	0.02000653474934072	0.02003033927508444	0.6963232999420128	0.0315885798086223	0.1158671683015521	0.02007070210797645	0.02070082672647015	0.02252472880390123	0.3842324770354064	0.8543594086410338	0.02011667189881223	0.1557729547413859	0.02000280741659083	0.02001594084316313	0.4198121467451535	0.144134087587576	0.3059958886912466	0.5154430235404283	0.9915638723364655	0.02006781491010864	0.02005839000961208	0.02017857056611518	0.02510728697391798	0.02004370400444862	0.02000458076142613	0.02001303378451761	1.270624362511336	0.4272674072472499	4.627803218681292	-2.367915711475008	-2.079123598602366	0.4785949798014935	-0.08265655814508262	0.1933560783414101	-0.04024262762850477	0.4537484319434867	1.267561571846216	-0.7607656104630255	-0.6839379340475815	-0.7732043707288858	1.00700883390675	0.4694755405701151	0.9665907003989832	-0.4483905979584463	1.182160472800673	0.0850534580780976	0.00517054185242322	0.4162669446704162	0.4319457171998977	1.222624157917996	0.6580104718745348	-0.001965019580383932	0.001667378388445042	0.00178078316724606	-0.07652718716459787	0.003175399670565765	-0.01015342277052122	-0.08090170393094236	0.01205868307584475	-0.8254067113078881	-0.0765693501994905	-0.01035340146990286	-0.001157575652643292	0.3937082351988785	0.241768355893538	-0.04735897550359312	0.8145516312016092	0.01796598711091817	0.009646932119748888	0.3920242723841402	0.2089669818274161	0.5366002276693612	0.5333245448556814	-0.04080142679557047	0.002841807071296701	-0.0002729432848169069	-0.01809196625063435	-0.04820112530893872	-0.002579802405653828	0.02182797968078517	0.04346887986857212
0.062	0.8830100702021626	0.8080718434280979	0.161112697810099	0.1741182454506268	0.2629892641666041	0.3109416464060312	0.2958638324498071	0.3593919442645969	0.1727514906244065	0.1872372657904669	0.6020445582505098	0.6305772512619607	0.7543324800855692	0.7327270494095618	0.02006646221554742	0.05330941775992878	0.02000437540569394	0.02385373630651179	0.02000317819339162	0.02890541241986165	0.02041353191755789	0.09884600547515841	0.02000517549427542	0.02273343649369341	0.02003705897208662	0.08168949026421592	0.7009111417459054	0.4151759905129641	0.03139128684569722	0.04820979426683127	0.1324316664361535	0.1431446758343904	0.02051836167786348	0.04543906633824005	0.02047695865029371	0.1993803603685377	0.02155878993858414	0.02288455101282472	0.3612317206588593	0.3452596817488125	0.8132719919402069	0.6805051419163829	0.02008294161429678	0.1487095048479647	0.1368960643296292	0.1823617578609922	0.02000222049894763	0.06487387012730436	0.02001254214761962	0.05721835363282852	0.4062623669563756	0.4156883860173918	0.1353914415319335	0.1083789519710522	0.2677106937335738	0.08271422054948666	0.458016668671354	0.1267701576948701	0.9566002170927935	0.4397204112338169	0.02004841037797542	0.02227397416306615	0.02004512165417568	0.01586665965171231	0.02039703162568313	0.01374174811020706	0.0247085997983594	0.04085663306028031	0.02003104901712138	0.01392306038238858	0.02000347845751909	0.03284200599892838	0.02000949134613722	0.06662410109757358	0.003768382080958765	0.08767932301487558	0.06093343674769004	-0.001778853212766912	0	0	0.266683198042762	-0.002242815230129314	0.0009341369335160482	0.01069443903366648	1.05418488310337e-05	0.009430437827688543	0.9295092305781825	-0.1408045946952694	-0.247418713062741	-0.02755235865290624	0.2283487675100014	0.03076108177524783	-2.060138417786938	0.04686942611705809	0.1609837798574925	0.204383058477824	0.2204045285856683	-0.05288591067791139	2.734428831989285	0.06182217675814437	0.1441665840415767	0.03760538223124407	0.1932747917656942	0.04060450084158575	-0.1859945430653906	-0.05114210844478734	0	0	0	0	0.923535130087927	0.1644040442630542	0.262786718946516	0.3069743311934537	0.1810464103991725	0.6369634432489308	0.784267910096213	0.02004400352169668	0.02000265706605441	0.02000197148556418	0.02019754480886789	0.02000318945712983	0.020015221349634	0.6966483556595454	0.0312461952908118	0.1128912040445617	0.02002988894719919	0.02031840424152305	0.02135149572554869	0.3865048535304528	0.8577603473898874	0.02005825267380023	0.1578780861719258	0.02000136795960313	0.02000779413350055	0.4219147363356059	0.1454207139143	0.3108315862327011	0.5225396524339367	0.9952918051282011	0.02003355204285217	0.02002859248254467	0.0200880469258413	0.02350271975885682	0.02002153365131025	0.02000225448796989	0.02000643499684773	1.269843713874147	0.3962494925756251	4.652644924690176	-2.537124924017843	-2.147869351329943	0.5661611945886266	-0.08295595731235361	0.1960479528453259	-0.04318858919860929	0.4635828003367419	1.301559419817095	-0.7766400763613411	-0.6947590368878658	-0.7880431094328637	1.014489943716827	0.4764884720194285	0.9556945363857127	-0.4502129728766855	1.301684055918847	0.1279749043501404	0.0301919132650794	0.4510041868592335	0.431418880068339	1.246345436415598	0.7255505552406193	-0.001930991088994931	0.002244810849778037	0.002172899165414506	-0.06982422577969288	0.003790591316843219	-0.007207870522232002	-0.05917258417898509	0.009899189899949923	-0.8602374146027784	-0.01018972726722077	-0.008794637733673633	0.01199551607856631	0.4250641794833988	0.3013250039796608	-0.04385371201904906	0.8402821777422111	0.01723222558953139	0.0094431225128556	0.4183042952409947	0.2211209705094938	0.5369481488414884	0.5564732147481762	-0.01223635295556583	0.00294204450972572	6.997725226845009e-06	-0.01575066590772564	-0.0459975218079307	-0.002178303610636343	0.02047855987374754	0.04180644042076326
0.064	0.8862010534764433	0.8106816832107095	0.1615468602095146	0.1744187393062613	0.2630079957235651	0.3110257518643711	0.2968983554356914	0.3603265499885946	0.1736025125601764	0.1880986385615005	0.6047229368394172	0.6330913440592446	0.7566038118152919	0.7342418503111587	0.02006541786310586	0.0533055384799848	0.02000426255333881	0.02385882632882218	0.02000310290522543	0.02891016389204423	0.02039438395742457	0.09871287174069412	0.02000504864844728	0.0227416594270771	0.02003492361066311	0.0816779553437303	0.7006059728325102	0.4150784246979063	0.03138489863200488	0.04822921686588982	0.1302866516628738	0.1414006639588246	0.02045762618894154	0.04538358536340879	0.02047218790880597	0.1993643313127013	0.02158483637984928	0.02290033238795791	0.3633747781390413	0.3461387206032107	0.8165383150939786	0.6811632675853255	0.0200823096860673	0.1486252192539484	0.139214453559694	0.1840663664132635	0.02000216630724467	0.06490770266617771	0.02001224585234091	0.05723712714812704	0.4075754573738298	0.4165511474328424	0.1364783603075888	0.1088325296983182	0.2716946740046999	0.08378886618736101	0.4632752131581515	0.1279033039041057	0.9593574741554607	0.4397219068678153	0.02004789439888416	0.02227996027592392	0.02004415066582614	0.01586696642374773	0.02036125413360027	0.0137123847208559	0.02461731438026372	0.0407667806948149	0.02003070977300297	0.01391914118879039	0.02000341444852827	0.03288168956111016	0.02000936519111894	0.06670606651783331	0.003946377628862055	0.09032416427387226	0.06092042544209424	-0.01130086956530559	0	0	0.2666795205415818	-0.001426471017842179	0.0009550665530402015	0.0102321916607328	3.031399878670602e-05	0.01034605660793415	0.9292361336302607	-0.1323152328929362	-0.2474702613208828	-0.02401076787432599	0.2284075395758751	0.02800029436958393	-2.060048967955993	0.0426811107848285	0.1613834873294369	0.1953529850059355	0.2203023415755299	-0.04933112243648569	2.734552336282419	0.0616864574957456	0.1442334657073487	0.02927949526518112	0.1933528607476798	0.03747476050308124	-0.1860930759650981	-0.04739909214515846	0	0	0	0	0.9356252732728504	0.1669443235349717	0.2637609023851389	0.3089671178225101	0.1818169215602083	0.6407902732315578	0.788635431717321	0.02008719805523864	0.02000521434373786	0.02000386607519455	0.02039294858862856	0.02000624123781507	0.02003044952279088	0.6965436993067854	0.03154038159587364	0.110772122032079	0.02006575370784849	0.02068574832751253	0.0225749236082742	0.3885705723702633	0.8613566359677518	0.02011728248010251	0.1611141171727191	0.02000268352296549	0.0200152505530563	0.4237811514119154	0.146358043024391	0.315039395204452	0.5302837150764638	0.9954819297951722	0.02006637107372228	0.02005597601519721	0.02017364641615756	0.02498282432805805	0.02004243614684694	0.02000445406167446	0.02001271952039744	1.2670692190643	0.3652571943440371	4.677787922559509	-2.715598900564836	-2.213639028032858	0.6515086824190199	-0.0832140649392733	0.1985445807244292	-0.04595122246661927	0.4738198625290659	1.336023631500547	-0.793061777883844	-0.7058530717754614	-0.803181939419563	1.022692670241586	0.4836985405460128	0.944530237582162	-0.4519103338764062	1.285545344224111	0.1728434714167512	0.05365359715431386	0.4831735587565536	0.4297662605709439	1.267283490059264	0.7884822879062457	-0.001958554106464524	0.002849805090511686	0.002581284587874978	-0.06334715754256597	0.004437653887593068	-0.004339996301275253	-0.03858318416907724	0.009880151645511591	-0.8815157295761543	-0.06558747620984232	-0.007234126923732717	-0.0004866906964139437	0.4534855851441385	0.3559844675424975	-0.04044856868988155	0.8639891045782966	0.01662068312695451	0.009348608761613383	0.4444316806319679	0.2322931162694707	0.5377777728366981	0.5760832164568171	0.01321264016777102	0.003044425628027621	0.0003023414251807897	-0.01365339501915443	-0.04386702872758901	-0.001733707021941494	0.019220174756295	0.04016197561218058
0.066	0.8895195451104674	0.8133854348003922	0.1620680495825753	0.1748074125158857	0.2630692962656175	0.3111546500870203	0.2979911018245905	0.3613223695727165	0.174451353792576	0.1889571066950058	0.6074480673683869	0.6356445410070959	0.7589820609830855	0.7358778011509561	0.0200644750160181	0.05330160570003828	0.02000415944297348	0.02386517253853886	0.02000303371037946	0.02891576318892691	0.02037800325925512	0.0985923298463893	0.02000493202078201	0.02275121652120908	0.02003306062031059	0.08167206961051274	0.7003277306764777	0.4150208678983127	0.03137216725434273	0.0482465850507488	0.1280950788527891	0.1396140624536847	0.02040461364832304	0.04533470119554098	0.02046728878522293	0.1993511950098793	0.02160983785147052	0.02291453231802261	0.3655089625180448	0.347071689420162	0.8198089363390813	0.6819258963140424	0.02008177599839243	0.1485476002307807	0.1415678779747765	0.1858172583438495	0.02000211650338694	0.06494042439503582	0.02001197319720051	0.057255832757799	0.4089402228133896	0.4174658358742611	0.1375585654481546	0.1093074218825718	0.2757179701520173	0.08486567934141036	0.4686670297695105	0.1290719808559953	0.9620120657331195	0.4397711011239955	0.0200474145775519	0.02228615666559233	0.0200432535329718	0.01586789622370843	0.02032992535446751	0.01368702434684072	0.024529586063222	0.04068104835736238	0.02003038274958453	0.01391616152492197	0.0200033560676214	0.03291893219972949	0.02000924877590762	0.06678476282041619	0.004129706903641011	0.09301122535368025	0.06088795887250423	-0.02123444219142712	0	0	0.2666775252985972	-0.0005604219959668333	0.0009750537594416695	0.009752034714995517	5.194310838085313e-05	0.01128722163278036	0.9289798735622083	-0.1239699274835136	-0.2475148177277837	-0.02056152970672326	0.2284607256422031	0.02517492990797776	-2.059967278470408	0.03911499931414529	0.1617653103801378	0.1865007006016908	0.2202070800429767	-0.04596236716281348	2.734675594574489	0.06157585457661576	0.14428371981056	0.02098026090993119	0.1934247342616741	0.03441017960861351	-0.186184174972925	-0.04370936079226073	0	0	0	0	0.933194072212962	0.1670470055953751	0.2638001520669313	0.3104442480216712	0.1827051397915873	0.6436542774857286	0.7918419438170737	0.02004323768049938	0.02000254803370115	0.02000188870313079	0.02020483257943698	0.02000304869791361	0.02001524282092745	0.6967902231428965	0.03114644733133677	0.1078211879041746	0.02002874760287854	0.02030527758165388	0.02139035095463416	0.3906513838903191	0.8644214812004599	0.02005863033864567	0.1632902240403354	0.02000130835188176	0.0200074600174592	0.425871056270777	0.147489546312587	0.3200218052069533	0.5368858717702562	0.997973273665813	0.02003284921130807	0.02002741254870715	0.02008565268277672	0.02337819294049127	0.02002080574279815	0.0200021946720732	0.02000628512296882	1.262227101793623	0.3344269419399442	4.702921836752441	-2.90314996163396	-2.276090078628802	0.734332558723762	-0.08338741232067293	0.2007655630791099	-0.04843715633450516	0.4845253735305706	1.370769569129234	-0.8102053010720729	-0.717155010775286	-0.8188251554617776	1.031893937522995	0.4911434014354092	0.9331249272815489	-0.4533814942806498	1.395468125754202	0.2156822499070406	0.07501999642455152	0.5123075501692567	0.4284558202411508	1.28543320927346	0.8466611872592468	-0.00198526603378252	0.003500782712132201	0.003020730194715549	-0.05719216464900497	0.005124716057431028	-0.001557841115585172	-0.01918514274912362	0.007837285848996102	-0.9049548707332825	-0.002737088121346233	-0.005987853403660814	0.01096579305440391	0.4790025395650266	0.4058477142266637	-0.03718907124958878	0.8863897304809644	0.0161250403221015	0.009375406777756185	0.4701383751524906	0.2423914985282665	0.5390262569818497	0.5919922335225455	0.0354775188745183	0.003151459503954119	0.0006297561895670732	-0.01173710997544179	-0.04188188559936506	-0.00123928763825614	0.01803121276248813	0.03853527659153216
0.068	0.8929039253444905	0.8161726032349093	0.1626757435986947	0.1752808783526866	0.2631721391097644	0.3113249333337879	0.2991408086460032	0.3623744262884873	0.1752929301630395	0.1898114776316923	0.6102143521107066	0.6382311559022643	0.7614582015393232	0.7376252656016685	0.02006354484043014	0.05329755325507476	0.0200040555248295	0.02387284697201457	0.02000296320544413	0.02892225768442274	0.02036512142209892	0.09848411337055112	0.02000481303269212	0.02276217939455901	0.02003143554452769	0.08167167556247079	0.7000705926210387	0.4150008380176115	0.03135719068094282	0.04826196301982792	0.1258547628064182	0.137781368095213	0.02035805485374556	0.04529487542506992	0.02046167840716033	0.1993400371890651	0.02163464423944254	0.02292931224934868	0.3676265172234278	0.3480528079925023	0.823068551126975	0.6827834722544409	0.02008135752318219	0.148476388501863	0.143933359612468	0.1876098729530801	0.02000206572294929	0.06497229880582989	0.02001169395921022	0.05727470239870772	0.4103504346585903	0.4184312273909155	0.1386204717276002	0.1098012654146075	0.279776773021206	0.0859449347183652	0.4741621312220883	0.1302688668305552	0.9645467989894763	0.4398618005547618	0.02004690775391026	0.02229256409579405	0.02004232319599969	0.01586949463912216	0.02030228321529915	0.01366531575703649	0.02444543131051242	0.0405991868449197	0.02002999190039762	0.01391421071507027	0.02000329795835371	0.03295384940775789	0.0200091290244722	0.06686021142268279	0.004318443114824729	0.09572913807437655	0.06083521238837986	-0.03158089965506773	0	0	0.2666773124813288	0.0003560633191172802	0.000994062801785699	0.009254044235612116	7.547918050682963e-05	0.0122528261253093	0.928740149691779	-0.1157808977057239	-0.2475525727410948	-0.01721020584445822	0.2285081955543641	0.02228394653651059	-2.059892070509093	0.0362049503461609	0.1621296161151192	0.1778373111111835	0.2201183607903994	-0.04279054007420587	2.734798655005964	0.06148819458957901	0.1443174140079246	0.01272188262395247	0.1934905492901182	0.03141731390889079	-0.1862679532879089	-0.04007942653500569	0	0	0	0	0.9441327327026003	0.1697363730806257	0.2648241935311791	0.3125089341385998	0.1833852078644245	0.6474249305543295	0.7961696185910101	0.02008551082186731	0.02000499546940629	0.02000370716370641	0.0204150359824914	0.02000597100757323	0.02003045059036488	0.6965790335484867	0.03147887917506625	0.1055957627331736	0.02006100005014486	0.02066479564380827	0.02262197725675704	0.3925069832070036	0.8676008159151416	0.02011801972363146	0.166217384805465	0.02000256861774613	0.02001460212346994	0.427689711525244	0.1481960999448705	0.3242456964289623	0.5441268695832839	0.9973856371662355	0.02006498840698783	0.02005366157286399	0.02016880580929743	0.0248637523078514	0.02004078226665512	0.0200043415547258	0.02001243442879121	1.255228068750961	0.3033045549961055	4.73066259955681	-3.099462928250931	-2.334899759809316	0.8143339474823227	-0.08375544610469977	0.2042095494308845	-0.05284541192594525	0.495268098184848	1.406914407152474	-0.8257070957274742	-0.7293460803656399	-0.834843801715608	1.039303653375468	0.4982355536488373	0.9216482499215761	-0.4555801127447818	1.368962189058636	0.2576360985931045	0.09503862127266392	0.5394106904054494	0.4256690637521414	1.30070143737643	0.8999958988213868	-0.002078219123466299	0.004178028849540398	0.003476483201037151	-0.05102173907592619	0.005843433105550451	0.001151688874357874	-0.001056265276708258	0.00788993586563873	-0.9276085829079609	-0.05652907881309073	-0.005255644915894551	9.331056495515149e-05	0.50163534053309	0.4509316792238711	-0.03404127443990741	0.9057117832227787	0.01577336506291201	0.009512639998382217	0.4951347558678203	0.2512444640514782	0.5402199957422084	0.604292239127231	0.05471781475389141	0.003255466161354929	0.0009709568782002172	-0.01000161080819472	-0.03999620371774806	-0.0007048530052170651	0.01689474416535804	0.03691427529591715
0.07000000000000001	0.896399232481551	0.8190382260559901	0.1634393254387905	0.1758579921673664	0.2633423158432188	0.311540490478637	0.3003590189180962	0.3634818066264734	0.1761257455917179	0.1906592887163748	0.6130229619763213	0.6408472743115751	0.7640221179147398	0.7394744427920205	0.02006268333043294	0.0532933169413767	0.02000396019306806	0.02388192042423763	0.02000289845934264	0.0289296932862801	0.0203544194575875	0.09838764036356727	0.02000470370079582	0.02277461840848661	0.02003002045571227	0.08167663095078835	0.6998274638341557	0.4150156989794304	0.03133646378028408	0.04827555814720511	0.1235928802122207	0.1359195296095628	0.02031744461969796	0.04526013561587282	0.02045619752697506	0.1993306823611766	0.02165814871519271	0.02294241989409664	0.3697266834303263	0.3490764110512173	0.8263153971364177	0.6837266338298295	0.02008101281088795	0.1484113224731196	0.146295552433753	0.1894373244369806	0.02000201907946805	0.06500359495570004	0.02001143705869011	0.05729396699005289	0.411804177632868	0.4194457763402572	0.1396671977837864	0.1103116376501957	0.2838706715164719	0.08702650651083617	0.4797300120828223	0.1314866763495169	0.9669281069116493	0.4399878776763357	0.02004643811786293	0.02229918048800971	0.02004146404579617	0.01587180517347984	0.0202780570570685	0.01364694265071737	0.02436433507713678	0.04052094989299017	0.02002961347263036	0.01391337765855499	0.02000324502003729	0.03298653601079843	0.02000901880700163	0.06693244719451655	0.004512635926633561	0.09846573387139045	0.06076135995971672	-0.04234028228834951	0	0	0.2666789835602206	0.001323555623693277	0.001012058128972671	0.008738344330694817	0.0001009699020775768	0.01324166115363984	0.9285166389822168	-0.1077582862436923	-0.2475837267970504	-0.01396121313771297	0.2285498168374899	0.01932607163471612	-2.05982200089639	0.03398144328691362	0.1624767913503357	0.1693714330851131	0.2200357802492341	-0.03982511632139057	2.734921560892257	0.06142082938778451	0.144334643474636	0.004517675393638113	0.1935504552841333	0.02850207802102464	-0.1863445364378643	-0.03651510883143751	0	0	0	0	0.9427655084673208	0.1711901021472098	0.265409970112968	0.3142864915958414	0.1842212037979306	0.6503698374857237	0.7992923757028613	0.02004212555739473	0.02000243832630287	0.02000181237337844	0.02021795263657516	0.02000291853209137	0.02001532229674568	0.6966708860075235	0.03103963782937966	0.1030135124297945	0.0200281590669332	0.0202912389593924	0.02142324732800323	0.3945666182594592	0.8706371652053694	0.02005902288010786	0.168159086391778	0.02000125323256031	0.02000714751542308	0.4298641666706132	0.1493878413395401	0.3292890163551304	0.5501965725221173	0.9988533196109011	0.020032209649761	0.02002629683931661	0.02008331108764431	0.02325999328674885	0.02001993782070927	0.02000214179545551	0.02000614947233361	1.246027528086223	0.2718355957630771	4.761694257152575	-3.304153304410351	-2.389758556429217	0.8912202084984576	-0.08466060608368133	0.2095027708642138	-0.06015153239867731	0.5058224723898987	1.444716418539472	-0.8387728951406555	-0.7426145107740876	-0.8513455701690253	1.044104385786693	0.5048038971511758	0.9101843749019344	-0.4587658573290027	1.473999684197296	0.3196206147551061	0.1202362449459661	0.5674447253325817	0.4218575991807263	1.314890619459049	0.9483470581343107	-0.002171469186441312	0.004899400674774525	0.003961739244605427	-0.04542496290569475	0.006600643082029512	0.003794586146795408	0.01567247836613302	0.006104750473703758	-0.9351857146946487	0.003168041968606167	-0.004333854263930712	0.009831389048519242	0.5216120175809708	0.4916020612747945	-0.03104531998811637	0.9213097325541867	0.01554516427262295	0.009770135220308477	0.5194046574596809	0.2590397413729737	0.5412941045295446	0.6130519293347131	0.07092290287742808	0.003360064026369017	0.001341610742861202	-0.008393650246302477	-0.0382533814975588	-0.0001219988650110697	0.01579624962999703	0.03532352354541945
0.07199999999999999	0.8999495906281137	0.8219779581803991	0.1643351831972979	0.1765599324063806	0.2635609673693998	0.3118047491990498	0.3016261816980569	0.3646421055008253	0.1769455408551952	0.1914977703414166	0.6158645901626852	0.6434886129701994	0.7666650495597779	0.7414153169006211	0.02006176782819825	0.05328881387988162	0.02000386299969217	0.02389246048391869	0.02000283261426314	0.02893811512375429	0.02034714247930328	0.09830251873893722	0.02000459233893729	0.02278860221592703	0.02002880925503541	0.08168681745387234	0.6995918557376434	0.4150625489361581	0.03131470719242967	0.04828798025757131	0.1213081200027821	0.134036801988625	0.02028184229471183	0.04523306268235477	0.02044904202723705	0.199321763086844	0.02168129711436753	0.0229559060250048	0.3718197754248525	0.3501378332604219	0.8295606998288148	0.6847473691599804	0.02008074071969054	0.148352124959172	0.1486580401142827	0.1912933920108028	0.02000197166974725	0.06503456898078193	0.02001117471595561	0.05731385567508306	0.4133124368336456	0.4205088078766979	0.1407179556252368	0.1108370722594445	0.287995771656735	0.08810988036768649	0.4853552635291951	0.1327192131458949	0.9691712013235008	0.4401437465505009	0.02004595612839744	0.02230600090378779	0.02004057851100238	0.01587486921514712	0.02025663209987469	0.01363165253710977	0.02428647245494134	0.04044612278578636	0.02002917052369176	0.01391374753819042	0.02000319251898463	0.03301705196929716	0.02000890617558853	0.06700151362489479	0.004712309936316612	0.101208138885681	0.06066557684599382	-0.05351123590438354	0	0	0.2666826409804753	0.00234245728869137	0.001029004489003549	0.008205110949349588	0.0001284604423660204	0.01425241891728075	0.928309000123352	-0.09991024774042707	-0.2476084880206877	-0.01081782422721404	0.2285854542852133	0.01629986076814196	-2.059755669004934	0.03247141260591391	0.1628072377490168	0.1611093350106296	0.2199589173233637	-0.03707414906187837	2.735044349809536	0.06137067956785149	0.1443355291287546	-0.003619931857867895	0.1936046128980081	0.02566976625267172	-0.1864140609210949	-0.0330215675941233	0	0	0	0	0.9526845899675174	0.1739476805562294	0.2662630225745188	0.3161221864207927	0.1848022678243851	0.6540060734085926	0.8035453610038201	0.02008294197846351	0.02000477564468347	0.02000356045663684	0.02044731660263935	0.02000572054539222	0.02003081436499588	0.6963038009526983	0.03142090127083409	0.1007883898874196	0.02005833087140319	0.02062757383737432	0.02266349783681959	0.3966070292837345	0.8740639267120539	0.02011846783532774	0.1711086251160041	0.02000246332811961	0.02001400307085452	0.4320118656463344	0.1503995182528906	0.333505228590409	0.5571420078680398	0.9982246931836047	0.02006385559089618	0.02005152992797711	0.02016427414922459	0.02475253814555027	0.02003901468465253	0.02000424252736832	0.02001217617977273	1.234703798848446	0.2422316471773487	4.785865257377415	-3.516687508491068	-2.440386608105818	0.9647199083393179	-0.08550516887077622	0.2115061687013426	-0.06243763453413425	0.5178047548980537	1.47959828621276	-0.8579729790962094	-0.7546197185582186	-0.8668254419362891	1.056457415761052	0.5130079349054025	0.8982970715403749	-0.4593183461242475	1.443071492386907	0.3824625229275012	0.1437401968363367	0.5923292267712159	0.4163396041113532	1.325921686689963	0.9916928170703625	-0.002344966920481553	0.005644636307541185	0.004462718817866098	-0.03967035672211913	0.007388226618368115	0.006382803640769712	0.03093272963204343	0.006716918854650883	-0.9484977181955202	-0.04886220313405674	-0.004820091360013148	0.0004717967251521762	0.5394544910225209	0.5285054339862755	-0.02817275964406794	0.9343278731445617	0.01545124027465705	0.01013673368339234	0.543617342966938	0.2663068377121893	0.5420220601215543	0.6190195165435148	0.08450956734511494	0.003459489723773231	0.001724464187798072	-0.006918618096671136	-0.03658635899202083	0.0004980831454815104	0.01472409962355058	0.03374493384039867
0.074	0.9035948714822043	0.8249829029125821	0.1652660343988374	0.1773632202016744	0.2637662366196319	0.3121028003828658	0.3028878359574811	0.3658414952100765	0.1777604164355676	0.1923268568508811	0.6187210229767338	0.6461460539641957	0.7693765839367582	0.7434377994830971	0.02006094035194184	0.05328399842168601	0.02000377357732449	0.02390453252111419	0.02000277220140795	0.02894756651263997	0.02034095457002271	0.0982280615655229	0.0200044901937182	0.02280419763288261	0.02002775279172789	0.08170210360329976	0.6993585569030086	0.415138440306239	0.03128623709274359	0.0482986406394894	0.1190015760049597	0.1321309024339601	0.0202508008796985	0.04520990082172797	0.02044246440926955	0.1993134071345678	0.02170299857936192	0.02296771162254999	0.3739209914075312	0.3512332724166305	0.8328233278468367	0.6858387389814041	0.0200805252197923	0.1482985315988976	0.1510611449315162	0.1931761644714231	0.02000192823512062	0.0650654678325152	0.02001093409290482	0.05733459491006124	0.4148966648825183	0.4216210930332404	0.1418013324524124	0.1113770449982023	0.2921465451602882	0.08919419466344487	0.4910315322319626	0.1339615936339115	0.9712647699966127	0.4403242262869582	0.02004551715938286	0.02231301854809811	0.02003976452065267	0.0158787255374158	0.02023784928345793	0.0136192183213208	0.024212407972269	0.04037463622276447	0.02002875007633397	0.01391540376859286	0.02000314474942329	0.03304544302858863	0.02000880267643224	0.0670674350523619	0.004917463383263992	0.1039428786152005	0.06054704249855485	-0.06509091401736114	0	0	0.2666883878182307	0.003412996401881866	0.001044867036469245	0.007654574884176388	0.0001579932598101943	0.0152836967605376	0.9281168773892067	-0.09224305305355709	-0.2476270699465153	-0.007782177865986804	0.2286149696915682	0.0132037659882024	-2.059691624013695	0.03169810601472775	0.1631213673104382	0.1530550993712376	0.2198873362243863	-0.03454427874724737	2.735167052784585	0.06133427857203953	0.1443202158663605	-0.01167938882540917	0.1936531927776055	0.02292507832907079	-0.1864766729320093	-0.0296033427915959	0	0	0	0	0.9521784559320959	0.173771668820866	0.2656070196825655	0.3167734763752785	0.1857588593594005	0.6565222482733846	0.8065324423732396	0.02004152150254499	0.02000232969815351	0.02000174244488279	0.02022408162163906	0.02000280084781961	0.02001530751074699	0.6962713805565995	0.03090748200502394	0.09811200221508382	0.02002783181880546	0.02027981683718368	0.02145120930789692	0.3990035320084722	0.8775874612158489	0.02005950822584139	0.1737980177725801	0.02000120424228716	0.02000686975624169	0.4348180235225624	0.1521268452848653	0.3384856545805685	0.563171105869168	0.9991881237559243	0.02003176313155837	0.02002531524442782	0.02008131524463784	0.02316426728395263	0.02001912680638258	0.020002095462731	0.02000602610393743	1.221268051678165	0.2161250756062071	4.796078281318165	-3.736453691890056	-2.48652175235581	1.034574736121134	-0.08547068710472612	0.2061936628291076	-0.05370453739208275	0.5325251964564544	1.508336928444812	-0.8894811886093233	-0.7635511446785277	-0.8809053426192959	1.083530508469024	0.5243753817676874	0.8856791219644432	-0.4547392996881442	1.538083640153572	0.4156594114902336	0.1515917479241965	0.6047960912445285	0.4128594940445433	1.330332212605292	1.029922358756252	-0.00247191172068444	0.006430817470529519	0.004991104606813622	-0.03484897964500224	0.0082119103843238	0.008892194689953078	0.04473274665011361	0.00434033613508281	-0.9605467891338463	0.007866548054580173	-0.003827656768868826	0.008683282737891056	0.5557854856502981	0.5624304266999264	-0.02543799091471541	0.948898595399526	0.01546896096484099	0.01062012794750389	0.5689397038741487	0.2737464365302127	0.5421607348103901	0.6231513902663957	0.09561557707337132	0.003557246580357554	0.002133659799605535	-0.00553137804169055	-0.03489017787228244	0.001163919563799228	0.01366833156387017	0.03217808039846991
0.076	0.9072639434317489	0.8280351343424435	0.1661608508740866	0.1782019066088374	0.2639191691508424	0.3124002392345249	0.3041073511791875	0.3670522323008615	0.178570634310961	0.1931496586723603	0.6215759006894871	0.6488051934418165	0.7721461273718349	0.7455315367090491	0.02006025997904789	0.05327892055121665	0.02000368193578043	0.0239181974201311	0.02000271102417858	0.02895808928033754	0.02033548647139269	0.09816287416854606	0.02000438705360275	0.0228214687376528	0.02002679294663474	0.08172234162824533	0.6991243587362884	0.4152405763475632	0.03125553723202172	0.04830692909439824	0.1166405478287261	0.1301820350214317	0.02022351677162562	0.04519319369676238	0.02043535066658733	0.199305285276358	0.02172457494287935	0.02298003708362778	0.3760374416097715	0.35236017848488	0.8361093108536095	0.6869953550238302	0.0200804282337921	0.1482503034343756	0.1535253174161542	0.1950908024240958	0.02000188454931779	0.06509653022266625	0.02001069145058199	0.05735640669348394	0.4165698426936812	0.4227856542533888	0.1429322147297593	0.1119323801475039	0.2963156809488863	0.09027799730362232	0.4967555798434851	0.1352109803821338	0.9732243636508453	0.4405247904906394	0.02004509122220695	0.02232022625808449	0.02003893926877679	0.01588341106122043	0.02022123636626137	0.01360946390354545	0.02414245827165344	0.04030660217892758	0.02002828770993502	0.01391842630567297	0.02000309757895784	0.03307173078313645	0.02000869740245467	0.0671302322935757	0.005128067037415382	0.1066559835282409	0.06040494362260698	-0.07707488984575095	0	0	0.2666963274278171	0.004535222282551696	0.001059611443991555	0.007087023633145768	0.0001896079159374445	0.01633400150146961	0.9279399043129881	-0.08476119907884402	-0.2476396892667231	-0.004855299042528669	0.2286382217075029	0.01003621121017437	-2.059628372384801	0.03168096929865676	0.1634195981402191	0.1452107906943191	0.2198205892836433	-0.03224075071821757	2.735289693555255	0.06130781263474311	0.1442888708146106	-0.01965001131085947	0.1936963743946725	0.02027214739000414	-0.1865325271568726	-0.0262643968529126	0	0	0	0	0.9606471212566552	0.1751061631176607	0.2654888552027135	0.3176886284864713	0.1863538081802544	0.6597320113654325	0.8106253167545855	0.02008359138515021	0.02000456203781412	0.02000342765740998	0.02044622026325636	0.02000550067022779	0.02003021498307245	0.6958122444425952	0.03132816515522303	0.09530694733343661	0.0200551657120963	0.02060600940664413	0.0227050347316094	0.4012602917473648	0.8812631998542426	0.02011989340894534	0.1772898715672122	0.02000237252430807	0.02001349019198855	0.4374780413200229	0.1535286365427735	0.3425881274796692	0.5701285386261633	0.9986106037776579	0.02006318177605214	0.0200497255095817	0.02016072431022918	0.0246692973225288	0.02003751712316511	0.02000415637252342	0.02001194137893512	1.205570545820207	0.1903223160924657	4.808856039402415	-3.962676619683641	-2.527939038984718	1.10055855368933	-0.08530578713820072	0.201822675755449	-0.04663579368717111	0.5474747637955064	1.538161305633235	-0.9192290348762828	-0.7729977029641797	-0.8954467813362225	1.108474727362579	0.5354504376671357	0.8731785799191599	-0.4510857263013824	1.490358190065295	0.4178611347966709	0.1431278646796189	0.6036766083049885	0.4100549161260749	1.327620170314637	1.062947460546662	-0.002607379194235041	0.007237498128952745	0.005534097629758565	-0.03040058028461221	0.009063914432989399	0.01133467915892373	0.05717740087524197	0.004344991845407686	-0.9914655760590732	-0.04240746747283951	-0.004585997293510556	0.0009916602577593396	0.5709214030634226	0.5937516549886925	-0.0228075638915669	0.9661933651969105	0.01561477869245055	0.01120928212791774	0.5958934065728962	0.281669248256048	0.541510404540626	0.6260257767492672	0.1045940345691388	0.003649555399837113	0.002553665723736366	-0.004238820083045819	-0.03313383980702	0.001864389823145073	0.01262079487990879	0.03062074758707961
0.078	0.9109946224697234	0.8311217515458174	0.1670183522824934	0.1790279771686877	0.2640220273093376	0.312670622952671	0.3052891141147393	0.3682520458036795	0.1793770832913853	0.1939675791207799	0.6244234889469055	0.6514537664487274	0.7749575739003151	0.7476858266020164	0.02005970360995851	0.05327353603193432	0.02000359759476824	0.02393351276111846	0.02000265499588065	0.02896972303006877	0.02033060786494948	0.09810632357259574	0.0200042926962145	0.0228404769568584	0.02002593270696143	0.08174743613421413	0.6988870668055907	0.4153663404294496	0.03121683353536538	0.04831210945225237	0.1142324545543758	0.1281828091662335	0.02019966031882616	0.04517944440557521	0.02042943554704548	0.1992970606927966	0.0217448514436531	0.02299092913220743	0.3781351415992737	0.3535155380734902	0.8393676572633222	0.6882112700256106	0.02008039115104081	0.14820717365644	0.1560154488244191	0.1970401178975432	0.02000184462535374	0.06512801051886462	0.02001046950736906	0.05737950829984334	0.4182992917223582	0.4240043880657196	0.1440569981137753	0.1125031783183021	0.3004891995888886	0.09135927733485376	0.5024894308484794	0.1364637906462206	0.9750495237316578	0.4407412895471834	0.02004470452683993	0.02232761491100293	0.0200381825441885	0.01588895884842881	0.0202066602231941	0.01360222806581632	0.02407632661762886	0.04024210232524979	0.02002785102311155	0.0139228906723164	0.02000305474157138	0.03309592687190942	0.02000860091164145	0.06718992395992571	0.005344063324217804	0.1093330876435297	0.06023847742229579	-0.08945708543788961	0	0	0.2667065630814083	0.005709003239952277	0.001073204015648599	0.006502801072398732	0.0002233408993826873	0.01740175386214839	0.9277777071096418	-0.07746751745776909	-0.2476465636415263	-0.00203713499458246	0.2286550658799868	0.0067956765784986	-2.05956438555532	0.03243557683942004	0.1637023506024918	0.1375766186141152	0.2197582197117332	-0.03016744324770871	2.735412287910475	0.06128714947900877	0.1442416816211329	-0.0275219604568702	0.193734344946895	0.01771456903459409	-0.1865817856684966	-0.0230081579368342	0	0	0	0	0.9609097028598874	0.1749145752404438	0.2648491077375426	0.3184009505427918	0.1873056505895391	0.6620982389825805	0.8132766921683598	0.0200422148487831	0.0200022261510461	0.02000167969178205	0.02022245555988378	0.02000269721198671	0.02001484953987281	0.6957192766260137	0.03074000687040079	0.0926353014947084	0.02002647904171373	0.02027882591990749	0.02147842297134329	0.4028451509217023	0.8833742862758691	0.02006049083126896	0.1793827900552746	0.02000116135849933	0.02000662675915829	0.4396253993724267	0.154303966186817	0.3472892694830914	0.575253300362787	0.9993372665893901	0.02003140198216096	0.02002444514915334	0.0200794798380945	0.0230841185709418	0.0200183368273081	0.02000205574329466	0.02000591653263693	1.187566945100933	0.1616843078814254	4.840053538504616	-4.194500206102533	-2.564433490124605	1.16246145774784	-0.08600480853636359	0.2065311657877351	-0.05358347060069186	0.5601128266603658	1.575907003117724	-0.9335871472829794	-0.786484808549619	-0.9123814430562472	1.115128846400116	0.5428566998641526	0.8616512880325219	-0.4541372693037799	1.572630538486359	0.4088482473798463	0.1276120020701294	0.5960829054088929	0.4076580114928286	1.320508359234603	1.090362726089059	-0.002778263571397805	0.00808057303753373	0.006101825090970819	-0.02618620964500308	0.009948530174746397	0.01374850124888589	0.06840883675678637	0.001363364235879561	-1.009713935415182	0.01158144481495257	-0.003944961219345898	0.007741572620453569	0.5839529124526716	0.6213671122001941	-0.02033723306460605	0.982323221206812	0.015885673276043	0.01190890142681939	0.6224664209462455	0.288810919404269	0.5395311950703978	0.6262543825312649	0.1116250636746773	0.003737740539228031	0.002995254489801665	-0.003009682062554747	-0.03138555407624643	0.002604460959690155	0.01157454157281982	0.02907192833134054
0.08	0.914722037835326	0.8342311425970996	0.1678735223147464	0.1798398548876615	0.2641030783533278	0.3129121118372205	0.306453785314304	0.3694363479660802	0.1801750148657789	0.1947794606351288	0.6272618728602078	0.6540854489693086	0.7777956509241946	0.7498890687880791	0.02005930897109032	0.05326780300299781	0.02000351118610653	0.0239505306329977	0.0200025985443898	0.02898250527265944	0.02032622498321433	0.09805798455404888	0.02000419784250976	0.02286127975996037	0.02002512123967329	0.0817772903309969	0.6986453018535559	0.4155135003175728	0.03117624338086384	0.04831449454425042	0.1117678859575845	0.1261353646546667	0.02017861362062583	0.04517121255013933	0.02042342360352976	0.1992882799316748	0.02176511159515601	0.02300236811130387	0.3801801269264868	0.3546940490423143	0.84254370421094	0.6894776385342652	0.02008048522322391	0.148168894426035	0.1584845223078007	0.1990168997607485	0.02000180459926757	0.06516015353885095	0.02001024627184727	0.05740410860797258	0.4200486162509453	0.4252740239979273	0.1451215871919632	0.1130863518125694	0.3046553013692898	0.09243516835742228	0.5081967707107469	0.1377138774930343	0.9767524646871344	0.4409701709121374	0.02004431562826593	0.02233517179232387	0.02003741424126642	0.01589539661120024	0.02019369299355716	0.01359737451762935	0.02401320547725339	0.04018098180180069	0.02002736167377133	0.01392886208606933	0.02000301274099693	0.03311802594014673	0.02000850379126428	0.06724652404517471	0.005565365611946486	0.111959518841865	0.06004685495310901	-0.1022297171165296	0	0	0.266719197605806	0.006934025706498381	0.00108561179858376	0.005902305597146709	0.0002592254575563544	0.01848529290003197	0.9276299079143552	-0.07036327960608288	-0.2476479095824168	0.0006733966591212837	0.2286653548386543	0.00348078622946276	-2.059498107717133	0.03397359869608541	0.16397004374825	0.1301510946156981	0.2196997643045953	-0.02832690199548998	2.735534843075223	0.06126786036165603	0.1441788547859902	-0.03528621490816718	0.1937672983080355	0.0152554304217563	-0.1866246168944425	-0.01983756228421975	0	0	0	0	0.9680104875389532	0.1767957291407537	0.2652006883172703	0.3196785090747611	0.1878083246764779	0.6652273332000431	0.8170196848906315	0.02008501214096761	0.02000436096725031	0.02000330897167594	0.02044422968808166	0.02000530418067898	0.02002925853260498	0.6952125764470212	0.0312204760215383	0.08960951811998877	0.020051502539368	0.02059265868405404	0.02274542485748722	0.4042186851102357	0.8854560961651542	0.02012187393976902	0.1820242369329171	0.0200022910766529	0.02001302606046821	0.441486575166557	0.1546327990425718	0.3511130045173016	0.5812610682097655	0.9987947122547579	0.0200623738515031	0.0200480306623536	0.02015679024452093	0.02458445054564428	0.02003581878924595	0.0200040838056993	0.02001173853465714	1.167407448163253	0.1325057189908102	4.87832359403282	-4.430908217730085	-2.595838450878339	1.220106437638779	-0.08678155997771672	0.2144008178968185	-0.06532344325310235	0.5721610956560497	1.616374443572265	-0.9421854557246162	-0.8015795673558471	-0.9301821219997194	1.114796752549028	0.5487377833042403	0.8506211685090096	-0.4596378935447921	1.513132037973613	0.4036682939201209	0.1142330310831964	0.588165267887482	0.404015982055323	1.310729683985064	1.111899753642026	-0.002955888848424114	0.008940029020818075	0.006682590489203297	-0.02218900288115367	0.01085849832937075	0.01609436997286819	0.07857320711207558	0.001549725989338892	-1.039684232427616	-0.03689003172156412	-0.005142174853934475	0.00153859077456137	0.5940727832774259	0.6442051618630411	-0.01795701636092809	0.9936597549547713	0.01627750248044181	0.01270798389776155	0.6467955264497952	0.2940445717250901	0.5361213958777199	0.6233023594763675	0.1169763429791167	0.00381778380232945	0.00344364128676849	-0.001856530540888012	-0.02975450957833453	0.003371436932642902	0.01052377434423808	0.02752916648607999
0.082	0.9184988583244517	0.8373621355200777	0.1688358262375942	0.1806755062671981	0.2642076141404078	0.3131386582868653	0.3076312829079592	0.3706103373635565	0.1809562836811726	0.1955809537235565	0.6300966027568927	0.6566979388225143	0.7806442007852569	0.7521292841566722	0.02005897092298151	0.05326164509887631	0.02000343169991567	0.02396929899217867	0.0200025469207718	0.02899647107253022	0.02032273298441683	0.09801756673284333	0.02000411111997351	0.02288393178913622	0.0200244015488722	0.08181184622219252	0.6983974653046073	0.415679997209484	0.03112924491634391	0.04831477301567311	0.1092932670308316	0.1240615639510445	0.020160225477052	0.04516530541700971	0.02041820748690792	0.1992781109439537	0.02178386048208306	0.02301228636883388	0.3821509835402016	0.3558895557736839	0.8456026315624346	0.6907844918061931	0.0200806095450275	0.1481351968603151	0.1609040992790894	0.2010102089052374	0.02000176802947491	0.06519319946322798	0.02001004203924063	0.05743041078107069	0.421789578745116	0.426589064221561	0.1460881502751819	0.1136775307456189	0.3087949092536848	0.09350236912923561	0.5138348492665168	0.1389542425957026	0.9783369418392603	0.4412081855797587	0.02004395661531459	0.02234288329465308	0.02003670868876178	0.01590274863737185	0.02018228459585178	0.01359477968589828	0.02395271306730384	0.04012298955525857	0.02002689629587957	0.01393640165933568	0.02000297469681987	0.03313801555710465	0.02000841510654493	0.06730004389472373	0.005791857686501811	0.1145203750342407	0.05982930457101208	-0.1153832664072135	0	0	0.2667343330192611	0.008209794694540466	0.001096802687915881	0.005285986490800344	0.0002972914382051736	0.01958288035552824	0.9274961277928675	-0.0634482936047365	-0.2476439404639074	0.003278344198018283	0.2286689386848427	9.039583857410041e-05	-2.05942796361186	0.0363028169910639	0.1642230920835121	0.1229311778867572	0.2196447560627678	-0.02672038074369748	2.735657357134112	0.06124523639034445	0.1441006140687189	-0.04293453287763109	0.1937954340431091	0.01289733854254215	-0.1866611946781358	-0.01675509340546503	0	0	0	0	0.9693525747152544	0.1783973828112127	0.2653490843326091	0.3209102956924311	0.1886011669245459	0.667668516409337	0.8192761520392173	0.02004249879571258	0.02000212950030863	0.02000162372086857	0.02022875657864669	0.02000260387877409	0.02001453233512109	0.6950678720351449	0.03057597357527712	0.08758914842059819	0.02002567545524299	0.02027415687570774	0.02150023480863196	0.4052018914590557	0.886473260897404	0.02006148637725787	0.1835711451877637	0.02000112258639367	0.02000640437781834	0.4430089650222421	0.1545947098530988	0.3553624318476962	0.5852369036858591	0.9994020369261651	0.02003095307584058	0.02002361959692674	0.02007737149697558	0.02299979352618909	0.0200174455545144	0.02000202266413701	0.0200058230031847	1.145190902636634	0.1057186561692371	4.909479143013969	-4.670809787934019	-2.622007289222227	1.273331730189177	-0.08702707735542535	0.218225995016454	-0.07099170480491472	0.5856234721708271	1.653243629714452	-0.9569741225509352	-0.8151838679619778	-0.9470360910674044	1.121650227831227	0.5558783689368698	0.8394358445221685	-0.4623349794885027	1.593096397530541	0.4311418539697813	0.1122792403886081	0.5856179455107049	0.397418651505005	1.30123133343351	1.127279084630868	-0.003205393371786974	0.009830304671394443	0.007285076186751682	-0.01819941827965436	0.01179720774563866	0.01845216776199656	0.08778324570236373	-0.0007351575659082268	-1.036735067033006	0.01463610300986722	-0.005351186235118376	0.006702018042628796	0.6008922853978024	0.6617645536252573	-0.01575288953993109	0.9988961884348885	0.01678734463708199	0.01360943442738709	0.6676452237185297	0.2966863515145803	0.5307656744007958	0.6165041705004167	0.1208199718555584	0.003892124830422053	0.003908902505648679	-0.0007485749517630331	-0.02826163487156557	0.004171435870426367	0.009463575583740025	0.02599102581961599
0.08399999999999999	0.9222584967444116	0.8405044702373263	0.169839986477936	0.1815610573769537	0.2643090839888782	0.313361092086083	0.3087985543041228	0.3717779950118104	0.1817234041008577	0.1963689014216791	0.6329157600311659	0.6592882589598944	0.7834896396179918	0.7543940390053218	0.02005868616727704	0.05325496791711584	0.02000335052193849	0.02398985974972825	0.02000249517808762	0.02901165304462717	0.02032112723627009	0.09798530448110923	0.02000402424673941	0.02290848329853954	0.0200237446393601	0.08185106158820185	0.69814255093318	0.4158640715439958	0.03108190813347246	0.04831369830198973	0.106804250459552	0.1219779500031813	0.02014413404811968	0.04516436977985042	0.02041188678001562	0.1992655776932627	0.02180236337142397	0.02302246558862313	0.3840404888636684	0.3570954515331282	0.848527120813464	0.6921211625230083	0.02008084510254814	0.1481058335071518	0.1632768233149194	0.2030094717100909	0.02000173145850769	0.06522737860836128	0.02000983696253663	0.05745860732659028	0.4235115251588748	0.42794220699894	0.1469428520614263	0.1142713051793884	0.3128940033398943	0.09455697624888619	0.5193782342152203	0.1401776598842698	0.9798119779242824	0.4414525773884131	0.02004358359425081	0.02235073391685974	0.02003599185601995	0.01591103429170605	0.02017205291628985	0.013594339122776	0.02389451107892034	0.04006783967068331	0.02002637436081622	0.01394556102769794	0.02000293769910298	0.03315587117436192	0.02000832677692338	0.06735048951947988	0.006023393355602314	0.1170005944909331	0.05958507541329785	-0.1289064718940346	0	0	0.2667520701693352	0.009535634798048363	0.001106745525015765	0.004654339558073197	0.0003375651386335667	0.02069270506516102	0.9273759895852114	-0.05672099774737633	-0.2476348646519873	0.005780649193910215	0.2286656655281776	-0.003376323065545901	-2.059352366274618	0.03942717269624545	0.1644619025921169	0.1159124194414768	0.2195927267376213	-0.02534788560963447	2.735779818487669	0.06121430655967042	0.1440071989645631	-0.05045940894648063	0.1938189564726014	0.01064244826205821	-0.1866916974062949	-0.01376281916387237	0	0	0	0	0.975069171304463	0.179595353102934	0.2653404981566965	0.3218198869816472	0.1890949216995527	0.6705185268809106	0.8226473392719902	0.02008517086883374	0.02000417549399605	0.02000320385924457	0.02046680839820674	0.02000512837474656	0.0200288026139361	0.6945188691210689	0.03112105099771131	0.08458255991113074	0.02005072547559663	0.02056490646794633	0.02277914077098298	0.4061976410453689	0.8877681505167213	0.02012386530312829	0.18608609257014	0.0200022179186163	0.02001260437130815	0.4445271379873466	0.1543912299001508	0.3587761743386143	0.590358297546498	0.9988610205377614	0.02006143636787644	0.02004644283118805	0.02015241547252598	0.02449949329504783	0.02003400206552923	0.02000402410929896	0.02001156672679691	1.120939751721323	0.08107563268714907	4.936019427839939	-4.912974764210563	-2.642830373527386	1.322002624424371	-0.08713546459698648	0.2197503537223559	-0.07320029767482852	0.5999866204008806	1.687652079224719	-0.9754555733433065	-0.8278024960991854	-0.9632138050922239	1.132989534857223	0.5639948330702245	0.8282345882962916	-0.4632855350679651	1.52447383224416	0.4535680241390802	0.1101203806561632	0.581833518664967	0.3904705917501468	1.288559968159524	1.136439233698396	-0.003475166487387116	0.01073242738943174	0.007898762715378238	-0.01403343340970552	0.01275797855683452	0.0207538447865743	0.09615064971285242	0.0001965408832507043	-1.049497476668512	-0.03191853575125473	-0.007506437823804056	0.00179955303380468	0.6044618113520771	0.6740226067505775	-0.01362280380424109	0.9996134153193941	0.01741072323671224	0.01460235631923752	0.6848980801951378	0.2966400724451564	0.5235277437149712	0.6063545453751461	0.123353484012246	0.003956903679788195	0.004377269449364644	0.0002977380679159821	-0.02691214761147014	0.004991232028564574	0.008389774643593187	0.02445494169320145
0.08600000000000001	0.9260439176661044	0.8436471296843953	0.1708749416645853	0.1824860554226575	0.2643945825883972	0.313576239019651	0.3099412394457454	0.3729348087775748	0.1824750453537188	0.1971424083103668	0.6357113700383668	0.661849723403749	0.7863171013899848	0.7566707983940614	0.02005844890626247	0.05324772666997245	0.02000327596754242	0.02401225025590281	0.02000244796007034	0.02902808131155644	0.02032020265736017	0.09796086831376877	0.02000394498939489	0.02293498174596187	0.02002315931735709	0.08189487935344553	0.697877823284511	0.4160640411820791	0.03102837278753244	0.04831129058120908	0.1043181135932736	0.1198860707732035	0.02013007480736928	0.04516525934288906	0.02040644503299323	0.1992504268144696	0.0218192330299935	0.02303109588660934	0.385848264458818	0.3583054243512399	0.8513120710688199	0.6934772713841304	0.02008110528886512	0.1480805626674356	0.1656047066278523	0.2050067194285394	0.02000169810835507	0.06526291580765271	0.02000964970914013	0.05748888418107207	0.4252087436431732	0.4293264060321285	0.1476895191436468	0.1148625358786487	0.316931352503977	0.09559486621864817	0.5248030030747531	0.1413777100323859	0.981183249481614	0.441700831177506	0.02004323899159016	0.02235870815385773	0.02003533478008551	0.01592026985486435	0.02016303074549589	0.01359595944657511	0.0238388799594675	0.04001532738621699	0.02002588183133601	0.01395638786301941	0.02000290428106667	0.03317156316429758	0.0200082463641052	0.06739786402423034	0.006259796205152943	0.1193850253921125	0.05931344086521598	-0.1427863501825465	0	0	0.2667725083733422	0.01091069131297672	0.001115410185279297	0.004007902607820536	0.0003800691650949502	0.02181288763580999	0.9272691205413913	-0.05017855369926554	-0.2476208838085688	0.008184066348426734	0.2286553822059088	-0.006919806856949109	-2.059269724630598	0.04334684232859454	0.1646868720861715	0.1090891128926712	0.219543209273756	-0.0242082221450613	2.735902205357004	0.06116986598470887	0.1438988632859323	-0.05785402736048897	0.193838073799975	0.00849249063139477	-0.1867163072169276	-0.01086242662397099	0	0	0	0	0.9772001494828516	0.1810724711062462	0.2652315566929528	0.3227281115348933	0.1898329908067234	0.6727105334428706	0.8244803360963842	0.02004270688062937	0.02000204138537161	0.02000157468282109	0.02024098196689149	0.02000252188118666	0.02001426462325642	0.6942825113598006	0.0304044975932417	0.08279800064365456	0.02002535309667699	0.02026816058289359	0.02151668457124475	0.4069843175313029	0.8883412368841709	0.02006270484024402	0.1875221706030059	0.02000108842052508	0.02000620705935865	0.4458465798638995	0.1541706847404951	0.3624476392048658	0.5934796621388049	0.9994120651365055	0.02003049535180501	0.02002286927096073	0.02007518046557614	0.02292250165884687	0.0200165623722122	0.02000199578642929	0.0200057439971869	1.094699968393318	0.05771014118081399	4.963473049110584	-5.156110978486161	-2.658219055572651	1.365997136971222	-0.0874927035792385	0.2219838954040418	-0.07651005878535556	0.6143973292125317	1.721985699770421	-0.9926736574610944	-0.8406126952770652	-0.9793423147839359	1.143048737498871	0.5720676445694172	0.8173362117502865	-0.4646610819820319	1.592866709789195	0.4707880285692639	0.1048643587477456	0.574612353232664	0.3829666710645667	1.272355588510492	1.139262039024856	-0.003768628099412969	0.01165925760850848	0.008531042123910681	-0.01035677014250497	0.01374359489056645	0.02305711363864319	0.1036756931313861	-0.002052306370624464	-1.044480075107477	0.01717976406053446	-0.008016376191540563	0.005597985941105937	0.6050185808380343	0.6812549466698008	-0.01165696272766543	0.9969596842852575	0.01814390013969971	0.01568819714288556	0.6986954281058407	0.294191244686403	0.5140065595780319	0.5932318185641865	0.1247309841898243	0.00401570978115462	0.004858268847243563	0.001314317951103944	-0.02562325523848274	0.005837839054180899	0.007298867364656929	0.02291919485588613
0.08799999999999999	0.929782538415504	0.8467746614563402	0.1719349911716868	0.1834416415192488	0.264466476049854	0.3137799007444176	0.3110578462922461	0.3740749728492733	0.1832105380741109	0.1979004896024456	0.6384767702228551	0.6643754857651979	0.7891128894877695	0.7589468546973558	0.02005827164930699	0.05323988321494456	0.02000320025144144	0.02403650149545581	0.02000240094798694	0.02904578336476287	0.02032134875979655	0.0979440612556922	0.02000386608525409	0.0229634701822021	0.02002261329484997	0.08194326281548255	0.6976002901583506	0.4162782011355649	0.0309747703590984	0.0483076968976803	0.1018273264106985	0.1177916364155587	0.02011778792636297	0.04517057549717517	0.02039997578733187	0.1992320244476074	0.02183588091696518	0.02303992649634233	0.3875685023316991	0.3595135561527937	0.8539439448038189	0.6948428570788805	0.02008150068067018	0.1480591699489784	0.167871298027424	0.2069946119718568	0.02000166494049318	0.06530002390525995	0.02000946274494836	0.05752141491108316	0.4268698865787784	0.4307345666118134	0.1483209698633531	0.1154464726296192	0.3208915484502565	0.0966115798213224	0.5300853492114466	0.1425487320218194	0.9824568002293844	0.4419508240416092	0.02004287965720536	0.02236679026183616	0.02003467060449205	0.01593046726764829	0.02015487732325942	0.01359956332346007	0.02378514540084873	0.03996525417619486	0.02002534103585602	0.01396892132695976	0.02000287209028306	0.03318505325211096	0.02000816704967863	0.06744216482609791	0.006500859484046786	0.1216585010520608	0.05901370197146044	-0.1570082387014374	0	0	0.266795745060921	0.01233393151736649	0.001122767658285628	0.003347251072497384	0.0004248223005637474	0.02294148539689916	0.9271751547918862	-0.04381694232108437	-0.2476021913366272	0.01049308006355534	0.2286379351302327	-0.01054002896578795	-2.059178450947017	0.04805833125578565	0.1648983848287755	0.1024544552428672	0.2194957401674538	-0.02329904487452517	2.736024485346237	0.06110651353415097	0.1437758738221447	-0.06511221636908524	0.1938529972890256	0.006448801841177416	-0.1867352092677311	-0.00805525628500958	0	0	0	0	0.9813028391607159	0.1822050820267867	0.2652032258818937	0.3235151826343619	0.1902790984170019	0.6753231893849706	0.8274237006596313	0.02008563631467834	0.02000400818771508	0.02000311264892077	0.02049741485048246	0.02000497539250099	0.0200282475893166	0.6936309661929382	0.03101290306775883	0.0797187118842741	0.02005038342253153	0.02053791186660887	0.02280946986235526	0.4076802642310065	0.8890004425318466	0.02012650387898576	0.189652436911682	0.02000215407371598	0.02001223439325915	0.4470404570358649	0.1536278066910681	0.3653360508001903	0.5977041214733483	0.9988341483178005	0.02006051637070305	0.02004501744379907	0.02014798534615582	0.0244180323125172	0.0200322609196862	0.02000397649718057	0.02001142310607519	1.06654889843813	0.03554665580676739	4.992425173929221	-5.39881571001149	-2.66812623239145	1.405214621545708	-0.08814402459197214	0.225326512374301	-0.08143867396780367	0.6286265969299182	1.756401828904864	-1.007936933320877	-0.8538541925521268	-0.9953942060494677	1.151024835420671	0.5792108471499874	0.8069174771410735	-0.4666696203224377	1.509346157119881	0.4841560750265917	0.09863517185479029	0.5651838245988932	0.3750449951413588	1.252857885753792	1.135736148253274	-0.004077374371874175	0.01259316076786668	0.009172548992533707	-0.006404324145811092	0.01474796737474466	0.02531954157990866	0.1103409651152577	-0.0009894218648799434	-1.052052604335476	-0.02749194450376517	-0.01075792589298425	0.00199986478057742	0.6026207947941842	0.6834994403785877	-0.00974468254516884	0.9902582401884039	0.01898162155250281	0.01685623184853467	0.7088596266915714	0.2893461241553719	0.5023513766272171	0.5773263866925122	0.1250925590225907	0.004064774660219198	0.005339119075009439	0.002281291153773352	-0.02447307316727173	0.006697860647436413	0.006187872521321677	0.02138123881030605
0.08999999999999998	0.9335238195928514	0.8498798124742809	0.1730644790063006	0.1844346405857601	0.2645415554907942	0.3139745079482613	0.3121558977929307	0.3751964478989163	0.1839247390379575	0.1986410026236208	0.6412096287574185	0.6668602324080363	0.7918614624724049	0.7612094146997189	0.0200581205187904	0.05323138772805563	0.02000313083529065	0.02406263957052997	0.02000235813136978	0.02906478415990267	0.02032288129645778	0.09793452901187731	0.02000379420078142	0.02299398884650579	0.02002212770933121	0.08199618600923098	0.6973063316673193	0.4165047866510251	0.03091577144336701	0.04830328565528967	0.09935452514531441	0.1157017492582851	0.02010705670185588	0.04517735287065944	0.02039436052299818	0.1992099503722801	0.02185083886513963	0.0230472286152396	0.3891970721799291	0.3607139839433161	0.8564132255813088	0.6962080080895768	0.02008190349820122	0.1480414242997859	0.1700559270499844	0.2089642474890885	0.02000163474311554	0.06533890904494788	0.02000929230589329	0.0575563655607878	0.4284845159881326	0.4321592795627584	0.1488465740728739	0.1160185481013793	0.3247515912412679	0.09760251036647716	0.5352011983421502	0.1436852188474958	0.9836395412756548	0.4422006251880875	0.0200425475844695	0.02237496428738435	0.02003406281153295	0.01594163502349743	0.02014766848798171	0.01360507980451377	0.02373336459123868	0.03991738860957088	0.02002483401488326	0.01398319556840682	0.02000284311862151	0.03319629957541651	0.02000809509741349	0.06748338638682377	0.00674634617416404	0.1238059305124669	0.05868519071787284	-0.1715558663258057	0	0	0.2668218754196127	0.01380414628195712	0.001128790118614712	0.002672994102849863	0.0004718393842717526	0.02407649780791224	0.9270937355935307	-0.03763106668015484	-0.2475789710166452	0.01271281990335008	0.2286131712877184	-0.01423643488229798	-2.059076968055629	0.05355458081346777	0.1650968105423695	0.09600072683583231	0.2194498617094109	-0.02261691039160325	2.736146615107939	0.06101870341152488	0.1436385090978082	-0.07222840869728771	0.1938639405084073	0.00451235354851914	-0.186748591082153	-0.005342336932863969	0	0	0	0	0.9843389323911567	0.1844836085632095	0.2653714449658072	0.3244898655349248	0.190889808745929	0.6773661304454728	0.8287593255569811	0.02004281794784414	0.02000196204564896	0.0200015321464011	0.02025501016089107	0.02000245007665782	0.02001404772249639	0.6932709776573902	0.03023200359987465	0.07828480956304446	0.02002529878862878	0.02026094372796562	0.02152869107659518	0.4081963701970017	0.889019965028892	0.02006403032942769	0.1905644263977429	0.02000105871275742	0.02000603447478763	0.4480418269350782	0.1533774262962527	0.3683070454767877	0.5998846623080036	0.9993712937450367	0.02003006384074119	0.02002220230240869	0.02007300334966432	0.02284528041909952	0.02001573386867773	0.02000197486593513	0.02000567893640123	1.036565522844417	0.01492774719905481	5.021544544422857	-5.639639554312343	-2.672529153825128	1.439565213847619	-0.08924481989804108	0.2292162634923578	-0.08716976912794643	0.6426875579020828	1.790247529578553	-1.022165989115689	-0.867211708832089	-1.011925773996105	1.158426567935951	0.5853145099788688	0.7969967126753649	-0.4688248674224116	1.570120890538811	0.5086293695894454	0.09582789238620944	0.5559086261710177	0.3653494768735777	1.231355186802885	1.125756808146649	-0.00442125581352003	0.01354526084267206	0.009829442285460522	-0.003079988656562423	0.01577328479748507	0.0275995253006728	0.1160931454841122	-0.002883048434721426	-1.039431180393324	0.01933387093760344	-0.01172907551860625	0.004485172370675663	0.597370851786691	0.6808909974086803	-0.008007573259824222	0.9786320288140736	0.01991926401212836	0.01810639722696075	0.715280549792024	0.2824784460331908	0.4882040421424904	0.5587828187698808	0.1245768460152054	0.00410771919964874	0.005828100929474684	0.003228484834435176	-0.02341241748068322	0.007577572354037474	0.005054364929828817	0.01983925645864371
0.092	0.9371990790390731	0.8529524091373673	0.174243220334648	0.1854753045100258	0.2646084630133686	0.3141626357555521	0.3132225704067303	0.3762970769584652	0.1846174332188259	0.1993614133132991	0.6439011624161453	0.669298772231283	0.7945493234487555	0.7634456137460893	0.02005799234248797	0.05322218561850467	0.02000306067360148	0.024090683924972	0.02000231573592273	0.0290851059184575	0.02032621190716797	0.09793193302511606	0.020003722934035	0.02302657367286623	0.02002168463317397	0.08205364440921388	0.696993323330914	0.4167419680980577	0.03085728952617553	0.04829831979230556	0.09689899064558989	0.1136275251841648	0.02009774057912094	0.0451881691927238	0.02038730101513727	0.1991834564411957	0.02186552358171278	0.02305459885884097	0.3907350197322518	0.3619012949841747	0.858717396194269	0.6975633787768795	0.02008241417345753	0.1480271132294891	0.1721516419309768	0.2109061590941963	0.02000160490212258	0.0653797639448153	0.02000912325133321	0.05759388841747441	0.4300500094829399	0.4335933977131354	0.1492850332084288	0.1165753828074657	0.3284957836870404	0.09856289548435224	0.540133161945103	0.1447823528160428	0.9847341078976201	0.442448604459908	0.02004220844269158	0.02238321501188147	0.02003345384844359	0.01595377752798754	0.02014111245318235	0.01361245044253586	0.02368313795153159	0.03987152481017623	0.02002429224604997	0.01399923638259356	0.02000281555862297	0.03320525436841268	0.02000802490211212	0.06752151759010486	0.006995989226047876	0.1258123998724689	0.05832727317670829	-0.1864114418616935	0	0	0.2668509920439036	0.0153199522722978	0.001133450989939017	0.001985770830947656	0.0005211312007470418	0.02521587208210254	0.9270245173938378	-0.03161485929333482	-0.2475513957903798	0.01484897525355517	0.2285809393502241	-0.01800787960921577	-2.058963716380756	0.05982508550802143	0.1652825027373374	0.08971948281201836	0.219405124132554	-0.02215733355573491	2.736268540100538	0.06090080242777038	0.1434870581956337	-0.07919760680352428	0.1938711186290413	0.002683783815952968	-0.1867566419564749	-0.002724421142183584	0	0	0	0	0.9869016753436247	0.1855032589208611	0.2651682005804955	0.3249923052183366	0.1912753394920676	0.6796898983373718	0.8312184475424886	0.02008569364759247	0.02000385767690536	0.02000303361292895	0.02052866592395024	0.02000484129958701	0.02002794231482364	0.6925097725400399	0.03090319552028414	0.07528310915138853	0.02005109580872809	0.02050403676765968	0.02283515666239053	0.4087121512394117	0.889257472172615	0.02012899931992908	0.1923443959018409	0.02000209926142551	0.02001191520112027	0.4490481741592551	0.1529652101368199	0.3705729350558314	0.6032601662865889	0.9987015791734333	0.02005974147142093	0.02004378350991992	0.02014379701302848	0.02433886195524417	0.02003070255094681	0.02000394066648187	0.02001130672267672	1.004820148011637	-0.002840345339474996	5.046816953439089	-5.877054634073862	-2.671455739445035	1.468976535224367	-0.09023035957790987	0.231618806064474	-0.09085534471900221	0.6574152269517145	1.82186249952898	-1.038620535080839	-0.8795123658410207	-1.026932638433129	1.168437850951968	0.5932873888290247	0.7871052947345523	-0.4698435899253055	1.476791802265492	0.5318209327810605	0.09215577530201785	0.5443378345048342	0.3549426636444705	1.206651066162253	1.109375192260472	-0.004783997033888869	0.0144994401357422	0.01049351240757026	0.0005319329078392692	0.0168141294315017	0.02985474781440102	0.1209368966875176	-0.00154404245834815	-1.036389521182053	-0.02345299592370026	-0.01517778165008291	0.002067989484680247	0.5895040451305201	0.6737191169850636	-0.006310103649557745	0.9625343280645288	0.02095138173200084	0.01942843883050614	0.7182648261234525	0.274105358481658	0.4718059493475524	0.5379735295630693	0.1232706843647466	0.004141473609151852	0.006313867715975279	0.004135448122171276	-0.0224713059379434	0.00846443338711309	0.003896342211943921	0.0182908813655394
0.09400000000000001	0.9408516749671345	0.8559795883138102	0.1754249479913225	0.186550042787588	0.2646468750105908	0.3143390218248145	0.3142370811765314	0.3773699038552495	0.1852895625859199	0.2000609667819817	0.6465400659488846	0.6716837244188512	0.7971614838632918	0.765642608253854	0.02005789239069381	0.05321224039777062	0.0200029964991618	0.02412064908154854	0.02000227720927703	0.0291067684448116	0.02032941977732083	0.0979358884677666	0.02000365815125062	0.02306125803600121	0.02002129020980286	0.08211562604063426	0.6966597967316855	0.4169879729734409	0.03079378372210199	0.04829296938492593	0.09446836541472799	0.1115686211748614	0.02008961216652254	0.04520018297421106	0.02038115741470876	0.1991523006791984	0.02187852985759389	0.02306050598079686	0.3921869206178076	0.3630704874375866	0.8608593298212626	0.6989001339086598	0.02008291013477426	0.1480160334809739	0.1741690165423534	0.2128128483132153	0.02000157782362444	0.06542277391076891	0.02000896969564878	0.0576341277973294	0.4315667576724391	0.4350303661806598	0.1496732163675904	0.1171146345622691	0.332103204144411	0.09948806100947415	0.544872829296305	0.1458361345236486	0.9857487110339151	0.4426932854993685	0.02004190054069907	0.02239152705904259	0.02003289948273061	0.01596689578729464	0.02013531226373458	0.0136216204672923	0.02363552690318668	0.03982758728486443	0.0200237908610313	0.01401706426670641	0.02000279087522525	0.03321186754721439	0.02000796146092593	0.06755654456410054	0.00724949204247999	0.1276632858682792	0.05793935242585507	-0.2015557612470858	0	0	0.2668831845904142	0.01687979536848916	0.001136725000822022	0.001286246578711804	0.0005727043819017663	0.02635750890603228	0.9269671676454083	-0.025761392988044	-0.2475196267385516	0.01690770885902387	0.2285410909257919	-0.02185256568084497	-2.0588371606884	0.06685602310562033	0.1654557974918188	0.08360175506025402	0.2193610876272598	-0.02191484821399143	2.736390194482005	0.06074714793720096	0.1433218196490633	-0.08601535427428597	0.1938747477925545	0.0009634282280455955	-0.1867595524488891	-0.0002020217904679508	0	0	0	0	0.9906368992819043	0.1869932554612522	0.264866017484445	0.3254171717212484	0.1918583658575203	0.681335469000599	0.8320128838496669	0.02004312809355282	0.02000189216895857	0.02000149585895888	0.02026456252256203	0.02000238859731643	0.02001385544946825	0.6920700744574769	0.03005487019834199	0.07398054607363962	0.02002546877259664	0.02025296283354911	0.02153700522578391	0.4091461972877333	0.8890143856920334	0.02006526430970023	0.1932481001534803	0.02000103403401591	0.02000589105135703	0.4499511096185715	0.1532393414823488	0.3728019075920835	0.6048089644543461	0.9992592245872436	0.02002977374483599	0.02002165513011374	0.02007113850607819	0.02278449824878937	0.02001504839274471	0.02000195979324428	0.02000562705082836	0.9713817802580943	-0.0168014670552938	5.065664653304704	-6.109503290026296	-2.664961493347787	1.493385438528553	-0.0905120382772336	0.2310379844586115	-0.09043111906336838	0.6734667455512422	1.850180753504164	-1.059421404187012	-0.88970562178195	-1.0408830872073	1.183879872296496	0.6053131139775617	0.7769073197041356	-0.4689582258512648	1.524503497264053	0.5408841174700566	0.08313454944012416	0.5274344662940146	0.3445899783117136	1.177528923608497	1.086564601128751	-0.005159058251846604	0.01546523305211155	0.01116987835443711	0.003435500195228958	0.01787234174510704	0.03212370088498678	0.124931663759747	-0.003318481558248599	-1.023983825852244	0.02119512894369415	-0.01640736994031557	0.003405459947026364	0.5793415022891611	0.6623889151906968	-0.004772835367875611	0.9437783301368581	0.02207247305342599	0.02082113126452015	0.7182444080333653	0.2651470982528699	0.4530015581195715	0.5155946860316657	0.1213047448461437	0.004169287177790818	0.006803450560637785	0.005029439649134083	-0.02145732174812475	0.00936370673949459	0.002712320305643539	0.01673440899943138
0.096	0.9444084859497365	0.8589468876187704	0.1765854520842023	0.1876307080706615	0.2646389860412524	0.3144907909752314	0.315181113593785	0.3784025964396994	0.1859407768921208	0.2007396899196402	0.6491155047900826	0.6740057991345271	0.7996847493565101	0.7677876532931029	0.02005789376505618	0.05320155804729056	0.02000293231198851	0.02415254292362574	0.02000223939871562	0.02912978888950689	0.02033320915100692	0.09794572298770707	0.02000359452797588	0.02309807147201317	0.02002091333953731	0.08218212648186989	0.6963041255827306	0.4172411494933531	0.03073047469304303	0.04828699739952472	0.09205553560358828	0.1095257125298325	0.02008254799339606	0.0452158631146295	0.02037380800488539	0.1991161094030623	0.02189136590691425	0.02306648600853235	0.3935545817835862	0.3642172733693625	0.8628381300709097	0.7002103460392238	0.02008351053909071	0.1480080091260084	0.1761072133389759	0.2146797661714733	0.02000155140247612	0.06546810939235627	0.02000881951453149	0.05767721370349263	0.4330329983853737	0.4364645384117987	0.1500365494246666	0.1176359740082017	0.3355589706298804	0.1003734696462114	0.5494109402681715	0.1468438775921252	0.986681032062472	0.442933400998294	0.02004160698176553	0.02239988701509591	0.02003235481710843	0.01598098756610814	0.02013004496589537	0.01363254765319189	0.02359059599464896	0.03978573111368668	0.02002327703618824	0.01403669223360657	0.0200027677987224	0.03321608558449876	0.02000790033609308	0.06758844849157972	0.007506529159463237	0.1293443732391482	0.05752087127650769	-0.216968324060534	0	0	0.2669185394399763	0.01848195513789603	0.00113858823355507	0.0005751087582638243	0.0006265613187148805	0.02749926794236683	0.9269213684308012	-0.02006299075280396	-0.2474838122104539	0.01889556855898603	0.2284934819173163	-0.02576798103499085	-2.058695796598553	0.07463039661497844	0.1656170125802066	0.07763825596620479	0.2193173242488582	-0.02188307099907124	2.736511501096869	0.06055210064275877	0.1431431003840144	-0.09267770931855696	0.1938750445326529	-0.0006486496961771501	-0.1867575139316122	0.002224551339773349	0	0	0	0	0.9914783021793916	0.1874683378689206	0.2641950931760918	0.3253707421275594	0.1921973629612566	0.683249141728055	0.8339397463204992	0.02008708104506686	0.02000372912841248	0.02000296777650943	0.02054420121123968	0.02000472989673707	0.02002742843004651	0.691222913187552	0.03077933216345717	0.07093441714303725	0.02005151445218947	0.02047284272972034	0.02285855085204284	0.4095372264677767	0.8889140662610775	0.02013162754144599	0.1948707066349919	0.02000205540129892	0.02001166094918115	0.4508180666368037	0.1532542382491497	0.3743879454919846	0.6075249662288127	0.9984004191033784	0.02005935033808079	0.02004282671334396	0.02014054643294431	0.02428581174008611	0.02002950490511041	0.02000391647049226	0.02001121612401268	0.9363902476458988	-0.02866750869349377	5.084118586274835	-6.335384106701064	-2.653156697047846	1.512742640231136	-0.09089841617625008	0.2306433400217039	-0.09050195250400313	0.6893162244426213	1.87757327558674	-1.079231730763907	-0.8996174313763187	-1.054400203526861	1.198393097908347	0.6174873623829999	0.7671328675007499	-0.4683278524636466	1.416911930783038	0.5377479382922057	0.06753885645646952	0.5042035221704131	0.3341123326203936	1.143773594269915	1.057425723744841	-0.005521126779898015	0.01642812563642117	0.01185143074876209	0.006411010197759449	0.01894320230848249	0.03437355762965496	0.1281085412164955	-0.002165620479914351	-1.020394156907485	-0.01978663699252659	-0.02021329578884493	0.002140895264285473	0.5670975234944786	0.6471761157686522	-0.003254710099963292	0.9227629673034681	0.02327689736575815	0.02227496513873601	0.7154685897380072	0.2561930496108781	0.4320490609628614	0.4919348904338936	0.1187051438296446	0.004189382501346188	0.007287387222367886	0.005892609265338273	-0.02038995180389452	0.01026451617442403	0.001501200694605258	0.0151678348490274
0.098	0.9479009269601708	0.8618312789467579	0.1777019799314013	0.1886917172294381	0.2645870795816491	0.3146077757643354	0.3160556467003353	0.3793847711404895	0.1865713812257446	0.201397635997544	0.65162076524464	0.6762564784370518	0.8021050710559633	0.7698681096258673	0.02005793693514104	0.05319010770974759	0.02000287382470835	0.02418636813298446	0.02000220514715772	0.02915418202904567	0.02033645705953982	0.09796109269710095	0.02000353685626579	0.02313704111225766	0.02002057141300525	0.08225315451883465	0.6959206207723014	0.4174997291696396	0.0306624101653081	0.04828054869311909	0.08966458039340267	0.1074965158183595	0.02007636840819439	0.04523253512124624	0.02036752415462807	0.1990745911740158	0.02190267503981937	0.02307118264167431	0.3948271468709866	0.3653373871782215	0.8646342486173769	0.7014861173513239	0.02008407494152606	0.1480028641615219	0.1779478716363697	0.2165018065388586	0.02000152751622502	0.06551593297678519	0.02000868365890363	0.05772326773090803	0.4344234973621662	0.4378897032922496	0.1503563514880177	0.1181391448056157	0.3388431651257501	0.1012146786761419	0.5537316978103298	0.1478029527833174	0.9875413185705993	0.4431678064931432	0.0200413438404876	0.02240828071134545	0.02003186148045711	0.01599604686111785	0.02012538531297171	0.01364518882967582	0.02354864455092798	0.03974610349267612	0.02002280572063301	0.01405812721540476	0.02000274726578813	0.03321785382953819	0.02000784535268934	0.06761720826118502	0.007766747194320449	0.130841969734185	0.05707131472714949	-0.2326274557584957	0	0	0.2669571393716175	0.0201245508235818	0.001139018163014897	-0.0001469379708814177	0.0006827000848849546	0.02863897266929194	0.9268868178425611	-0.01451132929976494	-0.2474440871571593	0.02081939543628499	0.2284379740232673	-0.02975083605461002	-2.05853815675663	0.08312819453368017	0.1657664470608496	0.07181957643594818	0.219273419676102	-0.02205476861005144	2.736632371569764	0.06031008355628616	0.1429512147197962	-0.0991812176131954	0.1938722252637027	-0.002152630103028698	-0.1867507182257029	0.004555155771600198	0	0	0	0	0.9956126129498096	0.1885811939717644	0.2638632625630777	0.3256786828283079	0.1927324792083051	0.6845845529658187	0.8341636888295113	0.02004404155610668	0.02000183311598593	0.02000146592574687	0.02026533304379835	0.02000233731932846	0.02001356924374304	0.6905761760684537	0.02987083101592828	0.06972641935657495	0.02002536067216892	0.02024669419039396	0.02154376366949522	0.4095225640225102	0.8877868448656282	0.02006624111781793	0.1951822812094651	0.02000101422877452	0.02000577636676869	0.4509635419307578	0.1530918603335938	0.3758195718916835	0.6082018938489956	0.9990117879300766	0.02002960159908139	0.020021223752454	0.02006963713362635	0.02273976752926434	0.02001449807241092	0.0200019503500455	0.02000558798481351	0.9000190458561397	-0.04022684966058712	5.107999572729187	-6.553085951385905	-2.636180159327181	1.527005818943857	-0.09225321423047587	0.233616954610075	-0.0953414767858841	0.7034042553330497	1.906287611068469	-1.092827292437219	-0.9111399398939831	-1.068044221655139	1.205816706584036	0.6258237968319393	0.7585218970167418	-0.4699902635448918	1.444106244058794	0.5238586568074195	0.04944399458322889	0.4777159091719815	0.3236181758791508	1.106448475516663	1.02201611005201	-0.005925584590796994	0.01739577232025401	0.01254225910312219	0.008928620339360375	0.02002811989315989	0.03665232673918434	0.1302656401033481	-0.003819868940183423	-1.009232120868578	0.02281855976758932	-0.02174147898387681	0.002458087913577406	0.5526174577434684	0.627882393994005	-0.001895085994001735	0.8983452572421795	0.02455861892630548	0.02378736725655639	0.7089053223378433	0.2468149468291342	0.4088242511629486	0.466878020344963	0.1156071161050959	0.004202956739906271	0.007770419454840838	0.006743802164928973	-0.01924892577145785	0.0111695288049243	0.0002623909403349846	0.01358977180502815
0.1	0.9512726558051146	0.8646298199824227	0.1788062949645709	0.1897285324431828	0.2644975702333969	0.3146885592013074	0.3168632543802827	0.3803124389985966	0.1871770224500287	0.2020333003455398	0.6540511692485523	0.6784297641056412	0.8044104334069592	0.7718716597374412	0.02005810200440814	0.0531778702136164	0.02000281585890984	0.0242221207672986	0.02000217180857745	0.02917996012717178	0.02033895612068942	0.09798131715363743	0.02000348051273933	0.02317819067941444	0.02002023825457573	0.08232872717844293	0.69550256265668	0.4177613900738993	0.03059454609087688	0.04827357079170613	0.08729801558072516	0.1054870657811459	0.0200709807503891	0.04525257701833315	0.02036006614008194	0.1990273973042219	0.02191388211164255	0.02307592776033028	0.3959931476594904	0.3664261478898522	0.8662274484242506	0.7027190244058503	0.02008464837388382	0.1480004094556026	0.1796555731674128	0.2182694186290835	0.02000150440347251	0.06556639159551404	0.02000855195415894	0.05777239639243845	0.4357114429867431	0.4392969958276502	0.1506069661207449	0.1186225825916225	0.3419417241177629	0.1020074237796444	0.5578164225204544	0.1487103405518516	0.9883187151200746	0.4433954565230564	0.0200410936238768	0.02241669341402241	0.0200313813864073	0.01601206329059749	0.02012114150681291	0.01365950380163698	0.02350884126714803	0.03970869038434164	0.02002232898840102	0.0140813666015509	0.02000272850365419	0.03321711653464216	0.02000779323364061	0.06764279892699486	0.008029765989662502	0.1321430176355795	0.05659021220290497	-0.2485104333229689	0	0	0.2669990632476784	0.02180554831229693	0.001137993686631787	-0.0008791771123559322	0.0007411143682082544	0.02977441455267842	0.9268632311906968	-0.009097535670697179	-0.2474005726261907	0.02268622929658554	0.2283744363466919	-0.03379700101715141	-2.058362816713822	0.09232656592288635	0.1659043812012899	0.06613637788438224	0.2192289748514457	-0.02242192716170726	2.73675270645861	0.06001561117262762	0.1427464834176115	-0.1055228844596045	0.1938665058168456	-0.003548910237638658	-0.1867393572965199	0.006789781829017432	0	0	0	0	0.9950280882423131	0.1894836010589842	0.263238666839253	0.3255457719328235	0.1929500064890878	0.6862178168601853	0.8355360619453097	0.02008907697052111	0.02000362032236151	0.02000291357446674	0.02053896375910334	0.02000463535821578	0.02002688192342288	0.689488766304304	0.03064640689160927	0.06677630553258961	0.02005156319626657	0.02044186386477383	0.02287961500015445	0.409431312662043	0.8867485634756369	0.02013289792371529	0.1959105509053811	0.0200020197450563	0.02001145425800656	0.4509904612287213	0.1525268627704057	0.3766716794661233	0.60996037334074	0.9977741853008248	0.02005902650902491	0.02004204746939188	0.02013774265840613	0.0242356860329856	0.02002847741482382	0.02000390314290491	0.02001115102510403	0.8623831886532691	-0.05048887046233533	5.133396517345419	-6.760998554022717	-2.614224945989381	1.536139515165206	-0.09422509544046882	0.2377882584236707	-0.1020419842818436	0.7163449544758395	1.934626966390926	-1.103470198578854	-0.9231898850023439	-1.081333508757579	1.209938321264363	0.6323768596982786	0.750695351063804	-0.4724219876311982	1.331061638460208	0.5135539932601231	0.03133750432460077	0.4496966794873818	0.311830602712478	1.066379960334469	0.9805195025544731	-0.006308285368146214	0.01835555059184116	0.01323638933608708	0.01126575734035546	0.0211231292207819	0.03891818027316445	0.1311897691895313	-0.002694815487236566	-1.000647482648105	-0.01641674652235132	-0.02588893653622752	0.002189380778293101	0.5357444262662194	0.6043118581951233	-0.00056445153274193	0.8683346901431376	0.02591193166568525	0.02534959925376142	0.6975962446878488	0.2364600382036561	0.3835851345348699	0.4402474677758098	0.1119496788936333	0.00420838892877238	0.008244521692301873	0.007566404742580267	-0.01817543912782427	0.01206892052237242	-0.001004339240842159	0.0119987310535747
0.102	0.9545280122880466	0.8673022155541149	0.1799242332236962	0.1907537187022763	0.2643914387379885	0.3147381401381183	0.3176166369950456	0.3811856336484274	0.1877551413264748	0.2026441037303779	0.6564057438117867	0.6805216052417242	0.8065884716694598	0.7737862217932464	0.02005828353341287	0.05316480513568887	0.02000276309973489	0.02425979187013583	0.02000214165715725	0.02920713331816972	0.02034052231561348	0.09800611910808041	0.02000342945871125	0.02322154200830144	0.02001993994854338	0.08240886963777065	0.6950427160248941	0.4180234983504735	0.03052283180238124	0.04826652951684804	0.0849665156410649	0.1035030128304887	0.02006627536186821	0.0452734928485725	0.02035353749728973	0.1989741819890238	0.02192360147256106	0.02307945643492449	0.3970474001816767	0.3674787628421233	0.8676069702397056	0.7039005104012762	0.02008513158834271	0.1480005023471573	0.1812179491188829	0.2199714403080855	0.02000148355044189	0.06561962411606501	0.02000843304764547	0.05782469791048318	0.436875388418628	0.440676410401812	0.1507651214859243	0.1190839532058364	0.3448372857640346	0.1027476208253243	0.5616500026093668	0.1495629213765634	0.9890253011682845	0.4436153864275535	0.02004086794355639	0.022425109880172	0.02003094744119009	0.01602902312989498	0.02011738166424636	0.01367545079885809	0.02347112695074065	0.03967337454354108	0.02002189260651824	0.01410640221714509	0.02000271195606976	0.0332138179795366	0.02000774663090172	0.06766519391101554	0.008295180001875041	0.1332351987462265	0.0560771395076382	-0.2645936143319655	0	0	0.2670443857161089	0.02352276813919422	0.001135495141096881	-0.001620886459688321	0.0008017934101661436	0.03090335616276174	0.9268503420042602	-0.003812272139440142	-0.247353375474868	0.02450321082445247	0.2283027471450822	-0.0379014455184069	-2.058168400386882	0.1022000157915501	0.1660310768264791	0.06057957444879802	0.2191836074614455	-0.02297582343681512	2.736872395457374	0.05966330726636281	0.1425292327945001	-0.1117001459032625	0.1938581010331357	-0.004838080621699661	-0.1867236230248898	0.008928520662029675	0	0	0	0	0.9989768403260181	0.191018698506888	0.2632128315430084	0.325942195408304	0.1933817689842078	0.6873482297963371	0.8351844236753673	0.0200449818769269	0.02000178155588474	0.02000144083583636	0.02025275710674617	0.02000229273906327	0.02001337472283253	0.6885754770710961	0.02968924626294088	0.0657863895030894	0.02002539555011184	0.02023798441795604	0.02154778727089624	0.4090846951230642	0.884941092154397	0.02006593473162572	0.195689060245871	0.02000099804953817	0.02000568239960093	0.4504101619388206	0.1517975382567547	0.37729088099613	0.6097344459372589	0.9984304834099063	0.02002943546822478	0.02002086988025756	0.02006832028049691	0.0226923729902084	0.02001401815625379	0.02000194613906575	0.02000556123519383	0.8235721933507093	-0.0579907053674875	5.155104756984182	-6.957528146359033	-2.587511436719073	1.540110997451149	-0.09587920273057809	0.2406489118233019	-0.1064315518735749	0.7292252211154755	1.960534771697757	-1.115361627693695	-0.9341996664405204	-1.093674866899462	1.215882351384404	0.6398146573766991	0.7431384520325722	-0.4736404700806401	1.325656851554998	0.5118545702175981	0.01812456751231489	0.4232084021997892	0.2987784848072185	1.0250236546619	0.9330988460410625	-0.006752129856620366	0.01931342497759937	0.0139370709743015	0.01342829882967839	0.02222956188130089	0.04122352866414414	0.1306599057965852	-0.00394241845257623	-0.9834112541780012	0.02429301458505579	-0.02777035613814724	0.00154271028983477	0.5165088473008986	0.5765148498322969	0.0006432675372590019	0.8328221258970857	0.02733053240250448	0.02695835352617467	0.6809453352568779	0.2246455519690305	0.356309462935507	0.4121121200656156	0.1078771292135304	0.004206665900403057	0.008713346210374001	0.008376043005801382	-0.01716033185496308	0.0129646649970531	-0.002298724738023181	0.01039379230495914
0.104	0.957651682468981	0.8698697390619344	0.181047089327444	0.1917768399415901	0.2642547231717923	0.3147605820114605	0.3183016199156884	0.3820041143348209	0.1883035040566867	0.2032276370954954	0.6586762360921524	0.6825281086399421	0.8086287145853073	0.7756002802927665	0.02005856828675073	0.05315088034500098	0.02000271085619644	0.02429936595813781	0.02000211241866145	0.02923570948831877	0.02033936297064365	0.09803459875586437	0.02000337960887416	0.02326711437579995	0.02001966211998449	0.08249361829153781	0.6945353365998214	0.4182829952907334	0.03045152980881778	0.04825941728156897	0.08267667625889528	0.1015533976197583	0.02006220815569963	0.0452975908279668	0.02034548217865956	0.1989145399697641	0.02193317752076605	0.02308291226738527	0.3979906153838493	0.3684907365642401	0.8687712638892838	0.7050224466555858	0.02008540357883623	0.1480029262235507	0.1826260052623142	0.2215972476808244	0.02000146352433375	0.06567575349919297	0.02000831865559358	0.05788025554548393	0.4379058516444542	0.4420172851918095	0.1508219367643396	0.1195201047033335	0.3475168390942749	0.1034314518385481	0.5652206042301645	0.1503579040846324	0.9896346670734598	0.4438265526543506	0.02004065109757212	0.02243351443234233	0.02003052893532404	0.01604690878985974	0.02011394878533824	0.01369298977576927	0.02343494658550523	0.03963996933619289	0.02002145585464291	0.01413321714124005	0.02000269731605029	0.03320790360019682	0.02000770332936563	0.06768436425356611	0.008562559867332873	0.1341070342453112	0.05553172054862883	-0.2808525695832667	0	0	0.2670931769271507	0.02527389415263373	0.001131504308488566	-0.002371344387993216	0.000864721950714213	0.03202353385582134	0.926847902891659	0.001354186524218219	-0.2473025882542096	0.02627748212532365	0.228222795681997	-0.04205818088567411	-2.057953585170071	0.1127206128144949	0.1661467779779325	0.05514050873398966	0.2191369532937104	-0.02370709656598768	2.736991317627516	0.05924791792527585	0.1422997938874848	-0.1177108393673049	0.1938472243963883	-0.00602090317306479	-0.1867037070317105	0.01097153446611165	0	0	0	0	0.9977939348192931	0.1918534367124234	0.2623333023233747	0.3254372708645347	0.1934954561352671	0.6886214843464853	0.8359976307818788	0.02009105708654564	0.02000352288097015	0.02000286757187134	0.02049937589351675	0.02000455211281323	0.02002660608046947	0.6872388353339965	0.0305095745290489	0.06303365464441366	0.02005215089395937	0.0204048686690306	0.02289684318416003	0.4087642611277286	0.883399503309181	0.02013055547353241	0.1959155058474449	0.02000199099210401	0.02001128716039523	0.4499019458943402	0.1508364485733296	0.3773740336819444	0.6106324407194813	0.9964357503635671	0.02005871352820933	0.02004142142139941	0.0201353456856907	0.02418434314689449	0.02002759884743862	0.02000389992835034	0.02001110953055463	0.783722495885167	-0.06244305260666164	5.172710487598257	-7.141141290921781	-2.556310499834279	1.538883855169289	-0.09758184225310763	0.2419050992091049	-0.1088591876618751	0.7419708875297701	1.983841848172472	-1.128746648983689	-0.9438977261823979	-1.104992447437267	1.22390891300256	0.6470748233204283	0.7359757360199205	-0.4734876472844198	1.226189574587364	0.511488973480455	0.004198440855704307	0.3949827160499709	0.2845605829918841	0.9810422224694413	0.8800159462693897	-0.007167998128505612	0.02025853575657509	0.01463936848719289	0.01494345068133139	0.02334416783228304	0.0435243747125857	0.1285784328752226	-0.002765775908206593	-0.9662097427212644	-0.01323459736740022	-0.03231564059777363	0.0021165386448477	0.4951031961119846	0.544762117078839	0.001766533305920776	0.7921203838798875	0.02880879424268426	0.02860571620976056	0.6590564605235487	0.2112409214867718	0.3272191020786717	0.3826493511329575	0.1031860011935041	0.004196474949497948	0.009170342359578608	0.009158384432648393	-0.01626480567544648	0.01384822902315334	-0.003620163475076224	0.008774089583461491
0.106	0.9605705801340469	0.8722448489574188	0.1821287485456026	0.1927876378126829	0.2640738704258658	0.3147517676589571	0.3189067096206666	0.3827630311961017	0.1888246393051442	0.2037830408750104	0.6608549019628119	0.6844436355652681	0.8105191596753348	0.7773026135196182	0.02005887294163244	0.05313607183437135	0.02000266334414949	0.02434082333512988	0.02000208602290925	0.02926569487407694	0.0203370552076779	0.09806655269440417	0.02000333450354756	0.02331492588737889	0.02001941279124795	0.0825829959049019	0.6939773956579939	0.4185368114769711	0.03037649944153381	0.04825228750588513	0.08042238145051347	0.09963411952607595	0.02005865481686075	0.04532247245582773	0.02033844128316729	0.1988484067530477	0.02194136334419708	0.02308525652867899	0.3988263652311329	0.3694579261253195	0.8697234322682857	0.70607719316958	0.02008556452477096	0.1480076050431256	0.1838975367251577	0.2231384498168245	0.02000144553111208	0.06573489468480682	0.02000821584006213	0.05793914461144948	0.4388032835436662	0.4433095795689638	0.1507792101415835	0.1199279420100048	0.3499656941615216	0.1040553015631904	0.5685230333820785	0.151092993845956	0.9901500628637544	0.4440278258443359	0.02004045626163273	0.02244189131460484	0.02003015257197857	0.01606569987118154	0.02011091016295626	0.0137120792828423	0.02340059055265411	0.03960831099635607	0.02002105884273142	0.0141617895726733	0.02000268457544832	0.03319931996451245	0.02000766490660015	0.06770027996341815	0.008831454188663036	0.134747977616025	0.05495362875362654	-0.2972622215770437	0	0	0.2671455022704384	0.02705648287800367	0.001126004408082061	-0.003129835849377227	0.0009298801785626314	0.03313266039848958	0.9268556862371219	0.006411883915160234	-0.2472482893199935	0.02801608639236951	0.2281344842035445	-0.04626020842148924	-2.05771710655868	0.1238582088122937	0.1662517119631792	0.04981112042229784	0.2190886674311737	-0.02460581889964192	2.737109341655768	0.05876432347842713	0.1420585016836228	-0.1235531739881932	0.1938340877128863	-0.007098291650623332	-0.1866798005665125	0.01291902988943302	0	0	0	0	0.9998568321055608	0.1925720512524279	0.2619796046148222	0.3254531064789155	0.1939057062577624	0.6893706422548985	0.8350307152049888	0.02004627894302377	0.02000173605129547	0.02000141996372956	0.02022388230108281	0.02000225474075532	0.02001321432245318	0.6861486012061365	0.02950173809748559	0.06202061814115123	0.02002541020163775	0.0202291667346718	0.02154980803258573	0.4082691441921307	0.8812352683017717	0.02006417860252652	0.1956958254366101	0.02000098573491001	0.02000561114863019	0.44905644004966	0.1499338740679924	0.3771788733735315	0.6096965339509506	0.9968472233161842	0.02002930053567611	0.02002060358469446	0.02006730158110579	0.02264747426947045	0.02001363807834671	0.02000194691021468	0.02000554608184111	0.7429951624724079	-0.06391320695847789	5.187442834347361	-7.310351207738756	-2.520915827392278	1.532420640917979	-0.09832668286483658	0.2427128061792427	-0.1094832832142088	0.7547399278034431	2.0052638221612	-1.142173977428555	-0.9523912682403534	-1.115389153371907	1.232622395991909	0.6527576303423047	0.7294417444538164	-0.4725987293039232	1.150961032793858	0.4986763687338684	-0.01324574963926733	0.363633483563411	0.2707118090227659	0.9340381546473248	0.8214310929321278	-0.007631705763115375	0.02119596091811173	0.01534606654950657	0.0168432209525151	0.02446854691953029	0.04585286769882385	0.1250013108698318	-0.004014285964670626	-0.9525337729122321	0.02564837003371003	-0.03425197627855806	0.0006904439318044392	0.4717929117777016	0.5094287484807412	0.002890105181438145	0.748734743099547	0.03034037927375184	0.0302880120633639	0.6325430997429047	0.1963573783250064	0.2963647915727766	0.3522967405084524	0.09794553025101849	0.0041790328446245	0.009618410503235576	0.009926987160943481	-0.01541059760234933	0.01472127907290835	-0.004967565404317602	0.00713933259947727
0.108	0.9633429725537218	0.8744817460406965	0.1831738953417001	0.1937690153010119	0.2638502251022033	0.3147066671877825	0.3194316410631515	0.3834574456224049	0.1893155911849912	0.2043099587815848	0.6629358088938453	0.6862624750656944	0.8122484426622716	0.7788824599138946	0.02005934100142688	0.05312038874890053	0.02000261652366675	0.02438413828054069	0.02000206062198391	0.02929709395163092	0.02033051203556875	0.0981013025720506	0.02000329079924058	0.02336499337616959	0.02001917205880348	0.08267702827852239	0.6933666541273827	0.4187820547642422	0.03030135895067126	0.04824475899295415	0.07820625565348034	0.09774540084030479	0.02005554447665006	0.04535031288732316	0.02033026183878723	0.1987757944640102	0.02194949220060677	0.02308752492824421	0.3995545860924952	0.3703767343985921	0.8704624819712022	0.7070579390557706	0.02008540887549952	0.1480143979199263	0.1850346915197923	0.22459079861714	0.02000142853666837	0.06579714696789833	0.02000811867538137	0.05800142624296766	0.4395670010072391	0.4445446783232294	0.1506364136939943	0.1203045781891953	0.3521719033413596	0.1046158476808757	0.5715480824503061	0.1517665163679375	0.9905329601538957	0.4442177681411917	0.02004027149764641	0.02245022506584727	0.02002979625591489	0.01608537311803677	0.02010815280700838	0.01373268118249532	0.02336755627186001	0.03957825869201959	0.02002067125425807	0.01419209056418296	0.02000267388874843	0.03318801696579943	0.02000763022689077	0.06771291243328761	0.009101391473861959	0.1351484997214046	0.05434258824564732	-0.3137969863957429	0	0	0.2672014221288809	0.0288679734653721	0.001118980078371926	-0.003895657832660806	0.0009972436866312073	0.03422842803509359	0.9268734847802828	0.0113711172803968	-0.2471905431174309	0.02972586762002832	0.2280377299997738	-0.05049947287711204	-2.057457762389742	0.1355806632218672	0.1663460906909301	0.04458410817988721	0.2190384253256434	-0.02566156506731675	2.737226326132167	0.05820755003385174	0.141805694404154	-0.1292256990011899	0.1938189008233849	-0.008071293911601773	-0.1866520944398907	0.01477123397712639	0	0	0	0	0.9994690359080227	0.1932932184818342	0.2610024740961369	0.3247467612614613	0.1939155150308943	0.6902855738999349	0.8352188052800474	0.02009422618637959	0.02000343868962874	0.02000283036356114	0.02042837146476938	0.02000448384801371	0.02002624207735294	0.684645841124058	0.03035773441297495	0.05936715521201832	0.02005198453207105	0.02037293200555156	0.02291235554304125	0.407738669060317	0.8792550041774129	0.02012591771906608	0.1957183370268143	0.02000197065076422	0.02001117004571517	0.4482627786840493	0.1487688127852122	0.3764688714494415	0.6097972233861807	0.9937175035601793	0.0200584816249335	0.02004098272104943	0.0201336750472355	0.02413637256340753	0.02002695243163987	0.02000390662004036	0.02001109131738914	0.7015914854597656	-0.06255086529747418	5.202276109829991	-7.463791592394425	-2.481658849720788	1.520674491061001	-0.0985932563204301	0.2441841725810421	-0.1113822378165839	0.7671959944027995	2.026040420723966	-1.153189036904436	-0.9598837911746392	-1.125106922715601	1.238894778966466	0.6579155044727417	0.7235585943017876	-0.472936375555922	1.087976762380441	0.4820685907167163	-0.03208767781560083	0.3304802810724384	0.2560747100512014	0.8843547975696122	0.757529113694152	-0.008042572969699331	0.02211610417530049	0.01605306028300913	0.01773938978796217	0.02560014504405163	0.04817913496897457	0.1200055339086717	-0.003164513155348093	-0.935650334810083	-0.01027579373290098	-0.03879471291888659	0.002040676916344054	0.4467219083052196	0.4707614892755426	0.003880590531757609	0.7032670481953022	0.03191989172034863	0.03199828176239036	0.6018608376347511	0.1800397940058932	0.2639154951216576	0.3210821117909859	0.09185510806403369	0.004153343929411591	0.01005250789301432	0.01067077701265194	-0.01465877017510966	0.0155767890995704	-0.006339526503745261	0.005490849600879407
0.11	0.9659098114165703	0.8765371529764201	0.1841792336487937	0.1947141088137357	0.2635983285503252	0.3146259378984017	0.3198890661017562	0.3840863441943103	0.1897765091991917	0.204807379963985	0.6649174139989221	0.6879804299606787	0.8138047998630785	0.7803292713453094	0.0200598169171647	0.05310380338844235	0.02000257416148181	0.0244292812810072	0.02000203780050804	0.02932990985342856	0.02032367594283365	0.09813900311774798	0.0200032514228867	0.02341733303919805	0.02001895536890127	0.08277574264676876	0.6927021865065357	0.4190160031127241	0.03022309273628323	0.0482371380560357	0.07603010403801	0.09588988451981408	0.02005281882141628	0.04537887392379467	0.02032315783577215	0.1986965573443607	0.0219563054545838	0.02308875985630864	0.4001705793778033	0.3712436343593772	0.8709810746435954	0.707958056549157	0.02008518048956535	0.1480232749598185	0.1860423739201179	0.2259507335600678	0.02000141337196724	0.06586260185481543	0.02000803196405254	0.05806715387369533	0.440192408842601	0.4457143933525344	0.1503979044423739	0.1206472486789724	0.3541236704366169	0.1051099799992525	0.5742861909430552	0.1523767685803748	0.9907465236010017	0.4443944482940686	0.0200401062610675	0.02245850004361844	0.02002947805805233	0.0161059025671138	0.02010572024166558	0.01375475431429098	0.02333633608349766	0.03954970215542272	0.02002032204890004	0.01422408641731577	0.02000266481133587	0.03317394669549201	0.02000759984685545	0.06772223074894868	0.009371882254683286	0.1353001603117758	0.05369837469189869	-0.3304309186015018	0	0	0.2672609916560121	0.03070569846362981	0.001110417347890025	-0.004668123738010615	0.001066783435651216	0.03530851274714495	0.9269011120535247	0.01624237634309288	-0.2471294006925057	0.03141337131244753	0.2279324675630156	-0.05476682373242196	-2.057174416570821	0.1478540690189601	0.1664301123630025	0.03945308110536436	0.2189859237185948	-0.02686347713953348	2.737342119855058	0.05757278095072919	0.1415417128645057	-0.1347272673388973	0.1938018713527252	-0.008941076593355142	-0.1866207790066722	0.01652837355980688	0	0	0	0	0.9999002031778508	0.1938919304607805	0.2608858609205852	0.3248953705309098	0.1942602311141662	0.6907870436974186	0.8336024539062205	0.0200478269803076	0.0200017002342834	0.02000140436352953	0.02019471665293848	0.02000222521394265	0.02001306470898917	0.68341625193431	0.02931386795611942	0.05847556252223191	0.02002526479399157	0.0202216117623739	0.02154982181935216	0.4069135700408111	0.8764697379892477	0.02006195543673311	0.1953101606654783	0.02000097770127122	0.02000556498350869	0.4470239244734334	0.1477543881255487	0.3754747900673112	0.6080158658470649	0.992936154005977	0.02002920568867632	0.02002042972645473	0.02006667007563475	0.02260862393201206	0.02001337398145027	0.02000195270988145	0.0200055431019081	0.6597139492959422	-0.05856376646555967	5.219174029676511	-7.600171172261295	-2.438885832889538	1.503595349313187	-0.09784015127200943	0.2477022283911619	-0.1157784994248426	0.7792730938666719	2.047118252805468	-1.159820148855795	-0.9665793294790695	-1.134458782959746	1.240664943996088	0.6637650460406725	0.7182833669234657	-0.4758084812452278	0.9768340046038532	0.463129038372134	-0.0479599928340145	0.2988813935653524	0.2411897951951	0.8333934329377131	0.6884692103634702	-0.008535328898700616	0.02302340728273222	0.01676275603949488	0.01985092260593651	0.02674072176226375	0.05053515601114369	0.1137225557641137	-0.004127537419704266	-0.9182853325058637	0.02691190018233418	-0.04085587368700511	-0.0001235698756528629	0.4198995646236749	0.4288440555477175	0.004974524494331947	0.656506809599401	0.03354110767787191	0.03373233669702288	0.5672140812882671	0.1624428366134368	0.2299951788756792	0.2890184752178518	0.084646342740385	0.00412030417201064	0.01047430893397377	0.01139852228913465	-0.01390620201561241	0.01641533498517129	-0.007734158816547529	0.003825134917541637
0.112	0.9683097048257125	0.8784266973841549	0.1851514488807796	0.1956219479199607	0.2633300271327605	0.3145175536913711	0.3202895623508917	0.384654823607596	0.1902045822933907	0.2052740912537495	0.6667965794534203	0.6895952221395373	0.8151787781510966	0.7816330843259202	0.02006041182008662	0.05308627726766487	0.02000253347112025	0.02447621795363769	0.02000201630429861	0.02936414463388837	0.02031422440186111	0.09818026532926048	0.02000321389360207	0.02347196107833007	0.02001875374331522	0.0828791685935019	0.6919806346495747	0.4192360639520621	0.03014517493061981	0.04822956438864894	0.07390935191120079	0.09407858212298037	0.02005044591368253	0.04541026076796418	0.02031495152945304	0.1986107171014366	0.02196296818660935	0.02308975936464662	0.4006721301935074	0.3720552187056619	0.8712758728950522	0.7087712674837096	0.02008470191581132	0.1480342083184394	0.1869221599292586	0.2272161815150049	0.02000139939153546	0.06593133584853432	0.02000795200795096	0.05813636754068274	0.4406740558595504	0.4468109742068548	0.1500684938240023	0.1209535980990177	0.3558107939580054	0.1055349418188607	0.576726302475262	0.1529219837670953	0.9907873619948038	0.4445556387038632	0.02003995297462207	0.02246670096385628	0.02002918421711974	0.01612725982477246	0.02010354376470414	0.01377825994167635	0.02330659567892768	0.03952260014158171	0.02001999098681818	0.01425773698793136	0.02000265797041533	0.03315706667048174	0.02000757379254841	0.06772820364838722	0.00964242132122576	0.13519566998512	0.05302081589837249	-0.3471378591469351	0	0	0.267324260572346	0.03256689506488572	0.001100303598997037	-0.005446567026073824	0.001138465725621746	0.03637057921185002	0.9269384027167036	0.02103628550423805	-0.2470649003736497	0.03308474684003173	0.2278186508075979	-0.05905198288431742	-2.056866002414862	0.1606429804746947	0.1665039634212157	0.0344127016846096	0.2189308814517075	-0.02820032665860693	2.737456562156078	0.05685536839539208	0.1412668998995785	-0.1400569962224666	0.1937832044842797	-0.009708911727212881	-0.1865860441823052	0.01819065743495699	0	0	0	0	0.9998634879392189	0.1946444027928397	0.2601285372520565	0.3243095587719098	0.1941572843224509	0.6914179203200286	0.8331676897926694	0.0200970420145659	0.02000338015309257	0.02000280547991024	0.02037370429938238	0.02000443402823522	0.02002604467113788	0.6817207106379961	0.03020676748713155	0.05614293398680991	0.0200520594194777	0.02034143571085779	0.02292364444821164	0.4060918207655134	0.873940003202249	0.02012154155659617	0.1951043099460019	0.02000195887205634	0.02001110243894506	0.445811786132827	0.1464938299354349	0.3739732641002441	0.6072259553303809	0.9892582283688404	0.02005833834348027	0.02004072786287889	0.02013282195802302	0.02409717311046269	0.0200265382228556	0.02000392349826399	0.02001109831696544	0.6174748541065688	-0.05245145272491768	5.234197485268886	-7.718372598719117	-2.392964494545841	1.481120946413833	-0.09714082484588214	0.2512011180837862	-0.1196706710564269	0.79023510289854	2.066436123086216	-1.165379225804084	-0.9728326492375361	-1.142874979269788	1.241623003156522	0.6696656061253814	0.7134903212541329	-0.4785215656953587	0.9221142343916894	0.444814184218018	-0.05974259546544628	0.270061122452718	0.2253648174154336	0.7811920814438568	0.6145306628903336	-0.008983333288986751	0.02390977633927405	0.01747193894518134	0.02130105560310571	0.02788852114761062	0.05289071345573559	0.1061180247647265	-0.003117243623649315	-0.8914364111530932	-0.007449986034906216	-0.0453978361934809	0.001805257189892154	0.3914062938048642	0.3838549304419912	0.005936909260593358	0.6087800602045342	0.03519899852213344	0.03548431802214087	0.5287266626501816	0.1437187242740098	0.1947449963530771	0.2560450860741696	0.07636536498169219	0.004079286396066934	0.01088031647462815	0.01210327260235625	-0.01320424741926343	0.0172315065823423	-0.009149281206592069	0.00214543337837069
0.114	0.9705389810143162	0.8801642949903118	0.1860939689574538	0.1964949891644672	0.2630445977595766	0.3143878501287956	0.3206303497848449	0.385166977788241	0.1905994067954508	0.2057086270383759	0.6685714078616217	0.6911048082245641	0.816364166087253	0.782784458557569	0.02006098634191086	0.05306778303905402	0.02000249698356695	0.02452490981645041	0.02000199714331969	0.0293997990804599	0.02030509063355372	0.09822534707744295	0.02000318027035988	0.02352889355481864	0.02001857584308401	0.08298732337560641	0.6911977398535416	0.419439529190774	0.03006479559608085	0.04822233162295578	0.0718433865033246	0.09231574421904172	0.02004837993904048	0.0454423418908113	0.02030780351818623	0.1985182327696882	0.02196825315898975	0.02308967074508512	0.401062825492692	0.3728083104951903	0.8713519515156797	0.7094916842394021	0.02008420144052748	0.148047184079708	0.1876735770906159	0.2283851201125717	0.0200013870258926	0.0660034186433404	0.02000788128326596	0.05820909277146919	0.4410080581236352	0.4478268280942851	0.1496546782133252	0.1212214982958231	0.357226312946533	0.1058882924401808	0.5788641251483181	0.153400571540167	0.9906054419854662	0.4446988199108445	0.02003981737482789	0.02247481236771635	0.02002892434649954	0.01614941404542793	0.02010163515629612	0.01380315540711046	0.0232786664252469	0.03949691262695294	0.02001969578422839	0.01429299776836318	0.02000265245910508	0.0331373376354378	0.02000755145697274	0.06773080377873252	0.00991249008128609	0.1348289409102643	0.05230979206516113	-0.3638915881156122	0	0	0.267391272987933	0.03444871674132897	0.001088627524492204	-0.006230344069113334	0.00121225217963177	0.03741228636975825	0.9269852127657568	0.02576355140440605	-0.2469970686719589	0.03474565313607152	0.2276962553530122	-0.06334352125652132	-2.056531525456787	0.1739106443479562	0.1665678208042249	0.02945881704650435	0.218873040141902	-0.02966057241150716	2.737569483250493	0.05605084518919598	0.1409815998838145	-0.1452142247765633	0.1937631027617207	-0.01037616597378162	-0.1865480794953656	0.01975826239912416	0	0	0	0	0.9999172330188969	0.1951894943313147	0.2599703764799047	0.3242942716066631	0.1944262866152834	0.6916496883221601	0.8310097745642731	0.0200491682467484	0.02000167643739506	0.02000139464256383	0.0201710437193103	0.02000220437745281	0.02001300714795676	0.6802609303751391	0.02912939302416215	0.0553522125604823	0.02002536105827666	0.02021456387990508	0.02154587540278081	0.4051263456935216	0.8708564171053641	0.02005996982999966	0.1944548955693823	0.02000097373522304	0.02000554224547863	0.4441992133394203	0.1454293315094446	0.3722526144507611	0.6047055882066376	0.9870023705302461	0.02002916173825122	0.02002034681445157	0.02006644748348256	0.02257655323468767	0.02001322283482474	0.02000196348423749	0.02000555239117044	0.5749753058547135	-0.04447133212542646	5.243622653794493	-7.817378656029897	-2.344270532638824	1.453183617271159	-0.09739545323143024	0.2526881436957288	-0.1202236256265687	0.7995787439746781	2.082136171688676	-1.17301470592447	-0.9787522843636247	-1.149888491937012	1.245309831296484	0.6747455360680943	0.7090813625321395	-0.4786153630526177	0.8226350602099008	0.4274652551384019	-0.06970394878911872	0.2423181444946043	0.2091065827574966	0.7281804675630605	0.5361748603949278	-0.009502967902394735	0.02477809421519775	0.01818235637341505	0.02366635665594733	0.02904529946993394	0.05526352474392306	0.0971089958693417	-0.003846245018002829	-0.8699606297990659	0.02812357736190402	-0.04745246252987904	-0.001014207693315278	0.3614879192707096	0.3361807412988144	0.007021734620422035	0.5602282590951835	0.03688804062280854	0.03724388673048486	0.4865974910338332	0.124056181426104	0.1584488663526759	0.2224518106193217	0.06664088753143912	0.004030849426380402	0.01127103749820818	0.0127885836105257	-0.01249070209552419	0.01802485394767933	-0.01058223846411635	0.0004527784303787427
0.116	0.9726112591277957	0.8817458443787733	0.1869876746955212	0.1973287617199139	0.2627440927013489	0.314239765969498	0.320914727157093	0.3856249965307835	0.190960292140202	0.2061102600469655	0.6702374883512321	0.6925070898657093	0.8173549478358298	0.7837751089340456	0.02006165791259979	0.05304829710573318	0.02000246272891533	0.02457531436146548	0.0200019795227134	0.02943687345437029	0.02029388861269292	0.0982744734121907	0.0200031488132547	0.02358814765272568	0.02001841616557815	0.08310022051685824	0.6903500472718493	0.4196235470632279	0.02998471641270995	0.04821525651678295	0.06984035876089811	0.09060450305573002	0.02004659333169511	0.04547712495133132	0.02029993490926346	0.1984194433834174	0.02197332873165307	0.02308922121010568	0.4013466218497232	0.3735003800769335	0.8712159391092348	0.7101144661130978	0.02008353350897644	0.1480622267873712	0.1883099763382139	0.2294573734383176	0.02000137599651742	0.06607890498838097	0.02000781821225305	0.0582853549834694	0.4411961634871496	0.4487552452360047	0.1491633523638443	0.1214493216603009	0.3583627769589491	0.1061681102498139	0.5806940592881212	0.1538114275040594	0.9902346338806517	0.4448215024361162	0.0200396973182962	0.0224828192894113	0.02002869312465889	0.01617233250803476	0.02009996987158011	0.01382939983923357	0.0232521923310951	0.03947260759365553	0.02001942646869351	0.01432981872411487	0.02000264935017167	0.03311472777811818	0.02000753394940757	0.06773000708796256	0.01018155900257649	0.1341951305640271	0.0515652357761579	-0.3806659792105434	0	0	0.2674620672450352	0.03634824495448812	0.001075379079711781	-0.007018836460387881	0.001288099737433495	0.03843129324740169	0.9270414196538689	0.03043491444708914	-0.2469259213409105	0.03640116828132623	0.227565280841827	-0.06762884214160921	-2.056170065868929	0.1876192321181164	0.1666218544245208	0.0245885814365342	0.2188121647594198	-0.03123241462403964	2.73768070460911	0.05515493739806827	0.1406861583253869	-0.1501984702356457	0.1937417659079024	-0.01094429172483613	-0.186507074161906	0.02123132208561081	0	0	0	0	0.999867512983001	0.1955387179817007	0.2592182385933563	0.32364883172078	0.1942418374546641	0.6919542763297195	0.8300256625390989	0.02009971139288321	0.02000334215472619	0.02000279128674428	0.02032302229669164	0.02000440071267197	0.02002597431980483	0.6783439286781419	0.03005079748065093	0.05324806061651486	0.02005230397431547	0.02031583200051796	0.02293094317727323	0.4041792529405845	0.8680720280964245	0.02011791726138937	0.1942284433123342	0.02000195507241146	0.02001108087916969	0.4427169393797111	0.1441382654513321	0.3700041945908855	0.6031458198093046	0.9835509992883213	0.02005831062364608	0.02004065689165294	0.02013281674257773	0.02406417396602399	0.02002635332377527	0.0200039501071737	0.02001112927348421	0.5324349811355125	-0.03354155029915489	5.250644627986437	-7.896393474937502	-2.293191888608653	1.419697695087547	-0.0970026039175913	0.2538918261383589	-0.1203134402304752	0.8084333427045621	2.096091672438793	-1.179894446386944	-0.9832483858297492	-1.155974138374024	1.248640709348435	0.6791066850948692	0.7052131632928111	-0.4786708894241059	0.7660660166963896	0.4055454951581458	-0.07812319218763339	0.2159256843501415	0.1924620413786584	0.6738876375620604	0.4538068077181011	-0.009975037998975492	0.02562245854162497	0.01889186628403216	0.02534564216841897	0.03021014256606728	0.05763307260307375	0.08667065850660499	-0.00295958410332575	-0.8398396705261515	-0.004748048361999101	-0.05170289071590978	0.001444341771953212	0.3303840860196418	0.286220048445012	0.008003855655284744	0.5120947883836655	0.03860254875662143	0.03902129923590147	0.4412899169394901	0.1036418919463298	0.1212121846659995	0.1883132768947402	0.05586668327218235	0.003974804230940737	0.01164455842599407	0.01345223929137045	-0.01182176608789831	0.01879168190220705	-0.01203010348228674	-0.001251387736880072
0.118	0.9745379489270538	0.8831927514318467	0.1878294470336151	0.198115695897358	0.2624309292493143	0.3140757984014326	0.3211450170957338	0.3860311449090987	0.1912873332389743	0.2064784932254798	0.6717934643429583	0.6938000161355723	0.8181461637066546	0.7845973089858596	0.02006229752779963	0.05302780267511829	0.02000243231262978	0.02462738563354524	0.02000196397982343	0.02947536711278877	0.02028371754224034	0.09832789502940664	0.02000312087578904	0.0236497410561225	0.02001827599695697	0.08321785789118477	0.6894391148383708	0.4197854553957822	0.02990243960926587	0.04820841485198381	0.06789631053658408	0.08894602741292719	0.02004503709765443	0.04551256478371353	0.02029318937896289	0.198314351019614	0.02197701067644154	0.02308766622810594	0.4015259692962803	0.374129188275186	0.870872753910676	0.7106352763336248	0.02008288546854465	0.1480793474752748	0.1888403726079327	0.2304341766701979	0.02000136638820236	0.06615784263181966	0.0200077632868446	0.05836517651707419	0.44124596298585	0.4495904034391182	0.1486021806723136	0.1216357098034745	0.3592162105408022	0.1063727380032817	0.5822144043551931	0.1541536671387231	0.9896616116021804	0.4449215087867541	0.0200395933577753	0.02249070653481139	0.02002849191803556	0.01619598033410412	0.02009852677040797	0.01385694822425182	0.02322759639106606	0.039449661876036	0.02001919026423224	0.01436814599879424	0.02000264729770398	0.03308920950104015	0.02000751957803885	0.06772579174121941	0.01044909014705876	0.1332906782608074	0.05078713163410926	-0.3974351536884695	0	0	0.2675366757871744	0.03826250067161458	0.001060549430002262	-0.007811452692340523	0.001365960662124736	0.0394252648636948	0.9271069223099234	0.03506110520174357	-0.2468514646343331	0.03805570591557558	0.2274257532850622	-0.07189417319072011	-2.055780780346268	0.2017300712078099	0.166666229911176	0.01980056734965199	0.218748044087969	-0.03290384400660855	2.737790039361227	0.05416357849417717	0.1403809215594057	-0.1550093833179163	0.1937193906612103	-0.01141482045849521	-0.1864632171808544	0.02260991926900319	0	0	0	0	0.9999254179275527	0.1959074202330642	0.2591272513166708	0.323618961144214	0.1944420918265778	0.691928763718769	0.8273398629096941	0.020050363884565	0.02000166419803025	0.02000139072904577	0.02015800675380569	0.0200021927782663	0.0200129962390274	0.6767933550992151	0.02894465613178828	0.05253836433604686	0.02002549008619127	0.02021066864782342	0.02153825986277434	0.4030584167860341	0.8647025418968081	0.02005849141541916	0.1935482026059467	0.02000097405416991	0.02000554448511386	0.4410003884129126	0.1430690439783303	0.3676046456488362	0.5999360086735452	0.9806421725112475	0.02002917891904503	0.02002035839083198	0.02006667811981193	0.02255230660382445	0.0200131914899261	0.02000197904899699	0.02000557366972744	0.4900886841646975	-0.01885819966924997	5.258647720391306	-7.954738968712034	-2.240118765605658	1.380572147639658	-0.09491001943879071	0.2564730207014717	-0.1231019915106394	0.8176212013531166	2.110121168970907	-1.183113805220279	-0.9855004447749095	-1.161529730654715	1.24831114643281	0.6830005996781864	0.7020391361249209	-0.4812410477758755	0.6851599384257516	0.3808409670607425	-0.08502158858417018	0.1909048493697627	0.1757305302855008	0.6189873725158683	0.3678695163585967	-0.01051493428894622	0.02644448505623283	0.01960166206454812	0.02806148090920942	0.03138490277340161	0.06000300012964187	0.07505957274444922	-0.003601415445953961	-0.8162724514471184	0.02927786162639312	-0.05368139804739275	-0.001953870854970433	0.2982857134869792	0.2343193665061543	0.009109164962324509	0.4650869581074167	0.04033787885907635	0.04080024337198022	0.3935516952370089	0.08268025339244441	0.08331246077787639	0.1538706445282599	0.04399221682178912	0.003911230748876925	0.01200024840176821	0.01409282141887415	-0.01112415811500984	0.01953063193534752	-0.01348948736897314	-0.002965168298986872
0.12	0.9763286036490871	0.8845037597406717	0.1886119210946531	0.198849934727256	0.2621232332577818	0.3139029707643356	0.3213388484104163	0.3863913445498814	0.1915797874870262	0.2068130197407068	0.673238348774411	0.694982834316633	0.8187337320602129	0.7852444920885308	0.0200629688019113	0.05300625520188525	0.02000240523686676	0.02468107498776283	0.02000195038737123	0.02951527958234887	0.0202739702572335	0.09838666135927425	0.02000309572870184	0.02371369383158988	0.02001815817462708	0.08334022731100152	0.6884648835562613	0.419923072948993	0.02982093635089428	0.04820197351599854	0.06602745687862796	0.08734886733325981	0.02004371304086908	0.04555059632136564	0.02028626833637089	0.1982035500913878	0.02198037608731145	0.02308558753835267	0.4016027801789983	0.374692969335898	0.8703269334061968	0.7110506603568186	0.02008219693663684	0.1480986327780764	0.1892810584291831	0.2313192353291904	0.02000135835001116	0.06624026764052529	0.02000771742732076	0.05844855599296968	0.4411629979442074	0.4503281856532049	0.1479770756573898	0.1217797786825312	0.3597810460801167	0.1065009476608297	0.5834202962422105	0.1544266872292098	0.9889029296916632	0.4449968815012278	0.02003950885275984	0.02249845937072575	0.02002832418297401	0.01622032142467545	0.02009732841934983	0.01388575782767705	0.02320475078012934	0.039428110134862	0.02001898818017866	0.01440792140848898	0.02000264781106518	0.03306076457354934	0.02000751056089959	0.06771814157759572	0.01071453975893127	0.1321133327450917	0.04997551563862723	-0.4141736270752632	0	0	0.2676151250481496	0.04018845582297489	0.001044130895981778	-0.008607629157169712	0.001445782557736169	0.04039187862324609	0.9271816410813349	0.03965280220006563	-0.2467736967036204	0.03971293773942422	0.2272777274165038	-0.07612456446438444	-2.055362903600782	0.2162038687823083	0.1667011115345759	0.01509486574116414	0.2186804911050924	-0.03466268555848105	2.737897292720654	0.05307292294647047	0.140066236522544	-0.1596467005571106	0.1936961706220708	-0.01178935771081428	-0.1864166974409352	0.02389408047328169	0	0	0	0	0.9998626294858987	0.1960062301538883	0.2587178960031449	0.3232410731548471	0.1941754113588596	0.6919815214902691	0.8258372099085491	0.02010148663394944	0.02000333364900478	0.02000279075313989	0.02030932363698134	0.02000438854698829	0.02002604402621489	0.6747544791724577	0.02989860597595156	0.05078462507409287	0.02005282867002844	0.02029957326449375	0.02293334263095009	0.4019511667595924	0.861633922182429	0.02011598676022662	0.1934269875347261	0.02000196045061281	0.02001111303952739	0.4393901166905023	0.1417625343149035	0.3646431521015954	0.5976221633140939	0.9771523934426525	0.02005840746950008	0.02004077879800271	0.02013376485726411	0.02404250628263442	0.02002641539409145	0.02000398619414273	0.02001118440139841	0.4480517197647132	-0.0020823711529335	5.264744726539248	-7.991981725904065	-2.185441437982163	1.335704228127971	-0.09277825645423043	0.2591053946226942	-0.1259323794717724	0.8255652522303926	2.122408517416603	-1.185068591590938	-0.9869644581137051	-1.166142832569464	1.246944919478745	0.6862833159670889	0.699383186147155	-0.4836292228780919	0.6301672724480913	0.3528501476120225	-0.08698326121932409	0.1699769468177085	0.1587553780912286	0.5637795487598751	0.2787898585751884	-0.01102808061712538	0.02724054067946627	0.02031067742564386	0.03069035482008578	0.03256951463662668	0.06236511809326895	0.06237987916324909	-0.002559255289467119	-0.7785241073907043	-0.002156343092091141	-0.05741145513879541	0.0009206340184178868	0.2653569484791546	0.1807938511116811	0.01016847055329927	0.4203502154958889	0.04208991402355523	0.04257924152660341	0.3439139279127029	0.06132262782929798	0.04479408874627676	0.1190937327177898	0.03123304710805003	0.003840394745221657	0.01233782292796195	0.0147134576983442	-0.01042778964236057	0.02023981691757713	-0.01495675389507829	-0.004686204617440097
0.122	0.9779932277603923	0.8856937951712209	0.1893473258913137	0.1995301837586985	0.2618209056715195	0.3137291971948802	0.3214934494644831	0.3867119770318694	0.1918366954114678	0.2071132027932334	0.6745721530694327	0.6960553771070553	0.8191199081361333	0.7857109047659259	0.02006357970244841	0.05298363418224127	0.02000238175808291	0.02473633029860615	0.02000193866036049	0.02955660957159468	0.0202654711909661	0.09845097988827409	0.0200030737225476	0.02378002692650736	0.02001805932632875	0.08346730177705682	0.6874221891138516	0.4200341421266597	0.02973794182460847	0.0481961982619696	0.06423444130515855	0.0858200159681583	0.02004258125867504	0.04558926609737692	0.02028028546130183	0.19808693059507	0.02198222444116137	0.0230822860249862	0.4015845480188569	0.3751902753111378	0.8695909595687372	0.711357705933592	0.02008157181323561	0.1481201225410509	0.1896229703029541	0.2321160708737462	0.02000135152839444	0.06632620975520651	0.0200076785546337	0.05853548991394777	0.4409440425298842	0.4509648078525409	0.1472857222864331	0.1218807001723322	0.3600587823858301	0.1065518611032595	0.5843142582218612	0.1546300911030421	0.9879650320633051	0.4450459267848474	0.02003943803976493	0.02250606277233859	0.02002818206135434	0.01624531773438742	0.02009630996036446	0.013915781223303	0.02318366731206044	0.03940796040228409	0.0200188150223737	0.01444908337894142	0.02000264911123994	0.0330293799140347	0.02000750407649402	0.06770704384783895	0.01097736090021033	0.1306621635468581	0.04913047424797694	-0.4308564376833944	0	0	0.2676974353669218	0.04212304480903711	0.001026116897675315	-0.009406830005489315	0.001527508402297521	0.04132883190323892	0.9272655175813754	0.04422058852578934	-0.2466926091606293	0.04137572506235726	0.2271212890430318	-0.08030389370566883	-2.054915749365064	0.2310009172599783	0.166726665340893	0.01047316898859982	0.2186093432720708	-0.03649663384363633	2.73800226244069	0.05187935672344071	0.1397424506419357	-0.164110189540365	0.1936722961085999	-0.01206958002619794	-0.1863677038367478	0.0250837731478456	0	0	0	0	0.9999279007248819	0.1964312690457279	0.2586311425357733	0.3230772966815279	0.1942895824932217	0.6917232833682277	0.8228108725793324	0.02005102817290238	0.02000166681273432	0.02000139360102283	0.0201564754580327	0.02000219092490288	0.02001308043165735	0.6729245988859747	0.02876708572954508	0.05023576288157261	0.02002597716183509	0.02020906093945379	0.02152535704929889	0.4008181276519049	0.8582217881685119	0.02005786634399229	0.1924011356738266	0.02000097849879189	0.02000557092373976	0.4373215017187502	0.1405207412735745	0.3616854069458681	0.5938366440283513	0.974058075351684	0.02002924673379563	0.02002045709830238	0.02006731363481259	0.02253352896843075	0.02001326381488028	0.02000199914016419	0.02000560619618717	0.406420548178379	0.01514650677959758	5.265658288933122	-8.00781084839061	-2.129544195084337	1.284991239792009	-0.09258407212619672	0.2601361239484602	-0.1260101880499935	0.8306251007619252	2.130948807223559	-1.188551672395436	-0.9890648986769853	-1.169371605361432	1.247570175855031	0.6887561797177565	0.6970498556236865	-0.4829655643585112	0.562519995178527	0.3266966856327366	-0.08663094659447108	0.1508271432260267	0.1414381434852452	0.5087136841087418	0.187348313330555	-0.01158945524210979	0.02801019696020297	0.02101925054551942	0.03363733035514434	0.03376560863188659	0.06470634763515289	0.04842692857005607	-0.002972930645842533	-0.7484553982521658	0.03039294468004407	-0.05935526430194559	-0.003021113357229962	0.2319221532806281	0.1261561881131559	0.01132128817344079	0.376657099125483	0.04385357516416503	0.04435355437617695	0.2923845720100353	0.0395090850243235	0.006103583714036959	0.08432956783639992	0.01770269528041965	0.003761809162436273	0.01265532631072734	0.0153065463382353	-0.009734495281639631	0.02091668837466322	-0.01642782346743388	-0.0064117288277794
0.124	0.9795403823499366	0.8867644470696954	0.1900170442485256	0.200153912676996	0.2615222784226423	0.3135570844245239	0.3216079727059301	0.3869953395550088	0.1920586227400377	0.2073788141908471	0.6757924863153717	0.697017490822853	0.8193079943337912	0.7859927873198954	0.02006418412942653	0.05295991131605584	0.0200023623629706	0.02479309748278903	0.02000192916989801	0.02959935633943234	0.02025817060138904	0.09852124730539645	0.02000305479337862	0.02384876437952155	0.02001798841647866	0.08359904070023461	0.6863032071087626	0.4201157311835396	0.02965596038766486	0.04819105406578968	0.0625264492972385	0.08436253317808565	0.02004166894706349	0.04563043540239251	0.02027500661089554	0.1979655401416883	0.0219836557909944	0.02307830722103439	0.4014802279463333	0.3756205504551005	0.868679733663937	0.711554902959077	0.02008098235042827	0.148143917913779	0.189867798134201	0.2328265508059545	0.0200013463686105	0.06641568743920796	0.02000764934287371	0.0586259657101732	0.4405848267667242	0.451496429143592	0.14652485510316	0.1219374559148389	0.3600484880698798	0.106525298915808	0.5848976234804711	0.1547640832074428	0.9868555498300867	0.445067254117425	0.02003938733989778	0.02251350181655476	0.02002807566649705	0.01627093008802523	0.02009552315836124	0.01394697044667251	0.02316383934634537	0.03938912194435108	0.02001867834590646	0.01449156630134687	0.02000265309593111	0.03299505360828812	0.02000750324256888	0.06769249384753083	0.01123700609484047	0.1289375596093345	0.04825214322842696	-0.4474592622724615	0	0	0.2677836209225765	0.0440631761177591	0.001006501899603387	-0.01020854616882401	0.00161107659471562	0.04223385045970444	0.9273585144612467	0.0487749079937256	-0.2466081887533539	0.04304605720987918	0.2269565573805105	-0.08441487746732879	-2.05443871105003	0.2460812869564121	0.1667430624182988	0.005938840152517185	0.2185344627677263	-0.03839328218658628	2.738104739285243	0.05057950534180973	0.1394099118216371	-0.168399590255186	0.1936479540162489	-0.01225723339245456	-0.1863164253878731	0.02617890490525486	0	0	0	0	0.9998613543346041	0.1961206751200913	0.2581990420523801	0.3225947989276919	0.1939589465874471	0.6914928178739355	0.8209950495515694	0.02010260711343822	0.02000335065920271	0.02000280233301721	0.02031110900976549	0.02000439273344107	0.02002628397286338	0.6705398716885287	0.02974880317003255	0.04876453487926857	0.02005400315659418	0.02029862025056934	0.02293048552728225	0.3997421906900377	0.8551876205115014	0.02011529502723126	0.1920885049354034	0.02000197283876843	0.02001118662643935	0.4353330223193851	0.1390235739755254	0.3581273607095682	0.5909312906062764	0.9704210110725007	0.02005858091360478	0.02004105420335069	0.02013535712856949	0.02402006714615549	0.02002664054160135	0.02000403084556671	0.02001125994391192	0.3653806373088315	0.03373541340911007	5.262879981251278	-8.002156608841743	-2.072792454827733	1.22833617862651	-0.0930870795249549	0.2603331139937806	-0.1247502118801773	0.8338010166562975	2.136759555302974	-1.192297913670284	-0.9908173716740549	-1.171442818447118	1.248841859028736	0.6904145655236921	0.6951496428905637	-0.4809907273921999	0.5107837403733291	0.2963300344670751	-0.08532246212035416	0.1327069879692045	0.1241837231782503	0.4533504741352966	0.09425973514956834	-0.01212992715856316	0.02875241401901501	0.0217274560174874	0.03663924294263067	0.03497387273333695	0.06702957521576579	0.03289975837645705	-0.001928197440459376	-0.7071555323618813	0.0003431859122179302	-0.06218241220279165	0.0002433434330791733	0.1983261172020235	0.07094529982322334	0.012474080306771	0.3339946031484305	0.04562548334378907	0.04612111677396009	0.2389130196278135	0.01715688053503735	-0.03268154113503615	0.0496819632861965	0.003515096065979338	0.003676037348551209	0.01295386685379943	0.01587928544191304	-0.009116514997466293	0.02156076887059468	-0.01789840012701308	-0.008138475168762468
0.126	0.9809784280864398	0.8877261599616323	0.1906256094378869	0.2007162816911563	0.2612122671261993	0.3133846146526355	0.3216685637054055	0.3872405820217109	0.1922450559045711	0.2076097934689903	0.6768980121097813	0.6978686472889227	0.8193023706480903	0.7860873613843493	0.02006474092513987	0.05293508253859968	0.02000234590057176	0.02485131935979293	0.02000192120792179	0.02964351847685043	0.02025167893828254	0.09859745482944295	0.02000303848081648	0.02391993148303082	0.02001793149148588	0.08373537846514524	0.6851061968273822	0.4201647324318153	0.02957196023503603	0.04818613218740049	0.06088761961157265	0.08297018239234513	0.02004089356801452	0.04567219161035841	0.02027050534429992	0.1978391917810913	0.02198363037274254	0.0230731486965208	0.4012973442062744	0.3759836813500745	0.8676066454272782	0.7116414467972147	0.02008045673088769	0.1481700820929978	0.1900085635954412	0.2334518834026814	0.02000134218941082	0.06650871388983701	0.02000762577347569	0.05871996580923329	0.440089633287135	0.4519194210625423	0.1456995893619313	0.1219490419880371	0.3597562849093522	0.106421464159412	0.5851785003355339	0.1548292246885692	0.9855813188135215	0.445059601993994	0.02003934786948803	0.02252076133409451	0.02002799015945348	0.01629711774345114	0.02009487630317905	0.01397927352077789	0.02314522293499562	0.03937145817895335	0.02001856536677955	0.01453530189166305	0.02000265760032081	0.03295778975500301	0.02000750430291165	0.06767449147896427	0.01149292994749333	0.1269412111553569	0.04734070626411896	-0.463958516712613	0	0	0.2678736896959395	0.0460057441724463	0.0009852813594752939	-0.01101229335737886	0.001696421022267874	0.04310469774380025	0.9274606150809085	0.05332602162241159	-0.2465204191708593	0.04472499877960474	0.2267836873558765	-0.08843909034337169	-2.053931261988593	0.2614050037992314	0.1667504822978391	0.001496963802774507	0.2184557366658456	-0.04034014461672053	2.738204507513056	0.04917023868223089	0.139068968569544	-0.1725145536258224	0.1936233276787881	-0.01235413357794501	-0.186263051356746	0.02717932559539447	0	0	0	0	0.9999270853900263	0.1964581213768894	0.2578376505206588	0.3220789006387617	0.193995546964458	0.6909701494158844	0.8176906641202469	0.02005169816976877	0.02000167805625798	0.02000140123814302	0.02015437067636383	0.02000219590408122	0.02001320140043589	0.6685187685337316	0.02858178646457174	0.04813705160039584	0.02002646107750347	0.02021365815435434	0.02150930212366251	0.3986212223573049	0.8517960857301425	0.02005762784037339	0.1907740439904016	0.02000098617925181	0.02000561654362732	0.4331117724375467	0.137759546729336	0.3547297870290314	0.5867297632843954	0.9672150155326923	0.02002936108994818	0.02002063083979488	0.02006826227698196	0.02251289404761567	0.02001341422288335	0.0200020234035914	0.02000564844428394	0.3251309006744473	0.05490475225413043	5.258475265714799	-7.975068187417786	-2.015537745929227	1.165647730110792	-0.09287952735178161	0.2606084384439246	-0.12407186237099	0.83639791595263	2.141189961469671	-1.194626399644298	-0.9909414447026941	-1.172653751040581	1.24889757047231	0.6913973794545605	0.6938093981453267	-0.479906431345609	0.4526332207735614	0.2653237845732325	-0.0871284406768424	0.1125699785480057	0.1068437595394448	0.3978094268307172	0.0002436460729943136	-0.01269437215702552	0.02946470261998025	0.02243471052515194	0.03954866390014724	0.03619570492647645	0.06930239477577671	0.01588992535398362	-0.002737613223965363	-0.6830925387665739	0.03143746441493309	-0.06406468049431575	-0.004071898381165664	0.16486387608682	0.01564920549420243	0.01369660946152919	0.2915905706473316	0.04740112831578728	0.04787684554495041	0.1839375227845001	-0.005594641029440913	-0.07109021616032843	0.01555478054623474	-0.011227037153297	0.003582341916664321	0.01323057032528874	0.01642070891523523	-0.008557281501596927	0.02216902102799426	-0.01936377018984807	-0.009862797448525003
0.128	0.9823150976940577	0.8885817962296293	0.1911582463291548	0.2012123470348092	0.2608976834311146	0.3132086461381816	0.3216819518391418	0.3874457574684613	0.1923969418415719	0.2078063820473031	0.6778880370016854	0.6986087422697612	0.8191057614439679	0.7859934791712618	0.02006532202227415	0.05290915173999	0.02000233345383005	0.02491093725180933	0.02000191552590884	0.02968909529803111	0.02024550640698476	0.09867936349218218	0.02000302533380883	0.02399355709582964	0.02001789844822105	0.08387622709966135	0.6838320806187422	0.4201784446267744	0.02948856041821233	0.04818112788379286	0.05932189691546116	0.0816385738814676	0.02004026169966756	0.04571628302949724	0.02026847282070257	0.1977096864913105	0.02198328076007735	0.02306733950577175	0.4010414943205446	0.3762802423527069	0.8663824384464285	0.7116177024497726	0.02007999055442073	0.1481987303938228	0.1900599202948679	0.2339939233968194	0.02000133974971862	0.06660529259659322	0.02000761237046184	0.05881746454538827	0.4394678485819625	0.4522316137285781	0.1448201450491647	0.1219149820159507	0.3591842077142465	0.106241190047569	0.5851620202257791	0.1548266833804519	0.9841605730881114	0.4450221066981866	0.02003933248055239	0.0225278266311233	0.02002794306435573	0.01632383949633908	0.02009445752795501	0.01401264096334055	0.02312769239186499	0.03935485269393937	0.02001849196785402	0.01458021918378847	0.02000266490758427	0.03291760525940176	0.02000751127161934	0.06765304704153383	0.01174459172516433	0.1246760825544437	0.04639639339646129	-0.4803314493534536	0	0	0.2679676434517504	0.04794764126408246	0.0009624516806021501	-0.01181760958974814	0.001783471144060603	0.04393918434427616	0.9275718231071277	0.05788396608907724	-0.2464292829341783	0.04641264338291318	0.2266028718706538	-0.09235699026993606	-2.053392955375052	0.2769322199697535	0.1667491164323794	-0.002845615735462487	0.2183730770769188	-0.0423246740588771	2.738301345369218	0.0476486740057652	0.1387199702265741	-0.17645458237388	0.1935985967276468	-0.01236216776970914	-0.1862077713610752	0.02808483151551844	0	0	0	0	0.9998641388834415	0.1957607119546322	0.2574778193532642	0.3215900081171042	0.1936094453573782	0.6904864827579991	0.8155701927249597	0.02010410146984034	0.020003380636786	0.02000282212303621	0.0203031280824188	0.02000440969447051	0.02002654421987684	0.6659961309110584	0.02959037545527811	0.04682283490258404	0.02005470050989177	0.0203282831134628	0.02292533246827361	0.3975357326729157	0.8487523265143386	0.02011517490383926	0.1905043164855715	0.02000199172847977	0.02001129873774231	0.4310799132579347	0.1363272872728079	0.350671925646511	0.583366035857536	0.9637245456703751	0.02005887920883404	0.02004148490259309	0.02013763658074047	0.02399989338138349	0.02002703458999502	0.02000408375941912	0.02001135461560985	0.2858089923812756	0.07857683053218602	5.2519923178745	-7.92682600994049	-1.958101733253312	1.096846516329095	-0.09197292632812731	0.260633437465589	-0.1235211291160349	0.8384717332301328	2.144041393209632	-1.196017355486877	-0.9894381899801818	-1.172336564054389	1.24793749182014	0.692217635768027	0.6928784925087339	-0.4791063715781768	0.4047071164332025	0.2300263639596957	-0.08882120468575117	0.09263996801760707	0.0897930233479538	0.3422889889041222	-0.09419654239192488	-0.01323194831208619	0.03014842903151374	0.02314213978006962	0.04234038163537104	0.03743238202289899	0.07154044482122737	-0.002389294940254741	-0.00201062265890661	-0.6464132574988851	0.002678397085150491	-0.06533934138663082	-0.0004073228023746289	0.1317562248603554	-0.03934288575661345	0.014958201912808	0.2507020005595056	0.04917773947094888	0.04961975386884308	0.1281137667132153	-0.02848916474954264	-0.1091208965821223	-0.01800082595752645	-0.02632807631041864	0.003481816837600809	0.01348796431582058	0.01694365389919541	-0.008058234613704519	0.02274247067983405	-0.02081904244314144	-0.01158054403265837
0.13	0.9835572490822486	0.8893387821355706	0.1916072959752336	0.201633858977909	0.2605714083289433	0.3130277029597296	0.3216425993289874	0.3876101745876178	0.1925148717759562	0.2079691782293029	0.6787623714000044	0.699238006324987	0.8187214058927748	0.7857106315154275	0.02006586136364669	0.05288210985419503	0.02000232345557111	0.02497189053277627	0.02000191110141957	0.0297360857776263	0.02024017029643174	0.09876705862096978	0.02000301439698014	0.02406967160447039	0.02001787531086062	0.0840214784438985	0.6824890081772699	0.4201547773634375	0.02940315355968937	0.0481759145441539	0.05782177047568249	0.08036776810066273	0.02003972768804188	0.04576090249028512	0.02026677413101943	0.1975764284058144	0.0219815577785638	0.02306041664893098	0.4007140963371185	0.37651100801284	0.8650125689474943	0.7114844507265365	0.02007959714141645	0.1482299687602046	0.1900270042827022	0.2344557652883599	0.02000133810203787	0.06670542186217249	0.02000760353147745	0.05891843194517304	0.4387364253445761	0.4524320614126028	0.1439045884102018	0.1218353609147338	0.3583400675844585	0.1059855394713171	0.5848572366859931	0.1547578047877864	0.9826027909412782	0.4449541080592675	0.02003932737684237	0.02253468276210061	0.02002791293170614	0.01635105286628665	0.02009414957417125	0.01404701847654671	0.02311160992150871	0.03933924624320794	0.02001843848785545	0.01462624514858165	0.02000267248727399	0.03287452380854217	0.02000751955909844	0.06762817660124811	0.01199145786754163	0.1221463784283477	0.04541947925643929	-0.4965562301332436	0	0	0.2680654777479246	0.04988576947123839	0.0009380101703621426	-0.01262405252555689	0.001872152095505994	0.04473517685360719	0.9276921620227421	0.06245851701270907	-0.2463347633828183	0.04810807551991786	0.2264143439974638	-0.09614795153807343	-2.052823423821933	0.2926233808099599	0.1667391717453113	-0.00708027060961304	0.2182864212525414	-0.0443342779443161	2.738395025582556	0.04601217742842219	0.1383632673218917	-0.1802189806956266	0.1935739369456574	-0.01228329770507914	-0.1861507754732676	0.0288951723453159	0	0	0	0	0.9999227304978965	0.1957776010493072	0.2569727021689853	0.320874615812213	0.1935904441757648	0.6897266934189682	0.8119767839366328	0.02005246690891976	0.02000169830656676	0.02000141378603014	0.02015437496602646	0.02000220844960185	0.02001333456677974	0.6640424713522263	0.02839330155229791	0.04622602146708745	0.02002682488305709	0.02022642872684489	0.02149093476897161	0.3963041758087216	0.845208216359652	0.0200579204798909	0.1891322321477977	0.02000099750650185	0.02000568379332522	0.4290353340991572	0.1353036261654882	0.3468980600544961	0.5788033601375882	0.9605293120419	0.02002955503895314	0.02002088879999674	0.02006961564260575	0.02250007247269244	0.02001366233397704	0.02000205180659145	0.02000570049370183	0.2475445288026418	0.1042948367531098	5.242866262528616	-7.857821344113694	-1.900788224310179	1.021860704776122	-0.0907333618686281	0.2599980784645427	-0.1224984597500931	0.839736432601347	2.144944638521014	-1.197061586746424	-0.9864890348123818	-1.171633053762542	1.247122737082446	0.6932021750070514	0.6922227121476644	-0.4777506563448647	0.3534677763266778	0.1907360030829031	-0.09215324837320937	0.07182601762011662	0.07309172357546222	0.2870489974642026	-0.188568463531025	-0.01380507032686705	0.03079999721663589	0.02384848561712167	0.04537391650701796	0.03868509734415752	0.07370102010342561	-0.02133309286496398	-0.002936213497265242	-0.6224721935965379	0.03239850376261891	-0.06744228949406672	-0.005071888028315705	0.09909738258794733	-0.09378532179276723	0.01629438219540921	0.2115400702536326	0.05095082416577005	0.05134467613581786	0.07248611770079959	-0.05101289688086361	-0.1464248521854658	-0.0507541207476304	-0.041679744895537	0.003373265183138538	0.01372221289296532	0.01743102690135842	-0.007547274942666111	0.02327752522561976	-0.02225894614092903	-0.01328721835830888
0.132	0.9847119848945294	0.8900004232822101	0.1919626892220279	0.2019722927429119	0.2602360125472201	0.3128399080462607	0.3215544650140175	0.3877332570048669	0.1926000214916131	0.2080991032012992	0.6795211574501203	0.6997572339841884	0.8181528830886378	0.7852395359167831	0.02006643509284588	0.05285395092730661	0.02000231804286534	0.02503411782180069	0.02000190921076749	0.02978448982370764	0.02023577340881325	0.09886093583562942	0.02000300701636947	0.02414830936811152	0.0200178721506032	0.08417099166282506	0.6810829125536482	0.4200928917574414	0.02931848599480667	0.04817044904373494	0.05639256369517913	0.07915636642591921	0.02003929744930269	0.04580770680478729	0.02026960153687423	0.1974418231517958	0.0219795485329114	0.02305282653769884	0.4003161867436618	0.3766769836723194	0.8635009258910277	0.7112430552253485	0.02007933623129967	0.14826396479351	0.1899208989951982	0.2348416843949244	0.0200013383721287	0.06680909308548612	0.02000760596307481	0.05902283137081108	0.4379090168078141	0.4525221670009382	0.1429668140180599	0.1217114065867736	0.3572267922428129	0.1056559099487646	0.5842695173344918	0.1546241614813029	0.9809281492129808	0.4448553509894569	0.02003935346110108	0.02254131549602956	0.02002792546461593	0.01637871557695577	0.0200940832155285	0.01408235374132354	0.02309698436216497	0.03932466735886895	0.0200184304818944	0.01467330540914006	0.02000268300311816	0.03282858332394013	0.02000753409773732	0.06759990887967958	0.01223300443417331	0.1193575048411903	0.04441028115010084	-0.5126120333061046	0	0	0.2681671819654722	0.0518170525665307	0.000911955003282217	-0.01343119675967065	0.001962384807793478	0.04549060626193319	0.9278216745739643	0.06705915497941134	-0.2462368467214098	0.04980933908716507	0.2262183791157826	-0.09979030260183108	-2.052222378634267	0.3084393861584229	0.1667208742099751	-0.01119657728845351	0.2181957316643294	-0.0463563320429559	2.73848531586199	0.04425836245083857	0.1379992120099879	-0.1838068105886878	0.1935495201146542	-0.01211956373922858	-0.1860922543067526	0.02961005964980239	0	0	0	0	0.999871547681626	0.1947046625003864	0.2566215970485484	0.3203475985609326	0.1931591770766033	0.6890128444351927	0.8095812579113854	0.02010571891927902	0.020003432469683	0.02000285296479063	0.02030717502583888	0.0200044435264589	0.02002681087841147	0.6615566719331468	0.02943134868059015	0.04509966595628959	0.02005525809176319	0.02039579104252761	0.02291737334084945	0.395103823739308	0.8419890682088986	0.02011646371681523	0.1889106210872896	0.02000201847361081	0.02001145760661305	0.4271494208842391	0.1340846205411531	0.3423923729622441	0.5750224867325175	0.9572982625782012	0.02005935756302221	0.02004209298471296	0.020140805593299	0.02399064803569743	0.02002763996264282	0.02000414491163442	0.02001146911134058	0.2105075188996122	0.1313794888585369	5.23261215201442	-7.76865628108486	-1.843868267156562	0.9406327627226917	-0.08939860975450867	0.2595001042803517	-0.1220342966412785	0.8398250191362152	2.144456034145165	-1.196528661462601	-0.9826860319418862	-1.170092397939631	1.244683303456165	0.6935533607228231	0.6920652125785338	-0.4768854268045913	0.3093623571313961	0.1469481858627826	-0.0956729397027144	0.05130526611032165	0.05692181334430585	0.2322525928799239	-0.2824444852019634	-0.0143489894055332	0.03142243708898541	0.02455570626622919	0.04852246750742303	0.03995563702328288	0.07580231951064774	-0.04060763759942086	-0.002262783438902689	-0.5870091514375377	0.004863250799439748	-0.06668650990907944	-0.001074577193736253	0.06696622420657547	-0.1474866637084794	0.01771586883648319	0.1747792155834056	0.05271969720530914	0.05305177972210632	0.01777167102389538	-0.07282239149268994	-0.1830998428826873	-0.08276553977548914	-0.05708650720185589	0.003258419789244498	0.0139373050373635	0.01790140546986519	-0.007030668221267898	0.02377676644506597	-0.02367807618558889	-0.01497782531547371
0.134	0.9857847050219684	0.8905719815896868	0.1922366457213908	0.2022236781112488	0.2598964677316788	0.3126459743118687	0.3214209420187939	0.3878160281955017	0.192652055045876	0.2081968665463929	0.6801676883308836	0.7001681190288411	0.8174067264549321	0.7845815749158316	0.02006696444155442	0.05282466337649998	0.02000231465733611	0.02509755575520991	0.02000190832960111	0.02983430693879039	0.02023221713719271	0.09896113796380851	0.0200030014555989	0.02422950625731005	0.02001787595673938	0.08432460498554538	0.6796201526090594	0.4199923723160353	0.0292321467806216	0.04816474338255406	0.05503164195549414	0.07800721540804578	0.02003893997657636	0.04585496885207685	0.02027210805787058	0.1973049843948632	0.02197623639302162	0.02304417722827988	0.3998465464581449	0.3767792269853672	0.861848924878973	0.7108950815981653	0.02007915457874527	0.1483008486577152	0.1897340142175583	0.2351555897108554	0.02000133924594574	0.0669162942681029	0.02000761187443995	0.05913062240535977	0.4369934590631413	0.4525040155241397	0.1420078166999294	0.121544559682822	0.3558539067659244	0.1052538495367466	0.5834060407760655	0.1544272935987749	0.9791512177504261	0.4447258116385623	0.02003938739244676	0.02254771017763122	0.02002795074343493	0.0164067841345859	0.0200940992294068	0.0141185920594895	0.02308388227749184	0.03931113610082199	0.02001843777266714	0.01472132376154122	0.02000269354984183	0.03277982915949308	0.02000754939478193	0.06756827945203178	0.01246871945784456	0.1163160242538571	0.04336915696741021	-0.528479107640891	0	0	0.2682727393653429	0.05373844790338814	0.0008842851901072406	-0.01423863119688066	0.002054086145514563	0.0462034757106819	0.9279604221443822	0.07169503387202836	-0.2461355241279238	0.05151341513854171	0.2260152969559863	-0.1032613687535557	-2.051589608727552	0.3243417407498389	0.166694472439629	-0.0151823203906839	0.2181009960533865	-0.04837819214914767	2.738571979384012	0.04238508233444781	0.1376281585955819	-0.1872168565708938	0.1935255138526466	-0.01187308987001571	-0.1860323990811355	0.03022917676363939	0	0	0	0	0.9999129682115463	0.1947702293612415	0.2562069104926896	0.3196176681719713	0.193069590881115	0.6881087878723208	0.8058063785551499	0.02005313701983746	0.020001729801203	0.0200014318839944	0.02016051278686251	0.02000222910760779	0.0200134940022803	0.6596489775465274	0.02820775366450471	0.04461038777162191	0.02002722493800761	0.02024867590671374	0.02147017679928738	0.393705216500978	0.8382027691345946	0.02005896768705517	0.1872503653074223	0.02000101253691231	0.02000577303228802	0.4251096274585173	0.1330297199416503	0.3383146851073699	0.5700849872973044	0.9542957586338261	0.02002981666555089	0.02002122660816959	0.02007135867975093	0.02249453330439201	0.02001399837090612	0.02000208415841522	0.02000576206944728	0.1748595382085119	0.1592184428775225	5.222468663603451	-7.660029730082386	-1.787593160451027	0.8531145703444877	-0.08822723874051362	0.2598039069631222	-0.1230097763890618	0.8384131134455518	2.143023757221334	-1.1934172519862	-0.9784879641797818	-1.167818490212418	1.239429340362243	0.6924789904947062	0.6926186270249651	-0.4774413174275921	0.2631404320189466	0.1047348702357717	-0.09803491842535848	0.03168229141442862	0.04088996848411216	0.1788746711396233	-0.3752575680068603	-0.01493617653728988	0.03201066162714183	0.02526169378048293	0.05174077298814762	0.04124473375624464	0.07779679939889025	-0.05989175389027636	-0.003154393385699459	-0.5602416606222819	0.0332714132570529	-0.06921671311283656	-0.006038101331337318	0.03537501546933979	-0.2003215077486913	0.01919098293507733	0.1392924314623767	0.05447979848993014	0.05473559027121115	-0.03569085481907574	-0.09392326290908375	-0.2188124135419846	-0.1139838138178121	-0.07241172223070748	0.003135209157828482	0.01412807162921495	0.01833417786509801	-0.006502633787171756	0.02423545879812924	-0.02507070079264525	-0.01664708265975783
0.136	0.9867820769120049	0.8910567629369809	0.192434343501786	0.2023924229749017	0.259556326652164	0.3124486718776151	0.3212460908978554	0.3878608516380846	0.1926715178249261	0.2082628568221744	0.6807041779234837	0.7004737015462148	0.8164898804407541	0.7837395414357267	0.02006748950801503	0.05279421576061268	0.02000231650467603	0.02516214112953689	0.02000191024304895	0.02988553773868542	0.02023036148857823	0.09906814337684799	0.02000299974944725	0.02431330222946047	0.02001790461194091	0.08448212204517749	0.6781050466165232	0.4198534049415459	0.02914712645918529	0.04815898540761729	0.05374746682228584	0.07692300060668449	0.02003869005168428	0.04590428292488324	0.0202812371968459	0.1971686984349872	0.02197264108867685	0.02303482065594903	0.3993051247891375	0.376818875440709	0.860058256969111	0.710442431017258	0.0200791775276317	0.148340820675516	0.1894652541189695	0.2353995194452328	0.02000134215532676	0.06702700553175962	0.02000762976852124	0.05924175907367443	0.4359949066943119	0.4523803327536755	0.1410252091645898	0.1213361185333366	0.3542266878475657	0.1047812529169697	0.5822716923569065	0.1541687003417704	0.9772909544963271	0.4445658685863827	0.02003945303540948	0.02255385212204256	0.02002802053630121	0.01643521513961846	0.02009435764529901	0.01415567951345997	0.02307217653570987	0.03929864864787434	0.02001849151738294	0.01477022273570072	0.02000270713391307	0.03272832207064477	0.02000757120570544	0.06753333862773074	0.01269810521601782	0.113029605966693	0.04229650297542187	-0.5441388386371937	0	0	0.2683821271658454	0.05564695827107427	0.0008550005514965423	-0.01504595639976698	0.002147169057165578	0.046871867651936	0.9281084840765987	0.07637495166716005	-0.2460307938933136	0.05321620745013989	0.2258054635650828	-0.1065375192972439	-2.050924979289853	0.3402926979279393	0.1666602412601458	-0.01902350875122371	0.2180022274610999	-0.05038720404036028	2.738654775263983	0.04039041855623263	0.1372504641143809	-0.1904475966448559	0.1935020814417407	-0.01154608941041052	-0.1859714016691318	0.03075218983083474	0	0	0	0	0.9998825830830272	0.193657887398169	0.2559316026040463	0.3190951026035526	0.1925811146853965	0.6872346770835875	0.8032514012493932	0.02010671062321952	0.02000350766780613	0.02000289497808568	0.02032671282013351	0.02000449278482714	0.02002720774204627	0.6571787508664211	0.02927971183428479	0.04373326012247305	0.02005622787625546	0.02050456883023436	0.02290627755362244	0.3923579803113349	0.8347502374111381	0.02011930554506462	0.1868289858570853	0.02000205210687473	0.02001165713150995	0.4231916102752999	0.1317315376777713	0.3334489201910363	0.5658978035199794	0.9513809150759385	0.02005992219255286	0.02004284084833076	0.0201446352175238	0.02398641883500127	0.02002838222828504	0.02000421358305202	0.02001160174162637	0.1406754178693825	0.1877021064977022	5.210506743554585	-7.532817444982193	-1.732177576894094	0.7592795959221027	-0.08740571113054633	0.2598449204582862	-0.1238630081826912	0.8355169327684988	2.139769414299332	-1.189493163204857	-0.9737928966990276	-1.16463136499638	1.233381497110871	0.6903314877141522	0.6936885756988603	-0.4780052464943251	0.222585396948918	0.064307681178845	-0.09904163956426508	0.01335751805841	0.0251487440320968	0.1269500656009989	-0.466516964355304	-0.01550905448621518	0.03256987800674591	0.02596939107850373	0.05532575236785225	0.04255471997516283	0.07970605642243524	-0.07905557068268385	-0.002315097194784914	-0.5220729349254154	0.006915276316274546	-0.06613371285247047	-0.001781840105624414	0.004371366500500452	-0.2521636174325619	0.0208040224322118	0.1048036340297832	0.05622977824522903	0.05639741348807778	-0.08775962264181442	-0.1144166370265565	-0.2536360506416502	-0.1444909142520294	-0.08749020848674918	0.003005682598938759	0.01429975243980906	0.01875054127438078	-0.005986863121964751	0.02465738820341424	-0.02643100058686325	-0.01828922196874893
0.138	0.9877091131716479	0.891459322072744	0.1925651355533036	0.2024836944132962	0.2592155912155519	0.3122503963436831	0.3210281394711543	0.3878697937572133	0.192658482196896	0.2082975351452977	0.6811343931775172	0.7006773623191349	0.8154122464720783	0.7827169763308369	0.02006796346502058	0.0527625938973747	0.02000231987334494	0.02522780888854378	0.02000191289048276	0.02993818242186384	0.0202290433751072	0.09918204995071329	0.02000299941566413	0.0243997387951818	0.02001793963512364	0.08464331624843374	0.6765422080299738	0.4196763279515158	0.02906080331009481	0.04815317566082968	0.05253700809344131	0.07590616267592393	0.02003850214439286	0.04595397175375214	0.02028928123870706	0.1970319697982275	0.02196780742695953	0.02302445379547757	0.3986960741820207	0.3767972186461898	0.858137935116689	0.7098873049563963	0.02007926773613257	0.1483840316509785	0.1891093888928893	0.2355749554707454	0.02000134546038324	0.067141204451535	0.02000764992800035	0.05935619228892995	0.4349200399405794	0.452154049079095	0.1400184073611994	0.1210872419095861	0.3523579085909138	0.1042402482989173	0.5808778451691259	0.1538500193144502	0.9753655855999933	0.4443761182113718	0.02003952287418316	0.022559726297536	0.02002809835765526	0.01646396425866715	0.0200946684138198	0.01419355867436936	0.02306167548578244	0.03928715891042792	0.02001855477821813	0.01481992360238713	0.02000272050542791	0.03267413075402018	0.02000759319581083	0.06749514455640222	0.01292068038189897	0.1095069710438819	0.0411927514852224	-0.5595738026340115	0	0	0.2684953166469398	0.05753964368169683	0.0008241016978479088	-0.01585278178193305	0.002241542741148237	0.04749395008915341	0.9282659569303793	0.08110732545437041	-0.2459226635816118	0.05491253921861106	0.2255892931591901	-0.1095942216926388	-2.050228430130682	0.3562553970029188	0.1666184852270142	-0.0227044074440121	0.2178994642405309	-0.05237071108376191	2.738733458994132	0.03827266531501144	0.136866488972106	-0.1934971812480352	0.1934793816423295	-0.01114087139854149	-0.1859094546170269	0.03117876050936108	0	0	0	0	0.9998956364704159	0.1937388824777371	0.255492860864886	0.3182230461796934	0.1924305723002584	0.6862061699504236	0.7994161953387742	0.02005356988161689	0.02000177118224984	0.02000145493761377	0.02016830561150114	0.02000225636107404	0.02001372345857248	0.6552959105562735	0.02802769200858886	0.04334711974413223	0.02002786294176098	0.02028239953894512	0.02144717368294396	0.3909242746913492	0.830942579584224	0.02006060653523537	0.1849083304487519	0.02000103064170713	0.02000588044716696	0.4211655287523543	0.1306312250607777	0.3291802662709084	0.5607299351121763	0.9487290077643268	0.02003011553914479	0.0200216269606447	0.02007337861076538	0.02249037339341875	0.02001438651998565	0.02000212001162868	0.02000583190572656	0.1080217672374952	0.2168407735053683	5.194790232662239	-7.387975452521389	-1.677814951586839	0.6591124159424512	-0.0870583262224328	0.25850377339252	-0.1230521162552051	0.8312624189149267	2.133848339276283	-1.18654710833626	-0.9683901901338942	-1.160359674192997	1.228589379795322	0.6876906692909459	0.6950288360110992	-0.4770636434106772	0.1800341083881769	0.02714018022840772	-0.09951068145236425	-0.004615525311822836	0.009611385620190368	0.07695435390969399	-0.5556011767425513	-0.01611006232935226	0.03309312876907352	0.02667571793713135	0.05862023531501104	0.0438858319568114	0.08146879705100499	-0.09796197451957414	-0.003205219142804674	-0.4933699218570008	0.03404547376307292	-0.06914224641649712	-0.006968635397430137	-0.02587075527770994	-0.3026948962720306	0.02243686879950711	0.07067551362028743	0.05796682831418734	0.05803158321798067	-0.1382083748276131	-0.1343501908829584	-0.2871660931998654	-0.1740194642245741	-0.1021694322557095	0.002867449404302037	0.01444622749065815	0.01912591604278209	-0.005509302395720825	0.02503725756320468	-0.02775289602857305	-0.01989825839498369
0.14	0.9885649922531723	0.8917771408488292	0.192627544865831	0.2025016893878663	0.2588657449932823	0.3120495220034671	0.320759157121173	0.3878415890313087	0.1926141116773772	0.2083016295907711	0.6814595607671829	0.7007824935482156	0.8141836900694084	0.7815189245839238	0.02006843952751141	0.05272978649698488	0.02000232861074887	0.0252944946356889	0.0200019184279741	0.02999224231378278	0.02022877988651416	0.09930278197337832	0.02000300297383766	0.02448886150213028	0.02001800203842628	0.08480791983425025	0.6749361316907265	0.4194617948227788	0.02897610902608031	0.04814732225284611	0.0514031487204817	0.07495510121516911	0.02003842145045206	0.04600555250477732	0.02030623961568243	0.1968979401592844	0.02196276637866395	0.0230134116542329	0.3980242441778399	0.376716022042566	0.8560969186771157	0.709232721620798	0.02007958202491866	0.148430687813791	0.1886654520627544	0.2356823939882637	0.02000135084253274	0.06725886359215251	0.02000768235170643	0.0594738685323485	0.4337769454575612	0.451828761962809	0.1389917879270731	0.1207991569531683	0.3502554256677982	0.1036333984410138	0.5792342162717447	0.1534733050802463	0.9733939262238823	0.4441575537944336	0.02003962496005935	0.02256531774569897	0.02002822136921404	0.01649298749310823	0.02009521401539125	0.01423217236326218	0.02305230673269354	0.03927658572600639	0.02001866240570512	0.01487034688227438	0.02000273696897999	0.0326173401665671	0.02000762180024178	0.06745377195800997	0.01313598207830365	0.1057578343202584	0.0400583684261217	-0.5747678176423395	0	0	0.2686122732747537	0.05941363298540087	0.0007915900140863144	-0.01665872268195992	0.002337112821767303	0.04806798197795976	0.9284329537016184	0.08590017055294895	-0.2458111521886081	0.05659615811980016	0.2253672498764172	-0.1124061018200901	-2.049499973792689	0.3721939979079991	0.1665695420779346	-0.02620758083756758	0.2177927700553165	-0.05431606064675601	2.738807782855088	0.03603031314477113	0.1364765976133697	-0.1963634191540302	0.1934575684958982	-0.01065984739904818	-0.1858467511418231	0.03150856005782085	0	0	0	0	0.999721590361513	0.1924876657868304	0.2550472219607599	0.3174432309722846	0.1918987458913718	0.6851615257956239	0.7968199541343283	0.02010769160741037	0.02000359850259364	0.0200029455436435	0.02034060412568164	0.0200045530820628	0.02002770668866971	0.6528574626486398	0.02913304417733446	0.04264611541026169	0.02005753154906029	0.02066035321410102	0.02289332426185049	0.3895636415091974	0.827485595272595	0.02012299632381146	0.1842837011138252	0.02000209125314521	0.02001188956251589	0.4193018692014065	0.1293609062786636	0.3240612478757111	0.5563018529133918	0.9462140511487536	0.02006056702767424	0.02004370439141605	0.02014893581697557	0.02398323728130674	0.02002920373918012	0.02000428876074318	0.02001174933155946	0.07703325430326437	0.2466250192729537	5.176489165061843	-7.226605620985739	-1.624660268569606	0.5526201776722908	-0.0869078248254834	0.2563909649401125	-0.121496584341274	0.8259215209209874	2.125876430800661	-1.183666595734295	-0.9621676014950197	-1.155145329191453	1.224045331639434	0.6849138187311486	0.6966011061724158	-0.475032289931749	0.1378450372708336	-0.008968782645587661	-0.1016404458483251	-0.02378932697490881	-0.005435133617735636	0.02842052176153807	-0.6420036063787394	-0.01669459163807092	0.03358786614498596	0.02738459981902605	0.0621512011675705	0.04524086120231578	0.08311543898268184	-0.1165117093896746	-0.002358758390756022	-0.4562964649196671	0.00880719847256126	-0.06343471503577873	-0.002457120878848832	-0.05516844260406911	-0.3516208921692197	0.02424920978217646	0.03680612603542363	0.05968999908736394	0.05964044165110494	-0.1867630643474122	-0.1536249696939676	-0.319481290492695	-0.2025241211356967	-0.1163042504141022	0.002722955268455208	0.01457386783220577	0.01948506925780641	-0.005070310097074576	0.02537980140425177	-0.02903027141534928	-0.02146774903246522
0.142	0.9893650295704552	0.8920215503883235	0.1926098394634405	0.202444523665598	0.2585001581530381	0.3118419448733107	0.3204352141139854	0.3877736191259749	0.1925402524685146	0.208276455616762	0.6816826320543616	0.7007922213408475	0.8128138341856204	0.7801510628936469	0.02006888398086737	0.05269578515730981	0.02000233822410008	0.02536213286344119	0.02000192438856234	0.03004771850514629	0.02022861780336382	0.09943037717320594	0.02000300743427837	0.02458071757284877	0.02001806630445817	0.08497563129558357	0.6732948249415346	0.4192107247756833	0.02889010910711394	0.04814122703166538	0.0503374611867838	0.07406696681426912	0.02003837734634503	0.04605738441166587	0.02032160728606194	0.1967657321004129	0.02195667522152622	0.02300152004669314	0.3972926160193849	0.3765772698610286	0.8539428739960337	0.7084820837394522	0.02007992850232241	0.1484809644037341	0.1881386660441911	0.2357228164034675	0.02000135641849052	0.06737996388798828	0.02000771587092793	0.05959473188028092	0.4325786748701422	0.451408651188165	0.1379561455951794	0.1204733932273342	0.3479334479689167	0.1029634358944888	0.5773549371993685	0.1530408266089307	0.9713976410208038	0.4439113794745166	0.02003972894667248	0.02257061128036154	0.02002834809986305	0.016522241267803	0.02009578546972431	0.01427146096762023	0.02304397589327209	0.039266848135517	0.02001877432837123	0.01492141250083787	0.02000275298264862	0.03255804354986371	0.02000765001911856	0.06740930424640708	0.01334356779784357	0.1017928442166207	0.03889385080318444	-0.5897059934193968	0	0	0.2687329568520879	0.06126613510258125	0.0007574676513118783	-0.01746339728594916	0.002433781535868954	0.04859231736879409	0.9286096030023914	0.09076108599518706	-0.2456962922763837	0.05825975205189634	0.2251398493823948	-0.1149470131968008	-2.048739693356112	0.3880738148180851	0.1665137860728523	-0.02951394857247731	0.2176822338652139	-0.0562106097301285	2.73887749629182	0.03366203405267663	0.1360811592103391	-0.1990437734879671	0.1934367911118474	-0.01010553858065846	-0.1857834850939077	0.03174128533945156	0	0	0	0	0.9998500366397125	0.1922540501975374	0.2544548118914858	0.3163814123908227	0.1917205168648005	0.6840061156712344	0.7929538385125569	0.02005422759571634	0.0200018183657422	0.02000148164486293	0.02017084896550808	0.02000228845769517	0.02001395966828173	0.65111572046968	0.02784897865897775	0.04227793711985755	0.02002844770336974	0.02033431418435619	0.02142401630795364	0.3880734811417054	0.823638071490443	0.02006234594681076	0.1822778620451542	0.02000105143833207	0.02000600399329839	0.4174744404618133	0.1284261046385853	0.3196811409206102	0.5510157458273575	0.9440786232718231	0.02003046595924635	0.02002208485924526	0.02007563488788962	0.02248838655930698	0.02001481281366232	0.02000215893378914	0.02000590890319761	0.04785437545448867	0.2770269194855495	5.157299167188083	-7.049873319932692	-1.572846398233284	0.4398224749760707	-0.08676799288674764	0.254240390443154	-0.1205996210948654	0.8197533589484743	2.11666999521661	-1.179560823829361	-0.9550318067841261	-1.149242615290916	1.21823656797362	0.6821166382967736	0.6984598597094791	-0.4728528446389461	0.1017542815188307	-0.04771252024496712	-0.1062024069422335	-0.04437915920515642	-0.01965774034690748	-0.01837215721775045	-0.7252864978618088	-0.01730279223509387	0.03404574095121674	0.02809215829830522	0.06544785242724356	0.04661970208121817	0.08457041639651733	-0.1344012720829636	-0.003435346958143512	-0.4306819601634698	0.03467843634567123	-0.0667984737380604	-0.00775822753320305	-0.08340010889352321	-0.3986894140904373	0.02606003472827895	0.003667856894216179	0.06140525295793287	0.06121829025351971	-0.2328740295029125	-0.1719477291301406	-0.3502420751936122	-0.2297539162146736	-0.1297279514871851	0.002569578178637336	0.0146755891297041	0.01980101422934949	-0.004669816925770282	0.02567962074025846	-0.03025682846275608	-0.02299110611112427
0.144	0.9900729672847155	0.8921649170920855	0.1925276019512644	0.2023127769843975	0.2581173336384836	0.3116236494851615	0.3200542189310976	0.387663278071103	0.1924372425627067	0.2082233230295615	0.6818069688600386	0.7007102872069919	0.8113115630190461	0.7786200649366218	0.02006937263931855	0.05266059115125211	0.02000235294253159	0.02543065911686945	0.02000193321777342	0.03010461321399132	0.02022841215395449	0.09956458879815605	0.02000301572473384	0.02467535828071534	0.02001815177198116	0.0851460990760198	0.6716272020896371	0.4189248179969384	0.02880581527413624	0.04813478532834087	0.04933931471334668	0.07323699727778263	0.02003839355369422	0.04611088116187875	0.0203482875159145	0.1966386457447228	0.02195055333311872	0.02298908378061093	0.3965015614519945	0.3763831561271515	0.8516786439234684	0.707639274264781	0.02008044614730317	0.1485350585709734	0.1875256465730959	0.2356972716867439	0.0200013641218483	0.06750446442882235	0.02000776197768778	0.05971872322925139	0.4313370480320763	0.4508991605679717	0.1369194892667238	0.1201121301446877	0.3454011118834301	0.1022333868635945	0.5752500080360338	0.1525550911512486	0.9693972338558927	0.4436392104605476	0.02003986802690889	0.02257559205355159	0.0200285208809825	0.01655167257869559	0.02009658840936712	0.01431136633669598	0.02303678231552275	0.03925789631216947	0.02001892889876978	0.01497304057955947	0.02000277211958391	0.03249635092001722	0.02000768494285705	0.06736184295940267	0.01354301721484084	0.09762351917110446	0.03769972407680743	-0.6043747752388838	0	0	0.2688573216880607	0.06309444990186891	0.0007217375238018746	-0.01826642349236745	0.002531447926395691	0.04906540898241642	0.9287960482164869	0.09569724241015903	-0.2455781320741654	0.05989497256431197	0.2249076603518604	-0.1171901117001283	-2.047947740021694	0.403861442483967	0.1664516312275276	-0.03260285197830669	0.2175679699026031	-0.05804172990050117	2.738942346262797	0.03116666649495099	0.1356805483547159	-0.2015353633052191	0.1934171934423008	-0.009480582679959635	-0.1857198508916962	0.03187667559440116	0	0	0	0	0.998714664765417	0.1911007376766194	0.2539304678646856	0.3154374875961684	0.1911407215763836	0.6828493647928285	0.7903300053463731	0.02010927305616489	0.02000369769680732	0.0200030023997622	0.02033959784995714	0.02000462199749186	0.0200281673360594	0.6488537294619677	0.02898823746946221	0.04168067012299204	0.02005838811552938	0.0208684092839613	0.02288062977504622	0.3866124314903835	0.8200527110422503	0.02012637079456784	0.1814408935130521	0.02000213572924628	0.02001215377767844	0.4158107767476983	0.1273011675864438	0.314388438411803	0.5464124133336427	0.9420987751366845	0.02006132475178304	0.02004467923157227	0.0201537053853268	0.02398448317779231	0.02003009564929095	0.02000436971194513	0.02001191079731903	0.02059442571996044	0.3079211413559191	5.137948419343944	-6.859054869410993	-1.522466757864152	0.3207676016015312	-0.08616872605708019	0.2525465721311111	-0.1205493401643838	0.8130383980749067	2.10664674734953	-1.173654918990217	-0.9469757403581511	-1.142618696310332	1.210577221676447	0.6786678994073984	0.70081608168745	-0.4716451675031612	0.03680220153822285	-0.08354974157769721	-0.1123587038411079	-0.06616047651310929	-0.0333937468090157	-0.06324140472612082	-0.8051398731270545	-0.01788725802069401	0.03447589182096404	0.02880311730055242	0.06876762629007338	0.04802549835040244	0.08587175808558768	-0.1513484410390159	-0.002705240534522634	-0.3981316005061843	0.01047204179689718	-0.05831301185444734	-0.003001779421286065	-0.1105299949437017	-0.4437924854946275	0.02806678707828822	-0.02916100589199034	0.06309024408566492	0.06276844268914898	-0.2761429098968507	-0.1891243265064459	-0.3795677748619324	-0.2557811075022396	-0.1422989444660893	0.002410193795926198	0.01475140403001714	0.02010183397549411	-0.004284542955220707	0.02594226156234811	-0.03142628455845565	-0.02446132443399572
0.146	0.9907255482244275	0.8922260435928183	0.1923869045960351	0.2021119666964472	0.2577306833185619	0.31139528514974	0.3196293566121896	0.3875111209474454	0.1923061415814104	0.2081433141091421	0.6818394343188051	0.700541483330287	0.8096857580210497	0.7769329705787883	0.02006982880943244	0.0526241831667518	0.02000236800224777	0.02550000871073764	0.0200019421946367	0.03016292861780864	0.02022827520798144	0.09970556482336759	0.02000302450317738	0.02477283663531538	0.02001823733258609	0.08531894405413758	0.6699434792976698	0.4186062032231311	0.02872080478397767	0.04812813203368296	0.04841004506549134	0.07246880127251477	0.02003843355848971	0.04616448667754405	0.0203729076296568	0.1965159205666233	0.02194355712906368	0.02297595214642562	0.3956512432544526	0.3761358954752281	0.8493081209424961	0.7067083095512087	0.02008095835916817	0.1485931797233374	0.1868366326175022	0.235607272791855	0.02000137183832836	0.06763231847161791	0.02000780811442709	0.05984578167965	0.4300655982160357	0.4503063206806224	0.1358876395118996	0.1197177481548656	0.3426738054925306	0.1014464007204967	0.5729329861784619	0.1520186229302732	0.9674182090921304	0.4433428814159781	0.02004000627596645	0.02258024491590062	0.0200286931942214	0.01658123946083454	0.02009739414100804	0.01435182825092062	0.02303066084873128	0.03924969162653646	0.02001908302357708	0.01502515206509512	0.02000279057677823	0.0324323807421933	0.02000771895717556	0.06731149902060947	0.01373393384749194	0.09326217736867132	0.0364765394559499	-0.6187619718884378	0	0	0.2689853167918004	0.0648959785392772	0.0006844033131445983	-0.01906741577724701	0.002630008043454259	0.04948581156111236	0.928992446629345	0.100715369822127	-0.2454567375153169	0.061492467727667	0.2246713057736223	-0.1191079357339473	-2.047124330422472	0.4195248645582774	0.1663835343811796	-0.03545213491828009	0.2174501176386794	-0.05979681115040335	2.739002077554563	0.02854319832578174	0.1352751457389812	-0.2038349695769164	0.1933989140415525	-0.008787740394789712	-0.1856560434175901	0.03191452930115489	0	0	0	0	0.999398454264646	0.1908881857629652	0.2535545960608727	0.3145219612469304	0.1909247190892968	0.6816774929419042	0.7864552638286236	0.02005494368437644	0.0200018708232623	0.02000151171772374	0.02017142895399601	0.02000232493069433	0.02001421994857907	0.6473407836549746	0.02767973152578963	0.04146853763994951	0.02002902892574548	0.02040741372668801	0.02140126114448856	0.3850151294711699	0.8161005131253818	0.02006381644897108	0.1794432239046635	0.02000107492271973	0.02000614343670438	0.4142405913658078	0.1264756469080887	0.309974579736711	0.5410500451867823	0.940668053957197	0.02003086500229693	0.02002259401658469	0.0200781186120225	0.022491297221898	0.02001526787663394	0.02000220046109108	0.02000599245776938	-0.004662516994076377	0.3390760613810497	5.118449879111174	-6.655471172767148	-1.473591810098415	0.1955204817494645	-0.0854064400370575	0.2511598726901352	-0.1215085899614162	0.8057383548395664	2.095778007596119	-1.166115745932784	-0.9380607456805387	-1.135364438438028	1.201215968423019	0.6740544163123491	0.7038163016094043	-0.4719942624380775	0.01363204549777404	-0.1163811376737542	-0.1160490935384844	-0.08601320142185402	-0.0465484652415668	-0.1051390273947298	-0.8812916017241141	-0.01851808217719315	0.0348692948547027	0.0295129990896724	0.07222957553872157	0.04945784981501514	0.08694105636202627	-0.1670251503871052	-0.00363867979611611	-0.3691073669524	0.03515234281917141	-0.06197520520971656	-0.008411186436492911	-0.1365285221697859	-0.4867956389656095	0.03008666554602783	-0.0607421945509195	0.06476093613507784	0.06428513736119038	-0.316096374079794	-0.2050296728429586	-0.4071477434203881	-0.2804670129885319	-0.1538338590510755	0.002241687961651283	0.01481235476451861	0.0203577822320896	-0.003919563913846577	0.0261629366236261	-0.03253226115542958	-0.02587134166914539
0.148	0.9912714898500116	0.8921766762592888	0.1922029201673893	0.2018507700684977	0.2573344472895774	0.3111592792631754	0.3191545601360031	0.3873191590483057	0.1921472725270925	0.2080373960020705	0.6817837888998609	0.700291424875749	0.8079463635532482	0.7750975500616546	0.02007031094103155	0.05258652939975307	0.02000238828175461	0.02557011866751817	0.02000195410903065	0.03022266806064162	0.0202282734980854	0.09985359180677998	0.02000303710944334	0.02487320965423694	0.02001834982349015	0.08549373464678731	0.6682526074320138	0.4182576821249145	0.02863820336084625	0.04812146810646555	0.04755416978882285	0.07176439596121011	0.02003855686038008	0.04621956600895852	0.02041046167420366	0.1964004927680251	0.02193659379034217	0.02296231370817509	0.3947436305996434	0.3758378505777116	0.8468365574656506	0.7056935980653669	0.0200815723697222	0.1486555344341989	0.1860668413817239	0.2354546856863242	0.02000138174824151	0.06776349672306345	0.02000786723323838	0.05997584429730306	0.4287759159573015	0.4496371774851431	0.1348658000803513	0.1192929234152065	0.3397620943803681	0.1006058783891746	0.5704155998269475	0.151434103501233	0.9654833384173084	0.4430246599885527	0.02004018081699437	0.02258455488303236	0.02002891176593338	0.01661090950437599	0.02009842898481365	0.0143927882735561	0.02302574820183858	0.03924222037156986	0.02001927702309914	0.01507766717665527	0.02000281213488122	0.03236626840383562	0.02000775969711742	0.06725840268348633	0.01391594659399202	0.0887218615002435	0.03522487115090688	-0.6328567731944632	0	0	0.2691168860837021	0.06666823338074883	0.0006454694778098323	-0.01986598205930871	0.002729355150890465	0.04985218494723175	0.9291989685380493	0.1058217462276609	-0.2453321942104745	0.06304192265158169	0.2244314641122275	-0.1206724910643387	-2.046269743756661	0.4350335501960198	0.1663099981143746	-0.03803823569162977	0.2173288417434597	-0.0614632651061139	2.739056433065523	0.02579074828007457	0.1348653388242022	-0.2059390445875865	0.1933820858149136	-0.008029901249500055	-0.1855922578845967	0.03185472111887455	0	0	0	0	0.9970021655276708	0.1899136000144797	0.252944686933472	0.3134018217687727	0.1902976600017771	0.6804523666233527	0.7838633170648568	0.02011059217146863	0.02000380958063307	0.02000306636783366	0.02034144264633753	0.02000469951460642	0.02002876031299295	0.6453012976037108	0.02885661383702056	0.0410719766299221	0.02005977296761009	0.02112045211507986	0.02286712174556666	0.3834818648987298	0.8124475919259687	0.02012899000076481	0.1783951726996102	0.02000218552075841	0.02001244940821641	0.4128224580420084	0.1254626164945825	0.3045930747997177	0.5363594728081968	0.9393854540092115	0.02006216977560674	0.02004574849800995	0.0201589063714777	0.02399128575401096	0.02003102852717632	0.02000445519999202	0.02001208417926977	-0.02789639847513871	0.369979450850596	5.096928865271315	-6.440514495216828	-1.426250424883712	0.06418725540412766	-0.08467448771727691	0.2492665558993471	-0.1215625698393849	0.7976446311248673	2.083177799170109	-1.158584607605773	-0.9286003811657864	-1.127294988374429	1.192125132921054	0.6689662641601012	0.7071992654151558	-0.4721946169078774	-0.07369163272430158	-0.1439360815769956	-0.1200002549839883	-0.1059652519954251	-0.05930293346125862	-0.1444959825592192	-0.9534660324272589	-0.01913304051909941	0.03523625473330526	0.03022715631620968	0.07581858449093358	0.05092016267192992	0.08781737261754936	-0.1812547654484834	-0.002715873094006833	-0.3343409065429971	0.011945857546071	-0.05101563235311772	-0.003508583486506919	-0.1613142405369588	-0.5275392577639786	0.03230034557585598	-0.09174921653393271	0.06641445273566544	0.06577260994359253	-0.3524462180268518	-0.2195670763434535	-0.433103963086277	-0.3038323155670014	-0.1641913273219045	0.002067298578633509	0.01485456543250525	0.02059994238632616	-0.003551112288805982	0.02634588758685549	-0.03356844509222021	-0.02721372276392939
0.15	0.991743139046274	0.8920206450357152	0.1919617260217042	0.201533323431444	0.2569266610141678	0.3109149967174253	0.3186301789920383	0.3870875027749369	0.1919633117531988	0.2079070048331063	0.6816450396079416	0.6999653748395841	0.8061046406127615	0.7731219825476952	0.02007076384829771	0.05254760626094195	0.02000240840600534	0.02564092584327717	0.02000196590927344	0.03028383477890127	0.0202281760763173	0.1000088478137831	0.0200030498043813	0.02497653597225735	0.02001846069579904	0.08567000058105569	0.6665608939059811	0.4178821436408992	0.02855541108760822	0.04811486552798076	0.04677046943232439	0.07112510062327884	0.02003870021120295	0.04627459042039642	0.02044565297857064	0.1962920629662638	0.02192889188066143	0.02294809821665733	0.393784274858079	0.3754915852533239	0.8442755307612413	0.7045998967988961	0.0200821485576995	0.148722360307622	0.1852279777268721	0.2352416504238322	0.02000139149039309	0.06789796325678008	0.02000792532428768	0.06010884522049713	0.4274784692583444	0.4488990921562723	0.1338606492534396	0.1188404904431197	0.3366829582726509	0.09971535589354875	0.5677160062580847	0.150804438482508	0.963620855546489	0.4426870327686264	0.02004035190934296	0.02258851967104321	0.02002912584844563	0.01664063722561545	0.02009944471344615	0.01443418617554677	0.02302184984768709	0.03923545919616719	0.02001946590985299	0.01513050576822307	0.02000283278026215	0.03229815771979457	0.0200077989918712	0.06720269409370312	0.01408871108884765	0.08401625738883409	0.03394531360633855	-0.6466497563408733	0	0	0.2692519686285706	0.06840884737419199	0.0006049412698050574	-0.02066172056089911	0.002829379939737107	0.05016329664544546	0.9294157963348861	0.1110221884624835	-0.2452046093174688	0.06453211058775776	0.2241888702713727	-0.1218553425301017	-2.045384318723431	0.4503585384341977	0.1662315734412147	-0.0403362933554436	0.2172043320398545	-0.06302852763162309	2.739105154043882	0.02290854577427932	0.1344515224834569	-0.2078437259904528	0.1933668357552318	-0.007210088661146914	-0.1855286896649175	0.0316972189912077	0	0	0	0	0.9981802976166625	0.1893899244782332	0.2524875239636235	0.3123719250022839	0.1900768219193894	0.6792398208146324	0.7800808020544731	0.02005572394001882	0.02000192801275134	0.02000154483361179	0.02016921651402191	0.02000236496651573	0.02001451422892348	0.6439515332274588	0.02752200514509708	0.04097506816338729	0.02002978451801782	0.02050426883442764	0.0213788636111011	0.3819058528134587	0.8086092775030173	0.02006478745129189	0.1764437832002928	0.02000110078546433	0.02000629707613372	0.4114802388050224	0.1247839801800913	0.3002356687177112	0.531091896609344	0.9388345343185849	0.02003130820681742	0.02002314595625927	0.02008078264505998	0.02249814343951695	0.02001573185859631	0.02000224379708597	0.02000608096085469	-0.0490790394037091	0.4001777759250866	5.072117647802354	-6.215604893693254	-1.38044835419516	-0.0731069829305861	-0.08443305851858869	0.2460827360462135	-0.1195864321935373	0.7885210997283576	2.068188377922863	-1.152316327334209	-0.9188647970753615	-1.118330982392877	1.184704033904368	0.6641047702242829	0.710708650927757	-0.470728808584524	-0.09380304902326839	-0.1730432882709904	-0.1246841536389408	-0.1259466722053641	-0.07098681343675498	-0.1811465513654094	-1.021346197677047	-0.0197856905091331	0.03556676605638549	0.03094040788659209	0.0794200255688757	0.05241161544045566	0.08840874036989059	-0.1940377913337125	-0.003599769110267969	-0.3047284196078154	0.03544746196178967	-0.05460144396934598	-0.008954901295868267	-0.1846988934366067	-0.5656989814974348	0.03455425242817778	-0.1211457774489602	0.06804900127323406	0.06722365783752149	-0.384994588590931	-0.2325955589266536	-0.4571127663069885	-0.3255639576490509	-0.1731842583387119	0.001894296264878254	0.0148703027101099	0.02079579235857925	-0.003209432512813399	0.02648674696699969	-0.03452852101762234	-0.02848107718427708
0.152	0.9921119675045023	0.8917556102304999	0.191676055319033	0.2011604659842366	0.2564986497642405	0.3106589351971284	0.3180481234049101	0.3868143497561559	0.1917546979391173	0.2077538544365884	0.6814269086048284	0.6995684686792484	0.8041716551381121	0.7710151864063671	0.02007128172613428	0.05250740426884812	0.0200024333993513	0.02571236911186648	0.02000198058568798	0.03034643307596059	0.02022736625347644	0.1001712023212822	0.0200030661778345	0.02508287795636668	0.02001859303749401	0.08584721032314312	0.6648750733013902	0.4174825146685123	0.02847524309099111	0.04810821677514651	0.0460554613204908	0.07054638632990058	0.02003890669031176	0.0463308314890855	0.02049522746767428	0.1961933378939032	0.02192137769872501	0.02293350212993315	0.3927767076760089	0.3751000637656217	0.8416327379742854	0.7034326542482149	0.02008273032369785	0.1487938663422353	0.1843152048508727	0.2349706636505646	0.02000140343388171	0.06803568040932546	0.02000799647371592	0.06024472030700134	0.4261820371171439	0.4480997772197916	0.1328783871021538	0.1183636225267666	0.333448678172353	0.098778650388877	0.5648487645315783	0.1501329226526725	0.9618564557068023	0.4423329294922606	0.02004056063061345	0.02259211929542253	0.02002938568252698	0.01667037930282905	0.02010068068973259	0.01447596277400735	0.02301913140939868	0.03922938516392283	0.02001968983971771	0.01518359033646751	0.02000285641891839	0.03222820919148998	0.02000784485206956	0.0671445335340892	0.01425191091747711	0.0791596103360569	0.03263847872405505	-0.6601328882333488	0	0	0.2693904988845705	0.07011558294814194	0.0005628247568204492	-0.02145421663213625	0.00292997074532537	0.05041802369287043	0.9296431235791809	0.1163220465856193	-0.2450741133154264	0.0659509522781855	0.2239443163919109	-0.1226277123356564	-2.044468450313841	0.4654725177759231	0.1661488623094184	-0.04232026382994217	0.2170768034527508	-0.06448006159759839	2.739147980292001	0.0198959112040579	0.1340340996157806	-0.2095448557742649	0.1933532846711711	-0.006331464370258437	-0.1854655340883457	0.03144210165775239	0	0	0	0	0.9950364654938406	0.1885020377986734	0.2516777692061454	0.3109856868579927	0.1894147689255984	0.6779568923204823	0.7775992117434496	0.02011251580270124	0.02000392610015851	0.0200031350215317	0.02033008230791681	0.02000478252593686	0.02002931837113633	0.6420970481355275	0.02873283598692745	0.04066419407422707	0.02006104857230113	0.0214164639088557	0.02285463537908317	0.3803662177108875	0.8050098509059873	0.02013022978198921	0.1752018081727908	0.0200022394874295	0.02001277014289322	0.4102773297076171	0.1239242152445853	0.2948612164380804	0.5264569795952815	0.9384338641105336	0.02006310143219586	0.02004689336532357	0.02016438851201467	0.02400208869681054	0.02003195524529438	0.02000454337842607	0.0200122656130726	-0.06808680715095644	0.4297647649523836	5.046998465946416	-5.982207079968051	-1.336150858789857	-0.2161973364017505	-0.08402574936478169	0.2431877699682158	-0.1178919414967533	0.7788588725954561	2.052299251388819	-1.144866149543383	-0.9086860037937754	-1.108749570438944	1.176176722502571	0.6590366563176664	0.7145060056159247	-0.4690690169884664	-0.1826952143659904	-0.1993468917306998	-0.1317792295307385	-0.1474619974076858	-0.08206216101485161	-0.2153521067301105	-1.084694659795867	-0.02041189380180339	0.03587234756361499	0.03165873511587833	0.08291708498690906	0.05393582876086179	0.08876118043661084	-0.2053452538199594	-0.002762047443479964	-0.2737598619900162	0.01316251479723582	-0.04131090295239426	-0.003889178692936418	-0.2065704038514617	-0.6010805419743638	0.03698050676607969	-0.1497007273096574	0.06966507156442329	0.06864677325373102	-0.4136758256367076	-0.2440020206097884	-0.4792869721321828	-0.3456831266775018	-0.1806673837614285	0.001702134947105132	0.01486892140665309	0.0209786388562413	-0.002863969130485888	0.02659186426349335	-0.03540628935574977	-0.02966569259465432
0.154	0.9924028048517348	0.8913778173972378	0.1913513537708375	0.2007371248934751	0.2560620718171874	0.3103898008923631	0.3174212384649395	0.3864993983707248	0.1915232751613941	0.2075794727033223	0.6811373597026733	0.6991064761918857	0.8021575243023211	0.7687863261846177	0.02007177826106205	0.05246589516274255	0.02000245770222425	0.02578438792073049	0.02000199488432704	0.03041046728254436	0.02022652080409416	0.1003408619843718	0.02000308226746789	0.02519229957477906	0.02001872044219394	0.08602479990483226	0.6632019238158156	0.4170617685583419	0.02839532782468295	0.04810157488685313	0.04540937538341668	0.07002889594752716	0.02003911603266545	0.04638681093217976	0.0205424474266175	0.196104495783004	0.02191332390385999	0.02291850830301837	0.391722213379048	0.3746663399990123	0.838914145077379	0.7021975287255107	0.02008325477096221	0.1488703180239775	0.1833383365387048	0.2346441792246906	0.02000141503011148	0.06817660944967431	0.02000806553419307	0.06038341524930492	0.4248954726950634	0.4472470178332137	0.1319207686076705	0.1178655517103568	0.3300768722475538	0.09779967672516557	0.5618311616776611	0.1494229095591329	0.9602218659777133	0.4419655043599385	0.02004076268478425	0.02259532368409908	0.02002963705735331	0.01670009274478212	0.02010187622181036	0.01451805780802327	0.02301729682759325	0.03922396309519641	0.02001990424030602	0.01523684384226186	0.0200028789154554	0.03215659153004042	0.02000788875863645	0.06708409148228962	0.01440525864043223	0.0741666415995034	0.03130499307812717	-0.6732995284044319	0	0	0.2695324069716266	0.07178634022175097	0.0005191268516515742	-0.02224303948238455	0.003031013767067043	0.05061535325764274	0.9298811540651357	0.1217262050144833	-0.2449408616314755	0.06728558623127459	0.2236986524152926	-0.1229605886141561	-2.04352258641951	0.4803499050538841	0.1660625198239099	-0.04396304717171962	0.2169464959508531	-0.0658053606721839	2.739184650329102	0.01675223917345892	0.1336134817072614	-0.2110380073198747	0.1933415469062917	-0.005397332001032204	-0.1854029861997104	0.03108957704000977	0	0	0	0	0.99658631561356	0.1880488687796263	0.2514199108734936	0.3101212636182108	0.1891778934364037	0.6768026024857844	0.7739222843802224	0.02005669661540901	0.02000198737565283	0.02000158019086846	0.02016542592183216	0.0200024076349816	0.02001480698185497	0.6409477775375625	0.02737596063975304	0.04070501981478611	0.02003048609956812	0.02062930946226273	0.02135823368068748	0.3787274552547273	0.8011728557188453	0.02006521432452684	0.1732817378716048	0.02000112854558046	0.020006461952027	0.4091617345454353	0.1233169821732212	0.290631641011725	0.5213251421759793	0.9389767499086136	0.02003177787361448	0.02002372798845331	0.0200835437308459	0.02250742450163473	0.02001618113390344	0.02000228797533179	0.02000617285460503	-0.08481388192089788	0.4588690922658214	5.024234071901678	-5.741799842917571	-1.293301282765739	-0.3649005145524546	-0.08279467078025776	0.2420358979359489	-0.1185635700638678	0.769159375146993	2.03687253544801	-1.134042568713004	-0.8978508610222972	-1.098893420821883	1.164130226882191	0.6531936475340088	0.718784050400252	-0.4687292355157151	-0.2047612167610096	-0.2227755334849662	-0.1371194623076518	-0.1672259406641212	-0.09226959295282523	-0.2460758477396866	-1.143367586945472	-0.02109525701188962	0.03614263798379035	0.03237645296606172	0.08675191538133424	0.0554916994399154	0.08878108401976341	-0.2151447283649389	-0.00358761638899907	-0.2434978541200283	0.03552345204273512	-0.04447223743181144	-0.009337592302930143	-0.2268907754561443	-0.6335446416410637	0.03949770793295154	-0.1766020119902768	0.07126112016453458	0.07004092209787378	-0.4384278355838899	-0.2538256808744964	-0.4993576693529747	-0.3640568438386791	-0.1864453459544392	0.001501346030270593	0.01484186138153552	0.02111425330711145	-0.002560078269979674	0.02665585222260919	-0.03619564789406802	-0.03076000433738018
0.156	0.9926038112525938	0.8908979109719963	0.191011028120472	0.2002742385124801	0.2556200668014827	0.3101113997996057	0.3167530878701292	0.3861464997829367	0.1912686403012337	0.2073849759819708	0.6807826741099536	0.6985864234198613	0.8000725023964718	0.7664449079586171	0.0200723151374665	0.05242303106196802	0.02000248677066348	0.0258569243705352	0.02000201205522307	0.03047594281381751	0.02022543789387755	0.1005182473319223	0.02000310194898711	0.02530486839327996	0.02001887400632475	0.08620214539029109	0.6615482227713683	0.4166229602669942	0.0283185771629012	0.04809503520743408	0.04483350236539162	0.06957332557847395	0.02003940095050523	0.04644375139223927	0.02060479828867988	0.196027684826236	0.02190555840080473	0.02290321998439707	0.3906217800515113	0.3741935510130041	0.8361241911992547	0.7009004770380056	0.02008374699446551	0.1489519633057947	0.1822949120500422	0.2342649823488994	0.02000142881097307	0.0683207134955041	0.02000814752641496	0.06052485500758489	0.4236268986467275	0.4463486887788851	0.1309869476779718	0.1173492922629706	0.3265806630468979	0.09678253580037022	0.5586767992270092	0.1486777877694118	0.9587482215814707	0.4415883977188678	0.02004099924152554	0.02259812104874689	0.02002993207410952	0.01672973611169565	0.0201032740007157	0.01456041121982552	0.023016469366944	0.03921913693614672	0.02002014674546505	0.01529019058812493	0.02000290420385535	0.03208348949671268	0.02000793898201922	0.06702155893620985	0.01454849667175109	0.06905246424004312	0.02994549513376932	-0.6861444260899826	0	0	0.2696776189535539	0.07341916465530544	0.0004738553473764325	-0.02302773882173519	0.003132393289078414	0.05075438270716524	0.9301301008916916	0.1272390857963456	-0.2448050361395623	0.06852244651533648	0.2234527864537911	-0.1228248406542434	-2.042547224316304	0.494966916043032	0.1659732562423405	-0.04523662335689153	0.2168136744815657	-0.06699195374050379	2.739214901525211	0.01347698288782042	0.1331900893432695	-0.2123185163159488	0.1933317300529157	-0.004411139677047007	-0.1853412404848981	0.03064000057605239	0	0	0	0	0.9930770098883553	0.1875286819173924	0.2506870361141317	0.3087584257844303	0.188467911236369	0.6755582381208575	0.77156919467522	0.02011414086830116	0.02000404935524657	0.02000320861071121	0.02032466705045501	0.02000487096968913	0.02002998296269824	0.6393074772980923	0.02862340678252855	0.04054707045247029	0.02006265114899435	0.02174841029532931	0.02284302545002195	0.3771219481555514	0.7975538216708337	0.02013077386019882	0.1718951081842635	0.0200022969005885	0.02001311083299761	0.4081882600978204	0.1224944916747338	0.2853410104815111	0.5167829147820763	0.9397207771280878	0.0200640460405543	0.02004807977286359	0.02016994827676493	0.02401430412945921	0.02003282430264426	0.02000463210420222	0.02001245237596207	-0.09931168212944863	0.4870473718457968	5.001092591968964	-5.495879444033362	-1.251804859962676	-0.5189927037335827	-0.08147966295129087	0.2410854790375759	-0.1193926474364426	0.7590766997205676	2.020577863604388	-1.122370496039817	-0.8866308694287938	-1.0885168266244	1.151403645490873	0.6465832617257594	0.7234542608567829	-0.4684585514386684	-0.2848088063452263	-0.2388921819641842	-0.1410460175227962	-0.1854091997645734	-0.1021771491003302	-0.2734123913918538	-1.197252664047255	-0.02176688847078526	0.03638998850430239	0.03310005980526001	0.09064276944786116	0.0570830288493869	0.08851708420628271	-0.2234074349974044	-0.002659838569171198	-0.2118398486698093	0.01412353176247489	-0.02927974882108733	-0.004183670399459773	-0.2456356232503601	-0.6630067067752879	0.04217410684126337	-0.2024131772269534	0.0728400770453913	0.07139158923010618	-0.459245493387414	-0.2621906515862233	-0.5174542332161014	-0.3807918228588999	-0.1903488925100456	0.001295110918359615	0.01479884636710897	0.02123701664256429	-0.002268059453757	0.02668510433220249	-0.03689066123392955	-0.03175618687484612
0.158	0.9927335358367784	0.8903104986929014	0.1906645253715261	0.1997853619632401	0.2551825086143755	0.3098285495475556	0.3160521748371605	0.3857600742626534	0.1909924407507777	0.2071713415860684	0.6803710434626825	0.6980156365829456	0.7979284275832612	0.7640006313580043	0.02007281310117635	0.05237876757401897	0.02000251483049067	0.02592992139907139	0.02000202864337042	0.03054286512892968	0.02022446185832407	0.1007036423063581	0.02000312102920252	0.02542065350149107	0.02001902461764898	0.08637858361307323	0.6599179202013858	0.4161690680977625	0.02824289995900769	0.04808884203356619	0.0443337196386561	0.06918463286005173	0.02003970019682088	0.04650021930692338	0.02066470967937288	0.195963494614527	0.02189732778483467	0.02288760534204922	0.3894837080663422	0.3736850110819822	0.8332789370218905	0.6995477688924601	0.02008419136844808	0.1490390869326402	0.1811937221873208	0.2338358330714408	0.02000144207096624	0.06846795656397714	0.0200082264002612	0.06066896128515539	0.4223865079287377	0.4454127480757188	0.1300802050304888	0.1168177480521925	0.3229787440984294	0.09573142516269006	0.5554079395767841	0.1479011387318466	0.9574686510271465	0.4412054748907562	0.02004122555964897	0.02260049662792321	0.02003021466239652	0.01675926841782548	0.02010461057232214	0.01460296278316215	0.02301623711787542	0.03921482962844234	0.02002037566166133	0.01534355611856056	0.02000292811858163	0.03200909446698413	0.02000798674100526	0.06695713716553997	0.01468139796614659	0.06383249708014688	0.02856063248466925	-0.6986637013961929	0	0	0.2698260571366397	0.07501225392996945	0.0004270189603066034	-0.02380784136368071	0.003233991900400473	0.05083431956837266	0.9303901855412477	0.132864650679128	-0.2446668464723623	0.06964734926657523	0.2232076848901204	-0.1221913412309972	-2.041542907004525	0.5093016151131642	0.1658818386506914	-0.04611219920034517	0.2166786288948811	-0.06802740994032877	2.739238470201405	0.0100696385795541	0.1327643526460804	-0.2133815136459123	0.1933239346616227	-0.003376481033420988	-0.1852804905557744	0.03009389253321197	0	0	0	0	0.9949069300846771	0.1872229276987696	0.2505807664965726	0.3079615741014072	0.1882171796056309	0.674487848682457	0.7680888806179166	0.0200574605839869	0.02000205065620689	0.02000161800610984	0.02016397566759122	0.02000245259973615	0.02001518674259452	0.6383033066509618	0.02724856026959976	0.04080406068134427	0.02003159187630307	0.02078068169207041	0.02133830282829999	0.3756065958621534	0.7940359259412646	0.02006551009871429	0.1700147825348248	0.02000115771232181	0.02000663506796092	0.4073683769323903	0.1220057603152926	0.2813223147138427	0.5119892266821675	0.9415376643044152	0.02003225054880853	0.02002432321789168	0.02008630428162213	0.02251609262484933	0.02001659155146679	0.02000233166493684	0.02000626579214944	-0.1116460977466533	0.513831891882938	4.974534724352708	-5.245940692557409	-1.211546212267405	-0.6782293814017502	-0.08068749386674616	0.2387416654164602	-0.1177761259117081	0.7482703932860019	2.001972510354271	-1.112577024298638	-0.8753331431756715	-1.077317882242242	1.14113124558167	0.6394590448691126	0.7283805426127639	-0.4668423034222179	-0.3096120064225205	-0.2494745407411279	-0.1420502504913782	-0.2011036768489528	-0.111360593813133	-0.2968844604755348	-1.246166946786889	-0.02249394146659597	0.03660359304346356	0.03382336159538785	0.09476270226804243	0.05870840409866884	0.08786603914265327	-0.2302795208078687	-0.003276243760809812	-0.1773960784136698	0.03537787437478065	-0.03171050013103149	-0.009648644389781597	-0.2625533893424498	-0.6890668924099443	0.04497511697295745	-0.2264569036568531	0.07440013428918324	0.07270983585181783	-0.4760018038218252	-0.2690820612904432	-0.533299211284916	-0.395502769841746	-0.1922001284350346	0.001079537134905298	0.01473098588847193	0.02131242469256135	-0.002044940419309053	0.02667486272479874	-0.03748656967938188	-0.03264667562095277
0.16	0.9927914902994336	0.8896314288116149	0.1903135974793841	0.1992783796556543	0.2547371522038534	0.3095422147337838	0.3153082858299595	0.3853417356502202	0.1906954448365644	0.2069399202186738	0.6799062144427739	0.6974008455181522	0.7957377471939158	0.7614636681305837	0.02007335646227364	0.05233306592814829	0.02000254753277979	0.02600332495475538	0.020002048068594	0.03061124068535297	0.02022341487711201	0.1008973401301147	0.02000314350938397	0.02553972730862242	0.02001920802132192	0.08655338914912888	0.6583139962236398	0.4157026630374683	0.02817081628338532	0.04808295859854247	0.04390728969607407	0.0688615684301743	0.02004012244252723	0.04655739685555095	0.02073997255018697	0.1959136426767396	0.02188944961994443	0.02287175471707238	0.3883178753707269	0.3731447411293507	0.830395987838123	0.698146747653807	0.02008460551205294	0.1491319661615618	0.1800374532645352	0.2333602715205711	0.02000145743130743	0.06861830260410695	0.02000831773558514	0.06081567494103786	0.4211844624028771	0.4444474551874259	0.129208267536382	0.1162740500094148	0.319285690057211	0.09465076772794705	0.5520452783654385	0.147097194469503	0.956419885969477	0.4408210924337936	0.02004148415637368	0.02260243547279431	0.02003053779669686	0.01678865015975256	0.02010612649721335	0.01464565243058976	0.02301669505754168	0.03921093440579475	0.0200206247291306	0.01539686778550961	0.02000295447564982	0.0319336144132561	0.02000804021754117	0.06689104786642236	0.01480376655518176	0.05852237681614305	0.02715105913173291	-0.7108548155271004	0	0	0.2699776403797012	0.07656396428056336	0.0003786273790108239	-0.02458284728580745	0.003335690714948121	0.05085448131370701	0.9306616369621927	0.1386064029709882	-0.2445265311778675	0.07064558550998826	0.2229643722603643	-0.1210310942882505	-2.040510219474515	0.5233339505289293	0.1657890923768614	-0.04656036374337008	0.2165416738575591	-0.06889934462613506	2.739255091702735	0.006529729705190273	0.132336711653526	-0.2142219602456205	0.1933182539502157	-0.002297094873275096	-0.1852209288058514	0.02945195446305727	0	0	0	0	0.9913063971670786	0.1867464066645997	0.2496413131833845	0.3063456381673337	0.1874829278581229	0.6732495421531016	0.7659688042737531	0.02011584799897528	0.02000417819592697	0.02000328622783783	0.02032159904610534	0.02000496238833491	0.02003079787080801	0.636795748293242	0.02852926696401939	0.0407663027620955	0.02006517643730325	0.02210939789849057	0.02283206999488336	0.3741706739908699	0.7908012792184083	0.02013118900510533	0.1685874924575296	0.02000235632103615	0.02001346378360346	0.4067096670092389	0.1213739239078656	0.2762079296149305	0.5077948998838614	0.9436994811198552	0.02006500434049573	0.0200492801128194	0.02017543147477225	0.02402473429416728	0.0200335978064546	0.02000471819136564	0.02001263745661492	-0.1217972616739922	0.5394020518694377	4.945535819432316	-4.993461458528028	-1.172372732011433	-0.8423159818826512	-0.08017374393364421	0.2354228160781631	-0.1146262479611529	0.737103773521622	1.981618458368936	-1.104002538383247	-0.8637101566125606	-1.065462927612756	1.132562663327104	0.6324908056963038	0.7335059340805608	-0.4645085487823511	-0.376466408536783	-0.2569979403099614	-0.1445305792444821	-0.2173222919144975	-0.1199641205925922	-0.3174166192696453	-1.289939290855186	-0.02320504639242929	0.03679651565211282	0.03455330111637194	0.09894561876857083	0.06037172776963608	0.08688439747980953	-0.2359203260598903	-0.002350099724994906	-0.1462115601250085	0.01483316570592941	-0.01494147489941884	-0.004419653028443919	-0.2773656448599754	-0.7113197998827471	0.04792970891749495	-0.2488254506380496	0.07594304870215822	0.07399896754207864	-0.4885976785141841	-0.2743444835857908	-0.547001030278977	-0.4080870476372945	-0.1918085213611444	0.0008583766131382703	0.01464828216437063	0.02137510073354503	-0.001855974396956324	0.02663124084562274	-0.03797568523341176	-0.03342371532257715
0.162	0.9927949128562346	0.8888592178268007	0.1899363413922174	0.1987520146840075	0.254272418767813	0.3092473890061467	0.3145141416632761	0.3848892691520302	0.1903814819419271	0.2066927736908655	0.6793925933076822	0.696747695806907	0.793511921792822	0.7588443708294992	0.02007388657721179	0.05228588934433375	0.02000257871718375	0.0260770819688204	0.02000206666261993	0.03068107594421117	0.02022227459124835	0.1010995234464329	0.02000316505416527	0.02566216362034377	0.02001938319758724	0.0867257910865248	0.6567402894988077	0.4152261460389631	0.02809981213009024	0.0480771775584064	0.04354830776200676	0.06859863050292896	0.02004053899406726	0.04661383461593446	0.0208132049391309	0.1958793646692364	0.0218812810969277	0.02285574003099426	0.3871327753112325	0.3725771242351813	0.8274914857576482	0.6967052935611111	0.02008497610549387	0.1492308889096149	0.1788365162950093	0.2328422602455728	0.02000147209905477	0.06877171714291082	0.02000840496426752	0.06096493128529582	0.4200334544201336	0.443461312690498	0.1283856660136417	0.1157217363504054	0.3155207082371741	0.09354507017295391	0.5486167730335632	0.1462705942609984	0.9556438203382963	0.440439896726724	0.02004173055898023	0.02260392258937178	0.02003084519485117	0.01681784253988784	0.02010756525401977	0.0146884209565097	0.02301761169467743	0.03920735572619869	0.02002085753961406	0.01545005465564596	0.02000297923261428	0.03185726541361601	0.02000809070785231	0.06682352285601428	0.01491543787965287	0.05313786730842247	0.02571743285137784	-0.7227165288367744	0	0	0.2701322844177116	0.07807281616956972	0.0003286913214252483	-0.02535222672616101	0.003437369591129356	0.05081429476112059	0.9309446906527331	0.1444673902963547	-0.2443843586567862	0.07150202178971712	0.2227239308408297	-0.1193153695874152	-2.039449784920215	0.5370457738072929	0.1656959020389526	-0.04655125462292169	0.2164031487527432	-0.06959542720287827	2.739264500433391	0.002856790604441479	0.1319076166178851	-0.2148346853410603	0.1933147735157099	-0.001176862894537744	-0.185162746030575	0.02871508448103049	0	0	0	0	0.9934411565048606	0.1860573428310601	0.2492877797522674	0.3053134127131665	0.1872618988014116	0.6721990593237476	0.7627165873990495	0.02005872235509198	0.0200021135165489	0.02000165691478602	0.02015892774614115	0.02000249826051357	0.02001554794803325	0.6359524367064825	0.02713093754701228	0.04106188158571218	0.02003269734195333	0.02096376826632277	0.0213207840978721	0.372802260490894	0.787644304244476	0.02006571668589016	0.1668040067750649	0.02000118761121029	0.02000681308089907	0.4062841663616221	0.1212206717485803	0.2724705511218846	0.5035625153462058	0.9471535381989539	0.02003273937391185	0.02002492405143887	0.02008903715459007	0.0225250418337939	0.02001695793310242	0.02000237325767735	0.02000635636052317	-0.1297336742820476	0.5639627942311621	4.915977954974287	-4.73990430016248	-1.134113080374706	-1.010936862622467	-0.07930599150942952	0.2320501115291002	-0.1112681716429648	0.7260986475490645	1.960527436755514	-1.095198054503548	-0.8515076618303943	-1.053189712870828	1.124046005060383	0.6261236470828618	0.7388157499046593	-0.4623900831913869	-0.4004787643983417	-0.2691990889628505	-0.1506352737858684	-0.2352942647927104	-0.1270654469366721	-0.3352657989892189	-1.328491465630855	-0.02396512539659264	0.03695743787710576	0.03528316534186156	0.103208599085853	0.06207127784432862	0.08545354726521544	-0.2404071742570523	-0.003191025111209538	-0.1176014132791037	0.03495298385603261	-0.01610558599742481	-0.009804765090956969	-0.2898500303068725	-0.7294198771246371	0.05101913757075717	-0.2687834119636583	0.07746896123235794	0.0752525495955753	-0.4967940688967116	-0.277603919483101	-0.558324127129884	-0.4180930049189865	-0.1889490037133144	0.0006278301215081077	0.01454183492549851	0.02139147971545601	-0.001724376345846167	0.02655038812354787	-0.03835401770931844	-0.03407990321889631
0.164	0.9927495602744074	0.8880105770015385	0.1895441752733633	0.198202255069299	0.2537873403264992	0.3089383131370674	0.3136701866431815	0.3843999583569804	0.1900507581087902	0.2064321262720434	0.6788354470675451	0.6960616514941405	0.7912612066718829	0.7561531684464544	0.02007455352279096	0.05223723107466396	0.02000261380654108	0.02615114246412058	0.02000208789198773	0.03075237817712054	0.02022020577614298	0.1013100581326028	0.02000318970380958	0.02578803919557021	0.02001957637930946	0.08689494736758624	0.6552012375481443	0.4147417923331934	0.02803219092097173	0.04807115415929714	0.04324717024535932	0.06838766259242278	0.02004101218246406	0.04667060234768892	0.02090208343417832	0.1958621441191755	0.0218736896633838	0.02283969672854345	0.3859329656434393	0.3719869458841333	0.8245750375912012	0.6952319258080624	0.02008532285541342	0.1493361471055855	0.1775958996375181	0.2322867475223032	0.02000148875153923	0.06892816833355901	0.02000850407091205	0.06111666583093892	0.4189447005987411	0.4424632819099069	0.1276226302172518	0.1151650953552441	0.3116986414582306	0.09241896080976457	0.5451446909198667	0.1454265030736202	0.9551785910246445	0.4400670491469206	0.02004200902799821	0.02260494315390904	0.02003119026538248	0.01684680844727292	0.02010916674994687	0.01473121056756781	0.02301918994211651	0.03920403021582444	0.02002110473566497	0.01550304837333509	0.02000300595361479	0.03178027552920827	0.02000814608872113	0.06675481382101324	0.01501627896587019	0.04769476885555417	0.02426041263459405	-0.7342488565127632	0	0	0.270289902194818	0.07953749945210462	0.0002772225978106376	-0.02611541645894039	0.003538907349427616	0.05071329466465706	0.9312395877547345	0.1504502112456124	-0.2442406279209358	0.07220120625292369	0.2224874999958478	-0.1170158433402699	-2.03836226091785	0.5504208551266648	0.1656032122989599	-0.04605473207897352	0.2162634175629876	-0.07010339168993768	2.739266429864958	-0.0009496490401874336	0.1314775282324683	-0.2152144298914056	0.1933135710514756	-1.980597359093467e-05	-0.1851061310212565	0.02788439207586775	0	0	0	0	0.9899336413166585	0.1856842731379046	0.2482602843138902	0.3035882405395042	0.1865076466088591	0.6710077445511716	0.7608211880578126	0.02011905165012864	0.02000430173323266	0.0200033646967081	0.02030476259205327	0.02000505411354576	0.0200314302786313	0.6346263113686419	0.02844108739663251	0.04100572060227459	0.02006689678244213	0.02250189692452482	0.02282477207613047	0.3714548749194623	0.784662069677487	0.0201315566889709	0.1654071116225458	0.02000241674603751	0.0200138243036629	0.4060158537385049	0.1208901667720966	0.267599965548228	0.4998649440284946	0.9509554634829005	0.02006599948773945	0.02005048505974641	0.02018085876062514	0.02403701743045463	0.02003428878144322	0.0200047984706849	0.02001281504563059	-0.135454776024988	0.587148949341327	4.887420611685894	-4.486693812684307	-1.096563248173206	-1.183733933208955	-0.07825860346990383	0.2292740979649318	-0.1088201872768129	0.7151539506903932	1.939365683833098	-1.085052374416232	-0.8390316065343051	-1.040686526840261	1.114181780587419	0.6195004441012852	0.7443876856388989	-0.4606347798770001	-0.452896248984532	-0.2803925833716541	-0.1587807206866743	-0.2541665887743381	-0.133465011606347	-0.350311220791012	-1.361844372815379	-0.02468673224767975	0.03709999688726271	0.03602027516754715	0.1072969886202477	0.06381099127473268	0.08363874114535289	-0.2437570333243136	-0.002592458698173197	-0.09424154338584276	0.01516313707688997	0.002115982542994174	-0.004448269401125623	-0.2999271017386627	-0.7432334602356847	0.05426515683495663	-0.2863268989091816	0.07897970054648215	0.07647716892720695	-0.5004859621774675	-0.2786718197378557	-0.5674128384752095	-0.4255780265110128	-0.1834603940950765	0.0003918245729235804	0.01442180941417379	0.02139618587171417	-0.001602805175144544	0.0264380883984077	-0.03861657000105674	-0.03460773991551708
0.166	0.9926690420822397	0.8870855239300129	0.1891440763764992	0.1976319755238233	0.2532908668876978	0.3086137546835986	0.3127862755436728	0.3838740434274811	0.1897053026981561	0.2061596856433741	0.6782429348498139	0.6953490473274977	0.7889941922318218	0.7534003676547188	0.02007521874086581	0.0521870381443264	0.02000264703382349	0.02622545836700368	0.0200021080859882	0.03082515483676997	0.02021830858819583	0.1015292265173849	0.02000321314631676	0.02591743213637842	0.02001975805872278	0.0870599897913856	0.653702396377526	0.4142519204226427	0.02796596311848427	0.04806488013919619	0.04300540395390488	0.06822799210136293	0.02004146339721768	0.04672633759845971	0.02098930655684185	0.1958634610752425	0.02186597603190697	0.02282365290984131	0.384717462489837	0.3713789437821777	0.8216485642815738	0.6937351524391731	0.02008564102709725	0.1494480387756785	0.1763202649509555	0.2316985170154239	0.02000150455990324	0.06908762498426789	0.02000859818373399	0.06127081456762768	0.4179268846206261	0.4414623156805027	0.1269193200325822	0.1146083914943036	0.3078377819444909	0.09127705147632362	0.5416540608285385	0.1445700832032319	0.9550916826782214	0.4397081434944743	0.02004227231111297	0.02260548229197963	0.02003151638338925	0.0168755116096515	0.02011067684764862	0.01477396446514764	0.0230210771860371	0.03920089114168523	0.02002133386732283	0.01555578249145189	0.0200030308683586	0.03170287944054071	0.02000819803721376	0.06668518217523553	0.01510618839788995	0.04220883027627146	0.02278065622050983	-0.7454530298916556	0	0	0.270450404208352	0.0809568778635108	0.0002242341808765015	-0.02687181700375788	0.003640181984910539	0.05055112059979777	0.9315465741729055	0.1565570311269024	-0.2440956691028767	0.07272748113024656	0.2222562751964297	-0.1141047474486859	-2.037248335564225	0.5634449039146324	0.1655120282114347	-0.04504056195260374	0.2161228687241654	-0.07041105254066161	2.739260612512278	-0.004890077152768038	0.1310469177484735	-0.2153559001287605	0.1933147160748476	0.001169921397902294	-0.1850512701254202	0.02696121283524274	0	0	0	0	0.9923355302128686	0.1851250856589714	0.2480452089908569	0.3026726342003926	0.1862907100133456	0.6700912868641418	0.7577633930346507	0.02006059644939124	0.02000217521391225	0.0200016963714708	0.02015481666373043	0.02000254400432756	0.02001586224234914	0.634004793804976	0.02702615465027274	0.04142815336714493	0.02003359500930124	0.02117817129155473	0.02130648723995175	0.3700377154543685	0.7815392017537127	0.02006607109413729	0.1636500413020157	0.02000121782815791	0.02000699361289865	0.4059369855530078	0.1208557764990269	0.2641825482920572	0.4962172011670915	0.956846046597793	0.02003321946118036	0.0200255155426821	0.0200916924056302	0.0225339014606479	0.02001727651772553	0.02000241108324456	0.02000644206290601	-0.138989825659391	0.6086395862446587	4.86066713861339	-4.235229262452237	-1.059504412650327	-1.360332167808449	-0.07705630773081572	0.2275175046561557	-0.1077038496532168	0.7042075829248723	1.918509797433809	-1.073015075003398	-0.8265378958483658	-1.028059142802296	1.102317616622925	0.6118181398405323	0.7502857585778193	-0.459181118474611	-0.4751182590507612	-0.2891919046853428	-0.1656730794973669	-0.2715205880228169	-0.138898608865664	-0.3617333422973315	-1.390132414638282	-0.02549852495398289	0.03721327780343858	0.03675768483598981	0.1118736767305124	0.06558898946756066	0.08133096263590234	-0.2459106209425904	-0.003451885389316747	-0.06647944359108607	0.03421865879408167	0.002364506651521903	-0.009798198119251426	-0.307699919455875	-0.7528518112249516	0.05765518212700897	-0.3014679147986377	0.08047503370328972	0.07766692604237534	-0.4997394756300729	-0.2777197318301398	-0.5741268468552492	-0.4304163544386461	-0.1749199789835218	0.0001463568794300585	0.01427927297684895	0.02135577462480959	-0.001540792591026672	0.02629113299199374	-0.03875874481417919	-0.03500016233635937
0.168	0.9925610367190125	0.8860982582192966	0.1887484755752144	0.1970482676802322	0.2527837607229255	0.308276039432217	0.3118654581172819	0.3833147870156978	0.1893451472277199	0.2058768398693698	0.6776210957730094	0.6946169565391688	0.7867195513225583	0.750595934805029	0.02007605315172937	0.05213526766739165	0.02000268391752897	0.0262999850625647	0.02000213078395302	0.03089941411788096	0.02021623141806967	0.1017575619617999	0.02000323944569084	0.0260504233131768	0.0200199577067091	0.08721998033805738	0.6522489949016762	0.413758966874558	0.0279033930683317	0.04805826532179367	0.04281842094929308	0.06811754283439013	0.0200419752327766	0.04678206316326598	0.02109162828381518	0.1958842562782919	0.02185895349170469	0.02280769334079352	0.3834867193045011	0.3707576465293537	0.8187148280644505	0.6922232709528776	0.02008598512158247	0.1495668825095693	0.1750164635551671	0.2310826186357947	0.02000152222411411	0.06925006080253569	0.02000870346027227	0.0614273149682317	0.4169898709535451	0.440467287173773	0.126276368340918	0.1140554656654133	0.3039526217755899	0.09012393201478557	0.5381665978043888	0.14370653961362	0.9554216874796972	0.439369470348457	0.02004256100813212	0.02260552475495381	0.02003187507079884	0.01690391721923013	0.02011232375611853	0.01481662591773382	0.02302337315674692	0.03919784895095243	0.02002157094797075	0.01560819331839749	0.02000305712259512	0.03162532364536082	0.0200082538912079	0.06661490814577119	0.01518509613966041	0.0366956635308246	0.02127881770331141	-0.7563314549269518	0	0	0.2706136988600645	0.08232999291027218	0.0001697402805309028	-0.02762079014137573	0.003741070873944126	0.05032751307352985	0.9318658997220901	0.162789600910665	-0.2439498437687005	0.07306509832748281	0.2220315067772824	-0.1105550233610216	-2.036108723588299	0.5761055845156147	0.1654234152491381	-0.04347860538339234	0.2159819149483619	-0.07050632460048455	2.739246779886835	-0.008965011441546421	0.1306162669963174	-0.2152538259683003	0.1933182696658427	0.00238803826040223	-0.1849983467827657	0.02594712232632022	0	0	0	0	0.9889951046747829	0.1849819241572429	0.2470347918342842	0.3009618006907516	0.1855132532632748	0.6690053590847089	0.7560808882129206	0.02012303247217524	0.02000442546326249	0.02000344430760231	0.02029814078888864	0.02000514574953648	0.02003207511540485	0.6329048794719632	0.02836681818135083	0.04142579801422643	0.0200687488742126	0.02291407751552434	0.02282017850235193	0.3686669075531869	0.778612975736354	0.02013259918954805	0.1623212852514448	0.0200024774333053	0.02001418740394958	0.4060551615795292	0.1206522414009258	0.2596037027005445	0.4930827961111863	0.9625978139733629	0.02006692418578079	0.02005164751083943	0.02018602251747681	0.02404725918023903	0.020034871571945	0.02000486928252864	0.0200129801207195	-0.1404477376895654	0.6286533100655511	4.833878206444568	-3.986852849428713	-1.022693614266898	-1.540322771486926	-0.07570429450346222	0.2256333691228439	-0.1064722249675577	0.6935027347636091	1.897232196130529	-1.060883478703591	-0.8137132042099856	-1.015217382794198	1.090474801023185	0.6037635387433546	0.7564345892537301	-0.4579095446978638	-0.515108888175331	-0.2938208814871164	-0.1719375185995095	-0.2875080710583403	-0.1438701569414306	-0.3697978424771799	-1.413476430769748	-0.02626427884486776	0.03731078956517635	0.03750289662911079	0.1164640482533068	0.06740922726490847	0.07858686401775627	-0.2468386708583295	-0.002933255999757651	-0.04502031929878139	0.01515345111237813	0.02159422952550279	-0.004364019746766167	-0.3132222526072034	-0.758341577641754	0.0612172206327309	-0.3139947716590353	0.08195886810539135	0.07882883284246289	-0.4945482395031118	-0.274893787687742	-0.5786229665723096	-0.4327017457347124	-0.1632278876662244	-0.0001048505234856615	0.01412425661423645	0.02130374087805979	-0.001505921768758119	0.02611479722721387	-0.0387762765133948	-0.03525012360213861
0.17	0.9924365139091614	0.8850501897698657	0.1883486753784356	0.1964549858968222	0.252268944212964	0.3079268335725747	0.3109120365640134	0.3827251872309611	0.1889732439317942	0.2055852125651856	0.6769768044941642	0.6938722296969441	0.784446279320813	0.7477496840302941	0.02007688682772214	0.0520818547271644	0.02000271875725484	0.02637467988497948	0.02000215228150199	0.03097516443295069	0.02021469196378242	0.1019954079931579	0.0200032643189728	0.02618709491877387	0.02002014543484023	0.08737394827530638	0.6508434749045665	0.4132653018825033	0.02784272007367426	0.04805137810898542	0.04269021503535966	0.06805717312171744	0.02004246985244533	0.04683645802790014	0.02119244783821799	0.1959262747257842	0.02185189596390793	0.02279182747992583	0.3822416123809909	0.3701275309965029	0.815777315404235	0.6907045154314452	0.02008632190725238	0.1496929771673205	0.1736920649869404	0.230444569936162	0.0200015389044405	0.06941545174759346	0.02000880292023341	0.06158610543068095	0.4161376316322956	0.4394868752414483	0.1256913274212861	0.1135099061237821	0.3000608547482936	0.08896415670075496	0.5347091468162238	0.1428411754474783	0.9562282676703577	0.4390575264869194	0.02004283080948973	0.02260505549389288	0.02003221158842863	0.0169319916640045	0.0201138656954447	0.01485914021969817	0.0230257568140289	0.03919481452236408	0.02002178855201232	0.0156602194003303	0.0200030813833592	0.03154786003656609	0.0200083059034558	0.06654428103212749	0.01525296316881265	0.03117066204528878	0.01975554523803193	-0.7668876569964744	0	0	0.2707796928152391	0.08365606687636847	0.0001137564235428115	-0.02836165704982264	0.00384145097094551	0.05004230935987517	0.932197817321879	0.1691492751202634	-0.2438035449652177	0.07319833672306096	0.2218144983390831	-0.1063404793420777	-2.034944162435202	0.5883925130878694	0.1653384988890384	-0.04133901703765814	0.2158409929947155	-0.0703772485523694	2.739224662423545	-0.01317501221944104	0.1301860682674966	-0.214903021821567	0.1933242842244981	0.003630146632321495	-0.1849475410311126	0.02484394780814215	0	0	0	0	0.9916341765727369	0.1842957096141863	0.2468521859081463	0.3000682749480422	0.1853219703255549	0.668218825388416	0.7532640671125836	0.02006300439183784	0.02000223787846066	0.02000173633109941	0.02015874878854137	0.0200025894436885	0.02001617479620556	0.6324326629363365	0.02693860558115428	0.04200218624769411	0.02003464477285049	0.02141863753626606	0.02129477401050102	0.3672395641525973	0.7755672419407278	0.02006692465688668	0.1606503560988342	0.02000124770661798	0.0200071727710657	0.406221658633862	0.1206829246472953	0.256549901317522	0.4901520401549038	0.9710203178196639	0.02003364199347701	0.02002607074782385	0.02009414794104736	0.02254042246231026	0.02001752814531738	0.02000244312245975	0.02000651958675406	-0.1399339931784701	0.6471802603023198	4.805628456646867	-3.742867816003053	-0.9858776575647223	-1.723278383095555	-0.07417797921170295	0.2227836561773952	-0.1038141948513157	0.6831370469616128	1.874955380451476	-1.050050562650987	-0.8005017905460885	-1.002062136610105	1.080227523964917	0.5961177463987426	0.7627407436619309	-0.4566841409509466	-0.5349100276475718	-0.2990833321243304	-0.177255766229327	-0.30188524861078	-0.1476589539492484	-0.3743887810175849	-1.431981584435359	-0.02713691720063008	0.0373818995007043	0.03824880326822021	0.1214341819341167	0.06926974049954168	0.07529964584926099	-0.2466875305060196	-0.003747484920075859	-0.01684460523429933	0.03317337532277101	0.02344910826881865	-0.009693755266898751	-0.3165375100744063	-0.7597540118993201	0.0649115062898712	-0.3236628504181955	0.08343045363029047	0.07995722447754881	-0.4852815004529175	-0.2704460766154271	-0.5807837029527803	-0.432220401301462	-0.1481010212265143	-0.0003654472023062252	0.01394825184940627	0.02120836344610759	-0.001536584770334631	0.02590670822824585	-0.03866535294757283	-0.03535109303473921
0.172	0.9923011298909694	0.883950816243138	0.1879541759873707	0.1958534446309292	0.2517449710303403	0.3075670666665537	0.3099277207868933	0.3821080718815248	0.1885898541133906	0.2052865968267467	0.6763158529994708	0.6931215622900184	0.7821836901196498	0.7448711795054065	0.02007795933258866	0.05202676697531612	0.02000275726245482	0.02644950412717196	0.02000217616673782	0.03105241487026425	0.02021422303708561	0.102243507484854	0.02000329176421246	0.02632753172384448	0.02002034589702089	0.08752085321192649	0.649485817310227	0.4127727719152957	0.02778597882053134	0.04804410126966702	0.04261444626452867	0.06804418356601143	0.02004303077321928	0.04689048451176103	0.02130743595067891	0.1959901522725752	0.02184563121690677	0.02277615066314204	0.3809821463448071	0.3694929195697327	0.8128372245708827	0.6891868946328458	0.02008677080810962	0.1498266648114142	0.172347958425349	0.2297895315443438	0.02000155719579503	0.0695837761237685	0.02000891216224922	0.06174712624562495	0.4153695527570656	0.4385284899414358	0.1251594784029057	0.1129745600682635	0.2961771822867262	0.08780227178099646	0.5313039896353879	0.141979426084836	0.9575730544397437	0.4387795260741305	0.02004311440385167	0.02260405881948511	0.02003257218592114	0.01695970248138484	0.02011550072364218	0.01490145058095755	0.02302820646089539	0.03919167030006808	0.0200220042949015	0.01571180184540103	0.02000310618616807	0.03147075015090561	0.0200083605078952	0.06647360736165943	0.01530978096973517	0.02564892073536587	0.01821147886196331	-0.7771262072887659	0	0	0.2709482913663725	0.08493450510904786	5.629953613177207e-05	-0.02909369683628225	0.003941198998703784	0.04969543983909007	0.9325425822153491	0.1756370243608474	-0.2436571970645799	0.07311161933280136	0.221606604876943	-0.1014359495920637	-2.033755408382197	0.6002972297802829	0.1652584638499972	-0.03859244910504038	0.2157005633935622	-0.0700120198024422	2.739193989384046	-0.01752069631071981	0.1297568240941839	-0.2142984457539873	0.193332803246135	0.00489174272969915	-0.1848990289943574	0.02365377763964156	0	0	0	0	0.9884387911551643	0.1842967063618106	0.2458063990909489	0.2983425566955706	0.1845337730621002	0.6672536076231017	0.7518468217472897	0.02012844109220492	0.02000455255997649	0.02000352470419904	0.02031182868545904	0.02000523578418377	0.02003265005318577	0.6314353342428283	0.02830800503885163	0.04203243181625779	0.02007077677148239	0.02333916994930219	0.02281849886039015	0.3658436780878151	0.7726758296267285	0.02013502919701726	0.1593165987080374	0.02000253602959478	0.02001453955574937	0.4065044346782826	0.1205074517008064	0.252320580730703	0.4876910971371587	0.9794649409127362	0.02006767987856725	0.02005269777482908	0.02019056499481705	0.02405309181458995	0.02003527763398038	0.02000492629494154	0.02001312475109821	-0.1374797787218592	0.663047050837553	4.778674576221099	-3.504484478980265	-0.9487862793110482	-1.908722226191445	-0.07324065145394336	0.220558817886771	-0.1017037939695789	0.6722492222351107	1.852728100824698	-1.03823299127334	-0.7881305889475058	-0.9888639055507805	1.06886644137684	0.5885831782576054	0.7691684971263925	-0.4553574163066811	-0.5664139654721982	-0.3020803639700888	-0.1824985649781313	-0.3150236357579902	-0.150858591196168	-0.375738407178013	-1.445730180922489	-0.02793909046590001	0.03744020934289091	0.03900301887294128	0.126717508591411	0.07117442673843928	0.07152386338885308	-0.2457036460110751	-0.00332288250991254	0.002359837667913067	0.01478507033911373	0.04345332882417646	-0.00417497566286127	-0.3177181465266356	-0.7572068548086687	0.06881020697518683	-0.3309844638445632	0.08489229922264671	0.08105918533721479	-0.4725216071909039	-0.2646803015752169	-0.5807325723002039	-0.4290869422352933	-0.1292844389175175	-0.0006322638703319183	0.01376062922020969	0.02109980017309786	-0.001615715476424267	0.02567116036512064	-0.03842255337913767	-0.03529668042652834
0.174	0.9921708040489007	0.8828071571453209	0.1875967661426565	0.1952542297624974	0.2512269020638664	0.3072001229167269	0.3089259512789629	0.3814677759904188	0.1881952072883626	0.2049820213257366	0.6756484669887314	0.6923723822825356	0.7799407120497507	0.7419698659546518	0.02007903125086165	0.05196992969117296	0.02000279343132455	0.02652442071533586	0.02000219865263447	0.03113117458778526	0.02021439545719702	0.1025021292348464	0.02000331748095342	0.02647181963390787	0.02002053380002855	0.08765962844286158	0.6481720567693428	0.4122827060144532	0.02773140944205545	0.04803637358903447	0.04259366453604018	0.06807739728759102	0.02004357135129242	0.04694285366711783	0.02142108634753407	0.1960778821551637	0.02183942229232251	0.02276066872666744	0.3797066059232973	0.3688579894746972	0.8098939368855733	0.6876782096331053	0.0200872237294195	0.1499682365753027	0.170970049609586	0.2291205772252143	0.02000157431633965	0.06975501495057504	0.02000901446393805	0.06191031894428553	0.4146768878380904	0.4375983452480962	0.1246695946082668	0.112451694817425	0.2923202568202217	0.08664287417391364	0.5279761413069376	0.1411266850679407	0.9596051443362182	0.4385440949390461	0.02004337477372913	0.022602519506332	0.02003290671355119	0.01698701880634286	0.02011701146001543	0.01494350340902848	0.02303018304306985	0.03918826628440333	0.02002219807648537	0.01576288432963698	0.02000312883995468	0.03139425975700376	0.02000841090703813	0.06640320182911462	0.01535557084676805	0.02014515676345068	0.01664724852120695	-0.7870526152422267	0	0	0.2711193988009056	0.08616489731042862	-2.61197068009082e-06	-0.02981614547656574	0.004040191631994415	0.04928692589347376	0.9329004512026103	0.182253435142957	-0.2435112553450884	0.07278962850439077	0.2214092305476065	-0.09581745496349428	-2.032543232767897	0.6118131256955562	0.1651845528594061	-0.03521026178744557	0.2155611101006569	-0.06939902086691302	2.73915448872505	-0.02200275302383508	0.1293290469015872	-0.2134352521009606	0.193343861124874	0.00616823050721302	-0.1848529823535456	0.0223789668889856	0	0	0	0	0.9914913249028962	0.1842723497633649	0.2459190934990444	0.2976903334709114	0.1843213070296107	0.6667111646740517	0.7493015012464518	0.02006607966795195	0.02000229834177468	0.02000177510550001	0.02017059966062308	0.0200026312050489	0.02001649531032543	0.6309529142282002	0.0268667689532737	0.0427388278887397	0.02003581528520421	0.02168234487299951	0.02128602761273516	0.3643478606174555	0.7696091770639687	0.02006836030821704	0.1573385396907101	0.02000127513866119	0.02000733777259016	0.4066322743861134	0.1204357973583523	0.2497074428627681	0.4855221823834724	0.9919398193714853	0.02003394945488355	0.02002654152204622	0.02009612388903299	0.02253826406129334	0.02001766145660538	0.02000246716193323	0.02000658485885537	-0.1331407045427107	0.6755133923809624	4.75534982861663	-3.272857039480829	-0.9111427396785671	-2.09615039114942	-0.07339681891894702	0.2203629663820447	-0.1019107885166108	0.6603162288434539	1.831548826379454	-1.02348498331122	-0.777419036137414	-0.9758592252998161	1.054139781207841	0.5807014839889957	0.775699142013187	-0.4538720603141193	-0.5783659585207549	-0.2952786449821125	-0.1839060801070273	-0.3246989467354491	-0.153732309190102	-0.3727650470487496	-1.454834741390907	-0.02888436663023347	0.03747465570371283	0.03975809010601634	0.1319832467901413	0.0731210553005263	0.06716325211271568	-0.2443358962630218	-0.004213527856471015	0.02925943247356496	0.03179368380369257	0.04709261222522947	-0.00948773607501149	-0.3168957650287322	-0.7508733158291057	0.07280009288715036	-0.3380611532603048	0.08634434397460994	0.08212930068603662	-0.4572934391174506	-0.2581047765547457	-0.5782789549317522	-0.4232216079814592	-0.1057667208189239	-0.000908203111984775	0.01355381684925522	0.02095007479902537	-0.001808313971064667	0.02540700899716436	-0.03804496485665911	-0.03508106131990468
0.176	0.9920570145812563	0.8816328691043513	0.1873039165792193	0.1946797534889191	0.2507210630828913	0.3068335987650923	0.3079146493528104	0.3808115693290331	0.1877883017223671	0.2046716059924817	0.6749824280206487	0.6916332083148478	0.7777254526158683	0.7390548350536077	0.02008037560665738	0.05191128481698327	0.02000283220015768	0.02659939585751764	0.02000222300255031	0.03121145279652007	0.02021627381155442	0.1027717564935714	0.02000334477723789	0.02662004623294885	0.02002074731056306	0.08778915375864327	0.6468998603001339	0.4117955337645175	0.02768089736263484	0.04802801223930585	0.04262203582633606	0.06815484349015319	0.0200442053339941	0.04699449764211981	0.02154759190184686	0.1961897869553198	0.02183409986717495	0.02274547661778888	0.378413934240859	0.3682266012435383	0.8069471764243009	0.6861858206859403	0.02008783159366933	0.1501180193268583	0.1695511285856071	0.2284369217394011	0.02000159249736527	0.06992914476522978	0.02000912323529272	0.06207562659781976	0.4140569697573547	0.4367006347730913	0.1242140210024006	0.1119424616528785	0.2885059290129432	0.08549070028067293	0.5247468774299225	0.1402882695196247	0.962108286681136	0.4383579790922466	0.02004363168667342	0.02260042139172036	0.02003325119620545	0.01701391023322764	0.02011853684123313	0.0149852390677584	0.02303136916639381	0.03918435698905287	0.02002237480660904	0.01581341262189506	0.02000315107082533	0.03131866179414318	0.02000846227088151	0.06633339427957331	0.01539038310064863	0.01467363093143557	0.01506347229694909	-0.7966732018183973	0	0	0.2712929187706244	0.08734701813717732	-6.295811399781763e-05	-0.0305281949542236	0.004138305678133711	0.04881687866997751	0.9332716818692416	0.1889987026508292	-0.2433662053732378	0.07221741988280851	0.2212238261536658	-0.0894623673255785	-2.031308418367952	0.6229353427171145	0.1651180650530373	-0.03116473698127598	0.2154231400931466	-0.06852685627167299	2.739105886940485	-0.02662195964372541	0.1289032585709033	-0.2123088408996467	0.193357482981723	0.007454936655026019	-0.1848095678097686	0.02102214073876776	0	0	0	0	0.9886458165242819	0.184928750468883	0.2450504652672289	0.2961343618437517	0.1834934373798889	0.6659586511334754	0.7481554014267942	0.02013485301495974	0.02000466562451395	0.02000359887461714	0.02033889659214972	0.02000531196027279	0.02003342699984779	0.6299723201195374	0.02826338340458268	0.04279918213977008	0.02007332117789781	0.02376962744402242	0.02281999365566838	0.3628925707099915	0.766702952156825	0.0201383625142169	0.1557764898939179	0.02000258688240113	0.02001484550443656	0.4069768912244825	0.1201885813278777	0.2459104737590252	0.4837932676197725	0.9968754901138772	0.02006814648513783	0.02005352279460784	0.02019381613350153	0.02404460252408791	0.02003539809840892	0.02000496497794759	0.02001324066155102	-0.1271073349997532	0.6864392187435893	4.732317061398275	-3.049013007806097	-0.8726583519597924	-2.284991906505141	-0.07352175358922557	0.2202013071793222	-0.1022298761224083	0.6488870231924833	1.81046939437836	-1.008884270125443	-0.7666074063918757	-0.962577934788959	1.039651402565335	0.5724623712691702	0.7823220451838978	-0.4525345364456382	-0.5970429086247322	-0.2773417691166979	-0.1820789667859402	-0.3309344060377673	-0.1566984234408725	-0.3657323673830097	-1.459447531212009	-0.02974668051243679	0.03749876336077355	0.04052151008672583	0.1377230173241133	0.07511311571601519	0.06227394823546006	-0.2428099951042307	-0.003956551605963709	0.04659231865048328	0.01405988998428363	0.06762824639181153	-0.003885148066835756	-0.3141762826499685	-0.7409108022332253	0.07702119464232626	-0.3456856305282947	0.08778328707085128	0.08317414021086415	-0.4400873888561077	-0.251048215283353	-0.5735088584581085	-0.4147614736559326	-0.07996915063255279	-0.00119106532885432	0.01333573114696988	0.02078263083208656	-0.002120995162133962	0.02511696838725944	-0.0375301223378661	-0.03469869742302699
0.178	0.9919783107938931	0.8804386517719771	0.1870875037368416	0.1941502163339349	0.2502382049053508	0.3064753371882329	0.3069025321209767	0.3801469098455824	0.1873700991765878	0.2043555240605817	0.6743257282316163	0.6909122740526672	0.7755439162972585	0.7361348831946207	0.02008168145287142	0.05185073251423906	0.02000286826815571	0.02667439816352952	0.02000224572703952	0.03129325884624753	0.02021892910519113	0.1030526120884546	0.02000337003899088	0.02677230010117759	0.0200209536211703	0.08790827279748779	0.6456730412151344	0.4113116976832636	0.02763290605527184	0.04801900575407921	0.04270432930062335	0.0682768162055975	0.02004483940516262	0.04704416176802113	0.0216726523697819	0.1963279270476564	0.02182888607857772	0.02273055059741567	0.3771116632021443	0.367602662354306	0.8040101716367783	0.6847171358068443	0.02008843908188597	0.1502763013428714	0.1681001595013894	0.2277382236298441	0.02000160936146686	0.07010615873552001	0.02000922419019227	0.06224299396745381	0.413528240372219	0.435839849560246	0.1238134237482142	0.1114482291589512	0.2847515490400979	0.08435045575693428	0.5216491143975397	0.1394697969522228	0.9646660768341095	0.4382225805149437	0.02004386392840192	0.02259774937332883	0.0200335672141268	0.01704034862207703	0.02011992967193279	0.01502660414242362	0.02303167871256707	0.03917971858082198	0.02002253077583014	0.0158633356922351	0.02000317104340243	0.03124423214418365	0.02000850913319836	0.06626452158629458	0.01541429602721894	0.009248070103498261	0.01346075494717582	-0.805994957453257	0	0	0.2714687546613954	0.08848082699164016	-0.0001247172502258476	-0.03122899251839173	0.004235418256150267	0.04828549848664119	0.9336565317872618	0.1958726182213953	-0.2432225621296646	0.07138053524203503	0.2210518862484012	-0.08234958194310983	-2.03005175603858	0.633660648658451	0.1650603538871034	-0.02642929381897267	0.2152871828831575	-0.06738439058040008	2.739047908870458	-0.03137919353243564	0.1284799898952516	-0.2109149058332972	0.1933736845286044	0.008747127076953772	-0.1847689465424126	0.01958619598560318	0	0	0	0	0.9922089224976923	0.1852339454320879	0.2453732412450438	0.2956254262774416	0.1832767430714795	0.6656265446103201	0.7458345365899069	0.02006945592183257	0.02000235184740622	0.02000181023092506	0.020193139726157	0.02000266573472065	0.02001694904422271	0.6296826401069485	0.02681217882031032	0.04366085099081402	0.02003751231502464	0.0219624293734089	0.02128011955435745	0.3615547912990073	0.7640103220521045	0.020070288988416	0.1539140121901273	0.02000129891523562	0.02000748153126454	0.4077328565051723	0.1205948690539516	0.2437635951197573	0.4826887604361306	0.9994020834673291	0.02003414616031713	0.02002690969166558	0.02009759645212693	0.02252712372796052	0.02001770792052012	0.02000248094090315	0.02000663344069677	-0.1195700862042622	0.6975931416480043	4.706133475079082	-2.833913766248256	-0.8330412128208644	-2.474646762316005	-0.07253126521091137	0.2180258775646877	-0.1002992598806308	0.6394206291002767	1.788456000003043	-0.9975865479183113	-0.7539686376222373	-0.9493738198401804	1.029231760689571	0.5641448491789786	0.7889932744250868	-0.4515941038673678	-0.5986761924597159	-0.2518767671317987	-0.1762278007284424	-0.3335988109355955	-0.1593021845363409	-0.3547279227302545	-1.45984334103354	-0.03078412324114486	0.0375021716196756	0.04128585088461207	0.1433031393772105	0.07714842788500036	0.05675122939683146	-0.2409275527310972	-0.004877069675645119	0.0735236201958596	0.03008344934999805	0.07308696888151293	-0.009204375012060515	-0.3093846640281042	-0.727090038753758	0.0813064929312764	-0.3526999474912876	0.08922958211444042	0.08418925688707844	-0.4200642868563514	-0.242859705774905	-0.5663713035681879	-0.4031680138838661	-0.0559087464808157	-0.001482298956595098	0.01310099139164306	0.02057989944358576	-0.002526336950869004	0.02480240742157804	-0.03687609193198974	-0.03414462785148311
0.18	0.9919393783833244	0.8792321572596719	0.1869410983173044	0.1936735208953345	0.2497689432365254	0.3061285067995585	0.3058830643862944	0.3794776791512	0.1869416390116116	0.2040347225500279	0.6736817812104056	0.6902161925121958	0.7734018453131938	0.733218105636439	0.02008334185806718	0.05178823431998125	0.02000290630415426	0.02674939905987062	0.02000226982140291	0.03137660144503403	0.0202250361754325	0.1033456512983531	0.02000339609318531	0.02692867064597797	0.0200211960255132	0.08801578323138164	0.6444968378769361	0.4108322176872672	0.02758915551707256	0.04800919541638343	0.0428341515618816	0.06844151086454475	0.0200456135547293	0.04709274829325162	0.02180893512894683	0.1964924353225931	0.0218246391179889	0.02271600510691784	0.3758085762859845	0.3669905743576431	0.8010977598423238	0.6832801966833609	0.02008928297836063	0.1504434279848254	0.1666301680874979	0.2270273720755857	0.02000162691915484	0.07028605868926781	0.0200093295866472	0.06241236773522368	0.4131143162873344	0.4350229117741975	0.1234962712264157	0.110972321121255	0.2810710819822139	0.0832266725132495	0.5187134324432372	0.1386777697835377	0.9671297270692981	0.4381324268270816	0.02004408812404901	0.0225944868123183	0.02003388459685523	0.01706630753355113	0.02012131468086325	0.01506754848797458	0.02303119626998655	0.03917421594572092	0.02002267221395846	0.01591260747345654	0.02000318948192737	0.03117125116917392	0.02000855495725498	0.06619693324018432	0.01542741478416666	0.003881591815040259	0.01183968668595618	-0.8150254023759627	0	0	0.271646809962188	0.08956646732986329	-0.0001878659850566669	-0.03191764005398263	0.004331406974022659	0.04769307373782473	0.9340552577005269	0.2028745599759683	-0.2430808689383245	0.07026511586258126	0.2208949459348428	-0.07445969719513115	-2.028774041569612	0.64398731095687	0.1650128246765101	-0.02097870482928071	0.2151537899624612	-0.06596078952052276	2.738980277493127	-0.03627544039519025	0.1280597799478365	-0.2092494852440479	0.1933924719617658	0.01004002437890683	-0.1847312736648344	0.01807430200707689	0	0	0	0	0.9896133542033211	0.1859532346715448	0.2443945191808256	0.2939579782747515	0.1824484166385319	0.6650033508444365	0.7449186937292408	0.02014301988419873	0.02000476858805708	0.02000366578179352	0.02039829013670418	0.02000537489697262	0.02003440502586272	0.6289326821927171	0.02823482985535212	0.0437457163776123	0.02007678372648743	0.02419756822577217	0.02282474612472438	0.3602956662110022	0.7615389417826615	0.02014328128599589	0.152545461060656	0.02000263147518311	0.02001511699036549	0.4088420830672193	0.1209799190023498	0.2404128086115928	0.4820386068980136	0.9993151537069146	0.02006848494371864	0.02005417622892016	0.02019647947094816	0.02403274686379107	0.02003548241741816	0.02000498089333695	0.0200133181230832	-0.1106353345894266	0.7079630378616614	4.678350984781378	-2.628386434231995	-0.7919934761760186	-2.664458565227961	-0.07133006849560979	0.2147983192036008	-0.09719988724218921	0.6310081616404211	1.766047631648503	-0.9883149758591748	-0.7407094184547562	-0.9361270686558745	1.021317708451338	0.5566892396975642	0.7955412563448845	-0.450729111793829	-0.6093200885557237	-0.2245000527329855	-0.1706477786008503	-0.3355056169695164	-0.1614180020945283	-0.3408796456738621	-1.456273230406932	-0.03169257202601473	0.03749735368999144	0.04205805914577765	0.1499066323394964	0.07922979228765605	0.05066534328476836	-0.2384539098466893	-0.004760404075082923	0.08931426215341284	0.01298228931343755	0.09399642899196564	-0.003504618191471762	-0.3023253900804485	-0.7091650466206837	0.08586582058314042	-0.3578390752296787	0.09066927052842171	0.08518053834668744	-0.3962399620591575	-0.2327237590521833	-0.5570475784042512	-0.3883160749390692	-0.03472426119163874	-0.001781607947854487	0.01285625377168706	0.02036190171783087	-0.002985222032317072	0.02446567926865334	-0.03608144738807064	-0.03341435025454081
0.182	0.9919542212133501	0.8780200007695125	0.1868299438265904	0.1932431965568824	0.2493070201097193	0.3057913115187185	0.3048533244439203	0.3788046690625351	0.1865067250847659	0.203711130443044	0.6730536753439796	0.6895500812261427	0.7713048035932784	0.7303122627886981	0.02008494133053991	0.05172368563707105	0.02000294166875388	0.02682437217332627	0.02000229218927465	0.0314614892781231	0.02023201974153059	0.1036510968470604	0.02000342002576127	0.02708924780155664	0.02002142587873136	0.08811044683645892	0.6433742899984264	0.4103583401942483	0.02754808621674998	0.04799846228034917	0.04301063942129487	0.06864443245485899	0.02004638028947066	0.04713899539238583	0.0219437186921247	0.1966855242384697	0.02182061257131252	0.02270185146221925	0.3745127610209739	0.3663949997975558	0.7982229547577891	0.6818833548423718	0.02009013311369942	0.1506196826695071	0.1651546571228078	0.2263093279167977	0.02000164312482251	0.07046883273021737	0.02000942701995358	0.06258369604090105	0.4128332858929909	0.434257865545938	0.123291091617648	0.1105192081613982	0.2774802534507791	0.08212375064159641	0.5159787225013197	0.1379191610266925	0.9694206061396927	0.4380813200513271	0.02004429044054409	0.02259061995317392	0.02003417386125211	0.01709176276828357	0.02012257869076827	0.01510802706167065	0.02303019368111114	0.03916779129112992	0.02002279881299826	0.01596118442890545	0.02000320562025764	0.03110000078971319	0.02000859606450282	0.06613098440900804	0.01542987009076685	-0.001413366357692532	0.01020084226517731	-0.8237724682953703	0	0	0.2718269886319323	0.09060426550898615	-0.0002523790821340119	-0.0325931936407085	0.004426150102001919	0.04703997784521492	0.9344681146986058	0.210003496965919	-0.2429416961368404	0.06885801844445932	0.2207545772442857	-0.06577520524905688	-2.027476072813356	0.6539149911390103	0.1649769316434636	-0.01478931195448048	0.2150235341490764	-0.06424556612582219	2.738902713705291	-0.04131179603181618	0.1276431753265876	-0.2073090226003617	0.1934138418960701	0.01132882654135851	-0.1846966976777379	0.01648990220535893	0	0	0	0	0.9936043333493179	0.1858098123772059	0.2446090981734359	0.2933616912997566	0.1822799355811071	0.6647872109760057	0.7428342935052259	0.02007358065602386	0.02000240276046261	0.0200018418779591	0.02023126736724595	0.02000269391102454	0.02001738783611938	0.6288210797882512	0.02677326275189825	0.04467190062466635	0.02003940976979431	0.02225548586634103	0.02127820022321502	0.3591474327262266	0.759247533157567	0.02007308211391685	0.1508655378738114	0.02000131975287587	0.0200076100789745	0.4102634470055381	0.1220658281046062	0.2387509141928849	0.4822643394324467	0.9997759721284269	0.02003430008363821	0.02002719930874926	0.02009887827389781	0.02251733650413925	0.02001777666761745	0.02000248237253082	0.0200066604109249	-0.1004100768884014	0.7162118301424369	4.651274203241424	-2.433194352831221	-0.7492183397044536	-2.853753461130754	-0.07090678329504571	0.2118014863875474	-0.09437533312332695	0.6225200982258722	1.744035798209294	-0.9791881914812546	-0.728315678613384	-0.9230949893698773	1.013616028689999	0.5507004070657818	0.8018224633024195	-0.4495979392562522	-0.6047049365619022	-0.2056021189712142	-0.166858659220827	-0.3376576657946718	-0.1620990831602326	-0.3248514338984319	-1.448984083232942	-0.03282435763210134	0.03747471380405042	0.04283093423723279	0.1557871593691355	0.08135503904036824	0.04389889737299439	-0.2353236871739174	-0.005820108908879085	0.1116542697686486	0.02800454526337911	0.1013997277397457	-0.008791787322365576	-0.2928395735571573	-0.6869627341736961	0.09044233410899685	-0.3600119966210828	0.09210472382378945	0.0861439827334614	-0.3680808906509733	-0.2199047708146259	-0.545527554238068	-0.3696730370335631	-0.01685021662419099	-0.002086260638484471	0.01259751668258829	0.02011455612155195	-0.003440706377663969	0.02410822278916581	-0.03514529613886056	-0.03250390461110684
0.184	0.9920227996750813	0.8768058633735909	0.1867738192393301	0.192852001086441	0.2488482567625967	0.3054598275347489	0.3038092112139807	0.3781264357116241	0.1860649704428325	0.2033866263043037	0.6724458172193883	0.6889183076025255	0.7692584511398677	0.727424511439911	0.02008702343219285	0.05165706390246121	0.02000297882586807	0.02689929373124038	0.02000231546390992	0.03154792982315875	0.02024394509787869	0.1039697929078347	0.02000344399710796	0.02725412150513686	0.0200216766900068	0.08819098136319553	0.6423065435365651	0.4098913225225648	0.02751120207434881	0.04798652547294911	0.04322408367174877	0.06888031571005059	0.02004724595010492	0.04718372541607557	0.02208810908743511	0.1969072631969724	0.02181774117611801	0.02268826691436741	0.3732289986602099	0.3658208544492133	0.7953938352147223	0.6805352019874451	0.02009130894299515	0.1508054112013028	0.163663836414852	0.2255880964368501	0.02000165969749513	0.0706544773981736	0.02000952726724455	0.0627569285277686	0.4126962031964894	0.4335534897137911	0.1232143751642966	0.1100946397579565	0.2739928260018346	0.08104594925234034	0.5134774837726636	0.1372015562148937	0.9715625205177888	0.43806315515234	0.02004448338157622	0.02258613773199654	0.02003445752850324	0.01711669174316882	0.02012383082384265	0.01514799824903401	0.02302860753405149	0.03916044802493433	0.020022920260576	0.01600902815104885	0.02000321901170879	0.03103076452835366	0.02000863379995419	0.06606703992698239	0.01542181681096449	-0.006625111792343054	0.008544780242249604	-0.832244400192097	0	0	0.2720091954639814	0.09159472921336477	-0.0003182293713938531	-0.03325466349440849	0.004519526738869787	0.04632666435121616	0.93489535541012	0.2172580061378218	-0.2428056395445805	0.0671469326698565	0.2206323851813262	-0.05628068788115185	-2.026158646974989	0.6634446609421654	0.1649541745907284	-0.007839243161973413	0.2148970088492831	-0.06222863168154449	2.738814936102921	-0.0464894640841336	0.127230729286934	-0.2050904347773798	0.1934377813327928	0.01260872675687042	-0.1846653599199498	0.01483671565750906	0	0	0	0	0.9911630394383761	0.1868753531523549	0.2435465813061242	0.2915822241762915	0.1814416419362091	0.6643141220071148	0.7421675131805749	0.02015378099009815	0.02000486739594038	0.02000372472143579	0.02048969793167791	0.02000542336957662	0.02003519304292277	0.6282156627737694	0.02821922979055845	0.04470784487594067	0.0200798669550362	0.02461985295191133	0.02283484006679842	0.3580310483610372	0.7570970774002753	0.02015008419026274	0.1493446842356847	0.02000266963543345	0.02001535593809855	0.4119386816246521	0.1230133704462605	0.235887906065405	0.4828889518597986	0.9996694656088253	0.02006874272462835	0.02005466709591747	0.02019882161122035	0.02402154812401125	0.02003565492430306	0.02000497014211128	0.02001334752089058	-0.08905269941756917	0.7224983249729992	4.625374186883079	-2.248982419039568	-0.7044222172727049	-3.041837571877248	-0.07096371638409128	0.2091225507643384	-0.09199503737291873	0.6141352304064396	1.722763838654118	-0.9699928097698772	-0.7167242819704613	-0.9104599399212858	1.005817177883541	0.5448015425648486	0.8079191095790859	-0.4483319705159022	-0.6113009943180394	-0.18537118472242	-0.1649364817303565	-0.3407288792156785	-0.1623300338508619	-0.3065419832379084	-1.43818173145321	-0.03376562372563709	0.0374457981484505	0.04361077109236572	0.1631571444063909	0.08352634028921335	0.03653626494410304	-0.2315940885112723	-0.005964075440875768	0.1222759270307478	0.01146521386896302	0.122646471618082	-0.002935521344713567	-0.2808961783356276	-0.6604760605582475	0.09533966769706073	-0.3610263963893814	0.09353989753511061	0.08708471953684305	-0.3355695659465598	-0.2041792026370835	-0.5319270960072403	-0.347312129892748	-0.001782384424146729	-0.002396969980856013	0.01232999392449156	0.01985451538511594	-0.003903833636898627	0.02373244596315351	-0.0340673292868714	-0.03141000110392597
0.186	0.9921653998378045	0.8756004569880481	0.186762112652928	0.192498870747655	0.2483966111450704	0.3051322376768096	0.3027566936149492	0.3774427852713598	0.1856182391638618	0.2030624653795929	0.6718633510221805	0.6883256498789631	0.7672677054858609	0.7245617178570863	0.02008898942226637	0.05158824746196497	0.02000301316196792	0.02697414177698177	0.02000233686429735	0.03163593052271876	0.02025638248573356	0.1043017884608065	0.02000346567660186	0.02742338209818065	0.02002191102245513	0.08825609764804183	0.6412923709986044	0.4094322013948594	0.02747699020535775	0.04797319012285846	0.04347199804879268	0.06914319351708698	0.02004808424290091	0.04722573781004561	0.02223075805375878	0.1971597966368799	0.02181526518761941	0.0226752602608867	0.3719565955115868	0.3652729419105344	0.7926089883745822	0.6792441126388661	0.02009246298795022	0.1510008756666103	0.1621612573480384	0.2248663346030683	0.02000167486155982	0.07084299179147019	0.02000961923572357	0.06293200446825713	0.4127037277369188	0.4329180134036203	0.1232578764092155	0.1097039745738061	0.2706238569685758	0.07999746801466191	0.5112453016703945	0.1365325222906778	0.9735552982872568	0.4380724676146119	0.02004465424624201	0.02258102732328887	0.02003471271509357	0.01714107388894443	0.02012496398461422	0.01518742308961043	0.02302632241825544	0.03915216330676701	0.02002303012594412	0.01605610181513471	0.02000323014336601	0.03096382598039479	0.02000866674083757	0.06600546874442116	0.01540343239888063	-0.01174275185585932	0.006872042430987508	-0.8404496882870953	0	0	0.2721933364464555	0.09253854522507912	-0.0003853876579488649	-0.03390101472581031	0.004611416963563655	0.04555365918242015	0.9353372292589888	0.2246363087671077	-0.2426733186607109	0.06512050036642611	0.2205300033181497	-0.04596301456310295	-2.024822558048387	0.6725785530322812	0.1649460950827298	-0.0001086307875192603	0.2147748271962339	-0.05990035418923774	2.738716660772543	-0.05180974993208245	0.1268230007054834	-0.2025911909581616	0.1934642676742307	0.01387493514288823	-0.184637394014743	0.01311873874772494	0	0	0	0	0.9957596753650545	0.1866779800440005	0.243824736666128	0.2910599539044756	0.1812938614339327	0.6642762242879972	0.7403215047276626	0.02007803116323423	0.02000244823444101	0.02000186782431111	0.0202805723429195	0.02000271231804698	0.02001775158312018	0.6281884078272013	0.02674758253604353	0.04565589484304368	0.02004110110733215	0.02255543886666453	0.02128186420964955	0.3568905723221005	0.7548593524549961	0.02007633544918514	0.1476743148861755	0.02000133649679254	0.02000771704870664	0.4136792998923404	0.1242085324632245	0.2347433544019142	0.4845003233687638	0.9998741200461934	0.02003436222859733	0.02002738294909793	0.02009984465261244	0.02250280357091214	0.02001786937463449	0.0200024696404826	0.02000666131209262	-0.07673488333007268	0.7273365581383892	4.600601961306157	-2.076338555941233	-0.6573187143305235	-3.228014194899838	-0.07111630521532565	0.2065212910776513	-0.08999191439104015	0.60627660082184	1.70242165633302	-0.9609749232293562	-0.7055301750312645	-0.8982931779905694	0.9981501336628235	0.5377231857317367	0.8139170734817551	-0.4471511159218976	-0.5967911057694045	-0.16741670008012	-0.1629619721070828	-0.3431087326892087	-0.1617677144500195	-0.2857619706980841	-1.424104506765455	-0.03501786358632077	0.03740151908547622	0.04439090002002048	0.1691409562510203	0.08574189912635356	0.02847607181772544	-0.2274494830175078	-0.007231312974400097	0.1388007095064079	0.02553212424440005	0.1319194877591474	-0.008190252942311474	-0.2666571042134005	-0.6299880473891968	0.1001822109399817	-0.3607815446481149	0.09497464137644131	0.08799016927778243	-0.2993177565362586	-0.1861729323801675	-0.5162338129573878	-0.3211028158264813	0.01072158283918095	-0.002714508274189592	0.01205077070327502	0.01956792009253635	-0.004390861991062736	0.02333865866835991	-0.03284776984203387	-0.03012981868909926
0.188	0.9923801073558179	0.8744079560923348	0.1868071611914126	0.1921837041020543	0.2479446632790127	0.3048067452627276	0.3016884476410266	0.376753252094305	0.1851667007593591	0.2027398081521434	0.6713097698769828	0.687776674798239	0.76533699099471	0.7217301227912732	0.0200913887733589	0.05151712426085309	0.02000304843707423	0.02704889689355241	0.02000235838613135	0.0317254973094483	0.02027440488423285	0.104647566923581	0.02000348620582142	0.02759711968712936	0.02002215704614732	0.08830446985812859	0.6403335304729647	0.4089818348152015	0.02744683353337142	0.04795816006775301	0.04374556510410057	0.0694283138660793	0.02004898093561214	0.04726579368962642	0.02238113390582177	0.1974430712258881	0.02181415157468344	0.02266302941937292	0.3706953628158146	0.3647556630568793	0.7898677144040595	0.6780177507604148	0.020093925796927	0.151206369698381	0.1606363689361148	0.2241447858292349	0.02000168993104132	0.07103437654613921	0.02000971155848625	0.06310888499818408	0.4128617696278752	0.4323585746383981	0.123417992478014	0.1093512002249684	0.267385574829337	0.07898229531536599	0.5093138615295806	0.1359196208655745	0.9754120719428215	0.438104548428269	0.02004480238890518	0.02257527542071026	0.02003495061068888	0.01716488930139052	0.02012604894493394	0.01522626030900909	0.02302303876483385	0.03914284466712753	0.02002313902367016	0.01610237254790493	0.02000323725642329	0.03089946724430539	0.02000869375604212	0.0659466461032988	0.01537491525680513	-0.01675624035880613	0.005183153467194824	-0.8483970108288915	0	0	0.2723793191179661	0.09343657645905631	-0.0004538226330929643	-0.03453116891779469	0.004701701972715555	0.04472155162911614	0.9357939817877481	0.2321363151989924	-0.2425453746588211	0.06276843278183535	0.2204490890506149	-0.03481153730942195	-2.023468594334577	0.6813201234752284	0.1649542722467676	0.008420168663697472	0.2146576210820741	-0.05725162271351217	2.738607601093678	-0.0572740531768061	0.1264205529064838	-0.1998093947784962	0.1934932687774685	0.01512270209217539	-0.1846129253149255	0.01134024561457703	0	0	0	0	0.9934879286658991	0.1880319055729926	0.2426417277141377	0.2891309148678465	0.1804539140258377	0.6639567386713748	0.7398917908725269	0.02016450399524867	0.02000495077720923	0.02000376942467191	0.02060210937601483	0.02000544871042478	0.02003584485691279	0.6277280640409137	0.02821527632210308	0.04562808307857543	0.02008245846589292	0.02502854919561939	0.02285130137612433	0.3557900686850101	0.752775022449606	0.02015722978743539	0.1459530515572285	0.02000269848202958	0.0200155454262505	0.4157773292154515	0.125317664911377	0.2323849382143147	0.4865012201884078	0.9997971159264677	0.0200687285233082	0.02005490662126577	0.02020033298948551	0.02400123506442697	0.0200358595017474	0.0200049294568794	0.02001332058074476	-0.06364098601789012	0.7309479346664237	4.576624944364025	-1.915742840622958	-0.6076378197453827	-3.411589603190679	-0.07125165018028032	0.2036648609693919	-0.08801587838552204	0.5990786200723611	1.682999524451676	-0.9525872264822621	-0.6946357448907245	-0.886733743646849	0.9910939692598889	0.5305944317164452	0.8197016953181879	-0.4461612121464175	-0.5983955044885221	-0.1474074915370987	-0.1628390378732854	-0.3466116160061156	-0.1608263365894992	-0.2628593403994575	-1.406983214441767	-0.03607238434127705	0.03735286897769399	0.04517685826187556	0.1769400542089805	0.08800333619412021	0.01979219018459086	-0.2228395404638313	-0.007658780455680936	0.1445184689866926	0.009508699479721383	0.1533876207188102	-0.002159709377773546	-0.2502624933117577	-0.595748590430474	0.1053692341603124	-0.3608133364409499	0.09641025890755352	0.08888930897526347	-0.259532020998028	-0.1662883673244748	-0.4986185576247409	-0.2911796307801551	0.02098596696096664	-0.003038463851807471	0.01176326059496166	0.01926689420735735	-0.004937755109054249	0.02292951464752326	-0.03148751741740004	-0.02866145966506766
0.19	0.9926769885579633	0.8732298415001812	0.1868820893657833	0.1919021137386315	0.2474934893928911	0.3044807212634441	0.300609808081882	0.3760570761184945	0.1847130527210031	0.2024200716016766	0.6707890460449372	0.6872755608147761	0.7634701660752411	0.7189356408369084	0.02009361101220361	0.05144357845878312	0.02000308079810836	0.02712354235924796	0.0200023779225067	0.03181663658053878	0.02029265286038135	0.1050071774342948	0.0200035043426494	0.02777542527265727	0.02002238257480285	0.08833477386183175	0.6394279852382529	0.4085410260405803	0.02741942559991945	0.04794130633399055	0.04404209594521703	0.06972982865466994	0.02004983174415241	0.04730275549619904	0.02252922073857117	0.1977590943993001	0.02181362516826714	0.0226515797198331	0.3694389056303527	0.3642731030674101	0.787159156230304	0.6768632615211072	0.02009531455400162	0.1514221532044046	0.1591036543200951	0.2234250586444601	0.02000170355881548	0.07122863546672656	0.02000979542308974	0.06328753686618724	0.4131618224499554	0.4318815592886966	0.1236785960105012	0.1090395442728355	0.2642905057128787	0.07800422641339741	0.5077144694275104	0.1353702415072891	0.9771389019946487	0.4381550741608585	0.02004492697913345	0.022568869670033	0.02003515966788682	0.01718812062272378	0.02012701437298792	0.01526447342125908	0.0230187510685813	0.03913240091765234	0.0200232380647838	0.0161478093105842	0.0200032422561408	0.03083796990426442	0.02000871608736431	0.06589094957950871	0.01533648300209952	-0.02165641165891224	0.003478620493872972	-0.8560951745353831	0	0	0.2725670529153225	0.09428985773469614	-0.0005235007903467107	-0.03514400700840922	0.004790264196193172	0.04383098484254937	0.9362658540918438	0.2397556715331751	-0.2424224681202998	0.06008162124822734	0.2203913184217492	-0.02281827490300429	-2.022097536034216	0.6896740096760163	0.164980318072916	0.01776235276973311	0.2145460400349336	-0.0542739195177388	2.738487467559063	-0.06288386023254541	0.1260239522996986	-0.1967438641609389	0.1935247430637798	0.01634734400953361	-0.1845920703494307	0.009505785504348826	0	0	0	0	0.9984783686903579	0.1875235373275355	0.2429351733507162	0.2886795193650034	0.180344637224158	0.6640904696439747	0.7382750474613906	0.02008195801508214	0.0200024855117718	0.02000188579870682	0.02034067639398678	0.02000271772898609	0.02001801098404368	0.627750269452905	0.02673586107278236	0.04657485429644078	0.02004243949605932	0.02285359060767592	0.02129213375100137	0.3545045204131398	0.7503030939120542	0.0200792666102285	0.1444185559906243	0.02000134777109192	0.02000779475355458	0.4175853859940334	0.126438169201269	0.2317505193093868	0.4895067322448032	0.9999171457698545	0.02003425337874437	0.0200274182917318	0.02010026961217346	0.02247927234606253	0.02001795861040997	0.02000244154365514	0.02000663271358566	-0.04995168004773611	0.733175760455903	4.553681343151216	-1.767618811856655	-0.5551234068762756	-3.591870569863792	-0.07149717431504909	0.2005661617469274	-0.08603445394387402	0.5923644174427042	1.664656749476256	-0.9447743975774657	-0.6843591075868158	-0.8758787220027425	0.9844977664920169	0.5246568828456918	0.8251380165343417	-0.4454178311586674	-0.5819878101449162	-0.1334872240484325	-0.1633147651750062	-0.3496190035115715	-0.1588650737625551	-0.23787181259065	-1.38706591733577	-0.03744868341690934	0.03729216163558174	0.04596316686528611	0.1830170184560349	0.09030988391919934	0.01040485951879788	-0.2179558764346269	-0.009071448190539249	0.1554221685030964	0.02266575901872223	0.1644060205477489	-0.007383213904115238	-0.232070943167147	-0.5583155682760643	0.110467490561544	-0.3593939413929884	0.09784930136449115	0.08975878886134249	-0.2172703422148991	-0.1452972875961046	-0.4791688216482844	-0.2576635468665466	0.02924637096384195	-0.003368484579957549	0.01146668222067493	0.0189429766251791	-0.005525550869490596	0.02250506823089678	-0.02998810349390308	-0.02700338910618151
0.192	0.9930558055914271	0.8720709299618358	0.1870142559766931	0.1916525377972097	0.2470413904588512	0.304152966986968	0.2995180688064605	0.3753545575054297	0.1842569129125951	0.2021045284175521	0.6703061474087983	0.6868267188697675	0.7616712766012552	0.7161835904122794	0.02009608349163559	0.05136742846443255	0.02000311314258514	0.02719806379976566	0.02000239665699388	0.03190935299305617	0.02031695417226131	0.1053810212452098	0.02000351984206848	0.02795838976114776	0.020022603649694	0.08834566148020472	0.6385726060023774	0.4081100647403539	0.0273959926337726	0.04792236829545581	0.04435399783547781	0.07004370593568832	0.02005067628270212	0.04733730733340461	0.0226830133362907	0.198107777179497	0.02181467995229299	0.0226411236687882	0.3681779339849891	0.3638282854961721	0.7844683931918405	0.6757861888097147	0.02009688235589882	0.1516484525354203	0.1575302298752715	0.2227052896914263	0.0200017164264468	0.07142577631033604	0.02000987595677487	0.06346790507296324	0.4135894879050804	0.4314903452154922	0.1240224642919692	0.1087702922634333	0.2613494349777925	0.07706674611955507	0.5064717994893085	0.134891111400663	0.9787461532414222	0.4382203603334656	0.02004500745171743	0.0225617966913724	0.02003533450882977	0.01721075051620274	0.02012785861818756	0.01530201924984	0.02301283807416845	0.03912066423763615	0.02002333245833269	0.01619238410162511	0.02000324201847378	0.03077960170684846	0.02000872992577955	0.06583875924694944	0.01528837068131013	-0.02643500669114377	0.001758932962699481	-0.8635530445064236	0	0	0.2727564495131126	0.09509959060717438	-0.0005943863470944841	-0.03573837297317664	0.004876987396968976	0.04288264681460201	0.9367530823284064	0.2474918019281525	-0.2423052765831062	0.0570522406078483	0.2203583806334578	-0.009978088509770862	-2.020710152932088	0.6976459726267119	0.1650258723317847	0.02793045262983763	0.214440749966975	-0.05095939721554806	2.738355967607817	-0.0686407368796817	0.1256337668867382	-0.1933942053231945	0.1935586396738601	0.0175442705998803	-0.1845749362772445	0.007620177217787456	0	0	0	0	0.9963993093384933	0.1893722454774462	0.2417239537727034	0.2866910498450285	0.1795006793953305	0.6639716822169115	0.7380857723912302	0.02017287077166045	0.02000501524008566	0.02000379593648803	0.02073350598969297	0.02000544367096783	0.02003622615666037	0.6273126406788426	0.02822366069825038	0.04647724383297876	0.02008406196601072	0.02541649997134547	0.02287511285285657	0.3531921336952155	0.7478756825225797	0.02016281236702288	0.1421382432818167	0.02000271383052713	0.02001566097984734	0.4196209565796189	0.1274250791614929	0.2299044672173586	0.4928311611812731	0.9998600730908864	0.02006828660236514	0.02005478875078694	0.02020036557406789	0.02396702487409433	0.02003598478547635	0.02000485741631338	0.02001323220716366	-0.03581997747098321	0.7328752282254013	4.534555762752097	-1.632272080267699	-0.4995472320116235	-3.768157943216435	-0.07279012864081678	0.1987918839378829	-0.08607935987396163	0.5850937054154903	1.648504144831137	-0.9352064425461948	-0.6761153324257709	-0.8660090718711303	0.9755408622288471	0.5192465725670143	0.8302013038073162	-0.44489197213206	-0.5791924506802987	-0.1153930695361149	-0.1645693150659196	-0.3529542532604771	-0.1566329702472614	-0.2105873019452198	-1.364551684705741	-0.03867657662187959	0.03722884379985698	0.0467539996887795	0.1911733544100362	0.09266223915668638	0.0003758048544011602	-0.2129920660690103	-0.009743085227963539	0.1568809614144323	0.007098730112674724	0.1860472275036484	-0.001166060882850202	-0.2125200750805381	-0.5183320625152793	0.1158850591524692	-0.360855104699894	0.09929218192972528	0.09060564774809687	-0.1737307445011372	-0.1238844245937717	-0.4580299494985024	-0.2209303791208303	0.03574640697854001	-0.003705691835154746	0.01116183274067488	0.01859961053828497	-0.006230685650064065	0.02206754300915305	-0.02835837479238811	-0.02515526843423535
0.194	0.9934390804795987	0.8708670448681494	0.1872612275774606	0.19145428738568	0.2466160195391586	0.3038285782289527	0.2984374805254956	0.3746497304421689	0.1837953737743462	0.2017927167971452	0.6698719204399082	0.6864362180196074	0.7599434507513501	0.7134790094360218	0.02009825911782653	0.05128854887056083	0.02000314222506164	0.02727244974629391	0.0200024132476784	0.03200365189441337	0.02034047340117169	0.1057689206108699	0.0200035327206961	0.02814610525442226	0.0200228074983681	0.0883358071283393	0.6377598085055184	0.4076887648879324	0.02737552244794982	0.04790131682446894	0.04468137478801858	0.07036655279131307	0.02005147556509331	0.04736841386797738	0.02283343381759477	0.1984907906427375	0.02181651198376514	0.0226316525170858	0.3669016692323547	0.3634235819967314	0.7817796172546728	0.6747911609109947	0.02009826743405846	0.1518855191232332	0.1558972987505959	0.2219787757212044	0.0200017277547659	0.0716258060224317	0.02000994735499328	0.06364994343998305	0.4141212818994722	0.4311862694961144	0.1244287286252075	0.1085437235046097	0.2585741941197361	0.07617323849811482	0.5056069607051452	0.1344883499385354	0.9802406227959026	0.4382970170600368	0.02004506267378012	0.02255404440353443	0.02003547959329398	0.01723276474257596	0.02012857295700177	0.01533886136669593	0.02300519550455002	0.03910743394205723	0.02002341539146247	0.01623607109480372	0.0200032399402886	0.03072463572224095	0.02000873943137431	0.06579045552134591	0.01523082893696815	-0.03108469034008591	2.456262211998958e-05	-0.8707794496228758	0	0	0.2729474231500554	0.0958671370207726	-0.0006664411757552915	-0.03631307827160538	0.00496175675221505	0.04187726306340101	0.937255897307397	0.2553419378188616	-0.2421944918695554	0.05367384045817061	0.2203519721755566	0.003711154299648721	-2.019307202251274	0.7052428034125204	0.1650925969948967	0.03893411749553117	0.2143424317405776	-0.04730096120627912	2.7382128054748	-0.07454632049492206	0.1252505646129889	-0.1897608740749736	0.1935948986872092	0.01870901379653212	-0.1845616203591587	0.005688499118931233	0	0	0	0	0.9999211344929784	0.1901228042366867	0.2425725866029066	0.2867224851146548	0.1793306967787066	0.6644696294094015	0.7366889641689933	0.02008322109864582	0.02000250577983785	0.02000189170246794	0.02039848907220054	0.02000270291012812	0.02001828804151519	0.6272375901146205	0.02674012004332783	0.0474552226154326	0.02004364515790088	0.02313708802754635	0.02130969383698558	0.3516409349113201	0.7450090434977985	0.02007994124166919	0.1401095583325614	0.02000135035471936	0.02000782251356987	0.4211246126577567	0.1283478055544815	0.2298047429362107	0.4970850316788021	0.9999404811416571	0.02003390895475887	0.02002724795592927	0.02009977123063107	0.02243861105080483	0.02001797631503743	0.02000239780947703	0.02000657280975398	-0.02141911048842413	0.729530162885728	4.520975697293382	-1.509946230516517	-0.4406993309643065	-3.939747309322748	-0.07500327817422224	0.1999219737685858	-0.08890843064293567	0.5769278606659258	1.635501187199424	-0.9221706074615365	-0.670710384663203	-0.8574283233729483	0.9625605943663275	0.5136676122254604	0.8348580068218981	-0.4445645148230161	-0.6121651339350118	-0.08015993498266101	-0.1590839227242365	-0.3513242445025611	-0.1552741162972452	-0.1793289672100679	-1.339680005873104	-0.04020837022350661	0.0371567734081517	0.04754534464821427	0.1970127292192155	0.09506081852602519	-0.01033453181900077	-0.2083759844477958	-0.01120245454232341	0.1649845411941418	0.01943689054291895	0.1984953180664986	-0.006376863618349802	-0.1920974857054911	-0.4764612560828925	0.1212069918495777	-0.3670031151468136	0.1007383790155055	0.09142903261522657	-0.1305043951263405	-0.1027663423879563	-0.4352285596240431	-0.1814267827976014	0.04068064812543356	-0.004047887056402418	0.01085099323788474	0.01823821894662269	-0.007032684989648074	0.02161763298661794	-0.02658584518103278	-0.02311698963548774
0.196	0.9939133146038461	0.8696723794623802	0.1876590623465026	0.1913426876853227	0.2462231354322133	0.3035195733769718	0.2973715086821748	0.3739514547894104	0.1833275023214765	0.2014830500878123	0.6694931706681853	0.686111741324947	0.7582887255279708	0.7108262675315024	0.02010011920819393	0.05120657357164388	0.02000316844221657	0.0273466895761173	0.0200024274524429	0.03209953614356819	0.02036807439678413	0.106170219033963	0.02000354039577844	0.02833866329288472	0.02002303849478788	0.08830390585253203	0.6369860504084193	0.4072762880101813	0.02735908369787695	0.04787798220215281	0.04502308019303049	0.07069971868840015	0.02005231363548527	0.04739677123990758	0.02298702019872494	0.1989078747810817	0.02182007027407132	0.02262332912311961	0.3656024535943183	0.363060239307969	0.7790819501217564	0.6738812821058708	0.02009932721528091	0.1521333823555753	0.1541686877719519	0.2212319002323402	0.02000173728864971	0.07182873322179639	0.02001000915683341	0.0638336064567982	0.4147452588211182	0.4309676899539881	0.1248901002188371	0.1083588988612488	0.2559741759964317	0.07532682833032966	0.50513808886298	0.1341670214703094	0.9816309304242959	0.4383821642400982	0.02004505160931197	0.0225455999789324	0.02003556998932361	0.01725414888757565	0.02012906592814719	0.0153749549761424	0.02299486623089145	0.03909240119743435	0.02002348465728981	0.0162788473648402	0.02000323154715578	0.03067334538466066	0.02000873801199999	0.06574641715854274	0.01516412214754264	-0.03559906402273856	-0.001724036320915486	-0.8777830737217354	0	0	0.2731398909438694	0.09659401228060274	-0.0007396247427112867	-0.03686690654051211	0.005044458922750249	0.04081559057857842	0.9377745241264973	0.2633031382168127	-0.2420908172633256	0.04994142749363004	0.2203737906741444	0.01824842155316764	-2.017889426686966	0.7124722064690288	0.165182170290098	0.05077990704861475	0.2142517795895279	-0.04329235508088577	2.738057682055522	-0.08060231069337295	0.1248749116209752	-0.1858452277845916	0.193633451391964	0.01983725735109067	-0.1845522094489569	0.003716076336623326	0	0	0	0	0.9997385418713427	0.193006747484192	0.2416015296449155	0.2848970394781002	0.1784523689675875	0.6646512440133945	0.73670196847153	0.02017228081233308	0.0200050285219006	0.02000379174416718	0.02084456769041022	0.0200053879183017	0.02003705912420682	0.6267729025583867	0.02824683339396844	0.04737180627766557	0.02008626820189043	0.02576921814182782	0.02290593516716054	0.3501006084296078	0.7422613659358046	0.02016048617751624	0.1370398273056904	0.02000270837866001	0.02001565345543654	0.4230318734967521	0.1292922413439832	0.2284828371313936	0.5016434549457301	0.9998964642784323	0.02006735865963122	0.02005422223419869	0.02019832647927419	0.02390935445440448	0.02003593656123878	0.0200047543406245	0.02001308008509151	-0.007000226650396553	0.725896008394227	4.50800990262086	-1.40075362715759	-0.3784025213361636	-4.105915601277385	-0.0773132324545493	0.2007197269985344	-0.0919657729800377	0.5697377040303809	1.624080652540132	-0.9101939353766006	-0.6656810872118445	-0.8497548491423192	0.9507847670021808	0.5089889671182329	0.8389332715173277	-0.4445394836756712	-0.5699727627630738	-0.02874235836373021	-0.1491854090314633	-0.3464028427581834	-0.1544880591733521	-0.1445631464452925	-1.3127126129675	-0.04177228166709426	0.03708272709499687	0.04833934748639931	0.20457241184299	0.09750478434465329	-0.02167111908742088	-0.2041690913986544	-0.01202623655723281	0.1672000028767634	0.004349567470113508	0.220117902607364	-1.830314663185294e-05	-0.1711592644020747	-0.4331829689191354	0.1266817036816648	-0.3812166233420715	0.1021896691987636	0.09223029754343021	-0.0882345672496592	-0.08214030913100484	-0.4109324958434131	-0.1394973852191519	0.04423686046872023	-0.004397828599224178	0.01053175136714396	0.01785110312882627	-0.00803313469403733	0.02115681986701099	-0.02468272776518274	-0.02088990563386527
0.198	0.9943331813834109	0.8684029156178499	0.1882344968035182	0.191349773818573	0.2458714932588764	0.3032352129613924	0.2963244758365688	0.3732661557635528	0.1828516203423345	0.2011740726895229	0.6691755735671563	0.6858600712598321	0.7567066204598564	0.7082292959895981	0.02010159920053828	0.05112141775276575	0.02000319109910099	0.02742077750069767	0.02000243941767939	0.03219700967315491	0.02039344387228185	0.1065845014341496	0.02000354541072465	0.02853615716670756	0.02002326417838843	0.08824865094989294	0.636256211884313	0.4068721534627864	0.02734603849100857	0.04785248376417648	0.04537938995281589	0.07104115669508954	0.02005315828385741	0.04742139640525735	0.02313545044267121	0.1993602963577765	0.02182456707611966	0.02261616774402797	0.3642911452145255	0.3627394702670342	0.7763939673283785	0.6730596265021874	0.02010014198614191	0.1523923643706682	0.1523503217687311	0.2204503556304091	0.0200017453195328	0.0720345856545047	0.0200100619450079	0.06401885084268456	0.4154786441297783	0.430833426816097	0.125436429434294	0.1082154632039814	0.2535571060521576	0.07453034452976209	0.5050953698470546	0.1339322862775135	0.9829235275477473	0.4384731516660608	0.02004502024806961	0.02253645231619085	0.02003563384807844	0.01727489239873387	0.02012944682875274	0.01541026600339894	0.0229827152763184	0.03907533849108773	0.02002354679770107	0.01632069297610972	0.0200032217114664	0.03062598941066253	0.0200087328288361	0.06570702110299698	0.01508852654408023	-0.03997267432384052	-0.003486426772496465	-0.8845723346465233	0	0	0.273333773189383	0.09728187742171866	-0.000813894057915235	-0.03739861817834299	0.005124982110808488	0.03969841330580318	0.9383091818381271	0.2713723001129685	-0.2419949645131058	0.04585153684782352	0.2204255283881268	0.03362936308474252	-2.016457552739785	0.7193426585616344	0.1652962803007147	0.06347109839320947	0.2141694993431479	-0.03892824853568454	2.737890294795811	-0.0868104561609897	0.1245073704003702	-0.1816495658705872	0.1936742206223685	0.02092486650796099	-0.1845467795174816	0.001708465099701534	0	0	0	0	0.9999333484761852	0.1944848952204446	0.2426600288545971	0.285021225386616	0.1782453119287567	0.6654019853479641	0.7354343256581682	0.02007990499015241	0.02000250213663672	0.02000188224716678	0.02043814975021793	0.02000266434591595	0.02001882393243852	0.6269118508448157	0.02676391932014519	0.04838425407184611	0.0200456992903095	0.02338907830263109	0.02133478869196465	0.3487831952967357	0.7399209003964299	0.02007728813340637	0.13496752220056	0.02000134387331312	0.02000779764098736	0.4251749273785618	0.1309030191883814	0.228868148544161	0.507480639609501	0.9999547547778829	0.02003340177149989	0.02002689917934063	0.02009863748849778	0.02238662604896146	0.02001801908546794	0.02000233894205758	0.02000648046835107	0.00719998114632285	0.7245226143088953	4.490779800787862	-1.304741099137516	-0.3124995339037205	-4.265931574556348	-0.07735049118582019	0.198913835339732	-0.09114026342751755	0.5657279867420096	1.612895567723882	-0.9033051452024109	-0.6587310225663147	-0.8429129430483179	0.9454222699620859	0.5061863640421712	0.8422591588566894	-0.4448056972959801	-0.6794540019683433	0.03571532212239855	-0.135209764018898	-0.3389248246258748	-0.1544049943679922	-0.1068324338810611	-1.284034471528001	-0.04343362852600464	0.03700491355323962	0.04913494383461876	0.2099697978755549	0.09999659458196934	-0.03368222649156023	-0.199888749444024	-0.01339759606190179	0.1737130985128868	0.01591554442567106	0.2336547760928428	-0.005195606540885832	-0.149410949188878	-0.3880818277999845	0.1322922248056721	-0.4007365951842075	0.1036598370819003	0.09301045443779038	-0.04580685309437076	-0.06108242870458507	-0.3853716553036114	-0.09474662886292112	0.04657134599704015	-0.004750917074140673	0.01021067912788366	0.01745688394655601	-0.009044599937396274	0.0206879677423336	-0.02265293345719143	-0.01847544184487769
0.2	0.9947298409645245	0.8670347117737024	0.1889600257344486	0.1914850962958455	0.2455517219077071	0.3029785952910125	0.2952882824287165	0.3725956409248012	0.1823703191632502	0.2008657674893326	0.6689200423300765	0.6856855095285771	0.7551958213144628	0.7056910274750253	0.02010204493476464	0.05103263869228001	0.02000320933258573	0.02749470809460175	0.02000244777088948	0.03229607896584387	0.0204208602030822	0.1070111374635931	0.02000354362870692	0.02873867969162774	0.02002353780447231	0.08816878317480625	0.6355755852105597	0.4064770398386141	0.02733714493721451	0.04782469023933399	0.0457505733050506	0.07139247146125273	0.02005412728690603	0.04744299320379437	0.0232844356387759	0.1998478982934747	0.02183096600298396	0.02261033657457256	0.3629820922505593	0.3624633908205889	0.7737394956671032	0.6723305180225277	0.02010028246114584	0.1526625189083755	0.1504558759530985	0.2196273193852226	0.02000175104463231	0.07224336086441348	0.02001010232977994	0.06420563373892878	0.4163435022017453	0.4307853494117989	0.1261003884236664	0.108115420824158	0.2513291861144737	0.07378606030679742	0.5055085607059566	0.133789999669713	0.9841257125326511	0.4385677327460989	0.02004492342490913	0.02252659197890858	0.02003563720817737	0.01729498728143442	0.02012962644011975	0.01544477035120398	0.02296818482564825	0.03905616268454548	0.02002361700513233	0.01636159594116883	0.02000320467598686	0.03058281490193488	0.02000871437958394	0.06567263822343132	0.01500432831526059	-0.04420101808305103	-0.005262188113402604	-0.8911552600113999	0	0	0.2735289936431328	0.09793253120926437	-0.0008892036324233556	-0.03790695487584422	0.005203216110444497	0.03852653838700025	0.9388600831317854	0.2795461642344211	-0.2419076507190837	0.04140229561691723	0.2205088654436501	0.04984616121254729	-2.015012289298928	0.7258632573686663	0.1654366182403676	0.07700750475071778	0.2140963064968504	-0.03420432680682933	2.737710337606359	-0.09317253889673997	0.1241484978733683	-0.1771771630666473	0.1937171211471848	0.02196791730758008	-0.1845453952051451	-0.0003285646489100653	0	0	0	0	0.9999215400199941	0.1972932584990083	0.241610936133611	0.2830800196900344	0.1773947718344048	0.6657470664962186	0.7355572267933019	0.02015903862268517	0.02000500454627106	0.02000375909483725	0.02092744588152574	0.02000529147841214	0.02003826150646687	0.6266797115875778	0.02828679140878594	0.04833421581536471	0.02008990545787243	0.02607679789708624	0.02294486792792255	0.3475629354144515	0.7378488576671649	0.02015155181960648	0.1319877341492152	0.02000268832200711	0.02001556474008154	0.4278507110584657	0.1326381624977865	0.2280291883295954	0.5136792405619744	0.9999196454878028	0.02006627046196207	0.02005340224422477	0.02019593502765208	0.02384749568182997	0.02003618721400774	0.02000462188944807	0.02001286191302888	0.02102328048739624	0.7240542241153816	4.471091151278823	-1.221822438478356	-0.2428674574242333	-4.419048223234473	-0.07623723513573435	0.195808473835324	-0.08753642810714636	0.5635752086255854	1.602583933470845	-0.8998411054764481	-0.651557782885721	-0.8365328320408121	0.944485280039317	0.5041028583052775	0.8448340948740269	-0.4447674412528335	-0.6687127623802315	0.0994939856584172	-0.121442663831885	-0.3316186556520982	-0.1538158610743028	-0.06745481258526301	-1.254009585636063	-0.04539552327470484	0.03692539641870556	0.04993511058864154	0.2169260410999591	0.1025334354419888	-0.04628399153501066	-0.1951481681761454	-0.0143213234233878	0.1770767623505535	0.001321200657375734	0.2552982616108304	0.001311906489601734	-0.1264696699126538	-0.3406358448954399	0.1378542262959409	-0.4227082665975282	0.1051124463992552	0.09376880790127745	-0.002048833656588437	-0.03874703168691104	-0.3587329182405012	-0.0470488002237879	0.04783051454415842	-0.005110503139951989	0.00988312290947321	0.01704442367731992	-0.01014623488967852	0.02021417365659883	-0.02050126249471403	-0.01587672965375935
[truncated: 2,037,892 more chars]
