# Supplementary material for: Hindlimb kinematics, kinetics and muscle dynamics during sit-to-stand and sit-to-walk transitions in emus (Dromaius novaehollandiae)
Source: J Exp Biol. 2024 Dec 2;227(24):jeb247519. doi: 10.1242/jeb.247519 (PMC11708823; doi:10.1242/jeb.247519)
Supplement: Dataset 1. [file jexbio-227-247519-Dataset1.zip › Dataset1/DataS1/Dynamic Simulation/sts_additional_trial_DO_with_rigid_tendon/sts_additional_trial_muscle_outputs_with_rigid_tendon.sto]

DataType=double
version=3
OpenSimVersion=4.5
endheader
time	/forceset/IC_r|active_fiber_force	/forceset/IC_r|fiber_force	/forceset/IC_r|implicitresidual_normalized_tendon_force	/forceset/IC_r|normalized_fiber_length	/forceset/IC_r|passive_fiber_damping_force	/forceset/IC_r|passive_fiber_elastic_force	/forceset/IC_r|passive_fiber_force	/forceset/IC_r|passive_force_multiplier	/forceset/IC_r|tendon_force	/forceset/ILPR_r|active_fiber_force	/forceset/ILPR_r|fiber_force	/forceset/ILPR_r|implicitresidual_normalized_tendon_force	/forceset/ILPR_r|normalized_fiber_length	/forceset/ILPR_r|passive_fiber_damping_force	/forceset/ILPR_r|passive_fiber_elastic_force	/forceset/ILPR_r|passive_fiber_force	/forceset/ILPR_r|passive_force_multiplier	/forceset/ILPR_r|tendon_force	/forceset/ILPOa_r|active_fiber_force	/forceset/ILPOa_r|fiber_force	/forceset/ILPOa_r|implicitresidual_normalized_tendon_force	/forceset/ILPOa_r|normalized_fiber_length	/forceset/ILPOa_r|passive_fiber_damping_force	/forceset/ILPOa_r|passive_fiber_elastic_force	/forceset/ILPOa_r|passive_fiber_force	/forceset/ILPOa_r|passive_force_multiplier	/forceset/ILPOa_r|tendon_force	/forceset/ILPOp_r|active_fiber_force	/forceset/ILPOp_r|fiber_force	/forceset/ILPOp_r|implicitresidual_normalized_tendon_force	/forceset/ILPOp_r|normalized_fiber_length	/forceset/ILPOp_r|passive_fiber_damping_force	/forceset/ILPOp_r|passive_fiber_elastic_force	/forceset/ILPOp_r|passive_fiber_force	/forceset/ILPOp_r|passive_force_multiplier	/forceset/ILPOp_r|tendon_force	/forceset/AMB_r|active_fiber_force	/forceset/AMB_r|fiber_force	/forceset/AMB_r|implicitresidual_normalized_tendon_force	/forceset/AMB_r|normalized_fiber_length	/forceset/AMB_r|passive_fiber_damping_force	/forceset/AMB_r|passive_fiber_elastic_force	/forceset/AMB_r|passive_fiber_force	/forceset/AMB_r|passive_force_multiplier	/forceset/AMB_r|tendon_force	/forceset/FMTL_r|active_fiber_force	/forceset/FMTL_r|fiber_force	/forceset/FMTL_r|implicitresidual_normalized_tendon_force	/forceset/FMTL_r|normalized_fiber_length	/forceset/FMTL_r|passive_fiber_damping_force	/forceset/FMTL_r|passive_fiber_elastic_force	/forceset/FMTL_r|passive_fiber_force	/forceset/FMTL_r|passive_force_multiplier	/forceset/FMTL_r|tendon_force	/forceset/FMTI_r|active_fiber_force	/forceset/FMTI_r|fiber_force	/forceset/FMTI_r|implicitresidual_normalized_tendon_force	/forceset/FMTI_r|normalized_fiber_length	/forceset/FMTI_r|passive_fiber_damping_force	/forceset/FMTI_r|passive_fiber_elastic_force	/forceset/FMTI_r|passive_fiber_force	/forceset/FMTI_r|passive_force_multiplier	/forceset/FMTI_r|tendon_force	/forceset/FMTM_r|active_fiber_force	/forceset/FMTM_r|fiber_force	/forceset/FMTM_r|implicitresidual_normalized_tendon_force	/forceset/FMTM_r|normalized_fiber_length	/forceset/FMTM_r|passive_fiber_damping_force	/forceset/FMTM_r|passive_fiber_elastic_force	/forceset/FMTM_r|passive_fiber_force	/forceset/FMTM_r|passive_force_multiplier	/forceset/FMTM_r|tendon_force	/forceset/ILFB_r|active_fiber_force	/forceset/ILFB_r|fiber_force	/forceset/ILFB_r|implicitresidual_normalized_tendon_force	/forceset/ILFB_r|normalized_fiber_length	/forceset/ILFB_r|passive_fiber_damping_force	/forceset/ILFB_r|passive_fiber_elastic_force	/forceset/ILFB_r|passive_fiber_force	/forceset/ILFB_r|passive_force_multiplier	/forceset/ILFB_r|tendon_force	/forceset/FCLP_r|active_fiber_force	/forceset/FCLP_r|fiber_force	/forceset/FCLP_r|implicitresidual_normalized_tendon_force	/forceset/FCLP_r|normalized_fiber_length	/forceset/FCLP_r|passive_fiber_damping_force	/forceset/FCLP_r|passive_fiber_elastic_force	/forceset/FCLP_r|passive_fiber_force	/forceset/FCLP_r|passive_force_multiplier	/forceset/FCLP_r|tendon_force	/forceset/FCLA_r|active_fiber_force	/forceset/FCLA_r|fiber_force	/forceset/FCLA_r|implicitresidual_normalized_tendon_force	/forceset/FCLA_r|normalized_fiber_length	/forceset/FCLA_r|passive_fiber_damping_force	/forceset/FCLA_r|passive_fiber_elastic_force	/forceset/FCLA_r|passive_fiber_force	/forceset/FCLA_r|passive_force_multiplier	/forceset/FCLA_r|tendon_force	/forceset/FCM_r|active_fiber_force	/forceset/FCM_r|fiber_force	/forceset/FCM_r|implicitresidual_normalized_tendon_force	/forceset/FCM_r|normalized_fiber_length	/forceset/FCM_r|passive_fiber_damping_force	/forceset/FCM_r|passive_fiber_elastic_force	/forceset/FCM_r|passive_fiber_force	/forceset/FCM_r|passive_force_multiplier	/forceset/FCM_r|tendon_force	/forceset/IFE_r|active_fiber_force	/forceset/IFE_r|fiber_force	/forceset/IFE_r|implicitresidual_normalized_tendon_force	/forceset/IFE_r|normalized_fiber_length	/forceset/IFE_r|passive_fiber_damping_force	/forceset/IFE_r|passive_fiber_elastic_force	/forceset/IFE_r|passive_fiber_force	/forceset/IFE_r|passive_force_multiplier	/forceset/IFE_r|tendon_force	/forceset/ITCr_r|active_fiber_force	/forceset/ITCr_r|fiber_force	/forceset/ITCr_r|implicitresidual_normalized_tendon_force	/forceset/ITCr_r|normalized_fiber_length	/forceset/ITCr_r|passive_fiber_damping_force	/forceset/ITCr_r|passive_fiber_elastic_force	/forceset/ITCr_r|passive_fiber_force	/forceset/ITCr_r|passive_force_multiplier	/forceset/ITCr_r|tendon_force	/forceset/ITM_r|active_fiber_force	/forceset/ITM_r|fiber_force	/forceset/ITM_r|implicitresidual_normalized_tendon_force	/forceset/ITM_r|normalized_fiber_length	/forceset/ITM_r|passive_fiber_damping_force	/forceset/ITM_r|passive_fiber_elastic_force	/forceset/ITM_r|passive_fiber_force	/forceset/ITM_r|passive_force_multiplier	/forceset/ITM_r|tendon_force	/forceset/ITCaa_r|active_fiber_force	/forceset/ITCaa_r|fiber_force	/forceset/ITCaa_r|implicitresidual_normalized_tendon_force	/forceset/ITCaa_r|normalized_fiber_length	/forceset/ITCaa_r|passive_fiber_damping_force	/forceset/ITCaa_r|passive_fiber_elastic_force	/forceset/ITCaa_r|passive_fiber_force	/forceset/ITCaa_r|passive_force_multiplier	/forceset/ITCaa_r|tendon_force	/forceset/ITCap_r|active_fiber_force	/forceset/ITCap_r|fiber_force	/forceset/ITCap_r|implicitresidual_normalized_tendon_force	/forceset/ITCap_r|normalized_fiber_length	/forceset/ITCap_r|passive_fiber_damping_force	/forceset/ITCap_r|passive_fiber_elastic_force	/forceset/ITCap_r|passive_fiber_force	/forceset/ITCap_r|passive_force_multiplier	/forceset/ITCap_r|tendon_force	/forceset/ISF_r|active_fiber_force	/forceset/ISF_r|fiber_force	/forceset/ISF_r|implicitresidual_normalized_tendon_force	/forceset/ISF_r|normalized_fiber_length	/forceset/ISF_r|passive_fiber_damping_force	/forceset/ISF_r|passive_fiber_elastic_force	/forceset/ISF_r|passive_fiber_force	/forceset/ISF_r|passive_force_multiplier	/forceset/ISF_r|tendon_force	/forceset/IFI_r|active_fiber_force	/forceset/IFI_r|fiber_force	/forceset/IFI_r|implicitresidual_normalized_tendon_force	/forceset/IFI_r|normalized_fiber_length	/forceset/IFI_r|passive_fiber_damping_force	/forceset/IFI_r|passive_fiber_elastic_force	/forceset/IFI_r|passive_fiber_force	/forceset/IFI_r|passive_force_multiplier	/forceset/IFI_r|tendon_force	/forceset/OMII_r|active_fiber_force	/forceset/OMII_r|fiber_force	/forceset/OMII_r|implicitresidual_normalized_tendon_force	/forceset/OMII_r|normalized_fiber_length	/forceset/OMII_r|passive_fiber_damping_force	/forceset/OMII_r|passive_fiber_elastic_force	/forceset/OMII_r|passive_fiber_force	/forceset/OMII_r|passive_force_multiplier	/forceset/OMII_r|tendon_force	/forceset/OMIP_r|active_fiber_force	/forceset/OMIP_r|fiber_force	/forceset/OMIP_r|implicitresidual_normalized_tendon_force	/forceset/OMIP_r|normalized_fiber_length	/forceset/OMIP_r|passive_fiber_damping_force	/forceset/OMIP_r|passive_fiber_elastic_force	/forceset/OMIP_r|passive_fiber_force	/forceset/OMIP_r|passive_force_multiplier	/forceset/OMIP_r|tendon_force	/forceset/CFP_r|active_fiber_force	/forceset/CFP_r|fiber_force	/forceset/CFP_r|implicitresidual_normalized_tendon_force	/forceset/CFP_r|normalized_fiber_length	/forceset/CFP_r|passive_fiber_damping_force	/forceset/CFP_r|passive_fiber_elastic_force	/forceset/CFP_r|passive_fiber_force	/forceset/CFP_r|passive_force_multiplier	/forceset/CFP_r|tendon_force	/forceset/PIFML_r|active_fiber_force	/forceset/PIFML_r|fiber_force	/forceset/PIFML_r|implicitresidual_normalized_tendon_force	/forceset/PIFML_r|normalized_fiber_length	/forceset/PIFML_r|passive_fiber_damping_force	/forceset/PIFML_r|passive_fiber_elastic_force	/forceset/PIFML_r|passive_fiber_force	/forceset/PIFML_r|passive_force_multiplier	/forceset/PIFML_r|tendon_force	/forceset/GL_r|active_fiber_force	/forceset/GL_r|fiber_force	/forceset/GL_r|implicitresidual_normalized_tendon_force	/forceset/GL_r|normalized_fiber_length	/forceset/GL_r|passive_fiber_damping_force	/forceset/GL_r|passive_fiber_elastic_force	/forceset/GL_r|passive_fiber_force	/forceset/GL_r|passive_force_multiplier	/forceset/GL_r|tendon_force	/forceset/GI_r|active_fiber_force	/forceset/GI_r|fiber_force	/forceset/GI_r|implicitresidual_normalized_tendon_force	/forceset/GI_r|normalized_fiber_length	/forceset/GI_r|passive_fiber_damping_force	/forceset/GI_r|passive_fiber_elastic_force	/forceset/GI_r|passive_fiber_force	/forceset/GI_r|passive_force_multiplier	/forceset/GI_r|tendon_force	/forceset/GM_r|active_fiber_force	/forceset/GM_r|fiber_force	/forceset/GM_r|implicitresidual_normalized_tendon_force	/forceset/GM_r|normalized_fiber_length	/forceset/GM_r|passive_fiber_damping_force	/forceset/GM_r|passive_fiber_elastic_force	/forceset/GM_r|passive_fiber_force	/forceset/GM_r|passive_force_multiplier	/forceset/GM_r|tendon_force	/forceset/FL_r|active_fiber_force	/forceset/FL_r|fiber_force	/forceset/FL_r|implicitresidual_normalized_tendon_force	/forceset/FL_r|normalized_fiber_length	/forceset/FL_r|passive_fiber_damping_force	/forceset/FL_r|passive_fiber_elastic_force	/forceset/FL_r|passive_fiber_force	/forceset/FL_r|passive_force_multiplier	/forceset/FL_r|tendon_force	/forceset/TCf_r|active_fiber_force	/forceset/TCf_r|fiber_force	/forceset/TCf_r|implicitresidual_normalized_tendon_force	/forceset/TCf_r|normalized_fiber_length	/forceset/TCf_r|passive_fiber_damping_force	/forceset/TCf_r|passive_fiber_elastic_force	/forceset/TCf_r|passive_fiber_force	/forceset/TCf_r|passive_force_multiplier	/forceset/TCf_r|tendon_force	/forceset/TCt_r|active_fiber_force	/forceset/TCt_r|fiber_force	/forceset/TCt_r|implicitresidual_normalized_tendon_force	/forceset/TCt_r|normalized_fiber_length	/forceset/TCt_r|passive_fiber_damping_force	/forceset/TCt_r|passive_fiber_elastic_force	/forceset/TCt_r|passive_fiber_force	/forceset/TCt_r|passive_force_multiplier	/forceset/TCt_r|tendon_force	/forceset/EDL_r|active_fiber_force	/forceset/EDL_r|fiber_force	/forceset/EDL_r|implicitresidual_normalized_tendon_force	/forceset/EDL_r|normalized_fiber_length	/forceset/EDL_r|passive_fiber_damping_force	/forceset/EDL_r|passive_fiber_elastic_force	/forceset/EDL_r|passive_fiber_force	/forceset/EDL_r|passive_force_multiplier	/forceset/EDL_r|tendon_force	/forceset/FDL_r|active_fiber_force	/forceset/FDL_r|fiber_force	/forceset/FDL_r|implicitresidual_normalized_tendon_force	/forceset/FDL_r|normalized_fiber_length	/forceset/FDL_r|passive_fiber_damping_force	/forceset/FDL_r|passive_fiber_elastic_force	/forceset/FDL_r|passive_fiber_force	/forceset/FDL_r|passive_force_multiplier	/forceset/FDL_r|tendon_force	/forceset/FHL_r|active_fiber_force	/forceset/FHL_r|fiber_force	/forceset/FHL_r|implicitresidual_normalized_tendon_force	/forceset/FHL_r|normalized_fiber_length	/forceset/FHL_r|passive_fiber_damping_force	/forceset/FHL_r|passive_fiber_elastic_force	/forceset/FHL_r|passive_fiber_force	/forceset/FHL_r|passive_force_multiplier	/forceset/FHL_r|tendon_force	/forceset/FP2_r|active_fiber_force	/forceset/FP2_r|fiber_force	/forceset/FP2_r|implicitresidual_normalized_tendon_force	/forceset/FP2_r|normalized_fiber_length	/forceset/FP2_r|passive_fiber_damping_force	/forceset/FP2_r|passive_fiber_elastic_force	/forceset/FP2_r|passive_fiber_force	/forceset/FP2_r|passive_force_multiplier	/forceset/FP2_r|tendon_force	/forceset/FPP2_r|active_fiber_force	/forceset/FPP2_r|fiber_force	/forceset/FPP2_r|implicitresidual_normalized_tendon_force	/forceset/FPP2_r|normalized_fiber_length	/forceset/FPP2_r|passive_fiber_damping_force	/forceset/FPP2_r|passive_fiber_elastic_force	/forceset/FPP2_r|passive_fiber_force	/forceset/FPP2_r|passive_force_multiplier	/forceset/FPP2_r|tendon_force	/forceset/FP3_r|active_fiber_force	/forceset/FP3_r|fiber_force	/forceset/FP3_r|implicitresidual_normalized_tendon_force	/forceset/FP3_r|normalized_fiber_length	/forceset/FP3_r|passive_fiber_damping_force	/forceset/FP3_r|passive_fiber_elastic_force	/forceset/FP3_r|passive_fiber_force	/forceset/FP3_r|passive_force_multiplier	/forceset/FP3_r|tendon_force	/forceset/FPP3_r|active_fiber_force	/forceset/FPP3_r|fiber_force	/forceset/FPP3_r|implicitresidual_normalized_tendon_force	/forceset/FPP3_r|normalized_fiber_length	/forceset/FPP3_r|passive_fiber_damping_force	/forceset/FPP3_r|passive_fiber_elastic_force	/forceset/FPP3_r|passive_fiber_force	/forceset/FPP3_r|passive_force_multiplier	/forceset/FPP3_r|tendon_force	/forceset/FP4_r|active_fiber_force	/forceset/FP4_r|fiber_force	/forceset/FP4_r|implicitresidual_normalized_tendon_force	/forceset/FP4_r|normalized_fiber_length	/forceset/FP4_r|passive_fiber_damping_force	/forceset/FP4_r|passive_fiber_elastic_force	/forceset/FP4_r|passive_fiber_force	/forceset/FP4_r|passive_force_multiplier	/forceset/FP4_r|tendon_force
0	386.920200301225	388.494810942386	0	0.8001936633487083	0.02675195428047813	1.547858686880495	1.574610641160973	0.003673276586144315	388.494810942386	141.5726659855576	150.5489419153975	0	0.9736867184504142	0.02236936522088081	8.953906564619116	8.976275929839996	0.01480887241846135	150.5489419153975	134.7176692019925	158.5378184201049	0	1.182567787963389	-0.02685337164810443	23.8470025897606	23.82014921811249	0.07888114899700305	158.537818420105	137.7803108965884	176.5445539059855	0	1.243377147963746	-0.0303941720815586	38.79463718147862	38.76424300939706	0.1283249559049765	176.5445539059855	12.98760973226069	15.25144098931473	0	1.001253531596892	-0.004083109025090334	2.267914366079136	2.263831257054046	0.01847036641156938	15.25144098931473	183.3225783018545	204.1892365713847	0	1.199954980827396	-0.007324702595314683	20.87398297212557	20.86665826953026	0.09065761324792715	203.5068927730925	336.8390723096382	364.3179661458714	0	1.175470457528966	-0.03256344410794027	27.51145728034109	27.47889383623315	0.07452548094768296	351.0322825609477	119.9746915257942	138.2378128907282	0	1.106730294282534	-0.01053384230700837	18.27365520724096	18.26312136493395	0.04298797240021617	125.6313676108236	13.87581768064394	17.97670482170613	0	0.8509678973941855	-0.02799958095580864	4.128886722017993	4.100887141062185	0.005529181756620955	17.97670482170613	6.587049475650697	9.873086090326503	0	0.921285468261734	-0.004750944804456906	3.290787559480261	3.286036614675804	0.009727390915509173	9.873086090326503	1.739521561450794	15.35103138077867	0	1.237717205295747	-0.04496140292131823	13.6564712222492	13.61150981932788	0.1226426985491895	15.35103138077867	5.333373417989949	7.650937096364288	0	0.9022393691312742	-0.01582124644731449	2.333384924821653	2.317563678374339	0.008348332730731751	6.506886126923069	5.998729607947966	30.48125796089343	0	1.172640925048919	-0.06490151062364594	24.54742986356911	24.48252835294547	0.07285677181770409	30.24755262452761	520.4380142280381	524.8683045176707	0	0.8936330307509496	-0.1160198565699118	4.546310146202502	4.43029028963259	0.007790860152224803	384.2445358780473	0.5894862372921535	1.224219988611665	0	1.014958760516779	-0.007564580442874275	0.6422983317623857	0.6347337513195115	0.02061420812911472	1.224219988611665	7.016530599814796	19.82242609814223	0	1.080952118707715	-0.05909081748021644	12.86498631580765	12.80589549832743	0.03497147764651733	17.57437458488911	7.008839503246001	19.25372799479991	0	1.075387219930391	-0.05943339513951581	12.30432188669342	12.24488849155391	0.03344739801917459	17.04604874288624	0.6769452366652314	10.37443336176193	0	1.310390427032442	-0.003528683715297151	9.701016808811991	9.697488125096694	0.2193723267362396	10.37443336176193	0.9543285601586072	1.130946409032427	0	0.7874668613460948	0.003423524938616818	0.1731943239352026	0.1766178488738194	0.003314746921683744	1.130946409032427	152.3945036700318	168.5880223410029	0	1.068760474162632	0.03486974695184737	16.1586489240192	16.19351867097105	0.03171882936091266	168.5880223410029	942.9115816073042	997.8390643971878	0	1.134910011032346	0.04506104754332215	54.88242174234023	54.92748278988355	0.05386608057402555	916.5030856601278	9.002471743131629	119.829468189827	0	1.292757303726984	-0.08762725165312557	110.9146236983484	110.8269964466953	0.1905061360376999	110.5038751382571	10.32308922336019	103.0793219164362	0	1.253116712196004	-0.2557030398445519	93.01193573292061	92.75623269307606	0.1387259016261172	99.16563822695863	31.81026855850468	132.2788305308722	0	1.154030640370546	0.3311316421141347	100.1374303302534	100.4685619723675	0.06277432458813946	125.5858162549672	4.942892262715039	15.86018183161552	0	1.111763703770917	0.04142752098290999	10.87586204791757	10.91728956890048	0.04475555546208643	15.86018183161552	360.4798966346912	569.1638930016348	0	1.242896268633895	-0.01466407083184575	208.6986604377755	208.6839963669437	0.1278321168684506	544.9916237677538	176.4330477957737	212.5401861896457	0	0.9822921210348815	-0.02855856037098521	36.13569695424304	36.10713839387206	0.01586644367615228	194.1306322692961	6.057331961872768	6.461533309287573	0	0.6409552976265567	0.02614919316352937	0.3780521542512753	0.4042013474148047	0.001005629736022798	2.88385960251925	79.91143087051759	80.29594331544781	0	0.6364312902015016	0.02030480829948356	0.36420763663074	0.3845124449302235	0.0009688029161157002	34.79409650372745	339.8081675813247	362.3508733140272	0	1.130173623135361	0.04922448434791197	22.4934812483546	22.54270573270251	0.05186208869455508	312.2177507517204	12.12651242873189	20.76930102456598	0	0.9673631566627976	-0.02243998674715914	8.665228582581252	8.642788595834093	0.01407684643611217	16.43745738646811	2.578631430975582	2.963254021940894	0	0.7575777703662083	0.003525810149891179	0.3810967808154212	0.3846225909653124	0.002603314454123842	2.416762214796564	31.09309489674569	31.48713198009812	0	0.7922910213626927	0.005822835353109009	0.3882142479993227	0.3940370833524317	0.003446371987902069	20.95712274330242	5.029857060664408	5.78976681987992	0	1.022938613579153	-0.0002357269395718686	0.7601454861550836	0.7599097592155117	0.02197511496882626	5.768713806216331	77.74229266612511	79.34888786882554	0	0.7442975240733611	0.03708561319718365	1.569509589503254	1.606595202700437	0.002337851211915253	58.77815116739098	18.31463079192787	57.99709726331264	0	1.115335934801712	0.3732023008649022	39.30926417051987	39.68246647138477	0.04605390633098295	45.89106830156113	7.190949785737481	105.5478000268266	0	1.316983203414209	0.1826805908651501	98.17416965022399	98.35685024108913	0.2312547106699708	91.36751669879817
0.002	386.9572924813212	388.5334917999705	0	0.8003206647602447	0.02675415458917965	1.549445164060165	1.576199318649344	0.003677041509601429	388.5334917999705	134.6789994506072	143.6605938792672	0	0.9737606809866114	0.02237737610936221	8.959217052550605	8.981594428659967	0.0148176554382181	143.6605938792672	129.6689423960999	153.4552646120339	0	1.182390228301657	-0.02681723563096269	23.81313945156495	23.78632221593399	0.0787691364604395	153.4552646120339	132.9201599926416	171.6220928162275	0	1.243176153732063	-0.03035971465948271	38.73229253824542	38.70193282358594	0.1281187322056444	171.6220928162275	12.5993889576949	14.8620230163699	0	1.001187097378037	-0.004073305203051138	2.266707363878054	2.262634058675002	0.01846053633454045	14.8620230163699	176.8579455678779	197.7140191266205	0	1.199891451260515	-0.007299627599741512	20.8633731863423	20.85607355874256	0.09061153397989923	197.0532436264737	327.9394861911406	355.3798006339634	0	1.175294824641504	-0.03249887364905198	27.47281331647184	27.44031444282279	0.07442079874332955	342.4161206411734	114.3646094973434	132.6204813900661	0	1.106680725534533	-0.01053320433468774	18.26640509705744	18.25587189272275	0.0429709168339962	120.5251646812336	13.87510016122436	17.97341795966553	0	0.8508904921721625	-0.02799886737560322	4.126316665816773	4.09831779844117	0.00552574007637686	17.97341795966553	6.586961872551041	9.872241854715774	0	0.9212568226771173	-0.004751172320564489	3.290031154485298	3.285279982164733	0.009725155023053806	9.872241854715774	1.741669401306403	15.2651254194293	0	1.236908462071469	-0.04492193678398348	13.56837795490688	13.5234560181229	0.1218515720674616	15.2651254194293	5.333487659148442	7.649027720691588	0	0.9021264809234851	-0.01573084284951243	2.331270904392659	2.315540061543147	0.008340769235419395	6.504950818493629	6.001425522964253	30.40857760598902	0	1.172255994463236	-0.0647700725384405	24.47192215556321	24.40715208302477	0.07263266494039598	30.17527578951212	502.2955979218259	506.7113849118688	0	0.893235350913424	-0.1160259224575927	4.531812912500523	4.41578699004293	0.007766016726076109	370.8091916148476	0.5892491713327593	1.221488672315853	0	1.014473143394539	-0.007564706260981911	0.6398042072440755	0.6322395009830936	0.02053416058831028	1.221488672315853	7.032191543771736	19.80506337326828	0	1.080630884347765	-0.05906679236193713	12.83193862185848	12.77287182949654	0.03488164259641764	17.55755991576783	7.009713657868717	19.22285399960793	0	1.075064162705583	-0.05939370469783657	12.27253404643705	12.21314034173922	0.03336098768669015	17.01730409314285	0.6772148162331733	10.3623892176009	0	1.310231360402898	-0.003503682854565743	9.688678084222293	9.685174401367727	0.2190933070442274	10.3623892176009	0.9542549082611068	1.131056654058078	0	0.7875979369597359	0.003424045892855666	0.1733776999041159	0.1768017457969716	0.003318256533977353	1.131056654058078	148.2617159606792	164.4730660912084	0	1.068897550351897	0.03495474804757553	16.17639538248168	16.21135013052925	0.03175366500158898	164.4730660912084	914.7612392914308	969.7278423063005	0	1.134998640296814	0.04523197113642275	54.92137104373336	54.96660301486978	0.05390430859204186	890.6961608840859	9.007607258955487	119.5679993986425	0	1.292456414443487	-0.08752585895842639	110.6479179986455	110.560392139687	0.1900480443035762	110.2582388249525	13.25137012391684	105.4422991497832	0	1.25235436748529	-0.2553516552188482	92.4462806810852	92.19092902586635	0.1378822356336089	101.4339268875929	31.79843612899357	132.5996435347171	0	1.15444537797603	0.3308178784245309	100.470389527299	100.8012074057235	0.06298305062236079	125.8953449349418	4.941808352612573	15.88875188784522	0	1.112104300707391	0.04138661633071267	10.90555691890193	10.94694353523265	0.04487775363262454	15.88875188784522	354.6011977550233	563.2836876019546	0	1.242895387060998	-0.01469838096350074	208.6971882278948	208.6824898469313	0.1278312151103601	539.3611147495679	177.1556071025042	213.2554184983655	0	0.9822668095705062	-0.0285550862636673	36.128366482125	36.09981139586134	0.01586322501613507	194.7829163175641	6.058293726375484	6.462940761223308	0	0.6410944611881682	0.02616101308387613	0.3784860217639476	0.4046470348478237	0.001006783836237096	2.887003621183908	76.62076295302113	77.00559423416799	0	0.6365393154303673	0.02029886795528755	0.36453241319157	0.3848312811468576	0.0009696668312222832	33.3927964906865	328.9866340018285	351.5702897811396	0	1.130400682734344	0.04925451384737732	22.53440126546382	22.5836557793112	0.05195643592045887	302.9498237812485	12.12645074635331	20.76418782699087	0	0.9672901949826628	-0.02242420909077819	8.66016128972834	8.637737080637562	0.01406861451208877	16.43267118185594	2.578839228108386	2.963635388217117	0	0.7576259804204036	0.003550650790645756	0.3812455093180852	0.3847961601087309	0.002604330435051041	2.417150668058865	29.65491520253826	30.04929283529533	0	0.7923945146582475	0.005838991585912764	0.3885386411711519	0.3943776327570647	0.003449251788286059	20.00341353350991	4.770646628625772	5.530472865524165	0	1.022924918925995	-0.0002358590605619169	0.7600620959589546	0.7598262368983927	0.02197270423406484	5.51036216889528	73.72895541866603	75.33705290461296	0	0.7444081441893134	0.0371802380385794	1.570917247908355	1.608097485946935	0.002339947978911988	55.81318041040128	18.30646482345288	58.26522327310952	0	1.116210270061053	0.3733922798291111	39.58536616982752	39.95875844965664	0.04637738162064375	46.12477977776761	7.179760776901678	106.2143072055744	0	1.317843115163753	0.1825902497771534	98.85195617889558	99.03454642867273	0.2328512744926381	91.96453795785868
0.004	386.9841165684899	388.5618583289964	0	0.8004475659995794	0.02670975980864011	1.551032000697882	1.577741760506522	0.003680807286100776	388.5618583289964	122.3869739636378	131.3738767820753	0	0.9738346472555901	0.02237186655779134	8.964530951879723	8.986902818437514	0.01482644410008782	131.3738767820753	121.3585701140036	145.1112413966936	0	1.182213075243103	-0.02673047839518871	23.77940176108519	23.75267128269001	0.07865753888000851	145.1112413966936	124.9685143632553	163.608426626414	0	1.242975581907509	-0.03026650595336233	38.67017876911211	38.63991226315875	0.1279132721919874	163.608426626414	12.25973914626378	14.52118516562907	0	1.001120862788883	-0.004058607692266097	2.265504627057553	2.261446019365287	0.01845074099565835	14.52118516562907	166.2752009595194	187.1207666084959	0	1.199828227864963	-0.007254235878772092	20.85281988485531	20.84556564897654	0.09056570002832542	186.4953285566521	313.0105942358159	340.4126026221521	0	1.175119781435802	-0.03234469834077382	27.43435308467696	27.40200838633618	0.07431661424875094	327.9911320332503	104.3310744377226	122.5797325935265	0	1.106631216525471	-0.01050843797754351	18.25916659378144	18.2486581558039	0.04295388857251713	111.399106532532	13.87428894516442	17.97001808536903	0	0.8508131059981142	-0.02801969225998199	4.123748832464598	4.095729140204615	0.005522301372851967	17.97001808536903	6.586852709852863	9.871370748974934	0	0.9212281630965136	-0.004756514243751352	3.289274553365824	3.284518039122072	0.009722918550864943	9.871370748974934	1.744363701542758	15.18056851956744	0	1.236101151960684	-0.04480258484875135	13.48100740287344	13.43620481802468	0.1210669359707182	15.18056851956744	5.333621575578664	7.647155146251618	0	0.9020142502434781	-0.01563751828262524	2.329171088955579	2.313533570672954	0.008333256562411446	6.503048643775934	6.004734652598783	30.3371032475413	0	1.17187223561159	-0.06450680501346771	24.39687539995598	24.33236859494252	0.07240992616980683	30.10419674266724	473.1798163642658	477.5812601205779	0	0.8928378351673959	-0.1159239246595598	4.517367680971605	4.401443756312045	0.007741262414317967	349.3568776995315	0.5891214568676222	1.218887476366526	0	1.013987825136813	-0.007555259993269493	0.6373212794921733	0.6297660194989039	0.02045447240150334	1.218887476366526	7.499551024550469	20.23961358968902	0	1.080310027621191	-0.05895188261938555	12.79901444775794	12.74006256513855	0.03479214331594251	17.94134490247042	7.011073299562698	19.19269199779096	0	1.074741585946674	-0.05925664974099689	12.24087534796926	12.18161869822826	0.03327492840620541	16.98919493561464	0.6775499966695103	10.35054388929493	0	1.310073671249346	-0.003467805448253115	9.676461698073673	9.672993892625421	0.2188170538321624	10.35054388929493	0.9541574792879315	1.131136668916315	0	0.7877289081480142	0.003418067687489173	0.173561121940894	0.1769791896283832	0.003321767027958708	1.131136668916315	143.2136930660972	159.4428857760375	0	1.069034879776714	0.03499855844511052	16.19419415149515	16.22919270994026	0.03178860332593945	159.4428857760375	871.6100242438238	926.6158483696092	0	1.135087554366986	0.04535085952515062	54.96047326626029	55.00582412578544	0.05394268669931904	851.1100992038944	9.01367410794035	119.3088286760878	0	1.292156158716545	-0.08725850623632549	110.3824130743837	110.2951545681474	0.1895920150124555	110.0147474790772	21.19139021731997	112.8221880403733	0	1.251593755930379	-0.2545413878717622	91.8853392109251	91.63079782305333	0.1370455998771949	108.5279528553549	31.78375189544491	132.9174099811368	0	1.154859311506724	0.3298515458009129	100.803806539891	101.1336580856919	0.06319206365277936	126.2019897846812	4.940338830272412	15.91687072695099	0	1.112444206028679	0.04125962969116302	10.93527226698742	10.97653189667858	0.04500003606903792	15.91687072695099	352.0204612693153	560.7015838502623	0	1.242894544856826	-0.01465919178080059	208.6957817727278	208.681122580947	0.1278303536283511	536.8886395652383	181.2221437457024	217.3147350455565	0	0.9822415419746899	-0.02845889531246609	36.12105019516662	36.09259129985416	0.01586001258453065	198.4895943968307	6.059158652516384	6.464213553235188	0	0.6412335861353873	0.02613464873333906	0.3789202519854653	0.4050549007188043	0.001007938901267483	2.890084006849518	71.56047818298158	71.94558692710794	0	0.636647199401923	0.02025169881920148	0.3648570453071679	0.3851087441263694	0.0009705303621003437	31.22138648055608	312.5692646255917	335.1938696646652	0	1.13062771783196	0.04921378629983059	22.57539125277362	22.62460503907345	0.05205094447313588	288.8582911931936	12.12684868604409	20.7596066134327	0	0.9672173805905464	-0.02234924678612173	8.655107174174731	8.632757927388608	0.01406040399486577	16.4283076243368	2.579002902750386	2.963958939111058	0	0.7576743463881693	0.003561259893608299	0.3813947764670635	0.3849560363606718	0.002605350095531063	2.41749221838547	27.07726057611173	27.47195802239465	0	0.7924981056491421	0.005833836648077519	0.3888636096348389	0.3946974462829164	0.003452136695823519	18.29071960924657	4.31398083238601	5.073724502304668	0	1.022911240980303	-0.000235146698920869	0.7599788166175783	0.7597436699186574	0.02197029670401355	5.055274205107067	66.63518532550604	68.2446293378998	0	0.7445188114307575	0.03711725933026881	1.572326753063483	1.609444012393752	0.002342047496721344	50.56496082607185	18.29647224951443	58.53301850775907	0	1.117084552323515	0.3731569855022269	39.86338927274242	40.23654625824465	0.04670310763484614	46.35836543817725	7.167802211667639	106.883701427306	0	1.318702041620438	0.1822624035996082	99.53363681203872	99.71589921563833	0.2344570110947249	92.56424430488389
0.006	387.0007856202291	388.5800209532366	0	0.8005741461609314	0.02661890491470664	1.552616428092736	1.579235333007443	0.003684567345143175	388.5800209532366	111.7736577824822	120.7658556433501	0	0.9739085725731869	0.02235280898331295	8.969845051884544	8.992197860867858	0.01483523309385522	120.7658556433501	115.5215902564479	139.2408495460828	0	1.182036662959753	-0.026593337802715	23.74585262743764	23.71925928963492	0.07854656500813458	139.2408495460828	119.3616804261891	157.9399804732761	0	1.24277582028475	-0.03011484282860202	38.60841488991564	38.57830004708703	0.1277089695447599	157.9399804732761	12.42191770549155	14.68218620778261	0	1.001054907002958	-0.004039083778592831	2.264307586069655	2.260268502291062	0.01844099204482192	14.68218620778261	158.7959217817647	179.6310853114589	0	1.199765486229607	-0.007188745026650855	20.84235227472089	20.83516352969425	0.09052023824211705	179.0306180914485	301.9783028245903	329.3423829862071	0	1.174945810595564	-0.03210163631756887	27.39618179793431	27.36408016161674	0.07421321247421388	317.3212322086176	95.78596129987841	114.0274580274616	0	1.106581880812247	-0.0104595511457649	18.251956278729	18.24149672758323	0.04293692662259763	103.6259199449989	13.87336740795318	17.96648734362928	0	0.8507356849975001	-0.02806149811804145	4.121181433794147	4.093119935676106	0.005518863251429325	17.96648734362928	6.586717892336249	9.870468200218227	0	0.92119946106843	-0.004766697604991424	3.288517005486968	3.283750307881976	0.009720679280106302	9.870468200218227	1.747220753649626	15.09712379043387	0	1.235296709841313	-0.04460367368148545	13.39450671046573	13.34990303678425	0.1202901116966722	15.09712379043387	5.333767325877777	7.64531165136379	0	0.901902697091007	-0.0155414918851989	2.327085817371212	2.311544325486013	0.008325795924076531	6.501173088371432	6.008644766389661	30.26697122320727	0	1.171490429327792	-0.06411231997396029	24.32243877679158	24.25832645681761	0.07218899827230754	30.03445106612255	453.1381656882474	457.5254408803426	0	0.8924408560166327	-0.1157125284866191	4.50298772058182	4.387275192095201	0.007716619955535227	334.5563930535164	0.5891540295042575	1.216470473906183	0	1.013503421957478	-0.007536183173958726	0.6348526275758842	0.6273164444019255	0.02037524238970946	1.216470473906183	8.588686619567369	21.29620438677648	0	1.079990042812979	-0.05874603651909249	12.76626380372821	12.70751776720911	0.03470311575015432	18.87643160277578	7.01287420978594	19.16324884930759	0	1.07442001882805	-0.05902231035793052	12.20939694987958	12.15037463952165	0.03318935924444201	16.96172949578042	0.6779042325251901	10.33888776267337	0	1.30991784597541	-0.003421308483440974	9.664404838631624	9.660983530148183	0.218544408050688	10.33888776267337	0.9540763289741807	1.13122616403331	0	0.7878595261462911	0.003405594208209125	0.1737442408509201	0.1771498350591292	0.003325271720430836	1.13122616403331	141.5272620126059	157.7742858614053	0	1.069172298171328	0.0349998131129958	16.21202403568646	16.24702384879946	0.03182360272823158	157.7742858614053	843.4894937153921	898.5345915283693	0	1.135176648695712	0.04541514243016782	54.99968267054702	55.04509781297719	0.05398117000350857	825.3290596107619	9.019967006844228	119.0517451251765	0	1.291857105105179	-0.08682618905834932	110.1186043073907	110.0317781183323	0.1891388990284947	109.7732148700848	28.47233533840126	119.549124589564	0	1.250836242207175	-0.2532752734474958	91.33006452461025	91.07678925116275	0.136217416043559	114.993226697893	31.76625121889141	133.2315118383847	0	1.155271629890657	0.3282385818480864	101.1370220376452	101.4652606194933	0.06340095035722983	126.5051538706844	4.93847553478568	15.94446858340297	0	1.112782714086358	0.04104717105534653	10.96494587756194	11.00599304861728	0.04512214675028571	15.94446858340296	356.4610627653503	565.141046265641	0	1.242893794974534	-0.01454599995719694	208.694529500248	208.6799835002908	0.1278295865863315	541.1395288192014	184.9960140113551	221.0815161334907	0	0.9822164003260317	-0.02826972207712914	36.11377184421275	36.08550212213562	0.01585681680984804	201.9290467676253	6.059860122355833	6.465284282521727	0	0.6413724689136636	0.02606995150024875	0.3793542086656459	0.4054241601658947	0.00100909323866995	2.89306678586235	68.57360424543728	68.95894842303751	0	0.6367547227554078	0.02016330641051559	0.3651808711897179	0.3853441776002335	0.000971391748375026	29.94708009131297	302.7245876658219	325.3900817553189	0	1.130854401378445	0.04910197619386175	22.61639211330311	22.66549408949697	0.0521454780956488	280.429208101437	12.12740704966715	20.75527152373639	0	0.9671449059651297	-0.02221509075412974	8.65007956482337	8.62786447406924	0.01405223653752689	16.42414240075489	2.579089294650089	2.964193822733906	0	0.7577228783072046	0.003559914244174097	0.3815446138396428	0.3851045280838169	0.002606373651271862	2.417761712738871	24.87768186936221	25.27267720651899	0	0.7926014159378809	0.005807371302708871	0.3891879658540777	0.3949953371567866	0.003455016168160888	16.82920127996726	3.941784493057119	4.701446854127584	0	1.02289762882316	-0.0002335858115299745	0.7598959468819945	0.7596623610704645	0.02196790101529335	4.684349866586218	60.76661109353743	62.37724007774994	0	0.7446290564321965	0.03689686251889533	1.573732121693618	1.610628984212514	0.002344140853000988	46.22321664466877	18.28465422680636	58.80017641442475	0	1.117957785050744	0.3724957020296065	40.14302648558878	40.51552218761839	0.04703072470626264	46.59155679831256	7.155087381210641	107.5551184568437	0	1.319558867192912	0.1816980002732921	100.2183330753598	100.4000310756331	0.236069851181229	93.1658615732983
0.008	387.0072740452927	388.587951609508	0	0.8007001853574506	0.0264818850940526	1.554195679121242	1.580677564215295	0.003688315119972896	388.587951609508	103.309734100878	112.3072104172304	0	0.973982412186124	0.02232018708138276	8.975156129270987	8.997476316352369	0.01484401708851195	112.3072104172304	110.9502410519111	134.6363892950288	0	1.181861323625473	-0.02640618211664203	23.71255442523429	23.68614824311765	0.0784364211676478	134.6363892950288	114.8532623301465	153.3704754799194	0	1.242577254076026	-0.02990521089512156	38.54711836066804	38.51721314977292	0.1275062127983563	153.3704754799194	12.74623913944515	15.00534197741916	0	1.000989308029543	-0.004014809282395677	2.2631176472564	2.259102837974005	0.01843130093557331	15.00534197741916	152.7360430297051	173.5609387040134	0	1.199703399694591	-0.007103455835000471	20.83199913014333	20.82489567430833	0.09047527359026955	172.9807024970628	292.777736025388	320.1043681878984	0	1.174773389796515	-0.03177082767692684	27.35840299018738	27.32663216251046	0.07411087388166751	308.4169143287136	87.82470979965929	106.0591137635052	0	1.106532831589941	-0.01038669041442373	18.24479065426028	18.23440396384585	0.04292006980531624	96.38354401835527	13.87234680267033	17.96283621382997	0	0.8506581770488406	-0.02812333298484114	4.11861274414448	4.090489411159639	0.005515423401197149	17.96283621382997	6.586560314473704	9.869536805741879	0	0.9211706901202622	-0.004781321847767919	3.287757813115943	3.282976491268175	0.009718435148317314	9.869536805741879	1.750285419459687	15.01497796825397	0	1.234496562653913	-0.04432575944615624	13.30901830824043	13.26469254879428	0.1195223783508509	15.01497796825397	5.333926137787611	7.643498761691281	0	0.9017918405992803	-0.0154427873491571	2.325015411252827	2.30957262390367	0.008318388471075459	6.499325499888403	6.01315824903651	30.1983295776414	0	1.171111352115414	-0.06358747194788793	24.24875880055277	24.18517132860489	0.07197031610288292	29.96618595300309	437.0924664915005	441.46576291246	0	0.8920447914147581	-0.1153899059449954	4.488686326904539	4.373296420959544	0.007692112133908785	322.6882944537831	0.5898883940476484	1.214782293487256	0	1.013020554275406	-0.007507404294479906	0.6324013037340876	0.6248938994396077	0.02029656851283981	1.214782293487256	10.01423200739039	22.68951890907314	0	1.079671424265711	-0.05844929092727824	12.73373619261002	12.67528690168275	0.03461469446487737	20.1098118587955	7.015148629476971	19.13460714183531	0	1.074099989754218	-0.05869089584747864	12.17814940820582	12.11945851235835	0.03310441763017775	16.93498301149154	0.6782822997667709	10.32746124715932	0	1.30976435755193	-0.003364528417879915	9.652543475810425	9.649178947392546	0.2182761830994659	10.32746124715932	0.9540157228518	1.131329080164269	0	0.7879895427401578	0.003386650557361235	0.1739267067551084	0.1773133573124696	0.003328763915096791	1.131329080164269	140.6849165824137	156.9497363302588	0	1.069309635191985	0.03495679155812364	16.22986295628691	16.26481974784503	0.03185861986866015	156.9497363302588	820.4160280563342	875.5004004903082	0	1.13526581300657	0.0454215711971977	55.03895086277677	55.08437243397396	0.05401971100697547	804.1832140759018	9.026685612192384	118.7974335682365	0	1.291559817743582	-0.08623049198542353	109.8569784480296	109.7707479560441	0.1886895323905121	109.5342805616681	32.95601826706957	123.4858384457773	0	1.250083179685847	-0.2515578684594859	90.78137804716724	90.52982017870775	0.135399058424254	118.7741323297108	31.74597907642374	133.5413317453136	0	1.155681522895796	0.3259839660458368	101.4693687028441	101.7953526688899	0.06360929240643332	126.80424076994	4.936227285815263	15.97149296166083	0	1.113119125815929	0.04075023122165257	10.99451544462392	11.03526567584557	0.04524382927924769	15.97149296166083	359.0067796897669	567.6859412646269	0	1.242893190452293	-0.01435840366485216	208.6935199785248	208.67916157486	0.1278289682340209	543.5763182570768	186.7089758469079	222.7875436313658	0	0.982191466883794	-0.02798742890372928	36.1065552133617	36.07856778445797	0.01585364813519719	203.4862533522758	6.060409340985614	6.466163405583578	0	0.6415109052840648	0.02596681401280521	0.3797872505851591	0.4057540645979643	0.001010245142782411	2.895952758981401	66.63752955075807	67.02306655916473	0	0.6368616663808114	0.0200337808691005	0.3655032275375523	0.3855370084066528	0.000972249225644584	29.12739603662315	295.6599419469271	318.3662049913925	0	1.131080405204035	0.04891892688155553	22.65734411758384	22.70626304446539	0.05223989907276555	274.3948439836414	12.12818691832861	20.75125684388772	0	0.967072963467005	-0.02202182604646238	8.645091751605575	8.623069925559113	0.01404413372984562	16.42023621750398	2.579107288159292	2.964346942574462	0	0.7577713030254408	0.003545476180738031	0.3816941782344312	0.3852396544151693	0.002607395342271041	2.417964336653267	22.82460546554016	23.21987570635088	0	0.7927040682230361	0.00575971899779988	0.3895105218129216	0.3952702408107215	0.003457879658686594	15.46474338845453	3.617541996335673	4.377124609501108	0	1.022884131740022	-0.0002311734521078429	0.7598137866175443	0.7595826131654364	0.02196552583673866	4.361206611109099	55.43587342161003	57.04752094415372	0	0.744738411736437	0.03652014874791046	1.575127373795788	1.611647522543698	0.002346219140282442	42.27884720676911	18.27102654114637	59.06639739177866	0	1.118828971505227	0.3714089841577214	40.42396186647458	40.7953708506323	0.04735986268402403	46.82409026618222	7.141639731285829	108.2276854450618	0	1.32041248251823	0.1808987394794903	100.9051469742964	101.0860457137759	0.2376876794760705	93.76860720055851
0.01	387.0035811346127	388.5856472921454	0	0.8008254654915049	0.02629915949778507	1.555766998034902	1.582066157532687	0.003692044070828574	388.5856472921454	97.30093151253899	106.3036664554244	0	0.9740561213034096	0.02227399246173795	8.980460950423719	9.002734942885457	0.0148527907359793	106.3036664554244	107.2968596043333	130.9502587157619	0	1.18168738651482	-0.02616952085907649	23.67956863228771	23.65339911142863	0.07832731071494374	130.9502587157619	111.2064561852606	149.6632226018193	0	1.242380264630493	-0.0296382934832629	38.4864047100419	38.45676641655863	0.1273053840986836	149.6632226018193	13.20395938086798	15.4619097019134	0	1.000924142568178	-0.003985869262775095	2.261936190308194	2.257950321045418	0.01842167890439821	15.4619097019134	147.7818222642262	168.5966121804355	0	1.19964213861319	-0.006998755592032539	20.82178867180137	20.81478991620934	0.09043092863776643	168.032914682156	285.0721180828405	312.3618822655429	0	1.174602989386939	-0.0313538470430187	27.32111802974547	27.28976418270246	0.07400987306659858	300.9537453377763	80.42492546036914	98.65232136350626	0	1.106484181030792	-0.01029014456416612	18.23768604770129	18.22739590313712	0.04290335652999126	89.6516279292791	13.8712383024632	17.95907558689225	0	0.8505805328362552	-0.02820385060327645	4.116041135032328	4.087837284429051	0.005511979641378734	17.95907558689225	6.586383257403962	9.868579745503649	0	0.9211418264984276	-0.004799862788562175	3.28699635088825	3.282196488099688	0.00971618430695418	9.868579745503649	1.753693646101183	14.93440359672119	0	1.233702125129343	-0.04396964280064863	13.22467959342066	13.18070995062001	0.1187649698366502	14.93440359672119	5.334099940755499	7.641718905816673	0	0.9016817004213648	-0.01534123585755245	2.322960200918728	2.307618965061175	0.008311035385213722	6.497507994915154	6.01827160880146	30.13131728072644	0	1.170735774577756	-0.0629333992265079	24.17597907115148	24.11304567192498	0.07175430586607139	29.89953958476844	424.3367514931044	428.6962745330648	0	0.8916500262755078	-0.1149538354601952	4.474476875420613	4.359523039960417	0.007667761870554323	313.2334902161724	0.5912669968848607	1.213768489135423	0	1.012539847351537	-0.007468844701787151	0.6299703369523489	0.6225014922505618	0.02021854798450336	1.213768489135423	11.60816558757634	24.25158433968696	0	1.079354665797185	-0.05806180622555935	12.70148055833618	12.64341875211062	0.03452701250663106	21.4925542314834	7.017909168292235	19.10682899777284	0	1.073782025559291	-0.05826277867281807	12.14718260815342	12.08891982948061	0.03302023916863628	16.90901257466548	0.6786963635530464	10.31631058970138	0	1.309613662008297	-0.003297877493320465	9.640912103641657	9.637614226148337	0.2180131590035299	10.31631058970138	0.9539449844624884	1.131414439050122	0	0.7881187111030269	0.00336128430686974	0.1741081702807639	0.1774694545876337	0.003332236925351386	1.131414439050122	140.8734559798154	157.1560112427311	0	1.069446713151462	0.03486748103144974	16.24768778188418	16.28255526291563	0.03189360934111955	157.1560112427311	802.4408181188692	857.5644106932217	0	1.135354930073708	0.04536632730853319	55.07822624704395	55.12359257435249	0.05405825906929394	787.7197200858335	9.034030752440758	118.5465690879126	0	1.291264854282224	-0.08547360759357843	109.5980119430654	109.5125383354719	0.188244733439942	109.2985748929522	36.94640223108325	126.9371739041076	0	1.249335905799475	-0.249395308489162	90.24016698151345	89.9907716730243	0.1345918502690723	122.0878683190242	31.72300703602169	133.846290163549	0	1.156088196664859	0.3230991927718964	101.8001839347555	102.1232831275273	0.06381667442810311	127.0986900395381	4.933604086227309	15.99789314495295	0	1.11345275192626	0.04037019453426387	11.02391886419138	11.06428905872564	0.04536482809013997	15.99789314495295	361.3624221867826	570.041167901641	0	1.242892784362004	-0.01409611605874999	208.6928418309171	208.6787457148584	0.1278285528550047	545.8315022434515	189.1742905761143	225.246102630568	0	0.9821668239636505	-0.02761202983453973	36.09942408428827	36.07181205445373	0.01585051700262393	205.7307883850291	6.060800832008618	6.466844740906789	0	0.6416486905610731	0.02582517659967336	0.3802187322984971	0.4060439088981705	0.001011392896701026	2.898735298942531	65.5059177519494	65.89160450720098	0	0.636967811889804	0.01986330427186868	0.365823450979723	0.3856867552515917	0.0009731010293229846	28.65616170203751	290.7333334944859	313.4801852166546	0	1.131305400844583	0.04866466983159527	22.69818705233707	22.74685172216867	0.052334068573757	270.2022592328364	12.12924282644609	20.74763014567101	0	0.9670017450114435	-0.02176964412114849	8.640156963346074	8.618387319224926	0.0140361170623265	16.41664445433203	2.57906965701859	2.964430659273687	0	0.7578194427884447	0.003518082295925694	0.3818429199591717	0.3853610022550975	0.002608411413519714	2.418109881221542	20.9127240189642	21.30824524595515	0	0.7928056885239821	0.005691130925348948	0.3898300960656018	0.3955212269909507	0.003460716679115823	14.19385381221498	3.339161767997173	4.09866649635445	0	1.022870799149668	-0.0002279080156853126	0.7597326363729627	0.7595047283572774	0.02196317985694018	4.083760758812081	50.6088118688322	52.22130760790473	0	0.7448464145776388	0.03598917050462815	1.576506568567903	1.612495739072532	0.002348273509488608	38.70666661205446	18.25560927541801	59.33137940563523	0	1.119697117811977	0.3698987258643166	40.7058714043529	41.07577013021722	0.04769014196360911	47.05569979864661	7.127484122675123	108.9005151011482	0	1.321261788078197	0.1798671026878693	101.5931638757853	101.7730309784731	0.2393083415102564	94.37168526685346
0.012	386.9897857613776	388.5731847682299	0	0.8009497710431827	0.02607135625978729	1.557327650592523	1.58339900685231	0.003695747708988573	388.5731847682299	92.4785428041363	101.4865132971626	0	0.974129655116459	0.02221422016203864	8.985756272864247	9.007970493026285	0.01486154867351979	101.4865132971626	104.2854231536074	127.9064947908266	0	1.181515177029144	-0.02588401930068836	23.64695565651988	23.62107163721919	0.07821943346743246	127.9064947908266	108.1686101904693	146.5656823554004	0	1.242185228093493	-0.02931498352574594	38.42638714845692	38.39707216493117	0.1271068579233288	146.5656823554004	13.72199915836097	15.97881136476623	0	1.000859485851407	-0.003952359119645745	2.260764565524902	2.256812206405257	0.01841213694841965	15.97881136476623	143.6560721592788	164.4609454785471	0	1.199581869584492	-0.006875122762476015	20.81174844203071	20.80487331926823	0.0903873230034855	163.911020105617	278.5736341917518	305.8272070964815	0	1.174435069999024	-0.03085272054483184	27.28442562527459	27.25357290472975	0.07391047741981567	294.6544759668262	73.56472280447294	91.78521096939313	0	1.106436039606579	-0.01017034829130444	18.23065851321152	18.22048816492021	0.04288682456332877	83.41028339003458	13.87004889648244	17.95521269567149	0	0.8505027069028214	-0.02830131053802967	4.113465109727078	4.085163799189048	0.005508529967633406	17.95521269567149	6.586189587985141	9.867599995256224	0	0.9211128498850941	-0.004821677359405982	3.28623208463049	3.281410407271084	0.009713925177029082	9.867599995256224	1.757415662166519	14.85550188598593	0	1.232914795245386	-0.04353638866886745	13.14162261248828	13.09808622381941	0.118019072004837	14.85550188598593	5.334290293873244	7.639974363409187	0	0.9015722980947076	-0.01523648126425332	2.320920550800196	2.305684069535943	0.008303737970345455	6.495722568317991	6.023972006168298	30.06606041907844	0	1.170364459601404	-0.0621515781490975	24.10423999105924	24.04208841291014	0.07154138427640835	29.83463735172847	414.1118207506678	418.4577917770578	0	0.8912569536347122	-0.114401835372138	4.460372861762107	4.345971026389969	0.007643592292486652	305.6348017556796	0.5953261940598638	1.215468502248668	0	1.012061931540215	-0.007420426491854492	0.6275627346806589	0.6201423081888044	0.02014127732713676	1.215468502248668	13.2430632796577	25.85502458443355	0	1.079040259924964	-0.05758391283714905	12.669545217613	12.61196130477585	0.03444020121691656	22.91175138921906	7.02114730697359	19.07995444808652	0	1.073466650518896	-0.05773853972524115	12.11654568083817	12.05880714111293	0.03293695741516509	16.88385569651885	0.6791408267636514	10.30546248661083	0	1.309466195094751	-0.003221838963901193	9.629543498811076	9.626321659847175	0.2177560769530005	10.30546248661083	0.9538758081327499	1.13149365905087	0	0.7882467866822146	0.003329567083256661	0.1742882838348635	0.1776178509181202	0.003335684098650371	1.13149365905087	141.6420270447719	157.9422308956183	0	1.069583346005943	0.03472965957791148	16.26547419126848	16.3002038508464	0.03192852340397571	157.9422308956183	788.1156079043782	843.2783066404222	0	1.135443874718268	0.0452451646641643	55.11745357137991	55.16269873604408	0.05409675996167993	774.6083904783613	9.04195018492867	118.2995610742864	0	1.290972763762966	-0.08455836169648097	109.3421692510543	109.2576108893578	0.1878052999273595	109.0664829762487	40.17111387994254	129.6316004301001	0	1.248595737237262	-0.2467953864521435	89.70728193660966	89.46048655015751	0.1337970602484708	124.6733713595941	31.69741084280363	134.1458207336037	0	1.1564908764256	0.3195975304073069	102.1288123603928	102.4484098908001	0.06402268558089395	127.3879538594328	4.930615263792633	16.02361866495606	0	1.113782916195386	0.03990885611726627	11.05309454504616	11.09300340116343	0.04548488972726699	16.02361866495606	362.9903668757298	571.6691915350294	0	1.242892629751565	-0.01375898158684844	208.6925836408865	208.6788246592997	0.1278283947084307	547.3903774895304	191.6833749776234	227.7486334507339	0	0.9821425537920002	-0.0271437214550827	36.09240219456559	36.06525847311051	0.01584743383480995	208.0154785362602	6.061031285220121	6.467324325592585	0	0.6417856198851056	0.02564503537102089	0.3806480050014429	0.4062930403724638	0.00101253477458769	2.901408783811581	64.92417779302774	65.30997083278562	0	0.6370729421260883	0.01965216009937678	0.3661408796584978	0.3857930397578746	0.0009739453988493917	28.42329583539659	287.2451654862463	310.0323653238285	0	1.131529060456913	0.04833944888289395	22.7388603886993	22.7871998375822	0.0524278470402661	267.2487059453047	12.13056629274223	20.74439577695456	0	0.9669314417006433	-0.02145885888953951	8.635288343101864	8.613829484212324	0.01402820788614259	16.41337245068187	2.578975278541983	2.964443551927003	0	0.7578671224362057	0.003477976884970623	0.3819902965000493	0.3854682733850199	0.00260941815904573	2.418196901189734	19.13688376697663	19.53263128030131	0	0.7929059084962743	0.005601992183532207	0.3901455211411498	0.3957475133246819	0.003463516865225046	13.01314284185226	3.100528052710105	3.859957060021759	0	1.022857680518716	-0.0002237895514917348	0.7596527968631462	0.7594290073116545	0.02196087176929219	3.845919083168673	46.25109900981832	47.8642698274435	0	0.7449526097717141	0.03530697551182789	1.577863842113352	1.61317081762518	0.002350295226096362	35.48135836285845	18.23842647075954	59.59481873118482	0	1.120561236181704	0.3679682422942231	40.98842401813105	41.35639226042527	0.04802117465737987	47.28611757862121	7.112646522231182	109.5727086244827	0	1.322105697958461	0.1786063921294586	102.2814557101221	102.4600621022515	0.2409296511640396	94.97428912892615
0.014	386.9659826336101	388.5506568476886	0	0.8010728898892844	0.02579927939749006	1.558874934681013	1.584674214078504	0.003699419621975552	388.5506568476886	88.75525875474908	97.76843846297055	0	0.974202968798728	0.02214086297241094	8.991038845249072	9.013179708221482	0.01487028552373412	97.76843846297055	101.8469838480298	125.4362079721942	0	1.181345015596401	-0.02555051780435837	23.61477464196881	23.58922412416446	0.07811298506184679	125.4362079721942	105.6707397470954	144.0089795043157	0	1.241992513963289	-0.02893639941159383	38.36717615663191	38.33823975722031	0.1269109997205702	144.0089795043157	14.25500401952969	16.51069372391133	0	1.000795411461563	-0.003914386240844337	2.25960409062248	2.255689704381636	0.0184026857993905	16.51069372391133	140.2124558191935	161.0076278570777	0	1.199522754630091	-0.006733133489838116	20.80190517137401	20.79517203788417	0.09034457278061324	160.4691965506348	273.112977369982	300.3311287338342	0	1.174270080038325	-0.03026994872591354	27.24842131257813	27.21815136385222	0.07381294573719516	289.3560429580772	67.22224594454087	85.43594178962313	0	1.106388515392637	-0.01002788625426371	18.22372373133651	18.21369584508225	0.04287051079312444	77.63964895942601	13.86878925678066	17.95125901609949	0	0.8504246587052605	-0.02841357842533632	4.110883337744164	4.082469759318828	0.005505072598248202	17.95125901609949	6.585983233491414	9.866601813370378	0	0.9210837440803894	-0.004846009367968933	3.285464589246933	3.280618579878964	0.00971165650198192	9.866601813370378	1.761463837255065	14.77841020946285	0	1.232135949217735	-0.04302735263100228	13.05997372483879	13.01694637220779	0.1172858196329828	14.77841020946285	5.334500282612465	7.63826917809112	0	0.9014636583489892	-0.01512798818450545	2.31889688366316	2.303768895478655	0.008296497739033208	6.49397272319323	6.030248861531101	30.00268338174915	0	1.169998160116044	-0.06124389455931207	24.03367841477736	23.97243452021805	0.07133195751805367	29.77160295223452	405.8724328378809	410.2050894164575	0	0.8908659752072936	-0.1137313414692083	4.446387920045798	4.33265657857659	0.007619626764037216	299.492119198204	0.6026645366807516	1.220483934993623	0	1.011587441871064	-0.007362083011589002	0.6251814813244599	0.6178193983128709	0.02006485232357471	1.220483934993623	14.8700787944685	27.45104038233166	0	1.078728696758011	-0.0570161730636878	12.63797776092684	12.58096158786315	0.03435438996311826	24.32415919833542	7.024865014410697	19.05403287795887	0	1.073154385037941	-0.05711902850704912	12.08628689205522	12.02916786354817	0.03285470357287119	16.85955813494814	0.6796175662352494	10.29494910840553	0	1.309322369223497	-0.003136960971843299	9.618468503142122	9.615331542170278	0.2175056343843116	10.29494910840553	0.9537874449212371	1.131545744528472	0	0.7883735281614602	0.003291596607876665	0.1744667029993586	0.1777582996072353	0.003339098843214983	1.131545744528472	142.7195729994058	159.0373105954019	0	1.069719338768414	0.03454100460755449	16.28319659138848	16.31773759599603	0.0319633118190168	159.0373105954019	776.5232731537676	831.7249003824743	0	1.135532513169829	0.04505359514823699	55.15657363355842	55.20162722870666	0.05413515557824476	764.0068441522233	9.050456065468458	118.0568689214488	0	1.290684084381462	-0.08348824726019483	109.0899011032405	109.0064128559803	0.1873720060254112	108.8384357624394	42.79710895841331	131.7368758255047	0	1.247863964830303	-0.2437676587432827	89.18353452583469	88.93976686709141	0.1330158988715833	126.692093814138	31.66926348456839	134.4393374454844	0	1.156888777553245	0.315491485419597	102.4545824754964	102.770073960916	0.06422690491106035	127.671465516904	4.927273177911414	16.04862336715794	0	1.114108958954095	0.03936844524296759	11.08198174400356	11.12135018924653	0.04560376422469863	16.04862336715794	364.030716049476	572.7102028938915	0	1.242892779577085	-0.01334699597212635	208.6928338403876	208.6794868444155	0.1278285479606451	548.387183047347	194.2671878843847	230.3261181477006	0	0.9821187383253331	-0.02658292276799255	36.08551318608397	36.05893026331598	0.01584440901242458	210.3686247171798	6.061101524307634	6.467602394487567	0	0.6419214885482627	0.02542645259787824	0.3810744175820561	0.4065008701799343	0.001013669044465686	2.903969496497027	64.71187602534455	65.09773162598852	0	0.6371768417403123	0.01940074561776205	0.3664548550262081	0.3858556006439701	0.0009747805824678356	28.35069056240959	284.8439151898618	307.6711624206506	0	1.131751057874602	0.04794375134467395	22.77930347944416	22.82724723078884	0.05252109464103243	265.2313303249906	12.13217177901433	20.74158077037551	0	0.9668622433882575	-0.02108992773691861	8.630498919098095	8.609408991361176	0.01402042736592019	16.4104434822945	2.578828421583051	2.964389716178729	0	0.757914170913199	0.003425517373043589	0.3821357772226345	0.3855612945956781	0.002610411954026344	2.418228458249975	17.49191506985676	17.88786355070668	0	0.7930043678815877	0.005492829409293813	0.3904556514406272	0.395948480849921	0.003466270046959687	11.91920987171092	2.896987196683943	3.656342944831937	0	1.022844825252978	-0.0002188201644577076	0.7595745683124508	0.7593557481479931	0.02195861025300789	3.643045141416399	42.32849509644593	43.94216620560648	0	0.7450565527690727	0.03447766154231749	1.579193447618238	1.613671109160556	0.002352275729982261	32.57766276173595	18.21950849871808	59.85641357240817	0	1.121420348360524	0.3656223723589582	41.27128270133113	41.63690507369009	0.04835256593564173	47.51507698581889	7.097155596692135	110.2433609537294	0	1.322943143840032	0.1771207829231987	102.969084574114	103.1462053570372	0.2425493991543443	95.57560607729428
0.016	386.9323248683946	388.5182149775919	0	0.8011946141559435	0.02548391773372588	1.560406191463583	1.585890109197309	0.003703053500012652	388.5182149775919	85.7371118472346	94.75547115963538	0	0.9742760174905586	0.02205390608772381	8.996305406313063	9.018359312400786	0.01487899589281356	94.75547115963538	99.86703787185904	123.4249510723325	0	1.181177216450405	-0.02517005458138516	23.58308325505483	23.55791320047344	0.07800815624725366	123.4249510723325	103.6099767511266	141.890351897464	0	1.241802483547465	-0.02850390391291118	38.30887905025032	38.28037514633741	0.1267181644693779	141.890351897464	14.77218078621577	17.02676476122609	0	1.000731991122059	-0.003872072084195429	2.258456047094513	2.254583975010317	0.01839333589406112	17.02676476122609	137.3074593126188	158.0931704804487	0	1.199464950318585	-0.006573469273275733	20.79228463710319	20.78571116782992	0.09030278992219437	157.5644344708317	268.5322609455054	295.7158493348998	0	1.174108453056419	-0.0296085335748571	27.21319692296917	27.18358838939431	0.07371752677956066	284.9063891655882	61.37532386336932	79.58235727185965	0	1.106341713352429	-0.009863497583093156	18.21689690607342	18.20703340849032	0.04285445098611469	72.31957676579127	13.86747050715421	17.94722706880088	0	0.8503463536664951	-0.02853812749329985	4.108294689139967	4.079756561646668	0.005501606020063748	17.94722706880088	6.585768203545531	9.865589773273177	0	0.9210544976514004	-0.004871995977398742	3.284693565705044	3.279821569727645	0.009709377397888611	9.865589773273177	1.765824204518421	14.70323324072483	0	1.231366936036819	-0.04244421232458746	12.979853248531	12.93740903620641	0.1165662932440994	14.70323324072483	5.334733234837092	7.636607886293958	0	0.9013558103601456	-0.01501505224974323	2.31688970370661	2.301874651456866	0.008289316495188916	6.492262393340207	6.037085749309439	29.94130026081821	0	1.169637616461527	-0.06021272592544637	23.96442723743422	23.90421451150877	0.07112642002374822	29.71054985877741	399.1512456476866	403.4708415562538	0	0.8904775013767036	-0.1129399125739433	4.432535821141189	4.319595908567246	0.007595888883886049	294.4628025519165	0.6121117217745734	1.227647484530335	0	1.011117017001071	-0.007293771040731419	0.6228295337964926	0.6155357627557613	0.01998936787428891	1.227647484530335	16.4250733579614	28.97553882991615	0	1.078420462572766	-0.05635945316443458	12.60682492511919	12.55046547195476	0.03426970579211886	25.6729973872578	7.02905301942515	19.02910109130691	0	1.072845744031552	-0.05640543327810161	12.05645350515986	12.00004807188176	0.0327736061198837	16.83615447773328	0.6801225607779623	10.28479453875881	0	1.309182570665312	-0.003043849740370713	9.607715827721222	9.604671977980852	0.2172624805508311	10.28479453875881	0.9536859720362506	1.13157655917605	0	0.7884986984986998	0.003247499092604253	0.1746430880471954	0.1778905871397996	0.003342474657046889	1.13157655917605	143.9209215521444	160.2560488552822	0	1.069854487316801	0.03429921638157396	16.30082808675616	16.33512730313774	0.03199792179139598	160.2560488552822	766.9429114272898	822.1832216613939	0	1.13562070276456	0.04478709899530701	55.1955231351087	55.24031023410401	0.0541733837927116	755.2528948669125	9.059516955815253	117.8188921986619	0	1.290399341136447	-0.08226746573109735	108.8416427085777	108.7593752428466	0.1869455992457717	108.6148087527018	44.91952727434369	133.3488986306551	0	1.247141848132219	-0.2403235743481009	88.6696949306595	88.42937135631141	0.1322495148524767	128.2363520619865	31.6386671371741	134.7263237213953	0	1.157281165099305	0.3108009370277545	102.7768556471934	103.0876565842212	0.06442893207132837	127.9487247249954	4.923591109875683	16.07286368843231	0	1.1144302407524	0.03875165329078813	11.11052092526583	11.14927257855662	0.04572120658505579	16.07286368843231	364.5615673782824	573.2423876328331	0	1.242893286625866	-0.01286032867428113	208.693680583225	208.6808202545508	0.1278290666076222	548.8967861886561	196.8153949569068	232.8682451802221	0	0.9820954590366365	-0.02593032083553912	36.0787805441509	36.05285022331535	0.01584145284738483	212.6894773998442	6.06100755315341	6.467674440283219	0	0.6420560923748841	0.02516956926839839	0.3814973178614106	0.406666887129809	0.001014793971520085	2.906411622726581	64.7160828336248	65.10195714399437	0	0.6372792978282233	0.01910958651640152	0.3667647238531643	0.3858743103695658	0.0009756048425683258	28.37199709235376	283.1974018173757	306.06433594704	0	1.131971069802349	0.04747834450263008	22.8194557851617	22.86693412966433	0.05261367179338258	263.8638696535206	12.13405412697458	20.73919222253256	0	0.9667943381796473	-0.02066347595085798	8.625801571508832	8.605138095557974	0.01401279642577349	16.40786503312293	2.57862981891932	2.964269847501729	0	0.7579604228492905	0.003361180272944226	0.3822788483094643	0.3856400285824085	0.002611389288517374	2.418204850201322	15.97259007396827	16.36871376491391	0	0.7931007170859624	0.005364319339525939	0.3907593716061087	0.3961236909456346	0.003468966322729756	10.90861473527761	2.72381676370338	3.483102008898869	0	1.022832282567085	-0.0002130044719127772	0.759498249667402	0.7592852451954892	0.02195640395035956	3.470433956550503	38.80749339475395	40.42148963056427	0	0.7451578128612892	0.03350643792797761	1.580489797882349	1.613996235810327	0.002354206698774225	29.97085436907781	18.19889111109394	60.11586454007276	0	1.122273489326564	0.3628676053305758	41.55410582364825	41.91697342897883	0.04868391555152177	47.74231308880855	7.081041799556353	110.9115639443067	0	1.323773079237229	0.1754153884862046	103.6551067562641	103.8305221447503	0.2441653625163114	96.17482021440443
0.018	386.8889965721215	388.4760418465011	0	0.8013147411279054	0.02512645703547774	1.561918817344104	1.587045274379582	0.00370664316441652	388.4760418465011	83.22031715824914	92.24382316446626	0	0.9743487562660469	0.02195332369354385	9.001552682523577	9.02350600621712	0.01488767436666016	92.24382316446626	98.26758314760286	121.7947766933199	0	1.181012086220691	-0.02474389245033914	23.55193743816737	23.52719354571703	0.07790513206996826	121.7947766933199	101.9177044651403	140.1412848405441	0	1.241615488259818	-0.02801912709834819	38.25159950250214	38.22358037540379	0.1265286951000767	140.1412848405441	15.26147121706913	17.51496733799672	0	1.000669294443188	-0.003825554839974884	2.257321675767559	2.253496120927585	0.01838409733798114	17.51496733799672	134.8526092830924	155.6291238655333	0	1.199408606805531	-0.006396925860053007	20.7829115083009	20.77651458244085	0.0902620815683064	155.1085797721209	264.7268900247103	291.8768580325725	0	1.17395060493925	-0.02887201024957307	27.17884001811181	27.14996800786223	0.07362445774173115	281.2048028139004	56.00150350597811	74.20201808331157	0	1.106295734597091	-0.00967808129266883	18.21019265862613	18.20051457733346	0.04283867953804041	67.42966256444306	13.86610623299468	17.94313245819782	0	0.8502677642201252	-0.02867204320592933	4.105698268409074	4.077026225203144	0.005498129033867636	17.94313245819782	6.585549292718661	9.864569474420714	0	0.9210251045350273	-0.004898675077535753	3.283918856779589	3.279020181702053	0.009707087399999832	9.864569474420714	1.770491874367986	14.630077929769	0	1.23060907128897	-0.04178900517625208	12.90137506057727	12.85958605540102	0.1158615155170235	14.630077929769	5.33499363409156	7.634996438765126	0	0.9012487889058328	-0.01489681304273617	2.314899617716302	2.300002804673566	0.00828219640975718	6.490596729766474	6.044464621404473	29.88201846980671	0	1.169283553151857	-0.0590610343815501	23.89661488278379	23.83755384840224	0.07092515295519373	29.65158490771564	393.6586557668801	397.9654607432849	0	0.8900919503174447	-0.1120254643142811	4.418830440719024	4.306804976404742	0.007572402430307574	290.3344090962855	0.6230670434987116	1.236361371362244	0	1.010651297202909	-0.007215484685411826	0.6205098125489443	0.6132943278635326	0.01991491770956984	1.236361371362244	17.8662185977985	30.38673601204146	0	1.078116037903235	-0.05561500652977346	12.57613242077273	12.52051741424296	0.03418627296107504	26.92126865146276	7.033702472496643	19.00519471281631	0	1.072541234832445	-0.05559936201514603	12.02709160233482	11.97149224031967	0.0326937903234966	16.81367822636771	0.6806542438863267	10.27502296752929	0	1.309047157104511	-0.002943162408723952	9.597311886051685	9.59436872364296	0.2170272127499134	10.27502296752929	0.9535606740285526	1.131575211761346	0	0.7886220660782128	0.003197432098359715	0.1748171056344334	0.1780145377327931	0.003345805160313451	1.131575211761346	145.1709259933549	161.5232686736566	0	1.069988578788684	0.0340021544695229	16.31834052583213	16.35234268030165	0.03203229806068408	161.5232686736566	758.9915871160282	814.270263227635	0	1.135708292141393	0.04444135586422218	55.23423475574261	55.27867611160683	0.05421137853146434	747.9947725893009	9.069115526516072	117.5860263870891	0	1.290119043294671	-0.08090097889013007	108.5978118394632	108.516910860573	0.1865267971512161	108.395973357521	46.63516821453027	134.565180862563	0	1.246430609499914	-0.2364766357311412	88.16648928376388	87.93001264803274	0.1314989912071093	129.399995405112	31.60574284775062	135.0062954672822	0	1.157667324088595	0.3055501750021601	103.0950024445294	103.4005526195316	0.0646283724829385	128.219262195321	4.919585162250059	16.09630098322557	0	1.114746146319149	0.0380616674031623	11.13865415357235	11.17671582097551	0.04583697839737302	16.09630098322557	364.7148770415487	573.3977892906913	0	1.24289420342647	-0.01229934805010923	208.6952115971927	208.6829122491426	0.1278300043843958	549.0456246615706	199.3694921625564	235.4165327628762	0	0.9820727966527123	-0.02518692229497087	36.07222752261477	36.0470406003198	0.01583857554997881	215.0159616679639	6.060753284044192	6.467543959114071	0	0.6421892281870363	0.02487462094984313	0.3819160541200357	0.4067906750698788	0.001015907822158123	2.908732983315597	64.85737566015234	65.24322485514645	0	0.6373801006664056	0.01877935444302422	0.3670698405510778	0.385849194994102	0.0009764164618672202	28.45273428389493	282.1310160698248	305.0372175314997	0	1.132188777219095	0.04694431918542533	22.85925714248945	22.90620146167488	0.05270543978167681	262.9958374777798	12.13621639232138	20.73724506006994	0	0.9667279118336622	-0.02018032497581856	8.621208992724371	8.601028667748553	0.01400533568475801	16.40565075926903	2.578382821583531	2.964087407267103	0	0.7580057202350984	0.003285567676778453	0.3824190180067934	0.3857045856835719	0.002612346803294345	2.418128643575161	14.57356658739224	14.96983949123218	0	0.7931946199392932	0.005217298314072873	0.391055605525866	0.3962729038399389	0.003471596139353385	9.977839864388447	2.577022303017083	3.336240075052493	0	1.022820101787989	-0.000206368415283099	0.7594241404506928	0.7592177720354097	0.02195426152027599	3.324105870458442	35.65512432819179	37.26927153271705	0	0.7452559766066017	0.03239969350969982	1.581747511015557	1.614147204525257	0.002356080115918265	27.63659626009078	18.17661732654713	60.37287821469041	0	1.123119711369584	0.3597122487818403	41.83654863936144	42.19626088814328	0.04901481960819117	47.96756560076928	7.064338486184987	111.5764121583295	0	1.324594484141767	0.1734963470489205	104.3385773250956	104.5120736721446	0.2457753154113519	96.77111761736393
0.02	386.8362403396995	388.4243789090212	0	0.8014330742071819	0.02472829266648673	1.563410276655222	1.588138569321708	0.003710182597707912	388.4243789090212	81.154775638522	90.18339210069253	0	0.974421140092253	0.02183907698535704	9.006777385185178	9.028616462170534	0.0148963155060982	90.18339210069253	96.99492595638293	120.492043549614	0	1.180849922374868	-0.0242735453289835	23.52139113856004	23.49711759323106	0.07780409097679258	120.492043549614	100.5421700884632	138.7101231340411	0	1.241431867791054	-0.02748398909199223	38.1954370346699	38.16795304557791	0.1263429208093063	138.7101231340411	15.71169175919134	17.96411893872678	0	1.000607388631987	-0.003774992189237762	2.25620217172468	2.252427179535442	0.01837497986415564	17.96411893872678	132.7684159820551	153.5360207412961	0	1.199353866810741	-0.006204421866088463	20.77380918110713	20.76760475924104	0.09022254933052067	153.0224306454975	261.5993722538599	288.7167410762538	0	1.173796930954441	-0.02806447793158568	27.14543330032546	27.11736882239387	0.07353396265510083	278.1574141891281	51.07764414551783	69.27179636218004	0	1.106250675622574	-0.009472701546753446	18.20362491820897	18.19415221666221	0.04282322921676737	62.94887710151309	13.86471137918002	17.9389927969362	0	0.8501888708422625	-0.02881203007522059	4.103093447831405	4.074281417756184	0.005494640799051089	17.9389927969362	6.585331487478482	9.863546956262731	0	0.9209955646011078	-0.004924992941390263	3.283140461725639	3.278215468784249	0.009704786506113609	9.863546956262731	1.775451307642965	14.55903330827946	0	1.229863630406347	-0.04106416618822101	12.82464616682471	12.78358200063649	0.1151724474237098	14.55903330827945	5.335286303530393	7.633441390422112	0	0.9011426354435608	-0.01477226779130646	2.312927354683026	2.29815508689172	0.008275140090905042	6.488981414743145	6.052363492699365	29.82493575481344	0	1.168936675182218	-0.05779245739780085	23.83036471951187	23.77257226211407	0.07072852247064956	29.59480533243819	389.1256571563088	393.4199563559234	0	0.8897097464328406	-0.1109865045928221	4.405285704207392	4.29429919961457	0.007549191266843727	286.9098460125701	0.6344727856081737	1.245570705495441	0	1.01019092159334	-0.007127269325619661	0.6182251892128874	0.6110979198872677	0.01984159399282145	1.245570705495441	19.19061545829584	31.68177562669885	0	1.077815895247667	-0.05478455695267349	12.54594472535568	12.49116016840301	0.03410421237511234	28.06647272410969	7.038800856996009	18.9823438083708	0	1.072241354726511	-0.05470292319056066	11.99824587456535	11.94354295137479	0.03261537766924854	16.7921579127512	0.6812088733072713	10.26565392385887	0	1.308916455482614	-0.00283559977046617	9.587280650322068	9.584445050551603	0.2168003730726492	10.26565392385887	0.9534151195055086	1.131545137533607	0	0.7887434059557979	0.003141587389428913	0.174988430638669	0.1781300180280979	0.003349084130533108	1.131545137533607	146.3730877064903	162.7424402878035	0	1.070121392433183	0.03364797320458141	16.33570460810855	16.36935258131313	0.03206638311106945	162.7424402878035	752.2359328351017	807.5525827092604	0	1.135795121825401	0.04401247374208621	55.27263740041652	55.31664987415861	0.05424907001603424	741.8343553229014	9.079217524830785	117.3586297929216	0	1.289843681707975	-0.07939456071437817	108.3588068288052	108.2794122680908	0.1861162839153966	108.1822663636485	47.99975418548261	135.4421085632975	0	1.245731427776127	-0.2322425601700798	87.67459693798494	87.44235437781487	0.1307653411800084	130.2373087729123	31.57063533208987	135.2787712665565	0	1.158046515794656	0.2997690006362598	103.4083669338304	103.7081359344667	0.06482481495306085	128.4826108152022	4.915271845943483	16.11889836422522	0	1.115056078464158	0.03730192243538213	11.16632459584635	11.20362651828174	0.0459508457863118	16.11889836422522	364.4870045195884	573.1728538924431	0	1.24289558214859	-0.01166464669293282	208.6975140195476	208.6858493728547	0.1278314146642842	548.830297457496	201.8080853492748	237.8496083026545	0	0.9820508308527741	-0.02435410463825662	36.06587705801797	36.04152295337971	0.015835787191172	217.2372275508602	6.060335636481457	6.467207567789523	0	0.6423206943441008	0.02454195443040498	0.3823299768776613	0.4068719313080663	0.001017008868743374	2.910928360022066	65.06013194208479	65.44591239667589	0	0.6374790445280309	0.01841088483157401	0.3673695697595317	0.3857804545911057	0.0009772137502873134	28.55998177843185	281.4805683879048	304.4255595904013	0	1.132403866955256	0.04634313408493755	22.89864806841151	22.94499120249645	0.05279626145891628	262.4856910158082	12.13865263176504	20.73574475352829	0	0.9666631470864214	-0.01964152076570876	8.616733642528956	8.597092121763248	0.01399806538405581	16.40380680633747	2.578089571957988	2.963844807480865	0	0.7580499141734609	0.003199413399932235	0.3825558221229454	0.3857552355228776	0.00261328132741234	2.418001564183358	13.28933350315463	13.68572960039353	0	0.7932857565978197	0.005052771387105501	0.3913433258517889	0.3963960972388945	0.00347415037654772	9.123253490238952	2.452813455349156	3.211967082301631	0	1.022808330807017	-0.0001989043999265881	0.7593525313524019	0.7591536269524753	0.02195219136634307	3.200284600354598	32.8399557170857	34.45408223728079	0	0.7453506514261138	0.03116506153747073	1.582961458657623	1.614126520195093	0.002357888342503936	25.55168146727465	18.15273721643286	60.62716881562579	0	1.123958088514347	0.3561666039229537	42.11826499526997	42.47443159919293	0.04934487255984748	48.19058034785331	7.047081474235265	112.2370076277681	0	1.325406370013472	0.1713709111101645	105.0185552424227	105.1899261535328	0.2473770411717395	97.36369062995561
0.022	386.7743398180545	388.3635089734252	0	0.8015494239407682	0.02429104005439878	1.564878115316276	1.589169155370674	0.003713665976023767	388.3635089734252	79.49605301218817	88.52974033327511	0	0.9744931237852603	0.02171111376823721	9.011976207318703	9.033687321086941	0.0149049138417125	88.52974033327511	96.0006021786003	119.4683373822126	0	1.180691011465575	-0.02376079992536317	23.49149600353766	23.4677352036123	0.07770520380675475	119.4683373822126	99.43836775643527	137.5519534997692	0	1.241251948111025	-0.02690071830180246	38.14048646163575	38.11358574333394	0.1261611552258682	137.5519534997692	16.11976146636046	18.37113958093814	0	1.000546338149316	-0.003720563715960685	2.255098678293641	2.25137811457768	0.01836599278408379	18.37113958093814	130.9982796983709	151.7572822936839	0	1.199300864512928	-0.005997005440170114	20.76499960075314	20.75900259531297	0.0901842885189796	151.2495972723236	259.0780708096527	286.1639341747093	0	1.173647802615396	-0.02719062352204335	27.1130539885786	27.08586336505656	0.07344625069727538	275.6952615238906	46.58024582688128	64.76820404454124	0	1.10620662752047	-0.009248591649862085	18.19720680930981	18.18795821765995	0.04280813089707766	58.85586455226937	13.86330293402077	17.93482841297016	0	0.8501096630576767	-0.02895442088814748	4.100479899837538	4.071525478949391	0.005491140876950858	17.93482841297016	6.585120399535907	9.862529137308776	0	0.9209658841633263	-0.00494981177985662	3.282358549552726	3.277408737772869	0.009702475215813021	9.862529137308776	1.780690056998947	14.49018371865821	0	1.229131841153075	-0.04027255928597913	12.74976622094525	12.70949366165927	0.1144999839094959	14.49018371865821	5.335616983515473	7.631950482312878	0	0.901037399071318	-0.0146402843552924	2.310973783152698	2.296333498797406	0.008268150646096784	6.487423159071505	6.060756901433739	29.77013989978704	0	1.168597663742089	-0.05641138160982989	23.76579437996313	23.7093829983533	0.07053687770291459	29.54029846972092	385.3717882077661	389.653881365084	0	0.8893313178900638	-0.1098223441586022	4.391915501476506	4.282093157317903	0.007526279196102085	284.0568726463347	0.6459361813736888	1.254885417211087	0	1.0097365243628	-0.007029233910732333	0.6159784697481301	0.6089492358373978	0.01976948677976493	1.254885417211087	20.39740200185325	32.85983646155487	0	1.077520496269982	-0.05387037059551984	12.51630483029714	12.46243445970162	0.03402364089978856	29.10791273120678	7.044332467287045	18.96057304175035	0	1.071946587998895	-0.05371879486720254	11.96995936933051	11.91624057446331	0.03253848517506043	16.77161722813149	0.6817835521538914	10.256705188636	0	1.308790760201093	-0.002721899185709301	9.577643535667821	9.574921636482111	0.2165824457866346	10.256705188636	0.9532442075196609	1.131481148995238	0	0.7888625012253	0.003080193291836861	0.1751567481837404	0.1782369414755773	0.003352305541325991	1.131481148995238	147.4848809679893	163.8710062782864	0	1.070252701048523	0.0332352410779375	16.35289006921917	16.38612531029711	0.03210011753472205	163.8710062782864	746.4150454995979	801.7691993573808	0	1.13588102530469	0.04349719071356016	55.31065666706937	55.35415385778293	0.05428638522217624	736.5319264903425	9.089792538431283	117.1370421302589	0	1.289573725929138	-0.07775483835404114	108.1250044301817	108.0472495918277	0.1857147066474681	107.9740070333315	49.05860008564536	136.0256081842432	0	1.245045431426202	-0.227639409566374	87.19464750816422	86.96700809859784	0.1300495038322297	130.7925084879193	31.53345036607815	135.5433747780586	0	1.158418192580077	0.2934794168087949	103.7164449951717	104.0099244119804	0.06501794345812971	128.7384055008271	4.910674366524092	16.14063227036868	0	1.115359503638633	0.03647725826719758	11.19348064557739	11.22995790384459	0.04606259638451854	16.14063227036868	363.9327630151795	572.6224801626217	0	1.242897474490355	-0.01095706437950839	208.7006742118216	208.6897171474421	0.1278333503454584	548.3033737043689	204.0595675897989	240.0958193243904	0	0.9820294925453263	-0.02345733973518957	36.05970907432668	36.03625173459149	0.01583307895598956	219.2878316400783	6.059759575748448	6.466670059676853	0	0.6424502913843612	0.02417204291293063	0.3827384410154742	0.4069104839284048	0.001018095395241013	2.91299627678156	65.30443659287513	65.69010507461209	0	0.6375759286056014	0.01800519245945962	0.3676632892774998	0.3856684817369594	0.0009779950527557624	28.68505586191717	281.158520291159	304.1417670567174	0	1.132616033498953	0.04567665461417338	22.93757011094419	22.98324676555836	0.05288600205530131	262.2579458440634	12.14135975529259	20.73469909332602	0	0.9666002228719399	-0.01904835841780579	8.612387696451233	8.593339338033427	0.01399100530306975	16.40234111884769	2.577753960433362	2.963546377898429	0	0.7580928667175008	0.003103587655603565	0.3826888298094628	0.3857924174650664	0.002614189917697672	2.417826920677496	12.11422924717486	12.51072273072072	0	0.7933738266179582	0.004871919432561351	0.3916215641133011	0.3964934835458624	0.003476620436715218	8.341121549379686	2.347895463437867	3.106988560552283	0	1.022797018873304	-0.0001906241204245589	0.7592837212348408	0.7590930971144162	0.02195020212839854	3.095687653291731	30.33145920727988	31.94539749425561	0	0.7454414694044234	0.02981146985870394	1.584126817117025	1.613938286975729	0.002359624193437788	23.69356331360273	18.12730937833588	60.87846178123775	0	1.124787721415458	0.352243116831111	42.39890928607075	42.75115240290187	0.04967366950259355	48.41111227409628	7.029309843978901	112.8924664924348	0	1.326207785256331	0.1690475224589203	105.694109125997	105.8631566484559	0.2489683458748458	97.95174380333911
0.024	386.7036381466456	388.2937746612755	0	0.8016636090765017	0.02381653968783786	1.566319974942009	1.590136514629847	0.00371708770259907	388.2937746612755	78.02088271520088	87.05959790342992	0	0.9745646619639351	0.02156936785350939	9.017145820375523	9.038715188229032	0.01491346386841411	87.05959790342992	95.21381739471433	118.6529107275534	0	1.180535627286546	-0.02320772873053676	23.46230106156958	23.43909333283904	0.07760863273629529	118.6529107275534	98.54668105990979	136.6072465207048	0	1.241076039399857	-0.02627186098725604	38.08683732178225	38.06056546079499	0.1259836945249513	136.6072465207048	16.48488001039476	18.73522981850653	0	1.00048620434205	-0.003662472493535361	2.254012280605302	2.250349808111767	0.01835714493529707	18.73522981850653	129.4839277815404	150.2346550022379	0	1.199249724410649	-0.00577585776053169	20.75650307845804	20.7507272206975	0.09014738734716152	149.7320208029085	257.0958350009311	284.1513524511027	0	1.173503564472057	-0.02625573316192568	27.08177318333354	27.05551745017162	0.0733615144715072	273.7537015888204	42.48518246508352	60.66712584734008	0	1.106163675178393	-0.009007155437764884	18.19095053769433	18.18194338225656	0.04279341329249967	55.12869993964827	13.86189949909183	17.93066194151169	0	0.8500301404263751	-0.02909518617518099	4.097857628595037	4.068762442419856	0.005487629273147917	17.93066194151169	6.584921845291495	9.861523399972736	0	0.9209360764528323	-0.004971916613882715	3.281573471295125	3.276601554681242	0.009700154566736494	9.861523399972736	1.786188911139482	14.42359844831025	0	1.228414875753466	-0.03941749608332487	12.6768270332541	12.63740953717077	0.1138449494820185	14.42359844831025	5.335991745848307	7.63053206129649	0	0.9009331374217133	-0.01449961182349544	2.309039927271678	2.294540315448183	0.008261231739500493	6.485929211108856	6.069615735911311	29.71770778689421	0	1.168267171643305	-0.05492298922762907	23.70301504021053	23.6480920509829	0.0703505486225733	29.48814082605986	382.230391846107	386.5005921686525	0	0.8889570936146093	-0.1085332620834133	4.378733584628988	4.270200322545575	0.00750368978460251	281.6535114886781	0.6567973803380096	1.263648195306089	0	1.009288730425191	-0.006921560298340811	0.6137723752664204	0.6068508149680796	0.01969868340297011	1.263648195306089	21.4550230202483	33.8894016782988	0	1.077230288724865	-0.05287530733086741	12.48725396538136	12.43437865805049	0.03394467061190214	30.0177029434198	7.050278635159964	18.93990158063123	0	1.071657402718964	-0.05265027277232995	11.94227321824359	11.88962294547126	0.03246322465086816	16.75207492905221	0.6823747499489307	10.24819122870415	0	1.308670331610527	-0.002602827575467166	9.568419306330686	9.565816478755218	0.2163738552139229	10.24819122870415	0.9530506084806833	1.131385880320386	0	0.788979144443024	0.003013516078844115	0.1753217557608582	0.1783352718397023	0.003355463603009989	1.131385880320386	148.5063253885779	164.9089543380557	0	1.070382272775242	0.03276303494961775	16.36986591452809	16.40262894947771	0.03213344049031956	164.9089543380557	741.3761705024966	796.7672789895345	0	1.135965830409871	0.04289303541370709	55.34821545162418	55.39110848703788	0.05432324847366667	731.9471036201037	9.100801218739768	116.9215695541509	0	1.289309621250713	-0.07598931104472927	107.8967576464558	107.8207683354111	0.1853226716625332	107.7714832745877	49.86623603381432	136.370766281224	0	1.244373691454441	-0.2226876562175175	86.72721790362721	86.50453024740969	0.1293523396153453	131.1186086395466	31.49437257754822	135.7997250912912	0	1.158781691245507	0.2867208640251523	104.0186316497178	104.305352513743	0.06520737874797213	128.9862753865298	4.90581417541657	16.16147731128255	0	1.11565589507219	0.03559222834822947	11.22007090751775	11.25566313586597	0.04617201869401268	16.16147731128255	363.2236824582521	571.9182823127177	0	1.242899931557155	-0.01017770631360424	208.7047775607791	208.6945998544655	0.1278358637290249	547.6291810911299	206.214907591501	242.2462874028175	0	0.9820091525875415	-0.02245083920859319	36.05383065052511	36.03137981131651	0.01583049786061812	221.2510176857462	6.059023553912994	6.465929858792395	0	0.6425778227234337	0.02376549677941926	0.3831408080999822	0.4069063048794015	0.001019165703399366	2.914932469176769	65.58349356224196	65.9690074375425	0	0.6376705579908603	0.01756348211155846	0.3679503931889851	0.3855138753005435	0.0009787587575183761	28.82498175369669	281.0876237873887	304.1085371947803	0	1.132824980928416	0.04494717980363072	22.97596622758799	23.02091340739162	0.05297453005080905	262.2459727892448	12.14432990316693	20.73411049387407	0	0.9665393134860534	-0.01840239978574477	8.608182990492883	8.589780590707139	0.01398417466963399	16.40125734403543	2.577379532865021	2.963196281796627	0	0.7581344527502218	0.002999099447733289	0.3828176494838734	0.3858167489316067	0.002615069899206965	2.41760790728959	11.0424255654248	11.43899108963642	0	0.7934585521120278	0.004676103073038953	0.3918894211385792	0.3965655242116182	0.003478998337458013	7.627596540491562	2.259264389247273	3.018300822002613	0	1.022786208577024	-0.0001815356244604017	0.7592179683797995	0.7590364327553391	0.02194830127313414	3.007322262098792	28.10122443570651	29.71481272409787	0	0.7455280911866478	0.02834916839416885	1.58523911999719	1.613588288391359	0.002361281015832377	22.041256212101	18.10040064111419	61.12649568048303	0	1.125607742471235	0.3479564626669164	42.67813857670193	43.02609503936885	0.05000080866093066	48.62892713308204	7.011065547949832	113.5419248328813	0	1.326997820900461	0.1665358514278562	106.3643234335036	106.5308592849315	0.2505470729098848	98.53449915489797
0.026	386.6245223270786	388.2155627840632	0	0.8017754576180621	0.02330684995587479	1.567733607028666	1.591040456984541	0.003720442441432372	388.2155627840632	76.51962773897701	85.56332436578892	0	0.9746357089984501	0.02141375623758791	9.022282870574321	9.043696626811908	0.01492196003938175	85.56332436578892	94.572397706822	117.9836334199343	0	1.180384028987127	-0.02261668525429085	23.43385239836655	23.41123571311226	0.07751453020779354	117.9836334199343	97.81579689751068	135.8247699323024	0	1.240904433963726	-0.02560027288010337	38.03457330767179	38.00897303479169	0.1258108155449323	135.8247699323024	16.81033370637261	19.05967676038248	0	1.000427045058844	-0.003600944864667554	2.252943998874536	2.249343054009868	0.01834844462663764	19.05967676038248	128.1823202025478	148.9251160194953	0	1.199200560174329	-0.005542290259496285	20.748338107207	20.74279581694751	0.09011192613178901	148.4268221697609	255.5998353949212	282.626224949236	0	1.173364530894409	-0.02526567928619992	27.05165523360094	27.02638955431474	0.07327992829211626	272.2818839281677	38.76808976023361	56.94420707433528	0	1.106121896485865	-0.008749963334700659	18.18486727743637	18.17611731410167	0.04277910268955206	51.74524159147567	13.86052149683674	17.92651855553533	0	0.8499503135042427	-0.02922994190778982	4.095227000606384	4.065997058698594	0.005484106478442567	17.92651855553533	6.584741934603718	9.860535730762907	0	0.9209060878178973	-0.0049900205699401	3.280783816729129	3.275793796159189	0.00969782039033865	9.860535730762907	1.791930193192326	14.35932056174821	0	1.227713654608089	-0.03850272839795216	12.60589309695383	12.56739036855588	0.1132079233260663	14.35932056174821	5.336417447334046	7.629195543224037	0	0.9008299174856546	-0.01434888557566441	2.307126981465655	2.292778095889991	0.008254387644505853	6.484507752676176	6.078906852045065	29.66770428540589	0	1.167945818587585	-0.05333325054159719	23.64213068390242	23.58879743336082	0.0701698438530939	29.43839697380703	379.5888179077554	383.8474507799879	0	0.8885874997977101	-0.1071205788636419	4.365753451096161	4.25863287223252	0.007481446162443135	279.6173121642472	0.6667288775100382	1.271533891977303	0	1.008848150579197	-0.006804506547195929	0.6116095210144611	0.6048050144672652	0.01962926779732702	1.271533891977303	22.33525135834	34.74227983624851	0	1.076945703178482	-0.05180282975556258	12.45883130766407	12.40702847790851	0.03386740800822619	30.77091056892732	7.056616798811082	18.92034187538308	0	1.071374247342114	-0.05150127543943308	11.91522635201143	11.863725076572	0.03238970192378339	16.73354374553386	0.6829789735794807	10.2401238070134	0	1.308555394847065	-0.002479174486037075	9.559624007919957	9.55714483343392	0.2161749641992255	10.2401238070134	0.9528327800066145	1.131257804728973	0	0.7890931390741737	0.002941859327871214	0.1754831653944877	0.1784250247223589	0.003358552804053341	1.131257804728973	149.463473992652	165.8823056745133	0	1.070509873209937	0.0322309849262614	16.38660069693512	16.41883168186138	0.03216629024836904	165.8823056745133	737.0571993648443	792.4846324513857	0	1.136049360969587	0.04219840734570183	55.38523467919565	55.42743308654136	0.05435958215997	728.0227675825942	9.112203984901971	116.7124912526229	0	1.289051785745221	-0.07410632261944403	107.6743935903404	107.6002872677209	0.1849407408069641	107.5749576858294	50.46769943206643	136.5231187787013	0	1.243717214285451	-0.2174101139404034	86.27282946057531	86.05541934663491	0.1286746260944499	131.2594299369376	31.45358049108222	136.0475128818493	0	1.159136449309921	0.2795318662405651	104.3144005245266	104.5939323907671	0.06539279084901245	129.2259187729877	4.900716813003692	16.18141736999958	0	1.115944778317278	0.03465222784123869	11.24604832915464	11.28070055699588	0.04627891908772031	16.18141736999958	362.5169835359098	571.2175638498121	0	1.242903003731993	-0.009327951596584541	208.7099082654989	208.7005803139023	0.1278390063886087	546.9583443993232	208.3793853188724	244.406244375372	0	0.9819897383232473	-0.02136159580863085	36.04822065230831	36.02685905649968	0.01582803462541768	223.2228957942061	6.058132839857719	6.464992352994276	0	0.6427030953916154	0.0233230642843967	0.3835364488521604	0.406859513136557	0.001020218119317907	2.916735901466446	65.91088652386502	66.2962039677852	0	0.6377627446920094	0.0170871487986295	0.3682302951215672	0.3853174439201967	0.0009795033048074461	28.9856869791659	281.2287409453546	304.2866795723404	0	1.133030424926113	0.04415744361132334	23.01378118337456	23.05793862698588	0.05306171809295023	262.4159932410049	12.14755589966147	20.73398138632669	0	0.9664805877085129	-0.01770547657824532	8.604130963243463	8.586425486665219	0.01397759206597831	16.40055908967086	2.576971196473219	2.962800225803853	0	0.7581745618687519	0.002887094553111191	0.3829419347775225	0.3858290293306337	0.002615918905857453	2.417349001844249	10.0679606152976	10.46457355328607	0	0.7935396809260616	0.004466860403713449	0.3921460775847589	0.3966129379884724	0.003481276805059825	6.978739306804784	2.184350224468567	2.94333410765294	0	1.022775947460803	-0.0001716779491361886	0.7591555611335092	0.758983883184373	0.02194649713637731	2.932628011312847	26.12197763428261	27.73506165816576	0	0.7456102099004969	0.02678971254919275	1.586294311333957	1.613084023883149	0.002362852768156772	20.57460838029648	18.07208648423859	61.37102480026852	0	1.126417320991355	0.3433234803061928	42.95561483572374	43.29893831602993	0.05032589400434051	48.84380372353909	6.992393706979749	114.1845453826801	0	1.327775616319211	0.1638467576528559	107.0283049180475	107.1921516757004	0.2521111181841712	99.11120220158371
0.028	386.5374326284901	388.1293137454816	0	0.8018848078313987	0.02276423038785576	1.569116886603591	1.591881116991447	0.003723725149678112	388.1293137454816	74.96937497566954	84.01800312456511	0	0.974706218948425	0.021244174408616	9.027383974486952	9.048628148895569	0.01493039675876119	84.01800312456511	94.0432308849074	117.4274334474116	0	1.180236459254323	-0.02199028551251166	23.40619284801674	23.38420256250422	0.07742303790790717	117.4274334474116	97.21466514240583	135.1735477738149	0	1.240737404239236	-0.02488909686292065	37.98377172827202	37.9588826314091	0.125642774008524	135.1735477738149	17.09702249840178	19.34538105149461	0	1.00036891427958	-0.003536228853113781	2.251894781945945	2.248358553092831	0.01833989958569334	19.34538105149461	127.0583788491136	147.7936022964847	0	1.19915347353825	-0.00529773704594856	20.74052118441705	20.7352234473711	0.09007797652264989	147.2990555176084	254.5411146838947	281.5396449247089	0	1.173230982961776	-0.02422688870732692	27.02275712952148	26.99853024081415	0.07320164653906143	271.2326829519975	35.40437046265046	53.57485878024016	0	1.106081361564456	-0.00847874407147166	18.17896706166118	18.1704883175897	0.04276522269072188	48.68313586498982	13.85919103509693	17.92242585405374	0	0.8498702047896891	-0.02935395575756143	4.092588774714373	4.063234818956811	0.005480573509036029	17.92242585405374	6.584587668740345	9.859579145247181	0	0.920876095148657	-0.005002768886597913	3.279994245393435	3.274991476506837	0.009695486459965097	9.859579145247181	1.797890051135399	14.29743486844565	0	1.22702959177809	-0.03753242034050423	12.53707723765075	12.49954481731025	0.1125899186782653	14.29743486844565	5.336901302121399	7.62795099846823	0	0.9007278164192668	-0.01418662841223419	2.305236324759065	2.291049696346831	0.008247623294955849	6.483167548892689	6.088594196920404	29.62018272850135	0	1.167634186583633	-0.05164887503537913	23.58323740661633	23.53158853158095	0.06999504860615044	29.39112002302214	377.3429553717544	381.590356939779	0	0.8882229562915952	-0.1055866573697879	4.352988225394401	4.247401568024613	0.007459570820670188	277.8721666120552	0.6755184155157858	1.278332405681851	0	1.008415376614995	-0.006678405487149831	0.609492395653215	0.6028139901660652	0.01956131983502669	1.278332405681851	23.04019090010781	35.42060761942445	0	1.076667149763705	-0.05065697920325297	12.4310736985199	12.38041671931665	0.0337919532363456	31.36946849117249	7.063322197833306	18.90190110693872	0	1.071097547365869	-0.05027631594982621	11.88885522505524	11.83857890910541	0.03231801608951797	16.7160316502521	0.6835928301570214	10.23251200478915	0	1.308446138945756	-0.002351745311350663	9.551270919943478	9.548919174632127	0.2159860730364797	10.23251200478915	0.9525929640647374	1.131099231497128	0	0.7892043008921759	0.002865561678830107	0.1756407057535606	0.1785062674323907	0.003361567951480882	1.131099231497128	150.346698961629	166.7814010510187	0	1.070635267608893	0.03163928051621131	16.40306280887355	16.43470208938976	0.03219860476438771	166.7814010510187	733.3232295502056	788.7862762221608	0	1.136131438552012	0.04141259420586093	55.42163407774931	55.46304667195517	0.05439530749557094	724.6349214635112	9.123956195395149	116.5100526852031	0	1.288800607441857	-0.07211499799817081	107.4582114878061	107.3860964898079	0.1845694280290718	107.3846612936423	50.87931947008108	136.4994330965927	0	1.243076934962338	-0.2118317650174348	85.83194539152906	85.62011362651162	0.1280170541440428	131.2311257575351	31.41126644044994	136.2864823621347	0	1.159481952666239	0.2719543812971702	104.6032615403876	104.8752159216848	0.06557387253955232	129.4570853716538	4.895409801861498	16.2004427372318	0	1.116225725511181	0.03366317321619816	11.2713697621541	11.3050329353703	0.04638312000475969	16.2004427372318	361.840671880214	570.5484115440818	0	1.24290674054153	-0.008409453643841725	208.7161491175116	208.7077396638678	0.1278428290356836	546.3177594656688	210.514331779332	246.5370386993233	0	0.9819713214873986	-0.02019275897078095	36.04289967896212	36.02270691999134	0.01582569829511232	225.1681688718797	6.057087396995038	6.463857766830657	0	0.6428259207568753	0.02284562424259699	0.3839247455930215	0.4067703698356185	0.001021250999952548	2.918403315547118	66.28894367685815	66.67402387808266	0	0.637852308633456	0.01657776975468155	0.3685024314698406	0.3850802012245221	0.0009802271954161858	29.16818875904502	281.5435737569726	304.637846300134	0	1.13323209475995	0.04331059596227074	23.0509619471991	23.09427254316137	0.05314744391057311	262.7349466236081	12.15102742591953	20.73431034256639	0	0.9664242079319965	-0.01695968206888163	8.600242598715747	8.583282916646866	0.01397127533586292	16.40024684961224	2.576533781742536	2.962364022017282	0	0.7582131002257578	0.002768849916159397	0.3830613903585874	0.3858302402747468	0.002616734920204639	2.417054795617384	9.184799468418509	9.581436172444389	0	0.7936169897468205	0.004245899753813702	0.3923908042720669	0.3966367040258805	0.003483449366227213	6.390559174688859	2.120879201571343	2.879814877598673	0	1.022766280367877	-0.0001610953461180024	0.7590967713734478	0.7589356760273298	0.02194479757785875	2.869339628002602	24.3688721116331	25.98130682088583	0	0.7456875549928139	0.02514591150024997	1.587288797752474	1.612434709252724	0.002364334097926474	19.27525973753142	18.04244980912397	61.61181996982659	0	1.127215668115798	0.338362988215421	43.2310071724872	43.56937016070262	0.05064853786830493	49.05553472060968	6.973341898032543	114.8195231537336	0	1.328540364660697	0.1609921894624798	107.6851890662386	107.8461812557011	0.2536584452883865	99.68112705300524
0.03	386.4428455442909	388.0355044808566	0	0.8019915091211803	0.02219111227286468	1.570467824292741	1.592658936565605	0.003726931106284456	388.0355044808566	73.50097054331223	82.55447674526997	0	0.9747761454768538	0.02106048908820535	9.032445712869539	9.053506201957743	0.01493876837146257	82.55447674526998	93.63326020397962	116.9912905584849	0	1.180093142709571	-0.02133137168225777	23.37936172618755	23.35803035450529	0.07733428588505656	116.9912905584849	96.74354725591508	134.6539085823865	0	1.240575201042674	-0.02414172253147174	37.93450304900288	37.9103613264714	0.1254798030013424	134.6539085823865	17.34845641276745	19.59585332368697	0	1.000311861792662	-0.003468590798292692	2.250865501717806	2.247396910919513	0.01833151691338514	19.59585332368697	126.0965287563734	146.8245516680286	0	1.199108553301256	-0.005043741101500217	20.73306665275673	20.72802291165523	0.09004560081126275	146.3332106528989	253.8777345091376	280.849716180058	0	1.173103165632966	-0.02314628602970347	26.99512795695006	26.97198167092036	0.07312680218046969	270.5657287743596	32.36943908031449	50.53450239187237	0	1.106042132059414	-0.008195370803087222	18.17325868236097	18.16506331155788	0.04275179397878526	45.92003945166696	13.85793194448959	17.91841392458043	0	0.8497898496587908	-0.02946215150784778	4.089944131598689	4.060481980090842	0.005477031946030672	17.91841392458043	6.584465828882253	9.858660849234408	0	0.9208460606096912	-0.005008741289990059	3.279203761642144	3.274195020352154	0.009693149832540148	9.858660849234408	1.804047294324533	14.23796215878946	0	1.226363457924672	-0.03651109383238497	12.47042595829731	12.43391486446492	0.1119913531609635	14.23796215878946	5.337451291429536	7.626809580118747	0	0.9006269223650313	-0.01401124662665273	2.303369535315862	2.289358288689209	0.008240944337170406	6.481918314326911	6.098638429008449	29.57518404909985	0	1.167332815893813	-0.04987720917136389	23.52642282926276	23.4765456200914	0.06982642294060526	29.34635076290702	375.4392661752104	379.6757819158131	0	0.8878638732103543	-0.1039348099579042	4.340450550560537	4.236515740602633	0.007438085425234444	276.3788927962358	0.6833567106695865	1.284236396344624	0	1.007990976781959	-0.0065436571393403	0.6074233428143783	0.6008796856750379	0.01949491473362641	1.284236396344624	23.611332785714	35.96590587141899	0	1.076395015234787	-0.04944230882344799	12.40401539452843	12.35457308570498	0.0337183994174793	31.85018506692609	7.070367858413151	18.88458100316769	0	1.07082770231295	-0.04898043026589098	11.86319357502043	11.81421314475454	0.03224825885864844	16.69954168569615	0.6842125250400567	10.2253617031199	0	1.308342716290817	-0.002221354753891685	9.543370532833734	9.541149178079841	0.2158074189493321	10.2253617031199	0.9523311928086972	1.13091030937917	0	0.7893124592285344	0.002784992509867263	0.1757941240606053	0.1785791165704726	0.003364504207412669	1.13091030937917	151.1398737508404	167.5900831407821	0	1.070758222990912	0.03098862649235219	16.41922076344935	16.4502093899417	0.03223032223076878	167.5900831407821	730.0507800212192	785.5486486556352	0	1.136211884140654	0.0405357074113365	55.45733292700468	55.49786863441602	0.05443034525500906	721.6700543504601	9.136012145704067	116.3144680145962	0	1.288556441854761	-0.07002513283628395	107.2484810017285	107.1784558688922	0.1842091964998136	107.2007957698009	51.12212187349416	136.321111301617	0	1.242453711190802	-0.2059794518292808	85.40496887995208	85.1989894281228	0.1273802251061893	131.054300689452	31.36764543737074	136.5164524283743	0	1.159817746939853	0.2640356773994638	104.8847713136041	105.1488069910036	0.0657503458704571	129.6795965456299	4.889923005548888	16.21855084331728	0	1.116498359385102	0.0326314414337399	11.29599639633465	11.32862783776839	0.0464844617362984	16.21855084331728	361.1063906988713	569.8225478465836	0	1.242911190520073	-0.007424129969671815	208.723581277682	208.7161571477123	0.1278473813829075	545.6228996408304	212.5647304851399	248.5836700594717	0	0.9819539708502224	-0.01894789346055446	36.03788746779242	36.01893957433187	0.01582349753594839	227.0366086387204	6.055892607936011	6.46253187063436	0	0.642946115166354	0.02233416824702818	0.3843050944513213	0.4066392626983495	0.001022262738988201	2.919934071520558	66.69839409848757	67.08319744856473	0	0.6379390785697576	0.01603708570388764	0.3687662643732814	0.384803350077169	0.0009809289986199442	29.36405106685564	282.0109875182535	305.1408557344157	0	1.133429735084279	0.04241015737240041	23.08745805878979	23.12986821616219	0.05323159115996612	263.1845702336229	12.15473399470818	20.73509502042914	0	0.966370329353192	-0.01616734793966766	8.596528373660622	8.580361025720954	0.01396524149899043	16.40032032579929	2.576073250815508	2.961894791550398	0	0.7582499922423132	0.00264576337359552	0.3831757773612944	0.3858215407348899	0.002617516310529884	2.41673097803299	8.386827213343459	8.78346527116587	0	0.7936902869887241	0.004015085986399706	0.3926229718360112	0.396638057822411	0.0034855104337769	5.8590092161715	2.067007324370349	2.82589937818424	0	1.022757247242566	-0.0001497873388876108	0.759041841152779	0.7588920538138914	0.02194320959511538	2.815620062869767	22.81829276180218	24.42994398980149	0	0.745759895803252	0.02343173071739631	1.588219497281919	1.611651227999315	0.002365720414415008	18.12575588566572	18.01158013793822	61.84866948588471	0	1.128002041003248	0.3330954457025422	43.50399390224395	43.83708934794649	0.05096836337374512	49.26392757059895	6.953959928971217	115.4460909920788	0	1.329291317494783	0.157985003423166	108.3341460596844	108.4921310631075	0.2551870995392067	100.2435814331334
0.032	386.3412761096428	387.9346507496429	0	0.8020954227786574	0.02159006319718402	1.571784576802902	1.593374640000086	0.003730055936869005	387.9346507496429	72.15003602290854	81.20836317636495	0	0.9748454417440708	0.02086253041557075	9.037464623040849	9.058327153456419	0.01494706915055495	81.20836317636495	93.33790148170799	116.6706531215438	0	1.179954284531913	-0.02064296698539806	23.35339460682123	23.33275163983583	0.07724839181077836	116.6706531215438	96.395324458792	134.2587932313268	0	1.240418052068879	-0.02336173691872382	37.88683050945357	37.86346877253484	0.1253221117073905	134.2587932313268	17.56826192683284	19.81472056410189	0	1.000255932923428	-0.003398311228800443	2.249856948497847	2.246458637269046	0.01832330304614357	19.81472056410189	125.2803090787226	146.0015137009852	0	1.199065874440302	-0.004781937379711638	20.72598655964231	20.7212046222626	0.09001485132065599	145.5128921012598	253.5705897512997	280.517366940379	0	1.172981285202897	-0.02203122459516137	26.9688084136744	26.94677718907924	0.07305550546212596	270.243373993477	29.63904467345267	47.79889242836904	0	1.106004260492328	-0.007901844239205905	18.16774959915558	18.15984775491637	0.04273883410217064	43.4339126284509	13.8567697426665	17.91451533171761	0	0.8497092972914378	-0.02954911379832714	4.087294702849444	4.057745589051116	0.005473483974363714	17.91451533171761	6.584383633564578	9.857790730391441	0	0.9208160292118601	-0.005006453617922277	3.278413550444784	3.273407096826862	0.00969081401076995	9.857790730391441	1.810376296292152	14.18092828389982	0	1.225716128041588	-0.0354435611483562	12.40599554875602	12.37055198760767	0.1114127322883988	14.18092828389982	5.338075832091515	7.625783213008272	0	0.9005273352993513	-0.01382102451600921	2.301528405432766	2.287707380916757	0.008234357183588895	6.480770450961232	6.108998464568498	29.53273798230729	0	1.167042201558621	-0.04802610765896352	23.47176562539776	23.4237395177388	0.0696642003595726	29.30411885408182	373.8300323803908	378.0560157157565	0	0.8875106478562191	-0.1021691577617423	4.328152493127381	4.225983335365639	0.007417010654150956	275.1026008472114	0.6903523489736897	1.289356176409904	0	1.007575491738898	-0.006400717993113349	0.6054045454293274	0.5990038274362141	0.01943012255309596	1.289356176409904	24.07043413418033	36.39995819539999	0	1.076129660372875	-0.04816379504222541	12.37768785626188	12.32952406121966	0.03364683207233218	32.2323797726775	7.077724649919765	18.86837778668414	0	1.070565083088201	-0.04761908377111453	11.83827222053548	11.79065313676437	0.03218051400685483	16.68407190906198	0.6848346879948471	10.2186764099109	0	1.30824524231752	-0.002088820703394684	9.53593054261945	9.533841721916055	0.2156391759706457	10.2186764099109	0.9520497352278128	1.130693469578673	0	0.7894174580673554	0.002700546563482108	0.1759431877873783	0.1786437343508604	0.003367357121516483	1.130693469578673	151.8443118617377	168.3096354869055	0	1.070878510056423	0.03028017154608551	16.4350434536218	16.46532362516788	0.03226138158554346	168.3096354869055	727.1658053040782	782.6976246271881	0	1.136290519672634	0.03956857270695278	55.49225075040309	55.53181932311004	0.05446461645203238	719.0600662123193	9.148323318649089	116.1259171240813	0	1.288319609862778	-0.06784706076020665	107.0454408661924	106.9775938054322	0.1838604562670851	107.0235306628781	51.22215551893103	136.01451579577	0	1.241848318237753	-0.1998815044065116	84.99224178124547	84.79236027683896	0.1267646488530725	130.7543227479985	31.32293519371133	136.7372893953622	0	1.160143432999965	0.2558238520221713	105.1585303496287	105.4143542016509	0.06592196040589772	129.8933193728119	4.884287742973754	16.23574569252292	0	1.116762356806168	0.03156379583985488	11.31989415370932	11.35145794954917	0.04658280404708616	16.23574569252292	360.2868235997291	569.0127335077572	0	1.242916401073941	-0.006374145863310501	208.7322840538914	208.7259099080281	0.1278527120079491	544.8476842040984	214.5432182259139	250.5587900879445	0	0.9819377518664928	-0.01763093306576877	36.03320279509638	36.01557186203061	0.01582144059221303	228.8397751146998	6.054549505426825	6.461016190656937	0	0.6430635004990946	0.02178977792310315	0.3846769073070097	0.4064666852301128	0.00102325177200841	2.921325739226337	67.12623577112146	67.51072403236228	0	0.6380228929051065	0.01546697682241695	0.3690212844183952	0.3844882612408121	0.000981607359363996	29.56756350198165	282.6137994692937	305.7784813919209	0	1.133623107542858	0.04145996038806506	23.12322196223916	23.16468192262723	0.0533140501938647	263.750008764444	12.15866317675397	20.7363303732381	0	0.9663190992365518	-0.01533101355136625	8.592998210035498	8.577667196484132	0.01395950667378973	16.40077700488227	2.57559549610255	2.96139975518064	0	0.7582851821873535	0.002519340675489351	0.3832849184025999	0.3858042590780893	0.002618261865109907	2.416383352439173	7.668001920227927	8.064620403075606	0	0.7937594154494468	0.003776423200609114	0.3928420596470697	0.3966184828476788	0.003487455385820298	5.380088210647765	2.021135105658593	2.779988310307858	0	1.022748890287834	-0.0001378215949138205	0.7589910262441798	0.758853204649266	0.02194174058230279	2.76987583267102	21.44911397519975	23.05986002870785	0	0.7458270448617161	0.02166216894110289	1.589083884566998	1.610746053508101	0.00236700795599838	17.11048213443778	17.97957153920546	62.08137850233417	0	1.128775746286167	0.3275425409081235	43.77426442222058	44.10180696312871	0.05128500662499084	49.46880414493204	6.93429883831148	116.063523798833	0	1.330027788675502	0.1548387467737876	108.9743862137477	109.1292249605215	0.2566952207905981	100.7979105302266
0.034	386.2332614176627	387.8272906210273	0	0.8021964225225668	0.02096374856037729	1.573065454804149	1.594029203364526	0.003733095632424915	387.8272906210273	70.87213318335574	79.93522045785538	0	0.9749140602723765	0.02065008537619843	9.042437189123437	9.063087274499635	0.01495529328112611	79.93522045785538	93.1390636326315	116.4474585756622	0	1.179820069451967	-0.01992822550534054	23.32832316853606	23.30839494303072	0.07716546047165102	116.4474585756622	96.15345058063738	133.9717075737049	0	1.240266160792092	-0.02255287031257945	37.84080986338011	37.81825699306753	0.1251698845490214	133.9717075737049	17.76139168754636	20.00693583494496	0	1.000201168345149	-0.003325680454906449	2.248869827853504	2.245544147398597	0.01831526373025663	20.00693583494496	124.5947627752949	145.3095392880262	0	1.199025497405716	-0.004514033943960449	20.7192905466752	20.71477651273124	0.0899857699251846	144.8232007030521	253.5865754386722	280.5095164526672	0	1.172865507220911	-0.02088940955499956	26.94383042355	26.922941013995	0.07298784286220772	270.2337440529632	27.18924464295164	45.34409023121192	0	1.105967789711215	-0.007600273966329649	18.16244586222661	18.15484558826028	0.04272635729366491	41.20299536873272	13.85573166199998	17.91076516584171	0	0.8496286115845144	-0.02960909565008913	4.084642599491819	4.055033503841729	0.005469932421005891	17.91076516584171	6.584348743603752	9.856979413973727	0	0.9207860548619204	-0.004994359255016817	3.277625029624992	3.272630670369975	0.009688483185664865	9.856979413973727	1.816852664536484	14.12635069445411	0	1.225088388529752	-0.03433485029100876	12.34383288020864	12.30949802991763	0.1108544769898229	14.12635069445411	5.338784142182801	7.624884980457664	0	0.9004291679301419	-0.01361411915137835	2.299714957426241	2.286100838274862	0.008227869069610226	6.479735379314857	6.11963131102365	29.49286275142652	0	1.166762790875287	-0.04610378842926809	23.41933522883214	23.37323144040287	0.06950858694260295	29.26444251648675	372.4829313621122	376.6987423739166	0	0.8871636622873914	-0.1002944604036364	4.316105472208043	4.215811011804407	0.007396366075973225	274.0196493365712	0.696577255501739	1.293765181914936	0	1.007169431401968	-0.006250088317617257	0.6034380147308146	0.5971879264131973	0.0193670078428332	1.293765181914936	24.41942267635394	36.72471554019841	0	1.075871418004601	-0.04682673598344021	12.3521195998279	12.30529286384446	0.0335773287175371	32.51780496482942	7.085361536913548	18.85328239387481	0	1.070310029979237	-0.04619806466720004	11.81411892162847	11.76792085696127	0.03211485699548448	16.66961557956366	0.6854557001363684	10.21245660785858	0	1.308153795511182	-0.001954958741754863	9.528955866463969	9.527000907722215	0.2154814552938739	10.21245660785858	0.951749727230321	1.130450051185172	0	0.7895191568840422	0.002612637963794303	0.1760876859910563	0.1787003239548506	0.003370122656581073	1.130450051185172	152.4830862214907	168.9631020021431	0	1.070995904724963	0.02951541758304588	16.45050036306932	16.48001578065236	0.03229172292630272	168.9631020021431	724.6581583332885	780.222978799968	0	1.136367169280046	0.03851258782787201	55.5263078788516	55.56482046667947	0.05449804289290155	716.7955585766962	9.160840959047613	115.9445474500743	0	1.288090396148373	-0.06559150893042755	106.8492979999571	106.7837064910266	0.1835235627330145	106.8530050758382	51.19106767782516	135.5915445751675	0	1.24126144519324	-0.1935673353497483	84.59404423269207	84.40047689734232	0.1261707432052318	130.3426497707262	31.2773630614195	136.9489223722336	0	1.16045867418735	0.2473692818836765	105.4241900289304	105.6715593108141	0.0660884976026629	130.0981813527541	4.878528031009783	16.25201760714081	0	1.11701734431825	0.03046529961998495	11.34302427651104	11.37348957613103	0.04667798744398257	16.25201760714081	359.4152558663845	568.1523286574068	0	1.242922418349275	-0.005261893543860705	208.7423346845661	208.7370727910222	0.1278588682208942	544.0240581579584	216.5053351373671	252.5179524043341	0	0.9819227263778703	-0.0162461255576671	36.02886339252468	36.01261726696701	0.01581953524951052	230.6284110271432	6.053063626953663	6.459316840235308	0	0.6431779045673783	0.02121360001333486	0.385039613268311	0.4062532132816459	0.001024216580424434	2.922578093133291	67.5688600534933	67.95299650213389	0	0.6381036003519851	0.01486943578148889	0.3692670128591005	0.3841364486405894	0.0009822610041698276	29.77711946287245	283.3459704121476	306.5446437749005	0	1.133811992031422	0.04046408385419168	23.15820927889871	23.1986733627529	0.05339471869065038	264.4260192236193	12.16280237730768	20.73801042312368	0	0.966270656305508	-0.01445339052465136	8.589661436340643	8.575208045815991	0.01395408601460608	16.40161355493118	2.57510749133487	2.960887373708007	0	0.7583186355345315	0.002391180466992474	0.3833887019061448	0.3857798823731373	0.0026189708217542	2.416018768679765	7.022280397318347	7.418860095630045	0	0.7938242545798815	0.003532034817614372	0.393047663494084	0.3965796983116984	0.00348928063397285	4.949791131708665	1.981910824820929	2.740730161729697	0	1.022741245219384	-0.0001252060646875902	0.7589445429734561	0.7588193369087686	0.02194039679320335	2.730760340102647	20.24142538497003	21.85115853121041	0	0.7458888607251078	0.01985311622593985	1.589880030014436	1.609733146240376	0.002368193848465431	16.21471895999549	17.94652131059751	62.30976878142082	0	1.129536142342076	0.3217267472199166	44.04152072360339	44.36324747082331	0.05159811848118985	49.67000065029859	6.914410459172126	116.671142318703	0	1.330749156949847	0.1515674236342234	109.6051644358967	109.7567318595309	0.2581810539357084	101.3435004443963
0.036	386.1193598170545	387.7139836392148	0	0.8022943948849705	0.02031489331382763	1.574308928846524	1.594623822160352	0.00373604656336199	387.7139836392148	69.61492845829	78.6827111825129	0	0.9749819527954526	0.0204228930572133	9.047359831165689	9.067782724222903	0.01496343484229155	78.6827111825129	93.0175361559659	116.3025208680956	0	1.179690661030385	-0.01919038161285649	23.3041750937426	23.28498471212975	0.07708558343559152	116.3025208680956	96.00097355144266	133.7757438198762	0	1.240119705673432	-0.02171894189646538	37.79648921032999	37.77477026843352	0.1250232806299867	133.7757438198762	17.93198640164956	20.17664016583296	0	1.000147603949509	-0.003250994350229536	2.247904758533633	2.244653764183403	0.01830740400494373	20.17664016583296	124.0257955200269	144.7345394893866	0	1.198987467557766	-0.004241792794042228	20.71298576215372	20.70874396935968	0.08995838767056062	144.2500945978247	253.8956214479353	280.7961094533334	0	1.172755954768284	-0.01972881946082405	26.92021682485889	26.90048800539807	0.07292387624708341	270.5078800166024	24.99700797601283	43.14706716308119	0	1.105932752417435	-0.007292859292094838	18.15735204636045	18.15005918706836	0.0427143743152524	39.20635542416366	13.85484651218873	17.90720092265681	0	0.8495478720452748	-0.02963602927689198	4.081990439744965	4.052354410468073	0.005466380792134664	17.90720092265681	6.58436902591004	9.856238034263292	0	0.9207562007263178	-0.004970850797483733	3.276839859150737	3.271869008353253	0.009686162264000871	9.856238034263292	1.823448734152574	14.0742340289028	0	1.224480933899317	-0.03319013009524551	12.28397542484547	12.25078529475023	0.1103169237863228	14.0742340289028	5.33958593702453	7.624128840070007	0	0.9003325466179319	-0.01338855688320037	2.297931459928678	2.284542903045478	0.008221488111896949	6.47882529941305	6.13049358792222	29.45556657931528	0	1.166494981617901	-0.04411868544567969	23.36919167683874	23.32507299139306	0.069359760880322	29.22733002875215	371.3674060255621	375.5734102925149	0	0.8868232813874024	-0.09831594029793302	4.304320207250737	4.206004266952804	0.007376170060262336	273.1077133838475	0.7020624881045827	1.297495771837141	0	1.006773272493494	-0.006092299097875329	0.6015255828304334	0.5954332837325581	0.0193056294034419	1.297495771837141	24.65293237106844	36.93483181913155	0	1.075620591494754	-0.04543664797959934	12.3273360960427	12.2818994480631	0.03350995859157269	32.70175066385447	7.093246152498001	18.83928106456569	0	1.070062851154741	-0.04472337551968877	11.79075828758737	11.74603491206768	0.03205135472108463	16.65616167529472	0.6860723134829453	10.20670040797173	0	1.308068417609791	-0.001820577251746894	9.522448671740536	9.520628094488789	0.2153343059305506	10.20670040797173	0.9514341618848365	1.130183286414701	0	0.7896174312871901	0.002521694158664764	0.1762274303711998	0.1787491245298646	0.003372797208745245	1.130183286414701	153.080265439669	169.5745232996964	0	1.07111018935991	0.02869612266277245	16.46556173736453	16.4942578600273	0.03232128784620766	169.5745232996964	722.5284139997917	778.1252094759039	0	1.136441660284504	0.03736956836511146	55.55942590774715	55.59679547611226	0.05453054762495065	714.8769844747778	9.173514537223518	115.7704720552293	0	1.28786904805939	-0.06326945412633796	106.6602269721321	106.5969575180058	0.1831988157362112	106.6893258844293	51.03529288925814	135.0588207488016	0	1.240693692260092	-0.1870670374309604	84.21059489697441	84.02352785954345	0.1255988342947656	129.8256656910081	31.23117019953625	137.151355153557	0	1.160763203104083	0.2387256811126003	105.6814592729082	105.9201849540208	0.0662497749888984	130.2941817995384	4.872695867578377	16.26742570082065	0	1.117263328818128	0.02934734620312998	11.36538248703914	11.39472983324227	0.04676999432370527	16.26742570082065	358.522105023213	567.2718231823529	0	1.242929287103608	-0.004089969407152707	208.753808128547	208.7497181591399	0.1278658959355368	543.1812181232624	218.5120985820812	254.5221864825182	0	0.9819089523574236	-0.01479797520704342	36.02488587564407	36.01008790043702	0.01581778880339555	232.4582595150472	6.051436708890392	6.457436190616978	0	0.6432891614067086	0.02060682192172088	0.3853926598048641	0.405999481726585	0.001025155694489425	2.92368935221331	68.02382581631768	68.40757536038535	0	0.6381810604673784	0.01424654060007167	0.3695030034675978	0.3837495440676695	0.0009828887460585018	29.99162148656431	284.2013100463332	307.4331158666773	0	1.133996187701445	0.03942678663058013	23.19237903371349	23.23180582034407	0.05347350217619933	265.2072306338781	12.16713776854932	20.74012719787877	0	0.9662251302328223	-0.01353732647652468	8.586526755805972	8.572989429329446	0.0139489936600199	16.40282497953546	2.574615967569117	2.960366011801479	0	0.7583503401370686	0.002262958376480319	0.3834870858558812	0.3857500442323615	0.002619642893446474	2.41564403466081	6.44384495288311	6.840368597802538	0	0.7938847224426787	0.003284142667613169	0.3932395022518146	0.3965236449194278	0.00349098368254524	4.564260496344579	1.94817441150598	2.706965026695222	0	1.022734348683174	-0.0001119981513114134	0.7589026133405533	0.7587906151892418	0.02193918464563368	2.697117897823682	19.17768460748647	20.78631244595994	0	0.7459452504413546	0.0180212045513622	1.590606633922106	1.608627838473468	0.002369276155854623	15.42549814356985	17.91252785613111	62.53367736765266	0	1.130282640685702	0.3156708869571044	44.30547862456445	44.62114951152156	0.0519073660008954	49.86736665565888	6.894346447971571	117.2683156405601	0	1.331454867636827	0.1481852654186706	110.2257839271699	110.3739691925885	0.2596429576258731	101.8797804956221
0.038	386.0001369270644	387.5952968071294	0	0.8023892393991133	0.01964624731899095	1.575513632746046	1.595159880065037	0.003738905487542121	387.5952968071294	68.44179326439051	77.51420280128161	0	0.9750490700965498	0.02018064345983201	9.052228893431256	9.072409536891088	0.01497148778782632	77.51420280128161	92.98408061096593	116.2466219432401	0	1.179566201304896	-0.01843270316697266	23.28097403544113	23.26254133227416	0.07700883894202769	116.2466219432401	95.94348365174402	133.6765287864218	0	1.239978839763681	-0.02086380959770911	37.75390894427544	37.73304513467773	0.1248824335655248	133.6765287864218	18.08389554726644	20.32768326815092	0	1.000095270789751	-0.00317455081016348	2.246962271694647	2.243787720884483	0.01829972819605318	20.32768326815092	123.56776859404	144.2708783862693	0	1.198951814788929	-0.003967011659442853	20.7070768038888	20.70310979222936	0.08993272452549651	143.787956659466	254.4688479347524	281.3482714593306	0	1.172652707208624	-0.01855763151888417	26.89798115609706	26.87942352457818	0.07286364229103438	271.0379612341884	23.03987608845483	41.18536541692483	0	1.105899170792286	-0.006981870898038593	18.15247119936804	18.14548932847	0.04270289233677464	37.42358006408378	13.85414474351338	17.90386257626092	0	0.8494671746457939	-0.02962354265148039	4.079341375399023	4.049717832747543	0.005462833308456899	17.90386257626092	6.5844527624998	9.855578449967961	0	0.9207265395817941	-0.004934262605214242	3.276059950073375	3.27112568746816	0.009683856894742927	9.855578449967961	1.830140018963168	14.02457678436818	0	1.223894364949353	-0.03201464150525967	12.22645140691027	12.19443676540501	0.1098003261472877	14.02457678436818	5.340491738772417	7.623529949864738	0	0.9002376123144958	-0.01314223340034167	2.296180444492663	2.283038211092322	0.008215223367781653	6.478053470526643	6.141541737484659	29.42084805383234	0	1.166239121225167	-0.04207931097765633	23.32138562732533	23.27930631634768	0.06921787252540006	29.19278009084967	370.4703267910581	374.6668943581611	0	0.8864898515957181	-0.09623912238904631	4.292806689492033	4.196567567102987	0.007356439728667351	272.3571667758237	0.7070597771263784	1.300800777006156	0	1.006387457016893	-0.005927899955374595	0.5996688998351521	0.5937409998797776	0.01924604019418847	1.300800777006156	24.80426069371158	37.0636212542851	0	1.07537745385922	-0.04399916994686484	12.30335973052039	12.25936056057352	0.03344478254627226	32.81373416230549	7.101347106793633	18.8263577195429	0	1.069823821813382	-0.04320113280304218	11.76821174555231	11.72501061274926	0.03199006543002517	16.64369699306355	0.6866811621933799	10.20140310969451	0	1.307989114039524	-0.001686473252352928	9.51640842075348	9.514721947501128	0.2151977157215843	10.20140310969451	0.9511037962520471	1.129894202499629	0	0.7897121734049403	0.002428150286770694	0.1763622559608113	0.178790406247582	0.003375377620723967	1.129894202499629	153.6356571567299	170.1436800637308	0	1.071221153563561	0.02782420736991303	16.48019869963101	16.50802290700093	0.03235001966101939	170.1436800637308	720.7298861869642	776.3575557877496	0	1.136513823848254	0.03614159717087698	55.59152800361453	55.6276696007854	0.05456205523754664	713.2613785981408	9.186295623928258	115.6037735455007	0	1.287655775011986	-0.06089199109738853	106.4783699126698	106.4174779215724	0.1828864593980284	106.532571348609	50.77842407139893	134.440065045444	0	1.240145569353762	-0.1804110179630019	83.84205199200811	83.66164097404511	0.1250491581013127	129.2261863916729	31.18459418110812	137.3446396331032	0	1.161056814523507	0.2299459805754946	105.9300994714195	106.160045451995	0.06640564298426774	130.4813665124548	4.866816520020463	16.28197275877101	0	1.117500057134218	0.02821527549694377	11.38694096325361	11.41515623875055	0.04685871019502135	16.28197275877101	357.5757195285634	566.3396352432758	0	1.242937050584144	-0.002861151435141816	208.7667768661476	208.7639157147125	0.1278738395475232	542.2889249678285	220.5595298570154	256.5675243580728	0	0.9818964837111249	-0.01329118786925266	36.02128568892658	36.00799450105733	0.01581620803521917	234.3257002091	6.049674198488906	6.455380362666374	0	0.6433971114275012	0.01997065072983558	0.3857355134476336	0.4057061641774691	0.00102606769516022	2.924659569697797	68.47888604110753	68.86221531494652	0	0.6382551440311889	0.01360042993505447	0.3697288439039461	0.3833292738390005	0.0009834894881937714	30.20566953746738	285.179143720187	308.443189987856	0	1.134175513630712	0.03835244738007793	23.22569382028895	23.26404626766903	0.0535503144044685	266.0930328569656	12.17165529259425	20.7426717448931	0	0.9661826412615028	-0.01258577123427516	8.583602223533125	8.571016452298851	0.01394424269571354	16.4044054159707	2.574128627270873	2.959845139105486	0	0.7583803071560337	0.002136411058506068	0.3835801007761063	0.3857165118346124	0.002620278288701592	2.415266897804005	5.92695437541613	6.323406844870722	0	0.7939407772508328	0.003035046278901122	0.39341742317569	0.3964524694545911	0.003492563175547534	4.219687075141741	1.918997294019559	2.677764490274682	0	1.022728233766398	-9.824148541259007e-05	0.7588654377405347	0.7587671962551221	0.02193810993283288	2.668023467522932	18.24147137522726	19.84891808819482	0	0.7459961715084398	0.01618365915367323	1.591263053813884	1.607446712967558	0.002370253921170479	14.730679116649	17.87768953799377	62.75295591475924	0	1.13101470626634	0.3093977472834533	44.56586862948201	44.87526637676547	0.05221243344871069	50.06076460845536	6.874157920136798	117.8544633185637	0	1.332144433143089	0.1447065277461215	110.8355988706808	110.9803053984269	0.2610794106035381	102.4062251731903
0.04	385.8761645813931	387.471803500164	0	0.8024808686504431	0.01896055357415878	1.576678365196656	1.595638918770814	0.003741669554104664	387.471803500164	67.52994842572009	76.60691203658546	0	0.9751153618456632	0.01992297826861475	9.05704063259676	9.076963610865374	0.01497944592664524	76.60691203658546	93.06932414663333	116.3104053288069	0	1.179446810695453	-0.01765844822527373	23.25873963039884	23.24108118217357	0.07693529194548593	116.3104053288069	96.00044300807151	133.6935534664408	0	1.239843690582951	-0.01999132367957792	37.71310178204889	37.69311045836931	0.1247474515764207	133.6935534664408	18.21911097209381	20.4620571363482	0	1.000044195070163	-0.003096646697563942	2.246042810951951	2.242946164254386	0.01829223991648114	20.4620571363482	123.2190696297121	143.9169438063389	0	1.198918553278977	-0.003691506806725508	20.70156568343356	20.69787417662683	0.08990878922635111	143.4351800392667	255.2783249683359	282.138068327785	0	1.172555799280233	-0.0173841503627131	26.8771275098118	26.85974335944909	0.07280715208031652	271.7970735519213	21.29676368218586	39.43789885042973	0	1.105867056198703	-0.006669633009643217	18.1478048012535	18.14113516824386	0.04269191483987645	35.83550371336328	13.85365818006763	17.90079231686166	0	0.8493866326358297	-0.02956497994627931	4.076699116740317	4.047134136794037	0.005459294938587344	17.90079231686166	6.584608421893708	9.855013020923755	0	0.9206971541525089	-0.004882874082676543	3.275287473112724	3.270404599030047	0.009681573494421983	9.855013020923755	1.836899515139488	13.97736591599414	0	1.223329187979725	-0.03081363413179144	12.17128003498645	12.14046640085465	0.109304856576468	13.97736591599414	5.341512565964647	7.623104371354199	0	0.9001445214896157	-0.01287291658378565	2.294464721973337	2.281591805389552	0.008209084893879394	6.477433961425228	6.152732987016331	29.38869735205116	0	1.165995506670097	-0.03999412776282832	23.27595849279765	23.23596436503482	0.06908304479015404	29.16078303907254	369.7824957356958	373.9700002177894	0	0.886163700095653	-0.09406968744453366	4.281574169538109	4.187504482093575	0.007337190933643722	271.76125289164	0.7119227738139668	1.304034759864142	0	1.006012391378841	-0.005757447983799725	0.5978694340339745	0.5921119860501748	0.01918828733899279	1.304034759864142	24.93190111587467	37.16959094610356	0	1.075142247311935	-0.0425199749218919	12.28020980515078	12.23768983022889	0.03338185305084117	32.90556704601708	7.109632767303343	18.81449284373433	0	1.069593183788594	-0.0416374738789126	11.7464975503099	11.70486007643098	0.03193103874512314	16.63220516018953	0.6872790243160229	10.19655752032147	0	1.307915854500912	-0.001553428761040467	9.510831924766487	9.509278496005447	0.2150716125590178	10.19655752032147	0.9507610759973497	1.129585541467471	0	0.7898032920899415	0.002332443916219274	0.1764920215539022	0.1788244654701215	0.00337786118999151	1.129585541467471	154.1199113039347	170.6411962961855	0	1.071328594661824	0.02690166628988826	16.49438332596095	16.52128499225084	0.03237786355714111	170.6411962961855	719.1495483888456	774.806918370835	0	1.136583495374923	0.03483088102047312	55.62253910096887	55.65736998198934	0.05459249205530625	711.84482587233	9.199134533302622	115.4445010415566	0	1.28745074827037	-0.05847021118162271	106.3038367194356	106.245366508254	0.1825866824782256	106.3827883276687	50.43575222659715	133.7506373626922	0	1.239617495608418	-0.1736296634594142	83.48851479955451	83.3148851360951	0.1245218627021252	128.558986605742	31.13787662457475	137.5288918079939	0	1.161339372111381	0.2210841828861546	106.169931000533	106.3910151834191	0.06655598898581166	130.6598430716055	4.860924689524096	16.29568851863335	0	1.117727444313748	0.0270765935894901	11.40768723551976	11.43476382910925	0.04694408374379832	16.29568851863335	356.4974822690901	565.2772146008549	0	1.242945750411367	-0.001578377301031406	208.7813107090657	208.7797323317647	0.127882741817919	541.2719655754139	222.5379491966714	258.5442956397341	0	0.9818853701199526	-0.01173061933448515	36.01807706239707	36.00634644306258	0.01581479919309354	236.1305738442966	6.047778141678103	6.453152096598396	0	0.6435016014749314	0.01930629472099326	0.3860676601992998	0.405373954920293	0.001026951215188985	2.925487405708404	68.9168796409112	69.29975707799073	0	0.6383257333148122	0.012933280332996	0.3699441567465206	0.3828774370795167	0.0009840622266231276	30.41169806646769	286.2802864719835	309.5756519032165	0	1.134349809260611	0.03724550889949885	23.25811992233351	23.29536543123301	0.05362507763749971	267.0841046187673	12.17633998591655	20.74563347029033	0	0.966143299917389	-0.01160174548376849	8.580895229857543	8.569293484373775	0.01393984512744266	16.40634760961339	2.573652733434319	2.959333905883787	0	0.7584085717981802	0.002013320339801598	0.3836678521096669	0.3856811724494685	0.002620877727811359	2.414894883860162	5.466214130283594	5.86258263895056	0	0.7939924185879859	0.002787102531723424	0.3935814061352422	0.3963685086669656	0.003494018934271502	3.912490350706522	1.893607609272963	2.652356884799649	0	1.022722937752908	-8.396660103150559e-05	0.7588332421277173	0.7587492755266858	0.02193717918693484	2.642708188311949	17.41849900329558	19.02470648185095	0	0.7460416334501363	0.0143581520683409	1.591849326487022	1.606207478555363	0.002371127199224066	14.11970030195356	17.8421029416048	62.96746919303616	0	1.131731857015517	0.3029297337026051	44.82243651772875	45.12536625143136	0.05251302298510081	50.25006867466501	6.853894668315754	118.4290563587889	0	1.33281743268601	0.1411453070642764	111.4340163834089	111.5751616904731	0.2624890162998105	102.9223550780261
0.042	385.7480096015077	387.3440722111237	0	0.8025692081681816	0.01826052031046133	1.577802089305579	1.59606260961604	0.003744336302363778	387.3440722111237	66.89372378554181	75.97516448521732	0	0.9751807764444574	0.0196494931790293	9.06179120649648	9.081440699675509	0.01498730290418769	75.97516448521732	93.25501993648362	116.4756366764848	0	1.179332588214543	-0.01687082695601037	23.23748756695716	23.22061674000115	0.07686499433988425	116.4756366764848	96.15473976956045	133.8097273695853	0	1.239714360327586	-0.01910528573504828	37.67409288575989	37.65498760002484	0.1246184178939359	133.8097273695853	18.33824365952972	20.58037281755353	0	0.9999943981866508	-0.003017575315284547	2.245146733339092	2.242129158023807	0.01828494207398309	20.58037281755353	122.9649625957113	143.6579973148375	0	1.19888768141236	-0.00341709740420648	20.69645181653041	20.6930347191262	0.08988657923564036	143.1770755658654	256.3076357764161	283.1490695047822	0	1.172465220608673	-0.01621674211899086	26.85765047048515	26.84143372836616	0.0727543909448934	272.7693851794391	19.74734703391936	37.88434126407773	0	1.105836408974178	-0.006358506271892043	18.14335273643026	18.13699423015837	0.04268144155264545	34.4236520390732	13.85342012400481	17.89803465284575	0	0.8493063772867385	-0.0294534263083329	4.074067955149268	4.044614528840935	0.005455771429310529	17.89803465284575	6.584844845424866	9.854554797949588	0	0.9206681374218537	-0.004814914058875202	3.274524866583596	3.26970995252472	0.009679319270565393	9.854554797949588	1.843702814765853	13.93258233330269	0	1.222785815217199	-0.02959231021830003	12.11847182875514	12.08887951853684	0.1088306095464448	13.93258233330269	5.342660191332145	7.622869336936709	0	0.9000534470236714	-0.01257825269038517	2.29278739829495	2.280209145604565	0.008203083802496932	6.476981880121162	6.164025605783395	29.35909688153011	0	1.165764385140651	-0.03787143671514483	23.23294271246186	23.19507127574672	0.06895537395414786	29.13132148284985	369.2660221671819	373.4448399849738	0	0.8858451345294096	-0.09181334528517007	4.270631163077101	4.178817817791931	0.007318438268242348	271.292379733196	0.7166052511485256	1.307152228750564	0	1.005648446269902	-0.005581497990444351	0.5961284755924823	0.5905469776020379	0.01913241224500245	1.307152228750564	25.03732214806818	37.25422004340383	0	1.074915183322553	-0.04100469230766401	12.25790258764331	12.21689789533565	0.03332121432653411	32.97856485397278	7.118071752399038	18.80366411937607	0	1.069371145691296	-0.04003847517564851	11.72563084215268	11.68559236697703	0.03187431582292462	16.62166719573351	0.6878630210222347	10.19215422263846	0	1.307848573731012	-0.001422207649333811	9.505713409265562	9.504291201616228	0.2149558658618413	10.19215422263846	0.9504069922018029	1.129258612356383	0	0.7898907129092742	0.002235010335336329	0.1766166098192438	0.1788516201545801	0.003380245670958527	1.129258612356383	154.5325875173143	171.06660667936	0	1.071432317817604	0.02593048985975646	16.50808867218594	16.5340191620457	0.03240476664416817	171.06660667936	717.7395864400507	773.4254120297367	0	1.136650514608747	0.03343962368658786	55.65238596599935	55.68582558968594	0.05462178620060039	710.583322031876	9.211984867499705	115.2926753857191	0	1.287254101170466	-0.05601509492108544	106.1367056131405	106.0806905182194	0.1822996193281168	106.2399970904282	50.00974886811404	132.9930215554822	0	1.23910979994491	-0.1667530445881925	83.1500257319564	82.98327268736821	0.1240170113545738	127.8264617504293	31.09125688866913	137.7042824321881	0	1.161610805734756	0.2121938053643986	106.4008317381546	106.613025543519	0.06670073643742186	130.8297719354675	4.855055338837929	16.30860875492273	0	1.117945467204847	0.02593881241205292	11.42761460367275	11.4535534160848	0.04702608739800568	16.30860875492273	355.3048481865943	564.1020800839948	0	1.242955426469724	-0.0002447246004560281	208.797476622001	208.7972318974005	0.1278926437639463	540.1471159495549	224.4088972371645	260.4140489895992	0	0.9818756569308036	-0.01012122983533609	36.01527298227008	36.00515175243475	0.01581356797899922	237.8377666754948	6.045753787425072	6.450757341085123	0	0.6436024847890116	0.01861494803299981	0.3863886056270512	0.405003553660051	0.001027804939370049	2.926173109115237	69.35830038539929	69.74069627170029	0	0.6383927222217765	0.01224728617610745	0.370148600124889	0.3823958863009965	0.0009846060519612674	30.61866188002878	287.495365087625	310.8211028997844	0	1.134518934562223	0.03611042847551755	23.28962738368379	23.3257378121593	0.05369772280687328	268.1723382777469	12.18117730287654	20.74900148060894	0	0.9661072068302088	-0.01058831330665668	8.57841249103906	8.567824177732403	0.01393581186591289	16.40864397311666	2.573196488706596	2.958842508379643	0	0.7584351938144632	0.001895497832016336	0.3837505218410313	0.3856460196730476	0.002621442453931897	2.414536411729825	5.056379304100295	5.452653576805226	0	0.7940396882307387	0.002542706179941913	0.3937315665249893	0.3962742727049312	0.003495351983131981	3.639187234677595	1.871151745311308	2.629888608238936	0	1.022718474978796	-6.925008889483673e-05	0.758806113016523	0.7587368629276282	0.02193639490899284	2.620321562800147	16.69546830241778	18.30039714732303	0	0.7460816989093141	0.0125626614554305	1.592366183449817	1.604928844905248	0.002371897079628072	13.5827292887426	17.80585561989598	63.17707573613255	0	1.132433633518316	0.2962869779212822	45.07493313831529	45.37122011623657	0.05280884271001194	50.43514855864691	6.833615018205215	118.9916854320437	0	1.333473571526931	0.1375186741747285	112.0205517396637	112.1580704138385	0.263870632916398	103.4277977887044
0.044	385.6162328178879	387.2126655441626	0	0.8026541962066155	0.01754879561100394	1.578883930663744	1.596432726274748	0.003746903657229279	387.2126655441626	66.32228676254333	75.40812316588354	0	0.975245260876727	0.01935974008243058	9.066476663257777	9.085836403340208	0.01499505218444872	75.40812316588354	93.48594079078377	116.6870975118004	0	1.179223611883952	-0.01607296763393261	23.21722968865054	23.20115672101661	0.07679798530128273	116.6870975118004	96.36414050901907	133.9828311442907	0	1.239590926300659	-0.01820941175945109	37.63690004703106	37.61869063527161	0.124495391369225	133.9828311442907	18.44358995590151	20.6849266426196	0	0.9999458968009192	-0.00293762413869506	2.24427431085679	2.241336686718095	0.01827783688378948	20.6849266426196	122.7847980407968	143.4733844809632	0	1.198859181807573	-0.003145591208725233	20.69173203137513	20.6885864401664	0.08986608077792906	142.9930578831938	257.5450739666268	284.3695453038655	0	1.172380915518683	-0.01506377257964593	26.83953510981834	26.82447133723869	0.07270531844566232	273.9435929416392	18.37296327448896	36.50602567966449	0	1.105807218294846	-0.006050870863844314	18.13911327603937	18.13306240517552	0.04267146840801683	33.17105901993094	13.85346497934021	17.89563602821999	0	0.8492265585760365	-0.02928173483458433	4.071452783714362	4.042171048879777	0.005452269333185874	17.89563602821999	6.585171019941544	9.854217297680723	0	0.9206395929210013	-0.004728565985811466	3.273774843724991	3.269046277739179	0.009677102243361617	9.854217297680723	1.850523362023247	13.89019658753551	0	1.222264566076213	-0.02835577389719594	12.06802899940945	12.03967322551226	0.1083776049149605	13.89019658753551	5.343946821446483	7.622842936023462	0	0.8999645790515851	-0.01225577477924588	2.291151889356224	2.278896114576979	0.008197232314960811	6.476713109598159	6.175379480734828	29.33202231261917	0	1.165545955261176	-0.03571927798855045	23.19236210987289	23.15664283188434	0.06883493072569249	29.10437132972427	368.8787751732434	373.049284919924	0	0.8855344430722147	-0.08947572188789585	4.259985468568513	4.170509746680618	0.007300195096423331	270.9199109916744	0.7207776843014453	1.309824233014267	0	1.005295957061083	-0.005400593793007332	0.5944471425058291	0.5890465487128218	0.01907845079365081	1.309824233014267	25.06666705776005	37.26365961202343	0	1.074696443022658	-0.03945883814557902	12.23645139240895	12.19699255426337	0.0332629025665202	32.98506700141746	7.126632346800144	18.7938460036624	0	1.0691578834184	-0.03841007898079975	11.70562373584306	11.66721365686226	0.03181992959553948	16.61206113995716	0.6884304170448168	10.18818144995099	0	1.307787172378642	-0.001293552793152547	9.50104458569932	9.499751032906168	0.2148502881982796	10.18818144995099	0.9500444013766335	1.128916606812909	0	0.7899743779836955	0.002136278246433964	0.1767359271898411	0.1788722054362751	0.003382529272856699	1.128916606812909	154.9239341439136	171.4701355073821	0	1.071532135893509	0.02491259588081651	16.5212887675877	16.54620136346852	0.03243067794254249	171.4701355073821	716.5812285553702	772.2941956408984	0	1.136714725530711	0.03196991522645506	55.68099717030163	55.71296708552808	0.05464986756777296	709.5514213547195	9.224799648158072	115.1482861510406	0	1.287065929649093	-0.05353741450250542	105.9770239173851	105.9234865028826	0.1820253512303676	106.1041885742921	49.513749245097	132.1805113093681	0	1.238622722366465	-0.1598106487024011	82.82657271297354	82.66676206427114	0.1235345860471279	127.0413951110502	31.04497793432526	137.8710498844324	0	1.161871117139733	0.2033293291046923	106.6227426210025	106.8260719501072	0.06683984831340663	130.9913787433161	4.849242954253305	16.32077451783399	0	1.11815416428067	0.02480938820951027	11.44672217537117	11.47153156358068	0.0471047174855451	16.32077451783399	354.115445567573	562.9319207248681	0	1.242966116802184	0.001136606727830071	208.8153385505672	208.816475157295	0.1279035845535766	539.0270684922931	226.3367204000599	262.3411375267199	0	0.9818673850800396	-0.008468044213004872	36.01288517087298	36.00441712665998	0.01581251953996982	239.5973871956438	6.043603366896673	6.448199018651148	0	0.6436996208962928	0.01789777701947777	0.3866978747349971	0.4045956517544748	0.001028627604200513	2.926715688681395	69.83421972558779	70.21610623504684	0	0.6384560163391825	0.01154464138872375	0.3703418680703315	0.3818865094590552	0.0009851201503224892	30.84017957687698	288.8124127637978	312.1675544359056	0	1.134682770007721	0.03495163163055967	23.32019004047725	23.35514167210781	0.053768189587887	269.3473905037587	12.18615232908845	20.75276381601725	0	0.9660744526276442	-0.009548557869770016	8.57616004479857	8.566611486928799	0.01393215271952906	16.41128597875452	2.572767491044057	2.958380630558266	0	0.7584602578160695	0.001784769974403827	0.3838283695398051	0.3856131395142089	0.002621974240212024	2.414199522286158	4.692625991788103	5.088798420098792	0	0.7940826706739443	0.002304271143082788	0.3938681571676064	0.3961724283106892	0.003496564566562267	3.3965734049715	1.850879583515855	2.609609703782796	0	1.0227148773392	-5.412347826212925e-05	0.758784243745204	0.7587301202669419	0.02193576268824001	2.60011636231363	16.06092778172228	17.66455817939358	0	0.7461164843819599	0.01081533636233045	1.592815061308971	1.603630397671302	0.00237256570226921	13.11130187216838	17.7690506509121	63.38170043639364	0	1.133119713142737	0.2894935464214395	45.32315623906011	45.61264978548155	0.0530996556690462	50.61593037869218	6.813343983080656	119.5417896343413	0	1.334112437580462	0.1338331145578471	112.5946125367028	112.7284456512607	0.2652228650157294	103.9220460883182
0.046	385.4813796136908	387.0781307322224	0	0.8027357833980906	0.01682794481934683	1.579923173712239	1.596751118531585	0.003749369920583747	387.0781307322224	65.59900056850658	74.68914672679441	0	0.9753087605649771	0.01905322741330209	9.071092930874512	9.090146158287814	0.01500268703273447	74.68914672679441	93.70586874522994	116.8885749958911	0	1.179119939386775	-0.01526788803611423	23.19797413869725	23.18270625066113	0.07673429176583033	116.8885749958911	96.58574857653818	134.1699752187794	0	1.239473441599867	-0.01730730043306881	37.60153394267427	37.5842266422412	0.1243784073190614	134.1699752187794	18.53723310602317	20.77780176609274	0	0.9998987029555937	-0.002857072672557357	2.243425732742136	2.240568660069579	0.01827092588708655	20.77780176609274	122.6586037852825	143.3431256113324	0	1.198833021479432	-0.002878772080520574	20.68740059813043	20.68452182604991	0.08984726896801089	142.8632141207555	258.9808943916724	285.7897178937127	0	1.172302783209186	-0.01393355073497607	26.82275705277535	26.80882350204038	0.07265986855335911	275.3102738663237	17.15580091180482	35.28513487495675	0	1.105779462127651	-0.005749109646606302	18.13508307279853	18.12933396315193	0.04266198753165578	32.06153135284293	13.85382839287258	17.89364495289931	0	0.8491473457868912	-0.02904255502541561	4.068859115052142	4.039816560026726	0.005448796032411263	17.89364495289931	6.585596245522482	9.854014670316186	0	0.9206116349789328	-0.004621974246042821	3.273040399039747	3.268418424793704	0.009674931264399876	9.854014670316186	1.857338251293031	13.85017515875545	0	1.221765669387972	-0.02710898683729469	12.01994589429971	11.99283690746242	0.1079457919180806	13.85017515875545	5.34538531792941	7.623044339023898	0	0.8998781257320474	-0.0119029135251693	2.289561934619657	2.277659021094488	0.008191543810236851	6.476644500414007	6.186756506216717	29.30744350214209	0	1.165340368919682	-0.03354535096007529	23.15423234688545	23.12068699592538	0.06872176158917276	29.0799027027313	368.5812594924569	372.7438414274591	0	0.885231894909792	-0.08706226314903937	4.249644198151239	4.1625819350022	0.007282473606022015	270.6151612368602	0.7240828060179747	1.311693934188782	0	1.004955224781764	-0.005215260889715601	0.5928263890605228	0.5876111281708072	0.01902643361223318	1.311693934188782	24.96378488096816	37.14176382224701	0	1.074486178009058	-0.03788775571926066	12.21586669699811	12.17797894127885	0.03320694625240145	32.87538967792522	7.135285297337046	18.78501271067849	0	1.068953541077464	-0.03675803154500976	11.68648544488645	11.64972741334144	0.03176790510845866	16.60336469445991	0.6889785526445642	10.18462510152001	0	1.307731518025559	-0.001168183407907936	9.496814732283354	9.495646548875447	0.2147546371130479	10.18462510152001	0.9496744505985609	1.128561020062419	0	0.7900542456522605	0.002036665971420478	0.1768499034924376	0.1788865694638581	0.003384710652647862	1.128561020062419	155.3434540771254	171.9012624260979	0	1.071627869044318	0.02384977625914197	16.53395857271332	16.55780834897246	0.0324555483007454	171.9012624260979	715.755203198234	771.4939298144902	0	1.136775976038414	0.0304236478946538	55.70830296836166	55.73872661625631	0.05467666770289354	708.8232234444362	9.237535620465261	115.0112970771246	0	1.286886293130258	-0.0510476477323288	105.8248091043916	105.7737614566593	0.1817639081951377	105.9753294137953	48.96120307524812	131.3264638743886	0	1.238156416105901	-0.1528311434751339	82.51809194261558	82.36526079914044	0.1230744916230627	126.2166281425531	30.99927228102556	138.0294751210735	0	1.162120370147645	0.1945428895080706	106.8356599505399	107.030202840048	0.06697332229522084	131.1449304060192	4.843521724519035	16.33223223787229	0	1.118353634915495	0.02369566547278535	11.46501484788047	11.48871051335326	0.04717999415928671	16.33223223787229	353.0454881075988	561.8830076685578	0	1.242977857507147	0.002562308054356079	208.8349572529046	208.837519560959	0.1279156014023898	538.0231581762235	228.4816620149924	264.4858656963492	0	0.9818607289828409	-0.006760207785958644	36.01096388914269	36.00420368135673	0.01581167594455229	241.5558518180357	6.041331645912761	6.445482565545574	0	0.6437928754253537	0.01715590804353748	0.3869950115892762	0.4041509196328137	0.001029417996883033	2.927115420066722	70.3786514020248	70.76000261567246	0	0.6385155328855905	0.01082752310982719	0.3705236905378432	0.3813512136476704	0.0009856038033792187	31.09118552018503	290.2218295655264	313.6053885428589	0	1.134841216311596	0.03377346901925763	23.34978550831326	23.38355897733252	0.05383642636995381	270.6009620340301	12.19125035515204	20.75690804488177	0	0.9660451179108279	-0.008485561516652248	8.574143251246383	8.565657689729731	0.01392887639590333	16.41426462816518	2.572374145771595	2.957958842289228	0	0.7584838733675457	0.00168296381841584	0.3839017326992174	0.3855846965176332	0.002622475392105487	2.413893019378284	4.370327198228422	4.76639298024265	0	0.7941214932947953	0.0020742130114777	0.3939915690027508	0.3960657820142285	0.003497660155129171	3.181573985311198	1.832153230464595	2.590882366209679	0	1.022712167240042	-3.863431040429788e-05	0.7587677700554888	0.7587291357450845	0.02193528644884631	2.581457101747097	15.50426166916916	17.10659414558495	0	0.7461461605123482	0.009134370345446034	1.593198106070349	1.602332476415795	0.002373136263714386	12.69757154208069	17.73176621830418	63.58122117135886	0	1.133789733629201	0.2825672940582647	45.56688765899641	45.84945495305468	0.05338520626940778	50.79230173559647	6.793136057596494	120.0790631154884	0	1.334733861154831	0.1301048792458997	113.155822178646	113.2859270578919	0.2665448255052875	104.4048204734107
0.048	385.3439793480549	386.9409990349268	0	0.8028139323168872	0.01610042997636436	1.580919256895558	1.597019686871922	0.003751733759780537	386.9409990349268	64.75740445349413	73.85176967921227	0	0.9753712192258939	0.01872941902108219	9.075635806697058	9.094365225718139	0.01501020049827976	73.85176967921227	93.90437154034966	117.0696385992336	0	1.17902160887175	-0.01445847086309428	23.17972552974706	23.16526705888397	0.07667392899125648	117.0696385992336	96.80856102359482	134.360157053632	0	1.239361935976264	-0.01640240527066553	37.56799843530781	37.55159603003715	0.1242674785202195	134.360157053632	18.61896435217372	20.85878927002349	0	0.9998528242180785	-0.002776190386635165	2.242601108236395	2.239824917849759	0.01826420997355789	20.85878927002349	122.5755671324913	143.2563980158912	0	1.198809152089493	-0.002618388869182323	20.68344927226915	20.68083088339997	0.08983010799915186	142.7767577568563	260.6029984652307	287.3974467799882	0	1.172230678183514	-0.01283427630989914	26.80728259106748	26.79444831475758	0.07261794995597497	276.857728778196	16.07981928367039	34.20562085806919	0	1.105753107252683	-0.005455591367912959	18.13125716576672	18.1258015743988	0.0426529872531661	31.08048386241653	13.85454682147463	17.89211155614611	0	0.8490689280397598	-0.02872836226461439	4.066293096936094	4.03756473467148	0.0054453597597524	17.89211155614611	6.586129906107479	9.853961468619369	0	0.9205843889392273	-0.004493251281663867	3.272324813793553	3.267831562511889	0.009672816032924953	9.853961468619369	1.86412297992121	13.81247572513623	0	1.221289266284715	-0.02585672861460996	11.97420947382963	11.94835274521502	0.1075350534529863	13.81247572513623	5.346988867369386	7.623493467074733	0	0.8997943139406542	-0.01151700968312648	2.288021609388474	2.276504599705347	0.008186032868854368	6.476793592216073	6.198120909681236	29.28532539131689	0	1.165147733469227	-0.03135694838640084	23.11856143002205	23.08720448163566	0.06861589030794743	29.05788083231406	368.3450796539285	372.5001153196882	0	0.8849377409853955	-0.08457815118931794	4.239613816949038	4.155035665759721	0.007265284876105488	270.3575344222384	0.7265149591091927	1.312755974749432	0	1.004626517479276	-0.005026000161373994	0.591267015801613	0.586241015640239	0.01897638639379819	1.312755974749432	24.73449770778033	36.89435742439077	0	1.074284511409838	-0.03629656387758934	12.19615628048803	12.15985971661044	0.03315336653039749	32.65470762648653	7.144001396238016	18.77713599382844	0	1.068758232183785	-0.03508782964000944	11.66822242723044	11.63313459759043	0.03171825991661493	16.59555326710555	0.6895051102861829	10.18146909796824	0	1.307681446303476	-0.001046792491321478	9.49301078017338	9.491963987682059	0.2146686170760143	10.18146909796824	0.9492994730864029	1.128194542517357	0	0.7901302900162162	0.001936578038274628	0.1769584913926796	0.1788950694309542	0.003386788904405084	1.128194542517357	155.7833163473832	172.3521339177622	0	1.071719344144629	0.02274365534362436	16.54607391503535	16.56881757037897	0.03247933026900082	172.3521339177622	715.2097832933966	770.9728208631647	0	1.136834117497011	0.02880245238925484	55.73423511737873	55.76303756976799	0.05470211962691703	708.3511347337369	9.250150105325321	114.881644212213	0	1.286715215654617	-0.04855590048410869	105.6800500073717	105.6314941068876	0.181515271042434	105.8533602505435	48.35156360612125	130.4301922996241	0	1.23771095035233	-0.14584216331975	82.22447085682263	82.07862869350288	0.1226365601947778	125.351502227405	30.95436842111995	138.1798941643262	0	1.162358695279227	0.1858858582400875	107.0396398849662	107.2255257432062	0.06710119358741309	131.2907470315313	4.837924859870764	16.34303293255419	0	1.118544038275895	0.02260482493208224	11.48250324775135	11.50510807268343	0.04725196114883806	16.34303293255419	352.0877677325049	560.9481868351752	0	1.242990682634624	0.004028972889446169	208.8563901297808	208.8604191026702	0.1279287294695078	537.1285361043746	230.7722540352773	266.7766566429768	0	0.9818554450380776	-0.005036144206228377	36.00943875190578	36.00440260769955	0.01581100628806003	243.6477783234983	6.038940793092041	6.442610788136899	0	0.6438821198674682	0.01639041628261091	0.3872795787622469	0.4036699950448578	0.00103017495384735	2.927371506097375	71.00769931984729	71.38849122982708	0	0.6385712005863243	0.01009807678758594	0.3706938331921991	0.3807919099797851	0.0009860563877929355	31.37876320014598	291.7192407760902	315.1302160868567	0	1.134994194001937	0.03258017560470224	23.37839513516177	23.41097531076647	0.05390239014802592	271.9292647128093	12.19645655808329	20.76142096615682	0	0.9660192732818207	-0.007402389075973194	8.572366797149508	8.564964408073534	0.01392599050878747	16.41757021701714	2.572024108746377	2.957587028696309	0	0.7585061749117556	0.001591893409578503	0.3839710265403539	0.3855629199499324	0.002622948746033658	2.41362518789034	4.085300291857846	4.481257555217602	0	0.7941563262510623	0.001854932495299366	0.3941023308644562	0.3959572633597556	0.003498643443556828	2.991408945117135	1.814473899423133	2.573207873740758	0	1.022710365025125	-2.284093815111202e-05	0.7587568152557763	0.7587339743176252	0.02193496975554545	2.56384687353587	15.01640850689763	16.61746456171176	0	0.7461709520666229	0.007537881941065499	1.593518172873068	1.601056054814133	0.002373613016814612	12.33484333595975	17.69408119435026	63.77554194735086	0	1.134443405762466	0.2755263282073027	45.80593442479329	46.08146075300059	0.05366526842760483	50.96417296721425	6.773031914990406	120.6031812001138	0	1.335337670440516	0.1263459693486415	113.7038033157747	113.8301492851234	0.2678356255168465	104.8758250744875
0.05	385.2045373060747	386.8017776643279	0	0.8028886169396467	0.01536859183912956	1.581871766414038	1.597240358253168	0.00375399419281746	386.8017776643279	63.99509372601726	73.09358240347255	0	0.9754325787170537	0.01838773117002219	9.080100946285272	9.098488677455295	0.01501758539581195	73.09358240347255	94.11994157742222	117.2687792742495	0	1.17892863992209	-0.01364744422780187	23.1624851410551	23.1488376968273	0.0766169012090831	117.2687792742495	97.05872909945705	134.5795220122798	0	1.239256416882821	-0.01549801163746809	37.53629092446021	37.52079291282274	0.1241625963708558	134.5795220122798	18.68970681692796	20.92881205223156	0	0.9998082638632942	-0.002695234729106082	2.241800470032709	2.239105235303603	0.01825768940946325	20.92881205223156	122.5397702473858	143.217271455295	0	1.1987875102976	-0.002366146000369744	20.67986735390961	20.67750120790924	0.08981455140078927	142.7377448543926	262.3917423290129	289.1730371917121	0	1.172164410985277	-0.01177399233322761	26.79306885503248	26.78129486269925	0.07257944652435817	278.5669810863345	15.12983218236214	33.25228852595247	0	1.105728109373492	-0.005172654011241561	18.12762899760157	18.12245634359033	0.04264445214668752	30.21410680541444	13.85565769477196	17.89108773117089	0	0.848991514732602	-0.02833148860648265	4.063761525005414	4.035430036398931	0.005441969615561705	17.89108773117089	6.586781620421019	9.854072794817391	0	0.9205579913250309	-0.004340485800145835	3.271631660196518	3.267291174396372	0.009670767108197672	9.854072794817391	1.870857665986902	13.77705393164129	0	1.220835413829508	-0.02460356304596891	11.93079982870036	11.90619626565439	0.1071452107231131	13.77705393164129	5.348771174330725	7.624211181091829	0	0.8997133898578915	-0.01109532850768682	2.286535335268792	2.275440006761105	0.008180715310337473	6.477178776277265	6.209439543401703	29.26562890524311	0	1.164968114309134	-0.02916090835005654	23.08535027019146	23.0561893618414	0.06851731958559373	29.03826694989692	368.1774850181972	372.3253569725766	0	0.8846522150378984	-0.08202823696545965	4.229900191344914	4.147871954379454	0.007248638959698747	270.1523198201889	0.7284422848849575	1.3133786830656	0	1.004310071983923	-0.004833282906471739	0.5897696810871141	0.5849363981806424	0.01892833026798056	1.3133786830656	24.44250838180012	36.58514365239775	0	1.074091539236265	-0.03469011523404208	12.17732538583167	12.14263527059763	0.03310217765266587	32.37941772855027	7.152756092667614	18.77018996896917	0	1.068572041151461	-0.03340467788728129	11.65083855418884	11.61743387630155	0.03167100454357678	16.58860424112075	0.6900074367389839	10.17869480067621	0	1.307636762147806	-0.0009300443267487884	9.489617408263971	9.488687363937222	0.2145918816259146	10.17869480067621	0.9489202839234506	1.127818351813519	0	0.7902025003468959	0.001836402256678962	0.1770616656333896	0.1788980678900685	0.003388763544734051	1.127818351813519	156.2072451369857	172.7864522052831	0	1.071806394071057	0.02159566339614285	16.55761140490122	16.57920706829736	0.03250197793428706	172.7864522052831	714.8387479803267	770.6245822903752	0	1.13688900418391	0.02710766068131575	55.75872664936717	55.78583431004849	0.05472615761200567	708.0374923090307	9.262604228815428	114.759240619987	0	1.286552687290367	-0.04607183973863335	105.5427082309102	105.4966363911715	0.1812793738245756	105.7382000953398	47.69986978866302	129.5065510081611	0	1.237286313654371	-0.1388701241160706	81.94555134361411	81.80668121949805	0.1222205559406348	124.4602935732778	30.91048601817144	138.3226884632489	0	1.162586284911886	0.1774076636465338	107.234794781431	107.4122024450775	0.06722353262462669	131.4291927113512	4.832484787480134	16.35323224536218	0	1.11872559175087	0.0215438366699326	11.49920362121211	11.52074745788204	0.04732068530949469	16.35323224536218	351.157897861736	560.0431220115232	0	1.243004624077245	0.005533104097221959	208.8796910456899	208.8852241497871	0.127943001748014	536.2624485040283	233.0839082078917	269.0889820989106	0	0.981851698457969	-0.003283501657971474	36.00835739267688	36.00507389101892	0.01581053148539272	245.7594443714019	6.036434922594579	6.439588394993624	0	0.6439672312739205	0.01560231583177297	0.3875511565672727	0.4031534723990456	0.001030897358714791	2.927484127038948	71.70086072790525	72.08107122790422	0	0.6386229594648997	0.009358403076857827	0.3708520969221027	0.3802104999989605	0.0009864773739217941	31.6939070622206	293.3092689987506	316.7466487449713	0	1.135141642787878	0.03137583290307516	23.40600391331769	23.43737974622077	0.05396604631959231	273.3362776216685	12.20175596638351	20.76628859478042	0	0.9659969794242141	-0.006302075199386717	8.570834703596299	8.564532628396913	0.01392350159052423	16.42119232399433	2.571725711522449	2.957275801710681	0	0.7585273214944134	0.001513347004653734	0.3840367431835792	0.3855500901882329	0.002623397663725429	2.413404945136715	3.833582055982682	4.22943196430672	0	0.7941873820638974	0.001648800131757473	0.3942011081922797	0.3958499083240372	0.003499520339284909	2.823443185390356	1.79761276002857	2.556357464181643	0	1.02270948616355	-6.768982185258867e-06	0.7587514731352581	0.7587447041530729	0.02193481531969771	2.547057747592985	14.588991460332	16.1888140849335	0	0.7461911375237519	0.006043804207702052	1.593778820393794	1.599822624601496	0.002374001262369968	12.01692874456711	17.65606766427787	63.96457235904314	0	1.135080480774015	0.2683870869014472	46.04011760786381	46.30850469476526	0.05393963251467185	51.13145995111132	6.75306914840678	121.1138666051523	0	1.335923748160974	0.1225675548444829	114.238229901901	114.3607974567455	0.2690944970304971	105.3348066846625
0.052	385.0635345590259	386.6609496220078	0	0.8029598220358763	0.01463463398243926	1.582780428999432	1.597415062981872	0.003756150571192258	386.6609496220078	63.35854878200102	72.46106016297095	0	0.9754927788755708	0.01802752929268587	9.084483851677261	9.102511380969947	0.01502483428614866	72.46106016297095	94.36533621567992	117.4987499817186	0	1.178841034626872	-0.01283736553523123	23.14625113157388	23.13341376603865	0.07656320232949071	117.4987499817186	97.34490093325164	134.8367064440154	0	1.239156870645551	-0.01459721712835685	37.50640272789214	37.49180551076379	0.124063732151847	134.8367064440154	18.75145219528664	20.98986152415384	0	0.9997650210819202	-0.002614449295011558	2.241023778162209	2.238409328867197	0.01825136386928784	20.98986152415384	122.5514181469077	143.2259362092536	0	1.198768018179994	-0.002123695113393016	20.67664175745934	20.67451806234595	0.08980054234100068	142.7463649750346	264.3309000261517	291.10020350987	0	1.172103749149182	-0.01076054103176944	26.78006402475007	26.7693034837183	0.07254421788410247	280.4223381362083	14.29238802480713	32.4116758777304	0	1.105704413295757	-0.00490258853892529	18.12419044146219	18.11928785292326	0.04263636309418325	29.45016560296853	13.85719892601828	17.89062662364431	0	0.8489153359057061	-0.02784415550076119	4.061271853126795	4.033427697626033	0.005438635581654254	17.89062662364431	6.58756100971407	9.854364062469536	0	0.9205325899610844	-0.004161751757600038	3.270964804513067	3.266803052755467	0.00966879591868759	9.854364062469536	1.877520853921504	13.74385775814041	0	1.22040408913766	-0.02335380887592569	11.88969071309483	11.8663369042189	0.1067760280264426	13.74385775814041	5.350746123380024	7.625218936788377	0	0.899635619459436	-0.01063507558124527	2.285107888989599	2.274472813408353	0.008175608224760987	6.477819004115503	6.220681818401659	29.24831150767821	0	1.164801537686759	-0.02696357725720511	23.05459326653375	23.02762968927655	0.06842603279875942	29.02101883947304	368.0827641951869	372.2238558521447	0	0.8843755348236019	-0.07941698548159948	4.220508642439432	4.141091656957832	0.007232544975394463	270.0026507874098	0.7300636191227595	1.313760985789557	0	1.004006095927664	-0.004637546822132937	0.58833491348893	0.5836973666667971	0.01888228219900189	1.313760985789557	24.11158484898329	36.23788878356419	0	1.073907331917051	-0.03307296131801572	12.15937689589891	12.1263039345809	0.03305338745584297	32.07056020781479	7.16152405716334	18.76414589601041	0	1.068395024969763	-0.03171345347487285	11.63433529232194	11.60262183884707	0.03162614297596177	16.58249236964696	0.6904834029160758	10.17628197403212	0	1.307597241140484	-0.0008185720498989667	9.486617143165944	9.485798571116044	0.214524035631175	10.17628197403212	0.9485390164114545	1.127434945684591	0	0.7902708804010675	0.001736507145591998	0.1771594221275446	0.1788959292731366	0.003390634495413682	1.127434945684591	156.6131118552118	173.2020672149289	0	1.071888856904299	0.02040701935829578	16.56854834035881	16.5889553597171	0.03252344673351289	173.2020672149289	714.6195346463027	770.426586549247	0	1.136940492678257	0.02534028471441489	55.78171161822996	55.80705190294438	0.05474871693328649	707.8614946155149	9.274860345159562	114.6439753901714	0	1.286398665731459	-0.04360463445353271	105.4127196794654	105.3691150450119	0.1810561064515353	105.6297454433181	47.02449857894008	128.5736915852497	0	1.23688241777156	-0.1319400595284981	81.68113306583815	81.54919300630965	0.1218261800607883	123.560444441754	30.86784006162168	138.4582938831101	0	1.162803397203426	0.1691568613518375	107.4212969601366	107.5904538214884	0.06734044743124647	131.5606841117987	4.827232524543099	16.36288962971715	0	1.11889856906153	0.02051941701457301	11.51513768815948	11.53565710517405	0.0473862560213939	16.36288962971715	350.2381940268264	559.1501752876927	0	1.243019711456436	0.007071119412978817	208.9049101414533	208.9119812608663	0.1279584489501675	535.4080074189502	235.4277741587465	271.4339932756937	0	0.9818495123269073	-0.001507317140275321	36.00772643408752	36.00621911694725	0.01581025444441209	247.9010374682857	6.033815852615774	6.436417745977733	0	0.644048091910572	0.0147925512131783	0.3878093421487799	0.4026018933619582	0.001031584139877803	2.927452501830837	72.44589216102997	72.82550102432586	0	0.6386707605767079	0.008610546134739477	0.3709983171611521	0.3796088632958916	0.0009868663240143751	32.03122908211837	294.9941414337063	318.4569061287763	0	1.135283520780416	0.03016433427524247	23.43260036079474	23.46276469506999	0.05402736841121456	274.8239168690802	12.20713398238828	20.77149670389277	0	0.9659782872167576	-0.005187614157467127	8.569550335661953	8.564362721504486	0.0139214151077492	16.42512024039143	2.57148642321659	2.957034948423599	0	0.7585474963369241	0.001449074866136426	0.3840994503408729	0.3855485252070093	0.002623826023284411	2.413240573869988	3.611638470943889	4.007385313694325	0	0.7942149149669385	0.001458141809095882	0.3942887009413403	0.3957468427504361	0.003500297943914985	2.675326792482364	1.781377346929367	2.540138702523085	0	1.022709545454745	9.522060780119327e-06	0.7587518335329378	0.7587613555937179	0.02193482573846699	2.530897988884122	14.21491445330958	15.81356853437918	0	0.746207048383181	0.004669779825813615	1.593984301243781	1.598654081069595	0.002374307334825581	11.7385885671915	17.61778977201034	64.14822524897559	0	1.135700746224531	0.2611641422902146	46.26927133467504	46.53043547696525	0.05420810419666977	51.29408214697928	6.733281784612967	121.6108865335635	0	1.33649202744872	0.1187798743243047	114.7588248746262	114.8776047489505	0.2703207874103674	105.781552186389
0.054	384.9214215692773	386.5189672826893	0	0.8030275424808619	0.01390060979715302	1.583645103614877	1.59754571341203	0.00375820256020551	386.5189672826893	62.79661187132331	71.90303985620663	0	0.9755517573454877	0.01764812604006231	9.088779858843257	9.10642798488332	0.01503193945544778	71.90303985620663	94.62751345310043	117.7465016135904	0	1.178758778758179	-0.01203060913041217	23.13101876962035	23.11898816048993	0.0765128167010114	117.7465016135904	97.65647683694711	135.1210934170944	0	1.23906326376626	-0.01370291585298978	37.47831949600024	37.46461658014725	0.1239708383975547	135.1210934170944	18.80641834479438	21.04415520691177	0	0.9997230912211322	-0.002534062326259856	2.240270924443656	2.237736862117397	0.01824523247198115	21.04415520691177	122.6057607925032	143.2776252581776	0	1.19875058372468	-0.001892627715940623	20.6737570933903	20.67186446567436	0.08978801398166117	142.7978669724823	266.408326796702	293.1667328636531	0	1.172048418410502	-0.009801523328132401	26.76820759027926	26.75840606695113	0.07251210012050101	282.4120303054164	13.55483966820957	31.6711238845325	0	1.105681953189502	-0.00464762345030615	18.12093183977324	18.11628421632293	0.0426286973766309	28.77715563214126	13.85920909031399	17.89078278049697	0	0.8488406425014493	-0.02725851030847437	4.058832200491456	4.031573690182982	0.005435368530811741	17.89078278049697	6.588477832590801	9.854851122838085	0	0.9205083440316074	-0.003955118309781058	3.270328408557065	3.266373290247284	0.009666914766492502	9.854851122838085	1.884094643986189	13.71283322734748	0	1.219995194038723	-0.02211151588393435	11.85085009924523	11.82873858336129	0.1064272177358266	13.71283322734748	5.352927943965686	7.62653893843085	0	0.8995612888741034	-0.01013341451633287	2.283744408981497	2.273610994465164	0.008170729996287728	6.478733919550171	6.231819961532238	29.23332809038884	0	1.164647993706633	-0.02477078382085988	23.02627891267746	23.0015081288566	0.06834199579653397	29.0060917212162	368.0577684716076	372.1924640385027	0	0.8841079035166747	-0.07674843756131471	4.211444004456497	4.134695566895182	0.007217011207440997	269.9062623707535	0.7313485199320999	1.313872451810709	0	1.003714770009274	-0.004439193121791278	0.5869631250004006	0.5825239318786093	0.01883825540955955	1.313872451810709	23.73075041764784	35.84161261527687	0	1.073731936019471	-0.03144932601060256	12.14231152363963	12.11086219762903	0.03300699787797286	31.71842125468651	7.170283102881086	18.75897632210523	0	1.06822721506818	-0.03001867939065285	11.6187118986148	11.58869321922415	0.03158367319399857	16.57719344514476	0.6909308813603654	10.17420837366769	0	1.307562630982325	-0.0007129753247690887	9.483990467632093	9.483277492307325	0.2144646377417787	10.17420837366769	0.9481569588782396	1.127045975563333	0	0.7903354476355093	0.001637239790957172	0.1772517768941365	0.1788890166850937	0.003392402063029686	1.127045975563333	157.0209412400832	173.6189825677722	0	1.071966575082125	0.01917872272479691	16.57886260496414	16.59804132768893	0.03254369325291795	173.6189825677722	714.583752109906	770.4103779556036	0	1.136988441226575	0.02350100987658148	55.80312483582115	55.82662584569773	0.05476973360980144	707.8521121774933	9.286884750454735	114.5357180690421	0	1.286253078106992	-0.04116290632091137	105.2899962249082	105.2488333185873	0.1808453175550912	105.5278743851529	46.3277243264	127.6336257763303	0	1.236499102034459	-0.1250754854777379	81.43097693540803	81.30590144993029	0.121453075958957	122.6538843422219	30.82663065557819	138.5871783031984	0	1.163010344322348	0.1611787251290374	107.5993689224912	107.7605476476202	0.06745207748933789	131.6856690461725	4.822197897166611	16.37206834179419	0	1.11906329799075	0.01953799016936904	11.53033245445821	11.54987044462757	0.0474487844171036	16.37206834179419	349.3495741392004	558.2903071280464	0	1.243035972000509	0.008639356054483543	208.9320936327915	208.940732988846	0.1279750993840243	534.5852842120468	237.8662855898579	273.8741242238058	0	0.9818489052917032	0.0002873996932936747	36.00755123425458	36.00783863394788	0.0158101775177574	250.1295816480654	6.031087113543317	6.433102853246184	0	0.6441245888683748	0.01396199128005416	0.3880537484228122	0.4020157397028663	0.001032234267681794	2.927276697871156	73.23930285700257	73.61829170378503	0	0.6387145656783257	0.007856483787783941	0.3711323629946748	0.3789888467824588	0.0009872228898338382	32.38918332994491	296.7722104438471	320.2593361671887	0	1.13541980354615	0.02894935521191519	23.45817636812961	23.48712572334153	0.05408633772531087	276.3907581038637	12.21257637337906	20.77703083532192	0	0.9659632378789658	-0.004061952050846559	8.568516413993708	8.56445446194286	0.01391973548021114	16.42934297951206	2.571314341109576	2.956874908245327	0	0.7585669062290932	0.001400777692039832	0.3841597894437105	0.3855605671357503	0.002624238206400285	2.413140926776238	3.416166524775233	3.811817790459238	0	0.7942392199776538	0.001285225125192302	0.3943660405588127	0.395651265684005	0.003500984526369353	2.544862941797629	1.765585246784726	2.524369196504365	0	1.022710554225509	2.598441293621389e-05	0.758757965306703	0.7587839497196393	0.02193500300247225	2.515185868547228	13.88762805772164	15.48520066683109	0	0.7462190681331806	0.003433061418574389	1.594139547690871	1.597572609109446	0.002374538581003942	11.49498829138211	17.57930329550826	64.32641489876315	0	1.136304021417521	0.253870044472018	46.49324155878286	46.74711160325487	0.05447050299602777	51.45196104735226	6.713700239905413	122.0940495910758	0	1.337042487232725	0.1149921539652007	115.2653571972052	115.3803493511704	0.2715139524365685	106.2158858038187
0.056	384.7786184493571	386.3762526335615	0	0.8030917825194129	0.01316841176179322	1.584465772442543	1.597634184204336	0.003760150117573115	386.3762526335615	62.3066381370778	71.41687104320144	0	0.9756094494026446	0.01724878115976826	9.092984124963882	9.110232906123651	0.01503889289416687	71.41687104320144	94.9017617454558	118.0073130604522	0	1.178681843011972	-0.01122935645630946	23.11678067145276	23.10555131499645	0.07646571989969374	118.0073130604523	97.98873744564838	135.427941305033	0	1.238975544307854	-0.01281778542335586	37.45202164480798	37.43920385938462	0.1238838503280734	135.427941305033	18.85598920802528	21.09307665973002	0	0.9996824660430691	-0.002454285526445145	2.239541737231181	2.237087451704736	0.0182392938196235	21.09307665973002	122.6994212025562	143.3689424922486	0	1.198735101379306	-0.001674468425740477	20.67119575811812	20.66952128969238	0.08977688986879716	142.8888660136436	268.6128030195239	295.36132940466	0	1.171998104099139	-0.008904260668304706	26.75743064580442	26.74852638513611	0.07248290657535543	284.5251709082847	12.90613760280376	31.01956974443818	0	1.105660652913771	-0.004409910171702637	18.11784205180612	18.11343214163442	0.04262142878595505	28.18502294691045	13.86172684905533	17.89161153862736	0	0.8487677065334321	-0.02656666640582865	4.056451355977861	4.029884689572032	0.005432180232624794	17.89161153862736	6.589541751537277	9.855550020982358	0	0.9204854240863608	-0.003718660465366861	3.269726929910448	3.266008269445081	0.009665136827984708	9.855550020982358	1.890560468429112	13.68392075912215	0	1.2196085600806	-0.02088044494740681	11.81424073564044	11.79336029069304	0.1060984453119998	13.68392075912215	5.355330867623482	7.62819378171103	0	0.899490704624788	-0.009587485948827577	2.282450400036375	2.272862914087548	0.008166100319839793	6.479943556498697	6.242828950859105	29.2206315410949	0	1.164507439457114	-0.02258781954054827	23.00039040977634	22.97780259023579	0.06826515871994177	28.99343881619922	368.0996657573564	372.2283502582761	0	0.8838495112062994	-0.074026184367857	4.20271068528752	4.128684500919663	0.007202045209494932	269.8611207717435	0.7323458059463483	1.31376184603225	0	1.003436250400371	-0.004238584468365228	0.5856546245542674	0.5814160400859022	0.01879625981467825	1.31376184603225	23.30057669368092	35.39688161803829	0	1.073565376083268	-0.0298230848568627	12.12612800921423	12.09630492435737	0.03296300549437627	31.32350598622163	7.179011472816059	18.75465259134602	0	1.068068619294989	-0.0283245035230863	11.60396562205305	11.57564111852997	0.03154358771947965	16.57268210651963	0.6913480896047801	10.17245020558473	0	1.307532653047963	-0.000613818097981188	9.481715934077936	9.481102115979954	0.2144132029563486	10.17245020558473	0.9477763329902524	1.126654021890622	0	0.7903962323544417	0.00153892401520324	0.1773387648851663	0.1788776889003695	0.003394066916524522	1.126654021890622	157.4378669290069	174.0443110418573	0	1.072039394529221	0.01791155081665271	16.58853256203369	16.60644411285035	0.03256267502049388	174.0443110418573	714.7339087273376	770.5784005279639	0	1.137032709099847	0.02159019671001289	55.82290160391631	55.84449180062633	0.05478914414144141	708.0115784905882	9.298645326964165	114.4343180896663	0	1.286115822926041	-0.03875468779258645	105.1744274504947	105.1356727627021	0.1806468174842619	105.4324461121017	45.61020775657997	126.686718094004	0	1.236136138025181	-0.1182982857882036	81.1948086232122	81.076510337424	0.1211008344774018	121.7409590391054	30.78704776071897	138.7098505405257	0	1.163207495655356	0.1535164533524312	107.7692863264543	107.9228027798068	0.06755859560383692	131.8046349923693	4.817408954656865	16.38083460186213	0	1.119220157852193	0.01860565333222527	11.54481999387304	11.56342564720526	0.04750840248424466	16.38083460186213	348.4957612429395	557.4672789190503	0	1.243053430418157	0.01023407546805962	208.9612836006428	208.9715176761109	0.1279929788250037	533.797881423535	240.4111073016903	276.4210388702004	0	0.9818498915888726	0.002095673069016141	36.00783589544109	36.0099315685101	0.01581030250664825	252.4557324267182	6.028250096614545	6.429645524772807	0	0.6441966136500553	0.01311142522590755	0.3882840029323551	0.4013954281582626	0.001032846751380262	2.926955868592622	74.07695482871554	74.45530708394377	0	0.6387543468540988	0.007098119109934939	0.3712541361182813	0.3783522552282162	0.0009875468098876454	32.76593567013454	298.642557615428	322.1530189640743	0	1.135550483048648	0.02773432791998176	23.48272702072638	23.51046134864637	0.05414294293054454	278.0360091515666	12.21806905781708	20.78287610497221	0	0.9659518631374685	-0.002927980382988588	8.567735027538118	8.56480704715513	0.01391846610144776	16.43384912408382	2.571216551464819	2.956805120317291	0	0.7585857807843299	0.001370095509983721	0.3842184733424884	0.3855885688524721	0.002624639082633314	2.413114076625926	3.244246910829769	3.639813343375646	0	0.7942606317590595	0.001132246292580525	0.394434186253296	0.3955664325458765	0.003501589489772354	2.430110020215548	1.750074647520422	2.508887138584903	0	1.022712521037656	4.257042451696805e-05	0.7587699206399645	0.7588124910644815	0.02193534862028844	2.499760167516815	13.6016235266871	15.19822409544099	0	0.7462276309613176	0.002350414927677777	1.594250153826214	1.596600568753892	0.002374703333541477	11.2820650560791	17.54065481717622	64.49905467899072	0	1.136890152529142	0.2465152020534719	46.71188465976103	46.9583998618145	0.05472666065007808	51.60501818406851	6.694350960560153	122.5632019370213	0	1.337575147330568	0.1112125432741462	115.757638433187	115.8688509764611	0.272673548236572	106.6376656733463
0.058	384.6355101999847	386.233192494909	0	0.8031525549805923	0.01243976376093643	1.58524253116344	1.597682294924377	0.00376199347035896	386.233192494909	61.90734379743295	71.02126411841819	0	0.9756657877854296	0.01682870483512729	9.09709161615012	9.113920320985248	0.01504568627675334	71.02126411841819	95.18807696101203	118.2811684208131	0	1.178610184312074	-0.01043558901028447	23.10352704881141	23.09309145980112	0.0764218795479184	118.2811684208131	98.34042413135238	135.7559646630079	0	1.238893643365058	-0.0119442770983415	37.42748480875382	37.41554053165547	0.1238026873469642	135.7559646630079	18.90129109452647	21.13775176762281	0	0.9996431340016249	-0.002375313374833008	2.238835986471176	2.236460673096343	0.01823354603861047	21.13775176762281	122.8300621354331	143.4975295007652	0	1.198721452663605	-0.00147066872869986	20.66893803406087	20.66746736533217	0.08976708436715063	143.0170114829525	270.9328494009966	297.6724298691684	0	1.171952452760259	-0.008075759317330473	26.74765622748909	26.73958046817176	0.07245642876218432	286.7506151401471	12.33594496444353	30.44666196648971	0	1.105640426414848	-0.004191509665317833	18.1149085117115	18.11071700204619	0.0426145277615463	27.66436017049427	13.86479113888284	17.89316916856862	0	0.8486968211243572	-0.02576074883028666	4.054138778516065	4.028378029685778	0.005429083353980886	17.89316916856862	6.590762452819975	9.856477102481623	0	0.9204640119716141	-0.003450470608212937	3.269165120269861	3.265714649661648	0.009663476148923749	9.856477102481623	1.896903987089485	13.65706064581582	0	1.219243953888161	-0.01966405303085559	11.77982071175719	11.76015665872634	0.1057893343751795	13.65706064581582	5.357969266506661	7.630206573552832	0	0.8994241937108505	-0.008994428281666749	2.281231735327837	2.27223730704617	0.008161740208327177	6.481468441595593	6.253686844880417	29.21017370580283	0	1.16437980224744	-0.02041942528357445	22.97690628620598	22.95648686092241	0.06819545784120157	28.98301230245492	368.2076235385682	372.3306829081629	0	0.8836005364583436	-0.07125335850876272	4.194312728103593	4.12305936959483	0.007187653910203792	269.8666432120714	0.7331137508399931	1.313487338667491	0	1.003170671262549	-0.004036043896029433	0.5844096317235274	0.580373587827498	0.01875630246143134	1.313487338667491	22.82914914237988	34.9117747143502	0	1.073407656558687	-0.02819775143708922	12.11082332340741	12.08262557197032	0.03292140207059941	30.89296633975306	7.187691603485838	18.75114883003264	0	1.067919224002247	-0.02663468458186215	11.59009191112866	11.5634572265468	0.03150587417983362	16.56893536920866	0.6917332782787443	10.17098193793127	0	1.307507004058987	-0.000521626477361605	9.479770286129884	9.479248659652523	0.2143692053707567	10.17098193793127	0.94739778142224	1.126260079049299	0	0.7904532767870829	0.001441858926736547	0.1774204387003226	0.1788622976270592	0.00339563006259779	1.126260079049299	157.8651512804776	174.4792942903549	0	1.072107163790196	0.01660606098720244	16.59753694889002	16.61414300987722	0.03258035029839231	174.4792942903549	715.0595970710007	770.920182413084	0	1.137073155965798	0.01960788924356744	55.84097745283972	55.86058534208328	0.05480688525241357	708.3302592939197	9.310114651154999	114.3396097438467	0	1.285986772168134	-0.03638738925259591	105.0658824819443	105.0294950926917	0.1804603814503525	105.3433055282584	44.87754186755561	125.7382353718108	0	1.235793234599946	-0.1116286251701255	80.97232212942534	80.86069350425521	0.1207689992219907	120.8267245401779	30.74926891032966	138.8268535580995	0	1.163395273059331	0.1462105829476252	107.9313740648222	108.0775846477698	0.0676602054440985	131.9181025807866	4.812892211684135	16.38925755389412	0	1.11936957665425	0.01772814618550472	11.55863719602448	11.57636534220998	0.04756526202829689	16.38925755389412	347.6727400233246	556.6771092661014	0	1.243072108767559	0.01185146929173385	208.9925177734851	209.0043692427768	0.128012110382555	533.0419874785655	243.0531368614172	279.0656327026372	0	0.9818524810776331	0.003912567089005766	36.00858327413102	36.01249584122002	0.01581063066530819	254.8711774544405	6.025307671910988	6.426048980209632	0	0.64426406174269	0.01224156165003851	0.3884997466486059	0.4007413082986445	0.001033420635946141	2.926489889307106	74.95205830688779	75.32975915034103	0	0.6387900860981839	0.006337273810642983	0.3713635696425919	0.3777008434532349	0.0009878379062481001	33.15848145282093	300.6041035363978	324.1368763548743	0	1.13567556647559	0.02652242211420736	23.50625039636224	23.53277281847645	0.05419717959494309	279.7587415625411	12.22359824824989	20.7890173648521	0	0.965944185413088	-0.001788530805572839	8.567207647407779	8.565419116602206	0.01391760936131246	16.43862695588465	2.57120067558093	2.9568355561452	0	0.7586043715297242	0.001358597068661586	0.3842762834956094	0.385634880564271	0.002625033990212678	2.41316856565907	3.093181254567038	3.48867689255312	0	0.7942795232266984	0.001001317561080417	0.3944943204250013	0.3954956379860817	0.003502123330881868	2.329273121318609	1.734748655752691	2.49359562347708	0	1.02271545169697	5.923262501510185e-05	0.7587877350993744	0.7588469677243894	0.02193586362011514	2.484524332828601	13.35181468739196	14.94757506621157	0	0.7462332201467312	0.00143802534342895	1.594322353476183	1.595760378819612	0.002374810877987404	11.09606900897678	17.50188164905615	64.66605535070939	0	1.137459007497805	0.2391078170833876	46.92506588456983	47.16417370165322	0.05497641928499631	51.75317364576608	6.675256499257993	123.018223444036	0	1.338090063262442	0.1074480751580012	116.23551886962	116.342966944778	0.273799222153203	107.0467804066895
0.06	384.4924476692369	386.0901394636941	0	0.8032098804649355	0.01171621564936917	1.585975578807778	1.597691794457147	0.003763733090888468	386.0901394636941	61.60122329494151	70.71870745480231	0	0.9757207025387323	0.01638706371406785	9.10109709614675	9.117484159860819	0.01505231094296096	70.71870745480231	95.48432692049899	118.5659217975355	0	1.178543747148613	-0.009651083284109466	23.09124596032061	23.0815948770365	0.07638125614598594	118.5659217975355	98.70900603586648	136.1026017307532	0	1.238817476585126	-0.01108460818870029	37.40468030307537	37.39359569488666	0.1237272545707294	136.1026017307532	18.94342796165671	21.17928402770145	0	0.999605080525504	-0.002297322807769512	2.238153388852507	2.235856066044737	0.01822798682159723	21.17928402770145	122.9952365115229	143.6609161071555	0	1.198709506826692	-0.001282601072482723	20.66696219670508	20.66567959563259	0.08975850312517675	143.1798413661153	273.358238826928	300.089715832949	0	1.171911073938154	-0.007322676360994368	26.73879968238201	26.73147700602101	0.07243243736554857	289.0784167909511	11.83533577510377	29.94345868922603	0	1.105621178178121	-0.003994380025459805	18.11211729414773	18.10812291412227	0.04260796154464914	27.20704095955481	13.86844048793802	17.89551213789889	0	0.8486283004316248	-0.02483294418066394	4.051904594141537	4.027071649960873	0.005426091455118975	17.89551213789889	6.592149411953055	9.857648763645896	0	0.9204443007013439	-0.003148670646885834	3.268648022339726	3.26549935169284	0.0096619476352725	9.857648763645896	1.903110023477476	13.63218855900587	0	1.218901082728512	-0.01846548174784289	11.74754401727624	11.72907853552839	0.1054994717271374	13.63218855900587	5.360857306154603	7.63260056292234	0	0.8993621035563422	-0.008351399515547168	2.280094656283284	2.271743256767737	0.008157671992190143	6.483329281132171	6.264374365396992	29.20190559884077	0	1.164264982901872	-0.01826978195869404	22.95580101540247	22.93753123344377	0.06813281739747166	28.97476352459038	368.3809985143163	372.4988197490059	0	0.8833611478871138	-0.06843263755559531	4.186253872245171	4.117821234689576	0.007173843717550669	269.9223846697649	0.733712659903437	1.313109095742029	0	1.00291814730673	-0.003831854461147534	0.5832282902997394	0.5793964358385919	0.01871838796472902	1.313109095742029	22.3199963990245	34.38981280271997	0	1.07325876379768	-0.02657646888858463	12.09639287258405	12.06981640369546	0.0328821751195549	30.42991923665588	7.196305846657514	18.74843788649579	0	1.067778996186206	-0.02495258294259049	11.57708462278087	11.55213203983828	0.03147051587609896	16.56592904580502	0.6920850210522801	10.16977671963419	0	1.307485357833268	-0.0004368866646950642	9.478128585246601	9.477691698581907	0.2143320810414551	10.16977671963419	0.9470233792220074	1.125866564197228	0	0.7905066341206334	0.001346317749025836	0.1774968672261951	0.1788431849752209	0.003397092819662273	1.125866564197228	158.3069129180922	174.9280302866306	0	1.072169733173045	0.01526259639649399	16.60585477214195	16.62111736853844	0.03259667787736396	174.9280302866306	715.5594154449137	771.434257159961	0	1.137109641276542	0.01755382805898253	55.85728788698827	55.87484171504725	0.05482289364147789	708.8067937304758	9.321266698082308	114.2514107845902	0	1.28586577346144	-0.03406777278462737	104.9642118592925	104.9301440865079	0.1802857527420352	105.2602819947859	44.13505450405925	124.7931529544656	0	1.235470043109327	-0.1050848819536552	80.76318333236	80.65809845040634	0.1204570718552578	119.9159558281446	30.71345872881356	138.938768694228	0	1.163574156129431	0.1392990405873384	108.0860109248271	108.2253099654145	0.06775714446491446	132.0266296759418	4.808672109615356	16.39740842333745	0	1.119512028058383	0.01691082358233362	11.57182549013976	11.5887363137221	0.04761953353579914	16.39740842333745	346.8818818197365	555.921198794526	0	1.24309202632511	0.01348766651165076	209.0258293082779	209.0393169747896	0.1280325143659815	532.3189442057437	245.8018251036114	281.817353287601	0	0.9818566792779686	0.005733191659508809	36.00979499233012	36.01552818398963	0.01581116270592669	257.384547998033	6.022260756896934	6.422314419567578	0	0.6443268321903584	0.01135302990670941	0.3887006327639342	0.4000536626706436	0.001033954998861036	2.925877786648979	75.8593657245879	76.23640203428855	0	0.6388217748683477	0.005575682906351971	0.3714606267942946	0.3770363097006466	0.0009880960810971211	33.5644912601018	302.6556676607947	326.2097315374969	0	1.135795074995939	0.0253165304984038	23.52874734620379	23.55406387670219	0.05424904968099856	281.5579420017145	12.22915041777408	20.79543918867103	0	0.9659402180223687	-0.0006463705609405917	8.566935141457888	8.566288770896948	0.0139171666696543	16.44366444599034	2.571273217977355	2.956975054410911	0	0.7586229508706118	0.001367769657907387	0.3843340667756485	0.3857018364335559	0.002625428714219033	2.413312045027043	2.960601145003783	3.356043343523309	0	0.7942963039625653	0.0008944550536062416	0.3945477434659206	0.3954421985195269	0.003502597593927807	2.240776980564347	1.719527610556294	2.478414962479544	0	1.022719349990641	7.5919804221469e-05	0.7588114321190286	0.7588873519232501	0.02193654867941077	2.469398965436673	13.13395693107688	14.72903133023584	0	0.7462363662083303	0.0007114042536232679	1.594362994905337	1.59507439915896	0.002374871415122722	10.93387447076996	17.46301141932713	64.82732296780635	0	1.138010470818526	0.2316538620125285	47.13265768646669	47.36431154847922	0.05521962946970406	51.89634427038725	6.656435302889252	123.4590232803452	0	1.33858732093903	0.1037046444186953	116.6988833330372	116.8025879774559	0.2748907028889613	107.443145140607
0.062	384.3497442859848	385.9474086338747	0	0.8032637865106317	0.01099914062617832	1.58666520726369	1.597664347889868	0.003765369671851388	385.9474086338747	61.39078029363276	70.51169840135432	0	0.9757741208875856	0.01592299048999103	9.104995117231571	9.120918107721561	0.01505875788279811	70.51169840135432	95.78849084292433	118.8595370008101	0	1.178482464945534	-0.008877408099652991	23.0799235659854	23.07104615788575	0.07634380391394141	118.8595370008101	99.09196056758864	136.4652954056121	0	1.238746945735071	-0.01024075721168744	37.38357559523514	37.37333483802345	0.1236574443881953	136.4652954056121	18.98345013383088	21.2187232734303	0	0.9995682883034134	-0.002220473377697483	2.237493612977112	2.235273139599415	0.01822261346960902	21.2187232734303	123.192736031578	143.8568691090622	0	1.198699121561527	-0.001111553328312633	20.66524463081254	20.66413307748423	0.08975104357974065	143.3751298224276	275.878487398641	302.6026051888313	0	1.171873542163064	-0.006651287686859929	26.73076907787709	26.72411779019023	0.07241068335023301	291.4983750153024	11.39598848758015	29.50162131106852	0	1.105602803741973	-0.003820365267164301	18.10945318875553	18.10563282348836	0.04260169435356052	26.80548728255433	13.87271320718245	17.89869723933905	0	0.8485624794114071	-0.02377555604683016	4.04975958820343	4.025984032156599	0.005423218979195238	17.89869723933905	6.593711999052676	9.859081538747454	0	0.9204264942435426	-0.00281142493418404	3.268180964628961	3.265369539694777	0.009660567037816543	9.859081538747454	1.909167586018	13.60924113181618	0	1.218579600262664	-0.01728755034042088	11.7173610961386	11.70007354579818	0.1052284123269326	13.60924113181618	5.364009060022951	7.635399228999529	0	0.8993048017768036	-0.007655600508804311	2.279045769485382	2.271390168976578	0.008153919308313337	6.48554703610673	6.274875375767336	29.19577850140595	0	1.164162859101746	-0.01614250592203737	22.93704563156065	22.92090312563861	0.06807715141824242	28.96864408500866	368.620361278185	372.7333326265259	0	0.8831315056807109	-0.0655662632253901	4.178537611566224	4.112971348340833	0.00716062061883665	270.0287805053076	0.734176224428434	1.312660646156093	0	1.002678776342236	-0.003626259799696187	0.5821106815273547	0.5784844217276585	0.01868251893206682	1.312660646156093	21.77692283941735	33.83479153496566	0	1.073118668076472	-0.024962007790789	12.0828307033391	12.05786869554831	0.03284530845783096	29.93772364075784	7.204840821149344	18.74649589497152	0	1.067647885664653	-0.02328115752732839	11.5649362313495	11.54165507382217	0.03143749235093119	16.56364178752943	0.6924019678499563	10.16880627007929	0	1.307467367143808	-0.0003600429523444032	9.47676434518168	9.476404302229335	0.2143012310261251	10.16880627007929	0.9466535320555322	1.125474213251644	0	0.7905563674909849	0.001252546991978494	0.1775681342041335	0.178820681196112	0.00339845679043436	1.125474213251644	158.7667589179969	175.3941054217137	0	1.072226953930521	0.01388129598051604	16.61346520773635	16.62734650371686	0.03261161688056381	175.3941054217137	716.2319224131404	772.1191180292694	0	1.137142023693853	0.0154274687338472	55.87176814739522	55.88719561612907	0.05483710574890776	709.4397831458081	9.332080316795444	114.1695278337907	0	1.285752652347106	-0.03180193408535107	104.8692494510806	104.8374475169953	0.1801226460131472	105.1831943446024	43.38831579914885	123.85666571641	0	1.235166162805194	-0.09868360538239927	80.5670335226436	80.46834991726119	0.1201645173675754	119.0136380535539	30.67976488536035	139.0461772023864	0	1.163744643704942	0.1328159798883805	108.2335963371377	108.3664123170261	0.06784966306206942	132.1307743584024	4.804771278483333	16.40536045312286	0	1.119648028101059	0.01615863220568372	11.58443054243384	11.60058917463953	0.0476714049290335	16.40536045312286	346.1252415911715	555.2016269083724	0	1.243113199456552	0.01513874256738987	209.0612465746336	209.076385317201	0.1280542081522399	531.6307433028815	248.6607116269609	284.6797357859937	0	0.9818624874144131	0.007552708752177065	36.01147145028055	36.01902415903273	0.01581189880424187	259.9990755004058	6.019111589959396	6.418444299783422	0	0.6443848271844909	0.01044638429045511	0.3888863255335713	0.3993327098240265	0.00103444894703409	2.925119221917436	76.79259148551988	77.16895177595543	0	0.6388494136130786	0.004814990916708619	0.3715452995188399	0.3763602904355485	0.0009883213130093724	33.98117610411902	304.7948707781396	328.3692113001241	0	1.135909042459571	0.02411926019518278	23.55022126178939	23.57434052198457	0.05429856100841042	283.4315646375748	12.23471247787493	20.80212606890273	0	0.9659399653940263	0.0004958014188344657	8.566917789608967	8.567413591027801	0.01391713848121007	16.44894941238117	2.571441133861163	2.957232875111518	0	0.7586418109035484	0.001399009434409373	0.3843927318159461	0.3857917412503555	0.002625829461627688	2.41355254139358	2.84433864803068	3.239748082886358	0	0.7943114183911258	0.0008135670545410189	0.3945958678011368	0.3954094348556778	0.003503024817713848	2.163179644951763	1.704375149347688	2.463308748939709	0	1.022724214799626	9.259414557170888e-05	0.7588410054464495	0.7589335995920212	0.02193740361742188	2.454347790802532	12.94411862514006	14.53868343591436	0	0.7462376447465047	0.0001852991744713912	1.594379511599826	1.594564810774298	0.002374896017440852	10.79258764386013	17.42406238292392	64.98275749995635	0	1.138544438353869	0.2241571104791677	47.33453800655325	47.55869511703242	0.05545614820256571	52.03444241190995	6.637901915482781	123.8855357027424	0	1.339067031299412	0.09998700980106918	117.1476467774586	117.2476337872597	0.2759477901133164	107.8266977612554
0.064	384.2076777051601	385.8052792304561	0	0.8033143067526597	0.0102897346669439	1.587311790629032	1.597601525295976	0.003766904101032187	385.8052792304561	61.29215574739951	70.41637135696651	0	0.9758259671418721	0.01543559614297715	9.108780013424013	9.12421560956699	0.01506501772529552	70.41637135696651	96.10114985806129	119.1625783159283	0	1.178426261438227	-0.008115923656715124	23.0695443815237	23.06142845786699	0.07630947163285456	119.1625783159283	99.4887280364932	136.8434483540441	0	1.238681940290943	-0.009414461022548216	37.36413477857349	37.35472031755094	0.1235931380272621	136.8434483540441	19.02207290912775	21.25678428579151	0	0.9995327375639049	-0.002144907754307248	2.236856284418063	2.234711376663756	0.01821742293323505	21.25678428579151	123.4209254573966	144.0837266869155	0	1.198690143759309	-0.0009587234958652177	20.66375995301474	20.66280122951887	0.08974459548855598	143.6012204734882	278.4840695826588	305.2014677660751	0	1.17183939908476	-0.00606745733617187	26.72346564075241	26.71739818341624	0.07239089915055426	294.0012053048787	11.01078968286472	29.11401827879236	0	1.10558519025619	-0.003671185053092603	18.10689978098074	18.10322859592764	0.04259568757376172	26.45321799796079	13.87764661413836	17.90278074320634	0	0.8484997134477965	-0.02258106460187817	4.047715193669856	4.025134129067978	0.005420481236622141	17.90278074320634	6.595459245308517	9.860791846204261	0	0.9204108072397036	-0.002436953746070061	3.267769554641814	3.265332600895744	0.009659350932036638	9.860791846204261	1.915064982371022	13.58815161880089	0	1.218279112382219	-0.016132751853752	11.68921938828362	11.67308663642987	0.1049756841560201	13.58815161880089	5.367438161768097	7.638625903935563	0	0.8992526757980693	-0.006904299091783587	2.27809204125925	2.271187742167466	0.008150507080659966	6.488142601613083	6.285176311935506	29.19174400275384	0	1.164073288741721	-0.01404064761763263	22.92060833843597	22.90656769081833	0.06802836553225999	28.96460588598993	368.9262602961265	373.0347714733807	0	0.8829117630538914	-0.06265607220500029	4.171167249459264	4.108511177254264	0.007147990274975367	270.1862506585173	0.7345582288465859	1.312195600340721	0	1.002452641778347	-0.003419465354172931	0.581056836848308	0.5776373714941351	0.01864869637255616	1.312195600340721	21.20700619912543	33.25377913451789	0	1.072987325618069	-0.0233567687022336	12.07012970409469	12.04677293539246	0.03281078275370188	29.42263305556906	7.213283065159712	18.74529813300066	0	1.067525827259237	-0.0216229670636793	11.55363803490462	11.53201506784094	0.03140677994947823	16.56205143246724	0.6926830480937524	10.16804122415102	0	1.307452665650998	-0.0002914957279188389	9.475649671785183	9.475358176057265	0.2142760245450561	10.16804122415102	0.9462900423543158	1.125085144983581	0	0.7906025489492498	0.001160765875659415	0.1776343367536053	0.1787951026292647	0.003399723833672749	1.125085144983581	159.2443565848905	175.8771661981833	0	1.07227867747811	0.01246210758348946	16.62034750570929	16.63280961329277	0.03262512657658116	175.8771661981833	717.0671623450206	772.9647433386075	0	1.137170160546841	0.0132280043852699	55.88435298920155	55.89758099358682	0.05484945753808233	710.2200042635245	9.342535705342208	114.0937547945302	0	1.285647214588603	-0.02959529022328116	104.7808143794112	104.7512190891879	0.1799707505891518	105.1118494521383	42.6420650244531	122.9331184061652	0	1.234881146333862	-0.09243949051491182	80.38349287222705	80.29105338171215	0.1198907692511273	118.1239388250397	30.64832288431692	139.1497082824335	0	1.16390730221153	0.1267932500205223	108.3745921480961	108.5013853981166	0.06793805075859288	132.2311411527723	4.801210044853909	16.41318807032274	0	1.119778131760162	0.01547609012832026	11.59650193534051	11.61197802546883	0.04772108024602068	16.41318807032274	345.3969611335126	554.5125548105887	0	1.243135641493368	0.01680073017303603	209.098792946903	209.115593677076	0.128077206058589	530.971794328289	251.6096268550357	287.6326050347317	0	0.9818699024652313	0.009366339198218009	36.01361184049777	36.02297817969599	0.01581283860570383	262.6963366296307	6.015860658875424	6.414439268344161	0	0.6444379516775375	0.009522110283825472	0.3890564991849125	0.398578609468738	0.00103490161390069	2.924213086470966	77.74617121837214	78.12184557450475	0	0.6388730112829013	0.004056749113743222	0.3716176070188636	0.3756743561326069	0.0009885136530644249	34.40606248842384	307.0202528571663	330.6138636195007	0	1.136017514069021	0.02293292861146433	23.57067783372299	23.59361076233445	0.05434572669771805	285.3783587801394	12.24027147187639	20.80906212963291	0	0.965943423296507	0.001635358095719825	8.567155299660794	8.568790657756514	0.01391752432129435	16.45446929477271	2.571710162872687	2.957617020086198	0	0.758661262115633	0.001453612193431749	0.3844532450200785	0.3859068572135103	0.002626242834048851	2.41389708433541	2.742499951675221	3.137900605726059	0	0.7943253437762164	0.0007604426778613039	0.3946402113729762	0.3954006540508375	0.003503418477772999	2.095221746066104	1.689264215035768	2.448249864693186	0	1.022730044474278	0.0001092039186662793	0.7588764457387522	0.7589856496574185	0.02193842816405416	2.439343789076472	12.7790528196362	14.37330631420322	0	0.7462376740504617	-0.0001263955956440313	1.594379890162662	1.594253494567018	0.002374896581326279	10.66982259944968	17.38504343186327	65.13225117481407	0	1.139060812244621	0.2166192089467145	47.53058853400409	47.74720774295081	0.05568583687310897	52.16737448286542	6.619666910683314	124.2977154674729	0	1.33952932499259	0.09629881357092612	117.5817497432186	117.6780485567895	0.2769703437657229	108.1973947903231
0.066	384.0664879075816	385.6639927006448	0	0.8033614800862425	0.009589018504937361	1.587915774558239	1.597504793063176	0.0037683374360287	385.6639927006448	61.30066412739983	70.42803401056179	0	0.9758761626535065	0.01492398558181397	9.112445897580148	9.127369883161963	0.01507108073370166	70.42803401056179	96.41843854815689	119.4711622962947	0	1.178375052050535	-0.007367782666625133	23.06009153080439	23.05272374813777	0.07627820347983491	119.4711622962947	99.8954581073116	137.2331699387895	0	1.238622339039459	-0.008607214357834545	37.34631904583573	37.33771183147789	0.1235342071212378	137.2331699387895	19.06022760940646	21.29439784727622	0	0.9994984063425175	-0.002070752665104757	2.236240990534861	2.234170237869756	0.01821241185184523	21.29439784727622	123.6776298548271	144.339285782958	0	1.198682410315376	-0.0008252146850222953	20.66248114281588	20.66165592813086	0.0897390414991434	143.8559175082255	281.1653843801486	307.8765920064633	0	1.171808155789772	-0.005576608448933536	26.71678423476375	26.71120762631482	0.0723727999641085	296.5775440467556	10.6731189103706	28.77401002513923	0	1.105568217091693	-0.003548425503594656	18.10443954027223	18.10089111476863	0.04258989996540007	26.14419911077876	13.88327721776657	17.90781850006107	0	0.8484403777915198	-0.02124219150194925	4.045783473796443	4.024541282294494	0.005417894381859083	17.90781850006107	6.59739993368571	9.862796056011328	0	0.9203974646307223	-0.002023547451316833	3.267419669776936	3.265396122325619	0.009658316691206877	9.862796056011328	1.920794561359373	13.56885516510963	0	1.217999183082368	-0.01500325324839085	11.66306385699865	11.64806060375026	0.1047407929541443	13.56885516510963	5.371157897595922	7.642303831262367	0	0.899206132275106	-0.006094855369695563	2.27724078903614	2.271145933666445	0.008147461489372947	6.491136855821312	6.295266727597073	29.18975514299941	0	1.163996113282567	-0.01196669406917992	22.90645510947152	22.89448841540234	0.06798635874870353	28.96260226480765	369.2997609282903	373.4042033348408	0	0.8827020675510796	-0.05970354153333777	4.164145948083845	4.104442406550507	0.007135958104854239	270.3955904502511	0.7348760625373757	1.311731171949411	0	1.002239815004135	-0.003211640429717355	0.580066749841753	0.5768551094120357	0.01861692008012356	1.311731171949411	20.60988862217465	32.64640763238528	0	1.072864680580329	-0.02176279043384632	12.05828180064447	12.03651901021062	0.03277857605868515	28.88432045324605	7.221623309096762	18.74482348887999	0	1.067412742952598	-0.01998017672113653	11.54318035650436	11.52320017978323	0.03137835236646869	16.56113896148051	0.6929273365184454	10.16745114788661	0	1.307440869941075	-0.0002315994936752932	9.474755410861841	9.474523811368165	0.2142558023247127	10.16745114788661	0.9459330746969212	1.124699824619244	0	0.7906452584108282	0.001071166060608279	0.1776955838617146	0.1787667499223229	0.003400896035269513	1.124699824619244	159.7441503621554	176.3816360711418	0	1.072324754681548	0.01100480486287089	16.62648090412353	16.6374857089864	0.03263716621050221	176.3816360711418	718.0674983977793	773.9734292764416	0	1.137193907347569	0.01095439298746928	55.89497648567475	55.90593087866222	0.05485988430313453	711.1495507518129	9.352617987412733	114.0238783623065	0	1.285549248514587	-0.02745257459676645	104.6987129494906	104.6712603748938	0.1798297337813061	105.0460473433406	41.89558959245199	122.0213880467808	0	1.234614505277936	-0.08636537494567433	80.21216382927446	80.12579845432879	0.1196352345633364	117.2457715239915	30.619250102325	139.2498924775593	0	1.164062606233953	0.1212581120184774	108.5093842632158	108.6306423752343	0.06802254947159704	132.3282397659938	4.798006711233952	16.4209668088521	0	1.119902929347254	0.01486726997583433	11.60809282764232	11.62296009761815	0.0477687782419113	16.4209668088521	344.697693751784	553.8546499973568	0	1.243159362619603	0.01846963278802078	209.1384866127848	209.1569562455728	0.1281015192253592	530.3427367879369	254.6559406492672	290.6833241834022	0	0.9818789172184788	0.01116937057357788	36.01621416356146	36.02738353413504	0.0158139812324081	265.4830588115879	6.012509664244335	6.410301134490299	0	0.644486113042505	0.008580633278339807	0.389210836967624	0.3977914702459638	0.001035312156895727	2.923158848519853	78.71434492584383	79.08932493405595	0	0.6388925848295073	0.003302413971799356	0.3716775942403184	0.3749800082121178	0.0009886732208198204	34.83658949080395	309.3261323955094	332.9380167669811	0	1.136120545046504	0.02175956481605306	23.59012480665566	23.61188437147172	0.05439056460537402	287.3934313242437	12.24581509910669	20.81623167053678	0	0.9659505790777602	0.002769747747923893	8.567646823682166	8.570416571430091	0.01391832281242503	16.46021158677607	2.57208641134566	2.958135802173612	0	0.7586816319463731	0.001532764663462215	0.3845166261644898	0.386049390827952	0.002626675797688722	2.414352984902388	2.65336545427362	3.048784585664813	0	0.7943385879955029	0.0007367409462988391	0.3946823904448946	0.3954191313911934	0.003503792922484094	2.035759874233821	1.674198677959235	2.433242103988547	0	1.022736833952385	0.0001257029896588586	0.7589177230396538	0.7590434260293126	0.0219396214532987	2.42439074031142	12.63572588573007	14.22988779368506	0	0.7462371124089808	-0.0002107266640235477	1.594372634619016	1.594161907954992	0.002374885773885776	10.56335139283513	17.34595478742267	65.27568759947816	0	1.139559496082372	0.209039799555702	47.72069301249979	47.9297328120555	0.05590855927787755	52.29504012597469	6.601737214331978	124.6955336515344	0	1.339974347223158	0.09264262313553684	118.0011538140669	118.0937964372025	0.2779582733545688	108.5552076263485
0.068	383.9263795008353	385.5237550079497	0	0.8034053498417114	0.008897841412451693	1.588477665701888	1.597375507114339	0.003769670879190805	385.5237550079497	61.3606106164052	70.4909845541201	0	0.9759246258216018	0.0143872756522123	9.115986662062681	9.130373937714893	0.01507693680659087	70.4909845541201	96.72837111011725	119.773284171883	0	1.178328745260774	-0.006633932970458128	23.05154699473621	23.04491306176575	0.07624993985130687	119.773284171883	100.3029162432036	137.6251831308248	0	1.238568011677271	-0.007820271094237382	37.33008715871544	37.3222668876212	0.1234805152619939	137.6251831308248	19.09931809710394	21.33296726195887	0	0.9994652707330077	-0.001998120135249264	2.235647284990181	2.233649164854931	0.01820757659037556	21.33296726195887	123.9598329513154	144.6205006005814	0	1.198675748971289	-0.0007120303011454705	20.66137967956717	20.66066764926602	0.08973425774372204	144.1361851922459	283.9141983700414	310.6196285417263	0	1.171779295251852	-0.005183695407186112	26.71061386709205	26.70543017168486	0.07235608512368141	299.2193390987896	10.37737120367943	28.47597158629829	0	1.105551756486348	-0.003453530869082812	18.10205391348794	18.09860038261886	0.04258428788302263	25.87331860329678	13.88963985909044	17.91386499098928	0	0.8483848668424433	-0.01975196845043861	4.043977100349282	4.024225131898843	0.005415475384249769	17.91386499098928	6.599542368220212	9.865110233613377	0	0.9203867012099487	-0.001569581100758154	3.267137446493924	3.265567865393165	0.00965748245437156	9.865110233613377	1.926347708192027	13.55128430871007	0	1.217739340311857	-0.01390089831340107	11.63883749883144	11.62493660051804	0.1045232267986352	13.55128430871007	5.375180861775586	7.646455784504952	0	0.899165596352471	-0.00522474756560983	2.276499670294975	2.271274922729365	0.008144809931210207	6.494550335037967	6.305138523069637	29.18976622651757	0	1.163931161083293	-0.009922574098248959	22.89455027754618	22.88462770344793	0.06795102520755754	28.9625878097749	369.7420338796635	373.8428008070773	0	0.8825025622003471	-0.05670984454867416	4.157476771962481	4.100766927413807	0.007124529360043351	270.6576726471408	0.7351108075598879	1.311248274061556	0	1.002040357638801	-0.003002920854561585	0.5791403873562296	0.5761374665016681	0.01858718899079131	1.311248274061556	19.97139502378635	31.99849140599512	0	1.072750666996066	-0.02018176246800883	12.04727814467678	12.02709638220878	0.03274866432001265	28.3102334981501	7.229851642162713	18.74504981292072	0	1.067308544005614	-0.01835456862292126	11.53355273938093	11.51519817075801	0.03135218117679493	16.56088439930373	0.6931341469872452	10.16700478802332	0	1.30743158163897	-0.0001806608581419062	9.474051301894214	9.473870641036072	0.2142398800739272	10.16700478802332	0.9455848083660414	1.124320714824232	0	0.7906845825985326	0.0009839116017146918	0.1777519948564754	0.1787359064581901	0.003401975679030254	1.124320714824232	160.2818858738683	176.9232394321148	0	1.072365035204775	0.009509007151943701	16.63184455109453	16.64135355824648	0.03264769485084988	176.9232394321148	719.2651428660587	775.177320109129	0	1.137213117354519	0.008605388596783439	55.90357185447356	55.91217724307035	0.05486832049843316	712.2579406974694	9.362313236038013	113.9596759641851	0	1.285458527369195	-0.02537783696199698	104.622740565109	104.597362728147	0.1796992441766759	104.9855793292922	41.14824333176066	121.1204054958593	0	1.234365715685929	-0.08047225080756769	80.05263441490618	79.97216216409861	0.1193972988439071	116.378101220132	30.59265683669776	139.3476009498207	0	1.164211425698711	0.116238616962968	108.63870549616	108.754944113123	0.0681036185885716	132.4229084679202	4.795177112095963	16.42877249906259	0	1.120023042789904	0.01433578473905625	11.61925960222757	11.63359538696662	0.04781473093946123	16.42877249906259	344.0518726679396	553.2523545084451	0	1.243184369770306	0.02014144010872117	209.1803404003968	209.2004818405055	0.12812715551003	529.7669754029637	257.8947629410175	293.9269953525522	0	0.9818895203348306	0.01295716590022245	36.01927524563457	36.03223241153479	0.01581532529078789	268.4461022202163	6.009058776930833	6.406030136286258	0	0.6445292207761186	0.007622329016991703	0.389349030338433	0.3969713593554247	0.001035679755285113	2.921955301351425	79.69355267788939	80.06783135463958	0	0.6389081586989729	0.002553346423622114	0.3717253303265657	0.3742786767501878	0.0009888002001989134	35.27116469818433	311.7055462868618	335.3347189355609	0	1.1362181993121	0.02060091489572729	23.60857173380337	23.6291726486991	0.054433096757748	289.4707837331468	12.25133128760209	20.82361875978994	0	0.9659614119151837	0.00389649734058093	8.568390974847265	8.572287472187845	0.01391953170167435	16.46616351612656	2.572574697922016	2.958796177907013	0	0.7587032632484039	0.001637536273696557	0.3845839437113007	0.3862214799849973	0.002627135651330765	2.414926472600029	2.575438320282319	2.970906412449152	0	0.7943516871490738	0.0007439802469646242	0.3947241119198691	0.3954680921668337	0.003504163304878319	1.983799067327564	1.659198745745018	2.418305582874906	0	1.022744575514365	0.0001420457659271914	0.7589647913639603	0.7591068371298876	0.02194098215576535	2.409508686947248	12.51167723955009	14.10598820002077	0	0.7462366551955952	-5.576767905306109e-05	1.594366728149731	1.594310960470678	0.002374876975948849	10.47137109471707	17.30678842154895	65.41294071127007	0	1.140040390367131	0.2014166805716196	47.90473560914949	48.10615228972111	0.05612417970949511	52.41733125568911	6.5841219040317	125.0786535784595	0	1.34040190882349	0.08902041417675684	118.4055112602511	118.4945316744278	0.2789107597831041	108.8998313480074
0.07000000000000001	383.7875209921792	385.3847359007208	0	0.8034459629862679	0.008216887097134884	1.588998021444465	1.5972149085416	0.003770905753266764	385.3847359007208	61.53105587830252	70.66427647906366	0	0.9759712721713687	0.01382461587783698	9.119395984883294	9.133220600761131	0.01508257548802221	70.66427647906366	97.04866087180167	120.0866376038897	0	1.178287243941522	-0.005915121962124553	23.04389185405014	23.03797673208801	0.0762246181660855	120.0866376038897	100.7239030497547	138.032244311686	0	1.238518820392939	-0.007054647573521497	37.31539590950479	37.30834126193128	0.1234319195270132	138.032244311686	19.14026368618498	21.37341126888095	0	0.9994333051123965	-0.001927109089841724	2.235074691785817	2.233147582695975	0.01820291327219761	21.37341126888095	124.2705044305754	144.9303100483945	0	1.198669979204026	-0.0006200695042162577	20.66042568732329	20.65980561781907	0.08973011446833457	144.4449524478377	286.7180843942272	313.4180294487361	0	1.171752274949997	-0.004893177539423832	26.70483823204843	26.69994505450901	0.07234043957008468	301.9144931206763	10.11832474131444	28.21466036945207	0	1.105535674232326	-0.003387796205088398	18.09972342434272	18.09633562813763	0.04257880550952276	25.63581196422075	13.89676789917395	17.92097341474426	0	0.8483335932151105	-0.01810380990624813	4.042309325476559	4.024205515570311	0.00541324199035421	17.92097341474426	6.601894452056467	9.867750189678723	0	0.9203787610755791	-0.001073529409770734	3.266929267032028	3.265855737622257	0.009656867087086423	9.867750189678723	1.93172027395673	13.53537489171315	0	1.217499081726769	-0.01282721395667866	11.6164818317131	11.60365461775642	0.1043224604880238	13.53537489171315	5.379519031434188	7.65110410108548	0	0.8991315107107487	-0.004291598449009231	2.275876668100301	2.271585069651291	0.008142580967802671	6.498403260992652	6.31478673409079	29.19173417836885	0	1.163878250688199	-0.007909667004958609	22.88485711128303	22.87694744427807	0.06792225589009536	28.96451970729189	370.2645550331221	374.3620418363917	0	0.8823133864225633	-0.05367591960608257	4.151162722875709	4.097486803269626	0.007113709184593944	270.9808308676833	0.735452476635585	1.310936763696633	0	1.001854323559407	-0.002793412373745468	0.5782776994347932	0.5754842870610478	0.01855950150121903	1.310936763696633	19.32025272220079	31.33874697105199	0	1.072645210619989	-0.01861504240426227	12.03710929125546	12.0184942488512	0.03272102186308461	27.72577693291298	7.237962987758669	18.74595956338579	0	1.067213132994616	-0.01674755707551792	11.52474413270263	11.50799657562712	0.03132823634047835	16.56127181095459	0.69330297592657	10.16667017970582	0	1.307424389627778	-0.0001389365013113614	9.473506140280561	9.473367203779249	0.2142275521526391	10.16667017970582	0.9452446804487351	1.123947517496979	0	0.7907206139902682	0.0008991391682333488	0.1778036978800103	0.1787028370482436	0.003402965217452819	1.123947517496979	160.8475226984956	177.4919143414676	0	1.072399366955643	0.007974202992211505	16.63641743997983	16.64439164297204	0.03265667126236307	177.4919143414676	720.6322567317819	776.5485076281825	0	1.137227641211942	0.006179577486078304	55.91007131891455	55.91625089640063	0.05487469960241859	713.5195131084064	9.371612887444559	113.9009220545351	0	1.285374811649824	-0.02337444956574779	104.5526836166563	104.5293091670905	0.1795789148809771	104.9302338380157	40.42151114819556	120.2512232509903	0	1.234134223529199	-0.07476929520285999	79.90448139799759	79.82971210279473	0.1191763308499897	115.5411481456649	30.56862407147745	139.443382169387	0	1.164354297949958	0.1117544403481596	108.7630036575613	108.8747580979095	0.06818153883381639	132.5156748712147	4.792734907193714	16.43668118565076	0	1.120139121796621	0.01388477690829474	11.63006150154875	11.64394627845705	0.04785918212889663	16.43668118565076	343.4773615099817	552.7235352929634	0	1.243210666549288	0.02181214628479222	209.2243616366969	209.2461737829817	0.1281541194005102	529.26161896819	261.228489812028	297.266005743807	0	0.9819016964195069	0.01472517338859062	36.02279075839041	36.03751593177901	0.01581686888036371	271.4963191488575	6.005509317504456	6.401627631835551	0	0.6445671862717874	0.006647535965574838	0.3894707783655202	0.396118314331095	0.001036003608581448	2.920601785526388	80.66954856547895	81.04312028452597	0	0.6389197643238549	0.001810811990772916	0.3717609070562405	0.3735717190470135	0.000988894835335545	35.70348828319039	314.1583488954566	337.8038370847963	0	1.136310548205235	0.01945845200703996	23.62602973733262	23.64548818933966	0.05447334879866009	291.6103032469277	12.25680842759295	20.83120748838001	0	0.9659758930777367	0.005013215918708927	8.569385844868352	8.57439906078706	0.01392114788898866	16.47231224803872	2.573180108020407	2.959605289287368	0	0.7587265126254239	0.001768871499351717	0.3846563097676095	0.3864251812669612	0.002627629991902137	2.415623951332678	2.507367923008121	2.902918616298887	0	0.794365202959983	0.0007835282377732039	0.3947671650529925	0.3955506932907657	0.003504545509067765	1.938441745376258	1.644327770086682	2.403503546290772	0	1.022753258818192	0.0001581873020446198	0.7590175889020457	0.7591757762040904	0.02194250848459401	2.394760643394375	12.40455976038583	13.99928064839128	0	0.7462370316658871	0.0003492964602715098	1.594371591545177	1.594720888005448	0.002374884220182979	10.39216259780867	17.26752909984958	65.54387454476783	0	1.140503388457117	0.1937460117623128	48.08259943315594	48.27634544491826	0.05633256122116448	52.53413176604721	6.566812343750186	125.4477081202432	0	1.340812857465913	0.08543271881900784	118.7954630576741	118.8808957764931	0.2798293129056778	109.2318323169863
0.07199999999999999	383.6500475483061	385.2470716689294	0	0.8034833693514318	0.007546680691307811	1.589477439931979	1.597024120623287	0.003772043477737399	385.2470716689294	62.01950762894799	71.15541017903972	0	0.9760160144921198	0.01323520982583916	9.122667340265897	9.135902550091735	0.01508798598500995	71.15541017903972	97.42263519261694	120.454529815888	0	1.178250446669891	-0.005211902345745444	23.03710652561679	23.03189462327104	0.07620217364706765	120.454529815888	101.1890126880674	138.4849021342952	0	1.238474621425635	-0.006311127366632183	37.30220057359444	37.29588944622781	0.1233882719761693	138.4849021342952	19.18232070043932	21.4149856022262	0	0.9994024823425954	-0.001857807082383669	2.234522708869256	2.232664901786872	0.01819841780849126	21.4149856022262	124.6167730092179	145.2758109712757	0	1.19866491314677	-0.0005501230476092805	20.65958808510538	20.65903796205777	0.08972647668545296	144.7892922021764	289.5634501187738	316.2580774064332	0	1.171726529604204	-0.004708994730925645	26.69933628239039	26.69462728765946	0.07232553539978802	304.6497815796811	9.891591415888122	27.9856668319319	0	1.105519830391467	-0.003352360932135058	18.09742777697592	18.09407541604378	0.04257340509977849	25.42767166051848	13.90469230470805	17.92919466704344	0	0.8482869866347643	-0.01629158650652353	4.040793948841921	4.024502362335398	0.005411212679935504	17.92919466704344	6.604463464882532	9.870731227731708	0	0.9203738970083497	-0.0005339815251138309	3.266801744374291	3.266267762849177	0.009656490136973428	9.870731227731708	1.936907648388697	13.52106159185901	0	1.217277880331281	-0.01178341865228033	11.5959373621226	11.58415394347032	0.1041379597374393	13.52106159185901	5.384183435476143	7.656270308723945	0	0.8991043344541834	-0.00329320103032458	2.275380074278126	2.272086873247801	0.008140804265461177	6.502715221626707	6.324208615633837	29.19561817804994	0	1.163837194057801	-0.005928814842589365	22.8773383772587	22.87140956241611	0.06789994028751647	28.96835737960458	370.8803885116953	374.974992733059	0	0.882134676728536	-0.05060254593426195	4.145206767297952	4.09460422136369	0.007103502662054359	271.374544451409	0.7362549769397787	1.311150410598085	0	1.001681760728769	-0.002583194514434278	0.5774786281727409	0.5748954336583066	0.01853385575298745	1.311150410598085	18.72508070703627	30.73578239627695	0	1.072548230686478	-0.01706367674679311	12.02776536598748	12.01070168924068	0.03269562184588921	27.19164412794191	7.245952336891753	18.74753519812387	0	1.067126405769468	-0.01516020711735947	11.51674306834947	11.50158286123211	0.03130648668320658	16.56228523806003	0.6934333655789588	10.16641468058488	0	1.307418872346213	-0.0001066310955800538	9.473087946101501	9.472981315005921	0.2142180953882714	10.16641468058488	0.9449139551306426	1.123581741950059	0	0.7907534497764928	0.0008169584491472419	0.1778508283702692	0.1786677868194164	0.003403867242669082	1.123581741950059	161.3972503317593	178.0438284653218	0	1.072427595617249	0.00639977733507873	16.64017835622738	16.64657813356246	0.03266405380166185	178.0438284653218	722.0545903444824	777.972671764689	0	1.137237326655262	0.003675420165996179	55.91440600004054	55.91808142020654	0.05487895401166991	714.8292072241999	9.380509222875105	113.8473854413184	0	1.285297851421281	-0.02144511713517275	104.4883213355785	104.4668762184433	0.1794683667037767	104.8797939824406	39.73089853561577	119.4289079742959	0	1.233919450066987	-0.0692639115068846	79.767273350187	79.69800943868012	0.1189716871126791	114.7493800399565	30.54721167565663	139.5379937312273	0	1.164492024671859	0.1078222597452207	108.8829597958254	108.9907820555706	0.06825673714412747	132.6072685939266	4.790691186765929	16.44476835306161	0	1.120251839954277	0.013516910156079	11.6405602561396	11.65407716629568	0.04790238583921434	16.44476835306161	342.9298884881197	552.2239182897787	0	1.243238253163614	0.0234777687728233	209.2705520328861	209.294029801659	0.1281824119449447	528.784272935406	264.3049247118478	300.3481488880444	0	0.9819154261012806	0.0164689354198411	36.02675524077683	36.04322417619667	0.0158186096032995	274.3120371232847	6.001861301338084	6.397093657257968	0	0.6445999226508604	0.005656568603315908	0.3895757873165682	0.3952323559198841	0.001036282935448218	2.919097071479763	81.6240413129469	81.99690173171287	0	0.6389274396166814	0.001075981492166095	0.3717844372737968	0.3728604187659629	0.0009889574263992479	36.12547788054919	316.6918366615709	340.352681325303	0	1.136397669248614	0.01833338898937689	23.64251127474265	23.66084466373202	0.05451134945073986	293.8183026935478	12.26223441793946	20.83898103723075	0	0.9659939861968806	0.006117597481555224	8.570629021809735	8.57674661929129	0.0139231674561276	16.47864414989017	2.573906358612247	2.960568816264933	0	0.7587517486835362	0.001927582845737966	0.3847348748069482	0.3866624576526862	0.002628166678415369	2.416450652210173	2.447980132640714	2.843650137787432	0	0.7943797200255299	0.0008565923882424777	0.3948134127584758	0.3956700051467182	0.003504956073073346	1.89890797570056	1.629611631541841	2.388861760914042	0	1.022762871686004	0.0001740865786774564	0.7590760427935239	0.7592501293722014	0.02194419833345716	2.380172282122947	12.312529697285	13.90794082611005	0	0.7462390015436694	0.001014089363383808	1.594397039461672	1.595411128825056	0.002374922125935717	10.32438001066934	17.22815513842312	65.66834287397229	0	1.140948372954004	0.1860225438436838	48.2541651917055	48.44018773554918	0.05653356405193664	52.64531715022437	6.549808853255056	125.8023710234485	0	1.341207009900105	0.08187894105517149	119.1706832291383	119.2525621701934	0.2807131648648911	109.5509154859627
0.074	383.5140610247036	385.1108651717331	0	0.8035176209016669	0.006887596434757092	1.589916550594835	1.596804147029592	0.003773085546325614	385.1108651717331	62.83484965256548	71.97326200311792	0	0.976058763056379	0.01261833529849917	9.125794015253941	9.138412350552441	0.01509315719499051	71.97326200311792	97.83016974066925	120.8568160899885	0	1.178218248988601	-0.004524639585686041	23.03117098890492	23.02664634931924	0.07618254007031168	120.8568160899885	101.6807243366822	138.965589416634	0	1.238435266581669	-0.005590267728179093	37.29045534768002	37.28486507995184	0.1233494211012272	138.965589416634	19.22357951440845	21.45578003354489	0	0.9993727739391571	-0.001790292006871573	2.233990811143307	2.232200519136435	0.01819408592275576	21.45578003354489	124.9885172752779	145.6468491493277	0	1.198660356548829	-0.0005028698579676846	20.65883474390778	20.65833187404981	0.08972320485587318	145.1590840841127	292.4496130943357	319.1389613823538	0	1.171701474053925	-0.004634546501463188	26.69398283451952	26.68934828801806	0.07231103350433263	307.4244117823941	9.693090734148825	27.78488849478936	0	1.105504080042326	-0.003348203566255871	18.09514596420679	18.09179776064054	0.04256803723531847	25.24516921202298	13.91344185560543	17.93857743785346	0	0.8482454926088172	-0.01430969604094836	4.039445278288976	4.025135582248027	0.005409406613283862	17.93857743785346	6.607256136476322	9.874068186491272	0	0.9203723697504079	5.034518031749653e-05	3.266761704834632	3.266812050014949	0.009656371782249124	9.874068186491272	1.941908051455344	13.50828164378241	0	1.217075189918369	-0.01077043313716086	11.57714402546423	11.56637359232707	0.1039691851334427	13.50828164378241	5.389184229844232	7.661975157162433	0	0.8990845417923813	-0.002227542075077214	2.275018469393278	2.272790927318201	0.008139510523539879	6.507505195622942	6.333404216013257	29.20138075685521	0	1.163807799701291	-0.003980340820716338	22.87195688166267	22.86797654084195	0.06788396800859128	28.97406357475086	371.564366207916	375.6564876360573	0	0.8819665671039133	-0.04749042501980278	4.139611853161094	4.092121428141291	0.007093914844197194	271.8206248482848	0.7373846161567607	1.311755406286607	0	1.001522712720044	-0.00237232493023534	0.5767431150600817	0.5743707901298464	0.01851024986825092	1.311755406286607	18.17835571137707	30.18206350324773	0	1.072459641526121	-0.01552842531188652	12.01923621718254	12.00370779187066	0.03267243667262486	26.70116200145354	7.253817200543607	18.74976176815249	0	1.067048253284279	-0.0135932569807665	11.50953782458964	11.49594456760888	0.03128690034126271	16.56391099763171	0.6935254452683866	10.16620569207482	0	1.307414600196063	-8.389519952205782e-05	9.472764142005955	9.472680246806434	0.2142107730983252	10.16620569207482	0.9445919240955495	1.123222904432208	0	0.7907831908404914	0.0007374527656054836	0.1778935275710527	0.1786309803366582	0.003404684457928448	1.123222904432208	161.9223510418991	178.570241928563	0	1.072449564312332	0.004785044368256658	16.64310584229569	16.64789088666394	0.032669800348387	178.570241928563	723.4956170664549	779.4132142262006	0	1.137242018319894	0.001091303350688363	55.91650585639505	55.91759715974574	0.05488101498179467	716.1533743398948	9.388999304312216	113.7988350114388	0	1.285227388581989	-0.01959189089176178	104.4294275980184	104.4098357071266	0.179367211256413	104.8340428651582	39.0722300283522	118.6488417978537	0	1.233720797050327	-0.06396178093202889	79.64057355043353	79.5766117695015	0.1187827162691185	113.9983510304059	30.52849015042996	139.6319152351167	0	1.164625071933352	0.1044592530065464	108.9989658316802	109.1034250846867	0.06832945920744499	132.6981510128775	4.789054781030675	16.4531088526682	0	1.120361890762414	0.01323436436717618	11.65081970727035	11.66405407163752	0.04794460478536035	16.4531088526682	342.385936688449	551.7299786634653	0	1.243267126381957	0.02513436622976887	209.3189076087866	209.3440419750163	0.1282120307053947	528.3124108540561	267.0732524436415	303.1225986611167	0	0.9819306861196402	0.01818409453627485	36.03116212293902	36.04934621747529	0.01582054457490673	276.8468351949901	5.99811590484799	6.392429406453097	0	0.6446273446770351	0.004649731094147622	0.3896637705109598	0.3943135016051074	0.001036516973306634	2.917440488506672	82.57303192663569	82.94517791232352	0	0.6389312284700486	0.0003499323578982501	0.3717960533299328	0.372145985687831	0.0009889883254467317	36.54416081522544	319.2810840886683	342.9563406991184	0	1.136479644987148	0.01722669276830486	23.65802991768183	23.67525661045013	0.05454713000545456	296.0732792006585	12.26759904446023	20.84692407524917	0	0.9660156475464535	0.007207422482887771	8.572117608306053	8.57932503078894	0.01392558569626008	16.48514668995065	2.574757396085765	2.961692562995166	0	0.758779350179985	0.002114344803969816	0.3848208221054302	0.3869351669094001	0.002628753793961064	2.417411925566574	2.396223138035108	2.792052132074367	0	0.7943958428856764	0.0009642116236745107	0.3948647824155843	0.3958289940392588	0.003505412107204497	1.864499325921289	1.614910881936742	2.374240628198932	0	1.022773397161785	0.0001896950380860997	0.7591400512241038	0.7593297462621899	0.0219460487589962	2.365604511819894	12.23375425473274	13.83015445943597	0	0.7462433513449028	0.00194697080260558	1.594453233900627	1.596400204703233	0.00237500582993988	10.26668505979745	17.18863961525917	65.78618955203514	0	1.141375212734141	0.17823986372798	48.41931007304799	48.59754993677597	0.05672704431815064	52.75075469668423	6.533106151008038	126.1426391842721	0	1.341584523698984	0.07835807764633299	119.5311749556177	119.609533033264	0.2815623231537051	109.8570762450764
0.076	383.3796326143259	384.9761884845626	0	0.8035487710333111	0.00623986520338313	1.590316005033271	1.596555870236654	0.003774033505366305	384.9761884845626	63.69786623576369	72.83860872752616	0	0.9760994258907415	0.01197336153356881	9.12876913022891	9.140742491762479	0.01509807773975794	72.83860872752616	98.2019608008904	121.2241722836298	0	1.17819054462058	-0.003853520571452917	23.02606500331087	23.02221148273942	0.07616565048392007	121.2241722836298	102.1474086239635	139.4226299914823	0	1.238400604710669	-0.004892407187391627	37.28011377470613	37.27522136751874	0.1233152132314731	139.4226299914823	19.26485119565061	21.49660501514942	0	0.9993441502180636	-0.001724633577192781	2.233478453075998	2.231753819498805	0.01818991317206523	21.49660501514942	125.3675422698283	146.025196042973	0	1.198656109756876	-0.0004788744358375995	20.65813264758044	20.6576537731446	0.08972015558744217	145.5361604391298	295.3807557655649	322.0647322870437	0	1.17167650622351	-0.004672675005827266	26.68864919648465	26.68397652147882	0.07229658527152186	310.2422737422305	9.519451255571838	27.60893149651868	0	1.105488274045698	-0.003376137650483678	18.09285637859732	18.08948024094684	0.04256265108559244	25.08522003106004	13.92304225823994	17.9491672158855	0	0.8482095709415829	-0.01215312864657062	4.038278086292125	4.026124957645555	0.005407843572897929	17.9491672158855	6.610278446396447	9.877775208392567	0	0.9203744472192238	0.0006805928330743866	3.266816169163046	3.26749676199612	0.009656532775872643	9.877775208392567	1.94671908091358	13.49697179289874	0	1.216890450337031	-0.009788892264952149	11.56004160425011	11.55025271198516	0.1038155958895385	13.49697179289874	5.394530407202408	7.668238285836781	0	0.8990726205914188	-0.001092822288336043	2.274800700922709	2.273707878634373	0.008138731396345203	6.51279126739797	6.342375442691589	29.20898735903123	0	1.163789875696378	-0.002064073695863541	22.86867599003551	22.86661191633965	0.06787423032224418	28.98160393222041	372.28483821102	376.374878868636	0	0.8818091891585104	-0.04434026100981318	4.134380918625836	4.090040657616023	0.007084950766050506	272.2962096811997	0.7383475864532334	1.312257849658524	0	1.001377219998392	-0.002160843913257652	0.5760711071185485	0.5739102632052908	0.01848868214670138	1.312257849658524	17.59371190955056	29.591213677713	0	1.072379354064457	-0.01400978741654124	12.01151155557898	11.99750176816244	0.03265143837352337	26.17791061507488	7.261554361339215	18.75262379693797	0	1.066978563317494	-0.01204714292581453	11.50311657852458	11.49106943559876	0.03126944517592364	16.56613493208885	0.6935794970073784	10.16601041179628	0	1.307411138028555	-7.082320565923142e-05	9.472501737994561	9.472430914788902	0.2142048392689485	10.16601041179628	0.9442800672214177	1.12287268811266	0	0.7908099407608007	0.0006606798208280928	0.1779319410704146	0.1785926208912427	0.003405419649624503	1.12287268811266	162.4775280640472	179.125835527947	0	1.072465113386816	0.003129285016675922	16.64517817888316	16.64830746389983	0.03267386826835391	179.125835527947	725.0799873822999	780.9947126517737	0	1.137241557646228	-0.001574398932175476	55.91629966840593	55.91472526947376	0.05488081261210175	717.6064593262068	9.397081030842088	113.7550375294284	0	1.285163159085702	-0.01781618479205153	104.3757726833783	104.3579564985863	0.1792750539724889	104.7927615800294	38.45212606091671	117.917201910436	0	1.233537651789457	-0.05886691803221795	79.52394276755152	79.46507584951929	0.1186087632126084	113.2939875512115	30.51249032884505	139.7259079579234	0	1.164754278623389	0.1016761761619417	109.1117414529164	109.2134176290784	0.0684001561828893	132.7890557841522	4.78783191764705	16.46177617899104	0	1.12046998364308	0.01303883340521666	11.66090542793878	11.67394426134399	0.04798610880855982	16.46177617899104	341.9225654984174	551.3187621944629	0	1.243297279508578	0.02677805363566219	209.3694186424098	209.3961966960455	0.1282429697269473	527.9198081771328	269.9708471094359	306.0267172559297	0	0.9819474494149107	0.01986639567951019	36.03600375081429	36.0558701464938	0.01582267043444338	279.5001629830862	5.994273265979891	6.387635044885998	0	0.6446493687318937	0.003627330540052103	0.3897344483660539	0.393361778906106	0.001036704978458732	2.915630926194631	83.54436320879941	83.9157927647598	0	0.638931180263587	-0.0003663495735526286	0.3717959055339405	0.3714295559603879	0.0009889879323050899	36.97178476600396	321.8890871324299	345.5778263710727	0	1.13655656188203	0.0161390989208023	23.67260013972197	23.68873923864277	0.05458072383379095	298.3433007803184	12.27289204615099	20.85502084353925	0	0.9660408263241761	0.008280557688284269	8.573848239699974	8.582128797388258	0.01392839714342937	16.49180692498965	2.575735779041501	2.962980829918842	0	0.7588097041079409	0.002329688862907245	0.3849153620144335	0.3872450508773408	0.002629399606583971	2.418511909477289	2.351183836445171	2.747214342144363	0	0.7944141929760271	0.001107249301209838	0.3949232563979821	0.396030505699192	0.003505931209983429	1.834609830128079	1.600155560341666	2.359570043429381	0	1.022784818044475	0.0002049721100646302	0.7592095109776505	0.7594144830877152	0.02194805677732651	2.350987482192765	12.16692333567687	13.76462894644847	0	0.7462508905313946	0.003154974603503903	1.594550636168095	1.597705610771599	0.002375150914755268	10.21812690777145	17.14895122123694	65.89724866258281	0	1.14178376046686	0.1703906365268202	48.57790680481905	48.74829744134587	0.05691285291018381	52.85030354829329	6.516696670244975	126.4685077213869	0	1.34194555005242	0.07486846201152965	119.8769425891304	119.9518110511419	0.2823767980235399	110.150308559249
0.078	383.2468027630069	384.8430828123218	0	0.8035768739121981	0.005603580936024122	1.59067646837888	1.596280049314904	0.003774888933306084	384.8430828123218	64.37038396049563	73.51326938384177	0	0.9761379091011112	0.01129975980653903	9.131585663539603	9.142885423346142	0.01510273600619833	73.51326938384177	98.47881324329194	121.4973829916363	0	1.178167226612957	-0.003198563768278644	23.02176831211261	23.01856974834433	0.07615143788267896	121.4973829916363	102.5451235089561	139.8120349841062	0	1.238370483119934	-0.004217674418671546	37.27112914956873	37.26691147515006	0.1232854938756976	139.8120349841062	19.30747024581452	21.53879442246846	0	0.9993165804195028	-0.001660894239341663	2.232985070893282	2.23132417665394	0.01818589496492655	21.53879442246846	125.7395406833202	146.3965101550963	0	1.198651968716231	-0.0004785856678841242	20.657448057444	20.65696947177612	0.08971718234999602	145.9062276340756	298.3615932696386	325.039971434316	0	1.17165101017458	-0.004825654809352845	26.6832038194868	26.67837816467745	0.07228183435027583	313.1077676426723	9.367480402602228	27.45458051931314	0	1.105472259827932	-0.003436809539760488	18.09053692625068	18.08710011671092	0.04255719467567717	24.94490179154137	13.93351645765796	17.96100649966012	0	0.8481796940657534	-0.009817519364665949	4.037307561366823	4.027490042002157	0.005406543898416013	17.96100649966012	6.613535709932661	9.881865795617362	0	0.9203804036466751	0.001357753770239285	3.266972331914461	3.2683300856847	0.009656994384561142	9.881865795617362	1.951341520851867	13.48707248181558	0	1.216723092506203	-0.008839157644222172	11.54457011860794	11.53573096096372	0.1036766533531512	13.48707248181558	5.400229906820474	7.675078295887122	0	0.8990690707800346	0.0001125296947963179	2.274735859371851	2.274848389066647	0.008138499407685476	6.518590685122008	6.351126687843327	29.21840741735647	0	1.163783232514762	-0.0001793817433051042	22.86746011125645	22.86728072951314	0.06787062159402878	28.99094805118498	373.0222677793175	377.1106318371716	0	0.8816626719712323	-0.0411528328112957	4.12951689066547	4.088364057854174	0.007076615443470859	272.7872151349094	0.738757352278584	1.312271134872766	0	1.00124532086988	-0.001948778849557487	0.5754625614437394	0.573513782594182	0.0184691512113459	1.312271134872766	16.90068786547882	28.89276091361748	0	1.072307277153666	-0.01250802903444247	12.0045810771731	11.99207304813866	0.0326325989387427	25.55954609156929	7.269164218867707	18.75610973543132	0	1.066917222030155	-0.01052202631393591	11.49746754287755	11.48694551656361	0.03125408914529874	16.56894635127885	0.6935959171238861	10.16579599068226	0	1.307408047734259	-6.745151484101475e-05	9.472267525073219	9.472200073558378	0.214199542934088	10.16579599068226	0.9439779457535021	1.12253083573515	0	0.7908338048497471	0.0005866725931942011	0.1779662173884535	0.1785528899816477	0.003406075660266911	1.12253083573515	163.1101833329469	179.7579885145969	0	1.072474080375946	0.001431790663065736	16.64637339098695	16.64780518165001	0.03267621442544591	179.7579885145969	726.9154062999246	782.8247981413239	0	1.137235782936404	-0.00432325098729926	55.91371509238655	55.90939184139926	0.05487827589860241	719.2873349368564	9.404756234857842	113.715762412387	0	1.285104895095654	-0.01611879365108303	104.3271249711802	104.3110061775291	0.1791914970223869	104.7557336395169	37.88702565703247	117.2499858275569	0	1.233369392029984	-0.0539817266716451	79.4169418971961	79.36296017052445	0.11844917302563	112.6516512321255	30.49923329418176	139.8206310676356	0	1.164880377136873	0.09948115704630629	109.2219166164075	109.3213977734538	0.06846922297890883	132.8806182678574	4.7870265460499	16.47084241730754	0	1.120576839946053	0.01293152669585685	11.67088434456178	11.68381587125763	0.04802717331952958	16.47084241730754	341.6196116434683	551.070086300932	0	1.243328702373717	0.02840501139533005	209.4220696460683	209.4504746574637	0.128275219523083	527.6828949140343	273.3895037448825	309.4522868369576	0	0.9819656852172056	0.02151168185449493	36.04127141022061	36.06278309207511	0.0158249833556908	282.6298459465214	5.990334539922952	6.382711777336898	0	0.6446659128669225	0.00258968872686902	0.3897875486870774	0.3923772374139465	0.001036846226858491	2.913667778243472	84.55709242884383	84.92780462185115	0	0.6389273493837606	-0.001071967630169221	0.371784160637488	0.3707121930073188	0.0009889566905386131	37.41672750486023	324.4840042735318	348.1853125153516	0	1.136628509279615	0.01507112474736328	23.68623711707247	23.70130824181983	0.05461216592677195	300.6008901390259	12.27810387832504	20.8632559331204	0	0.9660694649273345	0.009334953191211293	8.575817101604144	8.585152054795357	0.01393159560108282	16.49861211773591	2.576844182222873	2.964437908490158	0	0.758843203714869	0.002574000204497217	0.385019726062788	0.3875937262672852	0.002630112528994364	2.419754746908876	2.312046986126389	2.708324236902463	0	0.7944354054580778	0.001286388465289189	0.3949908623107855	0.3962772507760746	0.003506531381474564	1.808698727069985	1.585332767664207	2.344836943225146	0	1.02279711394373	0.0002198760418026063	0.7592842995191361	0.7595041755609387	0.02195021884607181	2.336308176741178	12.1105591028597	13.7099028248513	0	0.7462624474803566	0.004643764802911204	1.594699957188695	1.599343721991606	0.00237537333475914	10.17762954547157	17.10905534834196	66.0013451173827	0	1.142173850751905	0.1624668222236626	48.72982294681707	48.89228976904074	0.0570908346638842	52.94381513684883	6.500570992501427	126.7799675415539	0	1.342290230881737	0.07140785101211716	120.2079886980403	120.2793965490524	0.2831565955243199	110.4306027653982
0.08	383.1155833282251	384.7115606453476	0	0.8036019838356724	0.004978706168076061	1.590998610954431	1.595977317122508	0.003775653420910931	384.7115606453476	64.95572626876248	74.10055985555374	0	0.9761741172206531	0.01059710886193151	9.134236477929329	9.144833586791261	0.01510712018999779	74.10055985555374	98.66499102949777	121.6806922342749	0	1.178148188420271	-0.002559630271227641	23.01826083504837	23.01570120477714	0.07613983584506996	121.6806922342749	102.8745331540913	140.1344220646276	0	1.238344748935385	-0.003565997956160537	37.26345490849246	37.2598889105363	0.1232601090101784	140.1344220646276	19.34995621929996	21.5808671742885	0	0.9992900328221056	-0.001599129608306842	2.232510084596846	2.230910954988539	0.01818202657771279	21.5808671742885	126.1018048048551	146.7580491462571	0	1.198647725976441	-0.0005023366888199009	20.65674667809085	20.65624434140203	0.08971413619544934	146.2665523444155	301.3829866835051	328.0554044575783	0	1.17162435919273	-0.005095188142455679	26.67751296221565	26.6724177740732	0.07226641845024497	316.0119459184524	9.234661611662817	27.31929605527031	0	1.105455882169049	-0.003530697876803546	18.08816514148429	18.08463444360749	0.04255161515603973	24.82190623403184	13.94488384225371	17.97413390908998	0	0.8481563452639442	-0.007299190005953993	4.036549256842222	4.029250066836268	0.0054055284180152	17.97413390908998	6.617032413888325	9.886352617579689	0	0.9203905186775599	0.002082663711256922	3.267237539980107	3.269320203691364	0.009657778325329684	9.886352617579689	1.955775847012835	13.47852471217986	0	1.21657254322898	-0.007921330651919105	11.53067019581895	11.52274886516703	0.1035518243242809	13.47852471217986	5.406289390666565	7.682512492818479	0	0.8990744026882789	0.001389848404226015	2.274833253747689	2.276223102151915	0.008138847863119017	6.524919638817582	6.359663943726238	29.22961387782671	0	1.163787685656613	0.001674786682551148	22.86827514741793	22.86994993410048	0.06787304062135548	29.00206901984323	373.7694072448738	377.8565008654404	0	0.8815271417380798	-0.03792905654422431	4.125022677110831	4.087093620566606	0.007068913859511024	273.2884543595428	0.7387092258289008	1.311890525982295	0	1.001127052191422	-0.001736148455118935	0.574917448608513	0.5731813001533941	0.01845165611773671	1.311890525982295	16.1267912632161	28.1142026267254	0	1.07224331877781	-0.01102320981091253	11.99843457332022	11.98741136350931	0.03261589061765952	24.87039404371501	7.276646551742537	18.76020782059941	0	1.066864115395451	-0.009017821591192949	11.49257909044807	11.48356126885687	0.03124080064263989	16.57233437965427	0.69357547253673	10.16552999026646	0	1.307404890895811	-7.375702991306971e-05	9.472028274759646	9.471954517729733	0.2141941326869979	10.16552999026646	0.9436862309510544	1.122198177889434	0	0.79085488922311	0.0005154403301631428	0.1779965066082164	0.1785119469383795	0.003406655362278431	1.122198177889434	163.7942631742356	180.4406243588209	0	1.072476300122119	-0.0003080901340676901	16.64666927471939	16.64636118458532	0.03267679523425387	180.4406243588209	728.9286444363479	784.8301665371757	0	1.137224529541836	-0.007156673954685062	55.9086787747825	55.90152210082782	0.05487333284614147	721.128622538714	9.412028212400973	113.6807808879354	0	1.285052327082632	-0.01449991264569364	104.2832525881802	104.2687526755345	0.1791161421423412	104.7227442266759	37.38050919418342	116.6503366317718	0	1.233215390684543	-0.04930705574492317	79.31913449333332	79.2698274375884	0.1183032947554956	112.0743532188778	30.48872398407572	139.9167341720265	0	1.165004107961364	0.09787902574505321	109.3301311622057	109.4280101879508	0.0685370606995363	132.9734648766975	4.786640053528828	16.48037758976927	0	1.120683188977322	0.01291317384914436	11.68082436239129	11.69373753624044	0.04806807775701719	16.48037758976927	341.4489035787588	550.9557544238019	0	1.243361381331865	0.03001149024357919	209.4768393547995	209.5068508450431	0.1283087670685856	527.5746715591862	277.1576338741208	313.2277051102865	0	0.9819853591314071	0.02311588652197347	36.0469553496437	36.07007123616567	0.01582747905695897	286.0791612275289	5.986300137653996	6.377660097410939	0	0.6446768969068462	0.001537152637058726	0.3898228071198852	0.3913599597569439	0.00103694001531619	2.911550144642115	85.61182998763761	85.98182487666023	0	0.6389197947560081	-0.001766111326894319	0.3717610003495266	0.3699948890226323	0.0009888950834984018	37.87923852679298	327.0531492640042	350.7661288831709	0	1.136695578429958	0.01402308145975673	23.69895653770706	23.71297961916682	0.05464149245536978	302.8351060601431	12.28322497947835	20.87161356395861	0	0.9661014992185828	0.01036863785491514	8.578019946625352	8.588388584480267	0.01393517416924067	16.50554916913496	2.578083884949382	2.966066561783277	0	0.7588802464916234	0.002847515830093786	0.3851351610038013	0.3879826768338951	0.002630901077902618	2.421143342602228	2.278104175825101	2.674675968005316	0	0.7944601259935195	0.001502129027006232	0.3950696631532083	0.3965717921802145	0.003507230935953434	1.786296459764576	1.570410586989013	2.330009232596189	0	1.022810262073305	0.0002343658036792345	0.7593642798034972	0.7595986456071764	0.02195253100338391	2.32153461653795	12.06385632380634	13.66518603841018	0	0.7462788653627219	0.006417607192776576	1.594912107411066	1.601329714603843	0.002375689341528257	10.1446155566778	17.06891476454371	66.09829498358728	0	1.142545298676189	0.1544598707553052	48.87492034828826	49.02938021904357	0.05726082772473714	53.03113341339067	6.484718014950719	127.0770029229933	0	1.342618696294788	0.06797350469317222	120.5243114033494	120.5922849080425	0.2839017112299603	110.6979433927518
0.082	382.9859571723737	384.5816053489966	0	0.8036241546205337	0.004365076366254448	1.591283100256599	1.595648176622853	0.003776328552240113	384.5816053489966	65.75908817069761	74.90566761180209	0	0.9762079535637155	0.009865093571971677	9.136714347532507	9.146579441104478	0.0151112183402921	74.90566761180209	98.8181504040832	121.8317368132661	0	1.178133324901051	-0.001936435740826988	23.01552284492372	23.01358640918289	0.07613077911745139	121.8317368132661	103.1768361094282	140.4309439881855	0	1.238323250386197	-0.002937116841716967	37.25704499559897	37.25410787875725	0.1232389062912159	140.4309439881855	19.392238920006	21.62275243170016	0	0.9992644748558889	-0.001539388261160155	2.232052899955319	2.230513511694159	0.01817830317088004	21.62275243170016	126.4678736017992	147.1233170785517	0	1.198643171691561	-0.0005503460742242436	20.65599382282674	20.65544347675252	0.08971086647632308	146.6305932337012	304.3216449065512	330.9876038612546	0	1.171595918880006	-0.005482407625613526	26.67144136232906	26.66595895470344	0.07224997116077354	318.8358982322701	9.118431405241562	27.20049159097893	0	1.105438983987868	-0.003658115528840217	18.0857183012662	18.08206018573737	0.04254585907174406	24.71388241888813	13.95716070887204	17.98858457016433	0	0.8481400167871501	-0.004595175928762374	4.036019037221053	4.031423861292291	0.005404818376579398	17.98858457016433	6.62077232141595	9.891247590195828	0	0.9204050764334142	0.0028559983469147	3.267619270432964	3.270475268779879	0.009658906700003581	9.891247590195828	1.960025713915786	13.47127386236828	0	1.216438229739208	-0.007035265673717816	11.51828341412621	11.51124814845249	0.1034405841430941	13.47127386236828	5.412714399594988	7.690557015830044	0	0.899089135340602	0.002740229453228569	2.275102386781829	2.277842616235057	0.008139810761307794	6.531793366712447	6.367995265521575	29.24258401045189	0	1.163803057981847	0.003499854992468303	22.87108888993784	22.87458874493031	0.06788139180915259	29.01494422075837	374.5565796962077	378.6428108167774	0	0.8814027212094755	-0.03467003116762311	4.120901151737322	4.086231120569699	0.007061850938864117	273.8219128161796	0.7387544124101384	1.31166720061964	0	1.001022449789134	-0.001522966492576643	0.5744357547020784	0.5729127882095018	0.01843619641941471	1.31166720061964	15.36996102226949	27.35346783830667	0	1.072187387094662	-0.009555208735201387	11.99306202477239	11.98350681603718	0.03260128617449624	24.19708185523723	7.284005301198624	18.76491093907365	0	1.06681913045403	-0.007534224398012439	11.48843986227304	11.48090563787503	0.0312295487903609	16.57629225789708	0.6935187152285041	10.16518000344849	0	1.307401231503996	-8.965629817888733e-05	9.471750944518167	9.471661288219988	0.2141878613258049	10.16518000344849	0.9434038373710191	1.121873766098588	0	0.7908732999154513	0.0004469696561707547	0.1780229590713985	0.1784699287275692	0.003407161633032065	1.121873766098588	164.4756800144146	181.1196325641635	0	1.072471605108013	-0.002090903622053566	16.64604345337096	16.6439525497489	0.03267556677012581	181.1196325641635	730.9894202426552	786.8804609367098	0	1.137207630241712	-0.01007585953025408	55.9011165535849	55.89104069405465	0.05486591066608059	723.0105206370561	9.418903394884365	113.6498692250808	0	1.285005185844214	-0.01295915864103682	104.2439249888375	104.2309658301964	0.1790485933490388	104.6935831980793	36.96385202628777	116.1490989493808	0	1.233075020379565	-0.04484225428293753	79.23008917737602	79.18524692309308	0.1181704850075378	111.5917195872357	30.48095188674688	140.0148544210234	0	1.165126215596578	0.09687139320780447	109.4370311410687	109.5339025342765	0.06860407434218196	133.0682102715566	4.786671609440215	16.49044964141408	0	1.120789764089118	0.01298403342074827	11.69079399855312	11.70377803197387	0.04810910407770898	16.49044964141408	341.3430803506901	550.9083748828197	0	1.243395299264004	0.0315938115688691	209.5337007205607	209.5652945321296	0.1283435957959864	527.5306064139979	280.8101382448248	316.8878580691531	0	0.982006433212233	0.02467502430913201	36.05304480001914	36.07771982432827	0.01583015280977251	289.4233106543885	5.982171359254946	6.372481430304465	0	0.6446822426103639	0.0004701032636725589	0.3898399677858469	0.3903100710495195	0.001036985663187223	2.909277583586344	86.67774774596009	87.04702631326576	0	0.6389085793973618	-0.00244805260273928	0.371726619908419	0.3692785673056797	0.0009888036305241851	38.34571694933039	329.6118467338453	353.3356162404263	0	1.136757861565489	0.01299508547639993	23.7107744211046	23.723769506581	0.05466874035489133	305.0591907888217	12.28824540040087	20.88007722349364	0	0.9661368587707584	0.0113797135893291	8.580452109503439	8.591831823092768	0.01393912526908947	16.51260433464523	2.579456225653779	2.967869473164655	0	0.7589212321468298	0.003150324659683003	0.3852629228511935	0.3884132475108765	0.002631773833278011	2.422680542575847	2.248725634470784	2.645642169565402	0	0.7944890074877118	0.001754787605280125	0.3951617474893376	0.3969165350946178	0.003508048414647728	1.76698585590398	1.555529447211481	2.315227148706144	0	1.022824237289688	0.0002484010007219014	0.7594493004939407	0.7596977014946625	0.0219549888742537	2.306806527982779	12.02546453966563	13.62914204859628	0	0.746300997961614	0.008479362201241045	1.59519814672941	1.603677508930651	0.002376115409244898	10.11810199797974	17.02849046782239	66.18790614794243	0	1.14289789883676	0.1463608861365932	49.01305479398344	49.15941568012003	0.05742266313319282	53.11209536266279	6.469125313909093	127.3595896379309	0	1.342931062432218	0.06456225604408253	120.8259020679778	120.8904643240218	0.2846121247953399	110.9523074622221
0.08399999999999999	382.8578798667138	384.4531728637338	0	0.8036434390084298	0.003762403862766299	1.591530593157238	1.595292997020005	0.003776915886138783	384.4531728637338	66.84720011252207	75.99531559727822	0	0.9762393205724726	0.009103500292171387	9.139011984463975	9.148115484756147	0.01511501840364283	75.99531559727822	98.95339088172062	121.9655974504597	0	1.17812253324473	-0.001328562779391901	23.01353513151851	23.01220656873911	0.07612420415622975	121.9655974504598	103.4633995350354	140.7129231540866	0	1.238305838026409	-0.002330591896080054	37.25185421094726	37.24952361905118	0.1232217362063811	140.7129231540866	19.4360349742399	21.66616617360384	0	0.999239873219669	-0.001481711208525394	2.231612910572471	2.230131199363945	0.01817471980581125	21.66616617360384	126.8440589114129	147.4985907693705	0	1.198638094608663	-0.0006227197554313386	20.65515457771299	20.65453185795756	0.08970722155819488	147.0046059211337	307.0461552709984	333.705020296601	0	1.171565050224661	-0.00598788363141266	26.6648529092341	26.65886502560268	0.07223212377338872	321.4528909418075	9.017019747468645	27.09637407226388	0	1.105421407115048	-0.003819213310492053	18.08317353810573	18.07935432479524	0.04253987262802128	24.6192003566638	13.970359524847	18.00438930451418	0	0.8481312079187326	-0.001703244025118086	4.035733023692302	4.034029779667184	0.005404435362732859	18.00438930451418	6.624758344179623	9.896561724452519	0	0.9204243645638878	0.003678272007794564	3.268125108265101	3.271803380272896	0.009660401929411165	9.896561724452519	1.964094300882782	13.46526634458149	0	1.216319584037408	-0.006180583714732728	11.50735262741344	11.50117204369871	0.1033424196057181	13.46526634458149	5.419509194813998	7.699226657064631	0	0.8991137947499145	0.004164531512477811	2.275552930738154	2.279717462250632	0.008141422707462589	6.539225998196428	6.376129651072429	29.25729858938437	0	1.163829181787468	0.005297566645622634	22.87587137166632	22.88116893831194	0.06789558621491933	29.0295545181346	375.4066454687975	379.492423530639	0	0.881289529005819	-0.03137707351631782	4.11715513535774	4.085778061841423	0.007055431515463001	274.4041685803855	0.7391272543103287	1.311835491640335	0	1.000931548679352	-0.001309245122871798	0.5740174824528783	0.5727082373300065	0.01842277220394775	1.311835491640335	14.66136766154697	26.64171759683596	0	1.072139391358705	-0.008103748842338596	11.98845368413133	11.98034993528899	0.03258875911245668	23.56716907129054	7.291242769538332	18.77021089363821	0	1.066782156437474	-0.006070739507386947	11.48503886360727	11.47896812409988	0.03122030370094563	16.58081228264071	0.6934266603873875	10.16471454131843	0	1.307396638697282	-0.0001150051621494497	9.471402886093191	9.471287880931042	0.2141799905646227	10.16471454131843	0.9431312010746929	1.12155815097231	0	0.7908891420336777	0.0003812257687444956	0.1780457241288728	0.1784269498976173	0.003407597330937576	1.12155815097231	165.1510376270314	181.791594038625	0	1.072459825949702	-0.00391704372801376	16.64447345532166	16.64055641159364	0.03267248492210392	181.791594038625	733.0920503606094	788.969922402483	0	1.137184915765977	-0.01308168409263737	55.89095372596628	55.87787204187364	0.05485593603897805	724.9277122404905	9.425389660300548	113.6228085481845	0	1.284963204457422	-0.01149559332979924	104.2089144812138	104.197418887884	0.178988459560493	104.6680449381787	36.66990169610479	115.7786984246996	0	1.232947657855317	-0.04058522840704511	79.14938195700188	79.10879672859484	0.118050111403592	111.234894823093	30.47589128228285	140.1156132737724	0	1.165247444570944	0.09645674909382068	109.5432652423958	109.6397219914896	0.06867067055837248	133.1654542400084	4.787117939913532	16.50112386869037	0	1.120897298843767	0.01314390469639691	11.70086202408044	11.71400592877684	0.04815053528315241	16.50112386869037	341.3027252319666	550.9284945089595	0	1.243430435582553	0.03314836688074954	209.5926209101122	209.6257692769929	0.1283796855942671	527.5512227658083	284.2554447392957	320.3411579155761	0	0.9820288660337749	0.02618518349149362	36.05952799278891	36.0857131762804	0.01583299944679887	292.5786429495552	5.977949003343389	6.367176750943529	0	0.6446818738702239	-0.0006110364402328537	0.3898387840403731	0.3892277476001403	0.001036982514389802	2.906849483358887	87.73735053010692	88.1059146152425	0	0.6388937699872629	-0.00311714156980946	0.3716812267053822	0.3685640851355727	0.000988682883282637	38.80843886639889	332.165221446656	355.8989154632295	0	1.136815451026629	0.01198707027852993	23.72170694629501	23.73369401657354	0.05469394692851239	307.2775814981753	12.29315568447228	20.88863055559857	0	0.9661754670974014	0.01236634998617331	8.583108521140112	8.595474871126285	0.01394344066577222	16.51976392926134	2.580961154687297	2.969847794651516	0	0.7589665605913345	0.0034823689853503	0.3854042709788696	0.38888663996422	0.00263273939804362	2.424367946199559	2.223362591778788	2.6206763106174	0	0.7945227068445277	0.002044499077281422	0.3952692197613311	0.3973137188386126	0.003509002499742707	1.750403707474814	1.54083506986977	2.300636207834497	0	1.022839012127429	0.0002619418055374372	0.7595391961591895	0.7598011379647269	0.02195758767621335	2.292268897419631	11.99468410818845	13.60108383454046	0	0.7463297054892769	0.01083049117734855	1.595569235174661	1.60639972635201	0.002376668161249258	10.09758824026408	16.98774220515309	66.2699787764678	0	1.143231424696008	0.1381607793606927	49.14407579195402	49.28223657131472	0.05757616457605255	53.18653136406095	6.45377927579271	127.6276931036865	0	1.343227429599891	0.06117057789144819	121.1127432500024	121.1739138278938	0.2852877951350399	111.1936628177914
0.08600000000000001	382.7312794677983	384.326191478117	0	0.8036598880920266	0.003170281948695451	1.591741728369981	1.594912010318676	0.003777416938360185	384.326191478117	68.0993292814042	77.24876355561587	0	0.9762681201402233	0.008312210396677558	9.141122063814995	9.149434274211673	0.01511850826537822	77.24876355561585	99.04609545825969	122.0576391330991	0	1.178115713804571	-0.0007354735965782809	23.01227914843603	23.01154367483945	0.07612004961360773	122.0576391330991	103.7163840163431	140.9624767317819	0	1.238292365869464	-0.001745817696455559	37.24783853313524	37.24609271543879	0.1232084531416176	140.9624767317819	19.48310871257026	21.71287208156256	0	0.9992161940112085	-0.001426131188216986	2.231189500180516	2.229763368992299	0.01817127146349337	21.71287208156256	127.2262001669987	147.8796746760019	0	1.19863228303426	-0.00071945351132453	20.65419396251449	20.65347450900317	0.08970304951871101	147.3844087359502	309.5433710793083	336.1943707529767	0	1.171531112609326	-0.006611636275785547	26.65761130994422	26.65099967366843	0.07221250708553358	323.850114991034	8.928258535931951	27.00475249956001	0	1.10540299304071	-0.004013985842250888	18.0805079494703	18.07649396362805	0.04253360194766803	24.53586851596758	13.98448956676484	18.02157520310882	0	0.8481304229989777	0.001378097088861273	4.035707539255112	4.037085636343973	0.00540440123535309	18.02157520310882	6.628992658144076	9.902305220805095	0	0.920448673296378	0.004549838372315339	3.268762724288705	3.273312562661021	0.00966228668806042	9.902305220805095	1.967985986069327	13.46045156444863	0	1.216216046942849	-0.005356686764772202	11.49782226514407	11.4924655783793	0.1032568316578621	13.46045156444863	5.426676939682353	7.708535026005488	0	0.8991489122431925	0.005663381980823261	2.276194704342312	2.281858086323135	0.00814371883080183	6.54723068995289	6.384077527500343	29.27374261560679	0	1.163865900526351	0.007069931686209977	22.88259515642024	22.88966508810645	0.0679155424080642	29.0458849755164	376.319605901514	380.4053415322945	0	0.8811876788243195	-0.0280517425593331	4.113787373339841	4.085735630780508	0.007049660293952885	275.0352658925321	0.7396957884719665	1.312263441966573	0	1.000854383065447	-0.001094997825681275	0.5736626513202879	0.5725676534946067	0.01841138409587368	1.312263441966573	13.95703582290153	25.93496754630332	0	1.072099242696827	-0.006668420738223571	11.98460014414001	11.97793172340178	0.03257828385936599	22.94174168397433	7.298362886109922	18.77610172228117	0	1.066753085721773	-0.00462670820801499	11.48236554437926	11.47773883617125	0.03121303669565473	16.5858887424161	0.6933005962109782	10.1641030518562	0	1.307390689499236	-0.0001495991118271659	9.470952054757053	9.470802455645225	0.214169795765343	10.1641030518562	0.9428682154760659	1.121251318191862	0	0.7909025189648938	0.0003181537460566586	0.1780649489697399	0.1783831027157965	0.003407965273030805	1.121251318191862	165.8503587250269	182.4865088357753	0	1.072440792092466	-0.005786708675042583	16.64193681942345	16.63615011074841	0.03266750559978655	182.4865088357753	735.3080314842297	791.1699722558418	0	1.137156215504389	-0.01617462890957075	55.87811540052162	55.86194077161205	0.05484333546030672	726.9457948744147	9.431497182151524	113.5993871086037	0	1.284926120135914	-0.01010774932385132	104.177997675776	104.1678899264522	0.1789353570844968	104.6459304764086	36.48516643048185	115.5252323543545	0	1.232832688166601	-0.03653250397224772	79.07659842784486	79.0400659238726	0.1179415558657863	110.9905132405967	30.47350383858732	140.2196143496369	0	1.165368533553348	0.09663094294540435	109.6494795681042	109.7461105110496	0.06873725437758917	133.2657795820335	4.787973696764395	16.51246296011601	0	1.121006523305152	0.01339214325935611	11.71109712009226	11.72448926335162	0.04819265400488672	16.51246296011601	341.3493547922743	551.0375877197334	0	1.243466766239613	0.03467161981942351	209.6535613076398	209.6882329274593	0.1284170128104669	527.6570834383133	287.6793415199368	323.7733762210875	0	0.982052612753738	0.02764252483765516	36.06639217631299	36.09403470115064	0.01583601336905435	295.7148278463839	5.973634710113112	6.361747935316308	0	0.6446757169585882	-0.001705794170267521	0.3898190193734637	0.3881132252031962	0.001036929939800442	2.904265682652421	88.79044957952945	89.15830181670819	0	0.6388754364660415	-0.003772801810536585	0.3716250389892801	0.3678522371787435	0.0009885334223220894	39.26730699226725	334.6977930348389	358.4405621274108	0	1.136868438453871	0.01099880047978997	23.73177029209216	23.74276909257195	0.05471714947891058	309.4769253116214	12.29794774019168	20.89725824258644	0	0.9662172418658445	0.01332678107792168	8.585983721316838	8.59931050239476	0.01394811148904885	16.52701502697268	2.5825987979765	2.97200270778291	0	0.7590166299568444	0.00384344744988004	0.3855604623565296	0.3894039098064097	0.002633806358699131	2.42620717735437	2.201532684341591	2.599298095103327	0	0.7945618817713914	0.002371219895816424	0.3953941908659189	0.3977654107617353	0.0035101119307241	1.736231025444985	1.526421958089159	2.286330694504551	0	1.02285455683177	0.0002749489620673341	0.7596337874533245	0.7599087364153919	0.02196032222453539	2.278015665798522	11.97045095170705	13.57995861276699	0	0.746365850450979	0.01347107607627259	1.596036584983667	1.609507661059939	0.002377364298644453	10.08230221908311	16.94662927081083	66.34430622411699	0	1.14354562832819	0.1298504228255968	49.26782653048056	49.39767695330616	0.05772114833600716	53.25426592577454	6.438665440879219	127.8812670871974	0	1.343507880753604	0.05779465240723707	121.384806993911	121.4426016463182	0.2859286563982982	111.4219669492807
0.08799999999999999	382.6060581214433	384.2005634299186	0	0.8036735507588348	0.002588189329608848	1.591917119145787	1.594505308475396	0.003777833164231225	384.2005634299186	69.46550593656258	78.61603437757947	0	0.9762942539164651	0.007491193597340001	9.143037247419537	9.150528441016878	0.01512167578890026	78.61603437757947	99.08533265263893	122.0969132766327	0	1.178112770857344	-0.00015652282526707	23.01173714681904	23.01158062399377	0.07611825677989013	122.0969132766327	103.9273617994894	141.1711351862151	0	1.238282692452603	-0.001182035012774973	37.24495542173857	37.24377338672579	0.1231989163816496	141.1711351862151	19.53425078684336	21.76366015999333	0	0.9991934028669718	-0.001372671952843641	2.230782045102819	2.229409373149975	0.01816795306457414	21.76366015999333	127.6119674409612	148.26420409414	0	1.19862552578072	-0.0008404357201748911	20.65307708889896	20.65223665317878	0.08969819883466	147.7676447130291	311.8310540550549	338.473281653039	0	1.171493466757726	-0.007353149952436667	26.64958074793652	26.64222759798409	0.07219075318533828	326.0445357378373	8.852351466316797	26.92580789112774	0	1.105383583635156	-0.004242278701835647	18.07769870351278	18.07345642481095	0.0425269933197653	24.46405054473109	13.99955615374085	18.04016479829435	0	0.8481381694283756	0.004649590555033389	4.035959053998462	4.040608644553495	0.005404738050292341	18.04016479829435	6.633476601575668	9.908487347304774	0	0.9204782944921059	0.005470892325042923	3.269539853404063	3.275010745729106	0.009664583839900298	9.908487347304774	1.971705362378184	13.4567812029629	0	1.216127071915146	-0.004562772874151158	11.48963861345887	11.48507584058472	0.1031833379192289	13.4567812029629	5.434219583037049	7.718494418640326	0	0.8991950228302654	0.00723718458363257	2.277037651019644	2.284274835603277	0.008146734706691732	6.555819511393889	6.39184978039088	29.29190453520897	0	1.163913070251604	0.008819173053474858	22.89123558176461	22.90005475481809	0.06794118719048019	29.06392408069244	377.2952749545157	381.381379605874	0	0.881097278576517	-0.02469585946653624	4.110800510824801	4.086104651358265	0.007044541807224029	275.7151147485359	0.7404114610947903	1.312902515812084	0	1.000790986174609	-0.0008802421387580083	0.5733712968560519	0.5724910547172939	0.01840203323620598	1.312902515812084	13.2495289716769	25.22577266130878	0	1.072066854773056	-0.005248705804070491	11.98149239543595	11.97624368963188	0.03256983592466423	22.31420954048692	7.305368843558826	18.78257737602591	0	1.066731814651546	-0.003201335550380427	11.48040986801746	11.47720853246708	0.03120772049161908	16.59151586976687	0.6931419767919409	10.16331602084729	0	1.307382971536578	-0.0001931740267580846	9.47036721808211	9.470174044055351	0.214156570658669	10.16331602084729	0.9426156806595106	1.120954138109055	0	0.7909135316289666	0.0002576799338838427	0.1780807775156609	0.1783384574495447	0.003408268213812432	1.120954138109055	166.5859997127343	183.2167110723864	0	1.072414332650276	-0.007699860226643343	16.63841121987874	16.6307113596521	0.0326605849784599	183.2167110723864	737.6655479254964	793.5087201299508	0	1.137121358347573	-0.01935470510056899	55.86252690955499	55.84317220445443	0.05482803564510581	729.0905684688823	9.437237428787622	113.5794006409911	0	1.284893676006363	-0.008793658435222867	104.1509568706387	104.1421632122034	0.1788889119979041	104.6270478388478	36.39573218651472	115.3743887748238	0	1.232729508714238	-0.03267929446685687	79.01133588277591	78.97865658830905	0.1178442177625013	110.8448170904405	30.47373255279266	140.3274400797095	0	1.165490219917116	0.09738593037062719	109.7563215965462	109.8537075269168	0.06880423169217527	133.3697489840774	4.789231278852016	16.52452650546907	0	1.121118160450598	0.01372767914900674	11.72156754746805	11.73529522661705	0.04823574114511193	16.52452650546907	341.4711917372313	551.2238293771794	0	1.243504263742292	0.0361601114834078	209.7164775284648	209.7526376399482	0.1284555502580794	527.8368646369756	291.1886609156809	327.2913278338255	0	0.9820776251788496	0.02904328562564164	36.07362363251895	36.10266691814459	0.01583918855321459	298.9294232845543	5.969229809296047	6.35619661654643	0	0.6446637008060407	-0.002813641163595196	0.3897804484139777	0.3869668072503826	0.001036827339925345	2.901525952243472	89.83559656824139	90.20274032728243	0	0.6388536516548318	-0.004414525593555824	0.3715582846345959	0.3671437590410401	0.0009883558537953014	39.72167125690054	337.1970944365399	360.9481048128866	0	1.136916914039777	0.01002988790975774	23.74098048843701	23.75101037634677	0.05473838496551477	311.6464701705334	12.30261304769695	20.90594422264053	0	0.9662620951042511	0.01425930404424913	8.58907187089933	8.603331174943579	0.01395312825312267	16.53434405290902	2.584367879552078	2.974333844465858	0	0.7590718346562358	0.004233218973423459	0.3857327459403561	0.3899659649137796	0.002634983247003	2.42819859239653	2.182812785167648	2.581086286563291	0	0.7946071876434342	0.002734732378497611	0.3955387690171453	0.3982735013956429	0.003511395423262092	1.72418824993658	1.512379732078818	2.272400014502494	0	1.022870840152862	0.000287396493632117	0.7597328859300437	0.7600202824236758	0.02196318707140852	2.26413591311317	11.9520343288636	13.56504558932272	0	0.7464102935686029	0.01639984628532303	1.596611414173799	1.613011260459122	0.002378220531143944	10.07171839884353	16.90511111390235	66.41067591211167	0	1.14384024049653	0.1214208140763922	49.38414398413293	49.50556479820933	0.05785742341589487	53.31511840373896	6.423768675741646	128.120252538744	0	1.343772480282251	0.05443044561858915	121.6420534173838	121.6964838630024	0.2865346146400948	111.6371659359131
0.08999999999999998	382.4820922790692	384.0761651207155	0	0.8036844731613421	0.002015495334391902	1.592057346311871	1.594072841646263	0.003778165942132906	384.0761651207155	70.98012366272521	80.13151437117708	0	0.9763176235890472	0.00664050241641248	9.144750206035452	9.151390708451865	0.01512450885237016	80.13151437117708	99.09673838802648	122.1090397093319	0	1.178113613266714	0.0004090295349505792	23.01189229177043	23.01230132130538	0.07611876996858045	122.1090397093319	104.1158626305254	141.3583883790964	0	1.238276681806129	-0.0006383437487453449	37.24316409231974	37.24252574857099	0.1231929910196567	141.3583883790964	19.58930037986616	21.81836894907069	0	0.9991714651136677	-0.001321347720673268	2.230389916925196	2.229068569204523	0.0181647594911177	21.81836894907069	128.0049791404964	148.6557630048838	0	1.198617613085283	-0.0009854502594449071	20.65176931464683	20.65078386438739	0.08969251905172049	148.1578856489246	313.9221339206077	340.5545490579986	0	1.171451477585356	-0.008211389966092938	26.64062652735698	26.63241513739089	0.07216649719670046	328.0484653929297	8.77165092585126	26.8418702680434	0	1.105363021828253	-0.004503796816742906	18.07472313900888	18.07021934219214	0.04251999343477689	24.38769122679264	14.01556137330891	18.06017673063216	0	0.8481549556546095	0.008111226684339758	4.036504130638913	4.044615357323253	0.005405467987444715	18.06017673063216	6.638210792203108	9.915116538508999	0	0.9205135207174181	0.006441472855104217	3.270464273450785	3.276905746305889	0.009667316375806085	9.915116538508999	1.975259016757434	13.45421123450745	0	1.216052128556571	-0.003797852314247128	11.48275007006426	11.47895221775001	0.1031214749725541	13.45421123450745	5.442138045664646	7.729115992903778	0	0.8992526636376954	0.008886128426991401	2.278091818812141	2.286977947239132	0.00815050628479364	6.565003590333448	6.399458444910803	29.31177705890332	0	1.163970560703205	0.01054767392824348	22.90177094006427	22.91231861399251	0.06797245613390612	29.0836645592453	378.3345025671729	382.4213881053966	0	0.8810184294527796	-0.02131152725884369	4.10819706548257	4.086885538223727	0.007040080369723503	276.4443750058662	0.7413341941922346	1.313812661024077	0	1.000741389900568	-0.0006650023495790664	0.5731434691814221	0.572478466831843	0.01839472123355839	1.313812661024077	12.56294727326364	24.5382251443668	0	1.072042144310479	-0.003843999711505848	11.97912187081467	11.97527787110316	0.03256339201972965	21.70587979477174	7.312266559417678	18.78963520685761	0	1.066718244196631	-0.001793717788249671	11.47916236522818	11.47736864743993	0.03120432934802683	16.59769092505297	0.69295249422373	10.16232524874472	0	1.307373085706987	-0.0002454072537054323	9.469618161774694	9.469372754520988	0.2141396319987066	10.16232524874472	0.9423722418986098	1.120665304728861	0	0.790922277793365	0.0001997134240930455	0.1780933494061579	0.178293062830251	0.003408508825827757	1.120665304728861	167.3494254715008	183.9736438996648	0	1.072380277417448	-0.009656186092174598	16.63387461425613	16.62421842816395	0.0326516797896475	183.9736438996648	740.1395058432385	795.9609987508527	0	1.13708017368609	-0.02262138498595024	55.8441142926002	55.82149290761424	0.05480996400254743	731.3388799505017	9.442624689739599	113.5626551518933	0	1.284865622768677	-0.007550882710678611	104.1275813448643	104.1200304621537	0.1788487623679939	104.6112146389449	36.38238475741126	115.306570466395	0	1.23263753303236	-0.02901957692650636	78.95320528591027	78.92418570898377	0.1177575168525729	110.7789719134093	30.47651241483321	140.4396506500604	0	1.165613223897446	0.09871197072489156	109.8644262645023	109.9631382352272	0.06887200053239205	133.4779038216311	4.790881213248349	16.53737108718102	0	1.121232922766709	0.01414903803498829	11.73234083589768	11.74648987393267	0.04828007459708999	16.53737108718102	341.6790284701285	551.4979584001802	0	1.243542897183587	0.03761047185260441	209.7813194581992	209.8189299300518	0.1284952672410365	528.1008491351878	294.6289476170446	330.7405184723975	0	0.9821037123191574	0.03040350905459788	36.08116734629832	36.11157085535292	0.01584250084327339	302.0813141186604	5.964736377132047	6.35052524990846	0	0.6446457573230726	-0.003933985288471472	0.3897228580648848	0.3857888727764133	0.001036674147920209	2.898630485746218	90.86281725609041	91.22925658673415	0	0.6388284909041176	-0.005041869351726349	0.3714811999954719	0.3664393306437456	0.0009881508064111721	40.16712993620685	339.6604412559532	363.4188743517844	0	1.136960965874011	0.009079810541117927	23.74935328529008	23.75843309583119	0.05475768970221696	313.7839098352115	12.30714361192939	20.91467265679444	0	0.9663099334097786	0.01516228082696261	8.592366764038081	8.607529044865043	0.01395848087646036	16.54173754995315	2.586267293013682	2.976840857945064	0	0.7591325635115836	0.004651207636232085	0.3859223572951507	0.3905735649313827	0.002636278503235672	2.430342559715162	2.166832093187528	2.565671793977677	0	0.7946592744617142	0.003134649791373604	0.3957050509987753	0.398839700790149	0.003512871591554564	1.714030632604841	1.498744481939968	2.258879980028637	0	1.022887826344579	0.0002992223316383633	0.7598362757570308	0.7601354980886692	0.02196617597731671	2.250665320662845	11.93881117924322	13.55573029217943	0	0.7464638898044471	0.01961421084373693	1.597304902092468	1.616919112936205	0.002379253510860635	10.06539021261086	16.86314826817495	66.46887075309328	0	1.144114971190565	0.11286326156059	49.49285922335774	49.60572248491833	0.05798479190140736	53.36890417444621	6.409073550455146	128.3445770663585	0	1.344021273214691	0.05107379213717383	121.8844297237661	121.9355035159033	0.2871055454949765	111.839193959935
0.092	382.3592344149462	383.9528488319957	0	0.8036926982087974	0.001451465452002312	1.592162951597411	1.593614417049414	0.003778416557661337	383.9528488319957	72.71680857459536	81.86882248206413	0	0.976338131150324	0.0057602670325954	9.146253640436179	9.152013907468774	0.01512699538359195	81.86882248206413	99.11146577849988	122.1251565490754	0	1.178118155071841	0.0009620050708470439	23.01272876550465	23.0136907705755	0.07612153685758517	122.1251565490754	104.3054278421637	141.5477398961126	0	1.238274204347559	-0.0001137161684074655	37.2424257701174	37.24231205394899	0.1231905487964284	141.5477398961126	19.6477868064329	21.87652712902468	0	0.9991503459272909	-0.001272162707559165	2.230012485299345	2.228740322591786	0.01816168560943634	21.87652712902468	128.4102937485172	149.0593759635513	0	1.198608337506138	-0.001154179546873276	20.65023639458104	20.64908221503417	0.08968586143996282	148.5601390887921	315.828810273908	342.4502411584679	0	1.171404516968417	-0.009184820625942074	26.63061570518576	26.62143088455982	0.07213937899175081	329.8735150148689	8.823297004497599	26.89005775120608	0	1.10534115225274	-0.00479811354356959	18.07155886025205	18.06676074670848	0.04251254960778537	24.43137069583378	14.03250331742498	18.08162492807288	0	0.8481812891508028	0.01176224016004802	4.037359370487854	4.049121610647902	0.005406613278388417	18.08162492807288	6.643195044924873	9.922200296357348	0	0.9205546443322954	0.0074614667546013	3.271543784677874	3.279005251432475	0.009670507352894025	9.922200296357348	1.978653081199574	13.45269969620548	0	1.215990705858039	-0.003060764362487887	11.4771073793684	11.47404661500591	0.1030708004752585	13.45269969620548	5.450432130809359	7.740409670888067	0	0.8993223724055643	0.01061019817697123	2.279367341901736	2.289977540078707	0.008155069822958473	6.574793026680608	6.406915382609998	29.33335592178823	0	1.164038256123557	0.01225792537242212	22.91418261380581	22.92644053917823	0.06800929398156225	29.10510214428565	379.4372105909379	383.5252888384207	0	0.8809512249273591	-0.01790115072154929	4.105979398204416	4.088078247482867	0.007036280027231979	277.2230361051006	0.7425865400230625	1.315116458613045	0	1.000705624295668	-0.0004493121893822451	0.5729792307793647	0.5725299185899825	0.01838945009328699	1.315116458613045	11.93287596934026	23.90790281214435	0	1.072025031501373	-0.002453636261460438	11.97748047906556	11.9750268428041	0.03255893014985633	21.14821909761711	7.319060386152954	18.79727169233014	0	1.066712280478491	-0.0004028700800069741	11.47861417625719	11.47821130617719	0.03120283918100494	16.60441042199984	0.6927339230994641	10.16110389720002	0	1.307360648803557	-0.0003059188353727784	9.468675892935932	9.468369974100559	0.2141183241593693	10.16110389720002	0.942138819447041	1.120385766091159	0	0.7909288514379015	0.0001441475866645924	0.1781027990574531	0.1782469466441177	0.003408689681653918	1.120385766091159	168.1265379892913	184.7431883341751	0	1.072338458007558	-0.01165506358126008	16.62830540846501	16.61665034488375	0.03264074764494933	184.7431883341751	742.689394037762	798.4862253334994	0	1.137032492525467	-0.0259735360566575	55.82280483179406	55.7968312957374	0.05478904916139554	733.653412218003	9.447673612542003	113.5489656446578	0	1.284841720262139	-0.006376546958784274	104.1076685790746	104.1012920321158	0.178814560348982	104.5982569236495	36.42225353391342	115.298540504611	0	1.232556194375392	-0.02554617216583143	78.9018331428634	78.87628697069756	0.1176808960747503	110.7706474940821	30.48176489951513	140.5567817046605	0	1.165738253559941	0.1005964838343898	109.974420321311	110.0750168051454	0.06894095379594295	133.5907620380376	4.792912028057249	16.55104988194483	0	1.121351509002529	0.0146543642346383	11.74348348965294	11.75813785388758	0.04832592803435697	16.55104988194483	341.9937260878809	551.8807768396667	0	1.243582632289006	0.03901943409857114	209.8480313176873	209.8870507517858	0.1285361295934862	528.4689559655255	297.6901814876484	333.810951605432	0	0.9821310986610546	0.03168166873430128	36.08908844904934	36.12077011778364	0.01584597883709239	304.8873788545158	5.960156368742138	6.344736252981336	0	0.6446218217523624	-0.005066164491533084	0.3896460487307322	0.3845798842391991	0.001036469832855318	2.895579512068955	91.86110092177141	92.22684050116312	0	0.6388000317623969	-0.005654449428760503	0.3713940288204755	0.365739579391715	0.0009879189285479867	40.5988301033027	342.0899591704544	365.8550111391195	0	1.137000679364851	0.00814793259478714	23.75690403607029	23.76505196866508	0.0547750990886232	315.8910908809872	12.31153073842656	20.92342672008306	0	0.9663606581622729	0.01603414097118741	8.595861840685311	8.611895981656499	0.01396415870212608	16.549181224609	2.588294615763187	2.979521937315974	0	0.7591991979443024	0.005096808127962392	0.3861305134248252	0.3912273215527876	0.002637700440886095	2.432638244180206	2.153264523050697	2.552730058710457	0	0.7947187838946886	0.003570421898279959	0.3958951137614802	0.3994655356597601	0.003514558873731107	1.705543150109655	1.485500274639451	2.245754417493711	0	1.022905479779361	0.0003104010735968349	0.7599437417806633	0.7602541428542601	0.0219692827223643	2.237587773047842	11.93011276078572	13.55135120154625	0	0.7465274844738176	0.02311029403780694	1.598128146722724	1.621238440760531	0.002380479768711762	10.06283614476577	16.8207031482925	66.51867063201252	0	1.144369510551676	0.1041695815039523	49.59379790221607	49.69796748372002	0.05810304953251308	53.41543586491305	6.394564575779455	128.5541546430369	0	1.344254284781818	0.04772048526972642	122.1118695819877	122.1595900672574	0.2876412927164222	112.027973033465
0.09400000000000001	382.2373135603009	383.8304432586054	0	0.8036982650898659	0.0008952669373751752	1.592234431367163	1.593129698304538	0.003778586188756757	383.8304432586054	74.64742785771898	83.79981884880847	0	0.9763556791450771	0.00485068985131171	9.147540301238186	9.152390991089497	0.01512912339280505	83.79981884880847	99.13659763680714	122.1523327835136	0	1.178126315977754	0.001503293747076088	23.01423185295937	23.01573514670645	0.07612650877240025	122.1523327835136	104.5017217430027	141.7448186476682	0	1.238275137675567	0.0003929896208515791	37.24270391504469	37.24309690466554	0.1231914688446134	141.7448186476682	19.70838041304506	21.93680442321586	0	0.9991300104994947	-0.001225110704936048	2.229649120875735	2.228424010170798	0.01815872629397655	21.93680442321586	128.8248354374915	149.4719338565541	0	1.198597494787944	-0.001346207852350491	20.64844462691495	20.6470984190626	0.08967807962945165	148.9713061503127	317.5627110278373	344.1718573062378	0	1.171351966397213	-0.01027142516455966	26.61941770356502	26.60914627840046	0.07210904484958106	331.5307478129219	9.15293102367202	27.21599016822472	0	1.105317821837831	-0.005124680363371357	18.06818382491608	18.0630591445527	0.04250460998518513	24.72739120887025	14.05037679567877	18.10451926565736	0	0.8482176743879156	0.01560111012450173	4.038541359854086	4.054142469978587	0.005408196134611	18.10451926565736	6.648428487552167	9.929745291084915	0	0.9206019566062315	0.008530613452023321	3.272786190080724	3.281316803532747	0.009674179836398542	9.929745291084915	1.981895371648888	13.45220901675903	0	1.215942315094544	-0.002350194611053498	11.4726638397212	11.47031364511014	0.1030308950205789	13.45220901675903	5.45910071089433	7.752384320949441	0	0.8994046860698347	0.01240918593570713	2.280874424119404	2.293283610055111	0.00816046182822594	6.58519704401282	6.414233081188498	29.35664070536595	0	1.164116055721978	0.01395247363820758	22.92845515053925	22.94240762417746	0.06805165487057697	29.12823639226221	380.5806814302992	384.6703636542215	0	0.8808957496828366	-0.01446745705595187	4.104149680978262	4.08968222392231	0.007033144501812758	278.0347242965719	0.7440020754745995	1.316647511285154	0	1.000683716864488	-0.0002332175691425772	0.5728786533796969	0.5726454358105543	0.01838622211752042	1.316647511285154	11.37657297450352	23.35205668768355	0	1.072015440268432	-0.001076911699554243	11.97656062487958	11.97548371318003	0.03255642966837013	20.65648278270378	7.325756578527741	18.80548590170936	0	1.066713835124327	0.0009722453568708127	11.47875707782475	11.47972932318162	0.0312032276368379	16.61167319100467	0.6924884547322856	10.15962702071815	0	1.307345296072675	-0.0003742728177182408	9.467512838803584	9.467138565985866	0.2140920236285938	10.15962702071815	0.9419136376820926	1.120113754149454	0	0.7909333421870975	9.086164676535961e-05	0.1781092548205957	0.1782001164673611	0.003408813237787385	1.120113754149454	168.9186731777142	185.5266602969694	0	1.072288709151658	-0.01369552346490452	16.62168264272011	16.6079871192552	0.03262774740108318	185.5266602969694	745.3070049024149	801.0761231978747	0	1.136978148745365	-0.02940935555604651	55.79852765101591	55.76911829545986	0.05476522155805023	736.0265316202627	9.452401730985414	113.5381597327037	0	1.284821738901636	-0.005267372410228133	104.0910253741285	104.0857580017183	0.1787859741034552	104.5880125208964	36.47209451416621	115.3067069055708	0	1.232484949024839	-0.02225082821515356	78.85686321961978	78.83461239140463	0.1176138241113633	110.7779589573182	30.48940068189217	140.6793431209421	0	1.165865999711728	0.1030245572439025	110.086917881806	110.1899424390499	0.06901147646019144	133.7088169198196	4.795310626352401	16.56561278807987	0	1.12147460114729	0.01524144556955535	11.75506071615792	11.77030216172747	0.04837356979375568	16.56561278807987	342.3979015306499	552.3548371505129	0	1.243623431488232	0.04038385031815892	209.9165517695449	209.9569356198631	0.1285780997450501	528.9244772227908	300.3008899625551	336.4311125525488	0	0.9821595868216023	0.03289251132321046	36.09733007867045	36.13022258999366	0.01584959756768858	307.2822830974178	5.955492436349647	6.338832831041162	0	0.6445918330588954	-0.00620944096697977	0.3895498356584948	0.383340394691515	0.001036213903282248	2.892373677690221	92.831786064417	93.19683114738315	0	0.6387683536689456	-0.006251938274811978	0.3712970212409658	0.3650450829661538	0.000987660885562442	41.01736021443778	344.4676494150362	368.2385305415183	0	1.137036136768787	0.00723352471997534	23.76364760176209	23.77088112648207	0.05479064738895804	317.9524833234822	12.31576772254238	20.93219130722469	0	0.9664141657507563	0.01687338473605509	8.599550199946254	8.616423584682309	0.01397015051947085	16.55666208910099	2.590447588614667	2.982375288258634	0	0.7592721102534665	0.005569291757584634	0.3863584078863823	0.3919276996439669	0.002639257213274769	2.435084813248892	2.141824730157913	2.54197707760157	0	0.7947863464346419	0.004041340990243048	0.3961110064534146	0.4001523474436577	0.003516475461104471	1.69853784514814	1.472622141656736	2.232998089834086	0	1.022923761960229	0.0003208968561596663	0.7600550513211906	0.7603759481773502	0.02197250057999125	2.224878124323308	11.92564515072609	13.55162024960839	0	0.7466019094823239	0.02688297475932406	1.599092124122972	1.625975098882296	0.002381915654002619	10.06385193612316	16.77774105821356	66.55985434591769	0	1.144603530337732	0.09533230138062025	49.6867809863235	49.78211328770412	0.05821198655629642	53.45452496731001	6.380226591379488	128.7488859828324	0	1.344471520477077	0.04436637080227655	122.3242930206506	122.3686593914529	0.2881416679273615	112.2034133226005
0.096	382.116136779526	383.7087549842571	0	0.8037012088171198	0.0003459740815145007	1.592272230649553	1.592618204731067	0.003778675891531405	383.7087549842571	76.6412313656959	85.7937464119538	0	0.9763701709000702	0.0039120388153054	9.148603007442603	9.152515046257909	0.01513088100335034	85.7937464119538	99.15802506962939	122.1764469242498	0	1.178138021769707	0.002033840631400813	23.01638801398898	23.01842185462038	0.07613364092491282	122.1764469242498	104.695495859616	141.9403433005879	0	1.238279367286434	0.0008830161235978283	37.24396442484832	37.24484744097192	0.1231956383607301	141.9403433005879	19.77096408787588	21.99908311166254	0	0.9991104242111002	-0.001180174576036826	2.229299198362693	2.228119023786656	0.01815587645223287	21.99908311166254	129.2420386982145	149.8868386689704	0	1.198584884700923	-0.001561024888258578	20.64636099564422	20.64479997075597	0.08966903022866671	149.3848107372045	319.1346373561726	345.7300735341634	0	1.171293219531603	-0.01146872731731593	26.60690490530818	26.59543617799086	0.07207514906941245	333.0304341160799	9.752298923914539	27.81139251309629	0	1.105292880361995	-0.005482836963289403	18.06457642614503	18.05909358918175	0.04249612373779524	25.26823009855929	14.06917269078954	18.12886487189416	0	0.8482646108121699	0.01962556397127503	4.04006661713334	4.059692181104616	0.00541023867665451	18.12886487189416	6.653909501981001	9.937757289492071	0	0.9206557468619685	0.009648510913554457	3.274199276597513	3.283847787511068	0.009678356844089799	9.937757289492071	1.98499256908908	13.45270336744121	0	1.215906492451708	-0.0016646922986984	11.46937549065082	11.46771079835213	0.1030013638190555	13.45270336744121	5.468141670952026	7.765047700125145	0	0.8995001394268873	0.0142827048312389	2.28262332434188	2.296906029173119	0.008166719004577242	6.596223937692558	6.421423303490592	29.3816334612914	0	1.164203873864451	0.01563386649303781	22.94457629130777	22.96021015780081	0.06809950241636654	29.15306931751027	381.7432340240491	385.8349303719373	0	0.8808520784772553	-0.01101351476579216	4.102709862654033	4.091696347888242	0.007030677133144994	278.8638178751588	0.7452878240113358	1.318112858908665	0	1.000675691707824	-1.677925885837491e-05	0.5728418141561878	0.5728250348973295	0.01838503978310792	1.318112858908665	10.88275406182167	22.85939617116317	0	1.072013298412218	0.0002868911027516932	11.97635521823875	11.9766421093415	0.03255587130215256	20.22067980797332	7.332359120127414	18.81427530962804	0	1.066722825488753	0.002332691065136083	11.47958349843549	11.48191618950063	0.03120547413358542	16.61947668210925	0.6922183557003936	10.15787141897222	0	1.307326683720297	-0.0004499786215635572	9.466103041893394	9.46565306327183	0.2140601434211363	10.15787141897222	0.9416978921172248	1.119850452610138	0	0.7909358347950859	3.972227552161523e-05	0.1781128382173919	0.1781525604929135	0.003408881820020507	1.119850452610138	169.7474883652599	186.345698345336	0	1.072230870120977	-0.01577621349946204	16.61398619357556	16.5982099800761	0.03261263955647014	186.345698345336	748.0388357165746	803.7771237765016	0	1.13691698047182	-0.03292630417485886	55.77121436410203	55.73828805992717	0.05473841407275828	738.5008697316053	9.456826153036936	113.5300753357905	0	1.284805461013973	-0.004219710558621724	104.0774688933122	104.0732491827536	0.1787626895924279	104.5803289352273	36.50588778038287	115.3047216311222	0	1.232423279382668	-0.01912430357634633	78.81795815431565	78.7988338507393	0.117555797792272	110.7755891558587	30.49932045576949	140.8078175806506	0	1.165997133082495	0.1059791392389056	110.2025179856422	110.3084971248811	0.06908394405214685	133.8325357053503	4.798062207271994	16.58110611936907	0	1.121602861588489	0.01590773919745919	11.76713617289962	11.78304391209707	0.04842326183394083	16.58110611936907	342.8961250759192	552.9246398350319	0	1.243665254004079	0.04170070573329038	209.9868140533794	210.0285147591127	0.128621136803648	529.4717218148954	302.759170591949	338.8990781633126	0	0.9821891160431281	0.03403270119949967	36.10587487016403	36.13990757136353	0.01585334941044753	309.5382702218351	5.95074728010496	6.332818334361193	0	0.6445557343449205	-0.00736299609225753	0.38943405034849	0.3820710542562325	0.001035905910986936	2.889013759141716	93.78132543179539	94.14568180375215	0	0.6387335376638266	-0.006834060855896324	0.3711904328126473	0.364356371956751	0.000987377357240152	41.42556135243976	346.7670463954782	370.5429804485402	0	1.137067416797412	0.006335783120623968	23.76959826994138	23.77593405306201	0.05480436754536687	319.9452454342916	12.31984718180118	20.94095038093868	0	0.9664703478065392	0.01767858527890709	8.603424613858591	8.621103199137497	0.01397644458651757	16.56416636634819	2.592722785404658	2.98539780432963	0	0.7593516619680681	0.006067812788798756	0.3866072061361731	0.3926750189249718	0.002640956781763527	2.437680349456548	2.13226187404178	2.533163165146692	0	0.7948625786513729	0.004546548291743631	0.3963547428131683	0.400901291104912	0.003518639230638994	1.692849655880069	1.460176004337992	2.220676638540115	0	1.022942632348583	0.0003306750127272827	0.760169959189395	0.7605006342021223	0.02197582246200017	2.212601776623259	11.92495897276438	13.55609255176932	0	0.7466879796709927	0.03092592932333508	1.600207649681613	1.631133579004948	0.00238357727671371	10.06811681372931	16.73423103932255	66.59220156687694	0	1.144816685792563	0.08634485806127715	49.7716256694931	49.85797052755437	0.05831138880087736	53.48598348483117	6.36604502348762	128.9286591866029	0	1.344672966493467	0.04100743942942624	122.5216067236859	122.5626141631153	0.2886064513166095	112.3654137179328
0.098	381.9954896035958	383.5875689136423	0	0.8037015597980715	-0.0001974274754889044	1.592276737521896	1.592079310046407	0.003778686586944878	383.5875689136423	78.57162195630698	87.72400125685806	0	0.9763815107241017	0.002944637687993262	9.14943466286309	9.152379300551083	0.0151322564788402	87.72400125685806	99.15706645735941	122.1788060277324	0	1.178153204627753	0.002554632592199071	23.01918493778081	23.02173957037301	0.07614289259339931	122.1788060277324	104.8728836057054	142.1204171080043	0	1.238286787188998	0.001357692987012014	37.24617580931196	37.24753350229898	0.1232029531813962	142.1204171080043	19.83502086445552	22.06284563873678	0	0.9990915528164402	-0.001137325496773287	2.228962099778038	2.227824774281264	0.01815313105122985	22.06284563873678	129.6529760719535	150.295131349151	0	1.198570311842526	-0.001798029902557091	20.64395330710011	20.64215527719755	0.08965857341756624	149.7917236284325	320.5549679066316	347.1351473140718	0	1.171227684617194	-0.01277381549863457	26.59295322293889	26.58017940744026	0.07203735551205905	334.3824413588848	10.59936958033927	28.65421332539179	0	1.105266180951198	-0.005871821809335099	18.06071556686186	18.05484374505252	0.04248704123566723	26.03384772426714	14.08887862391128	18.15466275279391	0	0.8483225908424515	0.02383258792674092	4.041951540955885	4.065784128882626	0.005412762864677557	18.15466275279391	6.659635841527716	9.946241262384575	0	0.9207163016632948	0.01081462328804229	3.275790797568818	3.286605420856861	0.009683061294425256	9.946241262384575	1.987953924391404	13.45415250998628	0	1.215882801300744	-0.001002687172923368	11.4672012727678	11.46619858559488	0.10298183813456	13.45415250998628	5.47755210368499	7.77840665376299	0	0.8996092639170234	0.01623020566432247	2.284624344413678	2.300854550078001	0.008173878209722754	6.607881241699385	6.428497997059754	29.40833952974666	0	1.16430163989596	0.0173045973607872	22.96253693532611	22.9798415326869	0.06815280960780028	29.17960620421131	382.9051699026316	386.9992887878669	0	0.8808202749456423	-0.007542747020406564	4.101661632255721	4.094118885235314	0.007028880815652799	279.6961283681154	0.7462464413621971	1.319315157032027	0	1.000681568476393	0.000199924628402457	0.5728687910414274	0.5730687156698299	0.01838590559125268	1.319315157032027	10.44896384510774	22.42745999450026	0	1.072018537611089	0.001638479323926049	11.9768576700686	11.97849614939253	0.0325572371398227	19.83863004295535	7.338874700810544	18.82364074570591	0	1.066739174702211	0.003679526571751764	11.48108651832361	11.48476604489537	0.03120955986093323	16.62782133742299	0.6919261086545943	10.15581596580311	0	1.307304491344954	-0.0005324925145142951	9.464422349663028	9.463889857148514	0.2140221373675061	10.15581596580311	0.941489396094517	1.119593644542321	0	0.7909364086994335	-9.414830020687928e-06	0.1781136632778249	0.1781042484478042	0.003408897610760458	1.119593644542321	170.6232080524463	187.2105096883905	0	1.072164786313498	-0.01789536100229102	16.6051969969465	16.5873016359442	0.03259538668901769	187.2105096883905	750.9010857981016	806.6053645486313	0	1.136848831599212	-0.03652103706177463	55.74079978759155	55.70427875052977	0.05470856272915996	741.0912228024461	9.460967086902151	113.5245651126434	0	1.284792682042842	-0.003229576348415679	104.0668276020896	104.0635980257412	0.1787444121894519	104.5750674470387	36.51674339294096	115.2853878683762	0	1.232370696786345	-0.01615644684283174	78.78480092227804	78.76864447543521	0.1175063442799502	110.7566204764397	30.51141616201584	140.9426598107173	0	1.166132301782681	0.1094412350984771	110.321802413603	110.4312436487015	0.06915872127954752	133.9623588337838	4.801150615044826	16.59757275167325	0	1.121736930514996	0.01665039822485859	11.77977173840357	11.79642213662843	0.04847525879291434	16.59757275167325	343.4898256587473	553.5915389396758	0	1.243708055960755	0.04296712765466215	210.0587461532739	210.1017132809286	0.1286651966580861	530.1119856123817	305.4045874203008	341.5543910676711	0	0.9822196226878135	0.03509903124659568	36.11470461612376	36.14980364737036	0.01585722637087041	311.9654631073786	5.945924206454596	6.326696821900001	0	0.6445134732921824	-0.008525926596069997	0.3892985420414752	0.3807726154454052	0.001035545454945409	2.885500926413571	94.71313902447505	95.07681295690512	0	0.6386956661188961	-0.007400591192275575	0.3710745236223431	0.3636739324300675	0.0009870690354196374	41.82494030095818	348.9600636088795	372.7402871465742	0	1.137094594317911	0.005453845797957772	23.77476969189678	23.78022353769474	0.0548162910329394	321.8451347038369	12.32376313584833	20.94968906550892	0	0.9665290914402938	0.01844838822615363	8.607477541434431	8.625925929660584	0.0139830286527725	16.57168114817555	2.595116865974115	2.988586322288428	0	0.7594382022992828	0.006591415131574589	0.3868780411827384	0.393469456314313	0.002642806886059603	2.440422872736012	2.124355453194008	2.526068788166287	0	0.7949480805789817	0.005085040948888292	0.3966282940233908	0.4017133349722791	0.003521067681508651	1.688333628921673	1.448272156874403	2.208900067090178	0	1.022962048435428	0.0003397021164715329	0.7602882080993029	0.7606279102157744	0.02197924093048744	2.200868332795292	11.92778163015587	13.56449865175344	0	0.7467864893134533	0.03523167995084609	1.601485341646725	1.636717021597571	0.002385480453176643	10.07544017349701	16.69014677126762	66.61549506671244	0	1.145008618020094	0.07720177618258259	49.84814651926225	49.92534829544483	0.05840103901748657	53.50962580275984	6.352006226041397	129.0933509712103	0	1.344858590640219	0.03763991218849754	122.7037048329804	122.7413447451689	0.2890353935295	112.5138629278077
0.1	381.8751369696384	383.4666492100274	0	0.8036993434218322	-0.000736037325722133	1.592248277714618	1.591512240388896	0.003778619047999233	383.4666492100274	80.44244965498777	89.59442677897563	0	0.9763896040761247	0.001948853738107985	9.15002827024975	9.151977123987859	0.01513323824651806	89.59442677897563	99.13707758269587	122.1627558517182	0	1.178171803365485	0.003066685114361223	23.02261158390799	23.02567826902235	0.07615422725832001	122.1627558517182	105.0349637648572	142.2860915315344	0	1.238297300442993	0.001818423722619256	37.24930934295455	37.25112776667716	0.1232133182884245	142.2860915315344	19.89915115609966	22.1266918520633	0	0.9990733626403807	-0.001096521962633368	2.228637217926276	2.227540695963642	0.01815048514584106	22.1266918520633	130.0533106815389	150.692444466838	0	1.198553586406813	-0.002056536139276217	20.64119032143835	20.63913378529907	0.08964657351865533	150.1876918505196	321.8333323613541	348.3965916369747	0	1.171154786782921	-0.01418336908193787	26.57744264470262	26.56325927562068	0.07199533907901241	335.5959202181163	11.6343673358637	29.68465728045424	0	1.105237580532715	-0.006290783137235737	18.05658072772777	18.05028994459053	0.04247731420795658	26.96991225177366	14.10947848598409	18.18190928920503	0	0.8483920978993459	0.02821844357572356	4.044212359645211	4.072430803220935	0.005415790430773131	18.18190928920503	6.665604600877362	9.955201347338091	0	0.9207839040459723	0.01202829004702102	3.277568456413708	3.289596746460729	0.009688315958297083	9.955201347338091	1.990786993616727	13.45652765692899	0	1.215870834215385	-0.0003625057755028243	11.46610316908777	11.46574066331227	0.1029719765534521	13.45652765692899	5.487328295510327	7.792467111097131	0	0.8997325865213188	0.01825099612841603	2.286887819458387	2.305138815586803	0.00818197642043798	6.620175722354311	6.435467917449177	29.4367660199396	0	1.164409297671693	0.01896704796304493	22.98233105452737	23.00129810249042	0.06821155855357562	29.20785409855642	384.0526729620182	388.1496204037456	0	0.8808003903709939	-0.00405893919322995	4.101006380920722	4.096947441727492	0.00702775793328196	280.5217164349064	0.7468694750144048	1.320245928821665	0	1.000701361193591	0.0004167963854466981	0.572959657421813	0.5733764538072597	0.01838882189725034	1.320245928821665	10.06761746412624	22.04865787016418	0	1.072031093314252	0.002978527988456673	11.97806187804948	11.98104040603794	0.0325605105931674	19.50361703112114	7.345307262892749	18.83358090233629	0	1.066762811590589	0.005013781332333324	11.48325985811121	11.48827363944354	0.03121546774936268	16.63670573927822	0.6916143635777413	10.1534417438679	0	1.307278424311346	-0.000621219203833549	9.462448599493992	9.461827380290158	0.2139775042970239	10.1534417438679	0.94128901822299	1.119344150788665	0	0.7909351376270539	-5.670338916911444e-05	0.1781118359548438	0.1780551325656747	0.003408862637828962	1.119344150788665	171.5305478374454	188.1057943891878	0	1.072090310968407	-0.02005073520683073	16.59529728694925	16.57524655174242	0.03257595392495421	188.1057943891878	753.8460716241465	809.5131049936745	0	1.136773553430919	-0.04018933352910751	55.70722270305713	55.66703336952802	0.05467560744250255	743.7536972517421	9.464843870912887	113.5214933242033	0	1.284783211656464	-0.002292680565026961	104.0589421338554	104.0566494532904	0.1787308681676263	104.5721002379169	36.49354244444724	115.2373023765832	0	1.232326744124022	-0.01333627245073014	78.75709620458669	78.74375993213596	0.1174650231106751	110.7100944086159	30.52557187206564	141.0842956810208	0	1.166272128976605	0.1133901057663406	110.4453337031888	110.5587238089552	0.06923616078686937	134.0986990605739	4.804558304529321	16.61505190539735	0	1.121877423512545	0.01746629894476617	11.79302730192326	11.81049360086803	0.04852980712257067	16.61505190539735	344.1517984381064	554.3282498105331	0	1.243751790501987	0.0441803906398093	210.1322709817869	210.1764513724267	0.1287102320907596	530.8191402884316	308.1675043405686	344.3273930592166	0	0.9822510403513594	0.0360884214731376	36.12380029717485	36.15988871864798	0.01586122009793969	314.5002380072257	5.941026715091159	6.320472652560885	0	0.6444650026191051	-0.009697241770853831	0.3891431792405805	0.3794459374697267	0.001035132185372164	2.881836562760608	95.62507290525036	95.98807111371931	0	0.638654822484626	-0.007951348975621601	0.3709495574445724	0.3629982084689508	0.0009867366217487981	42.21455307221517	351.0316921282409	374.8154537666181	0	1.137117740114544	0.004586806674485685	23.77917483170268	23.78376163837717	0.05482644774229013	323.6391995874004	12.32750895917241	20.95839161115116	0	0.9665902794757693	0.01918150950178987	8.611701142476958	8.630882651978748	0.01398988998167068	16.5791927874606	2.597625491688186	2.991936540504448	0	0.7595320666746602	0.007139039333983525	0.387172009482278	0.3943110488162616	0.002644815016177123	2.443309454734683	2.117911857705919	2.52050111915528	0	0.7950434332150653	0.005655679507936376	0.3969335819414245	0.4025892614493609	0.003523777875002008	1.684862611904057	1.436908887605819	2.197666362664775	0	1.022981965813498	0.0003479459722122072	0.7604095290867436	0.7607574750589559	0.02198274820994341	2.189675786730927	11.93373789567591	13.57646513030175	0	0.7468982087456646	0.03979164807121014	1.602935586554629	1.642727234625839	0.002387640654578528	10.08555404761364	16.6454672977019	66.6295229146408	0	1.145178956704471	0.06789882921528849	49.91615678772362	49.9840556169389	0.05848071841620738	53.52527054829994	6.338097703754584	129.2428281446751	0	1.345028343596066	0.03426031980339981	122.8704701211171	122.9047304409205	0.2894282184303394	112.648640796531
0.102	381.75482328973	383.3457393609126	0	0.8036945796604524	-0.00127103824153821	1.592187109424191	1.590916071182653	0.003778473887429379	383.3457393609126	82.34616970107098	91.49747172428886	0	0.9763943576798177	0.0009250817048883596	9.150376941512985	9.151302023217873	0.01513381491416765	91.49747172428884	99.12098033617822	122.151209571542	0	1.17819376357081	0.00357102942968693	23.02665820593409	23.03022923536378	0.07616761268039869	122.151209571542	105.1967130796042	142.4523189422052	0	1.238310819599167	0.00226667282312944	37.25333918977779	37.25560586260092	0.1232266482214634	142.4523189422052	19.96200374892218	22.18927000073387	0	0.9990558207968929	-0.001057708448251168	2.228323960259944	2.227266251811693	0.0181479339102367	22.18927000073387	130.4435156072521	151.0792217080577	0	1.198534524907181	-0.002335775801992685	20.63804187660759	20.6357061008056	0.08963289953539204	150.5731574365718	322.9790164586518	349.5235805165274	0	1.171073970168272	-0.01569368763364259	26.56025774550934	26.54456405787569	0.07194878709652866	336.6796952955656	12.76619718695042	30.81161042276291	0	1.105206940228864	-0.006738790648429818	18.05215202646092	18.04541323581249	0.04246689588246728	27.99363826795751	14.13095307478167	18.21059685066172	0	0.848473604497378	0.0327786930003314	4.046865082879725	4.079643775880056	0.005419342814236552	18.21059685066172	6.671812338759247	9.964640968293919	0	0.9208588328170229	0.01328873737152714	3.279539892163145	3.292828629534672	0.00969414341626967	9.964640968293919	1.993501970127875	13.45980590537589	0	1.215870214666597	0.0002576132981343987	11.46604632194988	11.46630393524801	0.1029714660345719	13.45980590537589	5.497465937357105	7.807234312978858	0	0.8998706288297574	0.02034426400910215	2.289424111612651	2.309768375621754	0.008191050710145137	6.633113569651858	6.442343457113325	29.46692242526085	0	1.164526804695444	0.02062342933912278	23.00395553880841	23.02457896814753	0.06827574002290641	29.23782241881016	385.1868721611414	389.2870510874571	0	0.880792462444979	-0.0005662367361381101	4.100745163051862	4.100178926315723	0.007027310292927452	281.3414391675768	0.7473711528463099	1.321119345829953	0	1.000735076928661	0.0006337168690140198	0.5731144761146286	0.5737481929836427	0.01839379071718674	1.321119345829953	9.73347687516314	21.71774673524722	0	1.072050904503969	0.004307659818113409	11.97996220026597	11.98426986008408	0.03256567632551129	19.21100112755644	7.351663450292109	18.84409773246342	0	1.066793670432087	0.006336429141862069	11.48609785302946	11.49243428217132	0.03122318240007494	16.64613137730732	0.6912857871892529	10.15073207015188	0	1.307248216036539	-0.0007155136443819058	9.460161796607011	9.459446282962629	0.2139257920610809	10.15073207015188	0.9410941572013385	1.119099305811753	0	0.7909320892665984	-0.0001023050268188119	0.1781074536372333	0.1780051486104145	0.003408778765139147	1.119099305811753	172.4334053966529	188.9954366419403	0	1.072007307047809	-0.02223961009120076	16.58427085537857	16.56203124528736	0.03255430944817307	188.9954366419403	756.7781900839688	812.4046907430189	0	1.136691006477746	-0.04392602623050336	55.6704266852806	55.62650065905009	0.05463949283247934	746.4003807657009	9.468478547174348	113.520740146324	0	1.284776874731851	-0.001404460816750416	104.0536660599664	104.0522615991496	0.1787218060221983	104.5713143765585	36.44861701470644	115.1725366163244	0	1.232290998204466	-0.01065203006660762	78.7345716316846	78.72391960161799	0.1174314280493535	110.6476051619215	30.54166501454598	141.2331219059051	0	1.16641721083957	0.1178034703137515	110.5736534210454	110.6914568913591	0.06931660207234294	134.24194115023	4.808266663882319	16.63357931043329	0	1.122024929416772	0.01835206900160513	11.80696057754937	11.82531264655097	0.04858714432373279	16.63357931043329	344.8443958965817	555.09704038811	0	1.243796407915278	0.04533791718755702	210.2073065743408	210.2526444915283	0.1287561928967203	531.557052732398	310.7465910095824	346.9167310333505	0	0.9822832999718948	0.03699791268255767	36.13314211108555	36.17014002376811	0.01586532189690139	316.8673435511783	5.936058838158486	6.314150827306666	0	0.6444102805506942	-0.01087586211090271	0.3889678512590831	0.3780919891481804	0.001034665807837298	2.878022427165336	96.50456730400444	96.86689690868293	0	0.6386110910571	-0.008486196283167434	0.3708158009616699	0.3623296046785025	0.0009863808256104084	42.58888362013846	352.9819179032905	376.7684775584176	0	1.137136920715235	0.003733727059157812	23.78282592806789	23.78655965512705	0.05483486589159454	325.3274355801481	12.33107840772769	20.96704242957261	0	0.9666537906706651	0.01987673131264345	8.616087290532288	8.635964021844933	0.01399701537161655	16.58668771938234	2.600244355628464	2.995444052873805	0	0.7596335753835413	0.007709530084489764	0.3874901671608508	0.3951996972453406	0.002646988386630547	2.446337060621744	2.112759951501361	2.516289620515004	0	0.7951491961775761	0.006257196180530805	0.3972724728331125	0.4035296690136433	0.003526786378894093	1.682324297694283	1.426082302882853	2.186971320348604	0	1.023002338246471	0.000355375555006782	0.7605336419107441	0.7608890174657509	0.02198633619885631	2.179019948192591	11.94256093759957	13.59172565974733	0	0.7470238811874207	0.04459621495330268	1.604568507194454	1.649164722147757	0.002390072959243825	10.09826981411879	16.60017774601151	66.63408082609885	0	1.145327323220758	0.05843317646392271	49.97546990362343	50.03390308008735	0.05855020841408674	53.53274258306237	6.324308386245709	129.3769495546738	0	1.345182160559814	0.0308655734943447	123.0217755949337	123.0526411684281	0.2897846268796792	112.7696200473111
0.104	381.6342728122388	383.2245625356039	0	0.8036872826774252	-0.001803694874981171	1.592093418240048	1.590289723365067	0.003778251545663973	383.2245625356039	84.3117654422559	93.46211307239292	0	0.976395679589779	-0.0001262742797054196	9.150473904416724	9.15034763013702	0.01513397528118292	93.46211307239292	99.11993558635993	122.1553206485024	0	1.178219037673894	0.004068699961874488	23.03131636218063	23.0353850621425	0.07618302093623928	122.1553206485024	105.3651491915543	142.6260956522859	0	1.238327267066353	0.002703953182433161	37.25824250754916	37.26094646073159	0.1232428674229436	142.6260956522859	20.02295510886012	22.2499560480928	0	0.9990388954278657	-0.001020813868919851	2.228021753101604	2.227000939232684	0.01814547267226836	22.2499560480928	130.8226662633225	151.4545103642256	0	1.198512950861227	-0.002634905255610457	20.63447900615869	20.63184410090308	0.08961742566384388	150.947170707614	324.0006440387098	350.5246314848678	0	1.170984699909958	-0.01730072191703937	26.54128816807498	26.52398744615795	0.0718974006189872	337.6419593456433	13.93445117284779	31.97464659532191	0	1.105174125702055	-0.007214847657856586	18.04741027013199	18.04019542247413	0.04245574110867491	29.0501229301101	14.1532797846259	18.24071346934221	0	0.848567570400845	0.03750822928690355	4.049925455429413	4.087433684716316	0.005423441099612116	18.24071346934221	6.678255077905984	9.97456283532806	0	0.9209413619145335	0.01459509079848282	3.281712666623592	3.296307757422075	0.009700566020635945	9.97456283532806	1.996107315932741	13.46396595434781	0	1.215880598483289	0.000859504794587057	11.46699913362048	11.46785863841507	0.1029800228127169	13.46396595434781	5.507960154351654	7.822712863551895	0	0.9000239062584595	0.02250910244530579	2.292243606754935	2.314752709200241	0.008201138237209393	6.6467004393798	6.449133340817179	29.49881905089055	0	1.164654130954113	0.02227572240847954	23.02740998766489	23.04968571007337	0.06834535282709588	29.2695213947191	386.3072303584705	390.4110398796572	0	0.8807965140436607	0.002930863755479578	4.100878657431232	4.103809521186712	0.007027539057795519	282.1549435240784	0.7479029670607765	1.322086803899612	0	1.000782714375641	0.0008505439716973374	0.5733332928671381	0.5741838368388354	0.0184008135192949	1.322086803899612	9.44084611923555	21.42902596631929	0	1.072077913366275	0.005626426652759801	11.98255342043097	11.98817984708374	0.0325727201571838	18.95573837144268	7.357947020129507	18.85519080069718	0	1.066831690596393	0.007648363775274789	11.4895954167924	11.49724378056767	0.03123268998678746	16.65609765695158	0.6909432778542829	10.14767288044084	0	1.307213630201918	-0.0008146830516608333	9.457544285638216	9.456729602586554	0.2138666014130489	10.14767288044084	0.9409049533408713	1.118859170283621	0	0.7909273249906769	-0.0001463877938622642	0.1781006047366124	0.1779542169427502	0.003408647684791166	1.118859170283621	173.3130171055099	189.8606617026699	0	1.071915649242686	-0.02445872846744364	16.57210332562749	16.54764459716005	0.03253042503792734	189.8606617026699	759.6444601719503	815.2270962177712	0	1.136601062375405	-0.04772493182023092	55.63036097764107	55.58263604582083	0.0546001690824069	748.9825314969372	9.471892240374382	113.5221987191959	0	1.284773512247727	-0.0005601117672344969	104.0508665905888	104.0503064788216	0.1787169976743331	104.5726091128518	36.39497538246439	115.1038630578013	0	1.232263071951437	-0.008091270425620379	78.71697894576256	78.70888767533694	0.1174051888232012	110.5814205051391	30.55956731459176	141.3895056589921	0	1.166568114736278	0.1226577109167365	110.7072806334836	110.8299383444003	0.06940037052915016	134.3924414892165	4.812256020737894	16.65318707405065	0	1.122180008369165	0.01930411616436838	11.82162693714839	11.84093105331276	0.04864749825867319	16.65318707405065	345.539922436742	555.8701260013845	0	1.243841855758769	0.04643727645341066	210.2837662881892	210.3302035646426	0.1288030260055476	532.2991148466081	313.0984478930617	349.2789820521276	0	0.9823163299339153	0.03782465856081821	36.14270950050511	36.18053415906592	0.01586952274144426	319.0271110458193	5.931024899805994	6.307736750708609	0	0.6443492712925339	-0.01206061886190306	0.3887724697645178	0.3767118509026148	0.001034146087373881	2.874060551948917	97.34283349034422	97.70450197903692	0	0.6385645567601386	-0.009005034339633611	0.3706735230323408	0.3616684886927072	0.0009860023621764504	42.94408205344664	354.8044343208501	378.5930624318029	0	1.137152198262798	0.002893645865736826	23.78573446508706	23.7886281109528	0.05484157195915227	326.9044045045828	12.33446522437206	20.97562570700129	0	0.9667194999260742	0.02053289754253709	8.620627585086684	8.641160482629221	0.0140043911757985	16.59415215737397	2.602968318290948	2.999103488813223	0	0.7597430323132917	0.008301644030383882	0.3878335264918916	0.3961351705222754	0.002649333912372182	2.449501844445311	2.108749589400931	2.513284564488403	0	0.7952659054921887	0.00688820358374774	0.3976467715037248	0.4045349750874725	0.003530109215343695	1.680620230388701	1.415860322087585	2.176882538455965	0	1.023023117735043	0.0003619609319141314	0.7606602554364655	0.7610222163683796	0.02198999648078262	2.168968169116665	11.95389447561656	13.60992319508014	0	0.7471642197257321	0.04963478687883526	1.606393932584738	1.656028719463573	0.002392792007913217	10.11333120828414	16.55426992106178	66.62897449980088	0	1.145453334012471	0.04880348520066717	50.02590109353844	50.0747045787391	0.05860929253447197	53.53187499364977	6.310628815635872	129.4955682617709	0	1.345319963181834	0.0274530306713174	123.1574864154637	123.184939446135	0.2901043012568423	112.8766682301437
0.106	381.5131895276643	383.1028214867719	0	0.8036774604407357	-0.002335353045973418	1.59196731215362	1.589631959107646	0.003777952278981185	383.1028214867719	86.27757116929364	95.42667885290248	0	0.9763934791855071	-0.001204820376584762	9.150312503985436	9.149107683608852	0.01513370834089513	95.42667885290248	99.11762646928642	122.1587661015759	0	1.178247584922794	0.00456072225078907	23.03657891003871	23.0411396322895	0.07620042839950998	122.1587661015759	105.5280693521544	142.7952006917698	0	1.238346575385824	0.003131813881537939	37.26399952573387	37.26713133961541	0.1232619104958622	142.7952006917698	20.08112989414154	22.30787419067251	0	0.9990225559722691	-0.000985749875985041	2.227730046406959	2.226744296530974	0.01814309695226086	22.30787419067251	131.1838461517766	151.8113671896963	0	1.19848869542271	-0.002953010400673206	20.63047404832036	20.62752103791969	0.08960003176641347	151.3028115217372	324.9065480731772	351.4079770276309	0	1.170886463931239	-0.01900010662476774	26.52042906107843	26.50142895445367	0.0718408956158092	338.4906311196485	15.15116091221047	33.18578000620424	0	1.105139007433175	-0.007717903815518986	18.04233699780929	18.03461909399377	0.04244380645804736	30.15027881880245	14.1764332257481	18.27224345218222	0	0.8486744408823681	0.04240131233756746	4.053408914096556	4.095810226434123	0.005428105959030417	18.27224345218222	6.684928426862843	9.98496906981185	0	0.9210317598579323	0.01594638900967942	3.284094253939328	3.300040642949007	0.009707605864564138	9.98496906981185	1.998612862173098	13.46899127049835	0	1.215901675023743	0.001445062879035389	11.46893334544621	11.47037840832525	0.1029973931094804	13.46899127049835	5.518805718919225	7.838906971352033	0	0.9001929274839835	0.02474453696692515	2.295356715465883	2.320101252432808	0.008212276248374832	6.660941656726522	6.455845228557635	29.5324672774897	0	1.164791257352758	0.02392561905257198	23.05269642987949	23.07662204893207	0.06842040298757092	29.30296232856548	387.3893485140732	391.4971831751104	0	0.8808125520563482	0.006427531569980138	4.101407129467276	4.107834661037256	0.007028444682707761	282.9446244439064	0.7482184501334372	1.322901690989353	0	1.000844262337165	0.001067111498287836	0.5736161293576282	0.574683240855916	0.01840989099932739	1.322901690989353	9.184887270499704	21.17765326648496	0	1.07211206485415	0.006935292894373336	11.98583070309088	11.99276599598526	0.03258162894375137	18.73354439276789	7.36416269685861	18.86686106580576	0	1.066876816039371	0.00895037635194834	11.4937479925952	11.50269836894715	0.03124397812253034	16.66660523854656	0.6905899231731895	10.14425284672931	0	1.307174462853567	-0.0009179892268582538	9.45458091278298	9.453662923556122	0.2137995896748928	10.14425284672931	0.9407198262373619	1.118622069883693	0	0.7909208996411424	-0.0001891247212047894	0.178091368367536	0.1779022436463312	0.003408470910949691	1.118622069883693	174.1788028850423	190.7108810605953	0	1.071815226132748	-0.026704268926605	16.5587824444796	16.532078175553	0.03250427664160697	190.7108810605953	762.4578962857494	817.9932989267274	0	1.136503605951988	-0.05157878607206254	55.58698142705006	55.535402640978	0.05455759285684655	751.5120508827275	9.475107876046918	113.5257784469339	0	1.28477298206153	0.0002453851816746488	104.0504251857053	104.050670570887	0.178716239520575	104.5758989278793	36.31810623547614	115.0165603834587	0	1.232242616382691	-0.005640908273638053	78.70409505625616	78.69845414798253	0.1173859726960005	110.4973948587477	30.57914601138458	141.5537847292288	0	1.166725377694309	0.1279280811043068	110.8467106367399	110.9746387178442	0.06948777664944776	134.5505282166953	4.816505941676868	16.67390386782099	0	1.122343190146339	0.02031865781094239	11.83707926833318	11.85739792614413	0.04871108656664479	16.67390386782099	346.2394322183264	556.6484674036913	0	1.243888078988924	0.0474761823031693	210.3615590030617	210.4090351853648	0.1288506756042477	533.04624467615	315.3010297357374	351.4920768328542	0	0.9823500561643248	0.03856591862020201	36.15248117849665	36.19104709711685	0.01587381328491076	321.0507139558573	5.925929706618286	6.301236422468704	0	0.6442819455044729	-0.01325025445277673	0.3885569703031942	0.3753067158504175	0.001033572852533219	2.869953336339023	98.14188512921481	98.50290032292284	0	0.6385153049464837	-0.009507800312923869	0.370522994020944	0.3610151937080202	0.0009856019506239901	43.28105236631662	356.4835585667322	380.2735353088761	0	1.137163630436333	0.00206558917748246	23.78791115296636	23.78997674214385	0.0548465906389471	328.3565717272579	12.33766433604706	20.98412660814609	0	0.9667872784791002	0.02114890945085652	8.625313362648178	8.646462272099035	0.01401200332019126	16.60157304751426	2.605792299722333	3.002909410447475	0	0.7598607238107862	0.008914057995573548	0.3882030527295683	0.3971171107251419	0.002651858187160501	2.452799879609961	2.105748025934975	2.511353445939687	0	0.7953940715630488	0.007547204028800242	0.398058215975912	0.4056054200047122	0.003533761813646902	1.679663402661118	1.406204742763599	2.167361483944829	0	1.023044254577845	0.0003676731935795919	0.7607890679876502	0.7611567411812298	0.02199372033453597	2.159482055961238	11.96760181887646	13.63091905489981	0	0.7473199045291486	0.05489586530305106	1.608421370720304	1.663317236023355	0.002395811963148926	10.13064392766315	16.50774289816945	66.61402207971946	0	1.145556604271762	0.03901003906967047	50.06726914248035	50.10627918155002	0.05865775846969788	53.52251119051025	6.29705137065112	129.5985341136767	0	1.345441661832036	0.02402055598835281	123.2774621870373	123.3014827430256	0.2903869108520291	112.9696500296545
0.108	381.3912572536843	382.9801986311921	0	0.803665114339008	-0.002867439124842076	1.591808816632699	1.588941377507857	0.003777576147819509	382.9801986311921	88.17694473729296	97.32452074389793	0	0.9763876671088202	-0.002310193163829778	9.149886199768819	9.147576006604989	0.01513300327604887	97.32452074389792	99.09468837427559	122.1421764637608	0	1.178279371290907	0.005048101247608416	23.04243998823758	23.04748808948519	0.07621981568229103	122.1421764637608	105.6714869799277	142.9456324120943	0	1.238368687436196	0.003551828204618372	37.27059360396199	37.27414543216661	0.1232837223971799	142.9456324120943	20.13586012910723	22.36235603897818	0	0.9990067734597559	-0.0009524090923844841	2.227448318963336	2.226495909870951	0.01814080250534975	22.36235603897818	131.5200768800406	152.1427885164066	0	1.198461597973687	-0.003289112038342882	20.62600074840433	20.62271163636599	0.08958060381659332	151.6330995278147	325.7044761000315	352.1812703886566	0	1.170778774577158	-0.02078719381141811	26.49758148243649	26.47679428862507	0.07177900406388484	339.2330720311857	16.43566749211017	34.46433513969086	0	1.10510146094795	-0.008246868063201629	18.03691451564389	18.02866764758069	0.04243105030658104	31.31165959471462	14.20038501376106	18.30516716812069	0	0.8487946450664163	0.04745160722200494	4.057330547137622	4.104782154359627	0.005433357597868362	18.30516716812069	6.69182759836598	9.995861228109348	0	0.9211302892674721	0.0173415977663309	3.286692031977037	3.304033629743368	0.009715284756631092	9.995861228109348	2.001026891772443	13.47486722150994	0	1.215933168131223	0.00201622755308953	11.47182410218441	11.4738403297375	0.1030233537109749	13.47486722150994	5.529997101836256	7.855820531523109	0	0.9003781940415642	0.0270495524434408	2.298773877243412	2.325823429686853	0.008224502093845114	6.675842285329696	6.462484726492378	29.56787817914472	0	1.164938173848937	0.02557446412369587	23.07981898852865	23.10539345265235	0.06850090274162242	29.33815622314541	388.4077007610781	392.5199497797542	0	0.8808405662710103	0.009918624068339234	4.102330394607724	4.112249018676063	0.007030026851403105	283.6920535482625	0.7480874101807554	1.32333361436762	0	1.000919698152806	0.001283228323185374	0.5739629758636787	0.5752462041868641	0.01842102284524852	1.32333361436762	8.961089656463873	20.95911381864599	0	1.072153306175498	0.008234620332413144	11.9897895418497	11.99802416218211	0.03259239043527275	18.54042476403931	7.370312580146997	18.87910720899048	0	1.066928994693844	0.01024313396064664	11.49855149488283	11.50879462884348	0.03125703570135346	16.6776527911657	0.6902290718653631	10.14046360019062	0	1.307130544407119	-0.001024651139731111	9.451259179464985	9.450234528325254	0.2137244742121401	10.14046360019062	0.9405393271476111	1.118388448855335	0	0.7909128613623408	-0.0002306923911917581	0.1780798140989159	0.1778491217077241	0.003408249775086398	1.118388448855335	175.0450892466755	191.5604158163603	0	1.07170594245459	-0.02897181548269123	16.54429838516741	16.51532656968472	0.03247584496963137	191.5604158163603	765.2457773732407	820.7305496472001	0	1.136398537402156	-0.05547918360900553	55.54025145756835	55.48477227395934	0.05451172825719128	754.0139546269365	9.478147581342139	113.5314029123873	0	1.28477515959783	0.001017232261977803	104.0522380987832	104.0532553310452	0.178719353366648	104.5811116225241	36.20173579002958	114.8941715264771	0	1.232229322426396	-0.003287284525914805	78.69572302097343	78.69243573644752	0.1173734859314375	110.379715436281	30.6002648222902	141.726267616607	0	1.166889505101968	0.133588913284803	110.992413881032	111.1260027943168	0.06957911534987747	134.7165013004154	4.820995267738675	16.69575486915044	0	1.122514972698311	0.02139175044977513	11.85336785096199	11.87475960141176	0.04877811615565854	16.69575486915044	346.9575890375413	557.4466308504468	0	1.243935020088259	0.04845249062927119	210.4405893222762	210.4890418129055	0.1288990832604386	533.812388838112	317.3221507367908	353.5238049415157	0	0.9823844022232938	0.03921905205914114	36.16243515266577	36.20165420472491	0.01587818387089138	322.9087243199841	5.920778435628158	6.294656326076587	0	0.6442082807712305	-0.01444342334607312	0.3883213137945022	0.3738778904484291	0.001032945999359754	2.865703501812261	98.9051423277532	99.26551234893931	0	0.638463421214325	-0.009994463990245415	0.3703644851763478	0.3603700211861024	0.0009851803124829135	43.6013178611206	358.0070067231938	381.7976212191493	0	1.137171270410758	0.001248579519150317	23.78936591643633	23.79061449595548	0.05484994481393123	329.6733370917896	12.34067018376012	20.99252961240467	0	0.9668569940833086	0.02172372159976277	8.630135707044786	8.651859428644549	0.01401983732028556	16.60893675414185	2.608710520284177	3.006855558767535	0	0.7599869176405954	0.009545377281886269	0.3885996612014713	0.3981450384833575	0.002654567463699976	2.45622654108823	2.103638498631224	2.510379570200402	0	0.7955341772861786	0.00823259900429729	0.3985084725648801	0.4067410715691774	0.003537758966516961	1.679377307033851	1.39703281909707	2.158325071174496	0	1.023065697429159	0.0003724843969526768	0.7609197676804728	0.7612922520774255	0.0219974987438385	2.150478824524054	11.9833950127351	13.65442211525161	0	0.7474915802442503	0.06036711919959406	1.610659983316912	1.671027102516506	0.002399146471715799	10.15000008066831	16.46060354947622	66.58905663693687	0	1.145636751828668	0.02905483581787847	50.09939825164277	50.12845308746066	0.05869540025758396	53.50450702766292	6.283534714976575	129.6859267719517	0	1.345547436794993	0.0205574314645329	123.3818346255105	123.4023920569751	0.2906327659292561	113.0486378674215
0.11	381.2681396789122	382.8563560895866	0	0.8036502388015908	-0.003401459099490001	1.59161786977386	1.58821641067437	0.003777123005273799	382.8563560895866	89.97366608635505	99.11941256459914	0	0.9763781551261717	-0.003442079359629251	9.149188557603726	9.145746478244096	0.01513184944517717	99.11941256459914	99.05167871429632	122.1061055080854	0	1.178314369298259	0.005531810081037377	23.04889498370808	23.05442679378912	0.07624116752546574	122.1061055080854	105.7948582640407	143.076835111028	0	1.238393556549186	0.003965581873738337	37.27801126511354	37.28197684698728	0.12330825854726	143.076835111028	20.18657166559451	22.41282708640712	0	0.9989915208367935	-0.000920663355224502	2.227176084167836	2.226255420812612	0.01813858536853979	22.41282708640712	131.8276193318919	152.4450115130932	0	1.198431506663859	-0.0036421711017921	20.6210343523031	20.6173921812013	0.08955903430503515	151.9342843665703	326.4019230223226	352.851918691244	0	1.170661170043136	-0.0226570865325946	26.47265275545402	26.44999566892143	0.07171147491234442	339.8764070735195	17.76525116111611	35.78757646117635	0	1.105061366973448	-0.008800621735797588	18.03112592179603	18.02232530006023	0.04241743289343924	32.51360595791167	14.22510435590169	18.33946163693829	0	0.8489285943917285	0.05265222390972701	4.061705057126875	4.114357281036602	0.005439215705018105	18.33946163693829	6.698947517809388	10.00724041719559	0	0.9212372064762798	0.01877962325318596	3.289513276133014	3.3082928993862	0.009723624202516688	10.00724041719559	2.00335965941628	13.48158462669675	0	1.215974836815012	0.00257497130513856	11.47564999597534	11.47822496728048	0.1030577123627266	13.48158462669675	5.541528663332128	7.873457350808929	0	0.9005802001396356	0.02942311853079379	2.302505568946006	2.3319286874768	0.008237853257491698	6.69140731823593	6.469055924058585	29.60506259851077	0	1.165094877203409	0.02722319944513615	23.10878347500705	23.13600667445219	0.06858686933746982	29.37511385545808	389.3559523182311	393.4729988167638	0	0.8808805283579604	0.01339871431342329	4.103647784219246	4.11704649853267	0.007032284418066906	284.3926616957041	0.7474840434511167	1.323356504935703	0	1.001008986078466	0.001498677874609776	0.5743737836099767	0.5758724614845865	0.01843420749164174	1.323356504935703	8.765678474588668	20.76962882841873	0	1.07220158619275	0.009524654559657269	11.9944256992704	12.00395035383006	0.03260499311293006	18.37303633311671	7.376400503775961	18.89192990330474	0	1.066988177733483	0.01152715985009288	11.50400223967868	11.51552939952877	0.03127185270893555	16.68924076088251	0.6898638754778006	10.13629941139715	0	1.307081741510636	-0.001133847858283831	9.447569383777637	9.446435535919353	0.213641035632343	10.13629941139715	0.9403613909929378	1.118156123267823	0	0.7909032514958745	-0.0002712695212554579	0.1780660017961412	0.1777947322748857	0.003407985422958316	1.118156123267823	175.9028440641809	192.400231796146	0	1.071587721495179	-0.03125633141757032	16.52864406338264	16.49738773196507	0.03244511611576574	192.400231796146	767.979925031363	823.4106515955516	0	1.136285774586785	-0.05941652519819337	55.49014308938687	55.43072656418867	0.05446254782177667	756.4623195731109	9.481034975554971	113.5390125909665	0	1.284779938420818	0.001760785360988777	104.0562168300506	104.0579776154116	0.1787261872059994	104.5881908252266	36.04745091483467	114.7381276072857	0	1.232222922526676	-0.001016229098479974	78.69169292154953	78.69067669245105	0.1173674750988297	110.2297550530173	30.62278509340153	141.9072340615334	0	1.167060969699607	0.1396138217656592	111.1448351463662	111.2844489681318	0.0696746654548948	134.8906330280924	4.825702381041996	16.71876195771053	0	1.122695820961292	0.02251931870974602	11.87054025795878	11.89305957666853	0.04884878279434672	16.71876195771053	347.7081321362035	558.2782541057085	0	1.243982619192922	0.04936419541001102	210.5207577740949	210.570121969505	0.1289481880456853	534.6106049125397	319.0961505283956	355.3084807894501	0	0.9824192893899868	0.03978151313950615	36.17254874791495	36.21233026105445	0.0158826245432157	324.5411365466684	5.915576649913903	6.288003444845141	0	0.6441282620676667	-0.01563869305485455	0.3880654879860926	0.372426794931238	0.001032265495261878	2.86131410535253	99.63054222114137	99.99027546509816	0	0.6384089912445443	-0.01046502412015011	0.3701982680769424	0.3597332439567923	0.0009847381701596444	43.90399474260893	359.3747769289527	383.1653264665859	0	1.137175166864131	0.0004416449423600141	23.79010789269078	23.79054953763314	0.05485165555127296	330.8547054778281	12.34347778958553	21.00081958647601	0	0.966928511175246	0.02225633806317892	8.635085458827305	8.657341796890485	0.01402787829636316	16.61622991010533	2.611717250642734	3.010935609288542	0	0.7601218620723634	0.01019414388986298	0.3890242147559452	0.3992183586458082	0.002657467636203524	2.459777120656765	2.102317242313058	2.510259072540598	0	0.7956866763564008	0.008942698732523749	0.3989991314950161	0.4079418302275399	0.003542114791170871	1.679693938262805	1.388356350576754	2.149784750844077	0	1.023087393353619	0.0003763675270762478	0.7610520327402471	0.7614284002673234	0.02200132240647656	2.141969883230921	12.00115551326192	13.68030953525372	0	0.7476798536403821	0.06603545871522977	1.613118563276568	1.679154021991798	0.002402808631014928	10.17131649351868	16.41286703039715	66.55392870368655	0	1.145693401284568	0.01894167172761407	50.12212000156178	50.1410616732894	0.05872202058143196	53.47773296949749	6.270145593377653	129.757135882819	0	1.345636625750898	0.01708065187157466	123.4699096375698	123.4869902894414	0.2908402315131626	113.1130805531103
0.112	381.143480462441	382.7309357824697	0	0.8036328209225555	-0.003938997505826323	1.591394317534547	1.58745532002872	0.00377659248578038	382.7309357824697	91.68490998535093	100.8285229873475	0	0.9763648559346471	-0.004600235258316156	9.148213237254916	9.1436130019966	0.01513023636216045	100.8285229873475	99.00405608368376	122.0660093503362	0	1.178352557770139	0.006012779324966512	23.05594048732753	23.06195326665249	0.07626447265233326	122.0660093503362	105.9080386335172	143.1986555049085	0	1.238421146559138	0.004374661595457109	37.28624220979591	37.29061687139136	0.1233354848777572	143.1986555049085	20.2324207407111	22.4584432749822	0	0.9989767733176645	-0.0008903619771133174	2.226912896248222	2.226022534271109	0.01813644191136915	22.4584432749822	132.1051838474056	152.7167244469767	0	1.19839827891144	-0.004011093778622368	20.61555169334978	20.61154059957116	0.08953522261679035	152.2050585770979	327.0058614926554	353.4268136070056	0	1.170533215645274	-0.02460467273871576	26.44555678708893	26.42095211435021	0.07163807494470276	340.4272654223074	19.09616128382494	37.11173837555084	0	1.105018611541034	-0.009378031815031589	18.02495512354093	18.01557709172589	0.04240291636119271	33.71635302730941	14.25055792143504	18.3751004063474	0	0.8490766811683063	0.05799575858611807	4.066546726326238	4.124542484912356	0.005445699406512253	18.3751004063474	6.706282848696941	10.01910732865304	0	0.9213527612091439	0.02025932508575652	3.292565154870339	3.312824479956096	0.009732645391811991	10.01910732865304	2.005619877643131	13.48913625980972	0	1.21602647572573	0.003123286063830408	11.48039309610276	11.48351638216659	0.103100308036942	13.48913625980972	5.553394703987252	7.891821234369619	0	0.9007994326270966	0.03186421406693329	2.306562316315434	2.338426530382367	0.008252367398079578	6.707641751888971	6.475560497534799	29.64402973675289	0	1.165261368447535	0.02887230979493735	23.13959692942315	23.16846923921809	0.06867832367015501	29.41384437661032	390.2371758781697	394.3593961144422	0	0.8809323909409601	0.01686212276049459	4.105358113512002	4.122220236272497	0.007035215352364305	285.0486683651473	0.7466537220183268	1.323215396805999	0	1.001112075644609	0.001713217882239982	0.5748484569054318	0.5765616747876718	0.01844944186735465	1.323215396805999	8.595187892640908	20.60572854642967	0	1.072256854761807	0.01080551276119485	11.99973514102757	12.01054065378876	0.03261942601003295	18.2283094751336	7.38242766245126	18.9053273442575	0	1.067054318746936	0.01280281502808312	11.51009686677816	11.52289968180624	0.03128842001107961	16.70136741891333	0.6894978342023743	10.13175786368693	0	1.307027958788397	-0.001244721730116978	9.443504751214677	9.44226002948456	0.2135491207413334	10.13175786368693	0.9401855549047712	1.117924500867086	0	0.7908921045220683	-0.0003110355701759918	0.1780499815324905	0.1777389459623145	0.003407678812912363	1.117924500867086	176.7254235836265	193.2036869071419	0	1.071460507569064	-0.03355213660651939	16.51181546012201	16.47826332351549	0.03241208219085553	193.2036869071419	770.587390742189	825.9606487541896	0	1.136165255417422	-0.06337997136588444	55.43663798336648	55.3732580120006	0.05441003355107727	758.790107826408	9.483792958775286	113.5485629942765	0	1.284787230717737	0.002481524034430651	104.0622885114668	104.0647700355012	0.1787366158810225	104.5970942886921	35.86813223087182	114.5611817703958	0	1.232223192087346	0.001186876305124319	78.69186266321888	78.69304953952401	0.1173677282659737	110.0597639082096	30.64656673536386	142.0969355383506	0	1.167240210789269	0.1459759024868637	111.3043929004999	111.4503688029868	0.06977468929428746	135.0731684670558	4.830605263978919	16.74294372146536	0	1.122886165875679	0.02369718396596499	11.88864127352048	11.91233845748644	0.04892327077537499	16.74294372146536	348.4969853981543	559.1491558337699	0	1.244030814219052	0.05020942400500389	210.6019610116106	210.6521704356156	0.1289979266579333	535.446462925921	320.627230037233	356.8502795135841	0	0.9824546367452966	0.04025084789264189	36.18279862845847	36.22304947635111	0.01588712505561863	325.9517546745154	5.910330359037514	6.281285322498367	0	0.6440418822180231	-0.01683454540526597	0.3877895088661192	0.3709549634608532	0.001031531382768546	2.856788572787069	100.312910200877	100.6720153104561	0	0.6383521006553406	-0.01091950455266145	0.370024614131692	0.3591051095790306	0.000984276245609929	44.1868370166553	360.5884591543642	384.378248418974	0	1.137175364021448	-0.0003561720803152388	23.79014543669013	23.78978926460981	0.05485174211458448	331.9020561405425	12.34608189812025	21.00898093111402	0	0.9670016910307463	0.02274580895056771	8.640153224043205	8.662899032993773	0.01403611098775019	16.62343874330732	2.6148062199758	3.015142586126835	0	0.7602657850647242	0.01085884469560015	0.3894775214554344	0.4003363661510345	0.002660564224635487	2.463446346443552	2.101693276968271	2.510900711652568	0	0.7958519917206658	0.009675731795803477	0.3995317028884934	0.4092074346842969	0.003546842693718233	1.680553651200831	1.380270825155823	2.141835653441453	0	1.023109287879476	0.0003792964750155129	0.7611855318106148	0.7615648282856303	0.02200518174323905	2.134050016120242	12.0206558051628	13.70834842921074	0	0.7478852914454664	0.07188711005167989	1.615805513996263	1.687692624047942	0.002406810958263138	10.19442780790779	16.36455723028946	66.50850882479773	0	1.145726188304205	0.008676214746204277	50.13527537976206	50.14395159450827	0.05873743314557348	53.44207627379053	6.256848519200758	129.8122517836777	0	1.345709400603451	0.01358113758885726	123.5418221268881	123.555403264477	0.291009625376845	113.1630600823218
0.114	381.0169034219745	382.6035596147118	0	0.803612840091054	-0.004481716341185012	1.591137909078422	1.586656192737237	0.003775983994070927	382.6035596147118	93.33832950382356	102.4794989727549	0	0.9763476828959746	-0.00578450586210803	9.14695397479349	9.141169468931382	0.01512815366708227	102.4794989727549	98.96380488259736	122.0338710053318	0	1.178393921517652	0.006491887091426751	23.06357423564304	23.07006612273447	0.07628972357584096	122.0338710053318	106.0187954751128	143.318855426024	0	1.238451431768102	0.004780644192338804	37.29527930671884	37.30005995091118	0.1233653777997794	143.318855426024	20.27261092765456	22.49840795465276	0	0.9989625087670296	-0.0008613300476723453	2.226658357045862	2.22579702699819	0.0181343688911511	22.49840795465276	132.3521044432582	152.9572409771824	0	1.198361781853556	-0.004394736540585964	20.60953127046475	20.60513653392416	0.08950907537070754	152.4447380063935	327.523044822267	353.9126344990985	0	1.170394504881341	-0.02662465971544157	26.41621433654694	26.3895896768315	0.07155858950645272	340.8920724568405	20.39319293699696	38.40160181640734	0	1.104973086017718	-0.009977964522047878	18.01838684393243	18.00840887941038	0.0423874647714957	34.88790164290726	14.27671035385428	18.41205407712803	0	0.8492392772625412	0.06347433775524618	4.071869385518495	4.135343723273741	0.005452827223786967	18.41205407712803	6.713828086146066	10.03146234284955	0	0.9214771963475669	0.02177952921217153	3.295854727491315	3.317634256703487	0.009742369191434669	10.03146234284955	2.007817452642444	13.49751958256754	0	1.216087915368709	0.003663170733181284	11.48603895919191	11.48970212992509	0.1031510110240918	13.49751958256754	5.565589630725573	7.910916190866159	0	0.9010363711560634	0.03437185074058741	2.310954709399998	2.345326560140585	0.008268082404448237	6.724550761204641	6.481998051039948	29.68478691652291	0	1.165437649997925	0.03052177220067899	23.17226709328228	23.20278886548296	0.06877528871646579	29.45435507548626	391.0483655292033	395.1761281362762	0	0.8809960868022287	0.02030295408381401	4.107459652989037	4.127762607072851	0.007038816690514022	285.6578887734504	0.7456611229437397	1.322974548546587	0	1.001228900008603	0.0019265804808719	0.575386845121975	0.5773134256028469	0.01846672113806306	1.322974548546587	8.446601257811396	20.46439239467748	0	1.072319062001464	0.0120771734991855	12.0057139633669	12.01779113686609	0.03263567851482851	18.10357200805907	7.388395930659492	18.91929846467689	0	1.067127372804389	0.01407028196913118	11.51683225204826	11.53090253401739	0.03130672911531276	16.71403169743741	0.6891342972342935	10.12683946591992	0	1.306969140413081	-0.00135638185418876	9.439061550539819	9.43770516868563	0.2134486451634214	10.12683946591992	0.9400105378778614	1.117692162074521	0	0.7908794480610086	-0.0003501693915506702	0.1780317935882108	0.1776816241966601	0.003407330715867707	1.117692162074521	177.4951398396758	193.9530989014742	0	1.071324268585093	-0.03585288974118784	16.49381195153963	16.45795906179844	0.03237674197031436	193.9530989014742	773.0187903151323	828.3311614231922	0	1.136036940333659	-0.06735740493897681	55.37972851299892	55.31237110805995	0.05435417795981645	760.9519486396947	9.486445220998762	113.5600264430391	0	1.284796967665675	0.003185021912740795	104.0703962001276	104.0735812220403	0.1787505415870067	104.6077955282136	35.66782242410958	114.3672781268003	0	1.232229950703521	0.003337036382919604	78.69611866630783	78.69945570269074	0.1173740760304964	109.8735295655412	30.67147295884616	142.2955988044447	0	1.167427631727165	0.1526487361788201	111.4714771094197	111.6241258455985	0.06987943133060386	135.2643288068819	4.835670451847992	16.76831219077125	0	1.12308651051597	0.02491872012519038	11.90772301879807	11.93264173892326	0.04900179458390826	16.76831219077125	349.2828451381326	560.0179235788495	0	1.244079540986564	0.05098643176064361	210.6840920089562	210.7350784407168	0.1290482335416918	536.2803037737743	321.953915512464	358.1877010244442	0	0.982490361251788	0.04062469280874848	36.1931608191714	36.23378551198015	0.01589167488111435	327.1757354177593	5.905045884433213	6.27450992822813	0	0.6439491423474067	-0.01802937823060598	0.3874934220255229	0.3694640437949169	0.00103074378315299	2.852130642967259	100.9443149026651	101.302800746624	0	0.6382928348809087	-0.01135795019873716	0.3698437941576263	0.3584858439588892	0.0009837952592149501	44.44639493039642	361.6431864994108	385.4315268286771	0	1.137171901743052	-0.001145806099396551	23.78948613536571	23.78834032926632	0.05485022199667184	332.811192838635	12.34847810291681	21.01699871263386	0	0.9670763919087414	0.02319122748448261	8.645329382232577	8.66852060971706	0.01404451976580681	16.63054997347455	2.617971193155226	3.019469445453943	0	0.7604188935762742	0.01153791969248022	0.3899603326062369	0.4014982522987171	0.002663862361252666	2.467228857865265	2.101684612891516	2.512222081141877	0	0.7960305142279883	0.01042985498038006	0.4001076132699806	0.4105374682503606	0.003551955338131796	1.681902622087536	1.372878504597221	2.134579674894477	0	1.023131325050854	0.0003812460391753304	0.7613199242580807	0.761701170297256	0.0220090669067213	2.126820748133285	12.04177212962169	13.73840865365995	0	0.7481084184387977	0.07790769278516364	1.618728831253091	1.696636524038255	0.002411165363510099	10.21924462745311	16.31570713426611	66.45269006845925	0	1.145734764081863	-0.001733937560277168	50.13871687175342	50.13698293419314	0.05874146512513741	53.39744314391196	6.243644890050333	129.8511421321846	0	1.345765654307779	0.01005930641870395	123.5974379357156	123.6074972421343	0.2911406315042704	113.1984572004939
0.116	380.8880125206404	382.4738294588568	0	0.8035902676260381	-0.005031353994181178	1.590848292210583	1.585816938216402	0.003775296694339626	382.4738294588568	94.91307097645604	104.0514806939959	0	0.976326549716554	-0.006994843506213272	9.145404561046064	9.138409717539851	0.01512559109058637	104.0514806939959	98.92274173071083	122.0015067234959	0	1.178438450964	0.006969949881324455	23.07179504290374	23.07876499278507	0.07631691637376037	122.0015067234959	106.121478594695	143.4317822471438	0	1.238484396850671	0.005185086324252005	37.30511856612457	37.31030365244882	0.1233979241160001	143.4317822471438	20.30682551039733	22.53240426680856	0	0.9989487081060261	-0.0008333668061180393	2.226412123217343	2.225578756411225	0.01813236351162545	22.53240426680856	132.5656179020221	153.1637793107863	0	1.198321892760128	-0.004791911039898359	20.60295331980408	20.59816140876418	0.08948050673060876	152.6505500827406	327.959754765196	354.3155964000399	0	1.170244660330544	-0.02871160869090506	26.38455324353484	26.35584163484393	0.07147282312337776	341.2768070242296	21.65914740478845	39.65995472604867	0	1.104924687082135	-0.01059929910333747	18.01140662036357	18.00080732126023	0.04237104410169961	36.03078285634908	14.30352425565219	18.45029030521872	0	0.8494167328867758	0.06907966416858527	4.077686385397945	4.146766049566531	0.005460617035369882	18.45029030521872	6.721577593324388	10.04430557751826	0	0.9216107477589844	0.0233390406384875	3.299388943555389	3.322727984193877	0.009752816143908424	10.04430557751826	2.009960661924816	13.50673390738302	0	1.216159022126919	0.004196619253671922	11.49257662620453	11.4967732454582	0.1032097229059239	13.50673390738302	5.578108012873946	7.930746529712008	0	0.901291488484853	0.03694509593569609	2.315693420902366	2.352638516838062	0.008285036461156107	6.742139783453391	6.488365464757436	29.72733830458539	0	1.165623722517837	0.03217100834973116	23.20680183147822	23.23897283982795	0.0688777878194069	29.49665011002586	391.7737458709134	395.9074111103486	0	0.8810715281993851	0.02371513677783445	4.109950102657383	4.133665239435218	0.007043084491094773	286.2088952531674	0.7443912823197193	1.3225184894543	0	1.001359374319126	0.002138472554280882	0.5759887345802995	0.5781272071345804	0.01848603844584834	1.3225184894543	8.31720733301564	20.34290511714772	0	1.072388157518035	0.0133394679837667	12.01235831614832	12.02569778413208	0.03265374016130577	17.99642190962766	7.394304504901442	18.93383946782217	0	1.067207295451428	0.01532955000833198	11.5242054129124	11.53953496292073	0.03132677191396133	16.7272301223446	0.6887770341412083	10.12154832357597	0	1.306905271539403	-0.00146790771812217	9.434239197152888	9.432771289434765	0.2133395956788483	10.12154832357597	0.9398362481313162	1.117458868709115	0	0.7908653029175053	-0.0003888479368346773	0.1780114685146338	0.1776226205777991	0.003406941716542894	1.117458868709115	178.2215695643131	194.6580546306132	0	1.071178998668032	-0.03815157432720152	16.47463664062728	16.43648506630008	0.03233910154520016	194.6580546306132	775.2919949244653	830.5400783705393	0	1.135900814838862	-0.07133540062784959	55.31941884670185	55.248083446074	0.05429498513921895	762.9642744324711	9.489014666101125	113.5733906881999	0	1.284809099711246	0.00387691768209847	104.0804991044166	104.0843760220987	0.1787678942605739	104.6202825555139	35.42882172782397	114.1386477919545	0	1.232243063235065	0.005449581533856552	78.70437648259671	78.70982606413057	0.1173863924391499	109.6539800304771	30.69735660609764	142.5034161194457	0	1.167623607624903	0.1596033779024131	111.6464561354456	111.806059513348	0.06998912248344892	135.4643021566035	4.840897912938627	16.79488635135033	0	1.123297001659053	0.02618430143847814	11.92780413697323	11.95398843841171	0.04908443093900997	16.79488635135033	350.0138424350069	560.8325762868621	0	1.244128733341226	0.05169359648473218	210.7670402553705	210.8187338518552	0.1290990410069023	537.0623470400542	323.0532027275881	359.2977142299299	0	0.9825263778335187	0.04090077527971384	36.20361072706207	36.24451150234179	0.01589626322142444	328.1920321494436	5.899730048042583	6.267685844611323	0	0.6438500523240068	-0.01922150739541307	0.3871773039641532	0.3679557965687402	0.001029902899907034	2.847344458627421	101.5211072872891	101.8789829423939	0	0.6382312790690102	-0.01178042291310341	0.3696560780179642	0.3578756551048608	0.0009832959288187261	44.68110478795015	362.5295259097657	386.315734578273	0	1.137164815647818	-0.001928160326462289	23.7881368288338	23.78620866850734	0.05484711096844719	333.5739764797723	12.3506615882303	21.02485740989319	0	0.9671524691879368	0.02359172763716278	8.650604094025722	8.674195821662884	0.0140530886462696	16.6375498221819	2.621205543071859	3.023908654310335	0	0.7605813729727665	0.01222977021563377	0.3904733410228416	0.4027031112384754	0.002667366778747815	2.47111885996684	2.102219878776815	2.514151244384633	0	0.7962226014290517	0.0112031631873611	0.400728202420457	0.4119313656078181	0.00355746461831721	1.683693939150161	1.366182036829767	2.128019120085787	0	1.023153448230897	0.0003822181974488033	0.7614548650585715	0.7618370832560203	0.022012967922591	2.120284375221107	12.06430370182458	13.77028208694617	0	0.7483497157430383	0.08408229832872831	1.62189608679287	1.705978385121598	0.002415883125192881	10.24561910314601	16.26635918365087	66.38639055247891	0	1.145718799913181	-0.01227921101592051	50.13231057984396	50.12003136882804	0.05873395964840686	53.34376089282225	6.230538714020645	129.8736878288607	0	1.345805283516225	0.006516321331924206	123.6366327935081	123.64314911484	0.2912329571692681	113.2191645626219
0.118	380.75639213638	382.3413274210694	0	0.8035650664160497	-0.005589724224804377	1.59052500891427	1.584935284689466	0.00377452949965118	382.3413274210694	96.36381107396559	105.4991385635421	0	0.9763013700584399	-0.008231325450554897	9.143558815027076	9.13532748957652	0.01512253840993633	105.4991385635421	98.87220301141718	121.9602534474313	0	1.178486141706241	0.00744771456744544	23.08060272144664	23.08805043601409	0.0763460504253396	121.9602534474313	106.2097932247392	143.5311418320595	0	1.238520036685074	0.005589515144000352	37.31575909217632	37.32134860732032	0.1234331208631693	143.5311418320595	20.33492663284927	22.56029430264105	0	0.9989353557473876	-0.0008062441607505732	2.226173913952532	2.225367669791781	0.01813042348581605	22.56029430264105	132.7426058202107	153.333204309256	0	1.198278499399194	-0.005201388792792707	20.59579987783809	20.5905984890453	0.08944943867924501	152.8193700874555	328.3220802554378	354.6417288901683	0	1.170083334338565	-0.03085996934747985	26.35050860407802	26.31964863473054	0.07138059997782223	341.5872700692304	22.89729291203102	40.89005276238853	0	1.104873316625405	-0.01124094181626456	18.00400079217377	17.9927598503575	0.04235362221569963	37.14795257844982	14.33096064857507	18.4897742848948	0	0.849609375533224	0.0748030646177914	4.084010571701936	4.158813636319727	0.005469086043577598	18.4897742848948	6.729525681274287	10.05763698175098	0	0.9217536442135916	0.02493665591781678	3.30317464455888	3.328111300476697	0.009764006472328168	10.05763698175098	2.012058821159337	13.51678303260735	0	1.216239698049556	0.00472560945593122	11.49999860199208	11.50472421144801	0.1032763763718404	13.51678303260735	5.590944723630252	7.951317046579752	0	0.9015652509708292	0.03958309452034267	2.320789228429156	2.360372322949499	0.008303268128084643	6.760414677770807	6.494657135016381	29.77168446980645	0	1.165819581475146	0.0338188419461977	23.24320849284387	23.27702733479007	0.06898584279031439	29.54073006723449	392.4024175466372	396.5423365819568	0	0.8811586063439844	0.02709246470398468	4.11282657061563	4.139919035319615	0.00704801379835151	286.6937701251497	0.7426777245857502	1.321680141365979	0	1.001503394117382	0.002348576340157257	0.5766538404400716	0.5790024167802289	0.0185073846489182	1.321680141365979	8.204639974638136	20.2388963689872	0	1.072464089582917	0.01459207319887843	12.01966432115018	12.03425639434906	0.03267360040711841	17.90476231327493	7.400153000451067	18.94894680943148	0	1.067294041620407	0.01658040299990797	11.5322134059805	11.54879380898041	0.03134854040587419	16.74095944268974	0.6884295083320118	10.11589149528039	0	1.306836379546861	-0.001578352955201492	9.429040339903576	9.427461986948375	0.2132220321869353	10.11589149528039	0.9396614770764909	1.117223259315252	0	0.7908496831803958	-0.0004272450394079548	0.1779890272781687	0.1775617822387608	0.003406512216211698	1.117223259315252	178.9123789145966	195.326235114474	0	1.071024720830313	-0.04044048964452587	16.45429668952193	16.4138561998774	0.03229917497452253	195.326235114474	777.4220395613254	832.6024663951812	0	1.135756892092327	-0.07529920406129449	55.25572603791704	55.18042683385574	0.05423247182692206	764.8409283935264	9.491524516156856	113.588660126491	0	1.284823596739708	0.004562887200571729	104.0925727231336	104.0971356103341	0.1787886318186438	104.6345590010328	35.13363497577355	113.8577563939614	0	1.232262440679321	0.007540109139791952	78.71658130904807	78.72412141818786	0.1174045957540289	109.3842688224364	30.72408282488767	142.7205621533252	0	1.16782847331083	0.1668133123977886	111.8296660160397	111.9964793284375	0.07010397340856492	135.6732594675937	4.846254517776911	16.82267280494768	0	1.123518072168187	0.0274873083406077	11.94893097883016	11.97641828717076	0.0491713705800518	16.82267280494768	350.6793951722441	561.5824165321121	0	1.244178323274691	0.05232941321114422	210.8506919466568	210.9030213598679	0.1291502793462109	537.7823455158219	323.9052538586121	360.1604539386234	0	0.9825625994575985	0.04107691658789726	36.21412316342342	36.25520008001131	0.01590087901670404	328.9824891948896	5.894389928098316	6.260822022238585	0	0.6437446311880198	-0.02040916918640498	0.3868412633266748	0.3664320941402698	0.001029009022028651	2.842434459976012	102.0418911396049	102.3991658765927	0	0.6381675180030226	-0.01218699735000491	0.3694617343378169	0.357274736987812	0.0009827789689718729	44.89039570166237	363.2441314332599	387.0275309748807	0	1.137154137278844	-0.002704098448151132	23.7861036400689	23.78339954162075	0.05484242314734499	334.1875240495434	12.3526282192261	21.03254201024661	0	0.9672297754966793	0.02394648264652609	8.655967308373983	8.679913791020509	0.0140618013009982	16.64442488144533	2.624502682298664	3.028452629050337	0	0.760753386564441	0.01293276712197253	0.3910171796297008	0.4039499467516733	0.002671081800698191	2.475110480278596	2.103233684785812	2.516622104902897	0	0.7964285765803762	0.01199369937440448	0.4013947207426802	0.4133884201170847	0.003563381634724958	1.685884500185801	1.360191001257653	2.122163125946778	0	1.023175597153319	0.0003821378875054747	0.7615899868016197	0.7619721246891252	0.02201687416934554	2.114450000512555	12.08814150117626	13.8038514848862	0	0.7486096193875504	0.09039556925155992	1.625314414458379	1.715709983709939	0.002420974869473375	10.27347048704428	16.21656551796851	66.30955586035438	0	1.145677991876623	-0.02294802040370333	50.11593836278956	50.09299034238586	0.05871477830358741	53.28098001717348	6.217536698712054	129.8797868621345	0	1.345828192181325	0.002954123710261406	123.6592960397121	123.6622501634224	0.2912863417047567	113.2250901879248
0.12	380.6216070063455	382.2056157825456	0	0.8035371905644267	-0.006158714796134716	1.590167490996201	1.584008776200067	0.003773681061606609	382.2056157825456	97.68136199760512	106.813278381796	0	0.9762720571030865	-0.009494169784079513	9.141410553974906	9.131916384190825	0.01511898539945832	106.813278381796	98.82254263850156	121.9204664839065	0	1.178536994033421	0.007925851180608385	23.08999799422434	23.09792384540495	0.07637712812196229	121.9204664839065	106.2902027405462	143.6234011809582	0	1.238558356132557	0.005995419595807276	37.32720302081622	37.33319844041203	0.1234709751065593	143.6234011809582	20.35657859898268	22.58174241262608	0	0.998922440050018	-0.0007797053949570241	2.225943519038358	2.225163813643401	0.01812854710170393	22.58174241262608	132.8820427009392	153.464475633811	0	1.198231500369554	-0.005621905527371363	20.58805483839923	20.58243293287186	0.08941580126606058	152.9501610972029	328.6156760238535	354.8966348160548	0	1.169910209545368	-0.03306411323652163	26.31402290543779	26.28095879220127	0.07128176427416727	341.8288522350761	24.08158345304036	42.06583809348679	0	1.104818881596395	-0.01190183968011297	17.99615648012654	17.98425464044643	0.04233516881565674	38.21573609034435	14.35897903745873	18.53046883701387	0	0.8498175090160396	0.08063553676968407	4.090854262785458	4.171489799555141	0.005478250744484786	18.53046883701387	6.737666649862649	10.07145639138175	0	0.9219061073586159	0.02657117443952477	3.307218567079578	3.333789741519102	0.009775960089655283	10.07145639138175	2.014120012935966	13.52767292817279	0	1.216329880468445	0.005252092328493487	11.50830082290833	11.51355291523683	0.1033509349280406	13.52767292817279	5.604094989589972	7.972633116908188	0	0.901858119181207	0.04228508793795707	2.326253039380259	2.368538127318216	0.008322816429486783	6.779381806899779	6.500864589091188	29.81782127431096	0	1.166025213490354	0.03546346017607592	23.28149322504369	23.31695668521977	0.06909947187545637	29.58659086142583	392.939354399748	397.0858685924029	0	0.8812571910001019	0.03042863801522853	4.116085554639728	4.146514192654957	0.007053598610639623	287.1160576474301	0.740721046673991	1.320659395395205	0	1.001660833773861	0.002556550147656468	0.5773817985735573	0.5799383487212137	0.01853074806079533	1.320659395395205	8.106813217663506	20.15027571077843	0	1.072546804279358	0.01583450602033272	12.0276279870946	12.04346249311493	0.03269524840259409	17.82674398228947	7.405938936589287	18.9646145642052	0	1.067387564486608	0.01782240841773251	11.54085321919818	11.55867562761592	0.03137202640324684	16.75521429886861	0.6880955484138759	10.10987973382913	0	1.306762535134625	-0.001686749144816581	9.423470934560072	9.421784185415255	0.2130960893674536	10.10987973382913	0.9394853151552691	1.116984266364403	0	0.7908325963615106	-0.000465530253798442	0.1779644814629318	0.1774989512091333	0.003406042436581234	1.116984266364403	179.5505789764823	195.9406713798138	0	1.070861489669358	-0.04271124532803643	16.43280364865953	16.3900924033315	0.03225698493135944	195.9406713798138	779.3626938694169	834.4721422612033	0	1.135605215531676	-0.07923271804128938	55.18868110982775	55.10944839178647	0.05416666847160564	766.5394934117867	9.493997385517387	113.6058549225212	0	1.284840448161577	0.005248616246656574	104.1066089207572	104.1118575370038	0.1788127402877056	104.6506433066959	34.79454478693432	113.5368776406923	0	1.232288040891133	0.009624425167088562	78.73270842859087	78.74233285375796	0.1174286491099942	109.0761865747208	30.75151553839027	142.9471847665673	0	1.168042531516374	0.1742514782293542	112.0214177499476	112.195669228177	0.0702241790653805	135.8913458693102	4.851718292066236	16.85167847873117	0	1.123750011993449	0.02882342639765067	11.97113676026728	11.99996018666493	0.04926275019468001	16.85167847873117	351.3061316874489	562.293954349227	0	1.244228241042279	0.05289248807007697	210.934930173708	210.9878226617781	0.1292018769504438	538.4656824765724	324.5573945581121	360.823217960714	0	0.9825989372181118	0.0411510357401985	36.2246723668617	36.2658234026019	0.01590551095565332	329.5902994707639	5.889033132443078	6.253928051905606	0	0.6436329075695333	-0.02159052261187053	0.3864854420743989	0.3648949194625283	0.00102806252713906	2.837405513325461	102.5031259374273	102.8598092110873	0	0.6381016360439959	-0.01257775662367724	0.3692610302836824	0.3566832736600052	0.0009822450903450529	45.07276074164101	363.7906445485242	387.5705621229042	0	1.13713989430176	-0.003474436745479286	23.78339201112544	23.77991757437996	0.05483617108083649	334.6549860321712	12.35437351590204	21.04003698915275	0	0.9673081608383903	0.02425470366376229	8.66140876958695	8.685663473250713	0.01407064106940742	16.65116130765057	2.627855784571247	3.033093463398391	0	0.7609350752346392	0.0136452585523755	0.3915924202747686	0.4052376788271441	0.002675011333460709	2.479197545365092	2.104670162089983	2.519577953161071	0	0.7966487277941049	0.01279946413558144	0.4021083269355073	0.4149077910710887	0.003569716673704148	1.688437384933708	1.355002928811939	2.11710886470085	0	1.023197712490956	0.0003810083415280201	0.7617249275473829	0.7621059358889108	0.02202077518363311	2.109414442504461	12.11312849481291	13.83895076903005	0	0.7488885190692695	0.09683177642278674	1.628990497794347	1.725822274217134	0.002426450551775396	10.30268117617995	16.16638824734567	66.22216146721667	0	1.145612065570656	-0.03372674575683186	50.08949996562784	50.05577321987101	0.05868380363407577	53.2090762758056	6.204648367278403	129.8693582891982	0	1.345834295282957	-0.0006245380239061324	123.6653344599437	123.6647099219198	0.2913005655390761	113.2161610355022
0.122	380.483202889409	382.0662376601459	0	0.8035065850437186	-0.006740285155253242	1.589775055892188	1.583034770736935	0.003772749760389405	382.0662376601459	98.87728544613448	108.0054552576427	0	0.9762385230607605	-0.01078374798938838	9.13895355949756	9.128169811508172	0.01511492177454943	108.0054552576427	98.79136072691729	121.8997480717074	0	1.178591012394237	0.008404946648422649	23.09998239814173	23.10838734479016	0.07641015454740463	121.8997480717075	106.3740450418398	143.7199047241272	0	1.238599369754371	0.006404242447356531	37.33945543984007	37.34585968228743	0.1235115036755883	143.7199047241272	20.37152549463574	22.59649283771989	0	0.9989099537944999	-0.0007534642106124107	2.225720807294763	2.22496734308415	0.0181267332909314	22.59649283771989	132.9847713751944	153.5584232125093	0	1.198180805392241	-0.006052164911610681	20.57970400222652	20.57365183731491	0.08937953282236905	153.0437502018065	328.8460319551368	355.0857597013949	0	1.169724999213735	-0.03531836447844827	26.27504611073661	26.23972774625816	0.07117618046807132	342.006793356616	25.17387307643832	43.1491536383696	0	1.104761293774661	-0.01258099343104915	17.98786155536233	17.97528056193129	0.04231565536896084	39.19946802747123	14.38753775133617	18.57233477350909	0	0.850041412650935	0.08656779167257553	4.098229230500344	4.184797022172919	0.005488126902318656	18.57233477350909	6.745994836580331	10.08576359129555	0	0.9220683517628789	0.02824140698646955	3.311527347728746	3.339768754715216	0.009788696613355484	10.08576359129555	2.016153193022005	13.53941378303219	0	1.21642954140043	0.005777981585616021	11.51748260842457	11.52326059001018	0.1034333924629986	13.53941378303219	5.617554477597337	7.994700824329673	0	0.9021705486464875	0.04505042771615449	2.332095919016181	2.377146346732335	0.008343720954405671	6.799048149134009	6.506976575434479	29.86573919347324	0	1.166240592446477	0.03710238105589705	23.32166023698286	23.35876261803876	0.06921868756686339	29.63422305784268	393.3970047453828	397.5504449737085	0	0.881367130237062	0.03371730042518545	4.119722927900564	4.153440228325749	0.00705983185594962	287.4846961791473	0.7387395102982406	1.31967369689665	0	1.001831544979463	0.002762029102865261	0.5781721574955444	0.5809341865984097	0.01855611419131266	1.31967369689665	8.021898456432663	20.075209695554	0	1.072636244616019	0.01706611806611136	12.03624512105523	12.05331123912134	0.03271867274991042	17.76074502435238	7.411659970004696	18.98083653568561	0	1.06748781426234	0.01905490794650758	11.5501216577344	11.56917656568091	0.0313972212214247	16.76998908103595	0.687778639916515	10.10352683079506	0	1.306683853222528	-0.00179210958641427	9.417540300464958	9.415748190878544	0.2129619779618033	10.10352683079506	0.9393069717893022	1.116740937576918	0	0.790814043583332	-0.0005038677572363739	0.1779378335448522	0.1774339657876158	0.003405532425038034	1.116740937576918	180.1120525988719	196.4772716190753	0	1.070689394078138	-0.04495476045624278	16.41017378065966	16.36521902020342	0.0322125633386308	196.4772716190753	781.0533176045718	836.0885292348873	0	1.135445861514796	-0.08311849820027037	55.11833012851578	55.03521163031551	0.05409762028627585	768.0043405124167	9.496455878936391	113.6250115732275	0	1.284859662894859	0.005939773826271446	104.1226159204648	104.1285556942911	0.1788402337918278	104.6685692459457	34.43264123564846	113.1971232699006	0	1.232319869105503	0.0117184847410012	78.75276354951117	78.76448203425217	0.1174585610208685	108.750015060953	30.77952177551968	143.1834088277473	0	1.168266051280249	0.1818912060640475	112.2219958461636	112.4038870522276	0.07034991780738344	136.1186842769007	4.857267595516608	16.88190775668697	0	1.123993075685057	0.0301883699361989	11.99445179123417	12.02464016117037	0.04935869451219169	16.88190775668697	351.9162424428039	562.9892590777423	0	1.244278415276865	0.05338152951235055	211.0196351054261	211.0730166349385	0.1292537604206491	539.1334889555493	325.0548741803807	361.3312273609874	0	0.9826353004239351	0.04112115294330129	36.23523202766345	36.27635318060675	0.0159101474862165	330.0567599719341	5.883667468317777	6.24701383383411	0	0.6435149200946455	-0.02276365107351297	0.3861100165898455	0.3633463655163325	0.001027063884420901	2.832262765665149	102.9005678132398	103.2566692571792	0	0.638033717099824	-0.01295278748877217	0.369054231428192	0.3561014439394199	0.000981694999369197	45.22639013602398	364.1748422031887	387.9506090135025	0	1.137122110742377	-0.004239936840332119	23.78000674715413	23.7757668103138	0.05482836584791607	334.9813568389148	12.35589366624001	21.04732732821953	0	0.9673874727116563	0.02451563785800412	8.666918024121516	8.69143366197952	0.0140795909694962	16.65774562851961	2.631258038207574	3.037823187753321	0	0.7611265571845368	0.01436557671494172	0.3921995728308048	0.4065651495457465	0.002679158860032845	2.483373791668612	2.106476352626589	2.522964863111369	0	0.7968833073766037	0.01361842437906771	0.4028700861057121	0.4164885104847798	0.003576479190740168	1.691317429334381	1.350717454611183	2.112955575854015	0	1.023219732907731	0.0003788084038648568	0.7618593128389668	0.7622381212428316	0.02202466014024532	2.105276579502445	12.13915574594365	13.87546119571853	0	0.749186757168574	0.1033748899758505	1.632930559799022	1.736305449774873	0.002432319441519209	10.33316824093466	16.11589955408959	66.1242149579809	0	1.145520780898952	-0.04459972344010166	50.0529151273314	50.0083154038913	0.05864094160774199	53.1280525967526	6.191886094959916	129.8423462458762	0	1.345823522692495	-0.004216086840342413	123.6546762377566	123.6504601509162	0.2912754595045976	113.1923266077525
0.124	380.3407067765459	381.9227172157819	0	0.8034731853610316	-0.007336463422292821	1.589346902658267	1.582010439235975	0.003771733695251951	381.9227172157819	99.94660407646586	109.0706850228066	0	0.9762006786472709	-0.01210059510349491	9.136181541444213	9.124080946340717	0.01511033713192474	109.0706850228066	98.78034935884328	121.8997930393666	0	1.178648204831157	0.008885499267920578	23.1105581812554	23.11944368052331	0.07644513713779136	121.8997930393666	106.4622714660756	143.8216131356139	0	1.238643101484903	0.006817372880115206	37.35252429665812	37.35934166953824	0.1235547328587112	143.8216131356139	20.37968525829123	22.6044637894952	0	0.9988978946705985	-0.0007272040195666038	2.225505735223528	2.224778531203962	0.01812498169923994	22.6044637894952	133.0502217893451	153.6144660690202	0	1.198126335576511	-0.006490841850828088	20.570735121526	20.56424427967517	0.08934058015488337	153.0995583291626	329.0182281253072	355.2141468023791	0	1.169527447418726	-0.03761702854314369	26.23353570561508	26.19591867707194	0.07106373339285857	342.1259465271649	26.16481977167654	44.13064690268383	0	1.104700469492199	-0.01327746988810965	17.9791046008954	17.96582713100729	0.04229505501765371	40.09065241807897	14.41659405872114	18.61533103502053	0	0.8502813405305837	0.09259029338460387	4.10614668291479	4.198736976299394	0.005498729526317862	18.61533103502053	6.754504646474683	10.10055835779061	0	0.9222405849980937	0.02994618229016055	3.316107529025768	3.346053711315928	0.009802235382763943	10.10055835779061	2.018165946438748	13.55201769137257	0	1.216538686788861	0.006305143505487416	11.52754660142833	11.53385174493382	0.1035237727113127	13.55201769137257	5.631319310792286	8.017527015986618	0	0.9025029906789448	0.04787858484863127	2.338329120345701	2.386207705194332	0.00836602196360605	6.819421348402152	6.512978853831219	29.91542230105833	0	1.166465675440713	0.03873242527901833	23.36371102194809	23.40244344722711	0.06934349429661045	29.68361086392668	393.7736332676247	397.9343192692322	0	0.8814882502900195	0.03695207430137896	4.123733927306109	4.160686001607488	0.007066705371929467	287.7983582613567	0.7367942513548442	1.318783247587214	0	1.002015355280514	0.00296462594362457	0.5790243702887452	0.5819889962323698	0.01858346548746367	1.318783247587214	7.948286706233843	20.0120840346461	0	1.072732349618083	0.01828609123835361	12.04551123717391	12.06379732841226	0.03274386125495501	17.70533740870096	7.417311663600288	18.9976038983116	0	1.067594736949884	0.02027700932216797	11.56001522538914	11.58029223471131	0.03142411535652819	16.78527584004966	0.6874826268855736	10.09685035762331	0	1.306600493702838	-0.001893433081042093	9.41126116381878	9.409367730737738	0.2128199857517996	10.09685035762331	0.9391254937686944	1.116492155686349	0	0.790794019802422	-0.0005424153008923296	0.1779090772185466	0.1773666619176542	0.003404982060904068	1.116492155686349	180.5945356369299	196.9338027471087	0	1.070508559953208	-0.04716126626866007	16.38642837644744	16.33926711017878	0.03216595198963405	196.9338027471087	782.4857969770065	837.443594476217	0	1.135278941963262	-0.0869377561335322	55.04473525534398	54.95779749921045	0.05402538828115919	769.2281164454615	9.498921803283483	113.6461820251252	0	1.284881269268258	0.006641985926614869	104.1406182359151	104.1472602218417	0.1788711544354888	104.6883851096196	34.04162754086014	112.8322489431371	0	1.232357978305494	0.01383833208935766	78.77678307018758	78.79062140227694	0.1174943857742854	108.3997550926577	30.80797233472154	143.4293374770096	0	1.168499268519511	0.1897063599331236	112.4316587823549	112.621365142288	0.07048135166949843	136.3553765973852	4.862881222872638	16.913362624732	0	1.124247482706082	0.0315779025984401	12.01890349926092	12.05048140185936	0.04945931640036133	16.913362624732	352.4885885253933	563.6470680269271	0	1.24432877309745	0.05379533786285543	211.104684163671	211.1584795015338	0.1293058546752567	539.7654001630134	325.3759037633624	361.6626644693822	0	0.9826715966891487	0.04098539288058225	36.24577531313919	36.28676070601977	0.01591477682670977	330.3619320026127	5.878301309707163	6.240089944665498	0	0.6433907177833883	-0.02392656376631838	0.3857151987246528	0.3617886349583344	0.001026013657405696	2.827011815872582	103.2318851386671	103.587414565071	0	0.6379638446171875	-0.01331217528267603	0.3688416016866056	0.3555294264039296	0.0009811293980665787	45.35031715834675	364.3958229570578	388.1667737240285	0	1.137100807252569	-0.00500129909538637	23.7759520660661	23.77095076697071	0.05481901717360933	335.1658643794373	12.35718446332136	21.05439745665574	0	0.9674675562247277	0.02472856622094233	8.672484427113435	8.697212993334377	0.01408863370845825	16.66416390668926	2.634702528468429	3.042633656908055	0	0.7613279277524374	0.01509204398829804	0.3928390844513271	0.4079311284396251	0.002683527434969961	2.487632772806093	2.108608415436871	2.526737904914771	0	0.7971325312928501	0.01444852137383509	0.4036809681040653	0.4181294894779004	0.00358367779568324	1.694495386386101	1.347319742848154	2.10968802161669	0	1.023241595877231	0.0003755180782053175	0.7619927606903297	0.7623682787685351	0.02202851799631295	2.102021228586114	12.16609207667036	13.91324107641506	0	0.7495046279409048	0.1100086460374289	1.637140353707277	1.747148999744706	0.002438590108392574	10.36483109165795	16.06518184413319	66.0157582327676	0	1.145403936857048	-0.05554924959029871	50.00612563822471	49.95057638863441	0.05858612402735568	53.0379409675513	6.179265193531188	129.7987240417375	0	1.345795823111846	-0.007816101268445985	123.6272749494747	123.6194588482063	0.2912109142477731	113.1535626284352
0.126	380.1936279977065	381.7745607634055	0	0.8034369172425506	-0.007949342557488555	1.588882108256505	1.580932765699016	0.003770630675701241	381.7745607634055	100.884562692482	110.0042053750875	0	0.9761584325291638	-0.01344541701333474	9.133088099618789	9.119642682605454	0.01510522088629541	110.0042053750875	98.77517593608432	121.9062720431093	0	1.178708582376231	0.009367914142811799	23.12172819288214	23.13109610702495	0.07648208531809665	121.9062720431093	106.5452765567697	143.9189329874373	0	1.238689584251491	0.00723613981021326	37.36642029085741	37.37365643066762	0.1236006980480372	143.9189329874373	20.38071307558924	22.6053108538775	0	0.9988862657744091	-0.000700577540086623	2.225298355828352	2.224597778288266	0.01812329275830265	22.6053108538775	133.0765556345473	153.6307569878713	0	1.198068023655253	-0.006936585323682901	20.56113793864762	20.55420135332393	0.08929889871369318	153.1157444280591	329.1372165655345	355.2867188472078	0	1.16931732906874	-0.03995441881500855	26.18945670048834	26.14950228167333	0.07094432826563132	342.1910494505227	27.08402437565442	45.03990882593766	0	1.104636329291382	-0.01399041358117021	17.96987486386441	17.95588445028324	0.0422733424661007	40.91617186629305	14.4461043843057	18.65941492923606	0	0.8505375209127979	0.09869329558417116	4.114617249346192	4.213310544930363	0.005510072850689295	18.65941492923606	6.763190568686854	10.11584048616308	0	0.9224230077560329	0.03168435130024361	3.320965566175979	3.352649917476223	0.00981659547912022	10.11584048616308	2.020165969964589	13.56550005018665	0	1.216657355540993	0.006835387201295325	11.53849869302077	11.54533408022206	0.1036221285783442	13.56550005018665	5.645386099447222	8.041119369676219	0	0.9028558932492754	0.05076915443761718	2.34496411579138	2.395733270228997	0.008389760502866411	6.840509774689346	6.518854138098706	29.96684737029644	0	1.16670039856896	0.04034969402513137	23.4076435381726	23.44799323219773	0.06947388600473371	29.73473123551347	394.0485418275797	398.2167815664174	0	0.881620355549768	0.04012659362859855	4.128113145209089	4.168239738837688	0.007074209891674284	288.0419878434926	0.7345738525346284	1.317675571025896	0	1.002212066671982	0.003163931911511439	0.579937786579756	0.5831017184912675	0.0186127810758753	1.317675571025896	7.884542701836104	19.95945759849489	0	1.07283505339311	0.01949343434986122	12.05542146230892	12.07491489665878	0.03277080067084504	17.65924626010274	7.422888712391453	19.0149062932817	0	1.067708273048659	0.02148757994911826	11.57053000094113	11.59201758089025	0.03145269814932314	16.80106524950679	0.6872111586705446	10.08987113538862	0	1.306512661999557	-0.001989707735171539	9.404649684453243	9.402659976718072	0.2126704781651031	10.08987113538862	0.9389408170465825	1.116237691606025	0	0.7907725140769143	-0.000581323229295213	0.1778781977887374	0.1772968745594422	0.00340439106292805	1.116237691606025	181.0167795148273	197.3290532615017	0	1.070319152879316	-0.04932031384888283	16.36159406052331	16.31227374667442	0.03211720314727746	197.3290532615017	783.7034800894675	838.5807854855846	0	1.135104606987243	-0.09067037260891316	54.96797576872594	54.87730539611703	0.05395005026655044	770.2507609668785	9.501416403211888	113.6694337365322	0	1.284905314823304	0.007360809956939262	104.1606565233634	104.1680173333203	0.1789055720495716	104.7101537609581	33.59912624383244	112.4199605215999	0	1.232402469385136	0.0160000400902635	78.80483423767721	78.82083427776747	0.1175362236682181	108.0039883587091	30.83674234079582	143.6850534090799	0	1.168742386786351	0.1976714599693711	112.6506396083147	112.8483110682841	0.0706186267463807	136.6015049564024	4.868538478876371	16.94604280072769	0	1.124513417922594	0.03298785527258744	12.04451646657873	12.07750432185131	0.04956471701819653	16.94604280072769	352.9942636238994	564.2383485999743	0	1.244379240208056	0.05413279318157044	211.1899521828934	211.244084976075	0.1293580830478563	540.3336102178965	325.4468828799727	361.7438997617714	0	0.9827077320261169	0.04074198781777873	36.25627489398095	36.29701688179873	0.01591938697739428	330.4385481128122	5.872943187045204	6.23316722684028	0	0.6432603604417393	-0.02507719700240415	0.3853012367974794	0.3602240397950753	0.001024912506628309	2.821658533117339	103.4997166403059	103.8546840449167	0	0.6378921016051169	-0.01365599874090955	0.3686234033516789	0.3549674046107694	0.0009805489841435645	45.44575445538721	364.4445696076423	388.2100421049584	0	1.137076001407432	-0.005759157064389153	23.77123165438055	23.76547249731616	0.05480813355773822	335.2007291927179	12.3582423996202	21.06123234914927	0	0.9675482542004961	0.024892801143842	8.678097148385223	8.702989949529066	0.01409775169244201	16.67040260981993	2.638182318990642	3.04751663631258	0	0.761539259321607	0.01582297829770634	0.3935113390242315	0.4093343173219378	0.00268811968065293	2.491967929278662	2.111022464642258	2.530851988937678	0	0.7973965787864756	0.01528767812074775	0.4045418461746719	0.4198295242954197	0.003591320240757906	1.697941786942995	1.344654108575706	2.107150109166915	0	1.023263237751587	0.0003711185870485845	0.762124882004161	0.7624960005912096	0.02203233750338647	2.099492863635175	12.19381895313037	13.95216071735754	0	0.7498423769251179	0.1167166089439652	1.641625155283212	1.758341764227177	0.002445270410870253	10.39757745709056	16.01432767763427	65.89686940314047	0	1.14526137629074	-0.06655560044691977	49.94909732595312	49.8825417255062	0.05851931085730556	52.93880406919703	6.166803888569557	129.7384981603038	0	1.345751168075721	-0.01141930739992401	123.5831135791342	123.5716942717342	0.2911068896865542	113.0998746375231
0.128	380.0414585838957	381.6212571317855	0	0.8033976963341456	-0.008581076209620996	1.588379624099427	1.579798547889806	0.003769438213298343	381.6212571317855	101.6991947296033	110.8140423176234	0	0.976111690749639	-0.01481909624820401	9.129666684268299	9.114847588020096	0.01509956220502034	110.8140423176234	98.77097733827978	121.9143256069022	0	1.178772158423192	0.00985249938197629	23.13349576924043	23.14334826862241	0.07652101012386872	121.9143256069022	106.6199725747608	144.008791137183	0	1.238738859557994	0.007661805820707391	37.3811567566015	37.38881856242221	0.1236494433503314	144.008791137183	20.37422418216613	22.59864980310689	0	0.9988750761102562	-0.0006732065786514258	2.225098827519417	2.224425620940765	0.01812166775824505	22.59864980310689	133.0629095461264	153.6064257457117	0	1.198005814200625	-0.007388021018054809	20.55090422060333	20.54351619958527	0.0892544527421799	153.091441181413	329.2075435300015	355.3080002458724	0	1.169094449804232	-0.0423248820970436	26.14278159796794	26.1004567158709	0.07081789059901959	342.2064568700086	27.94464359679914	45.89008673991868	0	1.104568797536531	-0.01471905796766055	17.9601622010872	17.94544314311954	0.0422504938529106	41.68797003442644	14.47602449919383	18.7045423434313	0	0.8508101556941148	0.10486687750782	4.123650966729648	4.228517844237468	0.005522170316353516	18.7045423434313	6.772047202094694	10.13160982678743	0	0.9226158139835481	0.03345479041593624	3.326107834276801	3.359562624692737	0.00983179574686918	10.13160982678743	2.022159942191358	13.57987833443816	0	1.216785618418094	0.007370455405291385	11.55034793684151	11.5577183922468	0.1037285413708067	13.57987833443816	5.659751936293802	8.06548642425769	0	0.9032297018799471	0.0537218580182549	2.352012629945633	2.405734487963888	0.008414978520172955	6.862322553380157	6.524582207374374	30.01998311515041	0	1.166944672604871	0.04194955108957754	23.45345135668645	23.49540090777603	0.06960984361005042	29.78755312204908	394.2090646195538	398.3851536795948	0	0.8817632286509532	0.04323453653369246	4.13285452350731	4.176089060041002	0.007082335033616279	288.2063194830241	0.7320440749129864	1.31631523721682	0	1.00242145424522	0.00335951776427426	0.5809116445395597	0.5842711623038339	0.01864403650606846	1.31631523721682	7.829417792836805	19.91607521336918	0	1.072944284183935	0.02068698083975096	12.06597043969262	12.08665742053237	0.03279947643603528	17.62136117272468	7.428384248263409	19.03273100143207	0	1.067828356236321	0.02268524205967225	11.58166151110898	11.60434675316866	0.03148295743988522	16.81734586861542	0.6869682061476153	10.08261376075497	0	1.306420609476628	-0.002079914792082512	9.39772546939944	9.395645554607357	0.2125138985820439	10.08261376075497	0.9387520192239984	1.11597645826966	0	0.7907495098655519	-0.0006207335624356068	0.177845172608097	0.1772244390456614	0.003403758997665296	1.11597645826966	181.3848622068946	197.6691445054853	0	1.070121380782477	-0.05142078549293873	16.33570308408362	16.28428229859068	0.03206638011946496	197.6691445054853	784.7192828470477	839.5131369793894	0	1.134923047482403	-0.0942949180836216	54.88814905042529	54.79385413234167	0.05387170182084718	771.0842822432929	9.503960311236943	113.6948493971725	0	1.28493186604157	0.008101710029567326	104.182787375906	104.1908890859355	0.1789435838379591	104.733952374032	33.09905683531409	111.9542917181699	0	1.232453491157477	0.01821965070464323	78.8370152321512	78.85523488285584	0.1175842211369134	107.5569830573822	30.86571177647317	143.9506202144057	0	1.168995578152465	0.2057617949835665	112.879146642949	113.0849084379325	0.07076187362934441	136.8571329815231	4.874219286408803	16.97994590470655	0	1.124791032216687	0.03441414265555535	12.07131247564219	12.10572661829774	0.04967498600326811	16.97994590470655	353.4260207621364	564.7557251630843	0	1.244429740988928	0.05439284309411316	211.2753115578539	211.329704400948	0.1294103673776784	540.8310522774826	325.2086747787943	361.5157768971417	0	0.9827437581646721	0.04035635057130035	36.26674576777609	36.30710211834739	0.01592398452340318	330.2325694064433	5.867602234643578	6.2262572351958	0	0.6431239190449062	-0.02621341598025636	0.384868416532479	0.3586550005522227	0.001023761192123304	2.816209263778616	103.7056181017222	104.0600336738531	0	0.6378185706815152	-0.01398432506926159	0.3683998972001645	0.3544155721309029	0.0009799544512739077	45.51344117973787	364.3168187497957	388.0761534040284	0	1.137047708022931	-0.006514072930844703	23.76584872716348	23.75933465423264	0.0547957224131188	335.0822769848058	12.35906357333756	21.06781643574534	0	0.9676294072753163	0.02500768423723978	8.683745178170533	8.708752862407772	0.01410692703585006	16.67644774898448	2.641690489116088	3.052463844062851	0	0.7617606012887761	0.01655669821266468	0.3942166567340985	0.4107733549467632	0.002692937784298197	2.496372622123523	2.113684064213713	2.535271754923114	0	0.7976757099911879	0.01613380934975403	0.4054538813596473	0.4215876907094014	0.003599416833115552	1.701633876354654	1.34261614243001	2.105237015874402	0	1.023284593833381	0.0003655924336019423	0.7622552810107894	0.7626208734443913	0.02203610722012448	2.097587042302613	12.22221333691356	13.99208532443448	0	0.7502002005087826	0.1234822317386578	1.646389755782265	1.769871987520923	0.002452367485730769	10.43131062572785	15.96343977396302	65.76766465801403	0	1.145092990596612	-0.07759706508556788	49.88182194913658	49.80422488405101	0.05844049244216428	52.83073687641733	6.15452336898139	129.6617122925105	0	1.345689555974678	-0.01501957640007856	123.5222084999292	123.5071889235291	0.2909634243889096	113.0313016129434
0.13	379.8836745235466	381.4622789219295	0	0.8033554279244434	-0.009233874555841282	1.587838272938726	1.578604398382885	0.003768153514274888	381.4622789219295	102.3810662162654	111.4907540749214	0	0.9760603561349184	-0.01622269670709572	9.125910555363145	9.109687858656049	0.01509334994075978	111.4907540749214	98.76757140462836	121.9237754823178	0	1.178838948074872	0.01033946332078433	23.14586461436862	23.1562040776894	0.0765619238073308	121.9237754823178	106.6856065852015	144.0904516801573	0	1.238790977026026	0.008095561966135355	37.39674953298965	37.40484509495579	0.1237010211581889	144.0904516801573	20.36014620295935	22.5844089440254	0	0.998864341094759	-0.0006446819909854665	2.224907423057039	2.224262741066054	0.01812010892048389	22.5844089440254	133.0086550915605	153.5408391258753	0	1.197939663812967	-0.007843753923095744	20.54002778823788	20.53218403431479	0.08920721540370835	153.0260175008906	329.2336750855924	355.2824425805128	0	1.168858645740717	-0.04472282353948626	26.09349031845995	26.04876749492046	0.0706843659996344	342.1764540441857	28.7505709252037	46.68506520502904	0	1.104497801966098	-0.01546273626247559	17.94995701608782	17.93449427982534	0.04222648660279467	42.40957569771449	14.50630968264329	18.75066793186579	0	0.8510994199943546	0.1111009811209058	4.133257268101594	4.2443582492225	0.005535034555522666	18.75066793186579	6.781069255711613	10.14786629619601	0	0.9228191910403093	0.03525640439864607	3.331540636085746	3.366797040484392	0.009847854816622818	10.14786629619601	2.024155020258166	13.5951734862752	0	1.216923576747161	0.007912016167917564	11.56310644984912	11.57101846601704	0.1038431199057197	13.5951734862752	5.67441439985366	8.09063761825278	0	0.9036248605600432	0.05673654480116552	2.359486673597955	2.41622321839912	0.008441718987461421	6.884869601749556	6.530139738516609	30.07478912499747	0	1.167198378579781	0.04352661044018739	23.50112277604067	23.54464938648086	0.06975133238265999	29.84203640750866	394.255915168712	398.4401361783104	0	0.8819166306882505	0.04626965842287746	4.137951351175434	4.184221009598311	0.007091069297295037	288.2917504133598	0.7291473856938975	1.314643383710866	0	1.00264326491675	0.003550934992198461	0.5819450630247704	0.5854959980169689	0.01867720349823573	1.314643383710866	7.781820351378073	19.88083797051855	0	1.073059963413096	0.02186538821255983	12.07715223092791	12.09901761914047	0.03282987240791071	17.59070993691984	7.433791060890778	19.05106403127203	0	1.067954912027074	0.0238683700984915	11.59340460028277	11.61727297038126	0.03151487921348534	16.83410509705681	0.6867571754094333	10.07510571302796	0	1.306324633649956	-0.002163032481798837	9.390511570100326	9.388348537618528	0.212350768272585	10.07510571302796	0.9385587538272366	1.115707946223599	0	0.7907249853643672	-0.0006607791737682743	0.1778099715701304	0.1771491923963621	0.00340308528891094	1.115707946223599	181.6957137383397	197.9510564294611	0	1.069915496520474	-0.05345091068362547	16.30879360180513	16.2553426911215	0.03201355780241386	197.9510564294611	785.5253603789289	840.2329432201128	0	1.134734497669881	-0.0977886821258948	54.80537152330971	54.70758284118381	0.05379045721093802	771.7216446559271	9.506573300524609	113.7225263791048	0	1.284961007978845	0.008870033809792493	104.2070830447704	104.2159530785802	0.1789853138988246	104.7598719234393	32.54544559902767	111.4394138688789	0	1.232511240166117	0.02051311823805575	78.87345515161321	78.89396826985127	0.1176385707280999	107.0627469816171	30.89476157031153	144.2260801593345	0	1.169258986170499	0.2139525583173338	113.1173660307057	113.331318589023	0.07091120900894131	137.1223037256421	4.879904221444771	17.01506756622649	0	1.125080443250992	0.03585277888300823	12.09931056589871	12.13516334478172	0.04979020170532347	17.01506756622649	353.7802026679249	565.1954095355255	0	1.244480198577736	0.05457449209434134	211.3606323755062	211.4152068676006	0.1294626280903757	541.2540948264375	324.6797931202702	360.9967592829314	0	0.9827792833677997	0.03989216068423419	36.27707400197686	36.3169661626611	0.01592851943929059	329.760829479779	5.862287670356648	6.219371714520806	0	0.6429814761076779	-0.02733301776063104	0.3844170619247888	0.3570840441641578	0.00102256057572718	2.81067059930469	103.8538600711654	104.207734208051	0	0.6377433341473794	-0.01429720579946013	0.3681713426849915	0.3538741368855313	0.0009793464896099529	45.5553041150756	364.0142032069065	387.766742764434	0	1.13701593949376	-0.007266534434658615	23.75980609196212	23.75253955752746	0.05478179021297148	334.8119250167659	12.35964466466354	21.07413458216162	0	0.9677108539914309	0.02507258495373906	8.689417332544338	8.714489917498076	0.0141161415701605	16.68228565570966	2.64522009252657	3.05746691438551	0	0.761991980113955	0.01729152806003719	0.3949552937989025	0.4122468218589397	0.002697983496159214	2.500840102519414	2.116556263231306	2.539958059131795	0	0.79796979389488	0.01698481706576338	0.4064169788347258	0.4234017959004892	0.003607966730953756	1.705545320382269	1.341182188945216	2.103924668151019	0	1.023305598452037	0.0003589234686970426	0.7623835557371059	0.762742479205803	0.02203981552584982	2.096279777789232	12.25117912941569	14.0329065023248	0	0.7505782457009555	0.1302889166933078	1.651438456215805	1.781727372909113	0.00245988773951328	10.46595290366914	15.91263076784701	65.62829974662972	0	1.144898724319421	-0.08864999330013563	49.80431897208285	49.71566897878271	0.05834969158590501	52.71386793929741	6.142447711074488	129.56845116918	0	1.345611016074658	-0.01860992859347978	123.444613386699	123.4260034581055	0.2907806447889051	112.9479194138748
0.132	379.7197360938667	381.2970828398595	0	0.8033100066854711	-0.009910000046959733	1.587256746039686	1.577346745992726	0.003766773472827588	381.2970828398595	102.9000431459544	112.0041984199084	0	0.9760043276889934	-0.01765746733514795	9.12181274128918	9.104155273954031	0.01508657256315617	112.0041984199084	98.75882862810928	121.9284962188224	0	1.178908967476783	0.01082891245762907	23.15883867825544	23.16966759071307	0.07660483943426133	121.9284962188224	106.7376250814277	144.1593804312604	0	1.238845993908272	0.008538523208348418	37.41321682662438	37.42175534983273	0.1237554916954352	144.1593804312604	20.33863092472665	22.56274089940606	0	0.9988540830602828	-0.000614563806340918	2.224724538485749	2.224109974679408	0.01811861947048821	22.56274089940606	132.9125869176701	153.4327890882761	0	1.1978695412918	-0.00830237085893195	20.52850454146486	20.52020217060593	0.08915716889122897	152.9182694191571	329.2196221557241	355.2140495179964	0	1.16860978309839	-0.04714273069919829	26.04157009297154	25.99442736227234	0.07054371987769303	342.1048954684164	29.51186945591007	47.4348987542426	0	1.104423273202397	-0.01622089175041161	17.93925019008294	17.92302929833253	0.04220129926421507	43.0901224613277	14.53691494656261	18.7977453671363	0	0.8514054618265019	0.1173854482744502	4.143444972299237	4.260830420573687	0.0055486773779065	18.7977453671363	6.790251578364619	10.16460991710915	0	0.9230333198668066	0.0370881287211478	3.337270210023382	3.37435833874453	0.009864791128816577	10.16460991710915	2.026156998826449	13.61140795836388	0	1.217071361008112	0.008461655208123193	11.5767893043293	11.58525095953743	0.1039659995405826	13.61140795836388	5.689371546328506	8.116583316468926	0	0.9040418126537697	0.05981319153630262	2.367398578604117	2.42721177014042	0.008470026025371351	6.908161655371084	6.535500526808248	30.1312151651821	0	1.167461363306844	0.04507472789102437	23.55063991048283	23.59571463837385	0.06989829923764927	29.89813121427986	394.187762572548	398.3803846611094	0	0.8820803015288465	0.04922582431047616	4.143396264250925	4.192622088561401	0.007100400063333427	288.2971863476677	0.7259821226831679	1.312756873614739	0	1.002877216227066	0.003737717127345401	0.5830370338042253	0.5867747509315707	0.01871224969375803	1.312756873614739	7.740787985097872	19.85277534058823	0	1.073182004726567	0.02302713851185685	12.0889602169785	12.11198735549035	0.03286197059364379	17.56643386282811	7.439100060290935	19.06988844802118	0	1.06808785642086	0.02503508957988405	11.60575329815036	11.63078838773024	0.03154844724075246	16.85132769191465	0.6865819632241374	10.0673783903633	0	1.306225078248311	-0.002238039825510344	9.383034466964677	9.380796427139167	0.2121816860470368	10.0673783903633	0.9383599418538784	1.115430916452705	0	0.7906989138696107	-0.0007015830417714845	0.1777725576405984	0.1770709745988269	0.003402369227870794	1.115430916452705	181.953601743545	198.1791133913678	0	1.069701800415225	-0.05539828507277796	16.2809099328956	16.22551164782283	0.03195882319308754	198.1791133913678	786.1337190725882	840.7523709055979	0	1.134539237582043	-0.1011277088228409	54.71977954183256	54.61865183300971	0.05370645026619379	772.174072184096	9.50927445053793	113.7525765501706	0	1.284992843831779	0.009670990615962518	104.2336311090168	104.2433020996327	0.1790309126573131	104.7880170070913	31.93897151848634	110.8761817034176	0	1.232575960351652	0.02289625466601811	78.91431393026527	78.93721018493129	0.1176995109812318	106.522101804145	30.9237913239885	144.5114697982031	0	1.169532719323692	0.2222228029133297	113.3654556713013	113.5876784742146	0.07106673186961733	137.3970544251546	4.885574630171247	17.05140161967331	0	1.12538173633794	0.03729989205369968	12.12852709744836	12.16582698950206	0.04991043144825503	17.05140161967331	354.0663483799822	565.5668077062518	0	1.244530534943043	0.05467679136603428	211.4457825349037	211.5004593262697	0.1295147842714678	541.6117415624587	323.9394450620188	360.2660346384509	0	0.9828143570336214	0.03931573561172003	36.28727384082048	36.32658957643221	0.01593299797940905	329.095662416333	5.857009351683192	6.212523152626057	0	0.6428331260383967	-0.02843373507935332	0.3839475360222175	0.3555138009428642	0.001021311623157676	2.805049630724272	103.9485020038459	104.3018453287744	0	0.637666474078865	-0.01459467325432292	0.3679379981827766	0.3533433249284537	0.0009787257864410225	45.57317605101766	363.5349758389164	387.2800651003022	0	1.136980706140544	-0.008016953234727835	23.75310621462057	23.74508926138584	0.05476634264266905	334.3881726449168	12.35998224379342	21.08017140191859	0	0.9677924308853616	0.02508689939549377	8.695102258729671	8.720189158125164	0.0141253768525479	16.68790243862598	2.648764302593516	3.062517547788795	0	0.7622333994266348	0.01802580289252522	0.3957274423027543	0.4137532451952795	0.002703258128383885	2.505363634172835	2.119612446372889	2.544883162553086	0	0.7982790167482903	0.01783861442266615	0.4074321017575306	0.4252707161801967	0.003616978484704324	1.709658240304407	1.340321005693986	2.103181401138539	0	1.023326185043076	0.0003510969488135555	0.7625092984957387	0.7628603954445522	0.02204345063469119	2.095539519574847	12.28061862808766	14.0745137648006	0	0.7509766100553367	0.1371200745748485	1.65677506213809	1.793895136712938	0.002467836840752525	10.50142437316119	15.86202306190699	65.47897141483729	0	1.144678579635283	-0.09968885542232798	49.71663720835264	49.61694835293031	0.05824696547746784	52.58836061568714	6.130603893997554	129.4588443736793	0	1.345515612506951	-0.02218254293298284	123.3504230226147	123.3282404796817	0.2905587741535656	112.8498442023863
0.134	379.5490892624734	381.1251111002753	0	0.8032613164364011	-0.01061176291469887	1.586633600716604	1.576021837801905	0.003765294665269479	381.1251111002753	103.2481223785432	112.3463635314429	0	0.9759434999769568	-0.01912484410832088	9.117365997008024	9.098241152899703	0.01507921808963537	112.3463635314429	98.74513840863042	121.928881291242	0	1.178982233138275	0.01132085024757835	23.17242203236404	23.18374288261162	0.0766497704722518	121.928881291242	106.7760277808495	144.2155985707834	0	1.238903974570403	0.008991724645885994	37.43057906528809	37.43957078993398	0.123812922533118	144.2155985707834	20.31027008657088	22.5342384069646	0	0.9988443317540114	-0.000582381599173571	2.224550701992895	2.223968320393721	0.01811720370992567	22.5342384069646	132.7759306219636	153.2835006583066	0	1.197795427780952	-0.008762442889572517	20.51633247923253	20.50757003634295	0.08910430451399143	152.7694178924278	329.1694428814861	355.1068790025114	0	1.168347757687197	-0.04957919587648286	25.98701531690173	25.93743612102525	0.07039593705095414	341.995688519281	30.22498142371921	48.13602134213377	0	1.104345144208405	-0.01699308706592416	17.92803300548049	17.91103991841457	0.0421749113294188	43.7263707448197	14.56779512162275	18.8457274539623	0	0.8517284018789522	0.1237100566045529	4.154222275734999	4.277932332339552	0.005563109759697168	18.8457274539623	6.799589141723551	10.18184081112755	0	0.9232583751681355	0.03894893083998553	3.343302738564009	3.382251669403994	0.009882622958511748	10.18184081112755	2.028171988242597	13.62860726611619	0	1.21722912927355	0.00902086905805749	11.59141440881553	11.60043527787359	0.1040973411039751	13.62860726611619	5.70462188438484	8.143334818182005	0	0.9044810018091767	0.06295189997909609	2.37576103381807	2.438712933797166	0.008499945031802429	6.932210278955505	6.540635244997749	30.18919999705485	0	1.167733434869034	0.04658699820994102	23.60197775384716	23.6485647520571	0.07005066995671828	29.95577673018419	394.0146184356159	398.2158967228308	0	0.8822539602459729	0.05209703803596161	4.149181249178933	4.201278287214895	0.007110313599169622	288.2297301513677	0.7225460850342722	1.310651880109407	0	1.003122995236259	0.003919381080673	0.584186413994462	0.5881057950751351	0.01874913841242559	1.310651880109407	7.705479580795118	19.83103711929186	0	1.073310313043923	0.02417053974816213	12.10138699874858	12.12555753849674	0.03289575087993579	17.54778065076976	7.444301650354376	19.08918561367829	0	1.068227094550719	0.02618327755898536	11.61870068576493	11.64488396332391	0.03158364271359859	16.86899685668552	0.686445841484311	10.05946595992535	0	1.306122333084462	-0.002303920275362042	9.375324038716396	9.373020118441035	0.2120073275629424	10.05946595992535	0.9381557022077771	1.115145332042197	0	0.7906712641708524	-0.0007432575985494005	0.1777328874329689	0.1769896298344195	0.003401609984174843	1.115145332042197	182.1573741631428	198.3522270725202	0	1.069480642692473	-0.05724989268742593	16.2521028020648	16.19485290937738	0.03190227586221253	198.3522270725202	786.5454219377218	841.0726653202913	0	1.134337595461408	-0.1042868388753214	54.63153022144477	54.52724338256944	0.05361983519251994	772.4427646078576	9.512081564846893	113.7851252783468	0	1.285027494423169	0.01050963127119627	104.2625340822287	104.2730437134999	0.1790805561899962	104.8185049226162	31.2877938460329	110.2729606940401	0	1.232647942539145	0.02538467761416656	78.95978217039305	78.98516684800722	0.1177673261767481	105.9430852113358	30.95269375468764	144.8068001798855	0	1.169816863861375	0.23054975757553	113.6235566676223	113.8541064251979	0.07122853066619263	137.681397838199	4.891212619485736	17.08894018050384	0	1.125694965438887	0.03875173680688163	12.15897582421122	12.1977275610181	0.05003573183119305	17.08894018050384	354.2988108960191	565.8841375758154	0	1.244580670947845	0.05469882837294957	211.5306278514235	211.5853266797964	0.1295667537301809	541.9176043836685	323.0667778979907	359.4027199259212	0	0.9828488797581568	0.03862577326714339	36.29731625466345	36.33594202793059	0.01593740739743726	328.3093299489544	5.851777119560533	6.205724120032134	0	0.6426789754673995	-0.02951324112301365	0.3834602415946151	0.3539470004716014	0.001020015405794319	2.799353654167196	103.9897708366735	104.3425942201711	0	0.6375880724378784	-0.01487673780083413	0.3677001212984223	0.3528233834975882	0.0009780930270036564	45.56721421922001	362.8820589210589	386.6190445412579	0	1.136942016559798	-0.00876566548675552	23.74575128568573	23.73698562019898	0.05474938475284539	333.8135515366305	12.36007302526473	21.08591151428064	0	0.9678739725717762	0.02505004876315296	8.700788440252756	8.72583848901591	0.01413461417425794	16.6932841887044	2.652316229406472	3.06760733265902	0	0.7624848402095467	0.01875787305866786	0.3965332301938801	0.415291103252548	0.002708762555000761	2.509936347137077	2.122821062080908	2.550013910167925	0	0.7986034095176471	0.0186931208474296	0.4084997272395871	0.4271928480870167	0.003626456329924823	1.713950690523652	1.340045487054473	2.103019683015369	0	1.023346286230444	0.0003420995649923353	0.762632096395904	0.7629741959608963	0.02204700061035139	2.095378689786548	12.31043236076285	14.11679442087562	0	0.7513953417925108	0.1439591805158573	1.662402879596916	1.806362060112773	0.002476219713947151	10.5376427847124	15.81174839678845	65.31991838074728	0	1.144432620659922	-0.1106863180996872	49.61885630205852	49.50816998395883	0.0581324074262183	52.45441392005545	6.119021667172087	129.3330698442829	0	1.34540344818964	-0.02572877402223001	123.2397769511331	123.2140481771108	0.2902981411852562	112.7372355887367
0.136	379.3711660173172	380.9457917588917	0	0.8032092299258936	-0.01134151660173494	1.585967258176327	1.574625741574592	0.003763713344912334	380.9457917588917	103.4474975619716	112.5394338734685	0	0.9758777625045042	-0.02062645078706384	9.112562762284023	9.091936311496958	0.01507127401631829	112.5394338734686	98.7345998812216	121.9330338019089	0	1.179058761249479	0.01181517668357957	23.18661874400372	23.1984339206873	0.07669673037515373	121.9330338019089	106.8060749863754	144.2643898511736	0	1.238964989953817	0.009456118467931651	37.44885874633033	37.45831486479826	0.123873388088002	144.2643898511736	20.27522915361557	22.4990681012082	0	0.9988351248304554	-0.0005476350617437698	2.224386582654374	2.22383894759263	0.01811586708788956	22.4990681012082	132.6009461349005	153.0952353229132	0	1.197717316896924	-0.009222527685246625	20.50351171569799	20.49428918801274	0.08904862276779044	152.5817168761612	329.0863752873824	354.9641757240693	0	1.168072494289811	-0.05202693742626474	25.92982737411319	25.87780043668692	0.07024102126814788	341.8519579202577	30.87570370838451	48.77422175982053	0	1.104263349707961	-0.01777901286025571	17.91629706429626	17.89851805143601	0.04214730304251634	44.30541149190245	14.59890514693632	18.89456644743685	0	0.8520683333814159	0.130064555230777	4.165596745269748	4.295661300500525	0.005578341834025435	18.89456644743685	6.809077072101117	10.19955923970766	0	0.9234945256008898	0.04083781092529593	3.349644356681247	3.390482167606543	0.009901368440360171	10.19955923970766	2.030204990220734	13.64679843125259	0	1.217397065548484	0.00959105892511085	11.60700238210675	11.61659344103186	0.1042373297641667	13.64679843125259	5.720164360020352	8.170904374695523	0	0.9049428728393647	0.06615289301383513	2.384587121661335	2.450740014675171	0.008531522812751656	6.957027885209661	6.54551189065723	30.2486708713854	0	1.168014358102661	0.04805575689682369	23.65510322383135	23.70315898072817	0.07020834635159379	30.01490070360592	393.7477419112951	397.9579170291949	0	0.8824373056376643	0.05487746948108237	4.155297648418752	4.210175117899834	0.007120795068664704	288.0973818581443	0.7190817659117735	1.308569113058643	0	1.003380257497356	0.004095428530378167	0.585391918616491	0.5894873471468691	0.01878782841355158	1.308569113058643	7.675159139166165	19.81487716489916	0	1.0734447836179	0.02529372827379459	12.1144242974592	12.139718025733	0.03293119076220517	17.53408999983707	7.449384826064394	19.10893415132838	0	1.068372519336415	0.02731056458195829	11.63223876068203	11.65954932526399	0.03162044387861487	16.88709331933188	0.6863525075308146	10.05140636276981	0	1.306016833783432	-0.002359665237435804	9.367413520476427	9.365053855238992	0.2118284443771701	10.05140636276981	0.9379445085090941	1.1148495161605	0	0.7906420009644093	-0.0007859041622126559	0.1776909118136184	0.1769050076514058	0.003400806617460125	1.1148495161605	182.2975639698018	198.4610014010387	0	1.069252425840967	-0.0589921310992314	16.22242956233616	16.16343743123693	0.03184402839164962	198.4610014010387	786.7390375030279	841.1725999576786	0	1.134129950082782	-0.1072397577231511	54.5408022123738	54.43356245465065	0.05353078733180633	772.5082918068593	9.515011890165177	113.8203116953969	0	1.285065097629151	0.01139082946830804	104.2939089757634	104.3052998052317	0.1791344454747144	104.8514659031076	30.60006053235104	109.6381352120288	0	1.232727523793661	0.02799376076406538	79.01008091891372	79.03807467967778	0.1178423460027974	105.3337533642223	30.9813721822021	145.1120723090091	0	1.170111477438285	0.2389127245516893	113.8917874022553	114.130700126807	0.07139667961054676	137.9753368614086	4.896801182447106	17.12767386047087	0	1.126020154247197	0.04020470562860457	12.19066797239516	12.23087267802376	0.0501661490514106	17.12767386047087	354.4750180752868	566.1446899393604	0	1.244630526404517	0.0546397165213119	211.6150321475523	211.6696718640736	0.1296184530550558	542.1690850829413	322.058879275164	358.4038722324518	0	0.9828827510436808	0.03782109184510642	36.30717186544267	36.34499295728777	0.01594173479407003	327.399134854317	5.846601472665411	6.198987939297145	0	0.6425191435507339	-0.03056915506265345	0.3829556216943874	0.352386466631734	0.001018673102169405	2.793590476989003	103.9768881920076	104.3292027755304	0	0.6375082111941373	-0.01514338568230808	0.3674579692050576	0.3523145835227496	0.0009774488953858643	45.53713848044122	362.0614968496997	385.7897272016675	0	1.136899877969122	-0.009512933962909873	23.7377432859307	23.72823035196779	0.05473092111046936	333.0932895743153	12.35991376619048	21.09133944586835	0	0.9679553118232537	0.02496147769594876	8.706464201981923	8.731425679677871	0.01414383456879318	16.69841690241798	2.655869206494724	3.072728036438659	0	0.7627462610333041	0.01948610857877826	0.3973727213651572	0.4168588299439355	0.002714497212469183	2.514551475873387	2.126161743681429	2.555328246441126	0	0.7989429663500224	0.01954627090554231	0.4096202318541553	0.4291665027596976	0.00363640360964437	1.718408059278163	1.340373966426107	2.103457417745626	0	1.023365833910077	0.000331919454814736	0.7627515318647042	0.7630834513195189	0.02205045338117756	2.095815126573118	12.34053378677732	14.15964832649339	0	0.7518344400624	0.1507898282473221	1.668324711468745	1.819114539716067	0.002485040534100722	10.57453455226518	15.76194753459944	65.15142224488926	0	1.144160977585954	-0.1216133324799482	49.51108804276978	49.38947471028983	0.0580061484024623	52.31226330616128	6.107733524594498	129.1913572998018	0	1.345274668666688	-0.02923917488299332	123.1128629500903	123.0836237752073	0.2899991882051018	112.6102997031938
[truncated: 3,141,520 more chars]
