# Supplementary material for: Hindlimb kinematics, kinetics and muscle dynamics during sit-to-stand and sit-to-walk transitions in emus (Dromaius novaehollandiae)
Source: J Exp Biol. 2024 Dec 2;227(24):jeb247519. doi: 10.1242/jeb.247519 (PMC11708823; doi:10.1242/jeb.247519)
Supplement: Dataset 1. [file jexbio-227-247519-Dataset1.zip › Dataset1/DataS1/Dynamic Simulation/sts_additional_trial_DO_with_rigid_tendon/sts_additional_trial_solve_with_rigid_tendon.sto]

inDegrees=no
num_controls=55
num_derivatives=0
num_iterations=24
num_multipliers=0
num_parameters=0
num_slacks=0
num_states=73
objective=356.745493
objective_activation_effort=6.180091
objective_excitation_effort=350.565401
solver_duration=212.484016
status=Solve_Succeeded
success=true
DataType=double
version=3
OpenSimVersion=4.5
endheader
time	/forceset/IC_r/activation	/forceset/ILPR_r/activation	/forceset/ILPOa_r/activation	/forceset/ILPOp_r/activation	/forceset/AMB_r/activation	/forceset/FMTL_r/activation	/forceset/FMTI_r/activation	/forceset/FMTM_r/activation	/forceset/ILFB_r/activation	/forceset/FCLP_r/activation	/forceset/FCLA_r/activation	/forceset/FCM_r/activation	/forceset/IFE_r/activation	/forceset/ITCr_r/activation	/forceset/ITM_r/activation	/forceset/ITCaa_r/activation	/forceset/ITCap_r/activation	/forceset/ISF_r/activation	/forceset/IFI_r/activation	/forceset/OMII_r/activation	/forceset/OMIP_r/activation	/forceset/CFP_r/activation	/forceset/PIFML_r/activation	/forceset/GL_r/activation	/forceset/GI_r/activation	/forceset/GM_r/activation	/forceset/FL_r/activation	/forceset/TCf_r/activation	/forceset/TCt_r/activation	/forceset/EDL_r/activation	/forceset/FDL_r/activation	/forceset/FHL_r/activation	/forceset/FP2_r/activation	/forceset/FPP2_r/activation	/forceset/FP3_r/activation	/forceset/FPP3_r/activation	/forceset/FP4_r/activation	/jointset/GroundToBody/Body_yaw/value	/jointset/GroundToBody/Body_yaw/speed	/jointset/GroundToBody/Body_pitch/value	/jointset/GroundToBody/Body_pitch/speed	/jointset/GroundToBody/Body_roll/value	/jointset/GroundToBody/Body_roll/speed	/jointset/GroundToBody/Body_ty/value	/jointset/GroundToBody/Body_ty/speed	/jointset/GroundToBody/Body_tz/value	/jointset/GroundToBody/Body_tz/speed	/jointset/GroundToBody/Body_tx/value	/jointset/GroundToBody/Body_tx/speed	/jointset/Hip_r/Hip_flexion/value	/jointset/Hip_r/Hip_flexion/speed	/jointset/Hip_r/Hip_abduction/value	/jointset/Hip_r/Hip_abduction/speed	/jointset/Hip_r/Hip_rotation/value	/jointset/Hip_r/Hip_rotation/speed	/jointset/Knee_r/Knee_flexion/value	/jointset/Knee_r/Knee_flexion/speed	/jointset/Knee_r/Knee_abduction/value	/jointset/Knee_r/Knee_abduction/speed	/jointset/Knee_r/Knee_rotation/value	/jointset/Knee_r/Knee_rotation/speed	/jointset/Ankle_r/Ankle_flexion/value	/jointset/Ankle_r/Ankle_flexion/speed	/jointset/Ankle_r/Ankle_abduction/value	/jointset/Ankle_r/Ankle_abduction/speed	/jointset/Ankle_r/Ankle_rotation/value	/jointset/Ankle_r/Ankle_rotation/speed	/jointset/MTP_r/MTP_flexion/value	/jointset/MTP_r/MTP_flexion/speed	/jointset/MTP_r/MTP_abduction/value	/jointset/MTP_r/MTP_abduction/speed	/jointset/MTP_r/MTP_rotation/value	/jointset/MTP_r/MTP_rotation/speed	/forceset/IC_r	/forceset/ILPR_r	/forceset/ILPOa_r	/forceset/ILPOp_r	/forceset/AMB_r	/forceset/FMTL_r	/forceset/FMTI_r	/forceset/FMTM_r	/forceset/ILFB_r	/forceset/FCLP_r	/forceset/FCLA_r	/forceset/FCM_r	/forceset/IFE_r	/forceset/ITCr_r	/forceset/ITM_r	/forceset/ITCaa_r	/forceset/ITCap_r	/forceset/ISF_r	/forceset/IFI_r	/forceset/OMII_r	/forceset/OMIP_r	/forceset/CFP_r	/forceset/PIFML_r	/forceset/GL_r	/forceset/GI_r	/forceset/GM_r	/forceset/FL_r	/forceset/TCf_r	/forceset/TCt_r	/forceset/EDL_r	/forceset/FDL_r	/forceset/FHL_r	/forceset/FP2_r	/forceset/FPP2_r	/forceset/FP3_r	/forceset/FPP3_r	/forceset/FP4_r	/forceset/reserve_jointset_GroundToBody_Body_yaw	/forceset/reserve_jointset_GroundToBody_Body_pitch	/forceset/reserve_jointset_GroundToBody_Body_roll	/forceset/reserve_jointset_GroundToBody_Body_ty	/forceset/reserve_jointset_GroundToBody_Body_tz	/forceset/reserve_jointset_GroundToBody_Body_tx	/forceset/reserve_jointset_Hip_r_Hip_flexion	/forceset/reserve_jointset_Hip_r_Hip_abduction	/forceset/reserve_jointset_Hip_r_Hip_rotation	/forceset/reserve_jointset_Knee_r_Knee_flexion	/forceset/reserve_jointset_Knee_r_Knee_abduction	/forceset/reserve_jointset_Knee_r_Knee_rotation	/forceset/reserve_jointset_Ankle_r_Ankle_flexion	/forceset/reserve_jointset_Ankle_r_Ankle_abduction	/forceset/reserve_jointset_Ankle_r_Ankle_rotation	/forceset/reserve_jointset_MTP_r_MTP_flexion	/forceset/reserve_jointset_MTP_r_MTP_abduction	/forceset/reserve_jointset_MTP_r_MTP_rotation
0	0.9999999159388195	0.2331185951747294	0.4917339311410545	0.5409748153554028	0.1066330225342876	0.8814965673573185	0.9999995813977951	0.289836617005978	0.02000025216291638	0.02000004048184732	0.02000763756395436	0.02000006598412483	0.02000266765072382	0.974728775316745	0.02013201260318981	0.02005995678772387	0.02000575749692377	0.02002527882416082	0.02007312017692978	0.2959161398997991	0.9501771596869337	0.02000302540551838	0.02000145525776412	0.02000001341847794	0.02000015808345374	0.2559502489737113	0.07791739907699888	0.02000039028530921	0.2661303850369154	0.7889395298491052	0.02000169545124932	0.02000371995648814	0.3032510132868114	0.1454995150268987	0.1318739501458593	0.02000001471681312	0.02000004083213596	-1.791488292806251e-07	0.04797974180888145	0.05565042689804139	0.1243015010474043	0	0	0.2672127564083885	-0.01086545769378907	1.724483538029209e-08	0.01711487392659792	-4.501730095287148e-08	-0.004359059178905353	0.9457684054681197	-0.3369508706878449	-0.2423752901011656	-0.1155932247649506	0.2245693334777527	0.0764470153802041	-2.06939648150563	0.2240015003782311	0.1400860496391688	0.4203592789853698	0.2274560586623791	-0.1539937554408026	2.73029221686276	0.07078337049522265	0.1351730073622631	0.2075297028980597	0.1879527193648648	0.1137148932731111	-0.1795891109902884	-0.134902558123679	0	0	0	0	0.9999999159388195	0.2331185951747294	0.4917339311410545	0.5409748153554028	0.1066330225342876	0.8814965673573185	0.9999995813977951	0.289836617005978	0.02000025216291638	0.02000004048184732	0.02000763756395436	0.02000006598412483	0.02000266765072382	0.974728775316745	0.02013201260318981	0.02005995678772387	0.02000575749692377	0.02002527882416082	0.02007312017692978	0.2959161398997991	0.9501771596869337	0.02000302540551838	0.02000145525776412	0.02000001341847794	0.02000015808345374	0.2559502489737113	0.07791739907699888	0.02000039028530921	0.2661303850369154	0.7889395298491052	0.02000169545124932	0.02000371995648814	0.3032510132868114	0.1454995150268987	0.1318739501458593	0.02000001471681312	0.02000004083213596	0.8150528584314318	1.157618937487565	4.432315901526378	-0.7582445719136447	0.01100378124021209	-2.191999115875967	0.2412546881763773	-0.1891521818061796	0.236206370638548	-0.0469024817207783	1.681446948694001	0.1467384755061128	0.199963099793688	0.03419235425258609	0.2800862762051074	-0.1083494743581105	1.843101667082875	-0.5441700325351592
0.002	0.9999997360643013	0.221762604771419	0.4732098969551259	0.5217370676094167	0.1034442192633426	0.8503307709469609	0.973377384046295	0.2762766896879152	0.02000025839944223	0.02000004597554114	0.0200092770221085	0.02000007469800162	0.02000259357626425	0.9409639006717656	0.02012421660007598	0.02010212922717625	0.02000563808353784	0.0200248756570977	0.02006953478392497	0.2878908111054883	0.9218280734734606	0.02000375421065492	0.02564408277656643	0.02000001605392557	0.02000017555863514	0.2517772251829057	0.07823686137001867	0.02000045230386879	0.2551420988000132	0.7639150232472537	0.02000185985027763	0.02000376620853498	0.2891920181919639	0.138001390212433	0.1250511822210824	0.02000001778910971	0.02000004725652092	9.580555356724819e-05	0.04801755419885766	0.05589896063552065	0.1241975861547886	0	0	0.2671910285385252	-0.01086095182129733	3.424293204060196e-05	0.01710880835904479	-8.754041447753684e-06	-0.004345424704227547	0.9450946868607752	-0.3366759602259345	-0.2426063892363984	-0.1154622271979497	0.224722198095603	0.07640287931920381	-2.06894868363886	0.2236936042780706	0.1409265577212087	0.4200435600356439	0.2271481755385323	-0.1538371875077781	2.730433771290945	0.07076503649156755	0.1355879191351863	0.2073082989829889	0.1881800805134227	0.1136119405545612	-0.1798588397091712	-0.1347878794119783	0	0	0	0	0.999995261963316	0.02000432901080053	0.0792240054822759	0.1050216031782644	0.06253676646897882	0.1412605935136119	0.3692732714353112	0.0200044663579362	0.02000034344047535	0.02000012357604704	0.02003129034759123	0.02000019826427212	0.02000173508476976	0.1803075120818663	0.02004223224335554	0.02292994095312703	0.02000431980860008	0.02002178207061846	0.02003026686068004	0.1483482697446822	0.2893605000692358	0.02001284806637929	0.1059501103945421	0.02000005357317954	0.02000042309760654	0.1908602359717493	0.08528153894684865	0.02000143420242049	0.06010517424165392	0.2052751331453435	0.0200041769552632	0.02000450593714383	0.02001887022680182	0.02008005588173572	0.02000231298924004	0.02000006226911879	0.02000014060999467	0.8375470906639135	1.135123387676419	4.436767970112673	-0.7430522214249222	-0.04732241703081012	-2.113633054264223	0.07923961726406595	-0.1176580001902049	0.08175618185784291	0.02335510802187802	1.695489093583623	0.003250475816749776	0.04342914560978817	0.01421046968355166	0.2844527435389083	-0.04281646531076408	1.831440474440904	-0.52691892907755
0.004	0.9999993230339086	0.2015194188085979	0.4427740525413314	0.4903554471044417	0.1006532756395796	0.799355671306119	0.9288168545866143	0.2520282102388911	0.02000027361046774	0.02000006084160926	0.02001308874515276	0.02000009853952537	0.02000249560599291	0.886578349550562	0.02011848382055731	0.02143395596179444	0.02000551598218146	0.0200252039012266	0.02006604291107307	0.2780936935929783	0.8783717706933112	0.02000507124966446	0.04095216882635124	0.02000002334511527	0.02000022322623917	0.2499430694330155	0.0800323230110377	0.02000067788005809	0.2382705894307789	0.7259161288290639	0.02000230193414738	0.02000393849979143	0.2640372632813466	0.1247906730402271	0.1130122828852045	0.02000002669345718	0.02000006606307977	0.0001919414290625676	0.04813090805079916	0.05614707835820409	0.1238853113306661	0	0	0.2671693184759132	-0.01084762953437677	6.84444579283999e-05	0.01709071209376498	-1.740854763059616e-05	-0.004304536594744677	0.9444220684242308	-0.3358508981995134	-0.2428369645079093	-0.1150695073585424	0.2248748858938209	0.07627007079822212	-2.068502117394427	0.2227703455195037	0.141765803438771	0.4190972516898924	0.2268409183674168	-0.153367973682403	2.730575252970853	0.07071065231043872	0.1360019456796968	0.2066446066703795	0.188407029990074	0.1133032998609845	-0.1801281094894488	-0.1344436895386374	0	0	0	0	0.9999929642374108	0.02000967694698065	0.1432242631262463	0.1779937739924871	0.1075431629659408	0.2561391321070018	0.4387494191718045	0.02000469993047261	0.02000040521480425	0.02000019828041199	0.02004494425746422	0.02000032037508027	0.020002145189928	0.3219311933370538	0.02014874797572041	0.04038024214855324	0.02000547656461177	0.02003593011512451	0.02006741452364492	0.2390763022071567	0.4645708959524084	0.02001369735059769	0.1878960021314791	0.02000009161805688	0.02000066597550925	0.2997123893454954	0.1046009597774814	0.02000307633238305	0.1132878995651015	0.3722750581660094	0.02000637399292602	0.02000578678620847	0.02002247968215014	0.02082329678223904	0.02000232209963593	0.02000011221607984	0.02000024763832575	0.8601719765180388	1.116521994409584	4.430518680796435	-0.7294586662268981	-0.1058350881942311	-2.0346408271022	-0.04011756883118081	-0.006871657585533161	-0.05009098675006426	0.1503863052875014	1.701749393875261	-0.2378735377647597	-0.1265795903539486	-0.05109760010903396	0.31465047100635	0.06358846714234176	1.809749540869192	-0.4985633208901047
0.006	0.9999990677792	0.1840419374164987	0.4213573686947279	0.4681702711591715	0.1019814107487338	0.7632942298838619	0.8957855517921661	0.2313737837149283	0.02000027080926957	0.02000006892630317	0.02001470761988416	0.02000011184823709	0.0200023554385631	0.8491355476711522	0.02011654388912666	0.02454039210711022	0.02000526934578996	0.0200249336134826	0.0200634902242254	0.2748293775995629	0.850071503687211	0.02000543651828188	0.05493507266079776	0.02000002746807637	0.02000024905947465	0.2530914310185627	0.08169769239902001	0.02000085352107218	0.228311242680403	0.7031981486538045	0.02000252712736323	0.02000390418458468	0.2425833508675578	0.1140228458793788	0.103058489447985	0.0200000321658654	0.02000007780212757	0.0002883795069588521	0.04831974374493456	0.05639436194783903	0.1233631039579007	0	0	0.2671476440205396	-0.01082530283861868	0.0001025977568229974	0.01706058018909262	-2.595399183932591e-05	-0.004236353619853611	0.9437516488777618	-0.3344774658971015	-0.2430664936435973	-0.1144163850015078	0.2250272185392491	0.07604748342571682	-2.068058009763207	0.2212359237251542	0.1426025283168592	0.4175233976012578	0.2265349110696238	-0.1525876580778718	2.7307165900442	0.07062049067530238	0.1364142034820855	0.2055398241183884	0.1886331570503905	0.1127896831241206	-0.1803964618762766	-0.1338706298561703	0	0	0	0	0.9999973732373305	0.02004665049968621	0.185094748771644	0.2132882250596535	0.1186922153560818	0.3175431828842205	0.4816467846570731	0.02000193840726297	0.02000016049977779	0.02000008253970735	0.02001362064953859	0.0200001368490913	0.02000097497861622	0.3874727860762086	0.02012089246145594	0.05123120920403002	0.02000252847431435	0.02001586159358396	0.02003661414284535	0.2450630556422799	0.4928851536020577	0.02000426753916586	0.133311422230936	0.02000003557200805	0.02000029044738127	0.2749781277604637	0.08833897433529322	0.02000157325389792	0.1426165346937792	0.4386985568625453	0.02000275446220793	0.02000242705324318	0.02000983619069686	0.02390793833739524	0.02000093082286968	0.02000004635415136	0.02000010960503095	0.8829398454896138	1.10371163045748	4.40837016996293	-0.7186645327818746	-0.1646151595068843	-1.954455233003412	-0.02053942959908955	0.04233684081505203	-0.02777680300912024	0.2557362401470865	1.707771297024663	-0.422467161497742	-0.1646147680935378	-0.1242354331711402	0.3590874904233399	0.1234380668279081	1.797515197118719	-0.4771132229929564
0.008	0.9999989143636541	0.1701047997715485	0.4045512568078663	0.4502877397853258	0.1046395642332372	0.7340493301976608	0.8681563254752542	0.2121288865065955	0.02000026053454545	0.02000007341904987	0.0200147093355592	0.02000011945434571	0.02000220759415141	0.8191300720400001	0.02013686800369644	0.02860435343574733	0.02000499652681656	0.0200242617967714	0.02006196785492001	0.27320963054303	0.8268666799135815	0.02000532538855017	0.06347319982816385	0.02000002989729565	0.02000026324192706	0.2548915025705254	0.08245205397116714	0.02000102219216238	0.2218574264289417	0.6869557708886039	0.0200026359212425	0.02000377408379702	0.2225689924074948	0.1046417603551976	0.09402227812222645	0.020000035872371	0.02000008598548534	0.0003852706707372003	0.04858398109800207	0.05664038910990497	0.1226283693626025	0	0	0.2671260234736241	-0.01079365837801093	0.0001366787485930469	0.01701840268250052	-3.433572065986046e-05	-0.004140807628097982	0.9430845221536874	-0.332558693745479	-0.2432944579064193	-0.1135050825863815	0.2251790148056588	0.07573334928648687	-2.067617576517389	0.2190973757138411	0.1434354820356084	0.4153271261133703	0.2262307734209638	-0.15149885324095	2.730857711386163	0.07049501468905928	0.1368238122558622	0.2039959929496359	0.1888580528692312	0.1120723057495765	-0.1806634401568331	-0.1330698110491305	0	0	0	0	0.9999953329986456	0.06590047755661867	0.225791805372731	0.2532001056563005	0.1347203440424984	0.3796343860471607	0.5247128633591668	0.02000329051576234	0.02000028254520403	0.02000015818465776	0.02002284981654047	0.02000025766552645	0.02000174460060009	0.4579153971326542	0.02049371730731368	0.06213700547815133	0.02000457315703554	0.02002909954211981	0.02007845046522332	0.2704275318590941	0.5526375313111916	0.02000696539207975	0.1312275696213251	0.02000007333279312	0.02000053514121604	0.2761197109300533	0.09191149152118733	0.02000331843753981	0.172525421938812	0.5111743474138204	0.02000500106532016	0.02000421773427804	0.0200176013215383	0.02871343400473036	0.02000157403033772	0.02000009549936625	0.02000021541922381	0.9052698004855886	1.090505244521777	4.387573632459853	-0.710868684327724	-0.2237490904665162	-1.873186087643629	-0.03077001502425332	0.06459747639773351	-0.03421015593367002	0.337334367355104	1.720885932284082	-0.5649941425993624	-0.2060378925347389	-0.1723601099678849	0.3939767053615035	0.1534163297837363	1.789615485919	-0.4592732840899558
0.01	0.9999987797644578	0.1602111298332144	0.3910863629765982	0.4357772222322907	0.1083915465521114	0.7101123950472362	0.8449309201938359	0.1942399906051586	0.02000025053998688	0.02000007685463863	0.02001472015917206	0.02000012534152447	0.02000207174587887	0.7952442495994396	0.02017745725902828	0.03314439168204938	0.02000474229106781	0.020023611518942	0.0200608302953174	0.2735976747015106	0.8088095031266452	0.02000522023176319	0.07101970842225121	0.02000003178647889	0.02000027403422641	0.2565537004115803	0.08353776616907731	0.02000117122979631	0.2180881580372578	0.6756996783547388	0.02000271890278278	0.02000364557604363	0.2039397614478686	0.09658701361413367	0.08584428724294359	0.02000003886571541	0.02000009266762623	0.0004827656524824611	0.04892355286596138	0.05688473138083196	0.121677538809244	0	0	0.2671044758887873	-0.01075225707878168	0.0001706633254221043	0.01696416148703182	-4.249891776348238e-05	-0.004017803892314768	0.9424217747587873	-0.330098992439894	-0.2435203439393246	-0.112338762014785	0.2253300893654169	0.0753253477084099	-2.067182016434556	0.216364670597407	0.1442634266865074	0.4125157298036189	0.2259291188480071	-0.150105303374008	2.730998546997914	0.07033488855511569	0.1372298966982782	0.2020160629605178	0.1890813115931432	0.1111529290606431	-0.1809285903558317	-0.132042866276858	0	0	0	0	0.9999979754890679	0.07379642409708666	0.241829678681704	0.2697472611895657	0.1436314018193168	0.4121446633693227	0.5515809980325792	0.02000155819917409	0.02000012836010398	0.02000006942145402	0.02001031080220867	0.02000011636484482	0.02000082047759258	0.5014356139520487	0.020610059963199	0.06775131332897165	0.02000216918222948	0.02001390758249375	0.02004122789290693	0.2844451632818943	0.5877785663777494	0.02000312021551007	0.1258490353494458	0.02000002943551112	0.02000024779787626	0.2712953599735126	0.09249860282174202	0.02000161492878281	0.1890331357658489	0.5469609621926308	0.02000237908438143	0.02000198767693659	0.02000891436134672	0.03202846498100751	0.02000074573972437	0.02000004017827457	0.02000009780310471	0.9266241872325393	1.070977692639773	4.384676665013474	-0.7060860021666273	-0.2833275122152812	-1.791061774990517	-0.04021044482077456	0.09558478463355821	-0.0429585520303422	0.389029557658058	1.747696572659901	-0.6583585374288594	-0.2305843062736067	-0.2111671451745638	0.4080428785952065	0.1768615410110517	1.784692802625184	-0.4482860443427967
0.012	0.9999986915728286	0.1522717710751038	0.3799553041277062	0.4236468124313301	0.1126372289309603	0.6901508433347945	0.8252563616163255	0.1776547006045878	0.02000023986213354	0.0200000787432702	0.02001448104694961	0.02000012870862857	0.02000194207671883	0.7760584929468676	0.02030773215963929	0.03779543259767609	0.02000449425767066	0.02002288880232179	0.02006032100282777	0.2751185724550965	0.7944411661589219	0.02000504771931412	0.07705417718640334	0.02000003290600601	0.02000027992619765	0.2576963259530212	0.08464187096483067	0.02000129444941314	0.2161554601661137	0.6678061291795168	0.02000276375217999	0.02000350467915368	0.1866430596237384	0.08968176279719629	0.0784651252642473	0.02000004087964612	0.02000009736448994	0.0005810150954821281	0.04933844976035513	0.05712695223244192	0.1205061335618869	0	0	0.2670830213238242	-0.010700533782206	0.0002045273322221241	0.01689782615044707	-5.038855109248855e-05	-0.00386722158461082	0.9417644828692179	-0.3271043284839569	-0.2437436456847177	-0.1109215736109512	0.2254802518025363	0.07482075175809359	-2.066752505328259	0.2130508373179713	0.1450851411898992	0.409098770978906	0.2256305520951533	-0.1484119689597861	2.731139028420977	0.07014099182669117	0.1376315883780685	0.1996039783906791	0.1893025314789715	0.1100339170575007	-0.1811914623389899	-0.1307920222737904	0	0	0	0	0.9999963758687275	0.08801760393101231	0.2605745357382069	0.2886983737482403	0.1518271265219175	0.4458386021266352	0.5791814275291116	0.02000296435884047	0.02000025185278432	0.02000014082391736	0.02001895628353187	0.02000022996481206	0.02000156969588615	0.5442322936824834	0.02198063553137747	0.07372173213294837	0.0200041618421487	0.0200266642159898	0.02008601788995689	0.2971190613379201	0.6215554784434753	0.02000569999048198	0.1218103431078766	0.02000006505507756	0.02000047996584511	0.267826849218766	0.09444961527819698	0.02000321209352908	0.2050322794927998	0.5833928392545007	0.02000456971449702	0.02000376665056184	0.02001802689816053	0.03550357079893019	0.02000143099531889	0.02000008614427897	0.02000019768563677	0.9472683627909547	1.048318298998544	4.390302532454369	-0.7046005760752818	-0.3434550164277566	-1.708110155922761	-0.04693084748553943	0.1170758090495469	-0.04990325672384559	0.4254451996931392	1.780603987661147	-0.7244231733955888	-0.2501434519535589	-0.2397205845448706	0.4109207173016844	0.1934795952873129	1.781786461362534	-0.4410160340170529
0.014	0.9999986185133485	0.1461428703730305	0.3709058372836722	0.4136249183808725	0.1170041604430822	0.6734611350668658	0.8086310785906847	0.162320599514313	0.02000023014876074	0.0200000801258415	0.02001422953815666	0.02000013121604531	0.02000182700331193	0.7605527323711706	0.02054794605875799	0.04241712926051184	0.02000427391504079	0.02002222696959031	0.0200599988583912	0.2772465059892517	0.7828381594226446	0.02000488310494093	0.08190297387897352	0.02000003375398589	0.02000028421997843	0.2584188958446189	0.08577800468002963	0.02000139849598884	0.2154585258780019	0.662459622273607	0.02000279718359773	0.02000337544818079	0.1706264568546639	0.08379143246425111	0.0718257770010871	0.02000004248811259	0.02000010118392795	0.0006801697362199574	0.04982878055779521	0.0573666053449734	0.1191088501686017	0	0	0.2670616810932167	-0.01063779691412105	0.0002382465354926426	0.0168193482367899	-5.794932139647551e-05	-0.003688914364470652	0.9411137089631489	-0.3235824593474801	-0.2439638664322556	-0.109258721697805	0.2256293060161812	0.0742166233052803	-2.066330189741981	0.209172135596798	0.1458994259854261	0.4050882242513119	0.2253356666687072	-0.146425140017159	2.731279089188299	0.06991443890921528	0.1380280278492646	0.1967647933797692	0.1895213161818104	0.108718312413997	-0.1814516111037449	-0.1293201945209662	0	0	0	0	0.9999983809440838	0.09448635218583312	0.2731934046124772	0.3013993079035482	0.1551810484803191	0.4659015454858809	0.599176184165418	0.02000145746859941	0.0200001183503795	0.02000006279503257	0.02000911862782694	0.02000010563878951	0.02000076881214065	0.5685366127467809	0.02248411951353545	0.077214571924904	0.0200020572643764	0.02001310778308745	0.02004417080186793	0.3018869656861585	0.6384404543151169	0.02000273341715475	0.1179125093842858	0.02000002622822954	0.02000022671538546	0.2640352911701346	0.09518476401958952	0.02000153008225122	0.2121471840639239	0.6028028080987841	0.02000223317883975	0.02000183100451118	0.02000947009850122	0.03793911497856588	0.02000070508458251	0.02000003645925822	0.0200000908091941	0.9675584327753752	1.026685925541728	4.392293791076662	-0.7067432836711426	-0.4042436266010552	-1.624316069072096	-0.05211013537683108	0.1316588818463591	-0.05273804559499781	0.4522888535118366	1.814090166405514	-0.7764649710200476	-0.2622149305358208	-0.2593950821377782	0.415898107473741	0.2043161106857959	1.780239443254042	-0.4346687333452349
0.016	0.9999985744871923	0.1411756820381017	0.3635198613923856	0.4053074672610605	0.1212394972809032	0.6593535170471818	0.7945874809444404	0.1481844215284682	0.02000022099536587	0.02000008069213667	0.0200139196261307	0.02000013234530821	0.0200017235076031	0.7478520063578226	0.02085798874757156	0.04682584017938703	0.02000407568575755	0.02002159124535599	0.02005998431609472	0.2796223698921856	0.773274678362181	0.02000471135914982	0.0857539019236046	0.0200000341778273	0.02000028594501909	0.2587769260149684	0.08689741821845989	0.02000147312781951	0.2154882343731301	0.658889035016694	0.02000281495220703	0.02000325050477614	0.1558372674022558	0.07877943951544988	0.0658686710612968	0.02000004350370965	0.0200001037916859	0.0007803806981929874	0.05039484165531078	0.05760323304185173	0.1174796615502549	0	0	0.2670404780212508	-0.01056322816131034	0.0002717965823980284	0.0167286553037168	-6.512561164629502e-05	-0.003482710908717464	0.9404704980073535	-0.3195432119634153	-0.244180520991742	-0.107356542653426	0.2257770499836957	0.07351003661989433	-2.065916180320809	0.204748256851961	0.1467051080039793	0.4004986532591229	0.2250450420668928	-0.1441525696113894	2.731418665314645	0.06965660386011596	0.1384183669858982	0.1935048100284997	0.1897372761872446	0.1072099265678417	-0.1817085982503639	-0.1276310998680694	0	0	0	0	0.9999970506010492	0.09969886782936141	0.2851803100779127	0.3136604540738183	0.1586528772543592	0.4861122667966107	0.6194884954157356	0.02000288895881949	0.02000024119767357	0.02000013080270972	0.02001753839040879	0.02000021339190222	0.02000152090584228	0.5931493553369004	0.02355879591629804	0.08017085990585651	0.02000406754916799	0.02002574952803507	0.02009019255290509	0.3071592775906636	0.6563687978325212	0.02000525905182027	0.1145324627538921	0.02000006010722857	0.02000044831601317	0.2610705236519479	0.09646475400563627	0.02000295942637095	0.2192949266836746	0.6223725811669436	0.02000439123004993	0.02000357535045131	0.0200200272134648	0.04042883048016365	0.02000141088413309	0.02000008007436021	0.02000018634445789	0.9873972578263438	1.005032695098712	4.393550175116141	-0.7127661406974155	-0.4658239004137745	-1.539694618400067	-0.0558605313908144	0.1417958716904738	-0.0543190467376397	0.4726566004999289	1.848286287556248	-0.8171150036184923	-0.2707982296383399	-0.2729609350692896	0.4205267322675379	0.2115645320769812	1.779610994245141	-0.4294818787045713
0.018	0.9999985398435446	0.1370346251270474	0.3575125039180689	0.398424845482892	0.125244236109367	0.6474028427877221	0.7828159830507819	0.1351921385795419	0.02000021285955208	0.02000008101606505	0.02001362741252582	0.02000013304649345	0.02000163259079321	0.7374139429330798	0.02121720274225815	0.05090199483375316	0.02000390131278385	0.02002102413275788	0.0200600417564785	0.2821006890008042	0.7653655230977034	0.02000455526913973	0.08879732432114157	0.02000003446341668	0.02000028691659189	0.2588641762598413	0.08801840935715195	0.02000153300719657	0.2159802253855941	0.6566891409461786	0.02000282798120808	0.02000313852583826	0.142221987494341	0.0745302549059597	0.06053731936905978	0.02000004428489018	0.02000010587338922	0.0008817999578104054	0.05103719584447992	0.05783636497835744	0.1156119378716317	0	0	0.2670194366959628	-0.01047588214599057	0.0003051529459793792	0.01662564521794704	-7.18614373803242e-05	-0.003248415190650138	0.939835872942096	-0.3149988133945059	-0.2443931380640686	-0.1052225984609216	0.2259232760705139	0.07269832721023559	-2.065511544679208	0.199802558807715	0.1475010461022792	0.3953474381822	0.2247592406744361	-0.1416036309136952	2.731557695853079	0.06936915357484888	0.1388017716673392	0.1898317456011799	0.1899500304708004	0.1055134469227566	-0.1819619937365712	-0.1257293901128833	0	0	0	0	0.9999986579202297	0.1020003115516074	0.2936827403185587	0.3224564662657156	0.1598191467109947	0.499129437348004	0.635876245689868	0.02000144748179849	0.02000011470700213	0.02000005864531219	0.02000859289403715	0.02000009871101668	0.02000075465234461	0.6076443505594784	0.02385083337013684	0.08135999295175779	0.02000202865418792	0.02001280105301295	0.02004581436144045	0.308996185965569	0.6661572100285883	0.02000257946416549	0.1114812467152416	0.02000002416998817	0.02000021367245713	0.2583911314419579	0.09733941282145823	0.02000140335973789	0.2221909376881257	0.6339927755540562	0.02000217067944939	0.02000175877747057	0.02001069745153732	0.04216683072354378	0.02000070779793207	0.02000003389582039	0.02000008606346967	1.00665898886433	0.9819527742014423	4.398201454790279	-0.7229034703520728	-0.5283333112466807	-1.454259912020355	-0.05851447394409202	0.1505076181535059	-0.05689661907896836	0.4873400737981378	1.884434727906049	-0.8459007251456617	-0.2775764684406929	-0.2827574230211766	0.4210614742424535	0.2172209753132292	1.779641293723363	-0.4261438171147368
0.02	0.9999985241943248	0.1336371932695	0.3526875890572072	0.3927736965815598	0.1289266056513953	0.6372273056246734	0.7730282497358448	0.1232879888262693	0.02000020550267781	0.02000008086095641	0.02001332908147828	0.02000013291629936	0.02000155295814898	0.728734585236062	0.02158941536874624	0.05463730539471125	0.02000374934881857	0.02002050806944003	0.02006023280711232	0.2844943784803743	0.7586744962500512	0.02000440723476235	0.09114463614744055	0.02000003449276816	0.02000028639109516	0.2586781696707159	0.08908736744185171	0.02000156830186718	0.2166827541315548	0.6554784889839416	0.0200028342133497	0.02000303432002862	0.1297257442097129	0.07093422532651249	0.05577798722402191	0.02000004468674738	0.02000010717578661	0.0009845809401647177	0.05175674825465318	0.05806551704237754	0.1134985744017151	0	0	0.2669985837230496	-0.01037468656305574	0.0003382908614197856	0.01651018126157974	-7.81003977848769e-05	-0.002985806887022502	0.9392108296077633	-0.3099642231891171	-0.2446012627671145	-0.1028657686229581	0.2260677717608391	0.07177933883520077	-2.065117299880521	0.1943622944092088	0.1482861368818008	0.3896550084411873	0.2244788043945754	-0.1387894727496302	2.731696123508108	0.06905408243944308	0.1391774247479119	0.1857549028317865	0.1901592083383935	0.103634544657659	-0.18221137785821	-0.1236207866312074	0	0	0	0	0.9999975183380695	0.1063399642814977	0.3028563603531947	0.3317428977979121	0.1609841537795728	0.512459743568347	0.6523934738551456	0.02000292122863789	0.0200002371275494	0.0200001239468123	0.02001685813039312	0.02000020177134008	0.02000151583083187	0.6222292542283751	0.02448617655488241	0.08316710796429935	0.02000406982627188	0.02002541497595597	0.02009240062280632	0.3102960395341695	0.6751446888475431	0.02000507305801463	0.1084012732484553	0.02000005666463417	0.02000042680868226	0.2550840568572397	0.09781236051520001	0.02000269408337055	0.224818835238418	0.6455294853164603	0.02000431081982416	0.02000347315339068	0.02002302478940724	0.0439254443993356	0.02000144097302427	0.02000007569490757	0.02000017830062428	1.025552664362236	0.9597855752797776	4.400154140885226	-0.7374006376780011	-0.5919211503959124	-1.367993141399143	-0.06072280856863054	0.1574145918703646	-0.05913195249039859	0.4993171739025875	1.91983728612953	-0.8699233071889154	-0.2825232839325965	-0.2888308359563131	0.4239756119677747	0.2206161891774519	1.779942451032408	-0.4228899211354912
0.022	0.9999985142268495	0.1309102251838041	0.3488681646198885	0.3881773141792894	0.132261376295891	0.6285551901993467	0.765012691025182	0.1124152784038927	0.0200001990238923	0.02000008060096936	0.02001305829373052	0.02000013258963886	0.02000148361867152	0.7214758913154475	0.02196116995296092	0.05802946816976264	0.02000361748034311	0.02002005347530779	0.02006043326507488	0.2867210780339842	0.752939110585505	0.02000427539062574	0.09288714258517497	0.02000003445579337	0.02000028554254393	0.2582579375090892	0.09007291655086916	0.02000159410561449	0.2175295311581406	0.6550536071243044	0.02000283834944633	0.02000294157153258	0.1182924536121304	0.06789603838757967	0.05153859146132998	0.02000004495757035	0.02000010816757915	0.001088879279486946	0.05255480522853049	0.05829019055353054	0.1111321173945922	0	0	0.2669779479787229	-0.01025844356163329	0.000371185252926661	0.01638208894884079	-8.378562785772319e-05	-0.002694642401515269	0.9385963309244313	-0.304457415779572	-0.2448044593648794	-0.1002963214773429	0.2262103209357525	0.07075163988274469	-2.06473440441422	0.1884587904486812	0.1490593210402635	0.3834450355840152	0.224204250935534	-0.1357231465582316	2.731833895329421	0.0687137420217421	0.1395445294136898	0.1812853179805606	0.190364451509257	0.1015799662815278	-0.1824563435331308	-0.1213121959384007	0	0	0	0	0.999998857619379	0.1078220514341037	0.3088293573665649	0.3380350594313412	0.1609505125453847	0.521149873719252	0.6667074933433453	0.02000148144581907	0.02000011332087604	0.02000005564654491	0.02000833073753309	0.02000009358820333	0.02000075725007571	0.6306648484812976	0.02457612137857226	0.08332189995855405	0.02000204029044862	0.02001270175697461	0.02004663694517325	0.3102753220031141	0.6802659065354318	0.0200025142982006	0.1054747505287068	0.0200000226656744	0.02000020431675894	0.2529625165510701	0.09816463258478834	0.02000128261060132	0.2268288041267633	0.6535155317094298	0.02000213993022096	0.02000171613142836	0.02001238814967682	0.04509764155357349	0.02000073088776616	0.0200000319646338	0.02000008255395979	1.044260844492865	0.9404777013173289	4.394153397015924	-0.7565038812214303	-0.6567361831475672	-1.280866476407629	-0.06235479909345434	0.1608926206943802	-0.05821981377917861	0.5108863421978802	1.952179465947569	-0.8952620204719585	-0.2844344962221632	-0.2917647780308135	0.4351749883454614	0.2209507416705951	1.780257804128279	-0.4182795456661821
0.024	0.9999985172671204	0.1284860693111869	0.3457964336207676	0.3844023267626711	0.1352420666930299	0.6211069591676829	0.7585712871266427	0.102515746585521	0.02000019328940621	0.02000008003978176	0.02001279581636128	0.02000013172766802	0.02000142392368724	0.7153258767254433	0.0223099961718121	0.06098910642249459	0.02000350381920885	0.02001965435032521	0.02006067881350838	0.2887809992361299	0.7480057716587488	0.02000415548278745	0.09413319892645153	0.0200000342565027	0.02000028377504538	0.2577253363674908	0.09101475184564632	0.02000160223402911	0.2184979310377969	0.6552346357515314	0.0200028394274177	0.02000285648713399	0.1078646378067812	0.06532879020007556	0.04777073832667878	0.02000004497339658	0.02000010863613025	0.001194853652119386	0.05343310652137495	0.05850987166214214	0.1085048757585555	0	0	0.2669575608582645	-0.01012583288057094	0.0004038106564185443	0.01624115431213532	-8.885975364162927e-05	-0.002374657016148202	0.9379933006943104	-0.2984995655735007	-0.2450023140776639	-0.09752594822093195	0.2263507054731487	0.06961469152186839	-2.064363749960036	0.1821275405533193	0.1498195899498359	0.3767445354158789	0.2239360699356761	-0.1324196817967018	2.731970963441326	0.06835085772354439	0.1399023127392359	0.1764358606450066	0.1905654163207319	0.09935759332937824	-0.1826964987417965	-0.118811787584843	0	0	0	0	0.9999978661676087	0.1069349861508788	0.3137260503935003	0.3434896001173107	0.1611507221208857	0.5295158622482109	0.6810280059790089	0.02000303777379101	0.02000023582887022	0.02000011870875829	0.0200164467299007	0.02000019273278467	0.02000152822605309	0.6391080167686459	0.02487378880497464	0.08298014460150288	0.02000409129553756	0.02002537469680825	0.02009350797205591	0.3109964287999858	0.6864112593346622	0.02000499634411742	0.1030008906247409	0.02000005404812879	0.02000041071695503	0.2517149105393947	0.09902763504635331	0.02000246881930248	0.2291538609399024	0.6615282356515186	0.02000427118852866	0.02000340770925033	0.02002698878321252	0.04627997985486196	0.02000150762190935	0.02000007224222183	0.02000017208802606	1.06254103720722	0.9207388579795105	4.388688979110296	-0.7804545169063527	-0.7229157990920517	-1.192849726095781	-0.06370157382145701	0.163299410347127	-0.0571363492850569	0.5209093924441157	1.984426529744441	-0.9173898290319519	-0.2855541258863148	-0.292943852126462	0.4459087241363979	0.2205933779508689	1.780625120620755	-0.4141598455421014
0.026	0.9999985236005816	0.1260194770856816	0.3432464158399008	0.3812483078582907	0.1378957487358841	0.6146763800426389	0.7535486522843264	0.0935305117714942	0.02000018827049401	0.02000007945057123	0.02001255784345368	0.02000013080322377	0.0200013720498024	0.7100739682587348	0.02262480889486904	0.06343677287754357	0.02000340428553744	0.02001930714240855	0.02006091288898237	0.290724893662926	0.74381217903483	0.02000404967947526	0.09497256800387199	0.0200000340337397	0.02000028193393987	0.2571920346385242	0.09195958393505084	0.02000160519146273	0.2196332126708704	0.6559302039015762	0.02000283983395322	0.02000278105967491	0.09838372127150034	0.06315814204754837	0.04442803471341244	0.02000004492121577	0.02000010892775071	0.001302666631207159	0.05439380519712999	0.05872403096952219	0.1056089978471773	0	0	0.2669374565142096	-0.009975418309792223	0.0004361411406794626	0.01608712429899278	-9.326485455467357e-05	-0.002025569363727194	0.9374026171789509	-0.2921150289807944	-0.2451944378958952	-0.09456772052025958	0.2264887071358284	0.06836892118269516	-2.064006153108338	0.1754081256942821	0.1505659922816716	0.369583773875093	0.2236747190193462	-0.1288960558533201	2.732107285782849	0.06796851648660208	0.1402500293727298	0.171221230371973	0.1907617760046906	0.09697643547048006	-0.1829314690690576	-0.116128993185828	0	0	0	0	0.9999990095071526	0.1030409584357358	0.3158675152828223	0.3464879856831957	0.1607896783996883	0.5349004946027366	0.6940602185136499	0.0200015603029896	0.02000011294928027	0.02000005326437895	0.0200081274667663	0.02000008946260755	0.02000076332052682	0.6438203417023239	0.0247495134605359	0.08095134669273492	0.02000203822771111	0.02001272309871819	0.02004708802671697	0.3116022441960749	0.6910952898962598	0.02000248644075958	0.1005266275836786	0.02000002149108239	0.0200001971271303	0.2516406946969375	0.09999478480156664	0.02000118257278601	0.2322965472017429	0.6681883199711685	0.02000212602565274	0.02000168765078315	0.02001461510613803	0.04701193988946541	0.02000077321868252	0.02000003038572484	0.02000007974183974	1.080147038964551	0.8972499374677948	4.392580180039528	-0.8094965661328732	-0.7905832097477569	-1.103916223992415	-0.06458291889907961	0.1665023742497855	-0.05834984113278995	0.5280080866675445	2.019761337005276	-0.9311445977514968	-0.2877604291871998	-0.295008047605577	0.4477482949096902	0.2217313686309071	1.781135841983224	-0.4125111838924515
0.028	0.9999985389712687	0.1234726701087411	0.3410980619070267	0.3785942973106557	0.1402299339643087	0.6090955951331802	0.7498011779726695	0.08540009393722614	0.02000018387757217	0.02000007865871456	0.02001232665019403	0.02000012951280306	0.02000132778201446	0.7055259152810798	0.02289850640277722	0.06537956956389748	0.02000331696034847	0.02001901173740895	0.02006115515190251	0.2925340489149932	0.7402224322537126	0.02000395524918697	0.09544049021708931	0.02000003370358331	0.02000027949981555	0.2566779965246864	0.09289035370080945	0.02000159622742915	0.2209431489490266	0.6570506530208802	0.02000283893185923	0.02000271205467249	0.08979059336099224	0.0613183267253763	0.04146826273511482	0.02000004469054173	0.02000010885535235	0.001412485471832051	0.05543940735609825	0.05893212325757922	0.1024365209478513	0	0	0.2669176720810579	-0.009805656754175234	0.0004681502305651432	0.01591970875835832	-9.694243504211695e-05	-0.00164708770411056	0.9368251068449531	-0.2853311684435622	-0.2453804692688183	-0.09143598869027575	0.2266241095235496	0.06701572286224791	-2.06366234733484	0.1683440005694805	0.1512976403341855	0.3619960199180867	0.2234206199761161	-0.1251710819599027	2.732242826806976	0.06757013201913002	0.1405869651451047	0.1656578727173558	0.1909532229069726	0.09444657180247321	-0.1831609001908944	-0.1132744440799265	0	0	0	0	0.9999981343415733	0.1006473551836375	0.3184983830019767	0.3498186171646016	0.160448870103202	0.5404001624917077	0.707057171923566	0.02000323378977491	0.02000023559671456	0.02000011435603802	0.02001607698097028	0.02000018515114947	0.02000154362236164	0.6484883735002533	0.02485901110567017	0.07941133063280484	0.02000408346595394	0.02002549175885114	0.02009410442549587	0.3118337010346829	0.6951086323167877	0.02000496288843702	0.09795919286265124	0.02000005192036635	0.02000039774554575	0.2510886052766018	0.1006909690735425	0.02000228799275704	0.2352322987090288	0.6747338879588904	0.0200042515027834	0.02000335745766247	0.02003194621523863	0.04775506340763358	0.02000160948407062	0.02000006934189847	0.02000016696918604	1.097217166157563	0.8716380787666016	4.401852123920064	-0.8438917757157341	-0.8598183779029736	-1.014055940495935	-0.06482644408416763	0.1686002400035905	-0.05931422493867025	0.533909645452302	2.056514361907941	-0.9409106933935563	-0.2898983099908176	-0.2976813656053148	0.4449586094864859	0.2235492718391571	1.781613391311263	-0.4123611695259712
0.03	0.9999985559343405	0.1210611127599861	0.3393767922310054	0.376441513120697	0.1422735581831602	0.6042903915805905	0.7472063128986257	0.07806501467218746	0.02000018003194373	0.02000007788134753	0.02001211835705217	0.02000012823655662	0.02000128950319122	0.7015823801729076	0.02313769668500765	0.06693643439908591	0.02000324095642882	0.02001875595862514	0.02006137567296721	0.2941769882736754	0.7371119687110408	0.02000387223718343	0.09558088274354112	0.02000003337328199	0.02000027711591925	0.2561206521705637	0.09378280387423141	0.02000158494711774	0.2223635067102767	0.6585461402492012	0.02000283777113163	0.02000265069317723	0.08202551135356967	0.05975598885791879	0.03885133098546609	0.02000004443338626	0.02000010869454191	0.00152448269257295	0.05657266017799737	0.05913358728301381	0.09897938520921334	0	0	0.2668982478751095	-0.009614910715726687	0.0004998108371012395	0.01573858446107095	-9.983341351137733e-05	-0.001238918544705454	0.9362615387758781	-0.2781779708444952	-0.2455600764621615	-0.08814620250250461	0.226756699904144	0.06555736260177286	-2.063332975684662	0.1609821052714042	0.1520137155398907	0.3540170991987248	0.2231741553322368	-0.1212651904087189	2.732377558062472	0.06715938090243277	0.1409124403518506	0.159763790217518	0.1911394704860512	0.09177902470993904	-0.1833844601159484	-0.1102598291131184	0	0	0	0	0.9999991255675373	0.1003520495387084	0.3218863576794703	0.3536901203163065	0.1599474265622275	0.5453238425046718	0.719161355665228	0.02000165982084599	0.02000011269994212	0.02000005121058113	0.02000796817303467	0.02000008589055299	0.0200007713714427	0.651818301017541	0.02475020434452115	0.07820301605174973	0.0200020405541334	0.02001277394520161	0.02004731349969631	0.311515844791006	0.6976369912232376	0.02000247210362217	0.09553951762331571	0.02000002048821796	0.0200001909648656	0.2497608457775165	0.101253745489523	0.02000109970989218	0.2374024664771218	0.680893602740569	0.02000211745104014	0.02000166117134802	0.0200171167907556	0.04819106348433658	0.02000082879555923	0.02000002905002902	0.02000007740324918	1.113930320710862	0.8461704311650997	4.410708465049385	-0.8839120122352607	-0.9306740081127194	-0.9232711351619415	-0.06481343539367217	0.1693451450911099	-0.05920011558944212	0.5398146547177851	2.092726039110692	-0.9509225160899115	-0.2911947505205654	-0.2998234230064739	0.4434060696729492	0.2247319974497351	1.781869719296635	-0.4123299292297432
0.032	0.9999985788656863	0.1188434705307971	0.3380661720943699	0.3747624247049315	0.1440565166034724	0.6001823835429582	0.7456502148468728	0.07146658493416586	0.02000017663503378	0.02000007695533201	0.02001191873425334	0.02000012669275726	0.02000125710926228	0.698155137079165	0.02334621148925254	0.06817012586015685	0.0200031751879141	0.02001853903468939	0.02006158902181855	0.2956560617836668	0.7344059668189343	0.02000379832241449	0.09544670938799084	0.02000003296444547	0.02000027429032834	0.255500764332057	0.09464254084673607	0.02000156532484364	0.2238508847906465	0.6603758825572349	0.02000283591838453	0.0200025937226727	0.07502956587924541	0.05842487743654561	0.0365414012653414	0.02000004405106374	0.02000010827964331	0.001638836447138196	0.05779641407757102	0.05932784558826168	0.09522943232976566	0	0	0.2668792275714639	-0.009401462603560519	0.0005310951957038765	0.01554340052624226	-0.0001018781268513384	-0.0008007763778465427	0.9357126198054919	-0.2706875651886283	-0.2457329595817347	-0.08471469340958056	0.2268862708492966	0.06399683468475842	-2.063018584185068	0.153372387886939	0.152713473145728	0.3456848539460819	0.2229356653337854	-0.1172001564833409	2.732511458658136	0.06674012566632026	0.1412258126775484	0.1535583025959588	0.191320255073435	0.08898560070684107	-0.1836018411573858	-0.1070977133752291	0	0	0	0	0.99999833700712	0.09967141556725462	0.3250510830872081	0.3573658685035729	0.1595549515648873	0.5501466708505097	0.7311867839554117	0.02000343950546189	0.02000023493429564	0.02000011047283715	0.02001579620895905	0.02000017840764061	0.02000155924735035	0.6551512207609993	0.0248555006894267	0.07702457041879228	0.02000409178883416	0.02002558884999593	0.02009443313952702	0.3113583856059746	0.7003159879759043	0.02000493936652394	0.09325265591628483	0.02000005002956904	0.02000038605893537	0.2485743006301277	0.1019081367537097	0.02000213476111107	0.2395756661721516	0.6870320475856276	0.02000423834129145	0.02000330351642742	0.02003697810870709	0.04864302422473474	0.02000173228421541	0.02000006686694022	0.02000016266746536	1.130267442120007	0.8208121154078856	4.419023473141945	-0.9298528383979268	-1.003138287390451	-0.8315959763792097	-0.06493290178517432	0.1698579469211765	-0.05902308041861062	0.5455622418314695	2.128516490766716	-0.961176807013821	-0.2922276347800368	-0.3014112088289208	0.4432142363964762	0.2253901792415081	1.781852852399194	-0.4122784205056932
0.034	0.9999986022653308	0.1167465497755188	0.337100890130172	0.3734929246992899	0.1456195770197355	0.5967004675752191	0.7450370531891347	0.06554685038046629	0.02000017364871712	0.02000007606856851	0.02001173752337503	0.0200001252095944	0.02000122905802663	0.6951849089860797	0.02352665171683806	0.06908717551729784	0.02000311751769266	0.02001835124022101	0.02006178382200093	0.2970159295245547	0.7320940334904226	0.02000373307051548	0.09506365964083645	0.02000003256974903	0.02000027158885102	0.2548420870865429	0.09549409770536207	0.02000154524728277	0.2253931546392885	0.6625250041475897	0.02000283409271108	0.02000254282420901	0.06874392547425813	0.05728588471745014	0.03450470878709887	0.02000004366849775	0.02000010783310079	0.001755730553854678	0.0591134692055948	0.05951430429452766	0.0911784002691952	0	0	0.2668606583463479	-0.009163530382182324	0.0005619748187071301	0.01533378548274384	-0.0001030163582629038	-0.000332393975517168	0.9351789908577242	-0.2628936840267905	-0.2458988520593122	-0.08115843380727554	0.2270126214860353	0.06233768442962982	-2.062719616444023	0.1455672701039488	0.153396245567287	0.3370385583100945	0.2227054456075036	-0.1129987965079678	2.732644515539254	0.06631633314001326	0.1415264795204537	0.147061780100908	0.1914953372361605	0.08607871287497168	-0.1838127614500025	-0.1038013352917836	0	0	0	0	0.9999992156174842	0.09831488714161565	0.3276356928121762	0.3605436447373165	0.1592744729148441	0.554457234880932	0.7426747926101791	0.02000176865021466	0.0200001122014915	0.02000004934289584	0.02000780239690755	0.02000008266115734	0.02000077668054149	0.6578398919076155	0.02472305092328458	0.0751987314704	0.02000203401801515	0.02001281216685239	0.02004751852352102	0.3117442893824539	0.7033858735949786	0.02000245476520189	0.09073069886065198	0.02000001958709766	0.02000018536921499	0.2476523542189339	0.1028532666188978	0.02000102909248825	0.2416332788994457	0.6934534406961643	0.02000211252060228	0.02000163346740808	0.02001956904021397	0.04885782287902111	0.02000089748379965	0.02000002788479635	0.02000007538885769	1.146152119553907	0.7949897239236633	4.428241970100683	-0.982020019801876	-1.077165934587042	-0.7390805719456512	-0.06498822963891022	0.1700848323575414	-0.0587128066414601	0.5510331545989587	2.164457325158668	-0.9709643404634801	-0.2932121183328717	-0.3029461997923842	0.4430052320536929	0.226025277163289	1.781552776641098	-0.4125008661680607
0.036	0.9999986297111363	0.1146841364985588	0.3364117396707755	0.3725675060238884	0.1469968407736926	0.5937777436666419	0.7452802507249592	0.06025005355580391	0.02000017096052847	0.02000007506498744	0.02001155448881968	0.0200001235197288	0.02000120493747825	0.6926158415393895	0.02368024758688323	0.06967357456694243	0.02000306479724059	0.02001819144401533	0.02006198629657929	0.2983032020001858	0.7301765803875369	0.02000367320607037	0.09444753539510224	0.02000003211550903	0.02000026854697141	0.2541663349572693	0.09636441365660559	0.02000151937652828	0.2269820545181949	0.6649782031307331	0.02000283211358507	0.02000249483571023	0.06311202731505819	0.05630546981347971	0.03271151693544291	0.02000004319415401	0.0200001072015242	0.001875354261336178	0.06052641986971241	0.05969235289340633	0.08681792302379332	0	0	0.2668425909921912	-0.008899283653779575	0.0005924204609381642	0.01510935535357773	-0.0001031873826550614	0.0001664673930884871	0.9346612242061597	-0.2548311219545732	-0.2460575217249358	-0.07749479358726856	0.2271355584406637	0.06058382251263647	-2.062436409172236	0.1376211010199746	0.154061444752371	0.3281183404173977	0.2224837453437556	-0.1086846597737124	2.732776723627389	0.06589199538827492	0.1418138798635239	0.140295376977554	0.1916645028360952	0.08307120235310272	-0.1840169661212089	-0.1003844027461998	0	0	0	0	0.9999984982024307	0.09626064648247497	0.3298085309495646	0.3633873807094029	0.1590972642543212	0.5586280910247848	0.7541011436485494	0.02000367158323506	0.02000023363161324	0.02000010686945076	0.02001540521669278	0.02000017220347138	0.02000156471624631	0.6604910584982919	0.02479370787206256	0.07315597216821978	0.02000405398305908	0.02002565184390876	0.02009494299914396	0.3124208151063363	0.7068179493211749	0.02000489325344844	0.08826142145521712	0.02000004830747102	0.02000037532383157	0.2468831845761305	0.1039749321685872	0.0200020038596363	0.2437325048772225	0.6998157910631867	0.02000423228619961	0.02000324730198079	0.02004163922227989	0.04909218728573234	0.02000188629857403	0.02000006466417907	0.02000015887596063	1.16147024133495	0.7682572290430045	4.440395461706006	-1.040736292946074	-1.152642672728209	-0.6458054523293068	-0.06467420279159733	0.170040020954141	-0.05842121897107949	0.5563004484263377	2.201427654242963	-0.9791344785940193	-0.2942403513780111	-0.304839735224312	0.4408143651803984	0.2270074592110942	1.78095657108318	-0.4136799421866427
0.038	0.9999986568785916	0.112760623155368	0.3360380015137716	0.3720082535167098	0.1482200115877228	0.5913878483773718	0.7462970511193804	0.0555218227586328	0.02000016857854252	0.02000007411526002	0.02001138675158414	0.02000012191852106	0.02000118391089988	0.6904246644562	0.02381567234424203	0.07002460828095974	0.02000301791630798	0.02001805234774184	0.02006217449660298	0.2995172301763503	0.7286062487564803	0.02000361983601959	0.09364561668021316	0.02000003168386448	0.02000026567084487	0.2534512195077413	0.09725175594362891	0.02000149422777718	0.2285765675387269	0.6677330283520475	0.02000283027571467	0.02000245169450244	0.05807809316278599	0.05545678301835268	0.03113398782767494	0.02000004273625953	0.02000010657501788	0.001997901669127611	0.06203750869761868	0.05986136405495976	0.08213954712654523	0	0	0.2668250799962549	-0.008606859566112672	0.0006224021050260822	0.01486972276544493	-0.0001023300345320803	0.0006960084766052198	0.9341598219204583	-0.2465352405882732	-0.2462087713395275	-0.07374131186332467	0.2272548963675287	0.05873934978673594	-2.062169188925676	0.1295896354946353	0.1547085632910455	0.3189646641559401	0.2222707661615822	-0.104281740546537	2.732908085792235	0.06547106170601374	0.1420874955649645	0.1332807910097183	0.1918275636978914	0.07997617504796736	-0.1842142280159187	-0.09686090747358575	0	0	0	0	0.9999992870377495	0.09733400108238867	0.3340869423164683	0.367939669768415	0.1590113106316591	0.5633561535008931	0.7649755400607603	0.02000187736369491	0.02000011137707032	0.02000004759154531	0.02000762306706921	0.02000007966133555	0.02000077810795181	0.6633401890353526	0.02475031718697407	0.07244524478169728	0.02000201865710809	0.02001281882104885	0.02004776405122221	0.3124806834382575	0.7091073031964406	0.02000242929993982	0.08610814822099724	0.02000001875050631	0.02000018011034572	0.2453387069212276	0.1048270728925545	0.02000096772514106	0.2449507348895372	0.7067992543633262	0.02000210914246246	0.02000160362084533	0.02002154410731005	0.04916365699519601	0.02000098158014058	0.02000002684129108	0.02000007359889419	1.176156036432553	0.7406739622673252	4.455555639339948	-1.10632981756574	-1.229421149341406	-0.5518656000715476	-0.06400577720320449	0.1713227190308774	-0.05990630002493339	0.5611115963390445	2.23976985067096	-0.9849803950125648	-0.2957573182965881	-0.3070641993093243	0.4365163834742085	0.2281512892098121	1.780045794048611	-0.4158458619907446
0.04	0.9999986866000427	0.1112680288464274	0.3360905391022828	0.3718908615372868	0.1493055574776074	0.5895236962216935	0.7480078091427093	0.05131110775089975	0.02000016637745913	0.02000007306940529	0.0200112225790434	0.02000012015095933	0.02000116579820593	0.6885954186044195	0.02394499042899594	0.07030625383470668	0.02000297700496277	0.02001792773368868	0.02006236150453455	0.3006004689808757	0.7272685522856198	0.02000356999358719	0.09268927082031443	0.02000003120308235	0.02000026250018988	0.252641190034672	0.09810779639684052	0.0200014648949762	0.2301191991282928	0.6707905011023131	0.02000282798317395	0.0200024099919739	0.05358975292319194	0.05471750384862361	0.02974790258899524	0.02000004221074614	0.02000010581295938	0.002123570904095953	0.06364849026015938	0.0600206934745691	0.07713476058680424	0	0	0.2668081835918659	-0.008284378509793716	0.0006518889624999778	0.01461450631009103	-0.0001003827918345237	0.001256383137670484	0.9336752151371719	-0.2380415129687984	-0.2463524387453248	-0.06991548357557278	0.2273704581861734	0.05680839474455725	-2.061918069730924	0.1215295365424446	0.1553371746652464	0.3096178570020467	0.2220666614565164	-0.09981420868491761	2.733038612710798	0.06505737770217772	0.1423468522495998	0.1260400441500959	0.1919843580049499	0.07680685127867445	-0.1844043481127573	-0.09324495480228774	0	0	0	0	0.9999986247457766	0.1005752723571777	0.3393497490448783	0.3732173925784439	0.1588695299367586	0.5683014948865522	0.7756958169060491	0.02000385776909685	0.02000023170134367	0.02000010346423413	0.0200151255788363	0.02000016639524526	0.02000156830696738	0.666263362816012	0.02496876986499636	0.07265808880255198	0.02000405373065908	0.02002560050842786	0.02009530075336106	0.3118169411764605	0.7102329918208841	0.02000484177094966	0.08388251712999779	0.02000004667447855	0.02000036495800895	0.2433358681983717	0.1052030391926361	0.02000188802188948	0.2458494056509705	0.7137929985599043	0.02000422148833627	0.02000318355535589	0.02004452428187898	0.04926421307659239	0.02000206780443809	0.0200000626891908	0.02000015549962478	1.190353798009721	0.7141942414126828	4.465312511989816	-1.17913256780649	-1.307290320051517	-0.4573812332942879	-0.06387564463832504	0.1732523520630754	-0.06149201192873181	0.5660673264033907	2.276232636900617	-0.9941099581600525	-0.2971833070706736	-0.308044154021307	0.4383910012698954	0.2282728875884234	1.778712522566231	-0.4160521659233155
0.042	0.9999987155966997	0.1102300703740978	0.3365034781801041	0.3721491466717531	0.1502586263479451	0.5881154232139838	0.7503669076034657	0.04756870958935818	0.02000016441139843	0.02000007208636802	0.02001107433813421	0.02000011848845222	0.02000115012313826	0.6870587032445983	0.024066772434017	0.07052314608949162	0.0200029416502541	0.02001781792153092	0.02006252957701601	0.3015516620930858	0.7261148503735307	0.02000352555384492	0.09158590817741123	0.02000003074973462	0.02000025951779013	0.2517488135036608	0.09891563519095699	0.02000143707626156	0.2316781354580434	0.6741277545369281	0.02000282570083998	0.02000237219553199	0.04959609548243642	0.05406297328616888	0.02853070328213054	0.02000004171169873	0.02000010507879467	0.002252563003960246	0.06536050934222302	0.06016967980493083	0.07179503724143015	0	0	0.2667919637744997	-0.007929959460000462	0.0006808494962859274	0.01434333951911394	-9.728387899236825e-05	0.001847690212561328	0.9332077642971963	-0.2293851229440452	-0.2464883965579436	-0.06603456932301595	0.2274820749729015	0.05479497301070899	-2.061683051796324	0.1134979148751015	0.155946932503091	0.3001176966462506	0.2218715363272544	-0.09530616808147611	2.733168322599661	0.06465463149922641	0.1425915197378127	0.1185952913386652	0.1921347503762144	0.07357643348351049	-0.1845871555800009	-0.08955061461049944	0	0	0	0	0.9999993461107048	0.1020769582527441	0.342502983007055	0.3767193266348873	0.158629164225958	0.5720479516723799	0.786726533720128	0.02000198843752341	0.02000011031799051	0.02000004592435986	0.02000748851774752	0.02000007681870397	0.02000078010920227	0.6678579024760907	0.02487284360147776	0.07156791031159813	0.02000201796785416	0.02001280222398099	0.02004791404646506	0.3118547425639148	0.712058074993674	0.02000240607288453	0.08160959923007217	0.02000001795219527	0.0200001750289926	0.2420777912359432	0.1058748282669114	0.02000091482812612	0.248543532506958	0.7207366311263332	0.02000210392827515	0.02000157108618527	0.02002253606623788	0.04913689526063326	0.02000108496157336	0.02000002587956646	0.02000007195338668	1.204109238494483	0.6901701050441333	4.463751816551353	-1.259475466491247	-1.386010963005565	-0.3624854427729906	-0.06460970887040485	0.172713633601379	-0.05892384138150192	0.5721785854938605	2.308180092455804	-1.011921780488491	-0.2973117432848828	-0.306801162906831	0.4524535391525146	0.2268332190071461	1.776853943893684	-0.4122574941443606
0.044	0.9999987464922143	0.1092994234056419	0.3370777651374234	0.3726199784136514	0.1510981728036918	0.5870649628538593	0.7533427114266478	0.04424945028555337	0.02000016254988589	0.02000007101988036	0.02001092397150095	0.02000011668244439	0.02000113643286163	0.6857373468390046	0.02417009934858482	0.07052424887469036	0.02000290821627164	0.02001772364469759	0.02006270059455109	0.3024685034421837	0.7252270748867032	0.02000348393361516	0.09036258646508379	0.02000003025501323	0.02000025628504745	0.2508576163638281	0.09974776556674632	0.02000140667805251	0.2333569966806399	0.6777157761546894	0.02000282346316038	0.02000233514478855	0.04605031388727463	0.05347151215413497	0.02746296027500812	0.0200000411557542	0.02000010423137808	0.002385080600351309	0.06717399108291271	0.06030764467203927	0.06611189056871417	0	0	0.2667764862915535	-0.007541735005529039	0.0007092514575184561	0.01405587880375251	-9.297138374491435e-05	0.002469965836534971	0.9327577600460668	-0.2206006030719664	-0.2466165515460839	-0.06211542439347786	0.2275895856270307	0.05270286645354313	-2.061464020995774	0.1055518975966545	0.1565375691437542	0.2905030338235982	0.2216854479024608	-0.09078143653163302	2.73329724085413	0.06426630197943946	0.1428211121579283	0.1109686480390588	0.192278631724136	0.0702979866591512	-0.184762507585099	-0.0857917869541312	0	0	0	0	0.9999987364249763	0.1005335705759391	0.3440721175508129	0.3789977579641224	0.1585542919373063	0.5752949850731365	0.7978143047509535	0.02000414932972678	0.02000022940689008	0.02000010019097208	0.02001479579567475	0.02000016082239996	0.02000156804713136	0.6692260424520908	0.02492114265451021	0.06934469505180767	0.02000401310797982	0.02002562423872765	0.02009568306382988	0.3129326974965109	0.7154109608774964	0.02000479705706998	0.0795503955649034	0.02000004511969596	0.02000035507177307	0.2415952185549359	0.1072836580706356	0.02000179197845144	0.2516533910872423	0.7275142513437838	0.02000421762313499	0.02000311964319865	0.02004574858121065	0.04903042298958458	0.02000231039036062	0.02000006079984546	0.02000015225728991	1.216957308716012	0.6656692239229631	4.463685606014955	-1.347680140034478	-1.465293929311415	-0.2673348257718718	-0.06530980445578456	0.1721980826273219	-0.05648013606486015	0.5783122095803649	2.340900843247224	-1.029583931974903	-0.297438571201179	-0.3059046687849225	0.4661798092968212	0.2254697728021534	1.774600321246972	-0.4090475172858499
0.046	0.9999987764460561	0.1081190675728329	0.3376113483191588	0.373138210724409	0.1518413950666884	0.5862775894711424	0.7569094739564994	0.04131022440436858	0.02000016087271322	0.02000007002110565	0.02001078360281726	0.02000011499067285	0.02000112432849464	0.684559217954022	0.02424319124438728	0.07015278415669611	0.02000287682840704	0.02001764381128611	0.02006286097187455	0.3034474353093057	0.724686842903306	0.02000344668564663	0.08904609623983833	0.02000002979132664	0.0200002532614258	0.2500500611353692	0.1006746484342269	0.02000137833935714	0.2352693950392759	0.6815310404879009	0.02000282165411325	0.02000230150619757	0.04290749670649304	0.05292469659810101	0.02652664357175091	0.02000004063107067	0.02000010342364348	0.002521326370654399	0.06908854745731632	0.06043389282511521	0.06007693682901778	0	0	0.266761820598481	-0.00711786591335469	0.0007370619382104293	0.01375180909271481	-8.738339077835037e-05	0.003123176223590254	0.9323254249019128	-0.2117215181420166	-0.2467368436530554	-0.05817435463977608	0.2276928362941847	0.05053553140308653	-2.061260749287122	0.09774823579074898	0.1571088933925541	0.2808114510242105	0.2215084061351322	-0.08626335368899347	2.733425399569969	0.06389560533440267	0.1430352876924806	0.1031820384878847	0.1924159188592581	0.0669843339860751	-0.1849302888196647	-0.08198208479544736	0	0	0	0	0.9999993989117718	0.09651118694962123	0.3431526907928564	0.3792055142174748	0.158374913839834	0.5772989026290551	0.8093424198000797	0.02000218415961025	0.02000010909041021	0.02000004431453231	0.02000729153353548	0.02000007408056255	0.02000077778292731	0.6692994292127631	0.02462368406075414	0.06545743740322671	0.02000197623511409	0.02001285034618468	0.02004813701580891	0.3148491458348414	0.7196061617998131	0.02000238515030048	0.07747845434110995	0.02000001719361454	0.02000017021421622	0.2419505270509595	0.1090758613522372	0.0200008714446991	0.2569403306357675	0.734356081330938	0.02000210559952192	0.02000153978122151	0.0200228466016447	0.04872393822794304	0.02000122934159052	0.02000002494682068	0.02000007034441845	1.228469858890637	0.6377987192042475	4.477848611319676	-1.444059865696969	-1.544830476909306	-0.1720987391540377	-0.06497892621066707	0.1740621005412029	-0.05827417375042637	0.5834126133662593	2.379588265963874	-1.038363509165246	-0.2989509112483684	-0.3068405345840585	0.4666796011704325	0.2257966858173545	1.77209736061531	-0.4109142442636021
0.048	0.9999988077902465	0.1067442072625735	0.3380675892663973	0.3736623477556534	0.1524867088659621	0.5857024364006745	0.7610347123736866	0.03871221437745079	0.02000015924576331	0.02000006894796353	0.0200106365149302	0.02000011317140042	0.02000111352687536	0.6834729153263021	0.02428609690297122	0.06942666647401596	0.02000284383908518	0.02001758301354668	0.02006302310943135	0.3044730710893647	0.7244418193802913	0.02000341199614623	0.08763737286275569	0.02000002929181961	0.02000025001987032	0.2493211466528985	0.1016651561987119	0.0200013485990148	0.2374692349696399	0.6855622546305358	0.02000282034800227	0.02000226813473607	0.04012704811593384	0.05240813117992558	0.02570635214173201	0.02000004005639466	0.02000010251626369	0.002661501339120012	0.07110289665006445	0.06054771240103504	0.0536819644145472	0	0	0.2667480397901523	-0.00665655521796607	0.0007642474320700419	0.01343084762851981	-8.04581275750013e-05	0.003807210793643884	0.931910915443028	-0.2027801824210848	-0.2468492447856779	-0.05422699238291205	0.2277916796494745	0.0482960288641296	-2.061072895785852	0.09014294105822809	0.1576607877068294	0.2710789473206928	0.2213403749119074	-0.08177460990588653	2.733552836971438	0.06354544032167081	0.1432337480741711	0.09525705889911236	0.1925465539234767	0.06364796364483492	-0.1850904108319469	-0.07813472929233567	0	0	0	0	0.9999988356416115	0.09460521422097642	0.3432770203103612	0.380185175109911	0.1581137653004235	0.5795297734586943	0.8207336500024902	0.020004627454311	0.02000022683924601	0.02000009702851317	0.02001440980209359	0.02000015544165103	0.02000156424498084	0.6694440274483376	0.0245902052920689	0.06245244726737099	0.02000392524631633	0.02002576275978861	0.02009603142062528	0.3160064430971096	0.7226336444337285	0.02000476263767265	0.07531643827948965	0.02000004363122258	0.02000034561075775	0.2417532907868373	0.1103298755604817	0.02000171334520543	0.2618864452258881	0.7412427218413192	0.02000422188319198	0.02000305655029614	0.02004547868501115	0.0484545159402936	0.02000264867725069	0.02000005896738386	0.02000014908095368	1.238718682832407	0.608077347775419	4.499460781577002	-1.548902498368497	-1.624282140455731	-0.07697082724465736	-0.06407407817420453	0.1751819084290568	-0.05994699620970504	0.5885179781306804	2.421193463181927	-1.044111984685849	-0.3006862368491254	-0.3098287623420947	0.4614372598802115	0.2271346240881157	1.769246642746555	-0.4152760788321436
0.05	0.999998837957866	0.1055005221724774	0.3385859156073959	0.3742942643143132	0.1530417976620576	0.5853598195423195	0.7656640830793996	0.03641868357677691	0.02000015776768811	0.02000006794606745	0.02001050238320154	0.02000011147276728	0.02000110410405752	0.6824931741166272	0.02431134053289996	0.06852599853861391	0.02000281416171581	0.02001753161746036	0.02006316855248156	0.3054743958666282	0.7243844426819561	0.02000338112506602	0.08616536136088497	0.02000002882480257	0.02000024699149981	0.2486112339351993	0.1026642315702482	0.02000132106542595	0.2398880474121955	0.689819284516021	0.02000281914952678	0.02000223759682711	0.03767047545453105	0.05191520987693803	0.02498782828532869	0.02000003951774654	0.020000101659789	0.002805803015053835	0.07321479976317377	0.06064837535398131	0.04691901021216256	0	0	0.2667352205010929	-0.006156061534199056	0.0007907739007531553	0.01309274530545656	-7.213412538268089e-05	0.004521875763288926	0.9315143250872404	-0.1938074195985632	-0.2469537573527306	-0.05028819766617559	0.2278859740570372	0.04598698288102781	-2.060900008618388	0.08279095868975482	0.1581932047024275	0.2613396561375773	0.2211812735187833	-0.07733710151499498	2.733679596711708	0.06321833209334243	0.1434162377929461	0.08721485917724539	0.1926705036284248	0.06030094974226428	-0.1852428111401211	-0.07426246089251731	0	0	0	0	0.9999994435754171	0.09569697688502918	0.3453002145851256	0.382727973815346	0.1579062082842115	0.5824487329241026	0.8318961405258376	0.02000242485816998	0.02000010771720115	0.02000004276567232	0.02000714201366464	0.02000007145196154	0.02000077710751662	0.6700923557334704	0.02441964306486078	0.06076682891295836	0.02000194903339736	0.02001289535573874	0.02004825350849822	0.3165371625662631	0.7246801236630132	0.02000237012302881	0.07360151565129248	0.02000001645854825	0.02000016550638275	0.2410556995902723	0.1113742548441864	0.02000083395933194	0.2663527515248859	0.7487837929904572	0.02000210523085642	0.02000150675153227	0.02002214973009253	0.04809834647299845	0.02000141971064113	0.02000002406488218	0.02000006880970948	1.247806213689111	0.5785654453187866	4.519304243210595	-1.662478768164279	-1.703300186396044	0.01784227292970278	-0.06353066653895201	0.1747999660000518	-0.05968383596409114	0.5941398857069785	2.462117269849442	-1.052844619788681	-0.3020579170323952	-0.3124769354003224	0.4591492647253997	0.2282785585751257	1.765932320568735	-0.4187181662352347
0.052	0.9999988688524354	0.1044646970461623	0.3392127722447574	0.3750679730072745	0.1535230858415188	0.5852514842018508	0.7707534235733035	0.03439709473050826	0.02000015629092437	0.02000006687811612	0.02001036907876646	0.02000010966295434	0.02000109577051324	0.681629043789843	0.02432572171669718	0.0675181895373512	0.02000278556161434	0.02001749053297789	0.02006330817688097	0.3064470783904264	0.7244918535995812	0.02000335235286244	0.08466449110032859	0.02000002832493654	0.02000024375414335	0.2479079465535363	0.1036768256356505	0.0200012924884373	0.242484902689412	0.6943064301723759	0.02000281796753233	0.02000220663656651	0.03550344738279566	0.05144039144908123	0.02435898016105176	0.02000003893915465	0.02000010072253787	0.002954423432197495	0.07542101036963349	0.06073513802244909	0.03978044153387945	0	0	0.2667234427831479	-0.005614711781868828	0.0008166068417310176	0.01273728681174317	-6.235039082778265e-05	0.00526688820955774	0.9311356872600048	-0.1848323546498782	-0.2470504126447099	-0.04637197565433646	0.2279755826705163	0.04361055630753337	-2.060741527323204	0.07574586466700672	0.1587061631986602	0.251625592483547	0.221030978343278	-0.07297180398721949	2.733805727079158	0.06291637805647583	0.1435825431101931	0.07907603864328212	0.1927877583656079	0.05695488360820452	-0.1853874522016991	-0.07037746230320982	0	0	0	0	0.9999989165297033	0.0960058308429504	0.3469415511972357	0.3849708389504282	0.1577659800844896	0.585250775308042	0.8430301663259376	0.02000512668073914	0.02000022390363843	0.02000009399001502	0.02001415449550262	0.02000015030283652	0.02000156246201326	0.670720667075196	0.02446893303336861	0.05882480577366143	0.02000388276611875	0.02002582149536507	0.02009623117315806	0.3173554495642944	0.7271524497865222	0.02000473377287416	0.07192564512479044	0.02000004218263379	0.02000033628040682	0.2404928625674821	0.112607652354514	0.02000164193386605	0.2707957588173424	0.7562717365070947	0.02000421974439768	0.02000298885851556	0.02004315283447372	0.04778003887219164	0.02000308586782184	0.02000005726439847	0.02000014610270196	1.255580687868191	0.5490956199399417	4.538247637222859	-1.785015204804884	-1.781522984170657	0.1121098603645623	-0.06327896248725877	0.1745771745758027	-0.05939167105351403	0.5999095341495989	2.50294686407674	-1.063175168710551	-0.3034452315770461	-0.3148408601320161	0.4588481161345837	0.2291401377977206	1.762192860221545	-0.4216387447520675
0.054	0.9999988984370836	0.1035524593553586	0.3399017431785444	0.37594321032761	0.1539488349145987	0.5853554859613289	0.7762706315882167	0.03261686935742919	0.02000015493409013	0.02000006588307734	0.02001024651016126	0.02000010797729806	0.02000108837303167	0.6808756227888948	0.02432836331126981	0.06637312627868347	0.02000275928944296	0.02001745585100042	0.02006343669260691	0.3074301780456801	0.7247961702655906	0.02000332647116201	0.08313970617658316	0.02000002785867502	0.02000024073492473	0.2472262366763511	0.1047304673565672	0.02000126612534804	0.2452481155689042	0.6990189286530186	0.02000281693626683	0.02000217817899718	0.0335938473985652	0.05097842220152209	0.02380862761880505	0.02000003839935726	0.02000009984316654	0.003107547092534944	0.07771724030821101	0.06080724189026323	0.03225904562519154	0	0	0.2667127899552383	-0.005030913157405155	0.0008417113551125992	0.01236429012503744	-5.104659021555923e-05	0.006041870911074274	0.9307749789875659	-0.1758822464905193	-0.2471392690481715	-0.04249141083565613	0.2280603725017106	0.04116844384765774	-2.060596785906126	0.06905958825540584	0.1591997437365436	0.2419664444449171	0.220889324839184	-0.06869866535754329	2.733931280085959	0.06264120055573141	0.1437324908572582	0.07086055990959107	0.192898331175871	0.05362081810454337	-0.1855243202257366	-0.06649129672326116	0	0	0	0	0.9999994809341518	0.09611208235501639	0.3481497274016843	0.3868709272952818	0.157754702603012	0.5880583038793863	0.8542302955253662	0.02000270552746037	0.02000010612344947	0.02000004127367906	0.02000699957785172	0.02000006893636285	0.02000077457640493	0.6714631495942748	0.02426761625186212	0.05648160625113554	0.02000192031290788	0.02001292258549387	0.02004839838233752	0.3186762122841581	0.7303318426406789	0.02000235259129646	0.07023894393386154	0.02000001574735581	0.02000016091257027	0.2401092384055901	0.1141389599334292	0.02000080013099266	0.2753842156204686	0.764157298706119	0.02000210490283611	0.02000147272358337	0.02002072183435046	0.04737252117281759	0.02000167412717654	0.02000002323881386	0.02000006735475413	1.261857215120632	0.5191079621544979	4.558967271243135	-1.91671188412869	-1.858585219043825	0.2055889311920933	-0.06293209758033279	0.1747504405456429	-0.05958759534186556	0.605725591269125	2.544773197784923	-1.073208172177684	-0.3050213198584847	-0.3174465073865932	0.4578679524524931	0.2300460416547472	1.758086964774723	-0.4251100835370763
0.056	0.9999989283723013	0.102759508548209	0.3406363998222739	0.3769024079518666	0.154330465000728	0.5856564252330512	0.7821864164239093	0.03105129521806635	0.02000015353275853	0.02000006482812262	0.02001012058174916	0.02000010619244436	0.02000108147101761	0.6802284539548176	0.02432101955656292	0.06509307031210394	0.02000273223923453	0.02001742862864554	0.02006357044721681	0.3084376238847581	0.7253001143092528	0.02000330139913756	0.08159287006580657	0.02000002736271383	0.02000023752297504	0.246568877911627	0.1058303171648341	0.02000123903958933	0.2481638161354841	0.7039537801565627	0.02000281601262014	0.02000214897881836	0.03191327668435408	0.05052464484957966	0.0233273515583146	0.02000003782621079	0.02000009889459831	0.003265348861363004	0.08009813773052887	0.06086391450764941	0.02434812485879603	0	0	0.2667033484327201	-0.004403164635097267	0.0008660522098437365	0.01197360604142992	-3.81632421215703e-05	0.006846347888760635	0.9304321247541532	-0.1669823510177514	-0.2472204101540313	-0.03865861161824433	0.2281402134848576	0.03866187536071823	-2.060465016363753	0.06278215085129173	0.1596740837685527	0.2323894013041384	0.2207561096648772	-0.06453651337064852	2.734056310482009	0.06239390699490828	0.1438659470959832	0.06258767605589145	0.1930022566304369	0.05030922146746629	-0.1856534238877755	-0.06261485748749149	0	0	0	0	0.999998985610558	0.09640304881484284	0.3494333886308595	0.3888175893112087	0.1577446480294154	0.5908421886905538	0.8653964647718208	0.02000575556482393	0.02000022049295188	0.02000009106139928	0.02001385672613827	0.02000014537767054	0.02000155542817644	0.6721855166517152	0.02431629587618676	0.05425257322515463	0.02000381803420718	0.02002586898385663	0.02009657029904949	0.3199146683601746	0.7333744100190778	0.02000469469236056	0.06855848144564855	0.02000004078488763	0.02000032722298005	0.2396829104660675	0.1156018619183321	0.02000157788754374	0.2798872403366714	0.7720169712957304	0.02000421936763755	0.02000292031080246	0.02003981125150703	0.04700020546130054	0.02000368422657681	0.0200000556624157	0.0200001432600419	1.266524706282968	0.4887009797007096	4.581166584275453	-2.057706516099694	-1.934117954218568	0.2980151607167523	-0.06252247982676945	0.1749521992282651	-0.05984965182469584	0.6116932129526609	2.587446380824133	-1.083198061292286	-0.3066789108245432	-0.3202707891890093	0.4564715533743556	0.2310573482963539	1.753622911334864	-0.4290218590984055
0.058	0.9999989569364114	0.1021167839306039	0.3414171921281975	0.3779412924392732	0.1546772757705561	0.5861438453810112	0.7884708247821236	0.02967539464742239	0.02000015223342997	0.02000006384700672	0.02001000458705909	0.02000010453331879	0.02000107527958972	0.6796866298103257	0.02430573929124533	0.06370120709137582	0.02000270728580805	0.0200174056977733	0.02006369442242192	0.3094719028288669	0.7259933724605336	0.02000327866989507	0.08003449180562264	0.02000002690092606	0.02000023453152854	0.2459331672592365	0.106972392842301	0.02000121412026432	0.2512092252095932	0.7091076610383221	0.02000281516776307	0.02000212203152967	0.03043545734289513	0.05007627753209425	0.02290643775113846	0.02000003729338899	0.02000009800838598	0.003427991830429118	0.08255728097749443	0.06090437063682983	0.01604159917037837	0	0	0.2666952075312878	-0.003730067991902569	0.0008895939094672596	0.01156511841298485	-2.364191895139648e-05	0.007679740995195861	0.9301070006249003	-0.158155822813159	-0.2472939427532298	-0.03488466540696238	0.2282149775604893	0.03609162888042008	-2.060345352777911	0.05696142186573928	0.1601293725167146	0.2229190329737858	0.2206310930134677	-0.06050297830463115	2.734180874691976	0.06217506247327027	0.1439828156338526	0.05427587439772208	0.1930995896212021	0.04702994306669749	-0.18577479294751	-0.05875833228221759	0	0	0	0	0.999999512788363	0.09724937619223391	0.350723292443234	0.3907685273322238	0.1578283794765921	0.5937566031855672	0.876571836279895	0.02000305448650036	0.02000010432524863	0.0200000398418279	0.02000685430192548	0.02000006653259198	0.02000077057633877	0.6731146684383394	0.02412750089614444	0.05202846120454677	0.02000188798841554	0.0200129427597697	0.02004857226128097	0.3213602306905327	0.7366949175144922	0.02000233250119817	0.06701557953238957	0.02000001506172949	0.02000015645476583	0.2392967825456826	0.117174497239983	0.02000076970012199	0.2843153956502941	0.7802644783831195	0.02000210414795467	0.02000143818294668	0.02001891308578142	0.04656325772704208	0.02000202470239421	0.0200000224650047	0.02000006597091114	1.269483744512709	0.4580862539843347	4.604045812765865	-2.208100955840843	-2.007752608265764	0.3891139815603992	-0.06213600258960477	0.1750516197005431	-0.05998410156391613	0.617864906201869	2.630645792455702	-1.093625652540595	-0.3083757884259737	-0.32318972284458	0.4553922119877733	0.2321109473663992	1.748804337797154	-0.433059477518599
0.06	0.9999989855606986	0.1016284898045302	0.342236886272055	0.3790506524998399	0.1549983730110046	0.5868067397105042	0.7950976200178769	0.02846760255444368	0.02000015085891206	0.02000006281240247	0.02000988507293608	0.02000010278650167	0.02000106929000195	0.6792494390428818	0.02428461720812753	0.06220788012561044	0.02000268126545308	0.02001738792330693	0.02006382610305094	0.3105411445228413	0.7268748291822587	0.02000325619178758	0.07847435950907455	0.02000002641225243	0.02000023136209105	0.2453202130565488	0.108160880909673	0.02000118869463808	0.2543666959036303	0.7144770693628744	0.0200028142955204	0.02000209409689057	0.02913730909585792	0.0496310377595675	0.02253859846085507	0.02000003673317586	0.02000009706324164	0.003595625181256639	0.0850871847949053	0.06092781357863066	0.007334113007035394	0	0	0.2666884592520444	-0.003010338500968044	0.0009123007588039964	0.01113874498061478	-7.425453681360579e-06	0.008541367337466485	0.9297994385152564	-0.1494236450742941	-0.2473599947605375	-0.03117960087604866	0.2282845377876006	0.03345805040448709	-2.060236835823496	0.05164288631931874	0.1605658456542775	0.2135772077116604	0.2205140010672498	-0.05661442701351969	2.734305029713322	0.06198467218543798	0.1440830364509847	0.04594283164572844	0.1931904040989218	0.04379218776401061	-0.1858884768133693	-0.05493117795465011	0	0	0	0	0.9999990444401486	0.09796726623133242	0.3519481745106311	0.3926642307198984	0.1579294501166618	0.596615847563246	0.887730828664276	0.02000653789295405	0.02000021671650964	0.02000008826131272	0.0200135696042956	0.02000014068579689	0.02000154620698734	0.6740262488356028	0.02419335259758645	0.04979430443660501	0.02000375141450218	0.02002590389543963	0.02009693898608813	0.3228298657910921	0.740054601957904	0.02000465316759639	0.06548854110458346	0.02000003944016527	0.0200003184519903	0.2389273280693501	0.1187858432685108	0.02000152011800833	0.2886949361911311	0.7884748718370664	0.02000421724894033	0.02000285094996009	0.02003600178915323	0.04616239546399785	0.02000452154417584	0.02000005416770757	0.02000014056449146	1.270624363528758	0.4272674070674753	4.627803218959702	-2.367915706326266	-2.079123597344308	0.4785949863495513	-0.061751917277891	0.1751641377915293	-0.06013802623852474	0.6242106105446296	2.674445893624297	-1.104229524370129	-0.3101380907862886	-0.3262124643566462	0.4543696932913893	0.233197534709211	1.743666243807856	-0.4373070661068099
0.062	0.9999990127968581	0.1012988574012791	0.3430886122668508	0.3802212706683505	0.1553024129040624	0.5876352123591589	0.8020398626766919	0.02740782412293467	0.02000014957583728	0.02000006185188977	0.02000977472380614	0.02000010116566426	0.02000106383614945	0.6789182604462918	0.0242588466803237	0.06062411944483751	0.02000265708816208	0.02001737293140821	0.02006394990409042	0.3116525288905669	0.7279433930569832	0.02000323565317688	0.07692246371547098	0.02000002595803365	0.02000022841454164	0.2447316052397185	0.1093973656746787	0.02000116535005002	0.2576150684779567	0.7200557353855226	0.02000281347206777	0.0200020682506428	0.02799768045930986	0.04918788837354961	0.022217068977732	0.02000003621394519	0.02000009618321172	0.003768382080958765	0.08767932301487558	0.06093343674769004	-0.001778853212766912	0	0	0.266683198042762	-0.002242815230129314	0.0009341369335160482	0.01069443903366648	1.05418488310337e-05	0.009430437827688543	0.9295092305781825	-0.1408045946952694	-0.247418713062741	-0.02755235865290624	0.2283487675100014	0.03076108177524783	-2.060138417786938	0.04686942611705809	0.1609837798574925	0.204383058477824	0.2204045285856683	-0.05288591067791139	2.734428831989285	0.06182217675814437	0.1441665840415767	0.03760538223124407	0.1932747917656942	0.04060450084158575	-0.1859945430653906	-0.05114210844478734	0	0	0	0	0.9999995399332612	0.09924108827336289	0.3531780290655583	0.3945529252590877	0.1581270551002697	0.5996216992504619	0.8988465690948538	0.02000349239759681	0.02000010235863519	0.02000003847724468	0.02000671244263577	0.02000006424911817	0.02000076536553378	0.6752017374252413	0.02401296557784722	0.04758868461823002	0.02000185388877049	0.02001295541843425	0.02004877075109777	0.3244954766378396	0.7436930750969613	0.02000231096025803	0.06411485440677345	0.02000001440439782	0.0200001521549093	0.2386062301046622	0.1204627773676149	0.02000074226841354	0.2929009667590343	0.7969951300724138	0.02000210253081254	0.02000140347598486	0.02001700385127933	0.04571484703805096	0.02000252387719866	0.02000002174582105	0.02000006466296448	1.269843713476419	0.3962494921025022	4.652644922937893	-2.537124928618282	-2.147869357356176	0.5661611877386233	-0.06133623350593667	0.1754052808200741	-0.06048187933905692	0.6306961444095487	2.71891646791086	-1.114734408315185	-0.3120182107592787	-0.3294214006115302	0.4531372271655956	0.2343114627132933	1.738244106870819	-0.4418542632311793
0.064	0.9999990398783802	0.1011546366775894	0.3439747760681427	0.3814514156746274	0.1555953008579549	0.5886220685495477	0.8092734184543762	0.02647888489648008	0.0200001481962528	0.02000006084430029	0.02000966091220375	0.02000009946810881	0.02000105836621298	0.6786942879075811	0.02423026808538189	0.05896997427089123	0.02000263170148615	0.0200173608678839	0.02006408219554501	0.3128055487227029	0.7291893753656908	0.02000321494230437	0.07538711197129341	0.02000002547975775	0.02000022530497938	0.244163337374343	0.1106730033074037	0.02000114166658183	0.2609355661260849	0.7258396213840435	0.0200028124261129	0.02000204126697707	0.02699807869705471	0.04874606554503822	0.0219362484501001	0.02000003567274904	0.02000009525359784	0.003946377628862055	0.09032416427387226	0.06092042544209424	-0.01130086956530559	0	0	0.2666795205415818	-0.001426471017842179	0.0009550665530402015	0.0102321916607328	3.031399878670602e-05	0.01034605660793415	0.9292361336302607	-0.1323152328929362	-0.2474702613208828	-0.02401076787432599	0.2284075395758751	0.02800029436958393	-2.060048967955993	0.0426811107848285	0.1613834873294369	0.1953529850059355	0.2203023415755299	-0.04933112243648569	2.734552336282419	0.0616864574957456	0.1442334657073487	0.02927949526518112	0.1933528607476798	0.03747476050308124	-0.1860930759650981	-0.04739909214515846	0	0	0	0	0.9999990945404488	0.100712951327826	0.3544998567177292	0.3965091345337027	0.1583177802055769	0.602609141865025	0.9099497782837001	0.02000752214919238	0.0200002126386077	0.02000008560286496	0.02001329466597723	0.02000013624239149	0.02000153504732641	0.676358669534734	0.02409742127598542	0.04551087875697258	0.02000368411559038	0.0200259197835443	0.02009731962222974	0.3260616349530431	0.747185365597154	0.02000460939187149	0.06275288359340282	0.02000003815489107	0.0200003100190803	0.2382103218499061	0.1220335008891323	0.02000146812048231	0.2970516684779223	0.8055121447860126	0.02000421211667883	0.02000278144050185	0.02003219944985435	0.04530477418022631	0.02000573790651954	0.02000005278517336	0.02000013802773601	1.26706921886756	0.3652571924991554	4.677787923533836	-2.715598907817092	-2.213639029363542	0.651508680247437	-0.06097724964474467	0.1756551456475689	-0.06080711185478362	0.6373500911752524	2.763705756148549	-1.12559260777192	-0.3140265302799788	-0.332635746632297	0.4523780653710306	0.2354741381189701	1.73254439131071	-0.4464220552266348
0.066	0.9999990655872614	0.1011882295298714	0.3448818164811974	0.3827266852777851	0.1558847007001598	0.5897575032340934	0.8167739218839186	0.0256648086320175	0.02000014690292518	0.020000059910464	0.02000955571685334	0.0200000978956119	0.02000105333196521	0.6785795364598123	0.02419950345250231	0.05724471964289494	0.02000260809070417	0.02001735039966498	0.02006420704828165	0.3140091165966963	0.7306156586191821	0.02000319587305748	0.07386682077473446	0.02000002503592989	0.02000022241723575	0.243616007029001	0.1119910699573509	0.02000111995951728	0.2643087216202938	0.7318147694684279	0.02000281136894395	0.02000201625416764	0.02612169185843354	0.04830569558703292	0.02169089389691901	0.0200000351725381	0.02000009439061234	0.004129706903641011	0.09301122535368025	0.06088795887250423	-0.02123444219142712	0	0	0.2666775252985972	-0.0005604219959668333	0.0009750537594416695	0.009752034714995517	5.194310838085313e-05	0.01128722163278036	0.9289798735622083	-0.1239699274835136	-0.2475148177277837	-0.02056152970672326	0.2284607256422031	0.02517492990797776	-2.059967278470408	0.03911499931414529	0.1617653103801378	0.1865007006016908	0.2202070800429767	-0.04596236716281348	2.734675594574489	0.06157585457661576	0.14428371981056	0.02098026090993119	0.1934247342616741	0.03441017960861351	-0.186184174972925	-0.04370936079226073	0	0	0	0	0.9999995630872187	0.1020324217095088	0.355386533961499	0.3980998220606722	0.1586548197281937	0.605653408592481	0.9209753826684393	0.0200040512652672	0.02000010024735418	0.02000003718527704	0.02000656981921365	0.02000006209174058	0.02000075894373405	0.6778045941926159	0.02391904743674372	0.04308796239740031	0.02000181776049598	0.02001295832599698	0.02004900160110671	0.3280876028060739	0.7513649991310816	0.02000228702205719	0.06138417005900416	0.0200000137784468	0.02000014803624553	0.2379868574575772	0.1239396714880363	0.02000071760086004	0.3009961221957347	0.8140490810008381	0.02000209981879477	0.02000136897593775	0.02001517163312062	0.04486288014866169	0.02000326568764278	0.02000002108370978	0.02000006343685399	1.262227102322316	0.3344269402804957	4.702921838858273	-2.903149968070756	-2.276090077589763	0.7343325656268104	-0.06070656555155824	0.1755247598766188	-0.06071464506529418	0.6442571809902058	2.808611682461045	-1.137040056863613	-0.3160474246405642	-0.3361595103520226	0.4523951599261829	0.2367916769850432	1.726586167497727	-0.4509076408493425
0.068	0.9999990909932696	0.1013078249522246	0.3457671253567562	0.3840120368427643	0.1561821315320078	0.5910276617081662	0.824520938289568	0.02495207200442501	0.02000014549496065	0.02000005893549364	0.02000944395528903	0.02000009625649525	0.02000104792678263	0.6785760994740677	0.02416597017340912	0.0554092711354289	0.02000258205456381	0.02001734130881529	0.02006435370544364	0.3152944301191535	0.7322555734139852	0.02000317576868014	0.07236016310745405	0.02000002457103545	0.0200002193854752	0.2431070121472729	0.1133934195113763	0.02000109803816677	0.2677224238694917	0.7379642272329158	0.02000281026938321	0.02000199009863126	0.02535387198228306	0.04786737531856	0.02147674039997819	0.0200000346553041	0.0200000934864854	0.004318443114824729	0.09572913807437655	0.06083521238837986	-0.03158089965506773	0	0	0.2666773124813288	0.0003560633191172802	0.000994062801785699	0.009254044235612116	7.547918050682963e-05	0.0122528261253093	0.928740149691779	-0.1157808977057239	-0.2475525727410948	-0.01721020584445822	0.2285081955543641	0.02228394653651059	-2.059892070509093	0.0362049503461609	0.1621296161151192	0.1778373111111835	0.2201183607903994	-0.04279054007420587	2.734798655005964	0.06148819458957901	0.1443174140079246	0.01272188262395247	0.1934905492901182	0.03141731390889079	-0.1862679532879089	-0.04007942653500569	0	0	0	0	0.9999991373951632	0.102357822344596	0.3558009614062038	0.3993371727522673	0.1590591853169579	0.6085757532856437	0.9320217291573551	0.02000882750234012	0.02000020825625097	0.02000008309085819	0.02001298141659721	0.02000013205384932	0.02000151916839294	0.6792378353456379	0.0239921393742058	0.04029636767723925	0.02000359890229123	0.02002592042297759	0.02009791094680917	0.3304344059827784	0.7560545604796627	0.02000455503860579	0.06002521096473384	0.02000003693724334	0.02000030198767461	0.2379736985726176	0.1262974438649912	0.02000142134968479	0.3049683104354575	0.8224892012175529	0.02000420933829477	0.02000271351476565	0.02002870888743083	0.04446462123199099	0.02000762047607731	0.0200000515180981	0.02000013565731521	1.255228068465758	0.3033045551927682	4.7306625996606	-3.099462929607181	-2.334899765156885	0.8143339541915836	-0.06013423795056905	0.1752201867103222	-0.06064733102813433	0.6513452502211526	2.854593830982986	-1.147185576177602	-0.317973652841108	-0.3401739945301098	0.4506110615688897	0.2382764335774896	1.720509289241871	-0.4562988284664057
0.07000000000000001	0.999999115056759	0.1016110479881881	0.3466942432435072	0.3853567594015406	0.1564951403453058	0.5924471864708061	0.8324817805844299	0.02432808219907885	0.02000014417188797	0.02000005803340863	0.02000934037545053	0.02000009474075733	0.02000104283735641	0.6787048655570694	0.0241359401494029	0.05354358956507746	0.02000255762390831	0.02001733273895024	0.0200644956973959	0.3166420438754742	0.7340814050866687	0.0200031570594339	0.07090447898623134	0.02000002414040275	0.02000021657466542	0.2426490921433857	0.114837157888113	0.02000107796394304	0.2711286258487763	0.7442872254820462	0.02000280920907907	0.0200019658463212	0.02468138647669044	0.04743294505538476	0.02128971477748698	0.02000003417862365	0.02000009264976915	0.004512635926633561	0.09846573387139045	0.06076135995971672	-0.04234028228834951	0	0	0.2666789835602206	0.001323555623693277	0.001012058128972671	0.008738344330694817	0.0001009699020775768	0.01324166115363984	0.9285166389822168	-0.1077582862436923	-0.2475837267970504	-0.01396121313771297	0.2285498168374899	0.01932607163471612	-2.05982200089639	0.03398144328691362	0.1624767913503357	0.1693714330851131	0.2200357802492341	-0.03982511632139057	2.734921560892257	0.06142082938778451	0.144334643474636	0.004517675393638113	0.1935504552841333	0.02850207802102464	-0.1863445364378643	-0.03651510883143751	0	0	0	0	0.9999995824185203	0.1061735623565409	0.3584532763545984	0.4023817718547468	0.1595309023783412	0.6123590230431675	0.9426015059292535	0.02000471092180093	0.02000009803064893	0.0200000359721113	0.0200064364855927	0.02000006007083455	0.02000075102582219	0.6814987401709083	0.02391725805960372	0.03923519109634357	0.02000178225354981	0.02001293967489736	0.02004929734430525	0.3319789724553553	0.7595859047389744	0.02000226066213702	0.05930897260000462	0.02000001318739173	0.02000014412115816	0.2379919521115839	0.1273297495584467	0.02000069520800585	0.3078702648680375	0.8314187344383097	0.02000209554931359	0.02000133495592945	0.0200135013027702	0.04405522943419652	0.02000441800008674	0.02000002048422455	0.02000006230785876	1.24602752825974	0.2718355933047405	4.76169425621997	-3.304153307708957	-2.389758551195715	0.8912201950739848	-0.05917973629273619	0.1767173218237399	-0.06277455220628102	0.6581398815155873	2.902098845001333	-1.154583345489163	-0.3203663662818497	-0.3444515634180739	0.4459424490442518	0.2391836228855877	1.714423495920871	-0.4628178786088799
0.07199999999999999	0.9999991386376973	0.1024408133505667	0.3478179451596964	0.386877968160157	0.1568176717141796	0.5940504920008708	0.840620279418648	0.02378225870610853	0.02000014273469186	0.02000005709732698	0.02000923900856373	0.02000009316998607	0.02000103763002261	0.678989465988691	0.02412100663475546	0.05183769547590378	0.02000253414686749	0.02001731912544811	0.02006464775172414	0.3179659495478952	0.735977339312383	0.02000313780848691	0.06952622703078143	0.02000002369136927	0.02000021363369485	0.2422110866174588	0.1161675274298315	0.02000105771535452	0.2744655902050265	0.750800714130559	0.02000280680474293	0.02000194025759417	0.02409272097265867	0.04700316165169559	0.02112660719430151	0.02000003369082373	0.02000009178352044	0.004712309936316612	0.101208138885681	0.06066557684599382	-0.05351123590438354	0	0	0.2666826409804753	0.00234245728869137	0.001029004489003549	0.008205110949349588	0.0001284604423660204	0.01425241891728075	0.928309000123352	-0.09991024774042707	-0.2476084880206877	-0.01081782422721404	0.2285854542852133	0.01629986076814196	-2.059755669004934	0.03247141260591391	0.1628072377490168	0.1611093350106296	0.2199589173233637	-0.03707414906187837	2.735044349809536	0.06137067956785149	0.1443355291287546	-0.003619931857867895	0.1936046128980081	0.02566976625267172	-0.1864140609210949	-0.0330215675941233	0	0	0	0	0.9999991718791063	0.1126372334320886	0.3624503553208262	0.4064620939156908	0.1598780703700692	0.6164613760869064	0.9530591384716619	0.02001002734179778	0.02000020382244731	0.02000008075415653	0.02001280892012908	0.02000012816031734	0.02000150714259206	0.6838470810437939	0.02417074960725775	0.0393614355473105	0.02000356497860019	0.02002582427501877	0.02009835259526631	0.3326013280387549	0.7616899842306641	0.02000450913460246	0.05852790822386788	0.02000003578774369	0.02000029432718256	0.2375046200869562	0.1271181986164083	0.02000137846990819	0.3104547917982196	0.8406276048324623	0.02000418616430562	0.02000264407601365	0.02002543397437137	0.04367924560577194	0.02001047073286859	0.02000005039055928	0.02000013352127888	1.234703796983826	0.2422316463341212	4.785865255841857	-3.516687504671603	-2.440386599952924	0.9647199056267549	-0.05887792507163953	0.1790370299014846	-0.06501027849880626	0.6649815676776322	2.947137779379277	-1.165912414646364	-0.3231772464554051	-0.3474613488323766	0.4481926821626222	0.2395412341010092	1.707975581750846	-0.4667128660862404
0.074	0.9999991609372343	0.103812216329262	0.3490661898175086	0.3885085733949106	0.1571341404216243	0.5957897092957989	0.8489376015122684	0.02330476686552469	0.02000014138641861	0.02000005623293634	0.0200091481414047	0.02000009171964173	0.02000103295432639	0.679383468204241	0.0241167318267204	0.05027021422241608	0.02000251341749167	0.02001730569563322	0.02006478512306135	0.3192490798965638	0.7379065773145825	0.02000312033600696	0.06821723295904424	0.02000002327589319	0.02000021090953718	0.2417765142196817	0.1173623269858468	0.02000103922526225	0.2777868313671117	0.7574453220594723	0.0200028040783303	0.02000191646488782	0.02357755027430666	0.04657401556095667	0.02098422811236914	0.02000003324237841	0.02000009098398003	0.004917463383263992	0.1039428786152005	0.06054704249855485	-0.06509091401736114	0	0	0.2666883878182307	0.003412996401881866	0.001044867036469245	0.007654574884176388	0.0001579932598101943	0.0152836967605376	0.9281168773892067	-0.09224305305355709	-0.2476270699465153	-0.007782177865986804	0.2286149696915682	0.0132037659882024	-2.059691624013695	0.03169810601472775	0.1631213673104382	0.1530550993712376	0.2198873362243863	-0.03454427874724737	2.735167052784585	0.06133427857203953	0.1443202158663605	-0.01167938882540917	0.1936531927776055	0.02292507832907079	-0.1864766729320093	-0.0296033427915959	0	0	0	0	0.9999995989656257	0.1167818629975517	0.3632414652407602	0.407803679576442	0.1601104580911953	0.6191799568283171	0.9640696461600108	0.02000554603225221	0.02000009579424184	0.02000003484517304	0.0200063604885556	0.02000005818497531	0.02000074636249452	0.6850842733953184	0.02403418392291982	0.03781089658143266	0.0200017670744098	0.0200129118930625	0.0200494609151939	0.3340476992680649	0.7648850162656906	0.02000224282959932	0.05785279145332907	0.02000001262924863	0.02000014040085374	0.2373844445848832	0.1279720011475824	0.02000067576142054	0.3145369250270357	0.8481724762256585	0.02000208432142122	0.02000130091620889	0.02001197417728075	0.04321640098434689	0.02000626034120266	0.02000001994323732	0.02000006127106374	1.221268051885479	0.2161250791830099	4.796078279678709	-3.736453679070829	-2.486521751310666	1.034574734810327	-0.05975392625408973	0.1780455392936114	-0.06212870012965056	0.6728185838015789	2.986467284250697	-1.187670419176671	-0.3252637043802009	-0.3487164334342738	0.4645791424360768	0.2407447139999903	1.70083641764379	-0.4654319374398848
0.076	0.9999991828032764	0.1052643008117604	0.3501916957283291	0.3900513631425677	0.1574512032830275	0.5975784470180949	0.8574488527981656	0.0228874817573547	0.02000013991826935	0.02000005533983909	0.02000905547331268	0.02000009022110192	0.02000102805428232	0.6798288232416595	0.02410694677403385	0.04860206361286181	0.02000249108404833	0.02001729580431392	0.02006493188708544	0.3205994598819448	0.73999673104702	0.02000310304013074	0.06698819634417645	0.02000002284461005	0.02000020807565003	0.2413999107742373	0.1186138608448157	0.02000102088321169	0.2811858250876111	0.7641329203633658	0.02000280130216189	0.02000189160198569	0.02312690349395884	0.04614349962165173	0.0208602881565524	0.02000003278455584	0.02000009015686652	0.005128067037415382	0.1066559835282409	0.06040494362260698	-0.07707488984575095	0	0	0.2666963274278171	0.004535222282551696	0.001059611443991555	0.007087023633145768	0.0001896079159374445	0.01633400150146961	0.9279399043129881	-0.08476119907884402	-0.2476396892667231	-0.004855299042528669	0.2286382217075029	0.01003621121017437	-2.059628372384801	0.03168096929865676	0.1634195981402191	0.1452107906943191	0.2198205892836433	-0.03224075071821757	2.735289693555255	0.06130781263474311	0.1442888708146106	-0.01965001131085947	0.1936963743946725	0.02027214739000414	-0.1865325271568726	-0.0262643968529126	0	0	0	0	0.9999992042220981	0.1169186582957057	0.3619845332668013	0.4075682217065781	0.1605257338275802	0.6213192071727329	0.9752591449383324	0.02001267497582167	0.02000019924813288	0.02000007857570773	0.02001259897348889	0.02000012450468258	0.02000149427694212	0.6860699126232417	0.02407509373429001	0.03463325223180603	0.02000349839310789	0.02002585284480041	0.02009877450791796	0.3368006605590905	0.770091055090891	0.02000447695591342	0.05734756415525488	0.0200000347091858	0.02000028716003615	0.2379242087212005	0.1306219847646914	0.02000134380866286	0.3191184502246043	0.8552582772768511	0.02000417993207152	0.02000257972664603	0.02002269624955366	0.04280443318711882	0.02001585568835022	0.02000004934678112	0.0200001314902862	1.20557054469788	0.1903223143928529	4.808856039037573	-3.962676613023759	-2.527939047881214	1.100558547523595	-0.06043750391071632	0.1768667117944235	-0.05934071886604178	0.6805978713790222	3.026551815239205	-1.208301860784808	-0.3273462063877324	-0.350365401446617	0.4789067660485273	0.2421395141131368	1.693714825275515	-0.4651619657900279
0.078	0.9999992034927319	0.1064035067100337	0.3509837236626216	0.3913388767448586	0.157779789022343	0.5993487939746411	0.8661704931891954	0.0225227123357037	0.02000013853498933	0.0200000545160291	0.02000896827209446	0.02000008883872124	0.02000102334586156	0.6802898848042818	0.02407908680967878	0.04663904881519563	0.02000246903441896	0.02001728973333161	0.02006507366579639	0.3221110455543864	0.7423584386898655	0.02000308724644401	0.06586679460601301	0.02000002244631067	0.02000020545732219	0.2411377243020835	0.1200942712393415	0.02000100423410988	0.2847266432107989	0.7707874910414934	0.02000279926853054	0.02000186862884878	0.02273276539055997	0.04571125272194723	0.02075221521975393	0.02000003236392876	0.02000008939327692	0.005344063324217804	0.1093330876435297	0.06023847742229579	-0.08945708543788961	0	0	0.2667065630814083	0.005709003239952277	0.001073204015648599	0.006502801072398732	0.0002233408993826873	0.01740175386214839	0.9277777071096418	-0.07746751745776909	-0.2476465636415263	-0.00203713499458246	0.2286550658799868	0.0067956765784986	-2.05956438555532	0.03243557683942004	0.1637023506024918	0.1375766186141152	0.2197582197117332	-0.03016744324770871	2.735412287910475	0.06128714947900877	0.1442416816211329	-0.0275219604568702	0.193734344946895	0.01771456903459409	-0.1865817856684966	-0.0230081579368342	0	0	0	0	0.9999996145275752	0.115197415516791	0.3580471475768463	0.4050459614666332	0.160923196842428	0.6224592302872922	0.9869789428059813	0.02000770814154523	0.02000009340560126	0.02000003379447668	0.02000623226298814	0.02000005641831247	0.02000073785259799	0.6864906573072221	0.02375808067241646	0.0302004366886787	0.02000171761810074	0.02001295976644828	0.02004972363959236	0.3402114341322894	0.7760993452971476	0.02000222795951249	0.05725392515293937	0.02000001210866542	0.02000013694604989	0.2389670792369946	0.1342924424617574	0.02000066035532134	0.324675486420165	0.8608941585912016	0.02000208923129572	0.02000127011518352	0.02001073101699891	0.0423319172606601	0.02001004655869203	0.02000001944522344	0.02000006028692912	1.187566943240249	0.1616843052529729	4.840053538103049	-4.194500199931437	-2.564433491710402	1.162461448228868	-0.0596154493368202	0.1792171749429773	-0.0623976999598868	0.6870359671676147	3.073569286665204	-1.21634232916791	-0.3302461076441857	-0.3547628730322501	0.4756124553776685	0.2428561133399089	1.687342948574307	-0.4718016911779749
0.08	0.9999992237570955	0.1074004903818199	0.3514579796811634	0.3923740866278518	0.158107818252801	0.6010880593054425	0.8750785635884426	0.02220439576925373	0.02000013701484152	0.0200000536686498	0.02000887824329349	0.02000008741545829	0.02000101831136184	0.6807536125827698	0.02403635014822682	0.04445783254134982	0.02000244411827018	0.02001729202552877	0.02006522188723789	0.3237329269938101	0.7449177285902562	0.02000307220244441	0.06485818580061094	0.02000002203448873	0.02000020274504396	0.2409701311226112	0.1217281428029583	0.02000098796375302	0.2884113360101402	0.7773784353858784	0.02000279813190937	0.02000184468059796	0.02238816745463929	0.04527636482969263	0.02065859633053161	0.0200000319370507	0.02000008860702706	0.005565365611946486	0.111959518841865	0.06004685495310901	-0.1022297171165296	0	0	0.266719197605806	0.006934025706498381	0.00108561179858376	0.005902305597146709	0.0002592254575563544	0.01848529290003197	0.9276299079143552	-0.07036327960608288	-0.2476479095824168	0.0006733966591212837	0.2286653548386543	0.00348078622946276	-2.059498107717133	0.03397359869608541	0.16397004374825	0.1301510946156981	0.2196997643045953	-0.02832690199548998	2.735534843075223	0.06126786036165603	0.1441788547859902	-0.03528621490816718	0.1937672983080355	0.0152554304217563	-0.1866246168944425	-0.01983756228421975	0	0	0	0	0.999999233582504	0.1166087406901099	0.3558304551998068	0.4038475930689968	0.1611747324154904	0.6240309368273678	0.9980390374797921	0.02001930634647754	0.02000019433764123	0.02000007655889201	0.02001238027681899	0.02000012109953117	0.02000147975229878	0.6870675371651138	0.02378424330797187	0.02722160912812773	0.02000340939164772	0.02002597171041477	0.02009915902300046	0.3424973110387717	0.7803966495105066	0.02000445711180012	0.05708717769349968	0.02000003370076644	0.02000028045171724	0.2394961978838472	0.1365503360798404	0.02000131644320024	0.3297845474017723	0.8668875511466325	0.02000418991586805	0.02000251850581537	0.02002032653730011	0.0419025327244775	0.02002688733363803	0.02000004840761021	0.02000012960815096	1.167407447020247	0.1325057167871382	4.878323593706638	-4.430908221766499	-2.595838443785154	1.220106416715981	-0.05819904916760906	0.1807451719046279	-0.06525768633153534	0.6930197634627305	3.12255332618526	-1.220879620516395	-0.332751049461924	-0.3601881196118063	0.4658644448217896	0.2441559697673847	1.681262924048738	-0.4810109500939531
0.082	0.9999992428886196	0.1087599554465157	0.3518201522755091	0.3933143782561989	0.1584347371971914	0.6028609205666612	0.8838173535124031	0.02192635846296633	0.02000013557729176	0.0200000528884668	0.02000879815476295	0.02000008610463127	0.02000101374250003	0.6812754264407799	0.02399672114677518	0.04232870387287678	0.02000242171122884	0.02001729459097465	0.02006535276801007	0.3253585689766138	0.7475420700790956	0.02000305890196175	0.06401548369694685	0.02000002165433075	0.02000020023816818	0.2408496698497316	0.1233112308392039	0.02000097323075626	0.2921360008430254	0.7839417849490375	0.02000279685298195	0.02000182238042815	0.02208691299819283	0.04484289393002267	0.02057709160945731	0.02000003154667114	0.02000008788471041	0.005791857686501811	0.1145203750342407	0.05982930457101208	-0.1153832664072135	0	0	0.2667343330192611	0.008209794694540466	0.001096802687915881	0.005285986490800344	0.0002972914382051736	0.01958288035552824	0.9274961277928675	-0.0634482936047365	-0.2476439404639074	0.003278344198018283	0.2286689386848427	9.039583857410041e-05	-2.05942796361186	0.0363028169910639	0.1642230920835121	0.1229311778867572	0.2196447560627678	-0.02672038074369748	2.735657357134112	0.06124523639034445	0.1441006140687189	-0.04293453287763109	0.1937954340431091	0.01289733854254215	-0.1866611946781358	-0.01675509340546503	0	0	0	0	0.9999996274395714	0.1230856291582624	0.3558209874692079	0.4044103749860062	0.1615947391917636	0.6267681193008627	0.9999410279421699	0.0200120265652484	0.02000009078026566	0.02000003282848757	0.02000617943563845	0.02000005478684713	0.02000073252900582	0.6889952338384933	0.02370254280474748	0.02649267045436473	0.02000169419142612	0.02001298144994396	0.02004981144145166	0.3438801727334466	0.7835023279709386	0.02000222231006491	0.05812362838381176	0.02000001161747541	0.02000013364260861	0.2398027953043892	0.1370412945882481	0.02000064771570475	0.3333752963090109	0.8733215112034117	0.0200020852504783	0.02000123745729094	0.02000953226983518	0.04149223163622474	0.02001520396857646	0.02000001901951307	0.02000005942424322	1.145190902616123	0.1057186566315845	4.909479142969738	-4.670809785617312	-2.622007282502555	1.273331731870167	-0.05765424069447361	0.1798822719519433	-0.06477391411013389	0.6997081814290631	3.16807286712015	-1.230999414103367	-0.3347622397803342	-0.3645348138578262	0.4632358221930436	0.2460283188246712	1.674938375213834	-0.4873723389937785
0.08399999999999999	0.9999992614736656	0.110592676938341	0.3521240078504311	0.3942030580657394	0.1587745867522306	0.6046975435665813	0.8920068909728216	0.02168433601597664	0.02000013396233951	0.0200000520895929	0.02000872523718099	0.02000008476160174	0.0200010090406859	0.6818969559785587	0.02396778618487327	0.04033715951956744	0.02000240015255794	0.02001729633264016	0.02006547690945699	0.3269814169143543	0.7502260324789022	0.02000304677172416	0.0633941821166415	0.02000002126180585	0.02000019763793397	0.240776845260031	0.1248034310493576	0.02000095891305552	0.2958415060303696	0.7904894700047689	0.02000279467696125	0.02000179858105862	0.02182360229050535	0.0444150482922074	0.02050648417754951	0.02000003115715806	0.02000008715381134	0.006023393355602314	0.1170005944909331	0.05958507541329785	-0.1289064718940346	0	0	0.2667520701693352	0.009535634798048363	0.001106745525015765	0.004654339558073197	0.0003375651386335667	0.02069270506516102	0.9273759895852114	-0.05672099774737633	-0.2476348646519873	0.005780649193910215	0.2286656655281776	-0.003376323065545901	-2.059352366274618	0.03942717269624545	0.1644619025921169	0.1159124194414768	0.2195927267376213	-0.02534788560963447	2.735779818487669	0.06121430655967042	0.1440071989645631	-0.05045940894648063	0.1938189564726014	0.01064244826205821	-0.1866916974062949	-0.01376281916387237	0	0	0	0	0.9999992563951247	0.1281790319921385	0.3551335196592505	0.4044466419625294	0.1620904958205975	0.6293498278195785	0.9999449552510065	0.02003236745904095	0.02000018868366461	0.0200000747057471	0.02001233242807545	0.02000011797344913	0.0200014685319632	0.6908979285175633	0.02387402778184098	0.025376349027825	0.02000337786661644	0.02002596393699561	0.02009931521967851	0.3457325417237762	0.7873465989807673	0.02000444884187589	0.05922270695182343	0.02000003274673206	0.02000027397557504	0.2403100676049065	0.1380632269949452	0.02000129348249602	0.3370764876446373	0.8796706239556222	0.02000417330563105	0.02000245042148343	0.02001796476186557	0.04113481105411651	0.02003501306866302	0.02000004764042384	0.02000012802908032	1.120939752167047	0.08107563552615074	4.93601942633097	-4.912974765239264	-2.642830385820539	1.322002621533689	-0.05766334323914647	0.1794406059529582	-0.06432881558028816	0.7074398134562131	3.211484342092799	-1.243329326270223	-0.3370622591058653	-0.3681870586165079	0.4649337385902285	0.2476769147615763	1.668532793128159	-0.4919190169528035
0.08600000000000001	0.999999278990564	0.1126993541085708	0.3522819015233594	0.3949720559415576	0.1591417888086125	0.6065781106790515	0.8996099297599364	0.02147310758251976	0.02000013242878499	0.02000005135501025	0.02000865923460679	0.0200000835264232	0.02000100458472042	0.6826182042026476	0.0239452220719432	0.03836182174809542	0.0200023801162986	0.02001729778449231	0.02006559531323126	0.3286610894946022	0.7530431487996343	0.02000303577382046	0.06296949762335029	0.02000002090000828	0.02000019523769304	0.2407669244384962	0.1262864216257195	0.02000094599300134	0.2995269999490643	0.7969844635149067	0.02000279257893039	0.02000177640899886	0.02159349061219731	0.04399555775605325	0.02044494274243874	0.02000003080253449	0.02000008648513725	0.006259796205152943	0.1193850253921125	0.05931344086521598	-0.1427863501825465	0	0	0.2667725083733422	0.01091069131297672	0.001115410185279297	0.004007902607820536	0.0003800691650949502	0.02181288763580999	0.9272691205413913	-0.05017855369926554	-0.2476208838085688	0.008184066348426734	0.2286553822059088	-0.006919806856949109	-2.059269724630598	0.04334684232859454	0.1646868720861715	0.1090891128926712	0.219543209273756	-0.0242082221450613	2.735902205357004	0.06116986598470887	0.1438988632859323	-0.05785402736048897	0.193838073799975	0.00849249063139477	-0.1867163072169276	-0.01086242662397099	0	0	0	0	0.9999996378954825	0.132215683610453	0.3530091520241005	0.4033025882705142	0.1628067541138691	0.6317011962649994	0.9999817888883205	0.02002462018854113	0.02000008786283164	0.02000003194223852	0.02000612978329267	0.02000005329078444	0.02000072470084874	0.6930249909375202	0.0237504291448221	0.02310631188849517	0.0200016680127544	0.02001297801521349	0.02005000854908173	0.3484370122232821	0.7924948479722465	0.02000221344512693	0.06026173319058341	0.02000001116116644	0.02000013053560569	0.2409874986568125	0.1398389299180067	0.02000063758382211	0.3405897334224691	0.8850432660565686	0.02000207996068284	0.02000120421726767	0.02000846167559365	0.04078030203448715	0.02001739561246688	0.0200000186702256	0.02000005869273185	1.094699968857044	0.05771014276105066	4.963473047552442	-5.156110981354839	-2.658219050471825	1.365997134600833	-0.05767762761999353	0.1797783415067908	-0.06472524521026771	0.716177972441349	3.254844464271577	-1.25393905486891	-0.339504017906975	-0.3719803469155264	0.4654781666083334	0.2493453172059652	1.662302485487799	-0.4968844652910081
0.08799999999999999	0.9999992959399903	0.114997605568488	0.3522549717057424	0.3955891982569545	0.1595428044027683	0.608491463715623	0.9066784516970734	0.02129315719043861	0.0200001307103069	0.02000005060645154	0.02000859326914535	0.02000008226669966	0.02000099951197877	0.6834389028460367	0.02392743129823286	0.03638212458727624	0.02000235850737053	0.02001729818315513	0.02006573010233371	0.3304223469216576	0.7560227044252242	0.02000302459280173	0.06271617586091371	0.02000002052879338	0.02000019276382366	0.2408116822730225	0.1278071737563908	0.02000093360375649	0.3031873849110214	0.8033969072148972	0.02000279035591989	0.02000175291776695	0.02139241899758344	0.04358700605108637	0.02039121632814181	0.02000003045311522	0.02000008581615308	0.006500859484046786	0.1216585010520608	0.05901370197146044	-0.1570082387014374	0	0	0.266795745060921	0.01233393151736649	0.001122767658285628	0.003347251072497384	0.0004248223005637474	0.02294148539689916	0.9271751547918862	-0.04381694232108437	-0.2476021913366272	0.01049308006355534	0.2286379351302327	-0.01054002896578795	-2.059178450947017	0.04805833125578565	0.1648983848287755	0.1024544552428672	0.2194957401674538	-0.02329904487452517	2.736024485346237	0.06110651353415097	0.1437758738221447	-0.06511221636908524	0.1938529972890256	0.006448801841177416	-0.1867352092677311	-0.00805525628500958	0	0	0	0	0.9999992753849402	0.1361101481433636	0.3509364568377465	0.4021787116785972	0.163506408787627	0.6340371833973993	0.9999728388296549	0.02010291947716518	0.02000018271986649	0.02000007301765739	0.02001220100319749	0.0200001151186129	0.02000144995866918	0.6951214236094154	0.02390433543868935	0.02148629295976163	0.02000331315921517	0.02002595034278332	0.0200998087524276	0.3511008562496525	0.797583905923582	0.0200044239776204	0.06131337612110283	0.02000003187562174	0.02000026802175811	0.2415004502218243	0.1418159812516918	0.02000127595711135	0.3441367805688914	0.8904096422712854	0.02000416715183238	0.02000238541338309	0.02001601152729705	0.04048209201786654	0.02003459136606077	0.02000004701269812	0.02000012668687476	1.066548897330959	0.03554665412648987	4.992425173396649	-5.398815699649676	-2.668126213819231	1.405214610741995	-0.0575368180937439	0.1800397779415904	-0.06519467438939126	0.7256936673626337	3.298155014867659	-1.262654873789301	-0.3417440003533115	-0.3758768241909148	0.4642210736527436	0.2509234193710965	1.656382451641276	-0.5025095969389866
0.08999999999999998	0.9999993118797137	0.117544663657157	0.3521343293079257	0.3961286786414174	0.1599763195008198	0.6104547438630333	0.9132499077399766	0.02110202605786379	0.02000012909108684	0.02000004991976262	0.02000853282750223	0.02000008111055953	0.02000099468256061	0.6843607338512508	0.02391632805032554	0.03446409775759501	0.02000233832707686	0.02001729774257424	0.02006585923412859	0.3322485285809322	0.7591393447797442	0.02000301419970864	0.06260007733606002	0.02000002018763163	0.02000019048697082	0.2409188111749104	0.1292976966235002	0.02000092246687103	0.3067887739304604	0.809720268175911	0.02000278816690575	0.02000173110871407	0.02121674724839113	0.04319044431744694	0.0203442478838972	0.02000003013648143	0.02000008520699749	0.00674634617416404	0.1238059305124669	0.05868519071787284	-0.1715558663258057	0	0	0.2668218754196127	0.01380414628195712	0.001128790118614712	0.002672994102849863	0.0004718393842717526	0.02407649780791224	0.9270937355935307	-0.03763106668015484	-0.2475789710166452	0.01271281990335008	0.2286131712877184	-0.01423643488229798	-2.059076968055629	0.05355458081346777	0.1650968105423695	0.09600072683583231	0.2194498617094109	-0.02261691039160325	2.736146615107939	0.06101870341152488	0.1436385090978082	-0.07222840869728771	0.1938639405084073	0.00451235354851914	-0.186748591082153	-0.005342336932863969	0	0	0	0	0.9999996459478383	0.141791003755477	0.3507235880150008	0.4026366064631667	0.1642590248294427	0.6369491322446089	0.9999887716431692	0.02017496497119382	0.02000008502572017	0.02000003114855514	0.02000606311464573	0.02000005194260492	0.02000071536505383	0.6974900191504673	0.0238242456366291	0.02033867681362453	0.02000163749929533	0.02001295959493645	0.02005028113590588	0.3535440307262543	0.8022909554400769	0.02000219865766526	0.06209374817498399	0.02000001075249634	0.02000012773435962	0.2424763145691499	0.1422148108569665	0.02000062983184593	0.3467852639774466	0.8954622656785245	0.02000207302487249	0.02000117307987179	0.02000759551544399	0.04016343379078353	0.02001586833472404	0.02000001839167511	0.02000005809033306	1.036565523532572	0.01492774840811163	5.021544544426608	-5.639639553886751	-2.672529152339613	1.439565226833593	-0.05754682816729912	0.180895797287012	-0.06619528220840819	0.7357530674661997	3.340953907605104	-1.269601631770625	-0.3440622464473555	-0.380681089908934	0.4626223027971984	0.2514724250423818	1.650817030829108	-0.5082462519326477
0.092	0.9999993271596679	0.1204628446513006	0.3520304829918395	0.3966797612622217	0.1604384879758518	0.6124919108758318	0.9193591595431367	0.02122966381386107	0.02000012733433424	0.0200000492258329	0.02000847179476349	0.02000007993993307	0.02000098931895072	0.6853837748019139	0.02391583226895077	0.03270500370907468	0.02000231729900551	0.02001729336483551	0.02006601065573252	0.3341118138178961	0.7623517151227807	0.02000300296454832	0.06258103910103305	0.0200000198412538	0.02000018816517265	0.241103094709585	0.1306225638073316	0.02000091189049714	0.3102937269962785	0.8159595387769867	0.02000278452206041	0.02000170825218259	0.02106327989430783	0.04280541280464469	0.02030291301770384	0.0200000298293304	0.02000008460782722	0.006995989226047876	0.1258123998724689	0.05832727317670829	-0.1864114418616935	0	0	0.2668509920439036	0.0153199522722978	0.001133450989939017	0.001985770830947656	0.0005211312007470418	0.02521587208210254	0.9270245173938378	-0.03161485929333482	-0.2475513957903798	0.01484897525355517	0.2285809393502241	-0.01800787960921577	-2.058963716380756	0.05982508550802143	0.1652825027373374	0.08971948281201836	0.219405124132554	-0.02215733355573491	2.736268540100538	0.06090080242777038	0.1434870581956337	-0.07919760680352428	0.1938711186290413	0.002683783815952968	-0.1867566419564749	-0.002724421142183584	0	0	0	0	0.9999992886109126	0.148399299261523	0.3511055476739371	0.403554054785852	0.1649536276842165	0.640023055779567	0.9999808384078481	0.02472692602698389	0.02000017732708191	0.02000007153085773	0.0200120708596581	0.02000011257941482	0.02000143193209514	0.6997974413103333	0.0240497374772689	0.02033892778639731	0.02000325951867417	0.02002588778664968	0.02010041624472518	0.3557071936780914	0.8065447217534172	0.02000439000093353	0.06274256735416209	0.02000003111159242	0.02000026276401686	0.2434228869076738	0.1416811084787258	0.02000126246333028	0.3493293320522197	0.9007437345292713	0.02000413996915648	0.02000232538719135	0.020014454289026	0.03988405298396088	0.02002903961118465	0.02000004652797099	0.02000012562497598	1.004820148637333	-0.002840347531416309	5.0468169539092	-5.877054625724917	-2.671455754660236	1.468976542835323	-0.05794663578725621	0.1821614187043568	-0.06719676711020373	0.746068775697338	3.381554049234753	-1.278138468460104	-0.3466805753687165	-0.3843444985724456	0.4635129405827874	0.2521096814708262	1.645202827431034	-0.5126902815174775
0.09400000000000001	0.9999993414884325	0.1237060224046617	0.351968269227862	0.397263560721848	0.1609184491513204	0.6145880783477646	0.9250389695738739	0.02202671082416455	0.02000012569766516	0.02000004859116038	0.02000841505790568	0.02000007886813543	0.0200009842817558	0.6864673558800087	0.02392054848687135	0.03115156968693008	0.02000229774213745	0.02001728849979114	0.02006615633127762	0.3360149235439438	0.7656514009715595	0.02000299235071767	0.06258419785137644	0.02000001952413589	0.02000018603689047	0.2413523475027822	0.1317503199027203	0.02000090242399978	0.3137064800379497	0.8220717544521577	0.02000278063009736	0.02000168713733849	0.02092922758341409	0.04243119473565888	0.02026673585656579	0.02000002955239555	0.02000008406517899	0.00724949204247999	0.1276632858682792	0.05793935242585507	-0.2015557612470858	0	0	0.2668831845904142	0.01687979536848916	0.001136725000822022	0.001286246578711804	0.0005727043819017663	0.02635750890603228	0.9269671676454083	-0.025761392988044	-0.2475196267385516	0.01690770885902387	0.2285410909257919	-0.02185256568084497	-2.0588371606884	0.06685602310562033	0.1654557974918188	0.08360175506025402	0.2193610876272598	-0.02191484821399143	2.736390194482005	0.06074714793720096	0.1433218196490633	-0.08601535427428597	0.1938747477925545	0.0009634282280455955	-0.1867595524488891	-0.0002020217904679508	0	0	0	0	0.9999996515069305	0.1536546325991235	0.3513123593029233	0.4043952012749574	0.1655701330072061	0.6426204230995647	0.9999913826317267	0.03027409783992796	0.02000008255587703	0.02000003045761371	0.02000597789225949	0.02000005075116595	0.0200007064431036	0.7012404070186807	0.02389816771759685	0.02008699494012779	0.02000160669791123	0.02001293750605226	0.02005061230896463	0.3584106463715211	0.8113984447666872	0.02000217934584073	0.06249578337127226	0.02000001040016531	0.02000012531169563	0.2443249867696123	0.1414949074469521	0.0200006242049779	0.3519113521791821	0.9043335137594744	0.02000205883360485	0.02000114552449886	0.02000692770237092	0.0395812999175233	0.02001363448682715	0.02000001817990167	0.02000005761894735	0.9713817806178221	-0.01680146782659355	5.065664653386253	-6.109503288875955	-2.664961485880673	1.493385440133085	-0.05852504507671868	0.1822904646839478	-0.06649085555034502	0.7567364378820819	3.418560533266821	-1.291480002163078	-0.3490992492553638	-0.3873741426397388	0.4697618931163293	0.2547640481084166	1.639192440720533	-0.5150228323606332
0.096	0.9999993551295474	0.1270579038932639	0.3518972652267263	0.3978444610567153	0.1614152428499771	0.6167116416724557	0.9303192873522977	0.02347368958079355	0.02000012398188044	0.02000004795605778	0.02000835089209708	0.02000007779121029	0.02000097862703843	0.6875730039486475	0.02392105882028179	0.02977228430211266	0.02000227554312883	0.02001728348784572	0.02006633278763915	0.3380009916180882	0.769086072128408	0.02000298023508158	0.06256460652511719	0.0200000192064288	0.02000018389850298	0.2416698616636944	0.1328118838727106	0.02000089360228069	0.3170485758069981	0.8279936948819486	0.02000277604638416	0.02000166557544381	0.02081214616328384	0.04206969178921792	0.02023498517681611	0.02000002928779396	0.02000008353916411	0.007506529159463237	0.1293443732391482	0.05752087127650769	-0.216968324060534	0	0	0.2669185394399763	0.01848195513789603	0.00113858823355507	0.0005751087582638243	0.0006265613187148805	0.02749926794236683	0.9269213684308012	-0.02006299075280396	-0.2474838122104539	0.01889556855898603	0.2284934819173163	-0.02576798103499085	-2.058695796598553	0.07463039661497844	0.1656170125802066	0.07763825596620479	0.2193173242488582	-0.02188307099907124	2.736511501096869	0.06055210064275877	0.1431431003840144	-0.09267770931855696	0.1938750445326529	-0.0006486496961771501	-0.1867575139316122	0.002224551339773349	0	0	0	0	0.9999992978267078	0.1572609065262197	0.3507665829725463	0.4046538645212416	0.1662581834863658	0.6449999415732039	0.9999843388988736	0.03658585806670108	0.02000017281445635	0.02000007025477566	0.02001184101393476	0.02000011035550103	0.02000141218465175	0.7025869324460927	0.02399271382878838	0.02010688143389318	0.02000317901750946	0.02002587575519863	0.02010118983727365	0.361580758229876	0.8169831416429859	0.02000434524840263	0.06235960323480863	0.02000003046812752	0.02000025834915971	0.2454345573770884	0.1427002955143187	0.02000125363030378	0.3547116288359108	0.907630230241197	0.02000412134939699	0.02000227615470792	0.02001333474454278	0.03934928464986172	0.02002610631414775	0.02000004616729257	0.02000012480022828	0.9363902472159548	-0.02866751033294736	5.084118586230253	-6.335384101936804	-2.65315670862266	1.512742640027953	-0.05901467984109779	0.182575789194926	-0.06593868696908284	0.7669198899695508	3.454052900188476	-1.305052405655074	-0.35152306887168	-0.3904933932779865	0.4754028148466738	0.2574738273183652	1.633416612382234	-0.5174907803934846
0.098	0.9999993678975008	0.1303087681826266	0.3517509027757815	0.3983693350993275	0.1619246415697307	0.6188196390375819	0.9352284557112266	0.02551800487652879	0.02000012239780597	0.0200000473772219	0.02000828922523201	0.02000007680792142	0.02000097323858206	0.6886661386418893	0.02391107693709466	0.0285598986825978	0.02000225412082905	0.02001727983812933	0.02006650563709629	0.3400904691610859	0.7726722312282449	0.02000296869326408	0.06251026696285736	0.02000001891685736	0.02000018194826886	0.2420567114241812	0.1339562909367992	0.02000088575683838	0.3203313455099319	0.8336581847372803	0.02000277205618774	0.0200016458540723	0.02070989591806025	0.04172408312959967	0.02020723941163689	0.02000002905059814	0.02000008306507678	0.007766747194320449	0.130841969734185	0.05707131472714949	-0.2326274557584957	0	0	0.2669571393716175	0.0201245508235818	0.001139018163014897	-0.0001469379708814177	0.0006827000848849546	0.02863897266929194	0.9268868178425611	-0.01451132929976494	-0.2474440871571593	0.02081939543628499	0.2284379740232673	-0.02975083605461002	-2.05853815675663	0.08312819453368017	0.1657664470608496	0.07181957643594818	0.219273419676102	-0.02205476861005144	2.736632371569764	0.06031008355628616	0.1429512147197962	-0.0991812176131954	0.1938722252637027	-0.002152630103028698	-0.1867507182257029	0.004555155771600198	0	0	0	0	0.9999996553720149	0.1592385617752607	0.3495595763628621	0.4043234561511692	0.1668067477480159	0.6465418157340249	0.9999926577240028	0.0425208228450128	0.02000008048976503	0.02000002987324795	0.02000585100723203	0.02000004971849121	0.02000069626171299	0.7031440678807078	0.0237446635746436	0.02003636484558297	0.02000156164280321	0.0200129487830777	0.02005102987905724	0.3648050252901776	0.8223509289176615	0.02000215697190693	0.06184756158538925	0.02000001010682926	0.02000012330565648	0.2464449818563428	0.1448405155303551	0.02000062068013533	0.3573513834909075	0.9090321571322274	0.02000205607317987	0.02000112365859234	0.02000646152582068	0.03911750414458798	0.02001263137857245	0.02000001803027212	0.0200000572620639	0.9000190463897856	-0.04022684812637701	5.107999574088249	-6.553085962894525	-2.636180149409051	1.527005826810882	-0.0588535794132346	0.1843372581031783	-0.06776803426573925	0.775723388246256	3.489977094404977	-1.314454293827681	-0.354026944004418	-0.3943792909583081	0.4746988315509826	0.2584509300566517	1.628505072357263	-0.5222346656027231
0.1	0.9999993799791721	0.133464991985587	0.3515408581085914	0.3988418614384066	0.1624352105770501	0.6208909242902443	0.9397922888329697	0.02801618409504662	0.02000012077564943	0.02000004680467572	0.02000821941917584	0.02000007582851083	0.02000096734021827	0.6897230551290167	0.02389040498923791	0.02749319680036712	0.02000222989818118	0.0200172790388947	0.02006670658973909	0.3422529195300864	0.7763604829882671	0.0200029559105285	0.06240197760755403	0.02000001863033082	0.02000018001536078	0.2424937925501364	0.1351530433455672	0.02000087857865775	0.3235472885261715	0.8390292161537136	0.02000276836812754	0.02000162612957894	0.02062060769149688	0.04139432024604301	0.02018291178823155	0.0200000288287577	0.02000008261369526	0.008029765989662502	0.1321430176355795	0.05659021220290497	-0.2485104333229689	0	0	0.2669990632476784	0.02180554831229693	0.001137993686631787	-0.0008791771123559322	0.0007411143682082544	0.02977441455267842	0.9268632311906968	-0.009097535670697179	-0.2474005726261907	0.02268622929658554	0.2283744363466919	-0.03379700101715141	-2.058362816713822	0.09232656592288635	0.1659043812012899	0.06613637788438224	0.2192289748514457	-0.02242192716170726	2.73675270645861	0.06001561117262762	0.1427464834176115	-0.1055228844596045	0.1938665058168456	-0.003548910237638658	-0.1867393572965199	0.006789781829017432	0	0	0	0	0.9999993039595527	0.1622556287649443	0.348919511586402	0.4043898887360284	0.1673076745783253	0.6482343959522373	0.9999861614195552	0.0480318435907023	0.02000016904978006	0.02000006919562709	0.02001159018263083	0.02000010844967341	0.02000139342039689	0.7037658879981465	0.02380383945354806	0.02005616811280765	0.02000309230726967	0.02002591310787763	0.02010197584783651	0.3676036479569542	0.8270705975416195	0.02000430272652458	0.06132805989602079	0.02000002993668063	0.02000025472009046	0.2473248967577799	0.1460379933038227	0.02000124839157581	0.3598946967906466	0.9106770307774469	0.02000411810174341	0.02000223666300728	0.02001254357976972	0.03892213362708375	0.02002420684954448	0.0200000459334315	0.02000012420772307	0.862383187805718	-0.05048887152881239	5.13339651729565	-6.760998560493036	-2.614224969272596	1.536139505960665	-0.05830582383652669	0.1858666240734162	-0.06968463947691414	0.7838026619568491	3.524779925883011	-1.322450696760241	-0.3561276241168683	-0.3984711166608216	0.4714078715629552	0.2594734032165608	1.624070746865495	-0.5276838582544496
0.102	0.9999993912566242	0.136680020976983	0.3513481384977023	0.3993184474767053	0.1629359090015078	0.6229272388828211	0.9440352835177468	0.03074922950689851	0.02000011928623039	0.02000004628491182	0.02000815463861651	0.02000007493684941	0.02000096188755859	0.6907470995862294	0.02386596121601268	0.0265574539857063	0.02000220749304549	0.02001727843426906	0.02006689425332504	0.3444161138215688	0.7800516878444391	0.02000294403284908	0.06226064860778014	0.02000001837006223	0.02000017825846594	0.242954650178034	0.1362700562532755	0.0200008722272981	0.3266536786980093	0.8441066115627155	0.02000276481444708	0.02000160811648367	0.02054263945983189	0.04108029166721749	0.02016160802351478	0.02000002863171507	0.02000008221015589	0.008295180001875041	0.1332351987462265	0.0560771395076382	-0.2645936143319655	0	0	0.2670443857161089	0.02352276813919422	0.001135495141096881	-0.001620886459688321	0.0008017934101661436	0.03090335616276174	0.9268503420042602	-0.003812272139440142	-0.247353375474868	0.02450321082445247	0.2283027471450822	-0.0379014455184069	-2.058168400386882	0.1022000157915501	0.1660310768264791	0.06057957444879802	0.2191836074614455	-0.02297582343681512	2.736872395457374	0.05966330726636281	0.1425292327945001	-0.1117001459032625	0.1938581010331357	-0.004838080621699661	-0.1867236230248898	0.008928520662029675	0	0	0	0	0.9999996575284731	0.1667415445242792	0.3494407507310695	0.4052827925932377	0.1676504656957411	0.6497265444017587	0.9999933258853954	0.0516182470905804	0.02000007873540903	0.02000002939476868	0.02000575446632288	0.02000004884078475	0.02000068865828172	0.7043338343220377	0.0236399643506001	0.02002412378898311	0.02000152935514808	0.02001295450116417	0.02005133203591349	0.3693314151219116	0.8299908653144883	0.02000213933106603	0.06106833212900799	0.0200000098641096	0.02000012164257298	0.2478692240631243	0.145989507595029	0.02000061861654963	0.3614021487758788	0.9114262328701676	0.02000204992324257	0.02000110484513347	0.02000610694073154	0.03872367861960841	0.02001112068335149	0.02000001794728587	0.02000005703105703	0.8235721921001489	-0.05799070680613696	5.155104756538058	-6.957528140371752	-2.587511413708416	1.540110979399874	-0.05808094204996748	0.1867014472038693	-0.0704924562477245	0.7917323431291934	3.556773893484521	-1.331872584006887	-0.3581231544881616	-0.4020566557837356	0.4703385398868294	0.2614748165695487	1.61965936666682	-0.5317343859911903
0.104	0.999999401826226	0.1400021561947762	0.3512119552961567	0.399825207236771	0.1634216329757568	0.6249235919637448	0.9479797213324918	0.03357188427752821	0.02000011777889195	0.02000004577703654	0.02000808859907667	0.02000007405673972	0.02000095631505184	0.6917387250551944	0.02384262113125409	0.02573676015943429	0.02000218480628279	0.02001727769665997	0.02006708639405759	0.3465420882414036	0.7836901271656428	0.02000293179518954	0.0621082331530346	0.02000001811508772	0.02000017653383086	0.2434198481761649	0.1372883958369262	0.02000086650292353	0.3296205011184444	0.8488751773466348	0.02000276074796895	0.02000159016201472	0.02047456143081772	0.04078395447573351	0.02014279120342271	0.020000028453777	0.02000008183723069	0.008562559867332873	0.1341070342453112	0.05553172054862883	-0.2808525695832667	0	0	0.2670931769271507	0.02527389415263373	0.001131504308488566	-0.002371344387993216	0.000864721950714213	0.03202353385582134	0.926847902891659	0.001354186524218219	-0.2473025882542096	0.02627748212532365	0.228222795681997	-0.04205818088567411	-2.057953585170071	0.1127206128144949	0.1661467779779325	0.05514050873398966	0.2191369532937104	-0.02370709656598768	2.736991317627516	0.05924791792527585	0.1422997938874848	-0.1177108393673049	0.1938472243963883	-0.00602090317306479	-0.1867037070317105	0.01097153446611165	0	0	0	0	0.9999993065016048	0.1710636046507349	0.3499146110177812	0.4061067829607559	0.1680142765835504	0.6512321682032051	0.9999870940887625	0.05519571035777371	0.02000016579024788	0.0200000683423255	0.02001144089917652	0.0200001068472994	0.02000138063774895	0.704911834218979	0.02377239856132842	0.02004216487370878	0.02000304308541332	0.02002590981561895	0.02010242136092226	0.371111984858614	0.8329930967184782	0.0200042733322392	0.06085648021804283	0.02000002949907096	0.02000025171162523	0.248347812469429	0.1463948492606172	0.02000124551011163	0.362952421141824	0.9120964975278266	0.02000410296172416	0.02000220155510589	0.02001191904434999	0.03858733413583979	0.02002058398306195	0.02000004583860507	0.02000012388019213	0.7837224956067299	-0.06244305251963334	5.172710486447755	-7.141141287899098	-2.556310499263439	1.538883856868772	-0.05832856398215388	0.1877367765187997	-0.0710304790942039	0.7994876661136885	3.586046339246007	-1.342145728141584	-0.3600847292971248	-0.405034821207397	0.4717140252596844	0.2632264801738597	1.615393169540624	-0.5342057962678147
0.106	0.9999994116654123	0.1433291951423444	0.3510741428495127	0.4003153019239892	0.163885218809064	0.626846300501578	0.9516467828433141	0.03651331967382549	0.02000011639969409	0.02000004531781752	0.02000802739018577	0.02000007325773035	0.02000095119135321	0.6926558210229858	0.02381256624699029	0.02501760730963459	0.02000216380868078	0.02001727789009552	0.02006726467600668	0.3486490181876928	0.787287801347365	0.02000292054043642	0.06191966611228253	0.02000001788438108	0.02000017497254358	0.2438902046203416	0.1382423377353763	0.02000086148034519	0.3324542983736912	0.8532972810048509	0.02000275701823641	0.02000157383145139	0.02041512054120431	0.0405042087322422	0.02012630273624418	0.02000002829777696	0.02000008150729305	0.008831454188663036	0.134747977616025	0.05495362875362654	-0.2972622215770437	0	0	0.2671455022704384	0.02705648287800367	0.001126004408082061	-0.003129835849377227	0.0009298801785626314	0.03313266039848958	0.9268556862371219	0.006411883915160234	-0.2472482893199935	0.02801608639236951	0.2281344842035445	-0.04626020842148924	-2.05771710655868	0.1238582088122937	0.1662517119631792	0.04981112042229784	0.2190886674311737	-0.02460581889964192	2.737109341655768	0.05876432347842713	0.1420585016836228	-0.1235531739881932	0.1938340877128863	-0.007098291650623332	-0.1866798005665125	0.01291902988943302	0	0	0	0	0.9999996582632766	0.1737748131498544	0.3490977298430158	0.4058597977120683	0.1681860333961717	0.6517112423365983	0.9999936480018974	0.05949370976827078	0.0200000772172423	0.02000002901373786	0.02000566828012414	0.02000004810513913	0.02000068237951693	0.7042304908703106	0.02348829216880057	0.02001780109407647	0.02000150049665507	0.02001297456485671	0.02005158337371346	0.3732308148046894	0.836194155128749	0.02000212546515801	0.06014049364566072	0.02000000966920424	0.02000012030508095	0.2489445292243333	0.1466940968432108	0.02000061797081975	0.3643256855189562	0.9111812711947587	0.02000204490334172	0.02000108905152933	0.02000584202642011	0.0384032773868536	0.02000952792957956	0.02000001792887347	0.02000005692213494	0.7429951616293168	-0.06391320915272558	5.187442834141917	-7.310351198241579	-2.520915837817176	1.532420634457389	-0.05874672802683219	0.1884437365408417	-0.07102377402033694	0.8070851683535197	3.612934549867247	-1.352845512964118	-0.3615831140815097	-0.4076102425373472	0.4742989798860342	0.2639435079361819	1.611466776235209	-0.53574774335678
0.108	0.999999420823908	0.1465504882544068	0.3508658401478597	0.4007351836533816	0.1643211899753807	0.6286612897030533	0.9550557160587789	0.0396203606885915	0.02000011501607851	0.02000004487449608	0.02000796085684548	0.02000007247527403	0.02000094590455478	0.6934546105688856	0.02376855185121319	0.02438743293322575	0.0200021410458371	0.0200172838722977	0.02006745668530157	0.3507648681748182	0.7908712478089694	0.02000290899985241	0.06166695962689129	0.02000001766140424	0.02000017346186481	0.2443761178896874	0.1391178546280312	0.02000085713065785	0.3351664010756606	0.8573433874399686	0.02000275329541202	0.02000155778666795	0.02036322607346463	0.0402386718140221	0.02011173600691189	0.02000002816317757	0.02000008121283696	0.009101391473861959	0.1351484997214046	0.05434258824564732	-0.3137969863957429	0	0	0.2672014221288809	0.0288679734653721	0.001118980078371926	-0.003895657832660806	0.0009972436866312073	0.03422842803509359	0.9268734847802828	0.0113711172803968	-0.2471905431174309	0.02972586762002832	0.2280377299997738	-0.05049947287711204	-2.057457762389742	0.1355806632218672	0.1663460906909301	0.04458410817988721	0.2190384253256434	-0.02566156506731675	2.737226326132167	0.05820755003385174	0.141805694404154	-0.1292256990011899	0.1938189008233849	-0.008071293911601773	-0.1866520944398907	0.01477123397712639	0	0	0	0	0.9999993069350012	0.1759591143570334	0.3479192754885978	0.4053205220183343	0.1683902559701457	0.6521270504332176	0.9999874808917216	0.06407073787366512	0.02000016296265164	0.0200000676729111	0.02001123507551148	0.02000010550857145	0.02000136783550135	0.7034390743176042	0.02349179052509693	0.0200303897695562	0.02000297343881989	0.02002600088244122	0.02010299300847555	0.3756226407206556	0.8398137006965136	0.02000424634530925	0.05938459198154438	0.02000002915873907	0.02000024938179458	0.249639110146575	0.1468032287590057	0.02000124600529475	0.36584600803675	0.9102871058938251	0.0200040956104473	0.0200021733704741	0.02001147283718937	0.03826307428758349	0.02001772674822976	0.02000004586182993	0.02000012377610845	0.7015914852595888	-0.06255086425957429	5.202276109038415	-7.463791581502909	-2.481658856592535	1.520674481016326	-0.05885026525080111	0.1890188778664692	-0.07131980144915652	0.8145572240180978	3.638564618493185	-1.362176828649406	-0.3627951556231705	-0.4099691280929165	0.4749672543576656	0.2646187039260374	1.607891659443042	-0.5382960001942715
0.11	0.9999994293237047	0.1496057682812988	0.3505888093058245	0.4010823309584297	0.1647248292337122	0.6303498757362312	0.9582248397066994	0.04283846633579044	0.02000011375645048	0.02000004447566216	0.02000789845905501	0.02000007176729707	0.02000094103738813	0.694125876221151	0.02370986857973661	0.02383572563682066	0.02000211972810638	0.02001729135679855	0.02006763451921403	0.3528707380175692	0.7944094711651049	0.02000289839920969	0.06135260616444019	0.02000001746078893	0.02000017210244561	0.244887327210476	0.1398862444391024	0.0200008533749633	0.3377495806850384	0.8610133571622021	0.02000274983130745	0.02000154326573778	0.02031792003421504	0.03998768462751957	0.02009897563039672	0.02000002804748497	0.02000008095615709	0.009371882254683286	0.1353001603117758	0.05369837469189869	-0.3304309186015018	0	0	0.2672609916560121	0.03070569846362981	0.001110417347890025	-0.004668123738010615	0.001066783435651216	0.03530851274714495	0.9269011120535247	0.01624237634309288	-0.2471294006925057	0.03141337131244753	0.2279324675630156	-0.05476682373242196	-2.057174416570821	0.1478540690189601	0.1664301123630025	0.03945308110536436	0.2189859237185948	-0.02686347713953348	2.737342119855058	0.05757278095072919	0.1415417128645057	-0.1347272673388973	0.1938018713527252	-0.008941076593355142	-0.1866207790066722	0.01652837355980688	0	0	0	0	0.9999996577535345	0.1774472913977843	0.3471592723033142	0.4049874215204271	0.1684051742354858	0.651908874032907	0.9999936941463483	0.06775520260628928	0.02000007598710937	0.02000002873009148	0.02000557255799575	0.02000004750903855	0.02000067670414604	0.7023185908383675	0.02318454345000499	0.02001346830905565	0.02000146847074549	0.02001302299476641	0.02005180830402715	0.3771944696338717	0.8419484935254364	0.02000211361236605	0.05862296184196307	0.02000000952565588	0.02000011932608425	0.2504692072891447	0.1464509653801515	0.02000061886833752	0.3667506201364538	0.9086239210148038	0.02000204007682427	0.02000107671978033	0.02000566851094626	0.03811726866461398	0.02000837871443778	0.02000001797028557	0.02000005692801022	0.6597139491884612	-0.05856376504062977	5.219174029026958	-7.600171179408268	-2.438885840699146	1.503595348544807	-0.05808720671446114	0.1903964974885111	-0.0733554736100669	0.8219131464294134	3.663763881162285	-1.368329272450478	-0.3639508246867627	-0.4129480862130998	0.4717717893259488	0.2661140120482953	1.604634349610607	-0.5431364981886415
0.112	0.999999437127096	0.1525234748517069	0.3502975462935704	0.4013936388910115	0.1650892120746653	0.6319050147831567	0.9611707815674009	0.04606230182383685	0.02000011252822952	0.02000004409869711	0.02000783468868035	0.02000007108378914	0.02000093625879481	0.6946772790578376	0.02364440261855815	0.02335285542937674	0.02000209808122692	0.02001730311202065	0.02006780464208029	0.3549121397962502	0.7978247361815546	0.02000288805748959	0.06099828219407225	0.02000001727105103	0.02000017081654005	0.2454280613149412	0.1405494310391951	0.02000085029389233	0.3401860560037855	0.8643108844626511	0.02000274609567076	0.02000152926329457	0.02027837439672138	0.0397539985245039	0.02008772882161503	0.02000002795608852	0.02000008074121279	0.00964242132122576	0.13519566998512	0.05302081589837249	-0.3471378591469351	0	0	0.267324260572346	0.03256689506488572	0.001100303598997037	-0.005446567026073824	0.001138465725621746	0.03637057921185002	0.9269384027167036	0.02103628550423805	-0.2470649003736497	0.03308474684003173	0.2278186508075979	-0.05905198288431742	-2.056866002414862	0.1606429804746947	0.1665039634212157	0.0344127016846096	0.2189308814517075	-0.02820032665860693	2.737456562156078	0.05685536839539208	0.1412668998995785	-0.1400569962224666	0.1937832044842797	-0.009708911727212881	-0.1865860441823052	0.01819065743495699	0	0	0	0	0.9999993042453136	0.1796142650142492	0.3470193131571643	0.4051127446060585	0.1684091125866787	0.6518341050214993	0.9999872597223602	0.07094926064842141	0.02000016093536346	0.02000006721780248	0.02001108877811686	0.02000010447590629	0.02000135948859573	0.7014283456429523	0.0232673893815792	0.02002459225544197	0.02000292564738635	0.02002608275203254	0.02010322790502149	0.3783388339240091	0.8434356447390783	0.02000422919981065	0.05807687402685408	0.02000002892789489	0.02000024781449172	0.2513238165246798	0.1463057700361948	0.02000124906138699	0.3675951733463594	0.907065285434249	0.02000408442884548	0.02000215245030559	0.02001122495892955	0.03804612426354032	0.02001592525482396	0.02000004601102549	0.02000012391650498	0.6174748549007664	-0.05245145248458662	5.234197484895733	-7.718372603809337	-2.392964493853264	1.481120958482396	-0.05738327951128624	0.1916613136920892	-0.07517246889011894	0.8284706488423011	3.686678212725711	-1.373913262122569	-0.3651699046198393	-0.4158943229995626	0.4683642100842437	0.2678255933000613	1.601570999225571	-0.5475835460273865
0.114	0.9999994443282968	0.1553495357915104	0.3500341995343945	0.4016980532737313	0.1654077927054198	0.633322590312023	0.9639093952433628	0.04920701378850823	0.02000011142152748	0.02000004376231927	0.020007776968258	0.02000007046860375	0.02000093198542358	0.6951056948196398	0.02357427880887247	0.0229304496449758	0.02000207854885367	0.02001731487515553	0.02006795611979324	0.3568522070757902	0.8010631583792375	0.0200028788315785	0.06061056981180946	0.02000001710165122	0.02000016966849543	0.2459692865214317	0.1411243771922269	0.02000084768394064	0.3424486787785326	0.8672241985693678	0.02000274262521994	0.02000151667408899	0.02024385369890644	0.03954055996374937	0.02007788158727604	0.02000002788084222	0.02000008055921179	0.00991249008128609	0.1348289409102643	0.05230979206516113	-0.3638915881156122	0	0	0.267391272987933	0.03444871674132897	0.001088627524492204	-0.006230344069113334	0.00121225217963177	0.03741228636975825	0.9269852127657568	0.02576355140440605	-0.2469970686719589	0.03474565313607152	0.2276962553530122	-0.06334352125652132	-2.056531525456787	0.1739106443479562	0.1665678208042249	0.02945881704650435	0.218873040141902	-0.02966057241150716	2.737569483250493	0.05605084518919598	0.1409815998838145	-0.1452142247765633	0.1937631027617207	-0.01037616597378162	-0.1865480794953656	0.01975826239912416	0	0	0	0	0.9999996556829924	0.181511681297931	0.3470504548609849	0.4052836503381517	0.1682213459332382	0.6511970470619101	0.999993438981514	0.07341408345671681	0.02000007512842679	0.02000002855043423	0.02000551281845812	0.02000004706050173	0.02000067374560989	0.6999032926170522	0.02296972635703798	0.02001131110197279	0.02000144966809815	0.02001306492923793	0.0200519028562783	0.379032819182313	0.8440323795389769	0.02000210759556543	0.05727492132165559	0.02000000943358861	0.02000011870236322	0.2515484410462422	0.1460051961983458	0.02000062076550435	0.3675701017180267	0.9042825296005533	0.02000203501310903	0.02000106782416972	0.02000558797839769	0.03797716329820062	0.02000758898506988	0.02000001807531351	0.02000005705618337	0.5749753046930005	-0.04447133511490789	5.243622654008894	-7.817378651039591	-2.344270531543261	1.453183605279974	-0.05785239448665463	0.1918521837735659	-0.07482572658940385	0.8336592729854939	3.705642516870867	-1.38146186663794	-0.3666162368216938	-0.4182101661018679	0.4682876611230757	0.2691646670818209	1.598588263600462	-0.5491904263940515
0.116	0.999999450830341	0.1580491939838685	0.3497695710465658	0.401973673223718	0.1656779309055849	0.6345883977416015	0.9664550468435633	0.05227936256673484	0.02000011035965955	0.02000004345169854	0.02000771800779071	0.02000006988281234	0.02000092791637337	0.6953854022663871	0.02349594122476585	0.02256099693476846	0.02000205886593461	0.02001733236659813	0.02006810334129999	0.3587086379538595	0.8041401206616766	0.02000287004440367	0.06015911127982479	0.02000001694504431	0.02000016860733179	0.2464745309374252	0.1416010660608463	0.02000084571233584	0.3445248062768642	0.869730559062404	0.02000273900393166	0.02000150474089903	0.02021373003272529	0.03934743937676238	0.02006919554822093	0.02000002783260734	0.02000008042429089	0.01018155900257649	0.1341951305640271	0.0515652357761579	-0.3806659792105434	0	0	0.2674620672450352	0.03634824495448812	0.001075379079711781	-0.007018836460387881	0.001288099737433495	0.03843129324740169	0.9270414196538689	0.03043491444708914	-0.2469259213409105	0.03640116828132623	0.227565280841827	-0.06762884214160921	-2.056170065868929	0.1876192321181164	0.1666218544245208	0.0245885814365342	0.2188121647594198	-0.03123241462403964	2.73768070460911	0.05515493739806827	0.1406861583253869	-0.1501984702356457	0.1937417659079024	-0.01094429172483613	-0.186507074161906	0.02123132208561081	0	0	0	0	0.9999992988806563	0.1829678431125894	0.3464626832541734	0.404996340140131	0.1680697350654699	0.6504838121794173	0.9999864757880159	0.0763634178153757	0.02000015942425172	0.02000006694851239	0.02001095391170283	0.02000010370597012	0.02000135414238597	0.6981222801067917	0.02299759761730586	0.02002060619105247	0.02000288422436795	0.02002619601181707	0.02010346420521167	0.3802379578883794	0.8453609959550502	0.02000421762044598	0.05622022031315192	0.02000002878948626	0.02000024687932753	0.2516123817326574	0.1455456294267868	0.02000125384071862	0.3676968669858509	0.9013453075307641	0.02000407512515338	0.0200021375478805	0.02001113647168274	0.0379527253849976	0.02001442621486527	0.0200000462836464	0.02000012428997707	0.5324349814644204	-0.03354154947331921	5.250644627598554	-7.896393473009261	-2.293191903180425	1.419697697177075	-0.0583112553745873	0.1920059384277548	-0.07454104262318219	0.8385827445328423	3.72244512088134	-1.388486169822978	-0.3677553080792044	-0.4201571222686302	0.4684092288734937	0.270183503299164	1.595834374235186	-0.550519188500885
0.118	0.9999994567974413	0.1605468556503844	0.3494728278455999	0.4021961953619365	0.1658984360302493	0.6356864713646583	0.9688214616590072	0.05528723254590096	0.02000010940589976	0.0200000431767513	0.02000766288260488	0.02000006935788337	0.02000092424073737	0.6954995058877596	0.0234042364977281	0.0222379505596853	0.02000204058994358	0.02001735063148193	0.02006823667588418	0.3604952082937424	0.8070678161438296	0.02000286205435146	0.05961398903451038	0.02000001680645233	0.02000016766852666	0.246936394915418	0.1419708634384502	0.02000084411237858	0.3464094376386752	0.8718217954476994	0.02000273564151311	0.02000149408004016	0.02018743763323499	0.03917492894550217	0.02006158901529097	0.02000002779743736	0.0200000803166479	0.01044909014705876	0.1332906782608074	0.05078713163410926	-0.3974351536884695	0	0	0.2675366757871744	0.03826250067161458	0.001060549430002262	-0.007811452692340523	0.001365960662124736	0.0394252648636948	0.9271069223099234	0.03506110520174357	-0.2468514646343331	0.03805570591557558	0.2274257532850622	-0.07189417319072011	-2.055780780346268	0.2017300712078099	0.166666229911176	0.01980056734965199	0.218748044087969	-0.03290384400660855	2.737790039361227	0.05416357849417717	0.1403809215594057	-0.1550093833179163	0.1937193906612103	-0.01141482045849521	-0.1864632171808544	0.02260991926900319	0	0	0	0	0.9999996524106242	0.183210627028248	0.3459361092869485	0.4046423918024608	0.167755916716441	0.6491304819233312	0.9999928674932127	0.07864888492800687	0.02000007451245172	0.02000002846002531	0.02000543700473722	0.02000004673765038	0.02000067121682458	0.6959210909246645	0.02262370258549851	0.02000948466536786	0.02000142709365927	0.02001312903193272	0.02005199088679951	0.3809466090765869	0.8457581148990733	0.02000210125384054	0.05488562483585632	0.02000000938824598	0.02000011840211249	0.251668660273382	0.1449437086345299	0.02000062358655255	0.3671330253547337	0.8975723110708018	0.02000203031316995	0.02000106202976551	0.02000558889999947	0.03793358716511948	0.02000699054960132	0.02000001823885501	0.02000005729495229	0.4900886855313682	-0.01885819777778362	5.258647719726663	-7.954738959663423	-2.240118766903532	1.380572154844755	-0.05729756924829025	0.1929464608357741	-0.07639495066501401	0.8443223224903162	3.738817234202643	-1.392457761716831	-0.3678855200109921	-0.4221171153539076	0.465418050355182	0.2710535191590037	1.593462356843766	-0.5541129114391005
0.12	0.9999994620558521	0.1628270052332455	0.3491803989902122	0.4023896589588078	0.1660664932294877	0.6366108126570871	0.9710210389677085	0.05816770139234301	0.02000010852222976	0.02000004293213734	0.02000760686411238	0.02000006886820344	0.02000092084579322	0.695459319134468	0.02330559556598854	0.02195554808337523	0.02000202241577499	0.02001737399120231	0.02006835258084059	0.3621758693877702	0.8097945203609119	0.0200028545358046	0.05899586692357767	0.02000001668328556	0.02000016683596112	0.247373674429001	0.1422545663847878	0.02000084313163548	0.3480902945209705	0.8735064952063576	0.02000273212259659	0.02000148429408991	0.02016450621100356	0.03902583297694381	0.02005490326257247	0.02000002779158683	0.02000008026084579	0.01071453975893127	0.1321133327450917	0.04997551563862723	-0.4141736270752632	0	0	0.2676151250481496	0.04018845582297489	0.001044130895981778	-0.008607629157169712	0.001445782557736169	0.04039187862324609	0.9271816410813349	0.03965280220006563	-0.2467736967036204	0.03971293773942422	0.2272777274165038	-0.07612456446438444	-2.055362903600782	0.2162038687823083	0.1667011115345759	0.01509486574116414	0.2186804911050924	-0.03466268555848105	2.737897292720654	0.05307292294647047	0.140066236522544	-0.1596467005571106	0.1936961706220708	-0.01178935771081428	-0.1864166974409352	0.02389408047328169	0	0	0	0	0.9999992907782761	0.1837684310038238	0.3459758413729366	0.4047086835599263	0.1674510643470974	0.6478787155742038	0.9999848546047592	0.08052442658485912	0.02000015861463568	0.02000006687376575	0.02001082966730128	0.02000010320826175	0.02000135118794128	0.6940299342879821	0.02270495002436734	0.02001782040313973	0.02000284926729446	0.0200263123520748	0.02010345783169488	0.3812665232277753	0.8455386446100425	0.02000420902611209	0.05389807144541718	0.02000002875392655	0.02000024666588051	0.2519935453359157	0.1446053632097231	0.0200012603403405	0.3665792625536562	0.8939899892997479	0.02000406594885847	0.02000212993095796	0.02001124351760841	0.03799094903853496	0.02001364022653144	0.02000004667257338	0.02000012488673931	0.4480517194750036	-0.002082370144000478	5.264744726387004	-7.991981720963746	-2.185441438671893	1.335704220816128	-0.05615946932693224	0.1937584571798944	-0.07827939081630075	0.8494142211954481	3.753006382638282	-1.395467827390774	-0.3678349571604051	-0.4238771346910662	0.4620117336264988	0.2718838097292847	1.591291622968694	-0.557302108554328
0.122	0.9999994668267436	0.1649086973907	0.3489542854844451	0.4025965447729924	0.1661799284049356	0.6373643378645706	0.973065669717522	0.06082850691131132	0.020000107744915	0.02000004271939467	0.0200075568106161	0.02000006843355433	0.02000091789854544	0.6952893053618764	0.02320696535411016	0.02170874598124903	0.02000200631552971	0.02001739589821905	0.02006844965281674	0.3636998693299621	0.8122530408956983	0.02000284796538017	0.05834028127929198	0.02000001657621658	0.02000016611309976	0.2478020331656695	0.142472053484771	0.02000084242600903	0.349552703733832	0.8747983787311499	0.02000272886284064	0.02000147567905783	0.02014449681871903	0.03890302417831611	0.02004906172546769	0.0200000277959209	0.0200000802271875	0.01097736090021033	0.1306621635468581	0.04913047424797694	-0.4308564376833944	0	0	0.2676974353669218	0.04212304480903711	0.001026116897675315	-0.009406830005489315	0.001527508402297521	0.04132883190323892	0.9272655175813754	0.04422058852578934	-0.2466926091606293	0.04137572506235726	0.2271212890430318	-0.08030389370566883	-2.054915749365064	0.2310009172599783	0.166726665340893	0.01047316898859982	0.2186093432720708	-0.03649663384363633	2.73800226244069	0.05187935672344071	0.1397424506419357	-0.164110189540365	0.1936722961085999	-0.01206958002619794	-0.1863677038367478	0.0250837731478456	0	0	0	0	0.9999996475649303	0.1838497684474864	0.3468044422475332	0.4052496093789933	0.1669909206588155	0.6462324174601944	0.9999917307128391	0.08108523091965909	0.0200000743283877	0.0200000284727232	0.02000539953630642	0.02000004655823683	0.02000067119343527	0.6921200321953674	0.02241777305427307	0.02000856208521971	0.02000141834111734	0.02001317129828227	0.02005192034098826	0.3806350116267717	0.8438120551054274	0.02000209989758017	0.05293270362157214	0.02000000939601837	0.02000011847471759	0.2522676824681151	0.1441495858366719	0.02000062715682882	0.3652493232719247	0.8897376013819792	0.02000202573587925	0.02000106005599674	0.02000569748561583	0.03805885698014409	0.02000678179923144	0.02000001846082329	0.02000005764756737	0.4064205481486668	0.01514651038451347	5.26565828850972	-8.007810835202925	-2.129544190679069	1.284991239363446	-0.05629433466086081	0.1938607393359866	-0.07832109888928207	0.8523384638854077	3.763194430374738	-1.399617895935794	-0.3684445139610943	-0.4251663737997637	0.4612750183159416	0.2727008734664241	1.589125748645223	-0.5572458563576633
0.124	0.9999994708681085	0.1667834265138231	0.3488002609675506	0.4028200095219082	0.1662379753774697	0.6379431682119486	0.9749660348410344	0.06324686227433282	0.02000010706510492	0.02000004254152663	0.0200075092857792	0.02000006803985581	0.02000091543160699	0.6949887492470882	0.02311032321994372	0.02149311433105182	0.02000199159314955	0.02001741979011252	0.0200685225084525	0.3650602664484706	0.8144303343865986	0.02000284218091759	0.05763631292708775	0.02000001648697973	0.02000016551393742	0.2482066192745478	0.1426138136966207	0.02000084231819733	0.3507884813229284	0.8756951233796265	0.02000272540555741	0.02000146812534504	0.02012706072448983	0.03880607915433779	0.02004395269689223	0.02000002783174878	0.02000008024999723	0.01123700609484047	0.1289375596093345	0.04825214322842696	-0.4474592622724615	0	0	0.2677836209225765	0.0440631761177591	0.001006501899603387	-0.01020854616882401	0.00161107659471562	0.04223385045970444	0.9273585144612467	0.0487749079937256	-0.2466081887533539	0.04304605720987918	0.2269565573805105	-0.08441487746732879	-2.05443871105003	0.2460812869564121	0.1667430624182988	0.005938840152517185	0.2185344627677263	-0.03839328218658628	2.738104739285243	0.05057950534180973	0.1394099118216371	-0.168399590255186	0.1936479540162489	-0.01225723339245456	-0.1863164253878731	0.02617890490525486	0	0	0	0	0.9999992796943465	0.1838695890536728	0.347280997091742	0.4055416861585953	0.1665573676331637	0.6445514496178737	0.9999817952157605	0.0819395801539131	0.02000015858734356	0.02000006699456502	0.02001076916973843	0.02000010298042366	0.02000135281713746	0.6900342612133623	0.02253932688105021	0.02001636637982321	0.02000283865005124	0.02002638725970433	0.02010327260223301	0.3803295901347256	0.8424981563945552	0.02000420819679604	0.05178057528227507	0.02000002881911552	0.02000024715780982	0.2523244418261454	0.1435594706508515	0.02000126829341963	0.3640223930379634	0.8853581140057044	0.02000405633519251	0.02000212932568552	0.0200115595263747	0.03816785158799296	0.02001343361597152	0.02000004717456838	0.02000012570395159	0.3653806375753631	0.03373541048067531	5.262879981164193	-8.002156611961789	-2.072792466916706	1.228336183777321	-0.05660389173395964	0.1939503617653287	-0.07802672958625791	0.854111212390578	3.770416190060524	-1.403584871022139	-0.3689813963081056	-0.4261318262595253	0.4618231083942321	0.2733882676881906	1.587078899673437	-0.5556764985227364
0.126	0.999999474486136	0.1684430380862779	0.3486675541801421	0.4030232979875604	0.1662377144691782	0.6383373139490652	0.9767324583435335	0.06549410207685048	0.02000010647249956	0.02000004239017264	0.0200074656911837	0.02000006769319001	0.02000091330984046	0.6945234973142047	0.02300596884015154	0.02130471002530099	0.02000197825812702	0.02001744345260664	0.02006858416328398	0.3662924778304842	0.8163666451028389	0.0200028370902957	0.05684588735200441	0.02000001641119424	0.02000016500643394	0.2485671064769641	0.1426476197471095	0.02000084241431314	0.3518063374240782	0.8761748694722319	0.0200027222127566	0.02000146156153382	0.02011185118575678	0.038730518355958	0.02003948668837728	0.02000002787453989	0.02000008028890624	0.01149292994749333	0.1269412111553569	0.04734070626411896	-0.463958516712613	0	0	0.2678736896959395	0.0460057441724463	0.0009852813594752939	-0.01101229335737886	0.001696421022267874	0.04310469774380025	0.9274606150809085	0.05332602162241159	-0.2465204191708593	0.04472499877960474	0.2267836873558765	-0.08843909034337169	-2.053931261988593	0.2614050037992314	0.1667504822978391	0.001496963802774507	0.2184557366658456	-0.04034014461672053	2.738204507513056	0.04917023868223089	0.139068968569544	-0.1725145536258224	0.1936233276787881	-0.01235413357794501	-0.186263051356746	0.02717932559539447	0	0	0	0	0.9999996416780135	0.1833891795502583	0.3471140525761364	0.4052626780888163	0.1659261873098359	0.6422921422653733	0.9999897312545905	0.08309927458939896	0.02000007435787495	0.02000002856465389	0.02000535506519061	0.02000004648578925	0.02000067212780813	0.6869553608950723	0.02211934508824422	0.02000772710674008	0.02000140855794269	0.0200132335287428	0.02005185567316953	0.3801549040973954	0.8412370598315427	0.02000209950538284	0.0501323323854221	0.02000000944548265	0.02000011883851544	0.25213759744561	0.14233607827717	0.02000063164391524	0.3624240131479065	0.8797335474628802	0.0200020214349899	0.02000106074012811	0.02000588830407616	0.03821697706931887	0.02000662606642545	0.02000001873311501	0.02000005809661065	0.3251309003557379	0.05490475070149195	5.258475265637986	-7.975068190624121	-2.015537747919191	1.165647723109155	-0.05631633481507067	0.1942867217628288	-0.07849255456074375	0.8558406113799457	3.775930552379738	-1.406195740821276	-0.3688468633926715	-0.4269275499009544	0.4617296095058279	0.2737325491207581	1.585281477434876	-0.5547542858765728
0.128	0.9999994774001293	0.1699007228795983	0.3485389046099768	0.403194368820427	0.1661758905951043	0.6385414303269065	0.9783741035809754	0.06760187967862925	0.02000010596940706	0.02000004227461732	0.02000742143451741	0.02000006738775567	0.02000091164981066	0.693873686219988	0.0228929294380218	0.02114010938713768	0.02000196519043294	0.02001747451299311	0.02006862859959347	0.3674062630989924	0.8180703593398259	0.02000283276950198	0.05595861800433539	0.02000001635388051	0.02000016462748149	0.2488784139702921	0.1425480700062816	0.02000084314333089	0.3526113190892718	0.8762271293786741	0.02000271891216487	0.0200014560719223	0.02009861170510743	0.03867333932106181	0.02003556765938316	0.02000002794971501	0.02000008038605433	0.01174459172516433	0.1246760825544437	0.04639639339646129	-0.4803314493534536	0	0	0.2679676434517504	0.04794764126408246	0.0009624516806021501	-0.01181760958974814	0.001783471144060603	0.04393918434427616	0.9275718231071277	0.05788396608907724	-0.2464292829341783	0.04641264338291318	0.2266028718706538	-0.09235699026993606	-2.053392955375052	0.2769322199697535	0.1667491164323794	-0.002845615735462487	0.2183730770769188	-0.0423246740588771	2.738301345369218	0.0476486740057652	0.1387199702265741	-0.17645458237388	0.1935985967276468	-0.01236216776970914	-0.1862077713610752	0.02808483151551844	0	0	0	0	0.9999992670254272	0.1831655939486064	0.3471147140078151	0.4051352459563042	0.1653108669806971	0.6400764259191046	0.9999764097452486	0.08419634768630666	0.02000015880428449	0.02000006725261621	0.02001067160888181	0.02000010293295192	0.02000135580637114	0.6839363843299043	0.02219397389119608	0.02001469095447426	0.0200028161674698	0.0200265504725001	0.02010312616388517	0.3799005948382725	0.8397851520955792	0.02000421007437083	0.04858259912317033	0.02000002895689068	0.02000024815645809	0.2519511289711305	0.1410164126638985	0.02000127839960016	0.3608820694257975	0.8741832458881098	0.02000404826109786	0.0200021330246226	0.02001201507072299	0.0383167510739742	0.02001307094882643	0.02000004776742186	0.02000012669404096	0.2858089917299224	0.07857683030134062	5.251992316665335	-7.926826000271554	-1.958101712569578	1.096846516242359	-0.05591384426722558	0.1945545420358799	-0.0791339926930774	0.8573875603082356	3.7795283698232	-1.408067432190107	-0.3684458617397117	-0.4267456630371032	0.4610953683804633	0.2739367614187951	1.583590199584773	-0.5538432666319336
0.13	0.9999994799473514	0.1711405027275532	0.3484136156089122	0.4033300486827623	0.1660517874096944	0.63855127907637	0.9798999570848422	0.06957947346534199	0.02000010554129399	0.02000004218091514	0.02000738108115076	0.02000006712241141	0.020000910305838	0.6930430274742444	0.02276951053283947	0.02099632605904795	0.0200019534403794	0.02001750508977643	0.02006866133169146	0.3683927452848521	0.8195279794402849	0.02000282913016397	0.05498125475613412	0.02000001630767773	0.02000016432423013	0.2491379826498986	0.1423223063149509	0.02000084402025097	0.3532177197102236	0.8758555574132472	0.02000271588866947	0.02000145141960666	0.02008706902214259	0.03863386582817012	0.02003214413354396	0.02000002802872399	0.02000008049346677	0.01199145786754163	0.1221463784283477	0.04541947925643929	-0.4965562301332436	0	0	0.2680654777479246	0.04988576947123839	0.0009380101703621426	-0.01262405252555689	0.001872152095505994	0.04473517685360719	0.9276921620227421	0.06245851701270907	-0.2463347633828183	0.04810807551991786	0.2264143439974638	-0.09614795153807343	-2.052823423821933	0.2926233808099599	0.1667391717453113	-0.00708027060961304	0.2182864212525414	-0.0443342779443161	2.738395025582556	0.04601217742842219	0.1383632673218917	-0.1802189806956266	0.1935739369456574	-0.01228329770507914	-0.1861507754732676	0.0288951723453159	0	0	0	0	0.9999996348576699	0.1818458258666384	0.346877761570114	0.4046678769561836	0.1645466514101463	0.6373090048760632	0.999985822161687	0.08523831984877794	0.02000007460828365	0.02000002873210551	0.02000531161792177	0.02000004651241771	0.02000067441644299	0.6805810692603371	0.02173913086897962	0.02000701284308187	0.02000139943379753	0.02001331686505889	0.02005173089575819	0.3793063338624233	0.8377441805660101	0.02000210219887323	0.04685205779322246	0.02000000953507304	0.02000011948398687	0.2516324029606172	0.1397319490150387	0.02000063730281751	0.3591943915684779	0.8677793995493956	0.02000201852697126	0.02000106401780371	0.02000617195781475	0.03839108498587429	0.0200065454998109	0.02000001904965101	0.02000005863065861	0.2475445280513324	0.1042948363851779	5.242866263176281	-7.85782134794782	-1.900788212751684	1.021860707384151	-0.05552948058214908	0.1943802333374536	-0.07934873612081547	0.8584780113832764	3.780836433148043	-1.409833754757495	-0.3678366297604928	-0.4269177655547599	0.4612096627282628	0.2744194247645735	1.581870743000065	-0.5521134724868243
0.132	0.9999994817966442	0.1721117373894327	0.3482700471785624	0.4034128330649563	0.1658665076791939	0.6383598361255043	0.9813177318038178	0.07145110942950088	0.02000010521841465	0.02000004212580705	0.02000734042556136	0.02000006690120738	0.02000090949114855	0.6920315601383502	0.02263888713167926	0.02087073417846735	0.02000194207865719	0.02001754300798963	0.02006867135681439	0.3692577856624945	0.8207464617822585	0.02000282644424355	0.05391491388134232	0.02000001628168591	0.02000016416252696	0.2493525410449176	0.1420055378015179	0.02000084558792418	0.3536391368734092	0.8750556483395564	0.02000271317398736	0.02000144799027814	0.02007704353484953	0.03861120343591495	0.02002916171176237	0.02000002814091599	0.02000008066080413	0.01223300443417331	0.1193575048411903	0.04441028115010084	-0.5126120333061046	0	0	0.2681671819654722	0.0518170525665307	0.000911955003282217	-0.01343119675967065	0.001962384807793478	0.04549060626193319	0.9278216745739643	0.06705915497941134	-0.2462368467214098	0.04980933908716507	0.2262183791157826	-0.09979030260183108	-2.052222378634267	0.3084393861584229	0.1667208742099751	-0.01119657728845351	0.2181957316643294	-0.0463563320429559	2.73848531586199	0.04425836245083857	0.1379992120099879	-0.1838068105886878	0.1935495201146542	-0.01211956373922858	-0.1860922543067526	0.02961005964980239	0	0	0	0	0.9999992523875079	0.1802159618543585	0.3464192557299062	0.4040706924920465	0.1638252333052557	0.6345188284726787	0.9999644631735406	0.08643979090417153	0.02000015959646539	0.02000006766975921	0.02001058616737479	0.02000010309368672	0.02000136140926074	0.677215470608925	0.02183402324830936	0.02001340084930572	0.02000279875025874	0.02002672662970447	0.02010283589416966	0.3788918932047174	0.8359255905954907	0.02000421773032974	0.04516062233408975	0.02000002918107458	0.02000024976720144	0.2514669772051473	0.1387855573396573	0.02000129097358746	0.3575820630816712	0.8612814556399203	0.02000404705144391	0.02000214287720584	0.02001270426956974	0.03851201894556541	0.02001313427404165	0.02000004844522667	0.02000012784754465	0.2105075185496471	0.1313794860326751	5.232612151893777	-7.768656278932475	-1.843868279675883	0.9406327554585975	-0.05500234836800881	0.1940214382134293	-0.07956404968386924	0.8588617761686588	3.780320692983119	-1.41058290361106	-0.3671378329387345	-0.4269137719848991	0.4603357475593483	0.2748411387075302	1.580329463383198	-0.5506398762801711
0.134	0.9999994833317015	0.1728006983315681	0.3481095973877421	0.4034424721542091	0.1656247331518416	0.6379717428648448	0.9826353777826482	0.07320805982843806	0.02000010495850396	0.02000004208808786	0.02000730334649574	0.02000006671360542	0.02000090891362961	0.6908591356285912	0.02250108441555565	0.02076104536151224	0.0200019318653083	0.02001757973959084	0.02006867236404381	0.3699961507790727	0.8217211410513581	0.02000282427867882	0.05277336721421052	0.02000001626458191	0.02000016406143778	0.2495322046971267	0.1416324590039054	0.0200008472400054	0.353876145933029	0.8738341035705252	0.0200027108708423	0.02000144526707536	0.0200683113803058	0.03860572949493976	0.02002656249612633	0.02000002825396752	0.020000080832768	0.01246871945784456	0.1163160242538571	0.04336915696741021	-0.528479107640891	0	0	0.2682727393653429	0.05373844790338814	0.0008842851901072406	-0.01423863119688066	0.002054086145514563	0.0462034757106819	0.9279604221443822	0.07169503387202836	-0.2461355241279238	0.05151341513854171	0.2260152969559863	-0.1032613687535557	-2.051589608727552	0.3243417407498389	0.166694472439629	-0.0151823203906839	0.2181009960533865	-0.04837819214914767	2.738571979384012	0.04238508233444781	0.1376281585955819	-0.1872168565708938	0.1935255138526466	-0.01187308987001571	-0.1860323990811355	0.03022917676363939	0	0	0	0	0.9999996270383574	0.1781783317941629	0.346259289190759	0.4035513198659785	0.1630258335808608	0.6314941155723267	0.9999755390767699	0.087043641980435	0.02000007512591716	0.02000002897678756	0.02000527575511554	0.02000004664007856	0.0200006777509863	0.6740631095942552	0.02137946419283817	0.02000648853483078	0.0200013932555232	0.02001340107126289	0.02005154334188721	0.3778689635333712	0.8331915655693322	0.02000210672516838	0.04349298561119012	0.02000000966644219	0.02000012042602976	0.2512515714716461	0.1379164332487491	0.02000064400590765	0.3555232141916473	0.8542368764019728	0.02000201939675835	0.02000107029178316	0.02000658178645947	0.03862638763131593	0.0200066208139939	0.02000001940757391	0.02000005924351278	0.1748595380135285	0.159218444047846	5.222468662153039	-7.660029734186032	-1.78759315507631	0.8531145689697613	-0.05419618666914189	0.1940542608858161	-0.08052996754308388	0.8582653837806481	3.778437576519847	-1.40929622392073	-0.3662611755888314	-0.4269018256292696	0.4573530145574447	0.274829838241488	1.579168970913813	-0.5503879974813405
0.136	0.9999994841636937	0.173244185064543	0.3479608616219088	0.4034386194778933	0.1653276607533689	0.6373966220063493	0.9838585102958554	0.07481578654692805	0.02000010481587761	0.0200000420915676	0.02000726795287128	0.02000006657291734	0.02000090896245248	0.6895476070986188	0.02236373605211097	0.02066526372161796	0.02000192277297453	0.02001762146303722	0.02006864186632077	0.3705855901532608	0.8224236412591868	0.02000282315352148	0.05157036827706676	0.02000001626911844	0.0200001641124077	0.2496751666333009	0.1412017890370908	0.02000084959519765	0.3539259046775766	0.87220512667338	0.02000270900159306	0.02000144386332125	0.02006075493406606	0.03861797861159762	0.02002430866697155	0.02000002840106134	0.02000008106628319	0.01269810521601782	0.113029605966693	0.04229650297542187	-0.5441388386371937	0	0	0.2683821271658454	0.05564695827107427	0.0008550005514965423	-0.01504595639976698	0.002147169057165578	0.046871867651936	0.9281084840765987	0.07637495166716005	-0.2460307938933136	0.05321620745013989	0.2258054635650828	-0.1065375192972439	-2.050924979289853	0.3402926979279393	0.1666602412601458	-0.01902350875122371	0.2180022274610999	-0.05038720404036028	2.738654775263983	0.04039041855623263	0.1372504641143809	-0.1904475966448559	0.1935020814417407	-0.01154608941041052	-0.1859714016691318	0.03075218983083474	0	0	0	0	0.9999992355800522	0.1765954273242351	0.3463840132870313	0.4032838615940857	0.162225038974893	0.6285614194175242	0.9999214933147134	0.08744564427930093	0.02000016091381488	0.02000006823967101	0.02001053841025999	0.02000010345335325	0.02000137006541202	0.6709828168687737	0.02156609540368818	0.02001263855428021	0.02000279588344855	0.02002687829099638	0.02010234433116669	0.3766964998346781	0.8301608870513026	0.02000422969648193	0.04189034003069086	0.02000002948584908	0.02000025194691498	0.2510073119522978	0.1369176843403409	0.0200013052914765	0.3534794053287145	0.8472732737527394	0.0200040492418296	0.02000215809902246	0.02001366171040657	0.03879009998771295	0.02001334655185056	0.02000004920457632	0.02000012915562736	0.1406754189528096	0.1877021074963445	5.210506743239272	-7.532817442283878	-1.73217758482234	0.7592796058397805	-0.05333538299790368	0.1939447448327292	-0.08134965571724917	0.8566409709226867	3.774415927358868	-1.407379050801772	-0.3651635802252325	-0.4266607976911111	0.4542451298805237	0.2746582340257162	1.578206193836437	-0.5499498952096356
0.138	0.9999994847296686	0.173520098386913	0.3478378199193793	0.4034103881569267	0.1649793849046155	0.6366503263908322	0.9850101772001185	0.07626921152913294	0.0200001047205535	0.02000004210789193	0.02000723673156776	0.02000006645930565	0.02000090922968234	0.6881216382160655	0.02222855318790424	0.02058162895601879	0.02000191500309142	0.02001766055246535	0.02006860320032577	0.371013594079019	0.8228407186210559	0.02000282251160763	0.05033183461548446	0.02000001628011587	0.02000016420690429	0.2497831593483694	0.1406840869119241	0.02000085197531069	0.3537860085246667	0.8701929289072236	0.02000270734330993	0.02000144297124479	0.02005418266262849	0.03864823987065172	0.02002233752301446	0.02000002854622617	0.02000008129909229	0.01292068038189897	0.1095069710438819	0.0411927514852224	-0.5595738026340115	0	0	0.2684953166469398	0.05753964368169683	0.0008241016978479088	-0.01585278178193305	0.002241542741148237	0.04749395008915341	0.9282659569303793	0.08110732545437041	-0.2459226635816118	0.05491253921861106	0.2255892931591901	-0.1095942216926388	-2.050228430130682	0.3562553970029188	0.1666184852270142	-0.0227044074440121	0.2178994642405309	-0.05237071108376191	2.738733458994132	0.03827266531501144	0.136866488972106	-0.1934971812480352	0.1934793816423295	-0.01114087139854149	-0.1859094546170269	0.03117876050936108	0	0	0	0	0.9999996182596333	0.1755318488959109	0.3465057455124235	0.4028641563399786	0.1614029147818838	0.6255825799431554	0.9999035794880439	0.0877004567060367	0.02000007580635347	0.02000002928968298	0.02000526468222977	0.0200000468551239	0.02000068284861604	0.6682182901010096	0.02114318290389616	0.02000622597903094	0.0200013959351323	0.02001346719381139	0.02005126923545901	0.3751178958373085	0.8265922564414873	0.02000211439753453	0.0405267619097763	0.02000000983238757	0.02000012160577343	0.2507646724102919	0.1353882534870301	0.02000065169504933	0.3509999417849244	0.8400753646146395	0.02000201908868583	0.02000107816413638	0.02000710851911126	0.03894307723368375	0.02000652901640751	0.020000019804367	0.02000005992879341	0.1080217674024132	0.2168407754192178	5.194790232179753	-7.387975451552781	-1.677814955205811	0.6591124219816991	-0.05285198042939809	0.1932417424839631	-0.08116275950382727	0.853726367518184	3.767536934349241	-1.406330662425006	-0.36397622149328	-0.4259941023667017	0.4529634843662645	0.2744219672161706	1.577225534265788	-0.5477961985909423
0.14	0.9999994846096493	0.1736586893734899	0.347726351784077	0.4033459384531158	0.1645855954725925	0.6357425052701643	0.9859690171720028	0.07759340797387039	0.02000010472515249	0.0200000421658442	0.020007209090868	0.02000006639237041	0.02000091016868675	0.6865980404338812	0.02209919847024111	0.02050861981441128	0.02000190883836783	0.02001770244068913	0.02006853326035463	0.3712867661774428	0.8229843524096372	0.0200028230794239	0.04907665271562449	0.02000001631276352	0.02000016445242595	0.2498608644473379	0.1400619017439897	0.02000085511423556	0.3534589069616445	0.8678141436038876	0.02000270574167899	0.02000144323683194	0.02004852259101975	0.03869598271558641	0.02002057947730628	0.0200000287259508	0.02000008159403707	0.01313598207830365	0.1057578343202584	0.0400583684261217	-0.5747678176423395	0	0	0.2686122732747537	0.05941363298540087	0.0007915900140863144	-0.01665872268195992	0.002337112821767303	0.04806798197795976	0.9284329537016184	0.08590017055294895	-0.2458111521886081	0.05659615811980016	0.2253672498764172	-0.1124061018200901	-2.049499973792689	0.3721939979079991	0.1665695420779346	-0.02620758083756758	0.2177927700553165	-0.05431606064675601	2.738807782855088	0.03603031314477113	0.1364765976133697	-0.1963634191540302	0.1934575684958982	-0.01065984739904818	-0.1858467511418231	0.03150856005782085	0	0	0	0	0.9999992173170743	0.1743428711656789	0.3464199558295328	0.4023123866433373	0.1606122268097617	0.6225974462179609	0.9967651726604136	0.08815046934660513	0.02000016228838685	0.02000006892438993	0.02001053205551869	0.0200001039572813	0.02000138112273385	0.6654081932714919	0.02138795977722792	0.02001225965986085	0.02000280548736614	0.0200270003142952	0.02010177703451071	0.3737251872761392	0.8232433756200827	0.02000424736227446	0.03918688487883513	0.02000002984697815	0.02000025450160268	0.25054690771222	0.1338505583771812	0.02000132193794339	0.3486228911787806	0.8328437735865183	0.02000404681267202	0.02000217444884903	0.02001480910624806	0.03913577948533966	0.02001274254419391	0.02000005003625899	0.02000013059455428	0.07703325469333369	0.2466250213987707	5.176489165110578	-7.22660562099531	-1.62466027873836	0.5526201794124623	-0.05248495059407553	0.1925231421813263	-0.0807986741097154	0.8500085154487496	3.758436267148344	-1.405210907878002	-0.3627726723598547	-0.4250418434409147	0.4524412552813514	0.2741793017396671	1.576209421227269	-0.5443333733601451
0.142	0.9999994842833346	0.1736677845524983	0.3475652140854178	0.4031990844011228	0.1641536631153125	0.6346768382829906	0.9864581188878949	0.07888537589302962	0.02000010475331562	0.02000004223159165	0.02000718465100145	0.02000006634539996	0.02000091120681422	0.6849818674446143	0.02197215678274287	0.02044487519623033	0.0200019035445019	0.02001774191256827	0.0200684604455336	0.3714367254978816	0.8228992507106375	0.02000282396666862	0.04781643629139282	0.02000001634921444	0.02000016472269975	0.2499085205778786	0.1393460860707914	0.02000085823669169	0.3529578921930855	0.8650681959896388	0.02000270435661608	0.02000144379985609	0.02004360783949304	0.03875806054776616	0.02001901871156356	0.02000002890091743	0.02000008188273095	0.01334356779784357	0.1017928442166207	0.03889385080318444	-0.5897059934193968	0	0	0.2687329568520879	0.06126613510258125	0.0007574676513118783	-0.01746339728594916	0.002433781535868954	0.04859231736879409	0.9286096030023914	0.09076108599518706	-0.2456962922763837	0.05825975205189634	0.2251398493823948	-0.1149470131968008	-2.048739693356112	0.3880738148180851	0.1665137860728523	-0.02951394857247731	0.2176822338652139	-0.0562106097301285	2.73887749629182	0.03366203405267663	0.1360811592103391	-0.1990437734879671	0.1934367911118474	-0.01010553858065846	-0.1857834850939077	0.03174128533945156	0	0	0	0	0.9999996091141145	0.1731751281924251	0.3451193699581033	0.4006869058633273	0.1598452887744543	0.6194015808035698	0.9890599343353522	0.08978763842602495	0.02000007638966575	0.02000002964878926	0.02000525805028747	0.02000004712623543	0.02000068809734804	0.6625949947822198	0.02092847122522313	0.02000602866731816	0.02000139839584078	0.02001353496418783	0.02005099183125467	0.37259011152472	0.8203570619712488	0.02000212371666865	0.03798301554329166	0.02000001002078373	0.02000012293177709	0.2502419144124167	0.1323517193587577	0.02000066072379647	0.3460866372739463	0.8248901521098978	0.02000201950900568	0.02000108607935388	0.02000769470056485	0.03927387261589253	0.02000594976496532	0.02000002023291565	0.0200000606690348	0.0478543754277105	0.2770269191725691	5.15729916789772	-7.049873321984672	-1.572846403673291	0.4398224691427876	-0.05198284884471928	0.1919117690339027	-0.08072785323970777	0.8464213919344999	3.747873851899392	-1.403057257035065	-0.3614073181832058	-0.4240322305173667	0.4511825161182039	0.2741759902461601	1.575210419487959	-0.5405097184704054
0.144	0.9999994833290254	0.17356036867175	0.3473086990219439	0.4029346617374838	0.163689270455357	0.6334575423066061	0.9863569895152745	0.08021725161233642	0.02000010484052044	0.02000004233736484	0.02000716221923095	0.02000006634200836	0.02000091276322943	0.6832791235022942	0.02184768160931729	0.02038922769511138	0.0200018990138872	0.02001778567065398	0.02006836270514597	0.3714861866934526	0.8226190511480034	0.02000282601778811	0.04656158796375665	0.02000001640627759	0.02000016513544025	0.2499237743004795	0.1385572619839032	0.02000086220886875	0.3522929985671838	0.8619525319865724	0.02000270347415631	0.0200014452866419	0.02003939646742229	0.03883206085645056	0.02001755558085871	0.02000002911016472	0.02000008223222834	0.01354301721484084	0.09762351917110446	0.03769972407680743	-0.6043747752388838	0	0	0.2688573216880607	0.06309444990186891	0.0007217375238018746	-0.01826642349236745	0.002531447926395691	0.04906540898241642	0.9287960482164869	0.09569724241015903	-0.2455781320741654	0.05989497256431197	0.2249076603518604	-0.1171901117001283	-2.047947740021694	0.403861442483967	0.1664516312275276	-0.03260285197830669	0.2175679699026031	-0.05804172990050117	2.738942346262797	0.03116666649495099	0.1356805483547159	-0.2015353633052191	0.1934171934423008	-0.009480582679959635	-0.1857198508916962	0.03187667559440116	0	0	0	0	0.9999991989093213	0.1719794745335023	0.3437767593805604	0.3990489373527697	0.1590983777311914	0.6162184649710032	0.9810407564420526	0.09149245398450799	0.02000016326955687	0.02000006968285782	0.02001051463120947	0.02000010454597023	0.02000139131759293	0.6597665418051745	0.02117467138490154	0.02001186623911029	0.02000280685541557	0.02002714640256306	0.0201012408944702	0.3715381891969684	0.8175420667864783	0.02000426736810102	0.03680905820279226	0.0200000302427548	0.02000025727378438	0.2499182595088634	0.1310113663455526	0.02000134149312342	0.3436202685407194	0.8168593424687423	0.02000405191548214	0.02000219004497299	0.02001599926732875	0.03945457433397187	0.02001115051134196	0.02000005092317294	0.02000013212438335	0.02059442493563932	0.3079211411420085	5.137948419881299	-6.859054872045046	-1.522466753248896	0.3207675947901251	-0.05131731631812957	0.1912307117055631	-0.08086793680103856	0.8433034218345551	3.736147475732894	-1.399720020983472	-0.3597759290177388	-0.4228322756047798	0.4486192072157719	0.274039835716528	1.574432164296295	-0.5374589011713979
0.146	0.9999994822198354	0.1733712492846923	0.3469767247284393	0.4025664261229049	0.1631977171835433	0.6321004405647278	0.9857072027446503	0.08156864317403807	0.02000010493779077	0.0200000424466745	0.02000714276185625	0.02000006635262588	0.02000091435844877	0.6815201247527023	0.0217292009077703	0.02034064810481335	0.02000189524404697	0.02001782638721675	0.02006826487977445	0.3714222623784202	0.822131356124243	0.02000282827431043	0.04533306255921461	0.02000001646491804	0.02000016555741643	0.2499118652171489	0.1377086785145752	0.02000086610669782	0.3514644081403638	0.8584919727130005	0.02000270284810721	0.02000144692298791	0.02003574756355065	0.03891795920802626	0.02001624465325461	0.02000002931195165	0.02000008257031179	0.01373393384749194	0.09326217736867132	0.0364765394559499	-0.6187619718884378	0	0	0.2689853167918004	0.0648959785392772	0.0006844033131445983	-0.01906741577724701	0.002630008043454259	0.04948581156111236	0.928992446629345	0.100715369822127	-0.2454567375153169	0.061492467727667	0.2246713057736223	-0.1191079357339473	-2.047124330422472	0.4195248645582774	0.1663835343811796	-0.03545213491828009	0.2174501176386794	-0.05979681115040335	2.739002077554563	0.02854319832578174	0.1352751457389812	-0.2038349695769164	0.1933989140415525	-0.008787740394789712	-0.1856560434175901	0.03191452930115489	0	0	0	0	0.9999995996359102	0.171334719699001	0.3428252816429672	0.3975769534272172	0.1583691334419942	0.6131608316119859	0.9733464180952179	0.09281553228571923	0.02000007689969638	0.02000003005124736	0.02000526272325338	0.02000004744786862	0.02000069383089283	0.6576377232592797	0.02077505056015911	0.02000594269671917	0.02000140343477461	0.02001359378621499	0.02005069811332238	0.3698457399661635	0.8138552273200099	0.02000213503084139	0.03597450315420813	0.02000001023001342	0.02000012439389245	0.2496777241424133	0.129578766321084	0.0200006709114292	0.3407580362769847	0.8088965686428743	0.02000202237331509	0.02000109410071567	0.02000831803532748	0.03961782656330291	0.02000515163198322	0.02000002068654096	0.02000006145163053	-0.004662516759131126	0.3390760620620818	5.118449879867438	-6.655471172447537	-1.473591815424159	0.1955204829667665	-0.05040201410325911	0.1908453935675201	-0.08158189374292607	0.8404902401561275	3.723344813932963	-1.395067091124202	-0.3577517833306749	-0.4215375548490631	0.4448865368754283	0.2733301147961246	1.5740335674646	-0.5357881166574844
0.148	0.9999994804929443	0.1731533478267761	0.3466077605295251	0.4021213647058141	0.1626820097642491	0.6306226264495988	0.9845542294422147	0.08290121104661512	0.02000010509323136	0.0200000425969612	0.02000712885118738	0.02000006640713303	0.02000091661110081	0.6797375045179431	0.02162049637117801	0.02029826814945256	0.02000189342350283	0.02001786707311464	0.02006813894795671	0.3712196706844111	0.8214065428178129	0.02000283195689476	0.04415824580656384	0.02000001654450513	0.02000016612378577	0.2498826230083289	0.1367916907633966	0.02000087086526213	0.3504696526712274	0.8547185039605	0.02000270256654194	0.02000144941040653	0.02003264787051034	0.03901658237757032	0.02001500073700527	0.02000002954745545	0.02000008296791024	0.01391594659399202	0.0887218615002435	0.03522487115090688	-0.6328567731944632	0	0	0.2691168860837021	0.06666823338074883	0.0006454694778098323	-0.01986598205930871	0.002729355150890465	0.04985218494723175	0.9291989685380493	0.1058217462276609	-0.2453321942104745	0.06304192265158169	0.2244314641122275	-0.1206724910643387	-2.046269743756661	0.4350335501960198	0.1663099981143746	-0.03803823569162977	0.2173288417434597	-0.0614632651061139	2.739056433065523	0.02579074828007457	0.1348653388242022	-0.2059390445875865	0.1933820858149136	-0.008029901249500055	-0.1855922578845967	0.03185472111887455	0	0	0	0	0.9999991792268478	0.1710140282727534	0.3422147641893489	0.3963742406400962	0.1576350958398162	0.6101742895417142	0.965503178450532	0.09391918885664791	0.02000016437529083	0.02000007054335171	0.02001056260246323	0.02000010525470329	0.020001404806242	0.6556027854830954	0.02109177785908347	0.02001197148256758	0.02000282985009488	0.02002722735708545	0.02010060489339957	0.3679780959355501	0.8098445027690478	0.02000429421948225	0.03529014805592619	0.02000003068814906	0.02000026037954752	0.2495071380037775	0.12800589429314	0.02000136277158282	0.3379181593732393	0.8010609584932366	0.02000405605949024	0.0200022066491218	0.02001730546615582	0.03983429618746229	0.02000957841396309	0.02000005185489605	0.02000013373280807	-0.02789639890862765	0.3699794509056212	5.096928865572513	-6.440514499349265	-1.426250422463854	0.06418725116641287	-0.04970119974559321	0.1904885787544073	-0.08206444122012731	0.8374402368274348	3.70865120059092	-1.390410833537292	-0.3556825476707909	-0.4199773218003257	0.4418919916648923	0.2724920517961262	1.573780294363226	-0.5337969665061451
0.15	0.9999994786528825	0.1729178744494244	0.3462067043481066	0.4016033962282289	0.1621442539820898	0.6290337127559055	0.9829430223765513	0.08421825520986324	0.02000010525401413	0.02000004274720486	0.02000711822441908	0.02000006647062811	0.02000091889924275	0.67794342728265	0.02152183450987778	0.0202612823874042	0.02000189249123926	0.02001790393456402	0.02006801334790658	0.3708782017873848	0.8204467610642732	0.02000283581270187	0.04303440353556038	0.02000001662383888	0.02000016668697395	0.2498482727096717	0.1358006052651991	0.02000087548064907	0.3493162137316925	0.8506611882165659	0.02000270238014369	0.02000145194392672	0.02002997180177421	0.0391282863897218	0.02001388493737597	0.02000002977285911	0.0200000833491513	0.01408871108884765	0.08401625738883409	0.03394531360633855	-0.6466497563408733	0	0	0.2692519686285706	0.06840884737419199	0.0006049412698050574	-0.02066172056089911	0.002829379939737107	0.05016329664544546	0.9294157963348861	0.1110221884624835	-0.2452046093174688	0.06453211058775776	0.2241888702713727	-0.1218553425301017	-2.045384318723431	0.4503585384341977	0.1662315734412147	-0.0403362933554436	0.2172043320398545	-0.06302852763162309	2.739105154043882	0.02290854577427932	0.1344515224834569	-0.2078437259904528	0.1933668357552318	-0.007210088661146914	-0.1855286896649175	0.0316972189912077	0	0	0	0	0.999999589686191	0.170410013586163	0.3411836549635874	0.3947536743070553	0.1569066697812286	0.6071169008400651	0.9580857790388885	0.09534488811237074	0.02000007747827249	0.02000003050100129	0.02000529294754475	0.02000004782257542	0.02000070111385692	0.6537239511031792	0.02071042608433909	0.02000605644680651	0.02000141700884325	0.02001362995710929	0.02005034628850417	0.3660890150939555	0.8058766056585497	0.0200021494975446	0.03447860482577613	0.02000001046303217	0.02000012601971319	0.2494837938733944	0.1263782792420398	0.02000068186216899	0.334927003430931	0.7932491713932331	0.02000202442074598	0.02000110267363724	0.0200090007964139	0.04002720081959298	0.02000442676750425	0.02000002115655913	0.02000006226126225	-0.04907903892966513	0.4001777762840974	5.072117647970109	-6.215604899948359	-1.380448365667564	-0.07310697626630863	-0.04968410954433355	0.1894296551994893	-0.08121035759400301	0.8337803394745683	3.691430853580393	-1.386982980889087	-0.3538157583376076	-0.4180946312731265	0.4409924647017324	0.2720308609135742	1.573440416410383	-0.5299736905602652
0.152	0.9999994762372681	0.172621999342372	0.3457353888041526	0.4009849871474341	0.1615889347139437	0.6273350443530487	0.9809223096366915	0.08556289573179363	0.02000010546769868	0.02000004293813782	0.02000711222194655	0.02000006657634977	0.02000092181298687	0.6761371540938758	0.02143046325640884	0.02022902763979113	0.02000189318699455	0.02001794120204204	0.02006785915241773	0.3704262801044621	0.819292717239465	0.02000284098279494	0.04194160695330957	0.02000001672416975	0.02000016739558964	0.2498130463227344	0.1347501193944945	0.02000088095457415	0.3480159291011273	0.8463344386144769	0.02000270265051022	0.02000145528752565	0.02002772771480771	0.03925252588407906	0.02001282524670414	0.020000030030117	0.02000008378582028	0.01425191091747711	0.0791596103360569	0.03263847872405505	-0.6601328882333488	0	0	0.2693904988845705	0.07011558294814194	0.0005628247568204492	-0.02145421663213625	0.00292997074532537	0.05041802369287043	0.9296431235791809	0.1163220465856193	-0.2450741133154264	0.0659509522781855	0.2239443163919109	-0.1226277123356564	-2.044468450313841	0.4654725177759231	0.1661488623094184	-0.04232026382994217	0.2170768034527508	-0.06448006159759839	2.739147980292001	0.0198959112040579	0.1340340996157806	-0.2095448557742649	0.1933532846711711	-0.006331464370258437	-0.1854655340883457	0.03144210165775239	0	0	0	0	0.9999991592742811	0.1693112048562034	0.3397071102526576	0.392807095062955	0.1562140666539498	0.6039762005887748	0.9506894542957877	0.09710071831744467	0.02000016552552293	0.02000007148120608	0.02001061378597908	0.02000010604314118	0.02000141918213609	0.6516894465834858	0.02100926827541878	0.02001219597681845	0.02000285348735388	0.02002730744201987	0.02009990568374121	0.3645637967198347	0.8024187632315072	0.02000432251854718	0.03359598019627209	0.02000003117572053	0.0200002637839371	0.2494188904829844	0.1249011274990276	0.02000138545074417	0.3320546549608759	0.7853076115129871	0.02000406284160962	0.02000222440548215	0.02001872061225185	0.04026280762728385	0.02000822577299968	0.02000005280467572	0.02000013536352674	-0.06808680766306431	0.4297647682462055	5.046998465528742	-5.982207081703904	-1.336150863419821	-0.2161973410369188	-0.04958934927818793	0.1883097968489097	-0.08039152375525913	0.8299499837853171	3.673040474020143	-1.382847846802224	-0.3518692249176134	-0.4161106291712025	0.4394031472934186	0.2716311324699888	1.573181918859679	-0.5258062256338824
0.154	0.9999994737598376	0.1722445415902653	0.3451800631228129	0.400257519106235	0.1610212627525915	0.6255357327398435	0.9785355288547342	0.0869499214691295	0.0200001056777088	0.02000004312509469	0.02000710779869095	0.02000006668568646	0.02000092464454857	0.6743280205606725	0.02134592915737498	0.02020087962152886	0.02000189419041385	0.02001797548764661	0.02006771140925568	0.3698812277260584	0.8179709553104418	0.0200028460510306	0.04086327637626373	0.02000001682233	0.02000016808812001	0.2497711736150037	0.1336664471456606	0.02000088621733338	0.3465751817924511	0.8417567300150062	0.02000270310887631	0.02000145859013749	0.02002579983307546	0.03938855340323056	0.02001187482081518	0.02000003027463574	0.02000008420110886	0.01440525864043223	0.0741666415995034	0.03130499307812717	-0.6732995284044319	0	0	0.2695324069716266	0.07178634022175097	0.0005191268516515742	-0.02224303948238455	0.003031013767067043	0.05061535325764274	0.9298811540651357	0.1217262050144833	-0.2449408616314755	0.06728558623127459	0.2236986524152926	-0.1229605886141561	-2.04352258641951	0.4803499050538841	0.1660625198239099	-0.04396304717171962	0.2169464959508531	-0.0658053606721839	2.739184650329102	0.01675223917345892	0.1336134817072614	-0.2110380073198747	0.1933415469062917	-0.005397332001032204	-0.1854029861997104	0.03108957704000977	0	0	0	0	0.9999995797334355	0.1683157116906319	0.3383516964517033	0.3908817005054497	0.1555462235681001	0.6009784157633088	0.9436421749530749	0.09874351280378009	0.02000007805277059	0.02000003098342105	0.02000531858461968	0.02000004822862023	0.02000070833051907	0.650091760178808	0.02063902487174746	0.02000620356076648	0.02000142865400611	0.02001366707995239	0.0200500194567154	0.3627770741294144	0.7986501598557695	0.02000216347012291	0.03262031474649302	0.02000001071418533	0.02000012777521909	0.2492776542735517	0.1236364496685361	0.02000069333466109	0.3289089202290884	0.777518100916318	0.0200020292013691	0.0200011117873113	0.02000972384338882	0.04047088288279645	0.02000381407200348	0.02000002163063412	0.02000006307236391	-0.08481388202222716	0.4588690936960528	5.024234071771822	-5.741799844341928	-1.293301286868692	-0.3649005128393056	-0.04872132093411619	0.1880116812695278	-0.08118869032613811	0.8264106667205626	3.654779334104209	-1.376042335520078	-0.3494881982190876	-0.4142583437017665	0.4347064998438003	0.2709851268947825	1.573201374541442	-0.5228369674169856
0.156	0.999999470744675	0.1718304090425388	0.3445780714984901	0.399449000471884	0.1604423072530156	0.6236519938517506	0.9758153066781535	0.08834418513780763	0.02000010593913368	0.02000004335224452	0.0200071089493524	0.02000006683529808	0.02000092814629305	0.6725385527140928	0.02126971823887843	0.02017635569751656	0.02000189714578763	0.02001800847642047	0.02006753996271947	0.3692241452354523	0.81645964181754	0.02000285245331979	0.03980835462715535	0.02000001694124634	0.02000016892505396	0.2497216748485988	0.1325624080112871	0.02000089228996744	0.3449913681925274	0.8369563986295905	0.02000270419295386	0.02000146267470291	0.02002421290006294	0.03953674871992584	0.02001097500609503	0.02000003054862267	0.02000008466696315	0.01454849667175109	0.06905246424004312	0.02994549513376932	-0.6861444260899826	0	0	0.2696776189535539	0.07341916465530544	0.0004738553473764325	-0.02302773882173519	0.003132393289078414	0.05075438270716524	0.9301301008916916	0.1272390857963456	-0.2448050361395623	0.06852244651533648	0.2234527864537911	-0.1228248406542434	-2.042547224316304	0.494966916043032	0.1659732562423405	-0.04523662335689153	0.2168136744815657	-0.06699195374050379	2.739214901525211	0.01347698288782042	0.1331900893432695	-0.2123185163159488	0.1933317300529157	-0.004411139677047007	-0.1853412404848981	0.03064000057605239	0	0	0	0	0.9999991391162713	0.1678117042911062	0.3374679023785649	0.3893157634257547	0.154860910856445	0.5980645165232337	0.9364704295162752	0.1000646296126161	0.02000016675091674	0.02000007248471226	0.02001069225194622	0.02000010689269099	0.02000143534319383	0.6486363443683596	0.02097111588620854	0.02001272002002102	0.02000288607021469	0.02002735570002497	0.02009923881978714	0.3607080478397229	0.7944041015168436	0.02000435355212378	0.03186179128222837	0.02000003169716957	0.02000026743097199	0.2491648040719277	0.1223746734198224	0.02000140866237662	0.3257289255593455	0.769848637550516	0.02000407355969923	0.02000224325946861	0.0200202059255816	0.04073428374889339	0.02000711774684043	0.02000005375531027	0.02000013698617772	-0.09931168238253942	0.487047372011066	5.001092591154184	-5.495879443035547	-1.251804861823572	-0.5189927027400014	-0.04777873336792054	0.187648351761011	-0.08199410954320614	0.8227331455036794	3.635452950101955	-1.368672024184923	-0.3468814634816005	-0.4122322109874981	0.4297002330736333	0.2701557179741323	1.573425862742996	-0.5198363728894846
0.158	0.9999994677026158	0.171451638836383	0.3439932045084732	0.3986067853025731	0.1598533658294344	0.6217065696827535	0.9727901440124525	0.08968452920145828	0.02000010619608408	0.02000004357235213	0.02000711289008805	0.02000006698436186	0.02000093161554467	0.6708006911106377	0.02120493138986923	0.02015497239733737	0.02000190085312119	0.02001803715955307	0.02006737188349563	0.3684223244895187	0.8147200619738848	0.02000285884496953	0.03879547247851138	0.02000001705634237	0.02000016973459765	0.2496764309952936	0.1314240272570032	0.02000089807732636	0.3432622034919353	0.8319796390811734	0.02000270531416451	0.02000146663907679	0.02002285971483651	0.03969684098958258	0.02001016923363368	0.02000003080760547	0.02000008510740182	0.01468139796614659	0.06383249708014688	0.02856063248466925	-0.6986637013961929	0	0	0.2698260571366397	0.07501225392996945	0.0004270189603066034	-0.02380784136368071	0.003233991900400473	0.05083431956837266	0.9303901855412477	0.132864650679128	-0.2446668464723623	0.06964734926657523	0.2232076848901204	-0.1221913412309972	-2.041542907004525	0.5093016151131642	0.1658818386506914	-0.04611219920034517	0.2166786288948811	-0.06802740994032877	2.739238470201405	0.0100696385795541	0.1327643526460804	-0.2133815136459123	0.1933239346616227	-0.003376481033420988	-0.1852804905557744	0.03009389253321197	0	0	0	0	0.9999995695793833	0.1680912151881198	0.337445319258927	0.3883324006279017	0.1542007454928538	0.5955048478603552	0.9295739310266782	0.1007136353177508	0.02000007871833421	0.02000003149931594	0.02000538230932198	0.02000004866458379	0.02000071778097637	0.6479207976693666	0.02066201728998773	0.02000667126106804	0.02000145337730038	0.02001366931551539	0.02004960721838363	0.3579742440614335	0.7892823435025316	0.02000218178307639	0.03119868308688944	0.02000001098144356	0.02000012964449552	0.2492633939836911	0.1207811052795304	0.020000704899911	0.3222683900844695	0.7628940294256772	0.02000203339057742	0.02000112121236762	0.02001046876181063	0.04096042873035369	0.02000331875985848	0.02000002210070556	0.02000006387373284	-0.1116460978409034	0.5138318923489839	4.974534724244089	-5.245940691395036	-1.211546219785105	-0.6782293821072968	-0.04755592852174235	0.1866775785337019	-0.08147079695648593	0.8184129827211356	3.613805161560161	-1.362789549137972	-0.3444081372222008	-0.4097450578131108	0.4274250225287554	0.2690409309741544	1.573758222627968	-0.5153957588091822
0.16	0.9999994641579316	0.1711300683592084	0.3434464432171037	0.3977476407874471	0.1592572688958164	0.6197148256179283	0.9694928239894275	0.09095199668135033	0.02000010650876443	0.02000004383196488	0.02000712650302001	0.02000006717133451	0.02000093596222641	0.6691320405698835	0.02115234489356189	0.02013639911227919	0.02000190794955778	0.02001806054992215	0.02006716763462618	0.3674707486016991	0.8127492984976286	0.02000286697726207	0.03782435692728231	0.02000001719174127	0.02000017068562606	0.2496434353675935	0.1302281370009272	0.02000090460566905	0.34139051034301	0.826862494041166	0.02000270666917701	0.02000147129338063	0.02002177326968103	0.03986751285048499	0.02000940882138083	0.02000003109283106	0.02000008559252784	0.01480376655518176	0.05852237681614305	0.02715105913173291	-0.7108548155271004	0	0	0.2699776403797012	0.07656396428056336	0.0003786273790108239	-0.02458284728580745	0.003335690714948121	0.05085448131370701	0.9306616369621927	0.1386064029709882	-0.2445265311778675	0.07064558550998826	0.2229643722603643	-0.1210310942882505	-2.040510219474515	0.5233339505289293	0.1657890923768614	-0.04656036374337008	0.2165416738575591	-0.06889934462613506	2.739255091702735	0.006529729705190273	0.132336711653526	-0.2142219602456205	0.1933182539502157	-0.002297094873275096	-0.1852209288058514	0.02945195446305727	0	0	0	0	0.9999991188215768	0.1682239746650809	0.337229600694892	0.3872157391827239	0.1535490917136726	0.592919148496357	0.9227020266024284	0.1014907465616821	0.02000016813778547	0.02000007354374561	0.02001085164348762	0.02000010778463218	0.02000145602601276	0.6471069788524892	0.02103323299266654	0.0200140002264569	0.02000294657285651	0.02002733015713482	0.02009833598116276	0.3554147555344454	0.7843760750778868	0.02000439360149268	0.03055189660728525	0.0200000322453906	0.02000027126631184	0.2493479867194617	0.1190291193799669	0.02000143184408172	0.3188644044924273	0.7559334290564446	0.02000407946447839	0.02000226199549679	0.02002167806627617	0.04122829901175418	0.02000621676465723	0.02000005468434948	0.02000013856704893	-0.1217972619155119	0.5394020512650446	4.945535820210163	-4.993461458377174	-1.172372738365845	-0.8423159825365787	-0.04763210520390347	0.1858354888801188	-0.08066617416811825	0.813805272094399	3.590494383667898	-1.357478940410763	-0.3420827488175853	-0.4069717354334222	0.4270320060271656	0.2678641514976213	1.574179056078331	-0.5101340069388799
0.162	0.9999994606395699	0.1708194628647473	0.3428888964270954	0.3968375583565771	0.158655297994	0.617675086762469	0.9659693311593909	0.09222599395436065	0.02000010680896085	0.0200000440808276	0.02000714153095837	0.02000006735281412	0.02000094019123595	0.667515332358667	0.02110811948279591	0.020120216609143	0.02000191529555988	0.02001808103499989	0.02006697116552474	0.3664059497199683	0.8105963771014743	0.02000287496233078	0.03685863534087289	0.02000001732147805	0.02000017159682821	0.2496255599479801	0.1289820608999894	0.02000091079623889	0.3394039355547138	0.8216171508246647	0.0200027080096921	0.02000147574017738	0.02002085474209822	0.04004553410108679	0.02000872822742178	0.02000003136063051	0.02000008604779653	0.01491543787965287	0.05313786730842247	0.02571743285137784	-0.7227165288367744	0	0	0.2701322844177116	0.07807281616956972	0.0003286913214252483	-0.02535222672616101	0.003437369591129356	0.05081429476112059	0.9309446906527331	0.1444673902963547	-0.2443843586567862	0.07150202178971712	0.2227239308408297	-0.1193153695874152	-2.039449784920215	0.5370457738072929	0.1656959020389526	-0.04655125462292169	0.2164031487527432	-0.06959542720287827	2.739264500433391	0.002856790604441479	0.1319076166178851	-0.2148346853410603	0.1933147735157099	-0.001176862894537744	-0.185162746030575	0.02871508448103049	0	0	0	0	0.9999995600260931	0.1676747407788242	0.3361224236988385	0.3853622051266272	0.1529014138390568	0.5902239877974045	0.9165412474089989	0.1033868461527518	0.02000007937201903	0.02000003202768792	0.02000545820997032	0.02000004909941021	0.02000072811764355	0.646063687386653	0.02069099986320314	0.02000732890132065	0.02000148106477848	0.02001366939838762	0.02004917259959968	0.3532677613016146	0.7801546114709464	0.02000220292389041	0.02940822796885469	0.0200000112555901	0.02000013156862474	0.2495388218397644	0.1175354632916637	0.02000071656534954	0.3157922871225474	0.7490354726208789	0.02000203750493921	0.02000113039569309	0.02001117343366474	0.04142612811295612	0.02000291306203208	0.02000002254831649	0.02000006463015938	-0.1297336748994619	0.5639627943468221	4.915977956006657	-4.739904302572863	-1.134113080713167	-1.010936869323318	-0.04759702794335216	0.1849952809560674	-0.07994436613185482	0.8093413430718698	3.566362339408744	-1.351967371226361	-0.3396754160108822	-0.4040693395521236	0.4268565995751001	0.2671016559795572	1.574683595533614	-0.5049888420738023
0.164	0.9999994567354274	0.1704737099707864	0.3422808693784492	0.3958489486402655	0.1580490457450847	0.6155860780161392	0.9622602388298083	0.09357120946544183	0.02000010715059355	0.02000004436553979	0.02000716417860647	0.02000006756555312	0.02000094520953976	0.6659383999684592	0.0210698988566085	0.02010618631565817	0.02000192498080174	0.0200181003550423	0.02006674568646035	0.3652568932067797	0.8083019592459695	0.02000288483061247	0.03587828071706663	0.02000001746980043	0.02000017263927182	0.2496270363639144	0.1277232048880619	0.02000091769774931	0.3373263687759461	0.8162520599365861	0.02000270997742452	0.02000148078694791	0.02002014009240212	0.04022933615887406	0.02000808814570636	0.02000003164923598	0.02000008653715904	0.01501627896587019	0.04769476885555417	0.02426041263459405	-0.7342488565127632	0	0	0.270289902194818	0.07953749945210462	0.0002772225978106376	-0.02611541645894039	0.003538907349427616	0.05071329466465706	0.9312395877547345	0.1504502112456124	-0.2442406279209358	0.07220120625292369	0.2224874999958478	-0.1170158433402699	-2.03836226091785	0.5504208551266648	0.1656032122989599	-0.04605473207897352	0.2162634175629876	-0.07010339168993768	2.739266429864958	-0.0009496490401874336	0.1314775282324683	-0.2152144298914056	0.1933135710514756	-1.980597359093467e-05	-0.1851061310212565	0.02788439207586775	0	0	0	0	0.9999991008777818	0.1668896932092366	0.3348955908444815	0.383431675909804	0.1522694706845784	0.5875079469840597	0.9103814260623131	0.1053769487634495	0.02000016938724657	0.02000007460302593	0.02001100105849435	0.02000010863724623	0.02000147684776577	0.6449961157175533	0.02103909216668318	0.02001536536725517	0.02000299790747287	0.02002735287810061	0.02009748852777915	0.3512250082646747	0.7760666653021774	0.020004439070982	0.0284146115167878	0.02000003279599337	0.02000027514451586	0.2497445334517494	0.1163372103615055	0.0200014553616056	0.3127605662851513	0.7420757923824962	0.02000409197046044	0.02000228028727248	0.02002303474797058	0.04168000539567069	0.02000549019188545	0.02000005554585919	0.02000014001164051	-0.1354547759929853	0.5871489484885043	4.887420611926598	-4.486693811153626	-1.096563248044206	-1.183733930524636	-0.04736831218917748	0.184105527936396	-0.0793682855348119	0.8049451699004749	3.541969323423112	-1.345639931267792	-0.3371465601741227	-0.4011742392271104	0.4255473147646838	0.2663314792462261	1.575343267028728	-0.5001382118682189
0.166	0.9999994529098465	0.1700918760609248	0.3416345172638128	0.3947927136570969	0.1574397982516124	0.6134585713542307	0.9583949722918277	0.09499494345855365	0.02000010747573608	0.02000004463626754	0.02000718772530634	0.02000006776858865	0.02000095005817398	0.6644088574631583	0.02103757388554495	0.02009397671331631	0.02000193464528726	0.0200181176273095	0.02006652889005289	0.3640235116496492	0.8058687306278771	0.02000289454888943	0.03487496880537101	0.02000001761079607	0.02000017363073539	0.2496504391450344	0.1264821154894351	0.02000092420896646	0.335173447740875	0.8107937713185711	0.02000271204501327	0.02000148557414628	0.0200195438971962	0.04041760218974358	0.02000751644930713	0.02000003191829506	0.02000008699281389	0.01510618839788995	0.04220883027627146	0.02278065622050983	-0.7454530298916556	0	0	0.270450404208352	0.0809568778635108	0.0002242341808765015	-0.02687181700375788	0.003640181984910539	0.05055112059979777	0.9315465741729055	0.1565570311269024	-0.2440956691028767	0.07272748113024656	0.2222562751964297	-0.1141047474486859	-2.037248335564225	0.5634449039146324	0.1655120282114347	-0.04504056195260374	0.2161228687241654	-0.07041105254066161	2.739260612512278	-0.004890077152768038	0.1310469177484735	-0.2153559001287605	0.1933147160748476	0.001169921397902294	-0.1850512701254202	0.02696121283524274	0	0	0	0	0.9999995516017606	0.1663620586493211	0.3340501128200943	0.3817497398187483	0.1516320063796921	0.5850249803465262	0.9046677398575559	0.1075109577742327	0.02000008001277107	0.02000003255493982	0.02000554983958644	0.02000004951187513	0.02000073939998615	0.6442443455668313	0.02070944177217128	0.02000819422792055	0.0200015106175014	0.0200136784051183	0.02004870625911681	0.3488706511137065	0.7715727796943791	0.02000222943159724	0.02713169810031802	0.02000001152903657	0.02000013350165008	0.250014741894151	0.1153003882873752	0.02000072812289606	0.3098779808012275	0.7357116317056713	0.02000204506277705	0.02000113939114976	0.02001181820834981	0.04186667431969562	0.02000259534352932	0.02000002295614389	0.02000006530904661	-0.1389898266377246	0.608639586867751	4.860667138653234	-4.235229259846711	-1.059504404911388	-1.360332171548987	-0.04699895705659306	0.183622307555395	-0.07948437966697983	0.8005366159275826	3.51770410204979	-1.337911285224918	-0.3344602770795718	-0.3983234030694601	0.4224566503803507	0.2650389423036367	1.576229635888994	-0.4955540150955349
0.168	0.9999994487949253	0.1697185011857949	0.3409848434806853	0.3936966236800202	0.1568258134541725	0.6113067593818506	0.9543991851582595	0.09648316008086698	0.02000010784418658	0.0200000449396746	0.0200072230446271	0.02000006799678006	0.02000095590769886	0.6629345110464566	0.02101225549716365	0.02008347043545466	0.02000194766124593	0.02001813330294555	0.02006627587050304	0.3626914909119102	0.8032797480586211	0.02000290705976767	0.03385240252223658	0.02000001776850792	0.02000017474180235	0.249692032144059	0.1252435632418946	0.02000093133892416	0.332954936186282	0.8052732859764066	0.02000271480792792	0.02000149086136389	0.02001909990736197	0.04060836253717783	0.02000698166021483	0.0200000322020836	0.0200000874714351	0.01518509613966041	0.0366956635308246	0.02127881770331141	-0.7563314549269518	0	0	0.2706136988600645	0.08232999291027218	0.0001697402805309028	-0.02762079014137573	0.003741070873944126	0.05032751307352985	0.9318658997220901	0.162789600910665	-0.2439498437687005	0.07306509832748281	0.2220315067772824	-0.1105550233610216	-2.036108723588299	0.5761055845156147	0.1654234152491381	-0.04347860538339234	0.2159819149483619	-0.07050632460048455	2.739246779886835	-0.008965011441546421	0.1306162669963174	-0.2152538259683003	0.1933182696658427	0.00238803826040223	-0.1849983467827657	0.02594712232632022	0	0	0	0	0.9999990850461798	0.166301921717975	0.3335298833994595	0.3803344697199947	0.1509666199645894	0.5826138122978999	0.8989333806673954	0.1094583929080178	0.02000017071591846	0.02000007565637808	0.02001123256445501	0.02000010943736512	0.02000150222327465	0.6434874480560252	0.0210844473572498	0.0200176376903687	0.02000306973500942	0.02002736241241946	0.02009648741336468	0.3463538999515974	0.7667958835682682	0.02000450225187434	0.02613087035351888	0.02000003333983158	0.02000027900094081	0.2501976983396157	0.1139494751124208	0.02000147807617891	0.3069577172501105	0.7294345389793773	0.02000410699747019	0.02000229769413576	0.02002422663244496	0.04209859334767069	0.0200049249399555	0.02000005631470314	0.02000014128270099	-0.1404477388385222	0.6286533071751594	4.83387820690473	-3.986852850055826	-1.022693610885126	-1.540322779871244	-0.04660540262466747	0.1831518667439957	-0.0794356589554127	0.7962723817523086	3.492974062095338	-1.330202292779314	-0.3316623332877699	-0.3953324930628718	0.4195063180717216	0.2635847630427156	1.577298591957265	-0.4911094400164548
0.17	0.9999994448029207	0.1693566191351424	0.3403538423733594	0.3925776573962443	0.1562075022753251	0.6091431377801756	0.9502922865303199	0.09802345014510454	0.02000010819585422	0.02000004522633787	0.0200072596071336	0.02000006821177951	0.02000096160759132	0.6615252468668368	0.02099448768507246	0.02007436347514676	0.02000196081220599	0.02001814684597176	0.02006603199813704	0.3612552494294643	0.8005303936667834	0.02000291945717571	0.03276838258134226	0.02000001791745053	0.02000017579206389	0.2497703399451671	0.1239938882028117	0.02000093801965682	0.3306848288684175	0.7997360245624081	0.02000271748233854	0.02000149582982303	0.0200187360898115	0.04079987817149416	0.02000650492019115	0.02000003246459841	0.02000008791347193	0.01525296316881265	0.03117066204528878	0.01975554523803193	-0.7668876569964744	0	0	0.2707796928152391	0.08365606687636847	0.0001137564235428115	-0.02836165704982264	0.00384145097094551	0.05004230935987517	0.932197817321879	0.1691492751202634	-0.2438035449652177	0.07319833672306096	0.2218144983390831	-0.1063404793420777	-2.034944162435202	0.5883925130878694	0.1653384988890384	-0.04133901703765814	0.2158409929947155	-0.0703772485523694	2.739224662423545	-0.01317501221944104	0.1301860682674966	-0.214903021821567	0.1933242842244981	0.003630146632321495	-0.1849475410311126	0.02484394780814215	0	0	0	0	0.9999995444311895	0.1656182323501919	0.3331100941210276	0.3789319571702445	0.1503417647789059	0.58039727120305	0.8935057533378913	0.1115746186365299	0.02000008072681754	0.02000003307367865	0.02000568529061714	0.02000004988963507	0.02000075311242633	0.6431148502100864	0.02077616496177397	0.02000965709450671	0.02000155163692676	0.02001367813392236	0.02004816868704189	0.3437458103092754	0.7619838285253595	0.02000226489926425	0.02425015905419819	0.02000001179718664	0.02000013541438496	0.2509637724921823	0.1127714950605231	0.02000073899893424	0.3043037145985588	0.7242081133839656	0.02000205208072612	0.0200011478912172	0.02001239020656584	0.04226496168433894	0.02000235487157892	0.02000002330862745	0.0200000658868132	-0.1399339944793173	0.6471802570673345	4.805628455710028	-3.74286781299485	-0.9858776453593466	-1.723278398287288	-0.04671060601027859	0.1817402384519569	-0.07850208996254486	0.792296834509869	3.467247160391017	-1.323753577591616	-0.3286867407578352	-0.3921558943877471	0.4182001648851668	0.2624042564335783	1.57849561745302	-0.486670915187879
0.172	0.9999994406374206	0.1689121789083535	0.3397288407512731	0.3914297119284117	0.1555910267724941	0.6069709823479342	0.9460932056385343	0.09963602173976914	0.02000010860159871	0.02000004554187008	0.02000731161729184	0.02000006844507936	0.02000096838441366	0.6601893562861616	0.02098415213005098	0.02006665086017389	0.02000197790436657	0.0200181586941127	0.02006574726496484	0.3597343878614972	0.7976517945351942	0.02000293550339795	0.03164299904169459	0.02000001808128653	0.02000017695193581	0.2499209843883952	0.1227702505180565	0.02000094517602236	0.3283820763947149	0.7942185818877692	0.02000272085474739	0.0200015012530584	0.02001849173639527	0.04099205890969503	0.02000606361151112	0.02000003273428884	0.02000008836498612	0.01530978096973517	0.02564892073536587	0.01821147886196331	-0.7771262072887659	0	0	0.2709482913663725	0.08493450510904786	5.629953613177207e-05	-0.02909369683628225	0.003941198998703784	0.04969543983909007	0.9325425822153491	0.1756370243608474	-0.2436571970645799	0.07311161933280136	0.221606604876943	-0.1014359495920637	-2.033755408382197	0.6002972297802829	0.1652584638499972	-0.03859244910504038	0.2157005633935622	-0.0700120198024422	2.739193989384046	-0.01752069631071981	0.1297568240941839	-0.2142984457539873	0.193332803246135	0.00489174272969915	-0.1848990289943574	0.02365377763964156	0	0	0	0	0.9999990721569785	0.1639041077145086	0.3324205204415909	0.377388692082581	0.1497772928728437	0.5780842643579718	0.8880864174838884	0.1139325777442608	0.02000017226632726	0.02000007668191488	0.02001154766985109	0.02000011015402598	0.02000153049240219	0.6427230330324187	0.0211655820516267	0.02002127122144468	0.02000315777319299	0.02002736294891736	0.0200953594851526	0.3414356094719305	0.7576481299860716	0.02000458420307153	0.02333611156843855	0.02000003387101054	0.02000028281842883	0.2519705589349006	0.1119914294455505	0.02000149888810593	0.3017289316879314	0.7189689446823269	0.02000412327998815	0.02000231475482168	0.02002537038015622	0.04249378747210451	0.02000452647706963	0.02000005695213368	0.02000014231523053	-0.1374797781519601	0.6630470510557113	4.778674577927045	-3.504484485072885	-0.9487862871077571	-1.908722204182804	-0.04657032610160739	0.1802611118917806	-0.07713763541206903	0.788183180628821	3.441445466035814	-1.316660847289065	-0.3258745090699363	-0.3892631130987014	0.4159040074409693	0.2615723608089437	1.579793967895556	-0.4821363709039577
0.174	0.9999994366449053	0.1683839418281982	0.3390900309432658	0.3902339363953113	0.1549818892788655	0.6048072961640376	0.9418188401771834	0.1012958363851463	0.02000010898773091	0.02000004583767451	0.02000736254985426	0.02000006866169118	0.02000097485400801	0.6589368733401539	0.02098003968156888	0.0200600035865293	0.02000199448180043	0.02001816856078709	0.02006547869403143	0.3581525972528259	0.7946787711425599	0.02000295089617273	0.03037961504815443	0.02000001823504963	0.02000017804245657	0.2501396099087286	0.1216049429556469	0.02000095181135447	0.3260483093594869	0.7887531833500592	0.02000272425084743	0.02000150634306501	0.02001830206802517	0.04118362091540217	0.02000567175556055	0.02000003298127099	0.02000008877748563	0.01535557084676805	0.02014515676345068	0.01664724852120695	-0.7870526152422267	0	0	0.2711193988009056	0.08616489731042862	-2.61197068009082e-06	-0.02981614547656574	0.004040191631994415	0.04928692589347376	0.9329004512026103	0.182253435142957	-0.2435112553450884	0.07278962850439077	0.2214092305476065	-0.09581745496349428	-2.032543232767897	0.6118131256955562	0.1651845528594061	-0.03521026178744557	0.2155611101006569	-0.06939902086691302	2.73915448872505	-0.02200275302383508	0.1293290469015872	-0.2134352521009606	0.193343861124874	0.00616823050721302	-0.1848529823535456	0.0223789668889856	0	0	0	0	0.9999995393942102	0.1634291958396867	0.3316073682818912	0.375485053964295	0.1492425528001686	0.5763480316264411	0.8829493542871776	0.1156762123862868	0.02000008146339735	0.02000003355548544	0.02000580711101539	0.02000005019541206	0.02000076659969702	0.6427756722479022	0.02085539025205712	0.02001163970915351	0.0200015917195474	0.02001366023142418	0.02004771119725565	0.3391382767370517	0.7533869488297437	0.02000229442376533	0.02018470879535586	0.02000001205183383	0.02000013726107317	0.2526774996539274	0.1113467890487902	0.020000748257615	0.2990246653143533	0.7146885451931607	0.02000206192048811	0.02000115619219568	0.02001293282907069	0.04263731085285503	0.0200021886440248	0.020000023585658	0.02000006632781663	-0.1331407037036862	0.6755133922374749	4.755349829029457	-3.27285704170983	-0.9111427279622365	-2.096150382998796	-0.04792265233713409	0.1789042827851108	-0.07733234321362621	0.7834754160353434	3.416578686380939	-1.307062888533175	-0.3237505519675276	-0.3868222425557387	0.4103576738127216	0.2609660403017209	1.581182783459494	-0.4774861602576521
0.176	0.99999943270348	0.167934994195089	0.3384432013795548	0.3889808162267894	0.1543757879783814	0.6026777892372667	0.9374850125087769	0.1029463663626895	0.02000010940729321	0.02000004615231235	0.02000741479897789	0.02000006888149889	0.02000098222144023	0.6577780557126309	0.02098213355341971	0.02005448291097304	0.02000201370498723	0.02001817039919089	0.02006520626041481	0.3564966451176563	0.7915937039361163	0.02000296551640802	0.02906957527184969	0.02000001840001371	0.02000017921923533	0.2503817284463643	0.1204726987125552	0.02000095862430021	0.3236750367580539	0.7833692247200664	0.02000272848230274	0.02000151177078838	0.02001819760121545	0.04137166245510222	0.02000531158639263	0.0200000332265918	0.02000008918382496	0.01539038310064863	0.01467363093143557	0.01506347229694909	-0.7966732018183973	0	0	0.2712929187706244	0.08734701813717732	-6.295811399781763e-05	-0.0305281949542236	0.004138305678133711	0.04881687866997751	0.9332716818692416	0.1889987026508292	-0.2433662053732378	0.07221741988280851	0.2212238261536658	-0.0894623673255785	-2.031308418367952	0.6229353427171145	0.1651180650530373	-0.03116473698127598	0.2154231400931466	-0.06852685627167299	2.739105886940485	-0.02662195964372541	0.1289032585709033	-0.2123088408996467	0.193357482981723	0.007454936655026019	-0.1848095678097686	0.02102214073876776	0	0	0	0	0.9999990656163957	0.1644639369224715	0.3309563347694848	0.3735820268185877	0.1486299660360428	0.5747303551422804	0.8778316573119432	0.1171662302130994	0.02000017356224933	0.02000007756853472	0.02001167015926503	0.02000011063731082	0.02000155749558947	0.6428337920344992	0.02125478382909591	0.02002562754705035	0.02000323237205369	0.02002725692090168	0.02009476178994008	0.3364957269718415	0.7485445669652222	0.02000460288741501	0.02011178761278149	0.02000003435399171	0.02000028635063793	0.2529338806434906	0.1103286243280736	0.02000151494097623	0.2962182685551051	0.7103980933039533	0.02000414315749696	0.02000233022494938	0.02002632570871619	0.042820441183835	0.0200042391232519	0.02000005742007438	0.02000014304373507	-0.1271073354401458	0.6864392191908747	4.732317061543876	-3.049013011330719	-0.8726583292974948	-2.284991910403555	-0.04977622902033038	0.1771802036188805	-0.07770120403006074	0.7791525064553038	3.391972601036518	-1.297495011872574	-0.3214918689914237	-0.3839499171678235	0.4049649211699703	0.2601630068709683	1.58268577621603	-0.4730110044274037
0.178	0.9999994290269282	0.1677823117166423	0.3377803576623223	0.3876383442976092	0.1537656646017613	0.6006101847631389	0.9330958964354437	0.1045041027650374	0.02000010979492984	0.02000004644296046	0.02000745696564729	0.02000006907933371	0.02000098921075281	0.6567326789365342	0.02099133547105566	0.0200497537255693	0.02000203175897767	0.02001816621705819	0.02006496930493727	0.3547383645829708	0.7883595244078054	0.02000297669998439	0.027942578633473	0.02000001855346424	0.02000018031650526	0.2506115751711189	0.1193243740301429	0.02000096484432214	0.3212604645797817	0.7781138823127151	0.02000273249954137	0.02000151681008078	0.02001812468896714	0.04155322008591786	0.02000499252785792	0.02000003344832075	0.0200000895499385	0.01541429602721894	0.009248070103498261	0.01346075494717582	-0.805994957453257	0	0	0.2714687546613954	0.08848082699164016	-0.0001247172502258476	-0.03122899251839173	0.004235418256150267	0.04828549848664119	0.9336565317872618	0.1958726182213953	-0.2432225621296646	0.07138053524203503	0.2210518862484012	-0.08234958194310983	-2.03005175603858	0.633660648658451	0.1650603538871034	-0.02642929381897267	0.2152871828831575	-0.06738439058040008	2.739047908870458	-0.03137919353243564	0.1284799898952516	-0.2109149058332972	0.1933736845286044	0.008747127076953772	-0.1847689465424126	0.01958619598560318	0	0	0	0	0.9999995385562883	0.1680927281211186	0.329899024915331	0.3707792153388539	0.1479834337553986	0.5737827310507747	0.8726852158542064	0.1174377844680576	0.02000008200570335	0.02000003394196983	0.02000574680959566	0.02000005034803511	0.02000077962165809	0.6436167768095961	0.02096933497567371	0.02001371707692543	0.02000162212122357	0.02001353589260033	0.02004768883809969	0.3334627662704243	0.7431697620064417	0.02000226418028142	0.02002149256990219	0.02000001227809942	0.02000013893773651	0.2530313270730672	0.1089022661689308	0.0200007548200494	0.2934220254018406	0.7076185103582325	0.02000207014520969	0.02000116351563714	0.02001338422797169	0.04290968145234424	0.02000207612315945	0.02000002376834069	0.02000006660349221	-0.1195700864206354	0.6975931402466492	4.706133474790894	-2.833913763441219	-0.8330412040670667	-2.474646762144918	-0.04992444905096588	0.1756125578491292	-0.07650714763614519	0.7758649022621297	3.366943239199764	-1.290462011361468	-0.3183932931979626	-0.3808839719808774	0.4033437886242539	0.2586335115703117	1.584318950843184	-0.4689353986768505
0.18	0.9999994256988614	0.1679547840844108	0.3370813367459574	0.3861790514527503	0.153154114051162	0.5986199876970197	0.9286529798238579	0.1059254338626144	0.02000011019617956	0.02000004673934747	0.0200074739070336	0.02000006926123007	0.02000099684276686	0.6558189200537301	0.02100755081562692	0.02004587256055616	0.02000205043153832	0.02001813963551907	0.02006478898617916	0.3528824528720917	0.7849853364089292	0.02000297869999138	0.0269490207377336	0.02000001871452365	0.0200001814786701	0.2508468200615777	0.1181489208031747	0.02000097091431999	0.318811190402408	0.7730347516125898	0.02000273695365393	0.02000152212729297	0.02001812025805902	0.04172609254316894	0.02000470427584586	0.02000003365812733	0.02000008989255288	0.01542741478416666	0.003881591815040259	0.01183968668595618	-0.8150254023759627	0	0	0.271646809962188	0.08956646732986329	-0.0001878659850566669	-0.03191764005398263	0.004331406974022659	0.04769307373782473	0.9340552577005269	0.2028745599759683	-0.2430808689383245	0.07026511586258126	0.2208949459348428	-0.07445969719513115	-2.028774041569612	0.64398731095687	0.1650128246765101	-0.02097870482928071	0.2151537899624612	-0.06596078952052276	2.738980277493127	-0.03627544039519025	0.1280597799478365	-0.2092494852440479	0.1933924719617658	0.01004002437890683	-0.1847312736648344	0.01807430200707689	0	0	0	0	0.9999990681159174	0.1707550486929265	0.3287644894679068	0.3680014538876612	0.1473917528817791	0.5727530520612499	0.8675088778229735	0.1178392921965849	0.02000017455076152	0.02000007823972627	0.02001135935190996	0.02000011078331669	0.02000158154168772	0.6444108618916808	0.02138330624625554	0.02002945477709677	0.02000327816961295	0.0200268976727345	0.02009517514684519	0.3306428596295417	0.7381323231610127	0.02000448140003476	0.02002696512245716	0.02000003478007995	0.02000028956170844	0.2535155457808599	0.1075589391155746	0.02000152503101745	0.2906727768503576	0.7049304676491704	0.02000415803534106	0.02000234465697141	0.02002725263248533	0.0430421606192197	0.02000408357363875	0.02000005767677739	0.02000014340786577	-0.1106353347798769	0.707963036514108	4.678350984369642	-2.628386425039002	-0.7919934724830215	-2.664458567558116	-0.05021110067657041	0.1744425061396267	-0.07550489500698952	0.7726876149891474	3.342101191059126	-1.284647532815152	-0.3155535389896952	-0.3774969801522319	0.4038289446902076	0.2569597600736251	1.585958807076278	-0.4649516193344519
0.182	0.999999422677754	0.1683333132241356	0.3363096945403319	0.3845754476834023	0.1525426835356337	0.5967026459717033	0.9241614471635259	0.1072471593955141	0.02000011057096547	0.02000004701026024	0.0200074803294521	0.0200000694199175	0.02000100397761593	0.6550272961196775	0.02102872227002751	0.02004254844467874	0.0200020673862129	0.02001810836196015	0.02006464463229035	0.3509556626952173	0.7815081991800844	0.02000297742347434	0.02607806080787206	0.02000001886349451	0.02000018255809472	0.2511242841938951	0.1169954334874362	0.02000097636114498	0.3163626588946116	0.7681632725877002	0.02000274124098056	0.02000152709963775	0.02001814089358772	0.0418893023669028	0.02000445156028017	0.02000003384385417	0.02000009019433286	0.01542987009076685	-0.001413366357692532	0.01020084226517731	-0.8237724682953703	0	0	0.2718269886319323	0.09060426550898615	-0.0002523790821340119	-0.0325931936407085	0.004426150102001919	0.04703997784521492	0.9344681146986058	0.210003496965919	-0.2429416961368404	0.06885801844445932	0.2207545772442857	-0.06577520524905688	-2.027476072813356	0.6539149911390103	0.1649769316434636	-0.01478931195448048	0.2150235341490764	-0.06424556612582219	2.738902713705291	-0.04131179603181618	0.1276431753265876	-0.2073090226003617	0.1934138418960701	0.01132882654135851	-0.1846966976777379	0.01648990220535893	0	0	0	0	0.9999995416115023	0.1728230037962331	0.3267879756783888	0.3642986696676243	0.1467626631778247	0.5718442558814623	0.8624097160712713	0.1184725457384532	0.0200000825701341	0.02000003423231965	0.02000554858750849	0.02000005034827342	0.02000079101051285	0.6451805488050592	0.02107782922317873	0.02001517117431781	0.02000163811038515	0.02001334399641858	0.02004799972403367	0.3280372932141359	0.7334615351987903	0.02000219231101749	0.0200088898070132	0.02000001247694674	0.02000014047635683	0.2543452944542769	0.1070147052536473	0.02000075842478476	0.2886356662112103	0.703345371538089	0.02000207970684348	0.02000117128023943	0.02001395510738032	0.04309776740931474	0.02000204378599105	0.02000002383379143	0.02000006667493095	-0.1004100769922608	0.716211831592707	4.651274204649369	-2.433194359700474	-0.7492183290392714	-2.85375345328453	-0.05056031195126304	0.1737619816328154	-0.07464137629665467	0.7689782929334468	3.318046905784622	-1.278794392566074	-0.3133973891721248	-0.3742110166938381	0.4042168411686793	0.2562195580640649	1.587473385438409	-0.4607785055676543
0.184	0.9999994202250263	0.168883456335919	0.3354399874449794	0.3828043313803841	0.1519284371234371	0.594857315966393	0.9196285727124757	0.1084933619985151	0.02000011097548129	0.02000004727719099	0.02000745420817328	0.0200000695481234	0.02000101160990737	0.654345173785863	0.02105184138296087	0.02003975724361948	0.02000208331625906	0.0200180545173428	0.02006457451629651	0.3489707337989587	0.7779451806300959	0.02000296538736425	0.02531436905051511	0.02000001901673249	0.02000018368556495	0.2514425624020339	0.1159168384231227	0.02000098138064729	0.313943006534718	0.7635178227225944	0.02000274653960602	0.02000153248580127	0.02001824523596633	0.04204185199713227	0.02000423229510195	0.02000003400590697	0.02000009045204567	0.01542181681096449	-0.006625111792343054	0.008544780242249604	-0.832244400192097	0	0	0.2720091954639814	0.09159472921336477	-0.0003182293713938531	-0.03325466349440849	0.004519526738869787	0.04632666435121616	0.93489535541012	0.2172580061378218	-0.2428056395445805	0.0671469326698565	0.2206323851813262	-0.05628068788115185	-2.026158646974989	0.6634446609421654	0.1649541745907284	-0.007839243161973413	0.2148970088492831	-0.06222863168154449	2.738814936102921	-0.0464894640841336	0.127230729286934	-0.2050904347773798	0.1934377813327928	0.01260872675687042	-0.1846653599199498	0.01483671565750906	0	0	0	0	0.9999990781433524	0.1749994993698479	0.3248648666281147	0.3606500006577945	0.1461235056980337	0.5709219688772091	0.8573361903496542	0.1191362398046647	0.02000017576603017	0.0200000787191765	0.02001086241610195	0.02000011062322166	0.02000160360348101	0.6458763384741991	0.0214562675110646	0.02003115526244008	0.02000329602895512	0.02002648155181474	0.02009604946720609	0.3254354840347798	0.7287724303102663	0.0200043103050037	0.02001324697785326	0.02000003514486291	0.02000029247315676	0.25498525180047	0.1067011503646831	0.02000152923098021	0.2865792251839616	0.7016330803807064	0.02000418245134946	0.02000236108385957	0.0200286051613354	0.04319443782746853	0.02000410212310889	0.02000005767739503	0.02000014332114703	-0.08905269857829913	0.7224983256741813	4.625374186481155	-2.24898241997738	-0.7044222008059497	-3.041837568769618	-0.05071438523327571	0.1731850957468349	-0.07378100498273954	0.7650045542835435	3.295064673583558	-1.272984227815132	-0.3113335382227349	-0.3711035511573879	0.4042310646347745	0.2555821601410635	1.588947784618032	-0.4566026284564269
0.186	0.9999994181110187	0.1696211431208002	0.3344705602793257	0.3808636917488168	0.1513052150204424	0.5930899874799912	0.9150689728958377	0.1096832293756379	0.0200001113547065	0.02000004751758565	0.02000741927029616	0.02000006965244524	0.0200010187474646	0.6537541200502263	0.0210745227104635	0.02003732637069004	0.0200020973516067	0.02001799832225601	0.0200645365483598	0.3469334345984244	0.7743030567596274	0.020002950841706	0.0246454612402785	0.020000019157127	0.02000018472499486	0.2517801428118384	0.1149428599417665	0.02000098577756623	0.3115781463362902	0.759119079975388	0.02000275181203533	0.02000153753266474	0.02001836775829897	0.04218172869520356	0.02000404291602501	0.02000003414427769	0.02000009066971733	0.01540343239888063	-0.01174275185585932	0.006872042430987508	-0.8404496882870953	0	0	0.2721933364464555	0.09253854522507912	-0.0003853876579488649	-0.03390101472581031	0.004611416963563655	0.04555365918242015	0.9353372292589888	0.2246363087671077	-0.2426733186607109	0.06512050036642611	0.2205300033181497	-0.04596301456310295	-2.024822558048387	0.6725785530322812	0.1649460950827298	-0.0001086307875192603	0.2147748271962339	-0.05990035418923774	2.738716660772543	-0.05180974993208245	0.1268230007054834	-0.2025911909581616	0.1934642676742307	0.01387493514288823	-0.184637394014743	0.01311873874772494	0	0	0	0	0.9999995485456781	0.1777426268743449	0.3226705733469616	0.3565862841441226	0.1453682275223148	0.5703168290747939	0.8525606478699517	0.1199488289799103	0.02000008319215726	0.02000003441156245	0.02000526563697479	0.02000005017494839	0.02000080232123954	0.6463626019563363	0.02111766085106766	0.02001535468930807	0.02000164182849694	0.02001312629785029	0.02004853488234864	0.3228480396457221	0.7241062234397312	0.02000209763969856	0.02000499158150919	0.02000001263587007	0.02000014179621662	0.2554549685145382	0.1067575282451296	0.02000075890382528	0.2852035843726537	0.7011033968546508	0.02000209425280822	0.02000117943568232	0.02001469635354484	0.04319431626811654	0.02000208861070568	0.02000002376496315	0.02000006651018315	-0.07673488387007266	0.7273365570571515	4.600601962148146	-2.076338554133672	-0.6573186994094038	-3.228014197945613	-0.05059598546334589	0.1727280662851894	-0.07298997378719174	0.7611116235283248	3.273386851742888	-1.267460489192843	-0.308974111412431	-0.3679776863902358	0.404050555857125	0.2540162147292142	1.590482548517672	-0.4526783173930935
0.188	0.9999994167699113	0.1705628282100009	0.3334044947634638	0.378754916474146	0.150667473381465	0.5914061225143955	0.910494513048703	0.110828079462253	0.02000011176772123	0.02000004774219516	0.02000734872603912	0.0200000697091423	0.02000102646888786	0.6532391340077347	0.02109463221516828	0.02003514913796887	0.02000210946079716	0.0200179200701621	0.02006458231491915	0.3448451926109165	0.7705832714241333	0.02000292496727367	0.02405981331211044	0.02000001929682538	0.02000018578252312	0.2521300728030555	0.1140582094031063	0.02000098946158174	0.3092915137008606	0.7549948541097606	0.02000275839882832	0.02000154295899525	0.02001857810105786	0.04230632137494706	0.02000388815385247	0.02000003424697157	0.02000009082248247	0.01537491525680513	-0.01675624035880613	0.005183153467194824	-0.8483970108288915	0	0	0.2723793191179661	0.09343657645905631	-0.0004538226330929643	-0.03453116891779469	0.004701701972715555	0.04472155162911614	0.9357939817877481	0.2321363151989924	-0.2425453746588211	0.06276843278183535	0.2204490890506149	-0.03481153730942195	-2.023468594334577	0.6813201234752284	0.1649542722467676	0.008420168663697472	0.2146576210820741	-0.05725162271351217	2.738607601093678	-0.0572740531768061	0.1264205529064838	-0.1998093947784962	0.1934932687774685	0.01512270209217539	-0.1846129253149255	0.01134024561457703	0	0	0	0	0.9999990957673308	0.1806377484552123	0.3206136147054521	0.3526382475997279	0.1446002076276579	0.5696991167332882	0.8477809987053436	0.1207212153654389	0.02000017705376833	0.02000007895270328	0.02001023478378955	0.02000011008585927	0.0200016270244557	0.646810956316436	0.02146128946938276	0.02003026702396182	0.02000329392779378	0.02002602363958212	0.02009728534908539	0.320195089717509	0.7193208572494574	0.02000410375577782	0.02000801644852424	0.02000003541474753	0.02000029483551411	0.255939468744674	0.1064579361214103	0.02000152685771163	0.2838124751212994	0.7006399276734934	0.02000421358488032	0.02000237712169042	0.02003022590819824	0.04322372816351893	0.02000426561729763	0.02000005739528568	0.02000014273977858	-0.0636409864982706	0.7309479350869443	4.576624943589836	-1.915742837677918	-0.6076378343406288	-3.411589612662896	-0.05042429072218714	0.1723211589824481	-0.07219272085110381	0.757361573794421	3.253044366635018	-1.262642547132515	-0.3065608512539495	-0.3648612816240307	0.4040476771276279	0.2522919950381657	1.592001763450841	-0.4491085005675727
0.19	0.9999994157756347	0.1716609948818851	0.3322223855891883	0.3764627312474262	0.1500141877139848	0.5898075622015191	0.9059184049496873	0.1119592672685574	0.02000011215689815	0.02000004794017215	0.02000727269938306	0.02000006974279227	0.02000103369848028	0.6527923410187829	0.02110996246215854	0.02003320048643816	0.02000211970511117	0.02001784155481313	0.0200646553427148	0.3427197592415983	0.7668052148672537	0.02000289767594048	0.02354729348957446	0.02000001942332953	0.02000018674910295	0.2525199132779585	0.1132510343158328	0.02000099254752181	0.3071114882484672	0.75119139360012	0.02000276481555634	0.02000154802903506	0.0200188004131242	0.04241243713463865	0.02000375851955708	0.02000003432728846	0.02000009093772909	0.01533648300209952	-0.02165641165891224	0.003478620493872972	-0.8560951745353831	0	0	0.2725670529153225	0.09428985773469614	-0.0005235007903467107	-0.03514400700840922	0.004790264196193172	0.04383098484254937	0.9362658540918438	0.2397556715331751	-0.2424224681202998	0.06008162124822734	0.2203913184217492	-0.02281827490300429	-2.022097536034216	0.6896740096760163	0.164980318072916	0.01776235276973311	0.2145460400349336	-0.0542739195177388	2.738487467559063	-0.06288386023254541	0.1260239522996986	-0.1967438641609389	0.1935247430637798	0.01634734400953361	-0.1845920703494307	0.009505785504348826	0	0	0	0	0.9999995591598605	0.1826792493703497	0.3176969639291302	0.3478250124550968	0.1438088620962764	0.5692885625432794	0.8433478557577238	0.1220544102304557	0.02000008387386154	0.02000003446163721	0.02000492592309363	0.0200000498072011	0.02000081363933875	0.6472445424788381	0.02108365381534055	0.02001425396780366	0.02000163357363035	0.02001288616373133	0.02004930831805763	0.3178910663044799	0.715127683707226	0.02000198692277769	0.02000322454840021	0.02000001274601956	0.02000014283976639	0.2570791196600226	0.1066064824948093	0.02000075593982294	0.2832566970636333	0.7019212808302006	0.02000211098605411	0.02000118748066299	0.02001563323073221	0.04314389253939794	0.02000221948883393	0.020000023548959	0.02000006608940643	-0.04995168051231123	0.7331757603699444	4.553681344472721	-1.767618798353445	-0.5551234083468066	-3.591870575426435	-0.05000896266928558	0.1714778001051861	-0.07087436221821923	0.7537080067624558	3.234111606683249	-1.258803595916096	-0.3041701364033204	-0.3619735370101336	0.4040165674972458	0.25129209108621	1.593417580465934	-0.4459597764311127
0.192	0.9999994157260121	0.1728035899389534	0.3308814416836535	0.3739549398398576	0.1493496331869974	0.5882902122288858	0.90135261298237	0.1131218881802455	0.02000011258958125	0.02000004811050762	0.02000715980680827	0.0200000697124387	0.02000104131328259	0.6524102912112012	0.02111875257166583	0.0200312768109415	0.02000212636670467	0.02001774119671063	0.02006483815196534	0.3405863873508442	0.7630108992246385	0.0200028588182199	0.02309897936912131	0.02000001954456128	0.02000018770833696	0.2529875670670889	0.1125741963542155	0.02000099462452366	0.3050677559031508	0.7477443228568202	0.02000277297303956	0.0200015535200192	0.02001913815453971	0.04249872209925253	0.02000367004917382	0.02000003435986369	0.0200000909672285	0.01528837068131013	-0.02643500669114377	0.001758932962699481	-0.8635530445064236	0	0	0.2727564495131126	0.09509959060717438	-0.0005943863470944841	-0.03573837297317664	0.004876987396968976	0.04288264681460201	0.9367530823284064	0.2474918019281525	-0.2423052765831062	0.0570522406078483	0.2203583806334578	-0.009978088509770862	-2.020710152932088	0.6976459726267119	0.1650258723317847	0.02793045262983763	0.214440749966975	-0.05095939721554806	2.738355967607817	-0.0686407368796817	0.1256337668867382	-0.1933942053231945	0.1935586396738601	0.0175442705998803	-0.1845749362772445	0.007620177217787456	0	0	0	0	0.999999120486724	0.1837715785348039	0.3144527614621682	0.3427802940150067	0.1430826962615261	0.5687459090155532	0.8389103191093705	0.1236097726795548	0.02000017851361374	0.02000007891567374	0.0200095052436621	0.02000010915059191	0.02000164751769625	0.6477179897060097	0.02138927280542316	0.02002676103626683	0.02000325829560886	0.02002552444244386	0.02009915130759252	0.3158332992014804	0.7113389254489562	0.02000386799311422	0.02000541183792564	0.02000003558516777	0.02000029665360736	0.258465861133813	0.1073012746130794	0.02000151722531048	0.2827625655017035	0.7031323990070303	0.02000425368615876	0.02000239385558669	0.02003247873320617	0.04311036213103527	0.02000465115518428	0.02000005680808233	0.02000014162710613	-0.03581997707114246	0.732875228263309	4.534555763535959	-1.632272078402924	-0.4995472423473593	-3.768157934108996	-0.04914269164763555	0.1704863830669409	-0.0694766982900962	0.7495199142343794	3.217491262326898	-1.254303144085509	-0.3019833909719633	-0.3597676218220902	0.4012278592352211	0.2509158583568025	1.594714017107256	-0.4432704226087927
0.194	0.9999994160037063	0.1740284040120362	0.3294102120251362	0.3712574813525397	0.1486793115905312	0.5868814879377927	0.8968192659761993	0.1142773030959828	0.02000011299539529	0.02000004825480123	0.02000704537446624	0.02000006966117453	0.02000104833421244	0.6521061774279168	0.02112121525889725	0.02002951420590153	0.02000213111224424	0.02001764224942463	0.02006504512316868	0.3384565344750255	0.7592204955414685	0.02000281970295631	0.02270690153044317	0.0200000196524132	0.0200001885742459	0.2535059432230032	0.1120496453953154	0.02000099612199612	0.3031445462155286	0.7446988263534241	0.02000278112563855	0.02000155863744286	0.02001948284687526	0.04256346544021611	0.02000360313890434	0.02000003437262588	0.02000009096379619	0.01523082893696815	-0.03108469034008591	2.456262211998958e-05	-0.8707794496228758	0	0	0.2729474231500554	0.0958671370207726	-0.0006664411757552915	-0.03631307827160538	0.00496175675221505	0.04187726306340101	0.937255897307397	0.2553419378188616	-0.2421944918695554	0.05367384045817061	0.2203519721755566	0.003711154299648721	-2.019307202251274	0.7052428034125204	0.1650925969948967	0.03893411749553117	0.2143424317405776	-0.04730096120627912	2.7382128054748	-0.07454632049492206	0.1252505646129889	-0.1897608740749736	0.1935948986872092	0.01870901379653212	-0.1845616203591587	0.005688499118931233	0	0	0	0	0.9999995728587557	0.1870196688343862	0.3120432850459457	0.3383003920822713	0.1423550086637655	0.5692789255267919	0.8351305075953337	0.1242150483031345	0.02000008452799759	0.02000003436111815	0.02000455154540207	0.02000004922541977	0.02000082309297154	0.6486198304821321	0.02100460566342219	0.02001236065171325	0.02000161020459788	0.02001261738850255	0.02005040148287846	0.3136989670500026	0.7075283990564973	0.02000186429152308	0.0200022665678087	0.02000001279490628	0.02000014351840113	0.2590476638554543	0.1078984914325671	0.02000074862694756	0.2820590538225801	0.7063902883513995	0.02000213384919175	0.020001194934417	0.02001676776167806	0.04295881024910717	0.02000245742379008	0.02000002318300226	0.02000006540741064	-0.02141911088965895	0.7295301618068057	4.520975696687158	-1.509946215088793	-0.4406993148011518	-3.939747311325386	-0.04842097065348686	0.1707288075360787	-0.0694704384560237	0.7441802149853017	3.204118930653403	-1.247317427136233	-0.3007458958948979	-0.3584486507826885	0.3939510478996891	0.2506066415804704	1.595885946728513	-0.4410657334825224
0.196	0.9999994173242874	0.175513314140984	0.3278815083418301	0.3684281544907475	0.1479988219678565	0.5856190404815474	0.8923413385769113	0.1153553566826894	0.02000011341834029	0.02000004835650573	0.02000689682345728	0.02000006952651594	0.02000105570611169	0.6518850171667087	0.02111905246056623	0.02002773818027342	0.02000213196497952	0.02001751878142575	0.02006538101657302	0.3363093996540657	0.7554082087385471	0.02000276933633032	0.02236416295847856	0.02000001974751105	0.02000018938197999	0.2540074495491636	0.1116024525729923	0.02000099616606283	0.3013146103793065	0.742099956172405	0.02000279114176215	0.0200015638542918	0.0200199170349655	0.04260302510994188	0.02000358027311445	0.02000003432762865	0.02000009085742152	0.01516412214754264	-0.03559906402273856	-0.001724036320915486	-0.8777830737217354	0	0	0.2731398909438694	0.09659401228060274	-0.0007396247427112867	-0.03686690654051211	0.005044458922750249	0.04081559057857842	0.9377745241264973	0.2633031382168127	-0.2420908172633256	0.04994142749363004	0.2203737906741444	0.01824842155316764	-2.017889426686966	0.7124722064690288	0.165182170290098	0.05077990704861475	0.2142517795895279	-0.04329235508088577	2.738057682055522	-0.08060231069337295	0.1248749116209752	-0.1858452277845916	0.193633451391964	0.01983725735109067	-0.1845522094489569	0.003716076336623326	0	0	0	0	0.999999150527373	0.1915826319776835	0.3101701900807681	0.3342390700305554	0.1415540424200606	0.5699466104549701	0.8314088868327589	0.1245101007268016	0.02000017959358533	0.02000007853713474	0.02000874192654085	0.02000010774175268	0.02000166705725852	0.6494155016682963	0.02132156467260428	0.02002302563381133	0.02000320680859231	0.02002494243113744	0.02010158504626406	0.3112391651211195	0.703176820135885	0.02000361351725025	0.02000390834353119	0.02000003560108883	0.02000029747416018	0.2591302550958346	0.107705565282366	0.02000149745370716	0.2811837197320421	0.7096649314053961	0.02000429918229467	0.0200024056478812	0.02003457008365102	0.04282589928765963	0.02000520726317931	0.02000005592884888	0.0200001400077268	-0.007000226441677365	0.7258960081757672	4.508009901393796	-1.400753617273078	-0.3784025062558211	-4.105915591854248	-0.0475146294876951	0.1710865300965748	-0.06948076150722464	0.7392491741207442	3.19287454736194	-1.241220685377445	-0.2996505924382861	-0.3571784647330093	0.387059340406192	0.2503091303720636	1.596830920025088	-0.4394042347103438
0.198	0.9999994189314918	0.1774223305825997	0.3263788441488638	0.3655332922149733	0.1473033079675412	0.5845393854293974	0.8879370374487994	0.1162777337157931	0.02000011380632833	0.02000004843334853	0.02000675121070364	0.02000006937380071	0.02000106260804346	0.651754854969142	0.02111410963487919	0.0200261196441596	0.02000213168477858	0.02001739770014817	0.02006573225483346	0.3341169907642159	0.7515407193423727	0.02000271991300722	0.02206456576068623	0.02000001982896618	0.0200001900917922	0.254433199886197	0.1111745393575563	0.02000099566346196	0.299547971523436	0.739998153532644	0.02000280082058779	0.02000156858804854	0.02002033514081153	0.04261523548806107	0.02000357410941475	0.02000003426664095	0.02000009072492428	0.01508852654408023	-0.03997267432384052	-0.003486426772496465	-0.8845723346465233	0	0	0.273333773189383	0.09728187742171866	-0.000813894057915235	-0.03739861817834299	0.005124982110808488	0.03969841330580318	0.9383091818381271	0.2713723001129685	-0.2419949645131058	0.04585153684782352	0.2204255283881268	0.03362936308474252	-2.016457552739785	0.7193426585616344	0.1652962803007147	0.06347109839320947	0.2141694993431479	-0.03892824853568454	2.737890294795811	-0.0868104561609897	0.1245073704003702	-0.1816495658705872	0.1936742206223685	0.02092486650796099	-0.1845467795174816	0.001708465099701534	0	0	0	0	0.9999995889044738	0.1983259597686243	0.3095091866222589	0.3310475734211532	0.1407336416324464	0.5717123719891071	0.8282354806219467	0.1235759260770797	0.0200000850015024	0.02000003408629629	0.02000417440987565	0.02000004840393492	0.02000083364885727	0.650736209968708	0.02095655331302339	0.02001069130894052	0.02000158483104257	0.02001230491310406	0.02005176087110071	0.3084819260246802	0.6985243756588689	0.0200017355815922	0.02000167935603712	0.02000001276230738	0.0200001436622259	0.2585125170683367	0.1076158077876039	0.02000073600849248	0.2799944105311624	0.7151935280125445	0.02000215762053012	0.02000119960865268	0.02001775168267338	0.04259180242598101	0.02000279816611115	0.02000002267344066	0.02000006447578711	0.00719998135665091	0.7245226143181285	4.490779800914939	-1.304741101817264	-0.3124995278144366	-4.265931574099719	-0.04607352286525676	0.1705231439420918	-0.06820425974131257	0.7361899688309937	3.182586738806418	-1.239273803673973	-0.2977096266425703	-0.3556226620185708	0.3854751754566143	0.2500753406946239	1.597448541908255	-0.4382474387665759
0.2	0.9999994216239965	0.1797482968525266	0.3249354221123782	0.3626030464601604	0.1465976717333864	0.5836627306564912	0.8836178037377637	0.1170086815967459	0.02000011420284504	0.02000004845461758	0.02000657682207563	0.02000006912143833	0.02000106995051474	0.6517326563845135	0.02110819307311148	0.02002451063908347	0.02000212794032052	0.02001724976249179	0.02006622920341761	0.3318807579603205	0.7476260444305632	0.02000266030406816	0.02180279518585392	0.02000001989093007	0.02000019069788456	0.2547825264763824	0.1108191429505343	0.02000099326050801	0.2978293884831004	0.7384342884401109	0.02000281288353036	0.02000157324245306	0.02002083205233542	0.04259977216150303	0.02000362541397322	0.02000003413918636	0.02000009047417796	0.01500432831526059	-0.04420101808305103	-0.005262188113402604	-0.8911552600113999	0	0	0.2735289936431328	0.09793253120926437	-0.0008892036324233556	-0.03790695487584422	0.005203216110444497	0.03852653838700025	0.9388600831317854	0.2795461642344211	-0.2419076507190837	0.04140229561691723	0.2205088654436501	0.04984616121254729	-2.015012289298928	0.7258632573686663	0.1654366182403676	0.07700750475071778	0.2140963064968504	-0.03420432680682933	2.737710337606359	-0.09317253889673997	0.1241484978733683	-0.1771771630666473	0.1937171211471848	0.02196791730758008	-0.1845453952051451	-0.0003285646489100653	0	0	0	0	0.999999184426178	0.2040624137716212	0.3086274442591732	0.3277188245333223	0.1399772230755233	0.5733469733744658	0.8250108927472888	0.122780650827163	0.02000018050315663	0.02000007782029963	0.02000799994098429	0.02000010587542459	0.02000168776187627	0.6521550886529808	0.02129638374055599	0.02001993790494448	0.02000315198296761	0.02002427956364641	0.02010457035852716	0.3058867072249782	0.6941508777650995	0.02000335511950832	0.02000296239995659	0.0200000354586836	0.02000029726909115	0.2582706713672785	0.1082072048185902	0.02000146668084532	0.2788400706185091	0.7206356526146152	0.02000435588563263	0.02000241387241618	0.02003664081127463	0.042395260108527	0.02000609513963172	0.02000005476571972	0.02000013789044956	0.02102328059349792	0.7240542259899364	4.471091151580449	-1.221822440379615	-0.2428674618146943	-4.419048224100217	-0.04499894587332185	0.1703303448634111	-0.06692994359654883	0.7337623206976551	3.173908525303571	-1.239630660114438	-0.2958908357586669	-0.3532485955139523	0.3871942154216356	0.2492959330190177	1.597747627626594	-0.4370683465898437
0.202	0.9999994245515941	0.1823398168421272	0.3234804346263478	0.3595839671917349	0.1458832319151362	0.5829736440177878	0.8793964705626677	0.1176299510468071	0.0200001145716152	0.02000004845462279	0.02000640880783471	0.02000006885714692	0.02000107673209402	0.6518029348421537	0.02109732648433868	0.0200230320899411	0.02000212303771383	0.02001710655812132	0.02006673790478628	0.3296377418803439	0.7437144324901971	0.02000260279069741	0.02157406105153467	0.0200000199406271	0.02000019121485004	0.255094821778073	0.1106175820235402	0.02000099041807859	0.2961973049774523	0.7374463037472676	0.02000282497795337	0.02000157751690841	0.02002132405217465	0.04255563350023132	0.02000369693640986	0.02000003400008416	0.0200000902046873	0.01491182170558022	-0.04828054201357055	-0.007050915280138109	-0.8975393663984191	0	0	0.2737254797893968	0.09854790176760385	-0.0009655054459798882	-0.03839064413800125	0.005279052350250895	0.03730079282639485	0.9394274340250977	0.2878213185602261	-0.2418295950862426	0.03659347690814491	0.2206254627352863	0.06688738920083077	-2.013554326577024	0.7320435671607334	0.1656048713359497	0.0913853098528806	0.2140329240782481	-0.02911738161191932	2.737517500817532	-0.09969035559990691	0.1237988434139735	-0.1724322952671033	0.19376206012356	0.02296272485011962	-0.1845481094158305	-0.002389048296585607	0	0	0	0	0.9999996069458427	0.2088366183518718	0.3064376068554832	0.323178510958236	0.1391474178400278	0.5751091015535945	0.8223841145908753	0.1229525990467852	0.02000008551822461	0.02000003364994647	0.0200037997430052	0.02000004736620781	0.02000084276419305	0.6532227829916962	0.02086756003316521	0.02000896724940716	0.02000154689949299	0.02001197212243206	0.02005350707202022	0.3039009264730839	0.6907582631995836	0.02000160553197169	0.02000129509910708	0.02000001265937843	0.02000014337932955	0.2582985521522258	0.1095562156476024	0.02000071855164187	0.278624538552956	0.7282911236860994	0.02000219302585806	0.02000120438115665	0.02001909499957324	0.04208568645504778	0.02000346072775163	0.02000002201887811	0.02000006328561383	0.03431951421342865	0.7227739143517063	4.451928082084494	-1.151847471144443	-0.1694044719223096	-4.564514388342028	-0.04438918773350398	0.1704998281840232	-0.06563586839379115	0.7307623649506143	3.167551297680874	-1.240828841741107	-0.2945281548259313	-0.3509418513103941	0.3893343909776984	0.247805115958097	1.597735311697051	-0.4355146132542486
0.204	0.9999994286269049	0.1851456953058008	0.3219610404494778	0.3564331151958666	0.1451545379932789	0.582461912562441	0.8752889181058661	0.1182066938181918	0.02000011496273297	0.02000004838813046	0.0200062137208356	0.02000006847980812	0.02000108370601933	0.6519387170703459	0.02107784100521461	0.02002150501766433	0.02000211257233631	0.02001693908825376	0.02006743433694022	0.3274117688089873	0.7398365752962711	0.02000253583700404	0.0213742770323961	0.02000001996634814	0.02000019160328623	0.2553781553311252	0.1105516453133456	0.02000098545096834	0.294684355029554	0.7370700274738972	0.02000284063562128	0.02000158188294587	0.02002196005404711	0.04247990749690711	0.02000388413022286	0.02000003378566009	0.02000008980043166	0.01481130712013283	-0.05220863647102972	-0.008852217641879614	-0.9037315436921571	0	0	0.273923163091473	0.09913003792823695	-0.001042748922768418	-0.03884840403907115	0.005352383930097151	0.03602202011402832	0.9400114335615992	0.2961942018136305	-0.2417615155904855	0.03142654649605113	0.220776954593325	0.08473788031903572	-2.012084335308189	0.7378934671644267	0.16580271543196	0.1065969130105749	0.2139800803546994	-0.02366540314245946	2.737311471166292	-0.1063656983280038	0.1234589468264973	-0.1674202604096748	0.193808937598969	0.02390587057555264	-0.1845549629449015	-0.004466846850441489	0	0	0	0	0.9999992227303606	0.2138550918463462	0.3042182990863747	0.3185991240353309	0.1382825616229707	0.5768188878599324	0.8197972861504894	0.1231956568976661	0.02000018159075571	0.02000007677867619	0.02000723983133733	0.02000010357603971	0.02000170433801637	0.6541156310188522	0.02113930546153792	0.020016220726027	0.02000305504072878	0.02002361303547059	0.02010852895319917	0.3019048988223439	0.6873247919596274	0.02000309221624417	0.02000231459544435	0.02000003518251185	0.02000029628970732	0.2582469480038495	0.1103324923255299	0.02000142771438975	0.2784140830224617	0.7358932553501164	0.02000443589044879	0.02000242385591297	0.02003988063823925	0.0417877152091055	0.02000805010517274	0.02000005330765513	0.02000013524047623	0.0469217160092042	0.7212576737832329	4.434442991987087	-1.094540389493547	-0.09204685467618759	-4.701577512102165	-0.04346929586308895	0.1707651527008868	-0.06436132207916501	0.7275869552554155	3.164126116426159	-1.242674402753172	-0.2933548491478739	-0.3490300629524505	0.3908142482158741	0.2465417838884837	1.597347951345018	-0.4343255793802842
0.206	0.999999432884972	0.1881366458144689	0.3203295816163482	0.3531150453344776	0.144408968137384	0.5821248822135088	0.8713251685863406	0.1188075951295094	0.02000011532446658	0.02000004830432336	0.02000602760756304	0.02000006809698028	0.02000109010945892	0.6521204528482605	0.0210478111925676	0.02002009626459541	0.02000210097769287	0.02001677899423785	0.02006814082581771	0.3252303615828084	0.7360289152327821	0.02000247190711006	0.021199756636514	0.02000001998123585	0.02000019191084054	0.2556242178688175	0.1106126107333009	0.02000098020730028	0.2933119894316579	0.7373499748586488	0.02000285622169271	0.02000158588744446	0.02002258960548643	0.04237006083565326	0.02000410131947284	0.02000003356477068	0.02000008938622117	0.01470308925384303	-0.0559836194422469	-0.01066571762511848	-0.9097379492055823	0	0	0.2741219792229294	0.09968110020885977	-0.001120880918516617	-0.03927894859100951	0.005423105649826808	0.03469107632983708	0.9406122735179313	0.3046611090212495	-0.2417041255499748	0.02590469958542276	0.2209649411736815	0.1033786168343438	-2.010602966281362	0.7434230095424981	0.1660318072577969	0.1226307864833593	0.2139385063306894	-0.01784767327760087	2.737091931826622	-0.1132003360645125	0.1231293362832722	-0.1621473937110504	0.1938576470733693	0.02479422802273747	-0.1845659841550132	-0.006555668841754776	0	0	0	0	0.9999996268438713	0.2183164635245499	0.3007525100631449	0.3129396775742991	0.1373894258108488	0.5788489023695578	0.8182271238749451	0.1245597040815828	0.02000008602126268	0.02000003304695178	0.02000342579097823	0.02000004611049257	0.0200008500703144	0.6548196984951868	0.02066438795070992	0.02000718025314618	0.02000148945423246	0.02001164195056933	0.02005580377034699	0.3006311482443669	0.6850699922228196	0.02000147573352585	0.02000102559730114	0.02000001248358465	0.02000014265592706	0.2580935026181565	0.1120029285117696	0.0200006971733022	0.2789209362386849	0.7459828866254756	0.02000223987887598	0.02000120922761078	0.02002092005709199	0.04137900990806132	0.02000499219319373	0.02000002122530019	0.02000006184124591	0.0586633304752002	0.7201759865582468	4.419640707321367	-1.049567043360813	-0.01075381309817511	-4.829488971573856	-0.04154704547946015	0.1709105370802641	-0.06315616255315011	0.7245458817625023	3.164229637045453	-1.245014165937963	-0.2920951961114345	-0.3475214152790338	0.3906201008383078	0.2464126108831406	1.596539911708202	-0.4343358314986556
0.208	0.9999994382910861	0.1912112559536218	0.3185329431640098	0.3495909356272814	0.1436506703487046	0.5819564012334518	0.8675280522689792	0.1194956781917613	0.02000011570387326	0.02000004814393701	0.02000581867760386	0.02000006758979019	0.02000109643134486	0.6523430680782335	0.02100603860437274	0.02001865277288569	0.02000208241726762	0.02001659748575007	0.02006908678329473	0.3231279968029485	0.7323404688626951	0.02000239986656532	0.02104736558844397	0.02000001996704233	0.02000019205787361	0.2558485046124345	0.1108889477025441	0.02000097265526722	0.2921000507868232	0.7383198158809499	0.02000287718962424	0.02000159004706133	0.02002341907933271	0.04222638577413505	0.02000463773272836	0.02000003326254589	0.02000008882504741	0.01458747525404113	-0.05960471369847459	-0.01249104916196312	-0.9155639098597912	0	0	0.2743218682829415	0.1002033514847784	-0.001199845717203731	-0.03968099350264795	0.005491114030883466	0.0333088258650007	0.9412301381221426	0.3132181987551889	-0.2416581301396946	0.02003288970806387	0.2211909806704156	0.1227866357593364	-2.009110850113002	0.7486422851334016	0.1662937764589509	0.1394713445172702	0.2139089330839538	-0.01166485885954404	2.736858562472057	-0.1201959964456749	0.1228105262405471	-0.1566210779394592	0.1939080761048488	0.02562498730658415	-0.1845811886909309	-0.008649093445088799	0	0	0	0	0.9999992637049139	0.2218106077497703	0.2970679155120225	0.3071149195779316	0.1365574649544264	0.5807496302913525	0.8166017830051975	0.1260545931696075	0.02000018259105817	0.02000007541150604	0.02000651019321303	0.02000010086234293	0.0200017158674345	0.6556151184528404	0.02089488070390988	0.02001285907895533	0.02000292273718825	0.02002295738879415	0.02011369374313072	0.2995252538942886	0.6831146925580468	0.02000283730841187	0.02000185826497707	0.02000003475675195	0.02000029439037133	0.258251127261345	0.1144679125198776	0.02000138106817346	0.2794466801370395	0.7558803917963951	0.02000455136600554	0.02000243429474492	0.02004427158779874	0.04101248905271242	0.02001348493984461	0.02000005159181877	0.02000013210998616	0.0693987137107545	0.7183893387337766	4.409725047256451	-1.016481592471541	0.07447306259651661	-4.94751779642958	-0.03869901337175963	0.1709158504932323	-0.06196069278154474	0.7206572218025193	3.168445182257011	-1.246756213275764	-0.2907550321445594	-0.3468208617413212	0.3866119662052768	0.2467208519983539	1.595406308407656	-0.435613047685968
0.21	0.9999994437933248	0.1944370412439703	0.3166319144966856	0.3459211136869169	0.1428940686318965	0.5819968979785023	0.8639485579565562	0.1202348617469707	0.0200001160472652	0.02000004797165373	0.02000562249474892	0.02000006708576614	0.02000110213971714	0.6526475688582719	0.0209599112598112	0.02001733976659988	0.02000206350541413	0.02001642486571405	0.020070033831193	0.3211075367279967	0.7287871350823297	0.02000233199868286	0.02091427466692495	0.02000001994360823	0.02000019213168754	0.2560096347886595	0.111420062007019	0.02000096499401735	0.2910113761622743	0.7400659365374345	0.0200028984473165	0.02000159381117003	0.02002422653475123	0.04204894366173369	0.02000516661777779	0.02000003296052204	0.02000008826526306	0.01446477294561682	-0.06307201600031985	-0.0143278559297292	-0.9212138355136703	0	0	0.2745227749900306	0.1006991472228435	-0.001279585041508602	-0.04005326232607916	0.005556307327488186	0.03187613668835327	0.9418652037916608	0.321861502603276	-0.2416242228523885	0.01381784693628493	0.2214565813421885	0.142934958273901	-2.007608597310465	0.7535612995753385	0.1665902173484066	0.1570988308405202	0.2138920888902887	-0.005119103854732913	2.736611039378817	-0.1273543468759108	0.1225030153382938	-0.1508497462670293	0.1939601069687753	0.02639567776617797	-0.1846005792485687	-0.01074059515977787	0	0	0	0	0.9999996471850846	0.2281946760696333	0.2948489681168258	0.3026336770232898	0.1358935035550476	0.5842475724943121	0.8168053636627143	0.1268453931274104	0.02000008630712948	0.02000003228591734	0.02000309384756004	0.02000004466251101	0.02000085516704156	0.6574921594416724	0.02050114760650076	0.02000585857653485	0.02000142592863752	0.02001130598266554	0.02005861802333865	0.2983784142133973	0.6813881138439036	0.02000135643443083	0.02000083772861464	0.02000001222389997	0.02000014137473856	0.2570268581807345	0.1170067294903918	0.02000067200953826	0.2793752930136825	0.7697860598053704	0.02000230720062934	0.02000121219405204	0.02002280170188647	0.04053705645865779	0.0200099555429321	0.02000002032349263	0.02000006019095763	0.07897862149058012	0.7152278565099569	4.405594684281771	-0.9947878054351587	0.1636087315261508	-5.054945395218915	-0.03581841778379097	0.1721645493849845	-0.0620596549312246	0.7147405264651325	3.177300397322378	-1.246450752417957	-0.2901132645295689	-0.3463842689152082	0.3776207433051907	0.2461666742670434	1.594043146345986	-0.4379397891803551
0.212	0.9999994503377404	0.1980096936293221	0.3147272654770703	0.3421931826137085	0.1421411523360975	0.5822953391902125	0.8606353998575973	0.1209576666697601	0.02000011635070675	0.02000004771363923	0.02000541256124343	0.02000006644883198	0.02000110782818774	0.6530605372835548	0.020910605794313	0.02001606126656336	0.02000203945470498	0.02001623023415812	0.02007123739553088	0.3191402369120708	0.7253391377202995	0.02000225844854759	0.02079808417746233	0.02000001988355685	0.02000019198591053	0.2560302780039524	0.1121086133315938	0.0200009548680086	0.2900010066913408	0.7426753351713566	0.02000292627558305	0.02000159708880354	0.02002509967726843	0.04183749909767803	0.02000754798291664	0.02000003257629619	0.02000008755533232	0.01433528911190788	-0.06638646235627653	-0.01617578944661137	-0.9266911400715081	0	0	0.274724648858523	0.1011709253365804	-0.001360038073752381	-0.04039449259606811	0.005618585529751173	0.03039387558183031	0.9425176388876477	0.3305869352600935	-0.2416030819353401	0.007268087663425418	0.2217631934308001	0.1637925365119404	-2.006096798547014	0.7581898546532341	0.1669226804817191	0.1754892251039403	0.2138886961913044	0.001785880821782309	2.736349035564237	-0.1346769736349045	0.1222072843020885	-0.1448428778917056	0.1940136173548498	0.02710418910245883	-0.1846241453878368	-0.01282356968636674	0	0	0	0	0.9999993041745722	0.2358133899095702	0.2932494734961146	0.2986018926589121	0.135132927984825	0.5878748594459215	0.8170063283494967	0.1272389813196613	0.02000018265204924	0.02000007372402472	0.02000590243078262	0.02000009777235812	0.0200017269724498	0.6592385721578363	0.0207527684774599	0.02001077363576261	0.02000280441675949	0.02002226733755225	0.02011960681260829	0.296832062778364	0.6790164262000882	0.0200026125638755	0.02000154065275372	0.02000003413630186	0.02000029109827176	0.2554154499246136	0.1184760362714652	0.02000132713699423	0.2791148954521516	0.7836914332634337	0.02000469680529013	0.02000243420268492	0.02004691557395714	0.0401002685432255	0.02004356086119045	0.02000004970013849	0.0200001286384872	0.08721705077907069	0.7136144565997891	4.401777087509718	-0.9838949440331355	0.2565866185460449	-5.151086619222526	-0.03243304109564749	0.1735471020074904	-0.06206481506016396	0.7081880997023436	3.189417919841282	-1.2476696782693	-0.2893548832930987	-0.3461321524261668	0.3690832778606011	0.2454604186819346	1.592209208381435	-0.4407468607298742
0.214	0.9999994568882884	0.2021348376999125	0.3129003764635874	0.3384886611731874	0.1414071056238131	0.5829082365804583	0.8576876844594661	0.1216692065462592	0.02000011659077029	0.02000004744919299	0.02000521834654885	0.02000006582361048	0.0200011130611049	0.6536263335998697	0.02086395139178671	0.02001491453281287	0.02000201636463103	0.02001604584213283	0.02007242034295383	0.317217881979856	0.7219999340504097	0.02000219003707905	0.02069662627534853	0.02000001981536286	0.02000019176824372	0.2558379796995909	0.1128641916034622	0.02000094485263358	0.2890298254081695	0.7462744537731445	0.02000295378982415	0.02000159966518144	0.02002584292321082	0.04159087896835683	0.02000418562416911	0.02000003219978368	0.02000008685982961	0.01419932785831089	-0.06954979088086261	-0.01803450699954432	-0.9319981717694297	0	0	0.2749274443514036	0.1016211954910202	-0.001441141490483357	-0.04070344156802259	0.005677850356200084	0.02886290374716264	0.9431876034923173	0.3393903040130966	-0.2415953668176813	0.0003939130163413422	0.2221122009836142	0.1853242221431256	-2.004576025200232	0.7625374329270866	0.1672926640519155	0.1946141803889626	0.213899468363133	0.009044732479436851	2.736072220977207	-0.1421653564117762	0.1219237938668676	-0.1386109821861038	0.1940684811097561	0.02774879039434421	-0.1846518634058552	-0.01489136137336293	0	0	0	0	0.9999996670994646	0.2468656873413877	0.2927689628831057	0.2958542510643512	0.1347980977649338	0.5933710073159861	0.8205488488804238	0.1282004542074715	0.02000008575813188	0.02000003136384311	0.0200028293472098	0.02000004303144987	0.02000086085257674	0.6625956802200077	0.02043539697553683	0.02000507683611619	0.02000137451220773	0.02001096336562852	0.02006169775956633	0.2956997098918147	0.6777786654405474	0.0200012555530169	0.02000070650079292	0.02000001185504701	0.02000013927105475	0.2524122722459434	0.1199719813581234	0.02000064424862412	0.2783342815660346	0.802802627595637	0.0200023861787019	0.02000120605500569	0.02002251229483147	0.03954636953263282	0.02003875246765048	0.0200000193514754	0.02000005839855492	0.09393819720444115	0.7163253679282996	4.393184448565223	-0.9831701784737803	0.3533184950555097	-5.235274957498946	-0.02815092161947375	0.1737727712764172	-0.06043723628554893	0.701797557147808	3.203502483077313	-1.253971093732682	-0.2876959212347762	-0.3446728843538909	0.3657654561899469	0.245139746020835	1.589699955994379	-0.4435792536610397
0.216	0.9999994643602271	0.2068365332816787	0.3111670340159484	0.3348401878145769	0.1407179915624069	0.5838734410145109	0.8552025529450871	0.1224223375757879	0.02000011665504342	0.02000004709106143	0.02000501975151672	0.02000006505976874	0.02000111819086393	0.6543982432876962	0.02082095630087195	0.02001383922566575	0.02000199031701809	0.0200158418826083	0.02007384863032786	0.3153709059081036	0.7188271637651299	0.02000211888664619	0.02060806655424895	0.02000001970137968	0.0200001912521284	0.2554093962786008	0.1137420780414831	0.02000093248142282	0.2880759073941462	0.7509612919504494	0.02000298951185146	0.02000160039284728	0.02002626023101544	0.04131208755881759	0.02004967820590048	0.02000003174393103	0.02000008601679608	0.01405718904184959	-0.07256450288322271	-0.01990366945746416	-0.9371361506109053	0	0	0.2751311210143311	0.1020525280341875	-0.001522829506759468	-0.04097889165544209	0.005734005238890146	0.02728407266297867	0.943875249202315	0.3482673177760719	-0.24160171454824	-0.006792601624588649	0.2225049136395055	0.2074907543244522	-2.003046830087779	0.766613085200091	0.1677016051989556	0.2144409863561731	0.2139251063425477	0.0166503565593879	2.735780262734285	-0.1498208404387736	0.1216529827360963	-0.132165573793206	0.1941245690112099	0.02832814737052741	-0.1846836962590024	-0.01693729203177187	0	0	0	0	0.9999993433258925	0.2567032312253414	0.2918791444395561	0.2928024749937144	0.1345582889262698	0.5987249955817261	0.8242439374978194	0.1294662817892535	0.0200001803785518	0.02000007172762232	0.02000544538552705	0.02000009435053345	0.0200017358224009	0.6660997023434682	0.02071692099634169	0.02000959907442483	0.02000271190871593	0.02002159202761138	0.02012581667700642	0.2948520739137381	0.6770594224292938	0.02000243283682249	0.02000132308009281	0.02000003328266086	0.02000028598796562	0.2497199142703437	0.1222929687692543	0.02000127020376556	0.2775928901832442	0.8215686076362436	0.02000488040360246	0.02000241039667286	0.02004329627242783	0.03908126735772145	0.02080215263053215	0.02000004770430997	0.02000012493652252	0.09904477522321817	0.7219815255761781	4.382589065928884	-0.9919017359680686	0.4536792233400458	-5.306887361032317	-0.0238796923792696	0.1743396542894014	-0.05875155148662542	0.6941555912902097	3.220453783085195	-1.262867575576995	-0.2859054628863125	-0.3421587384075689	0.364716194953481	0.2436597784897072	1.586786057801016	-0.4466562130481293
0.218	0.9999994717603594	0.2120877752019623	0.3094350509249754	0.3311944388763031	0.1401043789065872	0.585205749645953	0.8533176984005887	0.1234319498633379	0.02000011662434254	0.02000004673309134	0.02000483834540091	0.02000006431759592	0.02000112272865018	0.655410455153685	0.02078289083647093	0.02001288118709021	0.02000196569111458	0.0200156506169688	0.02007523159926545	0.3136716169444848	0.7159288465635423	0.02000205354501575	0.02053074612082883	0.02000001958120145	0.02000019067208433	0.2547259176695535	0.1147511231951198	0.02000092051958523	0.2871849130896404	0.7569059733975925	0.02000302507235093	0.0200016001541307	0.0200264688769352	0.04100269015912569	0.02078695477525195	0.0200000313032453	0.02000008520095697	0.01390916679047773	-0.07543382159423208	-0.02178293895273122	-0.9421051154131064	0	0	0.2753356435839987	0.1024675425077269	-0.001605033932150497	-0.04121965550342735	0.005786955299685024	0.02565822019889392	0.9445807189411646	0.3572135956385571	-0.2416227362704866	-0.01427762898674357	0.2229425584163082	0.2302487767433591	-2.001509748455731	0.7704253223790207	0.1681508712765221	0.2349325681890323	0.2139662950795022	0.02459385389026967	2.73547282542298	-0.1576446070743358	0.1213952656117527	-0.1255191356157477	0.1941817495784951	0.02884133724158345	-0.1847195935523705	-0.01895469176372658	0	0	0	0	0.999999686507466	0.2687777033663158	0.2895188419527828	0.2889553571577019	0.1348723604572125	0.6053474686004647	0.8325562803680071	0.1344607245776213	0.02000008377200425	0.02000003029388724	0.02000263351638012	0.02000004124884554	0.02000086289154518	0.670758924861225	0.0204247472060012	0.02000459777759915	0.02000133003039962	0.02001064766342801	0.02006486234647211	0.2954818888518441	0.6790241775049777	0.02000117721838171	0.02000061644808365	0.02000001136931185	0.02000013623676094	0.2457768154044168	0.1239553822732981	0.02000061657552565	0.2778692680922543	0.8476404867344396	0.0200024876038938	0.02000118587284946	0.02001912315309611	0.03848235282634083	0.03047262325126567	0.02000001833854842	0.02000005650618744	0.1024559875414837	0.7288356409583406	4.373721581170281	-1.009342958907612	0.557524349672132	-5.365324301252954	-0.02072064902643545	0.1757060282853858	-0.05775575051556901	0.6891618234678994	3.239877384316088	-1.271949385362088	-0.2835507826707598	-0.3385444311386299	0.3621357639315709	0.2404615761721094	1.584303832505262	-0.4502347822250733
0.22	0.9999994800004786	0.2179584958568101	0.3076559050351925	0.3275271188544173	0.1395818292196548	0.5869235545531615	0.8521527954066827	0.1248522522676534	0.02000011623744001	0.02000004627479446	0.02000465865692815	0.02000006343313773	0.02000112675971605	0.6566785450312276	0.02074988142511236	0.02001199599120665	0.02000193887028932	0.02001544613466455	0.02007683390204381	0.3121582170105189	0.713365145700377	0.02000198781668969	0.02046326383152917	0.02000001940673799	0.0200001897167228	0.2537486201355693	0.1157862578902658	0.02000090663519241	0.2863899140432516	0.7642655003240275	0.02000306983833565	0.02000159628545273	0.02002606515908941	0.04066046314452317	0.02258417471242695	0.02000003078740298	0.02000008424210023	0.01375554809730462	-0.0781616478201375	-0.02367197647920339	-0.9469038797678458	0	0	0.2755409820764249	0.1028688959269259	-0.001687684235605972	-0.04142458100373556	0.005836607319478302	0.02398616656766232	0.9453041467879941	0.366224676357002	-0.2416590137441978	-0.0220456214122534	0.2234262715538077	0.2535508819410318	-1.999965299146688	0.7739820142009102	0.1686417511401741	0.2560475127460635	0.2140236998691121	0.03286445414894417	2.735149571453741	-0.1656376456141648	0.1211510312951705	-0.1186850734807556	0.1942398899069721	0.02928786157549952	-0.18475949158424	-0.02093693151711495	0	0	0	0	0.9999993818748796	0.2811635916410991	0.2873598578902145	0.2852403110842924	0.1351180768385521	0.6119352136386635	0.8409079545321089	0.139329212990607	0.02000017473751898	0.02000006944013857	0.02000510947879972	0.02000009063739474	0.02000173696057496	0.6752419587580792	0.02072014007396726	0.02000882407202951	0.02000262827489161	0.02002100245516316	0.02013201924012702	0.2959191888573892	0.6806991485474749	0.02000229609614719	0.02000117158318514	0.02000003219196738	0.02000027894881046	0.2417649274031095	0.1248303624140636	0.02000121616463765	0.2780519029212808	0.87344236852961	0.0200050957228434	0.0200023530584386	0.02003412080951253	0.03792779692729804	0.03895776412389549	0.02000004564566711	0.02000012106458051	0.1040740865827581	0.7378121470717144	4.36637277125982	-1.034681233027402	0.664675265300809	-5.410039714104902	-0.01869035622775065	0.1772151401092071	-0.05708359536189218	0.6900465586942671	3.261019506537294	-1.281836158676086	-0.280074976006471	-0.3334146038076662	0.3580687787495593	0.2369391519452697	1.582472927020039	-0.4544321494665824
0.222	0.9999994881060513	0.2243955624121966	0.3057969874302034	0.323811756618884	0.1391443706235782	0.58901582501621	0.8517059940501452	0.1267154403103772	0.02000011577351319	0.02000004582424682	0.02000449498358891	0.0200000625805224	0.02000113027962978	0.6581801696322827	0.02072050939084697	0.02001120705437259	0.02000191359939598	0.0200152556014085	0.02007838127806713	0.3108435439662091	0.7111497278884775	0.02000192767137213	0.02040435146424237	0.02000001923028671	0.02000018872522579	0.2524506884151398	0.1168737367301707	0.02000089339246087	0.2857812465259896	0.7733601975374552	0.02000311344755629	0.02000159154492884	0.02002554876540616	0.04028712725299115	0.0250822211680124	0.02000003029272367	0.02000008332151922	0.01359661152123576	-0.08075250996021413	-0.02557043940457999	-0.9515300017678971	0	0	0.2757471118484365	0.1032592708741965	-0.00177070762182719	-0.04159255651423319	0.005882869697705561	0.02226870959790916	0.946045657830084	0.3752960308168083	-0.24171109595222	-0.03007935438476613	0.2239570905017399	0.2773456978388106	-1.998413985984613	0.7772903015573948	0.1691754465342892	0.2777401301352985	0.2140979625421693	0.04144945823038552	2.734810161471608	-0.1738007297791002	0.1209206409022118	-0.1116776611436	0.1942988565287734	0.029667656501714	-0.1848033134670956	-0.02287745813065446	0	0	0	0	0.9999997055295885	0.2932992224698262	0.2840394868913019	0.2806437472362922	0.1355179799346792	0.6190104475622574	0.850587313885517	0.1458379616552928	0.02000008080963987	0.02000002910235292	0.02000247086000509	0.02000003934571408	0.02000086245577018	0.6798455200298539	0.02041532237908122	0.02000420762141654	0.02000128544865418	0.02001036127743184	0.02006831546050035	0.2972803264995044	0.6838356969917871	0.02000111118553811	0.02000054789111252	0.02000001079930075	0.02000013252478768	0.2366313511344852	0.127347775042782	0.02000058988765515	0.2805843952691726	0.9112409697141752	0.02000259876058641	0.02000115417224549	0.02001517176121987	0.03729679816012421	0.04567553682985649	0.02000001728820022	0.02000005452759996	0.1038116712616393	0.7498725069920235	4.360355812057396	-1.067076241197553	0.7749359466201405	-5.440516533048952	-0.0166886079840552	0.1780727150263686	-0.05600449699290896	0.6939502504228436	3.284726596799506	-1.293471277836231	-0.2747605698142613	-0.3262714511871241	0.3523096956266666	0.2333300430275414	1.580968156382328	-0.4597625724133158
0.224	0.9999994969640018	0.2312374788980465	0.3037894431763667	0.3199943484251294	0.1387966408072492	0.5914625459520337	0.8519701610927924	0.1290668862764886	0.02000011497599737	0.02000004527331057	0.02000433208265847	0.02000006158854318	0.02000113301605959	0.6599076965014378	0.02069306722737674	0.02001046815016246	0.02000188532079747	0.02001505384812733	0.02008020443060258	0.3097664276576442	0.7093344298804096	0.0200018670602358	0.02035293887826283	0.02000001900052078	0.02000018736291047	0.2507983325118857	0.1181770320878454	0.02000087846193842	0.2854415532375157	0.7844492714132986	0.0200031672201641	0.02000158306809395	0.02002466718420708	0.03988660528151925	0.02815642708529536	0.02000002972449566	0.0200000822602108	0.0134326259766449	-0.08321151070795908	-0.02747797894164784	-0.9559797660033269	0	0	0.2759540136383118	0.1036413633930943	-0.001854029116624236	-0.04172251608878084	0.005925652403187833	0.02050661946116708	0.9468053680398528	0.384423077449796	-0.2417794957902847	-0.03835997897421706	0.2245359460875515	0.3015780080638631	-1.996856299300986	0.7803565205412932	0.169753063613335	0.2999605455423762	0.2141896975637586	0.05033418905262972	2.734454254806834	-0.1821343968354769	0.1207044261802675	-0.1045119778485972	0.1943585162894579	0.02998110090268619	-0.1848509693109367	-0.02476983121343489	0	0	0	0	0.9999994193577904	0.3038239157837597	0.2802097981952588	0.2756316135027965	0.1359962906161571	0.6258448237301057	0.8601893455126547	0.1524967096534732	0.02000016858424449	0.02000006696653121	0.02000479423109605	0.02000008674913348	0.02000173172769847	0.6845390888699319	0.02069167752101325	0.02000802995128178	0.02000253061940252	0.02002044562473519	0.02013943500410251	0.2989438426442261	0.6875240469082955	0.0200021685086981	0.02000104722917845	0.02000003100393122	0.02000027115722498	0.2312649664949211	0.1311057794745742	0.02000116324113628	0.2830662416845774	0.9481294373783122	0.02000534214457142	0.02000228505068458	0.02002736730586164	0.03674107063698998	0.05332763950737409	0.02000004350422365	0.02000011701902935	0.1016466734732697	0.763395665236058	4.359458982553072	-1.105637384937248	0.8880788378252816	-5.45630332822364	-0.01450636866213862	0.1787263260026904	-0.05496949521260705	0.6986051672460554	3.312351870193589	-1.304573083012316	-0.2673156389404603	-0.3168071276098272	0.3408046943254286	0.2279110129245747	1.580091772041756	-0.4671835384197617
0.226	0.9999995056235879	0.2384821359588155	0.3016792925688928	0.31611044806377	0.1385351868053257	0.5942763192887592	0.8529030615643239	0.1317895910590068	0.02000011415001908	0.02000004473854505	0.02000418331313798	0.02000006063927811	0.02000113520772391	0.6618614494947231	0.02066800117232948	0.02000980699489514	0.02000185845620286	0.0200148656994065	0.02008198351258977	0.3089173416058132	0.7079062191536429	0.02000181147155974	0.02030805851848918	0.02000001877469615	0.02000018600649837	0.2488880094800764	0.1196896509427651	0.02000086438089891	0.2855093111448391	0.7981750751049195	0.02000321837770917	0.02000157405066118	0.02002378402732757	0.03946469101071005	0.03181189634713811	0.02000002918280527	0.02000008124788536	0.01326384964921276	-0.08554427085643672	-0.02939423759825728	-0.9602481838569327	0	0	0.2761616735787144	0.1040178705385676	-0.001937571664228502	-0.04181344450685813	0.005964866912003188	0.01870063267498689	0.947583384192131	0.3936012023472961	-0.2418646868888699	-0.04686708556693905	0.2251636550098214	0.3261889182458468	-1.995292717613411	0.7831861433674138	0.1703756047166075	0.322654834976235	0.2142994880334766	0.05950195558000428	2.734081509968046	-0.1906389287259376	0.1205026879772597	-0.09720383601203619	0.1944187372402258	0.03022902202153725	-0.1849023564929558	-0.02660776231943483	0	0	0	0	0.9999997237389601	0.3173820051703465	0.2778963787383838	0.2718619818570794	0.1364715173713212	0.6340485050793091	0.8701050761871217	0.1577426506175587	0.02000007771986047	0.02000002782779905	0.02000231489398793	0.02000003737044267	0.02000085869830264	0.6895626837012392	0.02039618949743952	0.02000382711436302	0.02000123524428512	0.02001007567508436	0.02007261595734805	0.3003930353447275	0.6908434258542588	0.02000104754179847	0.02000049026311175	0.02000001020080319	0.02000012856226644	0.2277293497805731	0.1335141652338577	0.02000056495501091	0.289260106508979	0.999921437144828	0.02000269321916176	0.02000111573753773	0.02001234592478206	0.03614307443148346	0.06115838159540406	0.02000001620651004	0.02000005249364553	0.09756174230135706	0.7772267083551903	4.366038399511297	-1.149456086184669	1.003862427104657	-5.456983424908166	-0.01297203729860088	0.181262717551993	-0.05601169841887838	0.7032276433706766	3.344877791722338	-1.312359183522994	-0.2557166346292814	-0.3051365970231181	0.3205550414370782	0.2161554931239656	1.580488379928425	-0.4773639465875105
0.228	0.99999951492392	0.2463059235338783	0.2995855290851392	0.312251609384396	0.1383418161994363	0.5974870574213621	0.8544664131464841	0.1347293781015117	0.0200001130284807	0.02000004410411648	0.02000403392481176	0.02000005955452864	0.02000113671311771	0.6640279101618282	0.02064490576783975	0.02000918549889384	0.02000182880958291	0.02001466403901444	0.02008413214686035	0.3082353644554209	0.7067806413301417	0.02000175488537956	0.02026889332097033	0.02000001850057627	0.02000018430694028	0.2468586352282514	0.1212080179363041	0.02000084911596859	0.2860975202134125	0.812750890297813	0.02000326934964251	0.02000156058921447	0.02002269664511548	0.03902276130373732	0.03589613264241424	0.02000002857083766	0.02000008010403617	0.01309052900788108	-0.08775687323604454	-0.03131884664114275	-0.9643290087407482	0	0	0.2763700831876426	0.1043914775340534	-0.002021256232683185	-0.04186438178069423	0.006000426134832202	0.01685144579702205	0.9483798038189898	0.4028257827026472	-0.2419671005524211	-0.05557877579503144	0.2258409126491615	0.3511160568087486	-1.993723709397174	0.7857837310278851	0.1710439604144119	0.3457651999016874	0.2144278816350389	0.06893402923992172	2.733691585170435	-0.1993143320971475	0.1203156948437234	-0.08976970050792853	0.1944793895382882	0.03041269920831012	-0.1849573599964414	-0.02838515574214457	0	0	0	0	0.9999994547925971	0.3323159265896308	0.2764632653899272	0.2687525129633673	0.1368002790702944	0.6423991319954704	0.8799451007175954	0.1623407771963522	0.02000016230256125	0.02000006433585355	0.02000448699852785	0.02000008272834228	0.0200017253610975	0.6943852056488933	0.02067245854523708	0.02000732889319752	0.02000243331163497	0.02001985766569137	0.02014878351603879	0.3012066734386762	0.6931695367117857	0.02000204170606062	0.02000093905361727	0.02000002979577348	0.0200002630692755	0.2248686125120741	0.1343053470215622	0.02000111653424974	0.2952390383394694	0.9999820451094268	0.02000544155269184	0.02000219740343349	0.02002240178650157	0.0355764154177227	0.06800845938191261	0.02000004132000343	0.02000011293415755	0.09143332593462698	0.7947514286768258	4.372770914325291	-1.197596894196283	1.122022483359008	-5.442216680325504	-0.01141858417739194	0.1839417044651903	-0.05701700521819929	0.7084810552550393	3.380502295480929	-1.3217796040328	-0.2437807898586238	-0.2931248337374835	0.3010802347555637	0.2038415966531276	1.580563686107688	-0.487739646805483
0.23	0.9999995239708659	0.2548765824514952	0.2976128195426082	0.3084975629825247	0.1381959403356434	0.6011178057727177	0.856619864047368	0.1377449943903926	0.0200001119151721	0.02000004349335573	0.02000389713758462	0.02000005852169259	0.0200011379619906	0.6663819586400868	0.02062402986728449	0.02000862940007879	0.02000180098250514	0.02001447533851801	0.02008623700943244	0.3076650181453988	0.7058798211235097	0.02000170283177629	0.02023470586785671	0.02000001823602843	0.02000018265198363	0.2449177053967793	0.1224982270367458	0.02000083491632124	0.2873761355850356	0.8259691713522773	0.02000331269249771	0.02000154670116194	0.02002165692876046	0.03856238299056002	0.04029063116226272	0.02000002799044197	0.02000007901994452	0.01291289794151185	-0.08985580983846987	-0.0332514236174884	-0.9682147720340606	0	0	0.2765792393295597	0.1047648442475733	-0.002105001928327804	-0.04187442650577126	0.006032244329786699	0.01495970903023163	0.9491947152224989	0.4120922142444681	-0.2420871228733777	-0.06447174463780224	0.2265682863839502	0.3762938201102544	-1.992149734947557	0.7881528997193037	0.1717589020120325	0.3692301995993448	0.2145753865525377	0.07860963952313268	2.733284138913618	-0.2081603135316696	0.1201436818310994	-0.08222659588674258	0.1945403463530377	0.03053386538641494	-0.1850158528443438	-0.03009615126690968	0	0	0	0	0.9999997409291658	0.3505056463118086	0.2763752894862212	0.266723398534001	0.1370546432204352	0.6519847491418169	0.8900002317635329	0.1655269271394565	0.02000007454523892	0.02000002648165289	0.02000216326607777	0.02000003533767861	0.0200008562629976	0.6992005950112269	0.02038268375596609	0.02000349582691848	0.02000118773752354	0.02000977702482322	0.02007794905933216	0.301844704933888	0.6951847468232752	0.02000098453593053	0.02000043948485429	0.02000000960114755	0.02000012450124984	0.2255279182616464	0.1328254083523929	0.02000054393826436	0.3063617117772548	0.999996058453722	0.02000267659547787	0.02000106608627442	0.02001017053361681	0.03497361926841132	0.07520499508530432	0.02000001511163591	0.02000005046133546	0.08311619189733323	0.8193127590740774	4.372555899133011	-1.249118778796426	1.242286649357577	-5.411703107388064	-0.0092077850432646	0.1849411519148019	-0.05583692693609579	0.7153197116774715	3.417410395029947	-1.337746666318116	-0.2361022537529849	-0.2834336273223875	0.2922771781492452	0.1976801182942872	1.578545338591741	-0.4955432877279458
0.232	0.999999533557975	0.2641564094276481	0.2957737774805126	0.3048589292041616	0.1380963900886364	0.6051707371813513	0.8593296085243176	0.1407780483640747	0.02000011053535592	0.02000004278517458	0.0200037587629472	0.02000005735913425	0.02000113860512497	0.6689160448784719	0.02060444580193344	0.02000810293864566	0.02000177045753926	0.0200142724184546	0.02008882385444345	0.3072116065710454	0.7052089012843435	0.02000164947534672	0.02020487261507154	0.02000001792907195	0.0200001806871359	0.2431958547994068	0.1235646935485439	0.02000082011751548	0.2894949683610917	0.8382448789109551	0.020003341474079	0.02000152765017892	0.02002050906705875	0.03808968271315721	0.04501373434202428	0.02000002734407665	0.02000007781555655	0.01273117698557667	-0.0918479310663364	-0.03519156995223881	-0.971896834656937	0	0	0.276789144152663	0.1051405911711452	-0.002188726115440582	-0.04184273840643174	0.006060237003925812	0.01302601963651307	0.9500281975378301	0.4213959418204625	-0.2422250919953357	-0.07352137034708268	0.2273462093655006	0.4016536553819864	-1.990571248291131	0.7902962978658026	0.1725210744969788	0.3929850295066277	0.2147424673934894	0.08850598561909542	2.732858830603671	-0.217176252532032	0.1199868494584039	-0.07459200469833641	0.1946014847734519	0.03059470692537658	-0.1850776966086607	-0.03173516873189339	0	0	0	0	0.9999994881583733	0.3669950690269171	0.2757255384261399	0.2642533129675553	0.1374101547645294	0.6613328705799555	0.9000404191918053	0.1689744507899328	0.02000015590130305	0.02000006158831488	0.02000418855800012	0.02000007863066818	0.02000171837038692	0.7041354461204926	0.02065096737890395	0.02000668095581119	0.02000233539686017	0.02001925751438811	0.02016054526900564	0.3028305242355572	0.6978206649470675	0.02000191719092268	0.02000084417813118	0.02000002860237831	0.02000025490515018	0.2259473170364032	0.1326878579186226	0.02000107874955712	0.3172880132459046	0.9999949393900925	0.0200053001458278	0.02000208875361401	0.02001862826416303	0.03446198478345341	0.08285226738804008	0.02000003912584741	0.02000010888162286	0.07261743556649805	0.8493455354412522	4.368917521578696	-1.303080517179847	1.36437204673387	-5.365229687734646	-0.00716559378407365	0.1864111151719156	-0.05473931027518335	0.7227574764998591	3.456869665027788	-1.356928431181548	-0.2311070427641975	-0.2766882729235242	0.290286357338489	0.193412291784268	1.575101882728436	-0.501685949780762
0.234	0.999999542849803	0.2739473931092234	0.2939439316350813	0.3012327137535741	0.1380437013883607	0.6096033813930012	0.8625738690716049	0.1439237079140814	0.02000010919606417	0.0200000421084609	0.02000363177411084	0.02000005625801356	0.02000113889206845	0.67159730588066	0.02058528340832653	0.02000762871027224	0.02000174148422182	0.02001408314755281	0.02009138579749896	0.3069306782982203	0.7048328022752678	0.02000160034195537	0.02017883195828054	0.02000001763609802	0.02000017879977012	0.2417265135666705	0.1245161883210698	0.02000080647954744	0.2926159232174359	0.849648587486912	0.0200033624215426	0.02000150864020714	0.02001944193585958	0.03760861914877256	0.05017144511554458	0.02000002673370481	0.02000007667899903	0.01254557265965765	-0.09374039718930019	-0.03713886868570351	-0.9753654587487198	0	0	0.2769998049935795	0.1055212847946497	-0.002272344540294151	-0.04176853996105192	0.00608432079966886	0.01105091491431913	0.950880320870136	0.4307324942414892	-0.2423812955914493	-0.08270181468249596	0.2281749749910728	0.4271243984392439	-1.988988699134294	0.7922155971811722	0.1733309901883335	0.4169618618339594	0.2149295411634219	0.09859827074295716	2.732415321240669	-0.2263611736935442	0.1198453629229519	-0.06688375470753841	0.1946626867129519	0.03059786161933001	-0.1851427420235424	-0.03329695538371409	0	0	0	0	0.999999757202657	0.3828830581813112	0.2731380930692225	0.2601256411967481	0.1377420392872216	0.6706740826775348	0.9106002551839071	0.1739685991315592	0.02000007134398063	0.02000002509455063	0.02000201593083172	0.02000003329025606	0.0200008504252298	0.7083659864802628	0.02034583798913632	0.02000315178683205	0.02000113367106623	0.02000948823074077	0.0200848957756654	0.3049014892770681	0.7019437764698481	0.02000092367962015	0.02000039551114384	0.02000000900711248	0.02000012041471752	0.2277636158435296	0.1324185291855301	0.02000052670299828	0.3338370874292078	0.9999982539988543	0.02000257675577881	0.02000100972649842	0.02000856744326575	0.03389206411015246	0.09241328081827475	0.02000001401700949	0.02000004843981524	0.05999129267348195	0.8826734492574642	4.366840880276788	-1.358547434089709	1.487993122685227	-5.302629793539501	-0.00545789299571852	0.1888250700281436	-0.05435865742359899	0.7304886216605139	3.499966090038677	-1.376391283448543	-0.228630557223336	-0.2731136636301391	0.2901796377080693	0.189376583253633	1.570779746433543	-0.5072806430363143
0.236	0.9999995526088906	0.2841876753070969	0.2920541492081836	0.2975577899641862	0.1380275196651015	0.614386536457606	0.8663332515287935	0.1472374019519134	0.02000010761709886	0.02000004133915854	0.02000350244639864	0.02000005503596671	0.02000113822974403	0.6743822401178333	0.02056332200370844	0.02000716966469676	0.02000170886214662	0.0200138826046221	0.02009459586143198	0.3068399149422387	0.7047660864572691	0.02000154988591895	0.02015610812898838	0.02000001730485355	0.02000017662957214	0.2405453120214589	0.1252897470693416	0.02000079258661174	0.2968636039849401	0.8602435283829104	0.02000336333924691	0.02000148456428678	0.02001833233889147	0.03711916577704807	0.0557621887628684	0.0200000260617803	0.02000007543001579	0.01235627689029763	-0.09554062958083165	-0.03909288234709678	-0.9786098934299483	0	0	0.2772112342565529	0.1059094227035818	-0.002355771457901949	-0.04165111766920833	0.006104413368252465	0.009034864481636595	0.9517511464947395	0.4400975223881299	-0.2425559685235625	-0.09198613110442555	0.2290547320063092	0.4526326590804584	-1.987402534816145	0.7939114957478242	0.1741890230158488	0.4410902326080289	0.2151369733157657	0.1088597545030037	2.731953274149261	-0.2357137225511795	0.1197193515119508	-0.05911989909652314	0.1947238398094635	0.03054641518524146	-0.1852108296829063	-0.03477663580638927	0	0	0	0	0.9999995199527394	0.3988975889256169	0.2707370256699921	0.2561230215287296	0.138014764450321	0.6799671418965999	0.9211529462338525	0.1788449949455705	0.02000014946841342	0.02000005878455579	0.02000389794307292	0.02000007453420954	0.02000170407467377	0.7124240569508437	0.02056874128610051	0.02000597033301097	0.0200022202949039	0.02001870239503561	0.02017582449917505	0.3067525265048276	0.7057458431316395	0.0200017982057741	0.02000076184793498	0.0200000274169513	0.02000024670006381	0.2294458691187829	0.1312267467213742	0.02000104747972213	0.3499279953280237	0.9999973252845155	0.02000502828759996	0.02000197137910847	0.02001582879047088	0.0333712566348946	0.1013099030079212	0.0200000369409275	0.02000010484744345	0.04523941297698966	0.9197658760649948	4.36657329095929	-1.414607256327963	1.61286142701548	-5.223837735664533	-0.003593013342992703	0.1913507335591574	-0.05408890541348822	0.7388523766844844	3.546712550931504	-1.396715603067471	-0.2282978567501568	-0.2727340649021083	0.291666600864315	0.1873262521139923	1.565320927660531	-0.5124662841832733
0.238	0.9999995620406146	0.2948367471025545	0.2900540515747703	0.2937881618120803	0.1380366803807523	0.619495565879716	0.8705811944593782	0.1507491033688586	0.0200001061032373	0.02000004060822166	0.02000338355812725	0.02000005388329113	0.02000113732151178	0.6772288076479713	0.02054067286214933	0.02000675407191506	0.02000167787029337	0.02001369635121696	0.02009779083817124	0.3069502549364025	0.7050128351723437	0.02000150340149961	0.02013627352955172	0.02000001699077597	0.02000017456172349	0.239656436190524	0.125820465460391	0.02000077984121029	0.3023121120376017	0.870089303696588	0.02000335723994639	0.02000146102161345	0.02001731249677515	0.03662069469192259	0.06176957725535744	0.02000002542958402	0.02000007425534125	0.01216346654661448	-0.09725625922715769	-0.04105315104288675	-0.9816184771987838	0	0	0.2774234492585421	0.1063074185685272	-0.002438919761453279	-0.04148982329244303	0.006120433224329386	0.006978261185553451	0.952640727149048	0.449486841514373	-0.2427492907587364	-0.1013463834239568	0.2299854805574022	0.4781032762929524	-1.985813202235217	0.7953837384244078	0.1750954037439473	0.4652974878903273	0.2153650739474612	0.1192618297773149	2.731472355755257	-0.2452321518744666	0.1196089082950247	-0.05131858945459681	0.1947848383154575	0.03044389576375399	-0.185281790855472	-0.03616976577550393	0	0	0	0	0.9999997726198239	0.4147701122792681	0.2667774664438664	0.2507703002183835	0.138229698914895	0.6893479124925902	0.9319991052685537	0.1848474302167268	0.0200000681337539	0.02000002368747558	0.02000187348444089	0.02000003125317546	0.02000084222051122	0.7157570603279468	0.02028112257658813	0.02000279807070588	0.02000107388746848	0.02000922140779743	0.02009389794316798	0.3095324378810591	0.7107330851021583	0.02000086565522946	0.02000035705802799	0.02000000841613535	0.02000011630589031	0.2319418240207172	0.1296936164071975	0.02000051194523664	0.3706709081937394	0.9999989564367454	0.02000241883636587	0.02000095014839438	0.02000733233221565	0.03277988692745158	0.1118392028279193	0.02000001293368059	0.02000004643648146	0.0283721836127472	0.9612870947195316	4.368013910066873	-1.470363750707263	1.738689552921681	-5.128841458430665	-0.001075118390901711	0.1933176077172654	-0.05346807748641848	0.7482071026862182	3.597104235875605	-1.418537424379643	-0.2300193651064539	-0.2754183456885426	0.2947280133826008	0.189074923124928	1.558428673833454	-0.517196424034328
0.24	0.9999995718623252	0.305775554787107	0.2878616512939108	0.2898540695891835	0.1380718270460075	0.6249014862614157	0.8752934835079345	0.1545031005283724	0.02000010437437983	0.02000003979050576	0.02000326207314227	0.0200000526195127	0.02000113521877208	0.6801139236674313	0.02051398101824655	0.02000634675624799	0.02000164283542484	0.02001350107912859	0.02010184478940874	0.3072985531941693	0.7056162945251809	0.02000145564031379	0.02011896520806598	0.02000001664161518	0.02000017223310567	0.2390783346326487	0.1261950524672931	0.02000076694693385	0.3090177218594275	0.8792393447793888	0.02000332994779308	0.02000143282095194	0.02001628443709752	0.03611522230084879	0.06824772372185992	0.02000002474102282	0.02000007297654561	0.0119673030657962	-0.09889507402906619	-0.04301919073027635	-0.9843787504117706	0	0	0.2776364720485388	0.1067175872954696	-0.002521701113653697	-0.04128407491064141	0.006132299583961647	0.004881411004429089	0.9535491073982963	0.4588964749678387	-0.2429613854969726	-0.1107537713607415	0.2309670690788749	0.5034598271070978	-1.984221149731314	0.7966311491061667	0.1760502160115833	0.4895092775395076	0.2156140941463588	0.129774120105601	2.730972236376104	-0.2549143182777049	0.1195140900404969	-0.04349794421693704	0.1948455839766956	0.03029426652950927	-0.1853554483958577	-0.03747238918288377	0	0	0	0	0.9999995498421707	0.4292505261907283	0.2623516059094291	0.2450404405175564	0.1385383990314845	0.6985379021104857	0.94283503459311	0.1910174494971567	0.02000014307294093	0.02000005596335406	0.0200036194904677	0.02000007048851601	0.0200016835471042	0.7192329810242987	0.02046004712733909	0.02000526880632953	0.02000209498011848	0.02001818860900362	0.0201956739440578	0.3125813770395049	0.7162421922058726	0.02000168523723681	0.02000069005743781	0.02000002623924426	0.02000023847961227	0.2345587722378642	0.1293169498815934	0.02000101965688631	0.3908717462842869	0.9999982757253395	0.02000468411651564	0.02000185132961644	0.02001366039182485	0.03226910961893936	0.1225826005884415	0.02000003479362109	0.02000010086711579	0.009499720859873094	1.005824929771443	4.374336765062242	-1.524959460101063	1.865192717018258	-5.017744251953089	0.001860990866469753	0.1951073443067486	-0.05294071349234628	0.7582118926363932	3.651838077315442	-1.439883842578658	-0.2334625162036349	-0.2813158347693123	0.2961575834658548	0.1929603247079824	1.550511135168994	-0.5216564287369646
0.242	0.9999995813251821	0.3170174905978438	0.2855227535248016	0.2857936487334891	0.1381314832797424	0.6306126919099391	0.8804258848161188	0.1583969373506686	0.02000010273201164	0.02000003901740851	0.02000315037705825	0.02000005143216348	0.02000113287149827	0.6830343319787034	0.02048778044774711	0.02000597761728792	0.02000160960758405	0.02001331978620484	0.02010592200133179	0.3078751723872272	0.7065615774751578	0.02000141163653361	0.02010385776602572	0.02000001631211088	0.02000017002704426	0.238768911119813	0.1264867345164454	0.02000075510656983	0.3169453610688974	0.8877442318798325	0.02000329879612677	0.02000140569935623	0.0200153472051075	0.03560423241659538	0.07518544614321758	0.02000002409553774	0.02000007177769713	0.01176793220063748	-0.1004649658796397	-0.0449904917592562	-0.9868775774017621	0	0	0.2778503291936215	0.1071421307100127	-0.002604026080319163	-0.04103335749191087	0.006139932178059015	0.00274452172292435	0.9544763241020433	0.4683226972437093	-0.2431923175935483	-0.1201787636156168	0.2319991924169967	0.528625205399884	-1.982626828876319	0.7976516765568067	0.177053393561401	0.5136501141775006	0.2158842225904036	0.1403646062759571	2.730452591001062	-0.2647576951738156	0.1194349174356108	-0.03567591240959581	0.1949059868913081	0.03010191529991604	-0.1854316177894731	-0.03868109900214999	0	0	0	0	0.9999997869136759	0.4465386680005973	0.2592831712151503	0.2404361314612065	0.1387434733891508	0.7088232143488052	0.9533628994261716	0.195459794670721	0.02000006496734544	0.02000002228031141	0.02000173893865799	0.02000002925356838	0.02000083083947946	0.7225046098178975	0.02022276662160295	0.02000247361365434	0.02000101187549169	0.02000896417395056	0.02010609489372375	0.3154795622539576	0.7213027235705678	0.02000081061338892	0.02000032359003983	0.02000000782921423	0.02000011218917934	0.2366610020181433	0.1284629011173005	0.02000049805571801	0.4137035645658017	0.9999992867295296	0.02000224284830541	0.02000089056981033	0.02000636248668715	0.03168482005285558	0.1339520962619523	0.02000001187829981	0.020000044476038	-0.01127339089854349	1.052350445414089	4.387381142527197	-1.577559423026944	1.992091817168576	-4.890708600924444	0.004373039699973611	0.1986916893121313	-0.05432028811365895	0.7680535457008958	3.711676949602793	-1.458369175244787	-0.2390764288669915	-0.2902079173185463	0.2938935796246043	0.1969283118457513	1.541911049754898	-0.5259625485455913
0.244	0.9999995910872319	0.3287106636043566	0.2831512482467658	0.2816990821158946	0.1381997820334553	0.6366532746259925	0.8859364503990496	0.1622982956891434	0.02000010089744042	0.02000003816356706	0.0200030363533788	0.02000005014366642	0.02000112940476503	0.6859723677218564	0.02045968022237907	0.02000561771833121	0.0200015729905801	0.02001312873323964	0.02011121822303457	0.3086230465331677	0.7077675469077419	0.02000136639904822	0.02009067427550528	0.02000001594980128	0.02000016757443345	0.2386595902311743	0.1265916521923492	0.02000074300808535	0.3260415058636145	0.8956494845640652	0.02000324786919244	0.02000137443930925	0.02001441623957426	0.03508740402869032	0.08247923550773377	0.02000002339998529	0.02000007048544274	0.01156548385453851	-0.1019738808827308	-0.04696651762789825	-0.9891012720096481	0	0	0.2780650515409415	0.1075831239694807	-0.002685804264029618	-0.04073722265463547	0.006143251046013896	0.0005676911755199875	0.9554224069494459	0.4777620720858206	-0.243442092213986	-0.129591234327506	0.2330813909927769	0.5535222458630868	-1.981030696178538	0.7984424493471021	0.1781047184819035	0.5376439816909298	0.2161755823883104	0.1509997771765017	2.729913100038614	-0.2747593978256884	0.1193713755444826	-0.02787013521222395	0.1949659663472006	0.02987164042660371	-0.1855101083043869	-0.0397931001463892	0	0	0	0	0.9999995772268896	0.4648777083503808	0.2570330933528399	0.2364740954651333	0.1388258890815836	0.7192636669148039	0.9638402723616994	0.1993745061630611	0.02000013677748851	0.0200000531523626	0.02000335963785059	0.02000006652941303	0.02000166131702147	0.7256070805143425	0.02037786738062841	0.02000467526971951	0.02000197543550594	0.02001767313114708	0.02022292981666547	0.3177794306099696	0.7254467338404341	0.02000157790451281	0.02000062702522563	0.02000002506636522	0.02000023020547759	0.2383623013838922	0.1263338616608286	0.02000099193287582	0.4356260198365841	0.9999987697660323	0.02000431204616173	0.02000173226046688	0.02001188410179477	0.03116146489968365	0.1442524514935532	0.02000003271838318	0.02000009700628561	-0.03407165322564325	1.103622260756873	4.400447136414896	-1.627378022859485	2.119122067349002	-4.748019701585139	0.00699997097329859	0.2024440534170922	-0.05570865200876474	0.7785033154927532	3.774811234756376	-1.478506489418981	-0.2463268216492039	-0.3011817703996944	0.2943981236745342	0.2022277179061298	1.532152835697586	-0.5297041212782631
0.246	0.9999996004663515	0.3409962197443452	0.2808577120711907	0.2776609934965996	0.1382581067748344	0.6430413178721069	0.8917810308547319	0.1660790388889015	0.02000009916468266	0.02000003735938323	0.02000293157667188	0.02000004893674508	0.02000112596349332	0.6889012575272364	0.02043310091968484	0.02000529234784941	0.02000153864979274	0.020012951129494	0.0201165884803015	0.3094849218304235	0.7091532290659731	0.02000132472247812	0.02007916720159656	0.02000001560889244	0.02000016525867565	0.2386621080261751	0.1264275637042598	0.02000073185312778	0.3362353468790728	0.9029982925094178	0.02000319538234576	0.02000134467280577	0.02001356954965748	0.03456243507548325	0.09001954489809096	0.02000002275010487	0.02000006927774688	0.01136007202237858	-0.1034297780453675	-0.04894670402534396	-0.9910357221614881	0	0	0.2782806739501404	0.1080425033587248	-0.002766944435600687	-0.04039528681969456	0.006142176302264568	-0.001649104370842761	0.9563873790720162	0.487211477927582	-0.2437106538021065	-0.138960600778647	0.2342130514449706	0.5780743950623732	-1.979433214651936	0.7989998412905696	0.179203820908209	0.5614150069043448	0.2164882283003588	0.1616448147299107	2.729353449988657	-0.2849162234695089	0.1193234145832009	-0.02009780670057134	0.1950254516218599	0.02960862978623567	-0.185590724288645	-0.04080627302753697	0	0	0	0	0.9999998000001602	0.4862631208551701	0.2562342998581856	0.2337274602467043	0.1387216846133798	0.7306816001479315	0.9738893014965897	0.2014076934246429	0.02000006185353522	0.02000002088462927	0.02000161392432722	0.02000002730340775	0.02000082036636884	0.7282152307941187	0.02017977177871069	0.02000220191958418	0.0200009545987548	0.0200087077227842	0.02012291826971739	0.3198220874265812	0.7289965646709156	0.02000075855204125	0.02000029401512053	0.02000000724502095	0.02000010804820371	0.2389996521555666	0.123945676761907	0.02000048399008928	0.4597123041044416	0.999999473443579	0.02000205557659065	0.02000083190020573	0.02000554915202833	0.03053749635342843	0.154845113883989	0.02000001086298504	0.02000004258244421	-0.05907325175971718	1.162443645504279	4.406926527881899	-1.673655559697875	2.246031033079789	-4.590021264441351	0.01036302693392315	0.2047120144568672	-0.05524124527166323	0.7903209676242823	3.839514113108511	-1.504825775102573	-0.2546336565167828	-0.3132784670092844	0.3040532444100413	0.2102401778167763	1.520781936615604	-0.5325158360386172
0.248	0.9999996100678193	0.3538731297540202	0.2786717376744828	0.273706044959448	0.1383032289088861	0.6497778632258632	0.8979211608273603	0.1696781346603557	0.02000009726066168	0.02000003648111777	0.02000282480945225	0.02000004763897961	0.02000112154399002	0.6918088741197077	0.02040564543284675	0.02000497618438165	0.02000150150441342	0.02001276379966494	0.0201236534322427	0.3104552747689448	0.7107074180233455	0.0200012819277028	0.02006912526358009	0.02000001523731783	0.02000016271061963	0.2387211992496391	0.1260946637253707	0.02000072030747518	0.347476730007911	0.9098296394704247	0.02000312628220349	0.02000131136926745	0.0200127369818996	0.03403167685951416	0.0978070578820769	0.02000002205635374	0.02000006798690016	0.01115179479483022	-0.1048405963846865	-0.05093045807867262	-0.9926665047971193	0	0	0.2784972350063079	0.1085220557431482	-0.002847354661593865	-0.04000722835875143	0.00613662788421511	-0.003906020635401614	0.9573712576774331	0.4966681123152966	-0.2439978852831446	-0.1482559586691965	0.2353934084320356	0.6022063910329967	-1.977834855258314	0.7993195497646981	0.1803501798932559	0.5848881521443625	0.2168221442986896	0.1722638020533825	2.728773334039613	-0.2952246994938574	0.1192909509292046	-0.01237553980754163	0.1950843827347433	0.02931842954759722	-0.1856732665714929	-0.04171923247310752	0	0	0	0	0.9999996022715267	0.5064513205405328	0.2550378454236039	0.2306607640248062	0.1386858282469232	0.741933932908205	0.9839208213700361	0.2036522812768181	0.02000013062926334	0.02000005038356212	0.02000311890421123	0.0200000626925655	0.02000163911117352	0.7309102121066563	0.02031098193853204	0.02000416875267626	0.02000186282191004	0.02001716556392947	0.02026022669777812	0.3220791709642075	0.7329525415478979	0.02000147703544358	0.020000571597921	0.02000002390419143	0.02000022193518408	0.2396166933506709	0.1227814457888372	0.02000096350299588	0.4831020760270455	0.9999990641991594	0.02000394683571271	0.02000161732227477	0.02001041195110274	0.03002733607725553	0.1655737686038128	0.02000003073142078	0.02000009328839827	-0.08620084016535275	1.227762164827928	4.409103627602712	-1.715685886134278	2.372594892076617	-4.417169406290165	0.01375270952872892	0.2074502763940387	-0.05489697422833061	0.802815632265322	3.906684590648335	-1.534839453184345	-0.2642052014635934	-0.3263010492620884	0.3203964749319314	0.2183797794182272	1.508367064927458	-0.5346785188078976
0.25	0.9999996192731374	0.3671336965053874	0.276459373903551	0.2697227147962568	0.1383424193710942	0.6568118094847345	0.9043539884601385	0.1731951397090507	0.02000009547247696	0.02000003565718798	0.02000272678591771	0.02000004642740547	0.02000111711627181	0.6946768164827678	0.02038002083590659	0.02000469003417975	0.02000146665596062	0.02001259013606368	0.0201309216275122	0.3115879998290482	0.7124952404851963	0.02000124255104255	0.02006036026432658	0.02000001488887928	0.02000016031488289	0.2388792534944546	0.1257220943525046	0.0200007096376084	0.3597729506152348	0.9161805688148388	0.02000305882354111	0.02000127997209183	0.02001198343431388	0.0334971324074128	0.1059130410208052	0.02000002140995492	0.02000006678329336	0.01094073442226143	-0.1062142353628222	-0.05291715784262646	-0.9939789762372409	0	0	0.2787147767117898	0.1090234109786391	-0.002926942423710858	-0.03957278377076583	0.006126525278792551	-0.006203352715411477	0.9583740546576672	0.5061294537023595	-0.2443036075676835	-0.1574462098386336	0.2366215479770756	0.6258449170403919	-1.976236098151178	0.7993966973889086	0.1815431258736301	0.6079898976826832	0.217177241634487	0.1828199579069905	2.728172452545457	-0.3056811374151236	0.1192738684246155	-0.004719246943530225	0.1951427111118459	0.02900689293422692	-0.1857575339894136	-0.04253137359806835	0	0	0	0	0.9999998120328193	0.5244124711508511	0.2514171338966334	0.2255537402612831	0.1386926810553576	0.7526874705304896	0.9938381995571005	0.2072529673208613	0.02000005885508618	0.02000001952408823	0.02000149890646517	0.02000002543153803	0.02000080709768609	0.7329656844422887	0.02014432189933587	0.02000195946828831	0.02000089738685172	0.02000846617509373	0.02014732129712178	0.325582977017328	0.7386229821363273	0.02000071038573072	0.02000026843792511	0.02000000667307079	0.0200001039760618	0.2413641645372535	0.1221962357072812	0.02000046995490372	0.5100216543613314	0.9999995903466197	0.02000188342403309	0.02000077645750151	0.0200048978500923	0.02942040615373086	0.1780178161678263	0.02000000989247721	0.02000004075729935	-0.1152868134853145	1.297602695642148	4.411185608230413	-1.752787718050929	2.498606829487239	-4.229964921208208	0.01737028882490766	0.2104762006134495	-0.05470783854899071	0.8156466800768499	3.977085916637176	-1.566339203751326	-0.2743086484748731	-0.3407240804419066	0.3392247342600103	0.2247035614507009	1.495505328153163	-0.5364718202941137
0.252	0.9999996286459298	0.3806201189617145	0.2741072338962436	0.2656150552426267	0.1383812495219613	0.6640988496520313	0.9108902481531312	0.1767132657694462	0.0200000935390129	0.02000003476771333	0.02000262726524173	0.02000004513729568	0.020001111303973	0.6974885261863748	0.02035387951918792	0.02000441091375214	0.02000142889466103	0.02001240936025159	0.02014076739345286	0.3129244383592534	0.7145681073605109	0.02000120233509651	0.02005271103552849	0.02000001451306507	0.02000015771305264	0.2392016762470233	0.1252934904549252	0.02000069856644451	0.373130441289284	0.9220845861672616	0.02000297871125711	0.02000124572437465	0.02001125159490164	0.03295860438087735	0.1143573679223059	0.02000002072496921	0.02000006550453551	0.01072695740614141	-0.1075585436713038	-0.05490615191434835	-0.9949583325202273	0	0	0.2789333441674746	0.1095480370731116	-0.003005614731846779	-0.03909174380378417	0.006111787239967979	-0.008541538847973734	0.9593957770851708	0.5155931778361487	-0.2446275792703189	-0.1665001830973337	0.2378964118803814	0.6489191994127719	-1.974637433724026	0.799225954347728	0.1827818442560442	0.6306488751618204	0.2175533573188081	0.1932758836519416	2.72755051341277	-0.316281685650237	0.1192720198681295	0.002855961809975513	0.1952004001404138	0.0286801079377238	-0.1858433249743959	-0.0432429012780626	0	0	0	0	0.9999996254171253	0.5415146639629598	0.247510788917833	0.2202053172101009	0.1387572463817817	0.7633083584273095	0.9997155702506559	0.211043396344027	0.02000012477720215	0.02000004770899156	0.02000289940528564	0.02000005903921535	0.02000160856726546	0.7351097705991868	0.02025164309772452	0.0200037065705162	0.02000174749726074	0.02001670682275854	0.0203151563144635	0.3291876124727743	0.7445393384420254	0.02000138513527574	0.0200005242174939	0.020000022778495	0.02000021391540992	0.2435640490611318	0.1209713575111714	0.02000093587722494	0.5362357608016711	0.9999992558008954	0.02000361370742279	0.02000150987617878	0.02000924491462098	0.0289037671256368	0.190051878633512	0.02000002883418875	0.02000008970400006	-0.1461574221775692	1.370380441211082	4.416292980362156	-1.784325771025939	2.623893045589057	-4.028976139573991	0.02120298816561735	0.2135319192650712	-0.0546067857957225	0.8287186601999998	4.051279709331698	-1.597622155777598	-0.2854947727999166	-0.3571401743083846	0.3572201719851552	0.2324296250096223	1.481679672566959	-0.5374654821066788
0.254	0.9999996376160912	0.3943268305132319	0.2716030472691585	0.2613737948726249	0.1384119016780432	0.6716222481777384	0.9171565407949139	0.1802264420438423	0.02000009173014128	0.02000003393602448	0.02000253601238865	0.02000004393625191	0.02000110554963771	0.7002135642809163	0.02032975443878976	0.02000415824905999	0.02000139354851836	0.02001224239462374	0.02015113915037186	0.3144641204351399	0.7169186257627425	0.02000116539230339	0.02004603445459385	0.0200000141616744	0.02000015527525403	0.2397033004173114	0.1247261171935331	0.02000068832334249	0.3875121825033331	0.927573560722483	0.02000290199827248	0.02000121363856687	0.02001059028935398	0.03241091092127656	0.1230362715663225	0.02000002008822036	0.02000006431466396	0.01051051460333719	-0.1088813162717505	-0.05689675912985376	-0.9955896163662407	0	0	0.2791529852478071	0.110097239538044	-0.003083278228834693	-0.03856395040109659	0.006092331504307762	-0.01092115776305439	0.960436427439312	0.5250569987991236	-0.2449694966890499	-0.175386744956	0.239216803372646	0.6713614861848227	-1.973039363344937	0.7988016909180322	0.1840653803305669	0.6527963841975324	0.2179502531765075	0.2035938166424219	2.726907232374065	-0.3270223733869478	0.1192852287047546	0.01033584959531312	0.195257425522902	0.0283442902855381	-0.1859304391786626	-0.04385483004624753	0	0	0	0	0.9999998231081764	0.5600996236100481	0.2434739538383689	0.2147730881056325	0.1385913235088096	0.7741674914331789	0.9999558373262264	0.2144542885201692	0.02000005597197545	0.0200000182106125	0.02000139424102875	0.02000002364974904	0.02000079132018743	0.7361619465333993	0.02011525285239139	0.02000174324825398	0.02000084093090887	0.02000824777466601	0.02018571705661316	0.3330290709750234	0.7504521226736302	0.02000066649181137	0.02000024640481777	0.020000006118106	0.0200001000134836	0.24577692273909	0.1188670511371504	0.02000045620079197	0.5649569622236869	0.9999996693648779	0.02000172282623437	0.02000072434257503	0.02000435689968373	0.02821248687078095	0.2014463838461394	0.02000000896953683	0.02000003900730961	-0.1786561929052926	1.445425806789539	4.425931654206376	-1.809685555818598	2.748295898417868	-3.814789201616113	0.02457533838917405	0.2177991355885447	-0.05574212871505325	0.8416454439371606	4.12997324105172	-1.627048883029421	-0.299279544417043	-0.3757754502108525	0.3724856807957625	0.2438723115482566	1.466283995206264	-0.5374459507366927
0.256	0.9999996467027366	0.4083358910409775	0.2689794744496831	0.2570254852205062	0.1384179103298237	0.6793786630418072	0.9229900870234977	0.1837022831545715	0.02000008978773963	0.02000003304557747	0.02000244362496413	0.02000004266633752	0.02000109853488871	0.7028109047665521	0.0203055886602332	0.02000391197143575	0.02000135570833399	0.02001207023751408	0.02016569043758268	0.3161806328900184	0.7195021115846423	0.02000112779721989	0.02004020751443223	0.02000001378508275	0.0200001526469377	0.2403253548405305	0.1240117852513547	0.0200006776375547	0.4028768717194663	0.9326763588576664	0.02000281548480908	0.02000117918865939	0.02000994895806222	0.03185240944725014	0.1318469066327872	0.02000001941819727	0.02000006305867561	0.01029144133619238	-0.1101902931452379	-0.05888826824521246	-0.9958576894980817	0	0	0.2793737502766047	0.1106721632961997	-0.003159839290632068	-0.03798929443033275	0.006068074514896146	-0.01334292148993914	0.9614960035181304	0.5345184606020607	-0.2453289939776841	-0.1840749084758131	0.24058139352306	0.6931074378293132	-1.971442399815029	0.7981181471074161	0.1853926450061095	0.6743668226769282	0.2183676153395242	0.2137358855097766	2.726242333194341	-0.3378991450163624	0.1193132908231591	0.01770710388765646	0.1953137754257896	0.02800565238858403	-0.1860186790815559	-0.04436896279163667	0	0	0	0	0.9999996466507672	0.5794596698903592	0.2399105597492573	0.2097008877647022	0.138339111126724	0.7851395077944822	0.9999484525661114	0.2176276368340728	0.02000011906781116	0.02000004512521149	0.02000269912716596	0.02000005555832122	0.02000157731510626	0.7370159294070671	0.02020276573241128	0.02000330129141171	0.02000163773752975	0.02001629156536665	0.02040140175123261	0.3365042442867774	0.7558018884845779	0.0200013010319976	0.02000048288963148	0.02000002168095941	0.02000020605549485	0.2472351599736345	0.1170461855959207	0.02000090845666144	0.592759046029963	0.9999993887537311	0.02000330676319165	0.02000140867259389	0.0200082351981629	0.02764473802338993	0.2121339243834486	0.0200000270394751	0.02000008628858723	-0.2128714279920609	1.525086117346677	4.436248864433765	-1.828290213066572	2.871683697224182	-3.587995949600724	0.02826054549971395	0.2220837310362136	-0.05700532336538855	0.8554639539961766	4.212337614190392	-1.657495279847355	-0.3142138008126785	-0.3958672390219721	0.3887820396294529	0.2562528453007241	1.449813401116877	-0.5379312513081139
0.258	0.9999996553843987	0.4227055735464705	0.266304958924156	0.2526289557413764	0.138386528839443	0.6873674605992504	0.9284131952691572	0.1870583486942771	0.0200000879751699	0.02000003221514724	0.02000235898940394	0.02000004148671453	0.02000109178122493	0.7052577803305323	0.0202835249341149	0.02000368928553843	0.02000132048732073	0.02001191151509608	0.02018153962096987	0.3180324948341938	0.722259688227806	0.02000109329225304	0.02003512144115603	0.0200000134336437	0.02000015018950918	0.2409960254204548	0.1231796713869969	0.02000066772880002	0.4191622271228843	0.9374204548974573	0.02000273393732717	0.02000114707451794	0.02000936983886719	0.03128316658305534	0.140751589456529	0.02000001879683695	0.02000006189255683	0.01006975750600157	-0.1114931542413248	-0.06087993749805305	-0.9957471690877611	0	0	0.2795956917110545	0.111273797008585	-0.003235204122933049	-0.03736771458938679	0.006038931168994899	-0.01580766281463501	0.9625744977993262	0.5439746763029387	-0.245705643563869	-0.1925339476259167	0.2419887283827061	0.7140964105858378	-1.969847067419751	0.7971696165451549	0.186762421371143	0.6952980117674773	0.2188050543156253	0.223664364568388	2.725555547817443	-0.3489078790876695	0.1193559764376735	0.02495736741955631	0.1953694502933986	0.02767024481375115	-0.1861078515137553	-0.04478784417895551	0	0	0	0	0.9999998332123414	0.5998909104264563	0.2371097603507928	0.2053348222313078	0.1379077999635671	0.7964310041201176	0.9999811587814597	0.219319874338035	0.02000005320086216	0.02000001694849296	0.02000129928500271	0.02000002195995332	0.02000077606164137	0.737250551752317	0.02009313700870374	0.02000155829151352	0.0200007887121473	0.02000804671709279	0.02025131820155318	0.3398048622971595	0.7606632420336086	0.02000062633855195	0.02000022715313641	0.02000000557950884	0.02000009614650135	0.2483432197645707	0.1151318630224087	0.02000044243254094	0.6225064013520992	0.999999725522837	0.02000157841565012	0.02000067573701948	0.02000389437998332	0.02693995821872225	0.223280141710079	0.02000000810095017	0.02000003734795106	-0.2489578376279418	1.611386132744713	4.443367579873008	-1.839586835013748	2.99393750791262	-3.349185106577131	0.03319834597156474	0.2253611378611431	-0.0574653336291915	0.8711806986849669	4.29737730055822	-1.69167418941686	-0.3286490713764172	-0.4170251649125705	0.4100642901275446	0.267117324703249	1.432800438447934	-0.539954749757573
0.26	0.9999996641313278	0.4373944147582526	0.2636091717484798	0.2482133727170238	0.1383188473269648	0.6955788340757589	0.9334555266668848	0.1902441014012538	0.02000008605387685	0.02000003133364721	0.02000227374790806	0.02000004024868663	0.02000108390852586	0.7075553529202582	0.02026202297094231	0.02000347359776056	0.02000128341571455	0.02001174819598982	0.02020461589285054	0.3200040282051251	0.7251709052508906	0.02000105832718597	0.02003068236851511	0.02000001305983451	0.02000014756216029	0.241733673093462	0.1222233610252254	0.02000065732456718	0.4363306813326752	0.9418307577652824	0.02000264529642595	0.02000111310697148	0.0200088109388044	0.03070656607380853	0.1497750792344398	0.02000001814742867	0.02000006066945068	0.009845467720815293	-0.1127975091602769	-0.06287099406672959	-0.9952423602673808	0	0	0.2798188638328536	0.1119029777818391	-0.003309278856003411	-0.03669919672420317	0.006004814588175051	-0.01831632073599717	0.9636718963487876	0.5534220527682407	-0.2460989567786868	-0.20073352309839	0.2434372366137775	0.7342717065297322	-1.968253901658392	0.7959506362668105	0.1881733718164331	0.7155314911068996	0.2192621055080445	0.2333419352550014	2.724846616486957	-0.3600443974701992	0.1194130320244445	0.03207526405378334	0.1954244623815843	0.02734378640142484	-0.1861977690955351	-0.04511470334129029	0	0	0	0	0.9999996658593628	0.6193091759012943	0.2342360209202194	0.200921500135761	0.1375701596512524	0.8076377921474622	0.9999702856733353	0.221094474053479	0.02000011373960252	0.02000004266438106	0.02000252036437433	0.02000005228420635	0.0200015462788804	0.7377502290047876	0.02016745303368453	0.02000296554133694	0.02000153830723693	0.02001590211191	0.02054637529454456	0.3431188400253486	0.7656614052584493	0.02000122481489783	0.02000044717516217	0.02000002062766992	0.02000019847896215	0.2500698282514899	0.1130423770778788	0.02000088087783966	0.651589599189448	0.9999994853043128	0.02000303255434839	0.02000131541201801	0.02000739368793255	0.02639921446470249	0.2345320979061721	0.0200000253574042	0.02000008306368512	-0.2868390414600462	1.702259483260766	4.44835861918624	-1.843080920679261	3.114958664168266	-3.098930596477112	0.03795931805822937	0.2287244796277647	-0.05787467091141296	0.8873316305564228	4.384948993411582	-1.728232425689845	-0.3441878459453207	-0.4390567459090308	0.4347999881273228	0.2785644196284682	1.414580101188548	-0.5406849379535057
0.262	0.9999996724751226	0.4522822214150278	0.26080445629335	0.2437028673006764	0.1382219332311423	0.7039787123945215	0.9381435192734333	0.193274290702504	0.02000008426916504	0.0200000305139157	0.02000219575602104	0.02000003910160416	0.02000107630528594	0.7096965205499746	0.02024256045065083	0.02000327873603587	0.02000124898233416	0.02001159773828542	0.02023156144035059	0.3221314409071886	0.7282806199262898	0.02000102627055775	0.02002680764933141	0.02000001271201689	0.02000014511388741	0.2425735690035324	0.1211474154585047	0.02000064766399314	0.454357705199031	0.9459309851654309	0.0200025625334942	0.02000108159456147	0.02000830728624401	0.03012030946918075	0.1589495907707209	0.02000001754639297	0.02000005953598311	0.009618561457940863	-0.1141108771067051	-0.06486063338718012	-0.9943272143439663	0	0	0.280043322449489	0.1125603944565476	-0.003381969638323662	-0.03598377302505761	0.005965635922981291	-0.02086992606113867	0.9647881771028657	0.5628560304928609	-0.2465083847956561	-0.2086438323029684	0.2449252376658153	0.7535808448943807	-1.966663448540611	0.7944561778222958	0.1896240458144933	0.7350128421198754	0.2197382303406919	0.2427319671564627	2.724115287860265	-0.3713044645816698	0.1194841823170764	0.03905043160306455	0.1954788348962413	0.02703149230592096	-0.1862882515350012	-0.04535339393319288	0	0	0	0	0.9999998423951588	0.6375422875341401	0.2293461428904357	0.1947705339537928	0.1371925355375826	0.8184460809529763	0.9999874400593658	0.2227493195332249	0.0200000506228783	0.0200000157515638	0.02000121327323456	0.02000002037769368	0.02000075873517766	0.7374188024216524	0.02007676155477212	0.0200013988890344	0.02000073907318091	0.02000785918684513	0.02038536833074318	0.3475740976298973	0.7721465347050269	0.02000058957368068	0.02000021052584264	0.02000000506697333	0.02000009245794118	0.2519233321481948	0.1110750619174885	0.02000042869607381	0.6829434269137289	0.9999997670919175	0.0200014501510698	0.02000063131238262	0.02000351218300422	0.02564808982570898	0.2464974561271927	0.02000000728777766	0.02000003578215329	-0.3263288703393717	1.795547342341234	4.453581994080392	-1.838318685748124	3.234660936313956	-2.83780543690339	0.04155319207921865	0.232043554253015	-0.05789594131507529	0.90264612891811	4.475119555089186	-1.765782026696779	-0.3620814963948321	-0.4626600810661735	0.4604982477030149	0.2929091318362603	1.394535505225323	-0.5379193333731584
0.264	0.9999996808528031	0.4673055589651052	0.2577786169796469	0.2389965577430295	0.1380979234281286	0.7125369485556485	0.9425019404529404	0.19618014551282	0.02000008238907468	0.02000002964976228	0.02000211699981271	0.02000003790524484	0.02000106719477888	0.7116554856887382	0.02022369590373138	0.02000308892958255	0.02000121249899803	0.02001144357854842	0.02027387673017913	0.3244648478001063	0.7316489234142891	0.02000099372976459	0.02002342559078036	0.02000001234468859	0.02000014251778226	0.2434855269397304	0.1200003250746538	0.02000063748932526	0.473227155619612	0.9497426530535945	0.02000247513015631	0.0200010486912856	0.02000782307901214	0.02952450118819889	0.1682593523461645	0.0200000169217208	0.02000005835307483	0.009389013265224972	-0.1154406609914797	-0.0668480184277668	-0.9929853169846842	0	0	0.2802691245995224	0.1132465892350041	-0.003453182728174683	-0.03522152069553651	0.005921304181078686	-0.02346958817752332	0.9659233077256025	0.5722708476590336	-0.2469333198443224	-0.2162357769108888	0.2464509504731467	0.7719758765680655	-1.965076263552965	0.7926818372696566	0.1911128883143997	0.7536920594819552	0.2202328178916689	0.2517988194002813	2.723361319127048	-0.3826837816682384	0.1195691323683791	0.0458735636707496	0.1955326008407504	0.02673790712863699	-0.1863791268275682	-0.04550833750915594	0	0	0	0	0.9999996835049941	0.6555381978167322	0.223804068683023	0.1880241740954832	0.1368495856220809	0.8291787993356371	0.9999783002741737	0.2247885716920834	0.0200001086761455	0.02000004032908228	0.02000235240794082	0.02000004921815665	0.02000150746212899	0.7369406973283605	0.02013790779538552	0.02000265500589072	0.02000143732934343	0.02001554320258952	0.02084120491141548	0.3523725949660148	0.7791847914483566	0.02000115311752271	0.02000041585461875	0.02000001962641458	0.02000019126673451	0.253363476873716	0.1095767671873948	0.02000085350377898	0.7136702448755963	0.9999995576416731	0.02000279433948931	0.02000123060025652	0.02000669098772514	0.02508551170582089	0.2579114473210693	0.02000002378508521	0.0200000800222985	-0.3671576451446891	1.892605751714128	4.461955652710707	-1.824950934357361	3.352983431652838	-2.566398565232831	0.04573762979891657	0.2354115564160396	-0.05818244439455417	0.9184146133436626	4.569253034460783	-1.802699455084686	-0.3805785130424651	-0.4875759315944406	0.4842501366956665	0.3081072774813979	1.37368930692636	-0.5360215813472744
0.266	0.999999688835378	0.48252235632483	0.2545975966904567	0.2341538101798826	0.1379394939722032	0.7212578749403805	0.9465539846026905	0.1988559248237309	0.02000008064406391	0.02000002884770474	0.02000204486526199	0.02000003679871925	0.0200010583954822	0.7134183048598495	0.02020666410255331	0.02000291719449089	0.02000117858628972	0.02001130165937726	0.02033113540972503	0.3269760797987145	0.7352361423775802	0.02000096386984148	0.02002047343238595	0.02000001200352386	0.02000014010337249	0.244399135595129	0.1188013980094546	0.02000062803229707	0.4928849437480097	0.9532862539070858	0.02000239419659772	0.02000101827112884	0.02000738685245664	0.02891770964687003	0.1776526053921149	0.02000001634468316	0.02000005725883375	0.009156783028911217	-0.1167941160116363	-0.06883227899904906	-0.9911999276127548	0	0	0.2804963282580822	0.11396195648557	-0.003522824580938556	-0.03441255939644589	0.005871726082018526	-0.0261164846381043	0.9670772429842824	0.5816593514058802	-0.2473730968323646	-0.2234811515478432	0.2480125029733387	0.7894137861795285	-1.963492910196508	0.7906240207908721	0.192638249094204	0.7715240162072443	0.2207451872507759	0.2605081744743932	2.722584476145541	-0.3941779780130999	0.1196675697265754	0.05253646756793651	0.1955858014994274	0.02646675319877777	-0.186470232338582	-0.04558447781925268	0	0	0	0	0.9999998507723332	0.6756440999532924	0.2203068263319733	0.1831248949413857	0.1362591115660541	0.8404764751230107	0.9999901426452978	0.2238213715798981	0.02000004817099088	0.02000001461762073	0.02000113319743495	0.02000001889794941	0.02000073930196003	0.7358922459132287	0.02006368037028396	0.02000125593374485	0.02000069076331279	0.02000768383035675	0.02073030666014888	0.3564049957903894	0.7847917272617264	0.02000055514068372	0.02000019591196081	0.02000000457961115	0.02000008893741479	0.2539023772908192	0.1076542482995536	0.02000041504474513	0.7456716186296629	0.9999997987362584	0.02000133845447609	0.0200005907989526	0.02000318696657946	0.02430833230339336	0.2692330707793433	0.02000000653164229	0.02000003431513307	-0.4091521991192157	1.995139050997681	4.474423994793868	-1.802688153222116	3.469879937049295	-2.285311862176381	0.05177139412456281	0.2408703213942938	-0.06101331060428646	0.9357044585033787	4.668484162176212	-1.837293757415687	-0.3985662968186111	-0.5133843059645732	0.5050663786592559	0.3216441832973624	1.353019360045945	-0.5387067662595523
0.268	0.9999996968129973	0.4980384682672112	0.2514412376705253	0.2293349720125294	0.1377321517658175	0.7301607003698132	0.9503209766183254	0.20115045390127	0.0200000788239943	0.02000002800786967	0.02000197239743041	0.02000003565152803	0.0200010484050949	0.7149839264437414	0.02019047047107649	0.02000275122281023	0.02000114334868568	0.02001115585512921	0.0204171032794256	0.329571614485029	0.7389179014896865	0.02000093366643263	0.02001789643608152	0.02000001164552512	0.02000013755947742	0.2452816328584449	0.1174869039710378	0.0200006180460716	0.5132841200863741	0.9565803846542043	0.0200023099841674	0.02000098678693144	0.02000696800271367	0.02830653824973612	0.1871080513141242	0.02000001574855554	0.02000005612399171	0.008921816300615735	-0.1181783131954014	-0.07081251114736031	-0.9889540444747034	0	0	0.280724992039854	0.1147067404585205	-0.00359080193157472	-0.03355704806882069	0.005816805929642581	-0.02881185184720791	0.9682499218248561	0.5910128426809506	-0.2478269952991223	-0.2303528413372904	0.2496079423095349	0.8058569078184172	-1.961913958216423	0.7882801185391894	0.1941983929097054	0.7884689463555075	0.2212745904466968	0.2688273735247286	2.721784533595413	-0.405782600381978	0.119779166717038	0.05903213050809224	0.1956384846722473	0.02622079392249584	-0.1865614158112325	-0.04558724157568968	0	0	0	0	0.9999996993300357	0.6966088282519154	0.2182227655106125	0.1794187427225952	0.1355825257791104	0.8520228653048998	0.9999818722295605	0.222279547606767	0.02000010401038364	0.02000003813321069	0.02000220291814576	0.02000004636810924	0.02000147120594072	0.7349441452075172	0.02011698580852442	0.02000240181607583	0.02000134875034968	0.02001519850326881	0.02140598229650654	0.3595309438069033	0.7890623905338091	0.02000108801719916	0.02000038872663467	0.02000001868039299	0.02000018440962467	0.2545190745716571	0.1050419226599349	0.02000082630022655	0.776976216067726	0.9999996136840383	0.02000258111094688	0.02000115309248941	0.02000609073569873	0.02381448649161967	0.2803228930464486	0.02000002233197992	0.02000007719783283	-0.4527909636986114	2.102991118403566	4.483033903984337	-1.771375818325804	3.585334277857306	-1.995188580243469	0.0578943481517317	0.2466188257669964	-0.06383796677544826	0.9533934351717529	4.769624440842961	-1.874798638372102	-0.4172397171421517	-0.5394286832485891	0.5306080775069875	0.3350918042070763	1.331343788054288	-0.540227077750392
0.27	0.9999997044021138	0.5138356615048496	0.2483742241506524	0.2246014268519932	0.1374704587145611	0.7392286107547271	0.9538230622132027	0.2030057562556089	0.02000007714396523	0.02000002723042272	0.02000190627400905	0.02000003459287682	0.02000103898621263	0.7163515612720396	0.02017596724242293	0.02000260176111301	0.02000111091744306	0.02001102158932809	0.02054039102915691	0.3321994700190099	0.7426278870652021	0.02000090603609211	0.02001564696577157	0.02000001131390908	0.02000013519994548	0.2461635688472651	0.1159983237523832	0.02000060877296137	0.5344211332065236	0.9596427604360902	0.02000223219330288	0.02000095775685553	0.02000659096835527	0.02768713107797412	0.1966461138484759	0.02000001519891377	0.02000005507635021	0.008684044712672225	-0.1196000950693216	-0.07278777672938169	-0.9862304845785645	0	0	0.2809551748955894	0.1154810330556376	-0.003657021868855695	-0.03265518140855351	0.0057564455042416	-0.03155697571792026	0.9694412641441053	0.6003209611874577	-0.2482942418254253	-0.2368250211949474	0.2512352459860977	0.8212732846085318	-1.960339981457683	0.7856486516929986	0.1957915107538476	0.804492875910932	0.221820216133325	0.2767257213214976	2.720961275156119	-0.4174931008072869	0.1199035828846205	0.06535479103313843	0.1956907026242532	0.0260017212461927	-0.1866525362955533	-0.04552250485796523	0	0	0	0	0.9999998582709291	0.7165170428651167	0.2157556875206314	0.1755084495474196	0.1348277196768051	0.8631403515941845	0.9999913804555873	0.2194910834718065	0.02000004597487712	0.02000001356041349	0.02000106385823705	0.02000001753250423	0.02000072182955732	0.733466671497165	0.02005464775508706	0.02000114273171335	0.02000064972905734	0.02000751820258198	0.02147521516848131	0.3627899536443517	0.7934460493312707	0.02000052465810312	0.02000018349770149	0.02000000412415762	0.0200000856290174	0.2556682494617955	0.1020316207777913	0.02000040182363283	0.810651122592602	0.9999998235874039	0.02000123710477097	0.02000055392031724	0.02000291199490116	0.02298809801317092	0.2922029471614129	0.02000000583388324	0.02000003295606397	-0.4985717825457233	2.215549593269038	4.481201185488842	-1.730923957339939	3.699341393286933	-1.696686457197996	0.06297195088635818	0.24932914663651	-0.06296406790192882	0.9706765692869572	4.869560960504804	-1.920550834537805	-0.4372409929481836	-0.5655406827918229	0.5672970933516681	0.3503703413810482	1.307417276593305	-0.535004278723107
0.272	0.9999997119605486	0.5297920783340196	0.2452867721423856	0.2198603039138693	0.1371656200319182	0.7484235568156793	0.9570786517795602	0.2044593419743959	0.02000007541013351	0.02000002642197033	0.02000184019716136	0.02000003350212533	0.0200010283860276	0.7175179985869307	0.02016229134652041	0.02000245780096955	0.02000107750320559	0.02001088440836298	0.02070281905907565	0.3349094734410061	0.7464328797495987	0.02000087823204849	0.02001368322418096	0.02000001096857626	0.02000013273387939	0.2470736239588754	0.1143811047449587	0.02000059904446739	0.5563174151004608	0.9624894610420612	0.02000215224076135	0.02000092796032447	0.02000622983705945	0.02706649642767361	0.2062877337420993	0.02000001463385647	0.02000005399531566	0.008443386481458259	-0.1210660210815557	-0.07475710311191169	-0.9830119574764393	0	0	0.2811869358067193	0.116284773091001	-0.003721391904432837	-0.03170718693796186	0.005690543972803485	-0.0343531809018877	0.9706511673873816	0.6095715996449587	-0.2487740127803543	-0.2428733488580244	0.2528923334991315	0.8356369026834992	-1.958771555499732	0.7827293868853904	0.1974157317148436	0.8195679293134879	0.222381193730661	0.2841747278733771	2.720114493708248	-0.4293048226332263	0.1200404675563255	0.07150000911000573	0.195742509859654	0.02581006431686315	-0.1867434650172219	-0.04539655956242786	0	0	0	0	0.9999997136408133	0.7351378623515794	0.2118521830232892	0.1703363539088052	0.1342228625891579	0.874016409715478	0.9999835945141443	0.2175615377941827	0.02000009980754728	0.02000003609263986	0.02000207140077707	0.02000004374798006	0.02000143386390139	0.7320370559161321	0.02010094857839332	0.02000218907106987	0.02000126848992635	0.02001488430421534	0.02226717690129245	0.3668908691663297	0.7992022011367147	0.02000103003556544	0.02000036583468322	0.02000001780229799	0.02000017802178311	0.2569267400849304	0.09971382532915536	0.02000080062074555	0.844061291781746	0.9999996579975502	0.02000239166792512	0.02000108302635035	0.02000558578137056	0.02256904635947926	0.3039062775795199	0.02000002099122359	0.0200000745794729	-0.5458549132100856	2.331989271177556	4.477009355155811	-1.681367969337213	3.811908360023788	-1.390485505440205	0.06801890693363577	0.2522308645261054	-0.06210434961606246	0.9880441894888973	4.971246019847671	-1.968271126040187	-0.4581216669840465	-0.5921736966310964	0.6070382950545501	0.3661381090657602	1.282327852056642	-0.5280316078898397
0.274	0.9999997191465674	0.545743010129021	0.2419624389054627	0.2149227578869596	0.136831943424684	0.7576862172252824	0.9601052047332194	0.2056209708229276	0.02000007381070388	0.02000002567490392	0.0200017798482878	0.0200000324972701	0.02000101822672773	0.7184664617734543	0.02015002186832118	0.02000232773917333	0.02000104659865512	0.02001075863441249	0.02091733212812494	0.3377908568910599	0.7504476334058893	0.02000085279126767	0.02001196902418471	0.02000001064937347	0.02000013045196085	0.2480274097384891	0.112729523542759	0.02000059004153614	0.579024192245134	0.9651358051882806	0.02000207882687425	0.02000090056005782	0.02000590488002379	0.02643459814259286	0.216043317703306	0.02000001411356787	0.02000005299862317	0.008199747053235756	-0.1225822942292378	-0.07671948301371802	-0.9792811085850367	0	0	0.2814203334818325	0.1171177493543219	-0.00378382003681604	-0.03071332397542891	0.005618997827153333	-0.03720181636305993	0.9718795029929292	0.6187508547181226	-0.249265437490623	-0.2484751398275379	0.2545770782365079	0.848927655272086	-1.957209255090212	0.7795233923878921	0.1990691352697502	0.8336723649414385	0.2229565979859734	0.2911482155431443	2.719243991569497	-0.4412129836669185	0.1201894625566538	0.07746472758111086	0.1957939607232907	0.02564512922578429	-0.1868340861667904	-0.04521607437354732	0	0	0	0	0.9999998651470746	0.7512583771814513	0.2049413348171462	0.1626749845732353	0.1336254042053646	0.883789592705881	0.9999920062812433	0.2160483342357745	0.02000004394101575	0.02000001257638991	0.02000100066414898	0.02000001627655925	0.02000070115129502	0.729687061518288	0.02004694538967737	0.02000103934273655	0.02000060926129311	0.02000737367190322	0.02257406911357017	0.3722314504162029	0.806639936946778	0.02000049689993957	0.02000017296897946	0.02000000370153749	0.02000008255203634	0.2584670487036395	0.0980502506875589	0.02000038963772967	0.8807225796785407	0.9999998433374135	0.02000114977766686	0.02000052070436228	0.02000267835489983	0.02162963301452899	0.3162405063958386	0.02000000518978052	0.02000003169391619	-0.59377300554638	2.451496649789435	4.479365154300233	-1.62279716785011	3.923040214424456	-1.077264952274265	0.07415215729200585	0.2576209477641754	-0.06409569234783102	1.005978936971236	5.077660942508682	-2.011860563148244	-0.4790105292032082	-0.6194920900640967	0.640957572511514	0.3812259751437354	1.257418492386232	-0.5250896194356344
0.276	0.999999726289727	0.5616361466549271	0.2383372139657481	0.2097315633719883	0.1364684014596248	0.7669806468101382	0.9629186244505573	0.20652028355678	0.02000007216754475	0.02000002490230314	0.02000171958039187	0.02000003146721048	0.02000100664772165	0.7191814640023891	0.02013843108225485	0.02000220187260555	0.02000101463070539	0.02001063193641511	0.02117279380692098	0.3408485487101822	0.7546777944427628	0.0200008272486703	0.02001047244738692	0.02000001031908298	0.02000012808329766	0.2490350315348069	0.111056370812904	0.02000058071147677	0.6025799484135026	0.9675956988066081	0.02000200436976339	0.02000087263122254	0.02000559379838201	0.02580729006941346	0.2259202339419257	0.02000001358080046	0.02000005197420614	0.007953019887082335	-0.1241546752943737	-0.07867387440074251	-0.9750205377400252	0	0	0.2816554260609859	0.1179796066071115	-0.003844214814907751	-0.029673884119998	0.005541700849335559	-0.0401042382729679	0.9731261127751175	0.6278430055343873	-0.2497676016932399	-0.2536095222379606	0.2562873191448876	0.8611311056117492	-1.955653651521831	0.7760330482463826	0.2007497634634729	0.8467904050961981	0.2235454536280035	0.2976223203483609	2.718349580761384	-0.4532126574336585	0.1203502050203361	0.08324732430653461	0.1958451069146952	0.02550495981409223	-0.1869242976163576	-0.04498805050214175	0	0	0	0	0.9999997268011054	0.767966035977254	0.1987867412215271	0.1556045741573356	0.1329790936742402	0.8936961745568813	0.9999843729878156	0.2143386974864086	0.020000095923698	0.02000003419853032	0.02000195197142392	0.0200000413434618	0.02000139130660906	0.7273793060406748	0.02008704767521178	0.02000199466304023	0.02000119002341577	0.02001461827914762	0.02334088338932497	0.3770600172401616	0.8133505071136777	0.02000097755910402	0.02000034652600486	0.02000001699021199	0.02000017209915596	0.2600556033350228	0.09609081844579924	0.02000077749065318	0.9169236535574895	0.999999693488316	0.02000222849868693	0.02000101994615363	0.02000515321848943	0.02139132333436525	0.328366659764723	0.0200000197551754	0.02000007215180375	-0.6423599107737854	2.57371682098786	4.485647010416645	-1.555394543470681	4.032719901132121	-0.7576841021001584	0.08079755378785219	0.2629754931859667	-0.06633823387069492	1.024104747731023	5.187173025205522	-2.054202298582577	-0.4997150335559799	-0.6470908596256231	0.671646462447535	0.3964613099425209	1.232286004105734	-0.5239692496941307
0.278	0.9999997330738802	0.5775438189156064	0.2345444281046709	0.2044123781245993	0.1360659931076343	0.7763114732056071	0.9655340254042851	0.2070411327190256	0.02000007065709911	0.02000002418977699	0.02000166468635551	0.02000003051993915	0.0200009957060535	0.7196655004273139	0.02012806851627459	0.02000208844642953	0.02000098523919205	0.02001051603545093	0.02147177683889219	0.3440089280931331	0.759030044012167	0.02000080393548545	0.02000916602338621	0.02000001001448708	0.02000012589624054	0.2500606038426849	0.1093183713800659	0.02000057212199495	0.6270131774406832	0.9698823901983139	0.0200019360519882	0.02000084698531868	0.02000531387816612	0.02519333526665459	0.2358868202724599	0.02000001309096333	0.02000005103132908	0.007703087453148016	-0.1257883839897544	-0.08061920037833112	-0.9702127846291553	0	0	0.2818922708386331	0.1188698553431751	-0.003902485405457519	-0.028589193727536	0.005458544120322616	-0.04306178966414178	0.9743908053009467	0.636830527593734	-0.2502795513046097	-0.2582575574921189	0.2580208715198132	0.872238000313183	-1.954105310061655	0.7722619951754197	0.2024556323537609	0.8589118063055461	0.2241467398438876	0.3035753541331228	2.717431083321524	-0.4652987524370001	0.1205223303062924	0.08884764883453738	0.1958959949453679	0.02538632210765449	-0.1870140115257563	-0.04471976947701026	0	0	0	0	0.9999998713739446	0.785673956788822	0.1941312756323901	0.1500810862119587	0.1321577987547455	0.9036308115734907	0.9999921187585905	0.209897104213915	0.02000004211583022	0.02000001166768216	0.02000094562098585	0.02000001512859009	0.02000068103939552	0.7246098117463324	0.02004097325220839	0.02000095270844971	0.02000057333379692	0.02000724745501637	0.02374547270522894	0.3811102170072431	0.8187488111438215	0.02000047247927371	0.02000016425162914	0.02000000331336674	0.02000007970621031	0.2608754894003182	0.09362292026489148	0.02000037900076173	0.956170697741717	0.9999998594136501	0.02000107073307788	0.02000049049664876	0.02000247698900237	0.02061742237907137	0.3402707230439141	0.02000000459905416	0.02000003053433612	-0.69188896815234	2.698698995992014	4.491179899975064	-1.47938429167951	4.140916228854826	-0.4323862538591977	0.08701311376583976	0.2677280826158017	-0.0678908016710407	1.041777411235706	5.298030668322278	-2.098108058648398	-0.521049492758925	-0.6744495685652967	0.7036628928636429	0.4122996196993722	1.206228496544346	-0.5213916758020544
0.28	0.9999997397961344	0.5935148090748508	0.2306554670080903	0.1990342760755519	0.135619862544848	0.7856787532320113	0.9679651387790872	0.2071032707146366	0.02000006911881374	0.02000002345679976	0.02000161026541161	0.02000002955359628	0.02000098367414583	0.7199151158150521	0.02011837064204692	0.02000197946386506	0.02000095532666608	0.02001039976531551	0.02180300518353914	0.3472364927551299	0.7634565489440784	0.02000078067804117	0.02000802538661449	0.02000000970140571	0.0200001236391148	0.2510568501969882	0.1074910038371322	0.02000056338913475	0.6523599184487083	0.9720079061254293	0.02000186670881464	0.02000082091809886	0.02000504567265054	0.02461050618849118	0.2459030759982552	0.02000001259163217	0.0200000500675807	0.0074498223987509	-0.127487999151795	-0.08255434905378303	-0.9648403017852577	0	0	0.2821309240043459	0.1197878832292929	-0.003958541664799564	-0.02745961693366683	0.005369416064332348	-0.04607577894402638	0.9756733523093027	0.6456941300639606	-0.2508002963720185	-0.262402331593609	0.2597755369061001	0.8822436802353368	-1.952564787493524	0.7682150485603012	0.2041847426565205	0.8700313178267657	0.2247593944780485	0.3089875995639807	2.716488331651458	-0.4774659911697313	0.1207054749656377	0.09426704768829702	0.1959466635756245	0.02528469999895337	-0.1871031548562198	-0.04441873722611307	0	0	0	0	0.9999997386193578	0.8036708955191029	0.1894269842641913	0.144433538089963	0.1313313586867585	0.9136106622993184	0.999984091594448	0.2056127500998939	0.02000009246671795	0.02000003245312702	0.02000184959395441	0.02000003915017785	0.02000135234543842	0.7217613927711864	0.02007673973630006	0.02000183741691567	0.02000112307907939	0.0200143806921543	0.02444904232215303	0.3851903852365265	0.8242028688825883	0.02000093180585361	0.02000033071915424	0.02000001624810165	0.02000016662746914	0.261475493737902	0.09104658433410961	0.02000075806576504	0.9951116496410617	0.9999997227494155	0.02000207580091048	0.02000096205472073	0.02000477688258174	0.02066868204022391	0.3517299574745726	0.02000001862678431	0.02000006993911616	-0.7423405042585344	2.82755068203984	4.494752715073907	-1.395065970418333	4.247561033627457	-0.1019755047300513	0.09333726385102169	0.2725019055465054	-0.06937588711342373	1.059545030850785	5.410182982685058	-2.143890198794216	-0.5427397921948728	-0.7009818484228774	0.7382265614573056	0.4282192193912261	1.179463346366793	-0.5181536165765529
0.282	0.9999997461754537	0.6095258938740357	0.2266560155835899	0.1935918015703295	0.1351381112232604	0.7950646050041726	0.9702250613320322	0.2066723485009568	0.02000006770729616	0.02000002278187765	0.02000156076749385	0.02000002866624095	0.02000097234306649	0.7199432047748526	0.02010971339359918	0.02000188132374254	0.02000092788752027	0.02001029363100038	0.0221652960613071	0.3505309891949934	0.76796205488979	0.02000075948004938	0.02000702966176962	0.02000000941331062	0.02000012155887325	0.2519276255711153	0.1056319998263608	0.02000055542264799	0.6773190635480644	0.9739837046762083	0.02000180307327235	0.02000079699769072	0.02000480424661433	0.02408236093879164	0.2559525556208312	0.02000001213317567	0.02000004918208114	0.007193088935923804	-0.1292573696095801	-0.08447817332724841	-0.9588854284914883	0	0	0.2823714404111585	0.1207329671504371	-0.004012294217645968	-0.02628555809398214	0.005274202542628842	-0.04914745869071393	0.9769734852476948	0.6544128186663126	-0.2513288151848636	-0.2660290043975913	0.2615491115694623	0.8911474744953102	-1.951032629900882	0.7638980829069227	0.2059350890544321	0.8801481092294537	0.2253823176905699	0.3138410696326719	2.715521168911613	-0.4897088904740661	0.1208992797498405	0.09950837549925828	0.1959971412530889	0.02519429671024242	-0.1871916697531055	-0.04409262650896924	0	0	0	0	0.9999998770018637	0.8206425437086099	0.1842804668783589	0.1386977281185357	0.1305927013084995	0.9230905969751341	0.9999917167381996	0.1995295830450525	0.02000004048169394	0.02000001083181777	0.02000089803391754	0.02000001408404805	0.02000066135739426	0.7189288788276241	0.02003638859954002	0.02000088062774089	0.02000054168719336	0.02000713647624232	0.02488862126545248	0.3893873401967423	0.8299062188545767	0.0200004510888234	0.02000015722035268	0.02000000296082225	0.0200000770889454	0.2602000227914549	0.08953769104094284	0.02000037073351835	0.9999835834458396	0.9999998727454648	0.02000099684743346	0.02000046272035208	0.02000230207427547	0.02027359111424941	0.3634532319161188	0.02000000406061929	0.02000002948013972	-0.793575352602703	2.961035447889653	4.496420120837908	-1.302775299449509	4.352572025583852	0.2329618894241609	0.1007059700085534	0.277004913416707	-0.07075912700831748	1.078129738902366	5.523741655057548	-2.191525631379196	-0.5646671226219625	-0.7286849572820937	0.7743691214886977	0.4445784151604532	1.152333887785469	-0.5156028573884262
0.284	0.9999997524820089	0.6255191399282973	0.2225257928241811	0.1880747862173839	0.1346338499073519	0.8044495439764147	0.972325639623739	0.2057204919968667	0.0200000662807662	0.02000002209114641	0.020001511989625	0.02000002776546263	0.02000095990538466	0.7197758560130073	0.0201016559409884	0.02000178735615048	0.02000090015230723	0.02001018783620251	0.02255106920257597	0.3538950705390702	0.7725577578131845	0.02000073845253998	0.02000616027676737	0.02000000911942316	0.02000011942578735	0.2526204514241091	0.1038241850821045	0.02000054760137776	0.7005264290726771	0.9758201872551618	0.02000173845496353	0.02000077273495549	0.02000457302801107	0.02360272986516636	0.2660559938012287	0.02000001166774084	0.02000004828169601	0.006932744370664361	-0.1310995375901243	-0.0863894906479967	-0.9523303730674529	0	0	0.2826138733642882	0.12170428502017	-0.004063654539030205	-0.02506746325241765	0.005172786982969807	-0.05227800537335787	0.9782908919284108	0.6629639730742292	-0.2518640584460461	-0.2691248286723188	0.2633393939736701	0.8989521331924176	-1.94950937065531	0.7593179045900801	0.2077046685609218	0.8892652266305008	0.2260143752098552	0.3181192664036338	2.714529449448652	-0.5020217434451638	0.1211033926303341	0.104575996527128	0.1960474435536871	0.02510803756686572	-0.187279513830224	-0.0437492199921317	0	0	0	0	0.9999997493207489	0.8371281331570064	0.1789629886538391	0.1327564504518523	0.1299387827282526	0.9325444875832148	0.9999826891160752	0.1936584932106414	0.02000008940852492	0.02000003085564465	0.02000176187712338	0.02000003716520611	0.02000131234913241	0.7163252984219426	0.02006882445660753	0.02000170649652728	0.02000106356308812	0.0200141737399555	0.025548082700416	0.3936674934430393	0.835813046689891	0.02000089208033754	0.02000031835130468	0.02000001558117848	0.02000016163921879	0.2592512265699094	0.08837933879256883	0.02000074440749424	0.9999846747705891	0.9999997471601502	0.02000193313541155	0.02000090885158477	0.02000445392413075	0.02038822000350294	0.3753167661063083	0.0200000176005608	0.02000006793494579	-0.8452829034333675	3.097516220661911	4.497593324748872	-1.202922004703831	4.455843684788002	0.5718679560673654	0.1082608712763788	0.2817054045376115	-0.07226672241191434	1.096720959585679	5.638590459529494	-2.239714831967083	-0.5881323460072625	-0.759881417145113	0.8095417057832897	0.4623460998121789	1.124689540455341	-0.5128583926468058
0.286	0.9999997584621249	0.6414634742512213	0.2182718271969498	0.182502429770054	0.1341169346148149	0.8138140334390965	0.9742782268623461	0.2042089352736839	0.02000006497672351	0.02000002145631221	0.0200014677644215	0.0200000269397826	0.02000094821025499	0.7194359393574202	0.02009448087985009	0.02000170291253729	0.02000087479653424	0.02001009153420484	0.02295544052676413	0.3573172076904622	0.7772359724170709	0.02000071934496556	0.02000540135066039	0.02000000884966613	0.02000011746424848	0.2531287329172004	0.1021067729292468	0.02000054053331827	0.7219455502457336	0.9775272633229315	0.0200016792022539	0.02000075049405054	0.02000436497831585	0.02317852803679195	0.2762154904597919	0.02000001124096221	0.02000004745578223	0.006668640780300863	-0.133016683661234	-0.08828708275370928	-0.9451572154469718	0	0	0.2828582744353424	0.1227009264372215	-0.004112535037312263	-0.02380581971417229	0.00506505055262159	-0.0554685011317516	0.9796252133780932	0.6713234366851759	-0.2524049534415209	-0.2716791325990859	0.2651441910986264	0.905663373358487	-1.947995528699741	0.7544821231257441	0.2094914877634667	0.897389150027636	0.2266544010711365	0.3218069710408348	2.713513039260409	-0.5143986038774641	0.1213174718083085	0.10947577524073	0.1960975706265935	0.02501757071310355	-0.1873666603282677	-0.04339635654523415	0	0	0	0	0.9999998820895055	0.853298364826504	0.1738372074984198	0.1273780034038249	0.1293170447999149	0.9414824248206652	0.9999905984464176	0.1857104693292918	0.02000003907004452	0.02000001007093386	0.02000085838679515	0.02000001314353727	0.02000064164451781	0.713656091269252	0.02003293329795058	0.02000082205532583	0.02000051425818546	0.02000704238088602	0.02595289852479455	0.3976819128347086	0.8413815471541982	0.02000043301279944	0.0200001519692055	0.02000000264510619	0.02000007471263406	0.2573572347073889	0.08756625221299731	0.02000036491676049	0.9999950790698031	0.9999998838796615	0.0200009288316679	0.02000043736766619	0.02000215224146356	0.02016659141076257	0.3870761193320807	0.02000000357185593	0.02000002852749115	-0.8971820480979761	3.235528258949365	4.499119315040843	-1.095948776822421	4.557263128468954	0.9141972973592933	0.1150320710382547	0.2873133375020948	-0.07429164498939025	1.11438713371098	5.754514520557241	-2.287405690930893	-0.6139882672211632	-0.7943764076180613	0.8427373218635525	0.4818913065562745	1.096343180739711	-0.5088689855461235
0.288	0.9999997643619249	0.6573964165825037	0.2139349546484722	0.1769212123944035	0.1335842640623532	0.8231477988723926	0.9760930141176533	0.2020875145800573	0.02000006367230088	0.02000002080996382	0.02000142461104906	0.02000002610570526	0.02000093557767173	0.7189202068636809	0.02008783368125536	0.02000162252943474	0.02000084945988749	0.02000999685327126	0.02337055450401355	0.3607686618232496	0.7819599305579631	0.02000070058146442	0.02000473875609539	0.02000000857617499	0.02000011546368797	0.2534066528147108	0.1004637537638934	0.02000053375026094	0.7417625918454515	0.9791139280324981	0.02000161920999982	0.02000072800324032	0.0200041656046555	0.02280003813736282	0.2863953214828333	0.02000001080932466	0.02000004661998667	0.006400626779323491	-0.1350100827961758	-0.09016969542069561	-0.9373479203590551	0	0	0.2831046932948256	0.1237219028784924	-0.004158849136026738	-0.02250115478026077	0.004950872362425708	-0.05871991653199878	0.9809760408463537	0.6794656121911571	-0.2529504081619296	-0.273683279342643	0.2669613239991259	0.9112894776516116	-1.946491607054136	0.7493990229040737	0.2112935693217929	0.9045293960240992	0.227301199988898	0.3248900412941187	2.712471816489191	-0.5268332702934644	0.1215411887032028	0.1142150603583091	0.1961475046402013	0.02491326692904051	-0.1874530981817655	-0.04304187967092532	0	0	0	0	0.9999997590102351	0.870353385977949	0.1691084442086941	0.1222539907340399	0.1286082430097266	0.9505537940736735	0.9999794126540849	0.1777383811261163	0.02000008679448795	0.02000002940561501	0.02000169021614092	0.02000003538230841	0.02000127427432219	0.7107049148225294	0.02006274566355482	0.02000160121438846	0.02000101315112154	0.02001400652744388	0.0265320939821821	0.4014335296392171	0.8465140841188546	0.02000085925483119	0.02000030949695792	0.02000001498317256	0.02000015710489599	0.2551101133594973	0.08640228796373682	0.02000073473571736	0.9999927681805839	0.9999997675350906	0.02000180304549345	0.02000086045517755	0.02000417372962067	0.02026675316481589	0.3983180925850115	0.02000001667089213	0.02000006612832771	-0.9493836756098012	3.376672591875622	4.498546925971265	-0.9823612874162594	4.656707072010719	1.259424036819519	0.1218742165200956	0.2930567475212403	-0.0762890728740986	1.132022825525426	5.870966083423309	-2.336406072189694	-0.6413124637646337	-0.8312927449944124	0.8766487094127497	0.5026677731949211	1.067581576984765	-0.5043091172184665
0.29	0.9999997699536253	0.6733227527475908	0.2094941296257788	0.1713262869536358	0.1330394095356053	0.8324264048594968	0.9777798659469705	0.1993465224360123	0.02000006248360155	0.02000002021687492	0.02000138562228419	0.02000002534232026	0.02000092378441799	0.7182261562002966	0.0200819172175511	0.02000155039683315	0.02000082638122101	0.0200099114620997	0.02379242157910574	0.3642432258173354	0.7867248826693046	0.0200006835972391	0.02000416036787805	0.02000000832552788	0.0200001136265486	0.2534560862393698	0.09885356138926225	0.02000052765202898	0.7601174337863124	0.9805887509000334	0.02000156427574157	0.02000070740805652	0.0200039860771131	0.02246702931352472	0.2965591687326818	0.02000001041399614	0.02000004585441419	0.00612854936975802	-0.1370800675494498	-0.09203603825867471	-0.9288843574205319	0	0	0.2833531775671054	0.1247661578835899	-0.004202511351786738	-0.02115403423502679	0.004830129708641228	-0.06203309375955981	0.9823429130359524	0.6873635601657253	-0.2534993153020645	-0.2751306032544714	0.2687886325292906	0.9158409137174806	-1.944998091607655	0.7440774370504437	0.2131089576310113	0.9106981341524458	0.2279535492821489	0.3273551950091766	2.711405671952409	-0.5393192661815945	0.1217742308959121	0.1188026627847934	0.1961972072268009	0.0247842192660364	-0.1875388319726533	-0.04269358817865641	0	0	0	0	0.9999998867252331	0.8862505574207586	0.1632589445516283	0.116652679413421	0.1280561950829975	0.9586888151696267	0.9999881325914218	0.1685161870439728	0.02000003787550613	0.02000000938241137	0.02000082665933596	0.02000001230129691	0.02000062317457764	0.7077032116614227	0.02003020104164877	0.02000077470584812	0.02000049112887966	0.02000697556984519	0.02689235066431561	0.4054447666743458	0.8521923319913568	0.02000041846303775	0.02000014847122562	0.02000000236145019	0.0200000725513661	0.2529320370851769	0.08506826477474154	0.02000036066398456	0.9999971517824175	0.9999998931544734	0.02000086758962203	0.02000041441032839	0.02000202105009759	0.02011769270142533	0.4093666615354952	0.02000000312951104	0.0200000276692306	-1.00196829394884	3.52246568461773	4.49406687764526	-0.8626876135500063	4.754045274319091	1.607035700424971	0.129785364976319	0.2975148333148673	-0.07729712545534881	1.150478344471789	5.98751111537734	-2.388538825732177	-0.6689787874469116	-0.8703333489947759	0.9133504714982049	0.5239314843191722	1.038736175657722	-0.5000653598548047
0.292	0.9999997754632135	0.6891718719823069	0.2048736981824245	0.165663065444619	0.1324997361005779	0.8416167293467044	0.9793474661012593	0.1960003696077127	0.02000006130937746	0.02000001961629183	0.02000134807734568	0.02000002457518578	0.02000091114183162	0.7173774884984885	0.02007644983787547	0.02000148207320141	0.02000080353014313	0.02000983049810618	0.02421525234498387	0.3677641365851433	0.791571046727152	0.02000066715768987	0.02000365549751565	0.02000000807274445	0.02000011176247204	0.2533313260497873	0.09728213525158745	0.02000052186707312	0.7771288998444569	0.9819595102504308	0.02000150902010627	0.02000068667006431	0.0200038139312362	0.02217187794574595	0.3067160125522966	0.02000001001550042	0.02000004508278329	0.005852255860225799	-0.1392259895234543	-0.09388478453662899	-0.9197483203212186	0	0	0.2836037727038637	0.1258325778506123	-0.004243437370455543	-0.01976506143274383	0.004702698344668375	-0.06540872937572587	0.9837253135067051	0.6949891005546105	-0.2540505561384654	-0.2760163314678399	0.270623979347734	0.9193299150078871	-1.943515450132677	0.7385266195307937	0.2149357237577111	0.9159097608721569	0.2286102003733008	0.3291897519413861	2.710314509714733	-0.5518498137997991	0.1220163050335262	0.1232488317422396	0.1962466169264059	0.02461824249391354	-0.1876238817983073	-0.04235918745387614	0	0	0	0	0.9999997678721043	0.9014605075810296	0.156882955593466	0.110527798156523	0.1276271189409541	0.9667215282778125	0.9999719705686899	0.1596669857353183	0.02000008464383288	0.02000002810204627	0.02000163485507847	0.02000003379680581	0.02000123738361592	0.7049736897133925	0.02005794922044149	0.02000151661401957	0.02000097055878098	0.02001390509338719	0.02739735501550929	0.4097298570868738	0.8583895750578113	0.02000083381831991	0.02000030434374794	0.02000001444841441	0.02000015300866622	0.2513028316952932	0.08396985642217651	0.02000072744648665	0.9999952988395884	0.9999997844721183	0.02000168814278519	0.02000081702780837	0.02000393030370441	0.02020059758259895	0.4206016217997681	0.0200000158306234	0.02000006450228233	-1.054293991300734	3.671058373185597	4.489327511989016	-0.7374879857997255	4.849126105312567	1.956553053701213	0.1378998298611732	0.3019761707944346	-0.07840629811507618	1.168874431009082	6.10476737116032	-2.44090495068526	-0.6978146697522801	-0.9114087882735664	0.9491331729519813	0.5462837006284854	1.009727300484436	-0.4961712171702619
0.294	0.9999997806828732	0.7048666412632454	0.1999949944449103	0.1598800970186959	0.1319938461075527	0.8506885941322985	0.9808044480082699	0.1920406991840479	0.02000006024564123	0.02000001906633818	0.02000131435835381	0.02000002387450498	0.02000089931574901	0.7164231700581118	0.02007159453937023	0.02000142093090504	0.02000078278355297	0.02000975841209787	0.02463363217996374	0.371355658908564	0.7965452919305757	0.02000065236950556	0.02000321484106676	0.02000000784154547	0.02000011005421581	0.2531060209776198	0.09577101463949594	0.02000051667698695	0.7929069802862664	0.983233616132885	0.02000145856656332	0.02000066771338262	0.02000365899582976	0.02191281705225548	0.3168843900583068	0.02000000965093529	0.02000004437693057	0.005571595881779018	-0.1414461695175502	-0.09571457104398118	-0.9099215370497852	0	0	0.2838565218835617	0.1269200044122278	-0.004281544122918495	-0.01833487816872488	0.004568452793319604	-0.06884735553206249	0.9851226683123783	0.7023129190590256	-0.2546030042113449	-0.2763374904446425	0.2724652528634482	0.9217699418928424	-1.942044131593303	0.7327561104045598	0.2167719692975481	0.9201803509158077	0.2292698796119554	0.3303812813061079	2.709198247732393	-0.5644177950620393	0.1222671396794488	0.1275652322325487	0.196295646629637	0.02440187218116397	-0.1877082830289978	-0.04204624005893395	0	0	0	0	0.9999998909617938	0.9151341831095544	0.1492301448006813	0.1039234692858693	0.1276022185227682	0.9738388992598188	0.9999816748698405	0.1491465983058022	0.02000003694279028	0.02000000876873912	0.02000080375360616	0.02000001155929521	0.02000060465252976	0.7029669788465768	0.02002817978001603	0.02000073833921277	0.02000047201254189	0.02000694119626601	0.0276716265378333	0.4143532391499392	0.8654064335085586	0.02000040787427323	0.02000014698096806	0.02000000210970019	0.02000007061515142	0.2502824814657156	0.08304361432257308	0.02000035730699868	0.9999979969306191	0.9999999008610868	0.02000081430404096	0.02000039398229668	0.02000190872552722	0.02009100081793933	0.4319567139557109	0.02000000273084085	0.02000002689937396	-1.105634774063972	3.820408107619305	4.487932508009993	-0.607328092817626	4.941782650319071	2.307518901464235	0.1454102285828977	0.3075109547781341	-0.08056324798397173	1.186367868723682	6.223221013912456	-2.490514910262945	-0.7283830974673321	-0.9544237535980843	0.9803215668780476	0.5704764449440237	0.9804417890674569	-0.492454254143286
0.296	0.9999997858196953	0.7203945041306318	0.1948420626264005	0.1539807602715285	0.1315353018266418	0.8596218927355831	0.9821577424217822	0.1874335180146164	0.02000005921657162	0.0200000185129856	0.02000128262127958	0.0200000231748153	0.02000088668410737	0.7153906521074926	0.02006714495284295	0.02000136368114579	0.020000762538063	0.02000969337221114	0.02504100302422924	0.3750132858010085	0.8016506756110032	0.02000063838790667	0.02000283038816551	0.0200000076096693	0.0200001083305499	0.2527993784924635	0.0943154642005866	0.02000051176038885	0.8075469425153653	0.9844177939487141	0.02000140822106221	0.02000064872242815	0.02000351057345875	0.02168405905287865	0.3270621773606341	0.02000000928474521	0.02000004366850927	0.005286423496224364	-0.1437378399877358	-0.09752399796726618	-0.8993856761696515	0	0	0.2841114659331114	0.1280272478004848	-0.004316749863400757	-0.01686416682316257	0.004427266692279623	-0.07234932030169192	0.9865343438309617	0.7093046817204963	-0.2551555288339428	-0.276092800795068	0.2743103691792979	0.9231750588465153	-1.94058456569503	0.7267755936569206	0.2186158292101463	0.9235270214131703	0.2299312884288101	0.3309171795765227	2.708056818573042	-0.5770157030988473	0.1225264881261899	0.131764924250986	0.1963441810178277	0.02412036284304308	-0.1877920859793627	-0.04176211586777442	0	0	0	0	0.9999997759693803	0.9293259436510108	0.1419364771845716	0.09755852566013444	0.1275351209687625	0.9810109934650215	0.9999470696568404	0.1386028980767196	0.02000008305938688	0.02000002694889725	0.02000159846237844	0.02000003241096939	0.02000120111293501	0.7008713874367326	0.02005459518481151	0.02000145530325058	0.02000093691495362	0.02001387129451212	0.02806599040385268	0.4187627727505419	0.8720965890389948	0.02000081687650847	0.02000030342953569	0.02000001397540893	0.02000014935077245	0.2490298974970312	0.08202849448974159	0.02000072135029798	0.9999964985198447	0.999999798519926	0.02000158892805671	0.02000077857757585	0.02000372245536734	0.0201613453283184	0.4431757344722175	0.02000001507603966	0.0200000630503421	-1.155954637942788	3.971023299863561	4.488256666239704	-0.4727691241724594	5.031804270889715	2.659531910145612	0.1527542442393184	0.3126826042299323	-0.0826129006668181	1.203440234900703	6.342123215086456	-2.538808541499145	-0.7598223023020919	-0.9990887949011831	1.008730734488107	0.595922231833918	0.9510744110772912	-0.4887461562618232
0.298	0.9999997906850112	0.7358755014952209	0.1894646987683474	0.1480310378352725	0.1311351937444327	0.8684310651170045	0.9834287808679754	0.1820351789696715	0.02000005829031413	0.02000001800719942	0.02000125435169013	0.02000002253690746	0.02000087492181532	0.7143046401606988	0.02006320258868929	0.02000131265637647	0.02000074425927636	0.02000963664215896	0.0254314506807759	0.378722140241003	0.8068750393924622	0.02000062591650075	0.0200024949049641	0.02000000739785407	0.02000010675269981	0.2523719380275938	0.09291346299977075	0.02000050734323306	0.8211377702365132	0.985518450471278	0.02000136235066681	0.02000063138530518	0.02000337690554331	0.0214835250124046	0.3371825415918196	0.02000000895016064	0.02000004302151143	0.004996599449293344	-0.1460970792893719	-0.0993116287730573	-0.8881223524973252	0	0	0.2843686432815318	0.1291531011554584	-0.004348974254826853	-0.01535365399291389	0.004279013185726154	-0.0759147673223021	0.9879596448690556	0.7159331663114546	-0.2557069983464213	-0.2752825564159232	0.2761572724754425	0.9235592163645188	-1.939137162770981	0.7205947428198061	0.2204654730597993	0.9259671949061634	0.2305931024135499	0.3307841627022935	2.706890170260941	-0.5896355826333015	0.122794131165404	0.135862345107707	0.1963920739967121	0.02375768405226772	-0.1878753554655978	-0.04151394173233125	0	0	0	0	0.9999998948545697	0.9456079827766167	0.1348011086910998	0.09203112154715594	0.1278468351343759	0.988198277903603	0.999941455496926	0.1240994156360181	0.02000003627171989	0.02000000822580987	0.02000079004385752	0.02000001091132261	0.02000058696662719	0.6994801680040443	0.02002677776699423	0.02000071290491279	0.02000045738763797	0.02000694132823473	0.02822598159048696	0.4232488766319297	0.8791872059266503	0.02000040142239724	0.02000014756482362	0.02000000188549061	0.02000006887069532	0.2470401440644717	0.08116987298730161	0.02000035431292267	0.9999984391745369	0.9999999072411818	0.02000076830085187	0.02000037584168008	0.02000181051193251	0.02007478171561143	0.4529743464207603	0.02000000237442841	0.02000002621666092	-1.205362689179647	4.123837280121639	4.48796390082646	-0.3343622982831848	5.11895816498191	3.012218032571147	0.1595651188249405	0.3170903776051647	-0.08426228758950458	1.219815038450395	6.461077814648231	-2.58694649172904	-0.7917562102736183	-1.044956427053901	1.036912171871116	0.6217888553823453	0.9218151139643862	-0.4849996405438718
0.3	0.9999997954701224	0.7513459259550495	0.1838745569473521	0.1420679657728853	0.1308179720253479	0.8771175283623586	0.9845173341547769	0.1757264715559798	0.02000005741313646	0.02000001750102906	0.02000122855219385	0.02000002190353861	0.02000086240849839	0.7132125808226792	0.02005962342363748	0.02000126558193701	0.02000072671730601	0.0200095895079516	0.0258001925027477	0.3824973089861226	0.8122515104568836	0.02000061448883583	0.02000220247042376	0.02000000718608752	0.02000010516480979	0.251812659813927	0.09156342653037379	0.02000050311450663	0.8337576577462937	0.9865414000678908	0.02000131691470056	0.02000061408151026	0.02000324850935985	0.02130682872633311	0.3472034200348982	0.02000000861543291	0.0200000423755326	0.004701993533055436	-0.1485187472304319	-0.1010759901182285	-0.8761131459077953	0	0	0.2846280899377548	0.1302963545938954	-0.00437813846057822	-0.01380411460775208	0.004123565350011622	-0.07954361617656297	0.9893978130143777	0.7221664136814492	-0.2562562831518277	-0.2739084932614867	0.2780039341670418	0.9229355212003728	-1.937702313937036	0.7142230624586625	0.2223191049902933	0.9275178435709293	0.2312539695026916	0.3299677277761881	2.705698267227656	-0.6022689656611923	0.1230698798283086	0.1398732934504532	0.1964391461230096	0.02329651574372365	-0.1879581702764338	-0.04130855177188252	0	0	0	0	0.9999997834324105	0.9608949546747259	0.1275009711022477	0.0864059830220196	0.1283345652423245	0.9951906820452215	0.9973211903431133	0.1097698875337016	0.02000008197567007	0.02000002593130719	0.02000158061540418	0.02000003120625362	0.02000116582407467	0.6985339520830227	0.02005240069349945	0.02000141513279262	0.02000091189905439	0.02001390814809222	0.02850802256150514	0.4280540365366601	0.8868990277924991	0.02000080828312213	0.02000030679522079	0.02000001355254104	0.02000014603780419	0.2452255226776345	0.08022560689732437	0.02000071546758895	0.9999971695376827	0.9999998101177205	0.02000150399225156	0.02000074442537905	0.02000353769768752	0.02013621239272755	0.4629210144944824	0.02000001440462796	0.02000006177230845	-1.253661681592519	4.278954664201001	4.486869379476946	-0.1926294323323419	5.202961960847258	3.365259388421049	0.165900491707639	0.3207174180671065	-0.08517371656134214	1.235684590196173	6.580120014561821	-2.634371918017795	-0.824155744557468	-1.09199477665013	1.065226315197609	0.6480041904188872	0.8927723437003093	-0.4815779973926236
0.302	0.9999998000035552	0.7671698408708025	0.1780280352737255	0.1360452534398632	0.1305793513631308	0.88562462802905	0.9849233695273794	0.1682841759032372	0.02000005662705415	0.02000001703896604	0.02000120575288396	0.02000002132698122	0.02000085071829059	0.7120913044366662	0.02005645520436788	0.02000122369577148	0.02000071089891831	0.02000954985853283	0.02614689412453899	0.386352279418509	0.8177935984161777	0.02000060437881024	0.02000194736828641	0.02000000699283215	0.02000010371226497	0.2511433865161316	0.09030382289278854	0.020000499306156	0.8454800993330421	0.9874921814626386	0.02000127562188662	0.02000059830059491	0.02000313270244861	0.02115205657347985	0.3569932909381129	0.02000000831005554	0.02000004178679962	0.004402487087306943	-0.1509964324219305	-0.1028155718290919	-0.8633396554132142	0	0	0.2848898394993582	0.1314558076901629	-0.004404165245787897	-0.01221637581950713	0.003960796661944138	-0.08323554540894254	0.9908480253650258	0.7279719144722006	-0.256802258438175	-0.2719736469020759	0.279848350431372	0.9213155724111712	-1.936280391612086	0.7076697315359113	0.2241749619975722	0.9281947864866009	0.2319125069242903	0.3284516212139684	2.704481091412519	-0.6149068060558689	0.1233535780913208	0.1438149146206518	0.1964851820190773	0.02271824354899795	-0.1880406225331332	-0.04115243976704504	0	0	0	0	0.999999898543297	0.9856743901931163	0.1192144245204146	0.0799913108000662	0.1286771470274058	0.999831199951763	0.9833219829331302	0.08935208439725519	0.0200000357759148	0.02000000774285625	0.02000078299710085	0.02000001034488767	0.02000056905227811	0.6963524421337542	0.02002569968018805	0.02000069363225679	0.02000044532837126	0.02000697529429783	0.02861730281546681	0.4328855127064939	0.8944374296729454	0.02000039803432263	0.02000014990285804	0.0200000016850012	0.0200000672857676	0.2434334491972925	0.08021786936621947	0.02000035154429495	0.9999987010151185	0.9999999124933234	0.02000072921090182	0.0200003596796725	0.02000172131974517	0.02006431353843633	0.469201255868612	0.02000000205956981	0.0200000256232874	-1.300586644723245	4.436144038123189	4.485189293310026	-0.0480745261155119	5.283513749418446	3.718354801824309	0.1672115483852825	0.325275563919224	-0.0879142262709819	1.250079413608822	6.699977143301855	-2.679382549770258	-0.8568603095507321	-1.138667684135553	1.093160782299727	0.6746779897104469	0.8639589416206387	-0.4787623421696282
0.304	0.999999804475851	0.7832286188947136	0.1719105859779371	0.129926253054869	0.1303930743772202	0.8936975561461236	0.984299744339667	0.1594846519085884	0.02000005588221853	0.020000016577385	0.02000118515076683	0.0200000207560693	0.02000083827146316	0.7108799214450133	0.02005355021064872	0.02000118474734048	0.02000069562288291	0.02000952157708985	0.02647067511741272	0.3902561952021146	0.8234446041997596	0.02000059522061312	0.02000172520110263	0.02000000680004264	0.02000010225173268	0.2503738878789394	0.0892017577755292	0.02000049566129055	0.8563703451192815	0.9883758208464787	0.0200012350246933	0.02000058258113999	0.02000302065241884	0.02101590075637274	0.3664154505420951	0.02000000800615565	0.02000004120345111	0.004097975577829821	-0.1535224139089123	-0.1045288270142093	-0.8497835923753267	0	0	0.2851539231809818	0.1326302800682577	-0.004426979084869732	-0.01059132042533781	0.003790581493624277	-0.08698997840804731	0.9923093936120099	0.7333168271002326	-0.2573438066535932	-0.2694822068279952	0.2816885386774516	0.918708886318105	-1.934871750295065	0.7009434583570485	0.2260313110676871	0.9280120648318151	0.2325672972577173	0.3262173374078123	2.703238643475575	-0.627539414664849	0.1236451055580912	0.1477056874580877	0.1965299277820119	0.02200295606157406	-0.188122816968711	-0.04105171344933804	0	0	0	0	0.9999997907707727	0.9998974520171449	0.111155113393628	0.0735542209305161	0.1288654887355485	0.9998955882253937	0.9689943721011338	0.06887911184968923	0.02000008104960364	0.02000002501473119	0.02000156943419995	0.02000003014157096	0.02000113059174643	0.6937660398080214	0.02005018809158661	0.02000137737794248	0.02000088875781724	0.02001400692291606	0.02884160503545364	0.4372237790318017	0.9011146095314121	0.02000080297275493	0.02000031249638778	0.02000001317332749	0.02000014300759648	0.2416544714311532	0.08059084868461251	0.0200007104117584	0.9999975833559369	0.9999998196238296	0.02000143230298866	0.0200007138262713	0.02000336493280675	0.02011979907596363	0.4752123564201658	0.02000001381701677	0.02000006067918605	-1.34595621293024	4.594686363542058	4.482594356947072	0.09883413511752359	5.360277854116502	4.071218718108788	0.1631191211231706	0.3304222895895305	-0.09205895700532292	1.263315532785042	6.820273240909232	-2.722012042245749	-0.8897028343900807	-1.186457984057208	1.121684181590897	0.7013707306110374	0.8353597282690791	-0.4759220997103121
0.306	0.9999998087241362	0.7985629961702858	0.1654765505485809	0.1235192848506828	0.1301029474168937	0.9011797152666796	0.9826150974460225	0.1487537289930392	0.02000005520622549	0.02000001615545338	0.02000116659859433	0.02000002023581758	0.02000082674478671	0.709279681158782	0.02005093211681484	0.0200011494804703	0.02000068167030869	0.02000949885135422	0.02677969490358326	0.3940559961500387	0.8289315240349165	0.02000058697564021	0.02000153138557701	0.02000000662421304	0.02000010091550469	0.2495559430603316	0.0882815088174992	0.0200004924015834	0.8664899912660601	0.9891971059866891	0.02000119823085946	0.02000056824896276	0.0200029192110493	0.02089671109817961	0.3752769932962424	0.02000000772949619	0.02000004067358171	0.003788371235079753	-0.1560876481743547	-0.1062141724604388	-0.8354269398075925	0	0	0.2854203698631451	0.1338186187006441	-0.004446506275722056	-0.008929889325316943	0.003612795633945788	-0.09080607406504247	0.9937809636693402	0.738168241297642	-0.257879819650584	-0.2664393733065063	0.283522532890841	0.9151224853054611	-1.933476727645827	0.6940523638899049	0.2278864450591707	0.9269814650790446	0.2332168834293863	0.3232436893505166	2.701970944154632	-0.6401563966142485	0.1239443801143898	0.1515654134209887	0.1965730883906724	0.02112944714375466	-0.1882048701069601	-0.04101205158884474	0	0	0	0	0.9999999024243548	0.9999907225389795	0.1016074430418949	0.06349098614525558	0.1263957091014433	0.9999722165254521	0.9520785520269776	0.03760321889898336	0.02000003518154495	0.02000000729149238	0.02000077029699124	0.02000000982468429	0.02000055305207236	0.6831627609385622	0.02002385092283727	0.02000066460743777	0.02000043090603788	0.02000702374320181	0.02902961677599613	0.4385202887655847	0.9014447635183317	0.02000039243615969	0.02000015160864497	0.02000000150541913	0.02000006582742466	0.240811164757573	0.08114889796258405	0.02000034965864328	0.9999988674127654	0.9999999167741883	0.02000069656915686	0.02000034511999366	0.02000163515982385	0.02005739929249419	0.4759606265185094	0.02000000178740148	0.02000002512875408	-1.389535461239812	4.753931156947711	4.479117315787267	0.2476492232352646	5.432908886867908	4.423558284790284	0.1594697240081396	0.333275401925252	-0.09427737085520438	1.27835477468165	6.940055740215546	-2.763283050927512	-0.9229047703800374	-1.233862543070951	1.150269978447092	0.7273232430546906	0.8068450652825797	-0.4724086841119602
0.308	0.9999998129580298	0.8127968626556653	0.1587045736645352	0.1166932804360257	0.1295904609201719	0.9081373029414128	0.9798459338229143	0.136475982714921	0.02000005452680033	0.02000001573089973	0.02000114798143639	0.02000001971744352	0.02000081480359695	0.7070347589039275	0.0200483334331637	0.02000111383980827	0.0200006673120768	0.02000948567973914	0.02707981960677318	0.3976628430957919	0.8340726557731721	0.02000057873963851	0.02000136239100486	0.02000000644928624	0.02000009957160444	0.2487363849051741	0.08748783116491964	0.02000048940548223	0.8758941204087166	0.9899603812802218	0.02000116233385559	0.02000055398319056	0.02000281982497257	0.02079196694134193	0.38344752537391	0.0200000074561577	0.02000004015497321	0.003473605694744957	-0.158681778738016	-0.1078699893340505	-0.820252151160805	0	0	0.2856892061522387	0.135019703214464	-0.004462675057554235	-0.007233083230148034	0.003427316824200565	-0.09468272029447279	0.9952617157722319	0.7424934621385804	-0.2584092005813176	-0.2628512142701641	0.285348378357614	0.9105606007594048	-1.932095645743991	0.6870038912599203	0.2297386778413677	0.9251121449078574	0.2338597630169541	0.3195064391438631	2.700678035729742	-0.6527465902975604	0.1242513605602541	0.1554152032684368	0.1966143251218249	0.02007522347620415	-0.1882869093683957	-0.04103866282251867	0	0	0	0	0.9999997988604568	0.9999897969481026	0.09259492417854179	0.05400686906586579	0.1240159695888848	0.9999624291752037	0.9349346759714103	0.02008115240475073	0.02000007964385595	0.02000002412979571	0.02000153131187154	0.02000002913047975	0.02000110104532862	0.6724763422602149	0.02004525603396254	0.02000130098898981	0.02000085449832636	0.02001411113214328	0.02932153171350231	0.4402137432245884	0.9023252358154175	0.02000078662332885	0.02000031366929755	0.02000001283581016	0.0200001402149601	0.2399978757597061	0.08104786971328116	0.0200007080215337	0.9999978516374289	0.999999827316409	0.0200013727634869	0.02000068620209437	0.02000319424471208	0.02010860453759994	0.477172302301413	0.02000001331571832	0.02000005979584077	-1.43072224068304	4.913945424526998	4.476824922095396	0.3979647123825198	5.50105169227418	4.775043253570353	0.1577522779765047	0.3353929080385691	-0.09551241012027943	1.295388949042228	7.059261617509512	-2.803348699833844	-0.9565011247947292	-1.281870423869769	1.177158780447868	0.7534597458978686	0.7779927097359709	-0.4685408730704484
0.31	0.9999998169919823	0.8260121223377911	0.151310929459145	0.1090321698827443	0.1287935038936466	0.9146057194271388	0.9758960680520764	0.124466528913934	0.02000005390076396	0.02000001534202005	0.02000113052626717	0.02000001924436077	0.02000080365481665	0.7040287990863795	0.0200459420992544	0.02000108065375199	0.02000065385082917	0.0200094754690232	0.02738495992997398	0.4010879128191465	0.8388561487544682	0.02000057102303664	0.02000121486289904	0.02000000629013913	0.02000009834380359	0.2479071106509252	0.08675364319930384	0.02000048676216398	0.8846348888401224	0.9906697849277057	0.02000112986102441	0.02000054099478569	0.02000272969291391	0.02070030402301598	0.3910436330025604	0.02000000720794456	0.02000003968603083	0.003153632581639701	-0.1612931794221678	-0.1094946243935026	-0.8042423849204396	0	0	0.2859604564494878	0.136232449351408	-0.004475415731498489	-0.005501963384820225	0.003234025304103543	-0.09861853018142232	0.9967505652480126	0.7462603010381486	-0.2589308654720818	-0.2587245191903592	0.2871641258876276	0.905024508257342	-1.930728812507915	0.6798047549351754	0.2315863387406863	0.9224103774183608	0.2344943818111543	0.3149780121520943	2.699359983624445	-0.6652980086175269	0.1245660492085256	0.1592774547264981	0.1966532529926117	0.01881652071061526	-0.1883690720851737	-0.04113624621509212	0	0	0	0	0.9999999066200751	0.9999968947423079	0.07734232620351571	0.03614347942441721	0.1198999639245397	0.9999864337214363	0.9131324919412531	0.02000971236367682	0.0200000344168055	0.02000000685772979	0.02000074304446137	0.02000000933529652	0.02000053646233431	0.6572524077438912	0.02002101469797437	0.0200006170478552	0.020000409664494	0.02000705966483879	0.02969863547385011	0.4412577081874968	0.9014307559698612	0.02000038054055997	0.02000015063430949	0.02000000135113505	0.02000006452143627	0.2389291497693154	0.08083679138355658	0.02000034895516371	0.9999989752924481	0.9999999201989258	0.02000066934445275	0.02000033230997634	0.02000155447496874	0.02005252187653409	0.4790765318840192	0.02000000155749555	0.02000002473935322	-1.468972084115902	5.074939192196767	4.477247285445726	0.5494042216018938	5.564353287971307	5.125318720636778	0.1547921114702301	0.3347130056471532	-0.09759682561561232	1.312374100698521	7.176075678916826	-2.84786353007149	-0.9904971319888964	-1.330223014317576	1.200927894811316	0.7810188126453869	0.748752297761932	-0.4648174779339815
0.312	0.9999998210454824	0.8382847825892975	0.1431842987425734	0.1003539226704716	0.127641685169393	0.9206195041337015	0.970672954750277	0.1134903075610775	0.02000005325281497	0.02000001494884585	0.02000111097571307	0.02000001877155356	0.02000079171224475	0.7001225490228863	0.02004346193559125	0.02000104471595248	0.0200006390018767	0.02000947029095368	0.02770139430540021	0.4043058193829607	0.8432156116015259	0.02000056239433434	0.02000108585964793	0.02000000613349451	0.02000009711758114	0.2470444310975145	0.08610151978226054	0.0200004844313137	0.8927591718935166	0.9913290716405857	0.02000109839272871	0.02000052815568798	0.0200026413541688	0.02061979462180495	0.3981682703619887	0.02000000696476411	0.02000003923414834	0.002828429991120542	-0.1639090271051522	-0.111086391601303	-0.7873817435967243	0	0	0.2862341430262936	0.1374558122026029	-0.004484660781830119	-0.003737651556007751	0.003032804364560334	-0.1026118388075728	0.998246363765124	0.7494373492208468	-0.2594437445305605	-0.2540666421295282	0.2889678258061572	0.8985124389323902	-1.929376523175688	0.6724609203477092	0.2334277665893836	0.9188793617155169	0.2351191269363887	0.3096272743403858	2.698016878103829	-0.6777977845529899	0.1248884944279722	0.1631758153698478	0.1966894382369304	0.01732832644495834	-0.1884515044483988	-0.04130895284006985	0	0	0	0	0.9999998074810238	0.9999955407017256	0.06482410868530535	0.02161674354401819	0.1156384879393032	0.999978872697905	0.8909806674473204	0.02001075471257586	0.02000007804853859	0.02000002328476598	0.02000146357880249	0.02000002818863029	0.0200010663135864	0.6412339567310172	0.02003908182427849	0.0200011915127726	0.02000080583844189	0.02001416954474955	0.03011493237170644	0.4420268172633093	0.8998910122138194	0.02000075690273641	0.0200003087923741	0.02000001255671564	0.02000013778408262	0.2376102521599786	0.08106403792429059	0.02000070762947449	0.9999980226737455	0.9999998333741645	0.02000132355311969	0.02000066256406329	0.02000304207150142	0.02010052940609417	0.4815093470694887	0.02000001289812531	0.02000005912518629	-1.504500862986728	5.236985868607429	4.477897213522418	0.7016605781383164	5.622476205449392	5.473978744827209	0.1476143581342773	0.3292445149790199	-0.1001508164321849	1.328623780588195	7.288368248736218	-2.901924715538207	-1.024234794749594	-1.37768557592785	1.223840094233899	0.808468049464443	0.7199657355062298	-0.4616753337542761
0.314	0.9999998249311005	0.849685681421676	0.1324871523831146	0.0916448516741815	0.1261394654927344	0.9262106004449487	0.9641982338686335	0.1034936722582839	0.02000005263406284	0.02000001458706121	0.02000109141609068	0.02000001833856702	0.02000078012163703	0.6955494372744986	0.02004116799072692	0.02000101035691525	0.02000062457488128	0.02000945905076152	0.02808459823911875	0.4072873686978437	0.8471287743462496	0.02000055367007616	0.02000097296782612	0.02000000599151635	0.02000009600053173	0.2461201401145952	0.08558595885440066	0.02000048237242142	0.900311448580857	0.9919418178387145	0.02000107001193956	0.02000051649566826	0.02000256134972316	0.02054937521861038	0.404864811233406	0.02000000674460889	0.02000003882763867	0.002498002758427955	-0.1665154176788946	-0.112643574262886	-0.7696554889456578	0	0	0.2865102861075643	0.1386887906804905	-0.004490344996012186	-0.001941329087709025	0.002823540907943322	-0.1066606992713751	0.9997479011546305	0.7519941990780163	-0.2599467830735754	-0.2488853197289658	0.2907575218346312	0.8910195582760205	-1.928039061787842	0.6649776232615476	0.2352613034213791	0.9145190892491921	0.235732319559596	0.30341939100364	2.696648836088444	-0.6902321258568858	0.1252187930733389	0.1671351160596783	0.1967223958443302	0.01558441241215233	-0.188534360369555	-0.04156034831998746	0	0	0	0	0.9999999116437085	0.999998370552269	0.0200358154118424	0.02000846954060859	0.1110145897484194	0.9999910150994128	0.8673012746439099	0.02000364952390133	0.02000003316244008	0.02000000641607396	0.02000068583347586	0.02000000885301018	0.02000050901124218	0.6311435238940977	0.02001798550050637	0.02000054808855896	0.02000037573508648	0.02000690120350476	0.0313994069679207	0.441985375226343	0.8977196773729256	0.02000035317723693	0.02000014353932379	0.02000000122558733	0.02000006340629583	0.2359265722755723	0.08190390597969298	0.02000034837119958	0.9999990422513617	0.9999999228464034	0.02000064738772511	0.02000032145887521	0.02000148503001526	0.02004934053383457	0.48325105260603	0.02000000136870765	0.02000002444931383	-1.537618137982024	5.399889339307073	4.476163075969354	0.8544698239457384	5.675096159646094	5.820591719484312	0.1351885969167586	0.3099889312013231	-0.1006091735944703	1.343146762546587	7.394278719107272	-2.970569698350562	-1.057061314954779	-1.424285747813655	1.24891050636742	0.8342071093274803	0.6923990028064256	-0.4593372666774299
0.316	0.9999998289492537	0.8602780002516358	0.1204218916068688	0.0836824110438034	0.1243279846715473	0.9314085183004437	0.9565171341730632	0.09441704629874077	0.02000005186877183	0.02000001421215456	0.02000106413146966	0.02000001789742309	0.02000076507563554	0.6906467146797662	0.02003879723710926	0.02000097000669221	0.02000060646517296	0.02000940166150998	0.02858999614465417	0.410036330764642	0.8506350566957988	0.02000054097015683	0.02000087297585139	0.02000000585345713	0.02000009489686597	0.24513546437586	0.08522274113237342	0.02000048044553214	0.907331832190905	0.9925112682888151	0.02000104277346024	0.02000050505746001	0.02000248349898786	0.02048762465673596	0.4111359014011029	0.02000000653104764	0.02000003844189395	0.002162384502418662	-0.1690975118567509	-0.1141644275262444	-0.7510502408967697	0	0	0.2867889039636606	0.1399304329890362	-0.00449240558281495	-0.0001142354882474519	0.002606126015380538	-0.110762878370257	1.001253907585334	0.7539016284452095	-0.2604389421271972	-0.2431884733143065	0.2925312449783728	0.8825379951516776	-1.926716702609641	0.6573594195184274	0.2370852879734343	0.9093262524112113	0.2363322074064158	0.2963157463226367	2.695256003038253	-0.7025862786112309	0.1255570927817629	0.171181282636659	0.1967515871615908	0.01355737436585744	-0.1886178002778531	-0.04189337628892824	0	0	0	0	0.9999998189993835	0.9999974187456906	0.02001418288451332	0.02000799743847652	0.1067970139920826	0.9999842971569757	0.8438170154650491	0.0200055161507632	0.02000007451561327	0.02000002235565039	0.02000130345297963	0.02000002719487786	0.02000098900613433	0.6229325231657943	0.02003329073401795	0.02000102894707848	0.02000071929744957	0.02001342415910476	0.03283594161150503	0.4422437573087458	0.8961879674323203	0.02000067717841157	0.02000028507589993	0.02000001233414661	0.02000013575962852	0.2344369704603566	0.08276105335210554	0.02000070557941725	0.9999981240368663	0.9999998379528146	0.02000128468497249	0.02000064271852957	0.02000291579888876	0.02009580306968764	0.48486535274862	0.02000001256110437	0.02000005863743411	-1.56806858463994	5.562559641316773	4.472597720540152	1.007662681507333	5.721925930293006	6.164686865433718	0.1227548131294572	0.2883344831939736	-0.1000437751448302	1.356738609128344	7.495129988329748	-3.046270175124812	-1.08936807664413	-1.469930651642831	1.275564715809216	0.8589347698763234	0.6657834858328812	-0.4571289144838213
0.318	0.99999983284039	0.8701213421513595	0.1098032908562275	0.07651839860489702	0.1223122144081497	0.9362410780914727	0.9477695343028426	0.08620130999057445	0.02000005109407274	0.02000001386363324	0.02000103587308025	0.02000001749013816	0.02000074960429938	0.6859066687792371	0.02003661461778802	0.02000093085795515	0.02000058835802115	0.0200093236407938	0.02929947453507459	0.412674778184022	0.853963302894977	0.02000052760471998	0.02000078497571149	0.02000000572885095	0.02000009389580283	0.2441716722379809	0.08496538968719633	0.0200004786681844	0.9138584412143124	0.9930405136237643	0.02000101828247488	0.02000049469511806	0.0200024132022816	0.02043364343972065	0.4169276199048169	0.02000000633836332	0.0200000380965557	0.001821639292459488	-0.1716397152372781	-0.1156471812980984	-0.731554159100824	0	0	0.2870700130169035	0.1411798433812921	-0.004490782286634579	0.001742333271343588	0.002380455524824447	-0.1149158523007713	1.002763056091626	0.7551317416194976	-0.2609191985504635	-0.2369839953648422	0.2942870075428914	0.8730569362629801	-1.925409711394081	0.649610274123537	0.2388980490300898	0.903294209619771	0.236916957184628	0.2882739405823067	2.693838554903379	-0.7148445046985674	0.1259035940328939	0.1753412207634178	0.1967764175959825	0.01121868295123588	-0.1887019898359534	-0.04231032336823662	0	0	0	0	0.9999999181977303	0.999998966024359	0.02000257042801095	0.02000187050661613	0.1035072047143235	0.9999924837522143	0.8215827787058587	0.02000228983365425	0.02000003073428956	0.02000000591670225	0.02000058565700046	0.02000000833007184	0.02000045642642399	0.6254728808155458	0.02001526280491393	0.02000045769208329	0.02000032341779965	0.02000628635318134	0.03563611964120521	0.44476776304506	0.8995932195598803	0.02000030197720813	0.02000012703473359	0.02000000112747391	0.02000006250378558	0.2344160822521536	0.08306256524922365	0.0200003462124848	0.9999990790864546	0.9999999247871829	0.02000063020364952	0.02000031241004284	0.02000142873384037	0.02004752815800731	0.4843152913073916	0.02000000121845836	0.02000002424205543	-1.595332148544691	5.723888948107596	4.469023257405519	1.161115496758644	5.762698210787718	6.50576746070919	0.1186418365773429	0.2804469867548932	-0.09981005950116628	1.370322153941076	7.593529995539693	-3.117333561497611	-1.121481939946763	-1.514705574091588	1.3018170372058	0.8831111865475286	0.6396900758855537	-0.4544522328142209
0.32	0.999999836963547	0.8792691213849079	0.1001422764961463	0.07007759214072934	0.1201564205257128	0.9407336677006006	0.9380745006910478	0.07878701328641566	0.02000005003782985	0.02000001349215459	0.02000099683278331	0.0200000170654262	0.02000072810157998	0.6816666411751386	0.02003437849009955	0.02000088454637298	0.02000056513474233	0.02000915400717171	0.03027152663636225	0.4153143142997459	0.8573138580529691	0.02000050849597371	0.02000070567842617	0.02000000560937805	0.02000009292160405	0.2432997779319763	0.08476356740102306	0.0200004767047342	0.9199257330472266	0.9935323576853066	0.02000099501019431	0.02000048461238459	0.02000234553616466	0.02038638119784619	0.4222077695754607	0.02000000615348083	0.02000003777378333	0.001475862996270521	-0.1741258727148997	-0.1170900434833253	-0.7111571255630512	0	0	0.2873536279592545	0.1424361888849358	-0.004485417498884807	0.003627026522337172	0.002146430615032788	-0.1191168034988664	1.004273965342112	0.7556580955438308	-0.2613865447959139	-0.2302795368232649	0.2960227973780872	0.8625627857339628	-1.924118346476341	0.6417336712223234	0.2406978987724159	0.8964130133909607	0.2374846470518726	0.2792478449630123	2.692396700105338	-0.7269900696244457	0.1262585520009786	0.1796426870689823	0.1967962344165314	0.008538744901233635	-0.1887870985975997	-0.04281278653708166	0	0	0	0	0.9999998333415144	0.9999982616280946	0.02000309615374822	0.02000242343884633	0.1002298854560225	0.9999855503166063	0.7993802464110656	0.02000392066516032	0.02000006855604357	0.02000002129899836	0.02000107804536858	0.0200000261073267	0.02000086358623617	0.6275534679330873	0.0200280873247969	0.02000083844882199	0.02000060294277485	0.020011833040496	0.0384741610873422	0.4476522907164727	0.9034849825060471	0.02000056048282835	0.02000024539972486	0.02000001216534319	0.02000013417831197	0.2345726658920081	0.08323878665809836	0.02000069910956254	0.9999981720292408	0.9999998411640569	0.02000125479310514	0.02000062637369913	0.0200028164117396	0.02009327968660114	0.4839530747523144	0.02000001229794548	0.02000005830023519	-1.618443831236473	5.883570669924276	4.469362223966205	1.314783376473323	5.79719168027899	6.8432859169709	0.1240269495972086	0.2823150981953149	-0.1007796597856585	1.383255364325746	7.690505322555131	-3.181459366397025	-1.152946560887028	-1.55864210418032	1.323629425629193	0.907179227583409	0.6142301893842668	-0.4520844975835424
0.322	0.9999998409624601	0.8877719080621711	0.09138043101962945	0.0643026852933582	0.117826743144747	0.9449104090767214	0.9274842511679363	0.07211517554528157	0.02000004898539433	0.02000001314571342	0.02000095839646038	0.02000001667214987	0.02000070674090845	0.6779127242925209	0.0200323242788533	0.02000084050836595	0.02000054257431173	0.02000897258345083	0.03152056689875254	0.4179462134657979	0.8606843933794859	0.02000048955033753	0.02000063565724655	0.02000000550211022	0.02000009204241922	0.2425031545690438	0.08458332428650731	0.02000047480528102	0.9255664846971985	0.9939894710928981	0.02000097416176243	0.02000047550594734	0.02000228464941678	0.02034509541684214	0.4270064720843396	0.02000000598738261	0.02000003748672261	0.001125184173205447	-0.1765394659685428	-0.1184912036560355	-0.6898509471695067	0	0	0.2876397618844313	0.1436987046424834	-0.004476256365565832	0.005538440558646759	0.001903958393975352	-0.1233626204389172	1.00578520268914	0.7554558303724422	-0.2618399881996557	-0.2230823122572913	0.2977365725931603	0.8510394296451973	-1.922842859589381	0.6337327388024793	0.2424831262975574	0.8886695470096285	0.238033259291406	0.2691877292596171	2.690930681530998	-0.7390052434901366	0.1266222781006373	0.1841141513151578	0.1968103247104342	0.0054869802841947	-0.1888732985953058	-0.04340164530429209	0	0	0	0	0.9999999252902052	0.9999992692520925	0.02000101310093129	0.0200008238165673	0.09602156970106064	0.9999926993474154	0.7766378554525835	0.02000171999061864	0.02000002766673815	0.02000000539109647	0.02000048148237657	0.02000000779498667	0.0200003952482504	0.6306447177128679	0.02001282692282515	0.02000037107079305	0.02000026892958572	0.0200054981108077	0.04203749720798074	0.449773887936959	0.9065730423114604	0.02000024785036869	0.02000010770253207	0.02000000105592046	0.02000006181243322	0.2342877738365179	0.08305168834452054	0.02000034190397607	0.9999990894625179	0.999999926062616	0.02000061729691486	0.02000030508739576	0.02000138493730291	0.020046796882853	0.4830410597983728	0.02000000110526079	0.02000002411371571	-1.636817166379225	6.04150663559352	4.475554598379536	1.468653578526308	5.825205220420501	7.176660906662947	0.1381346957983232	0.2951742878989046	-0.1049218091908785	1.396074019380729	7.786598886164274	-3.236661743920996	-1.183807770752634	-1.601109414110267	1.338874545692721	0.9316359652533341	0.5895371437128913	-0.4505211007708577
0.324	0.9999998451728016	0.8956752091282081	0.08345815450693622	0.05913830848204719	0.1152772351813935	0.9487932046099119	0.9160305497618438	0.06612813491745433	0.02000004766855032	0.02000001277692057	0.02000091255323655	0.02000001626202309	0.02000068056780205	0.674622118528441	0.0200302435670411	0.02000079202564796	0.02000051640421356	0.02000871501302899	0.03305089199999133	0.4205022984819291	0.8639863460978777	0.02000046660110654	0.02000057218964598	0.02000000540114027	0.02000009120022599	0.2417375436233706	0.08439389237943223	0.02000047246485022	0.9308103708420954	0.9944142764924766	0.02000095458009075	0.02000046673583092	0.02000222669381197	0.02030905311423567	0.4313629422176984	0.02000000583049827	0.02000003722550221	0.0007697646340524047	-0.1788638048860411	-0.1198488370871899	-0.6676295682014374	0	0	0.2879284264278986	0.144966697819498	-0.004463246891730256	0.007475120426296302	0.001652952485383441	-0.1276498999168734	1.007295287449261	0.7545018052364209	-0.2622785499508474	-0.2153989230440611	0.2994262568029004	0.8384685836359711	-1.921583496473299	0.6256103699030764	0.2442519914597366	0.8800477540483478	0.2385606732562099	0.2580404442925585	2.689440778513909	-0.7508713136737296	0.126995141289017	0.188784652836497	0.1968179134859256	0.002031913513777883	-0.1889607628850043	-0.04407703907399889	0	0	0	0	0.9999998473169974	0.9999987265963787	0.02000150937915095	0.02000125565429223	0.0915935695952436	0.9999852754819313	0.7535982102870977	0.02000306597160887	0.02000006230941281	0.02000002025599392	0.02000088514897272	0.02000002505682463	0.020000745481613	0.6330641705809642	0.02002356382744274	0.02000068074965954	0.02000050127913203	0.0200102773875146	0.04555080222222749	0.451087370588588	0.9082859432435456	0.02000045987820113	0.02000020801451538	0.02000001204945911	0.0200001329993875	0.2336822180143017	0.08271560915153696	0.02000068840306616	0.9999981655103461	0.9999998430799252	0.02000123293909858	0.02000061342903556	0.02000274055247431	0.02009295749908629	0.4825806373703763	0.02000001211007752	0.02000005813088289	-1.652023795127963	6.197578853685268	4.479750617216873	1.622754307957614	5.84657983771967	7.505241481491	0.1587585233794313	0.3126603308108883	-0.1091595035722054	1.407749734312333	7.878669106069993	-3.290573070515508	-1.214443279723127	-1.642209183156887	1.355636723544273	0.955643547977811	0.5650796639871815	-0.4476897443646301
0.326	0.9999998492401001	0.9030222037645167	0.0763161337996591	0.05453068017052233	0.1124924621839008	0.9524029304280941	0.9037618374211479	0.06076936120461106	0.02000004639322818	0.02000001243390696	0.02000086910702661	0.02000001588304226	0.02000065546283095	0.6717660670422774	0.02002834466118752	0.02000074693279371	0.02000049171603617	0.02000846049672616	0.0348500790001911	0.4229583237774745	0.867213467433596	0.02000044477260485	0.02000051610709551	0.02000000531107828	0.02000009044424278	0.2409136681520072	0.08425905819540992	0.02000047014724214	0.9356856393489357	0.9948090814068652	0.0200009371374124	0.02000045884593422	0.02000217474577881	0.02027761951941368	0.4352921217999871	0.02000000569042415	0.02000003699571362	0.0004097995854888236	-0.1810822005540438	-0.1211611092720983	-0.6444892880451418	0	0	0.2882196319129167	0.146239549208373	-0.004446340041614007	0.009435562166756995	0.001393333605933624	-0.1319749528120708	1.008802694507542	0.7527747421486884	-0.2627012636945699	-0.2072352092012614	0.3010897352938589	0.8248302518371126	-1.920340497227751	0.6173693202079896	0.2460027193837673	0.8705290010268368	0.2390646588065947	0.2457496744959559	2.687927308769457	-0.7625686150687511	0.1273775690375022	0.1936836505928473	0.196818162003431	-0.001858715772330232	-0.189049664048466	-0.04483835325037144	0	0	0	0	0.9999999318990935	0.9999994442965695	0.02000057306863406	0.0200004835918574	0.08679084421040527	0.9999921700180211	0.7305896975711796	0.02000138853091198	0.02000002465813234	0.02000000488806791	0.02000039783304739	0.02000000729427428	0.02000034075940479	0.6364422672383951	0.02001082197381851	0.02000030322032836	0.02000022407366648	0.02000478424254125	0.04953361700112786	0.4527231676634783	0.9115423825807125	0.02000020408604939	0.02000009096302318	0.02000000100911491	0.02000006131051503	0.2315649000026253	0.08374579871037283	0.02000033546520731	0.9999990721439013	0.9999999266777229	0.02000060890065652	0.02000029944705993	0.02000135206071312	0.02004732691295115	0.4809482070568185	0.02000000102949042	0.02000002406817006	-1.665442451797719	6.351740804580449	4.475567945865107	1.777129506699995	5.861173167509456	7.828339739289116	0.184204985562763	0.329322597044976	-0.1098409692369832	1.417239057229164	7.964225103862643	-3.349486346718539	-1.24463335458831	-1.681566988827478	1.380570556138139	0.9787303241588893	0.5407526038572895	-0.44236618565952
0.328	0.9999998534647269	0.9098518650750218	0.06989590797325629	0.05042933955044603	0.1094947028789229	0.9557584669634808	0.8907547598290572	0.05598499678825497	0.02000004490599679	0.02000001207246727	0.0200008217625023	0.02000001549136866	0.02000062700984783	0.6693715353716756	0.02002645851475956	0.02000069997958126	0.0200004650205333	0.02000815372153861	0.03691316367461737	0.4253855866090491	0.8705008931664261	0.02000042077617001	0.0200004652483058	0.02000000522795263	0.02000008973206542	0.2399744200202435	0.08428987801755343	0.02000046716220796	0.9402178892882963	0.9951759789605366	0.0200009212118644	0.02000045135011417	0.02000212584252213	0.02025033800488329	0.4387682401271706	0.02000000556094283	0.020000036794514	4.551748560580805e-05	-0.1831781248706124	-0.122426180822426	-0.6204289709117861	0	0	0.2885133874983721	0.1475167134430317	-0.004425489834388912	0.01141821555267046	0.001125030130668768	-0.1363338121300926	1.010305858164167	0.7502553670626997	-0.2631071738921551	-0.1985961198384514	0.3027248520469877	0.8101032617814496	-1.919114096515022	0.6090122841231239	0.24773349568461	0.8600925343446475	0.2395428702319514	0.2322562439859818	2.686390630263425	-0.7740765756195915	0.1277700480350993	0.1988408653604431	0.1968101663121815	-0.006217826547825753	-0.1891401726776297	-0.04568421220568164	0	0	0	0	0.9999998598996861	0.9999989974159953	0.02000092967286361	0.02000079530009156	0.08228188031157052	0.9999831872352216	0.7079990655679056	0.02000255976573907	0.0200000564393699	0.02000001928133605	0.02000073719230137	0.02000002410004034	0.02000064282751412	0.6402760203078963	0.02001996595573982	0.02000056142282536	0.02000042045951083	0.02000894974252403	0.05353726695203598	0.4553532918036864	0.9164560931038388	0.02000038226213348	0.02000017767586163	0.02000001197798787	0.02000013217360655	0.229495903957146	0.08539729677880853	0.02000067331311148	0.9999981023384975	0.999999843616706	0.02000122181846743	0.0200006038221559	0.02000268435062756	0.0200951981915552	0.4790192680367759	0.02000001199585765	0.02000005811913032	-1.675123638676677	6.50441080029494	4.471744174914042	1.93183666966511	5.868878335729278	8.145204278760973	0.2159900109099691	0.351009104893568	-0.1111892005859802	1.426241171307559	8.0466436296658	-3.404848420499894	-1.272635482454355	-1.71794882873658	1.404755905512025	0.9993203282169976	0.5191889822000871	-0.4390548850234081
[truncated: 1,115,484 more chars]
