# Supplementary material for: Hindlimb kinematics, kinetics and muscle dynamics during sit-to-stand and sit-to-walk transitions in emus (Dromaius novaehollandiae)
Source: J Exp Biol. 2024 Dec 2;227(24):jeb247519. doi: 10.1242/jeb.247519 (PMC11708823; doi:10.1242/jeb.247519)
Supplement: Dataset 1. [file jexbio-227-247519-Dataset1.zip › Dataset1/DataS1/Dynamic Simulation/sts_exemplar_trial_DO_with_all_tissue/sts_exemplar_trial_muscle_outputs_with_all_tissue.sto]

DataType=double
version=3
OpenSimVersion=4.5
endheader
time	/forceset/IC_r|active_fiber_force	/forceset/IC_r|fiber_force	/forceset/IC_r|implicitresidual_normalized_tendon_force	/forceset/IC_r|normalized_fiber_length	/forceset/IC_r|passive_fiber_damping_force	/forceset/IC_r|passive_fiber_elastic_force	/forceset/IC_r|passive_fiber_force	/forceset/IC_r|passive_force_multiplier	/forceset/IC_r|tendon_force	/forceset/ILPR_r|active_fiber_force	/forceset/ILPR_r|fiber_force	/forceset/ILPR_r|implicitresidual_normalized_tendon_force	/forceset/ILPR_r|normalized_fiber_length	/forceset/ILPR_r|passive_fiber_damping_force	/forceset/ILPR_r|passive_fiber_elastic_force	/forceset/ILPR_r|passive_fiber_force	/forceset/ILPR_r|passive_force_multiplier	/forceset/ILPR_r|tendon_force	/forceset/ILPOa_r|active_fiber_force	/forceset/ILPOa_r|fiber_force	/forceset/ILPOa_r|implicitresidual_normalized_tendon_force	/forceset/ILPOa_r|normalized_fiber_length	/forceset/ILPOa_r|passive_fiber_damping_force	/forceset/ILPOa_r|passive_fiber_elastic_force	/forceset/ILPOa_r|passive_fiber_force	/forceset/ILPOa_r|passive_force_multiplier	/forceset/ILPOa_r|tendon_force	/forceset/ILPOp_r|active_fiber_force	/forceset/ILPOp_r|fiber_force	/forceset/ILPOp_r|implicitresidual_normalized_tendon_force	/forceset/ILPOp_r|normalized_fiber_length	/forceset/ILPOp_r|passive_fiber_damping_force	/forceset/ILPOp_r|passive_fiber_elastic_force	/forceset/ILPOp_r|passive_fiber_force	/forceset/ILPOp_r|passive_force_multiplier	/forceset/ILPOp_r|tendon_force	/forceset/AMB_r|active_fiber_force	/forceset/AMB_r|fiber_force	/forceset/AMB_r|implicitresidual_normalized_tendon_force	/forceset/AMB_r|normalized_fiber_length	/forceset/AMB_r|passive_fiber_damping_force	/forceset/AMB_r|passive_fiber_elastic_force	/forceset/AMB_r|passive_fiber_force	/forceset/AMB_r|passive_force_multiplier	/forceset/AMB_r|tendon_force	/forceset/FMTL_r|active_fiber_force	/forceset/FMTL_r|fiber_force	/forceset/FMTL_r|implicitresidual_normalized_tendon_force	/forceset/FMTL_r|normalized_fiber_length	/forceset/FMTL_r|passive_fiber_damping_force	/forceset/FMTL_r|passive_fiber_elastic_force	/forceset/FMTL_r|passive_fiber_force	/forceset/FMTL_r|passive_force_multiplier	/forceset/FMTL_r|tendon_force	/forceset/FMTI_r|active_fiber_force	/forceset/FMTI_r|fiber_force	/forceset/FMTI_r|implicitresidual_normalized_tendon_force	/forceset/FMTI_r|normalized_fiber_length	/forceset/FMTI_r|passive_fiber_damping_force	/forceset/FMTI_r|passive_fiber_elastic_force	/forceset/FMTI_r|passive_fiber_force	/forceset/FMTI_r|passive_force_multiplier	/forceset/FMTI_r|tendon_force	/forceset/FMTM_r|active_fiber_force	/forceset/FMTM_r|fiber_force	/forceset/FMTM_r|implicitresidual_normalized_tendon_force	/forceset/FMTM_r|normalized_fiber_length	/forceset/FMTM_r|passive_fiber_damping_force	/forceset/FMTM_r|passive_fiber_elastic_force	/forceset/FMTM_r|passive_fiber_force	/forceset/FMTM_r|passive_force_multiplier	/forceset/FMTM_r|tendon_force	/forceset/ILFB_r|active_fiber_force	/forceset/ILFB_r|fiber_force	/forceset/ILFB_r|implicitresidual_normalized_tendon_force	/forceset/ILFB_r|normalized_fiber_length	/forceset/ILFB_r|passive_fiber_damping_force	/forceset/ILFB_r|passive_fiber_elastic_force	/forceset/ILFB_r|passive_fiber_force	/forceset/ILFB_r|passive_force_multiplier	/forceset/ILFB_r|tendon_force	/forceset/FCLP_r|active_fiber_force	/forceset/FCLP_r|fiber_force	/forceset/FCLP_r|implicitresidual_normalized_tendon_force	/forceset/FCLP_r|normalized_fiber_length	/forceset/FCLP_r|passive_fiber_damping_force	/forceset/FCLP_r|passive_fiber_elastic_force	/forceset/FCLP_r|passive_fiber_force	/forceset/FCLP_r|passive_force_multiplier	/forceset/FCLP_r|tendon_force	/forceset/FCLA_r|active_fiber_force	/forceset/FCLA_r|fiber_force	/forceset/FCLA_r|implicitresidual_normalized_tendon_force	/forceset/FCLA_r|normalized_fiber_length	/forceset/FCLA_r|passive_fiber_damping_force	/forceset/FCLA_r|passive_fiber_elastic_force	/forceset/FCLA_r|passive_fiber_force	/forceset/FCLA_r|passive_force_multiplier	/forceset/FCLA_r|tendon_force	/forceset/FCM_r|active_fiber_force	/forceset/FCM_r|fiber_force	/forceset/FCM_r|implicitresidual_normalized_tendon_force	/forceset/FCM_r|normalized_fiber_length	/forceset/FCM_r|passive_fiber_damping_force	/forceset/FCM_r|passive_fiber_elastic_force	/forceset/FCM_r|passive_fiber_force	/forceset/FCM_r|passive_force_multiplier	/forceset/FCM_r|tendon_force	/forceset/IFE_r|active_fiber_force	/forceset/IFE_r|fiber_force	/forceset/IFE_r|implicitresidual_normalized_tendon_force	/forceset/IFE_r|normalized_fiber_length	/forceset/IFE_r|passive_fiber_damping_force	/forceset/IFE_r|passive_fiber_elastic_force	/forceset/IFE_r|passive_fiber_force	/forceset/IFE_r|passive_force_multiplier	/forceset/IFE_r|tendon_force	/forceset/ITCr_r|active_fiber_force	/forceset/ITCr_r|fiber_force	/forceset/ITCr_r|implicitresidual_normalized_tendon_force	/forceset/ITCr_r|normalized_fiber_length	/forceset/ITCr_r|passive_fiber_damping_force	/forceset/ITCr_r|passive_fiber_elastic_force	/forceset/ITCr_r|passive_fiber_force	/forceset/ITCr_r|passive_force_multiplier	/forceset/ITCr_r|tendon_force	/forceset/ITM_r|active_fiber_force	/forceset/ITM_r|fiber_force	/forceset/ITM_r|implicitresidual_normalized_tendon_force	/forceset/ITM_r|normalized_fiber_length	/forceset/ITM_r|passive_fiber_damping_force	/forceset/ITM_r|passive_fiber_elastic_force	/forceset/ITM_r|passive_fiber_force	/forceset/ITM_r|passive_force_multiplier	/forceset/ITM_r|tendon_force	/forceset/ITCaa_r|active_fiber_force	/forceset/ITCaa_r|fiber_force	/forceset/ITCaa_r|implicitresidual_normalized_tendon_force	/forceset/ITCaa_r|normalized_fiber_length	/forceset/ITCaa_r|passive_fiber_damping_force	/forceset/ITCaa_r|passive_fiber_elastic_force	/forceset/ITCaa_r|passive_fiber_force	/forceset/ITCaa_r|passive_force_multiplier	/forceset/ITCaa_r|tendon_force	/forceset/ITCap_r|active_fiber_force	/forceset/ITCap_r|fiber_force	/forceset/ITCap_r|implicitresidual_normalized_tendon_force	/forceset/ITCap_r|normalized_fiber_length	/forceset/ITCap_r|passive_fiber_damping_force	/forceset/ITCap_r|passive_fiber_elastic_force	/forceset/ITCap_r|passive_fiber_force	/forceset/ITCap_r|passive_force_multiplier	/forceset/ITCap_r|tendon_force	/forceset/ISF_r|active_fiber_force	/forceset/ISF_r|fiber_force	/forceset/ISF_r|implicitresidual_normalized_tendon_force	/forceset/ISF_r|normalized_fiber_length	/forceset/ISF_r|passive_fiber_damping_force	/forceset/ISF_r|passive_fiber_elastic_force	/forceset/ISF_r|passive_fiber_force	/forceset/ISF_r|passive_force_multiplier	/forceset/ISF_r|tendon_force	/forceset/IFI_r|active_fiber_force	/forceset/IFI_r|fiber_force	/forceset/IFI_r|implicitresidual_normalized_tendon_force	/forceset/IFI_r|normalized_fiber_length	/forceset/IFI_r|passive_fiber_damping_force	/forceset/IFI_r|passive_fiber_elastic_force	/forceset/IFI_r|passive_fiber_force	/forceset/IFI_r|passive_force_multiplier	/forceset/IFI_r|tendon_force	/forceset/OMII_r|active_fiber_force	/forceset/OMII_r|fiber_force	/forceset/OMII_r|implicitresidual_normalized_tendon_force	/forceset/OMII_r|normalized_fiber_length	/forceset/OMII_r|passive_fiber_damping_force	/forceset/OMII_r|passive_fiber_elastic_force	/forceset/OMII_r|passive_fiber_force	/forceset/OMII_r|passive_force_multiplier	/forceset/OMII_r|tendon_force	/forceset/OMIP_r|active_fiber_force	/forceset/OMIP_r|fiber_force	/forceset/OMIP_r|implicitresidual_normalized_tendon_force	/forceset/OMIP_r|normalized_fiber_length	/forceset/OMIP_r|passive_fiber_damping_force	/forceset/OMIP_r|passive_fiber_elastic_force	/forceset/OMIP_r|passive_fiber_force	/forceset/OMIP_r|passive_force_multiplier	/forceset/OMIP_r|tendon_force	/forceset/CFP_r|active_fiber_force	/forceset/CFP_r|fiber_force	/forceset/CFP_r|implicitresidual_normalized_tendon_force	/forceset/CFP_r|normalized_fiber_length	/forceset/CFP_r|passive_fiber_damping_force	/forceset/CFP_r|passive_fiber_elastic_force	/forceset/CFP_r|passive_fiber_force	/forceset/CFP_r|passive_force_multiplier	/forceset/CFP_r|tendon_force	/forceset/PIFML_r|active_fiber_force	/forceset/PIFML_r|fiber_force	/forceset/PIFML_r|implicitresidual_normalized_tendon_force	/forceset/PIFML_r|normalized_fiber_length	/forceset/PIFML_r|passive_fiber_damping_force	/forceset/PIFML_r|passive_fiber_elastic_force	/forceset/PIFML_r|passive_fiber_force	/forceset/PIFML_r|passive_force_multiplier	/forceset/PIFML_r|tendon_force	/forceset/GL_r|active_fiber_force	/forceset/GL_r|fiber_force	/forceset/GL_r|implicitresidual_normalized_tendon_force	/forceset/GL_r|normalized_fiber_length	/forceset/GL_r|passive_fiber_damping_force	/forceset/GL_r|passive_fiber_elastic_force	/forceset/GL_r|passive_fiber_force	/forceset/GL_r|passive_force_multiplier	/forceset/GL_r|tendon_force	/forceset/GI_r|active_fiber_force	/forceset/GI_r|fiber_force	/forceset/GI_r|implicitresidual_normalized_tendon_force	/forceset/GI_r|normalized_fiber_length	/forceset/GI_r|passive_fiber_damping_force	/forceset/GI_r|passive_fiber_elastic_force	/forceset/GI_r|passive_fiber_force	/forceset/GI_r|passive_force_multiplier	/forceset/GI_r|tendon_force	/forceset/GM_r|active_fiber_force	/forceset/GM_r|fiber_force	/forceset/GM_r|implicitresidual_normalized_tendon_force	/forceset/GM_r|normalized_fiber_length	/forceset/GM_r|passive_fiber_damping_force	/forceset/GM_r|passive_fiber_elastic_force	/forceset/GM_r|passive_fiber_force	/forceset/GM_r|passive_force_multiplier	/forceset/GM_r|tendon_force	/forceset/FL_r|active_fiber_force	/forceset/FL_r|fiber_force	/forceset/FL_r|implicitresidual_normalized_tendon_force	/forceset/FL_r|normalized_fiber_length	/forceset/FL_r|passive_fiber_damping_force	/forceset/FL_r|passive_fiber_elastic_force	/forceset/FL_r|passive_fiber_force	/forceset/FL_r|passive_force_multiplier	/forceset/FL_r|tendon_force	/forceset/TCf_r|active_fiber_force	/forceset/TCf_r|fiber_force	/forceset/TCf_r|implicitresidual_normalized_tendon_force	/forceset/TCf_r|normalized_fiber_length	/forceset/TCf_r|passive_fiber_damping_force	/forceset/TCf_r|passive_fiber_elastic_force	/forceset/TCf_r|passive_fiber_force	/forceset/TCf_r|passive_force_multiplier	/forceset/TCf_r|tendon_force	/forceset/TCt_r|active_fiber_force	/forceset/TCt_r|fiber_force	/forceset/TCt_r|implicitresidual_normalized_tendon_force	/forceset/TCt_r|normalized_fiber_length	/forceset/TCt_r|passive_fiber_damping_force	/forceset/TCt_r|passive_fiber_elastic_force	/forceset/TCt_r|passive_fiber_force	/forceset/TCt_r|passive_force_multiplier	/forceset/TCt_r|tendon_force	/forceset/EDL_r|active_fiber_force	/forceset/EDL_r|fiber_force	/forceset/EDL_r|implicitresidual_normalized_tendon_force	/forceset/EDL_r|normalized_fiber_length	/forceset/EDL_r|passive_fiber_damping_force	/forceset/EDL_r|passive_fiber_elastic_force	/forceset/EDL_r|passive_fiber_force	/forceset/EDL_r|passive_force_multiplier	/forceset/EDL_r|tendon_force	/forceset/FDL_r|active_fiber_force	/forceset/FDL_r|fiber_force	/forceset/FDL_r|implicitresidual_normalized_tendon_force	/forceset/FDL_r|normalized_fiber_length	/forceset/FDL_r|passive_fiber_damping_force	/forceset/FDL_r|passive_fiber_elastic_force	/forceset/FDL_r|passive_fiber_force	/forceset/FDL_r|passive_force_multiplier	/forceset/FDL_r|tendon_force	/forceset/FHL_r|active_fiber_force	/forceset/FHL_r|fiber_force	/forceset/FHL_r|implicitresidual_normalized_tendon_force	/forceset/FHL_r|normalized_fiber_length	/forceset/FHL_r|passive_fiber_damping_force	/forceset/FHL_r|passive_fiber_elastic_force	/forceset/FHL_r|passive_fiber_force	/forceset/FHL_r|passive_force_multiplier	/forceset/FHL_r|tendon_force	/forceset/FP2_r|active_fiber_force	/forceset/FP2_r|fiber_force	/forceset/FP2_r|implicitresidual_normalized_tendon_force	/forceset/FP2_r|normalized_fiber_length	/forceset/FP2_r|passive_fiber_damping_force	/forceset/FP2_r|passive_fiber_elastic_force	/forceset/FP2_r|passive_fiber_force	/forceset/FP2_r|passive_force_multiplier	/forceset/FP2_r|tendon_force	/forceset/FPP2_r|active_fiber_force	/forceset/FPP2_r|fiber_force	/forceset/FPP2_r|implicitresidual_normalized_tendon_force	/forceset/FPP2_r|normalized_fiber_length	/forceset/FPP2_r|passive_fiber_damping_force	/forceset/FPP2_r|passive_fiber_elastic_force	/forceset/FPP2_r|passive_fiber_force	/forceset/FPP2_r|passive_force_multiplier	/forceset/FPP2_r|tendon_force	/forceset/FP3_r|active_fiber_force	/forceset/FP3_r|fiber_force	/forceset/FP3_r|implicitresidual_normalized_tendon_force	/forceset/FP3_r|normalized_fiber_length	/forceset/FP3_r|passive_fiber_damping_force	/forceset/FP3_r|passive_fiber_elastic_force	/forceset/FP3_r|passive_fiber_force	/forceset/FP3_r|passive_force_multiplier	/forceset/FP3_r|tendon_force	/forceset/FPP3_r|active_fiber_force	/forceset/FPP3_r|fiber_force	/forceset/FPP3_r|implicitresidual_normalized_tendon_force	/forceset/FPP3_r|normalized_fiber_length	/forceset/FPP3_r|passive_fiber_damping_force	/forceset/FPP3_r|passive_fiber_elastic_force	/forceset/FPP3_r|passive_fiber_force	/forceset/FPP3_r|passive_force_multiplier	/forceset/FPP3_r|tendon_force	/forceset/FP4_r|active_fiber_force	/forceset/FP4_r|fiber_force	/forceset/FP4_r|implicitresidual_normalized_tendon_force	/forceset/FP4_r|normalized_fiber_length	/forceset/FP4_r|passive_fiber_damping_force	/forceset/FP4_r|passive_fiber_elastic_force	/forceset/FP4_r|passive_fiber_force	/forceset/FP4_r|passive_force_multiplier	/forceset/FP4_r|tendon_force
0	360.4063817758596	362.0399695498477	-1.776235825090566e-10	0.8081345876424439	-0.01663403402405883	1.650221808012083	1.633587773988025	0.003916198022916501	362.039969475	323.5495978951793	332.505162072027	5.364863553403154e-09	0.9746027940448559	-0.06433841760949134	9.019902594457143	8.955564176847652	0.01491802329902315	332.5051653157909	18.42104719132772	47.83376616090869	8.910493454195034e-10	1.208738869267521	0.009620430523216187	29.40309853905776	29.41271896958098	0.09725961106025366	47.83376643028681	27.6915580624141	69.77073909189586	7.940228419212048e-09	1.253507927188265	0.008683813846401605	42.07049721563536	42.07918102948177	0.1391608503732649	69.77074149235085	14.03115713971016	16.15541672314362	-9.628643715675622e-10	0.9930075409958627	0.001365403999347478	2.12289417943411	2.124259583433458	0.01728929184170427	16.15541660491673	123.1349568730437	142.1185914966015	-1.167476892938168e-08	1.188166979208629	-0.01118589837888622	18.99482052193675	18.98363462355786	0.0824962392127591	141.6341814123586	210.9560150975359	243.2177711451218	-2.522985631525643e-08	1.195812657692581	-0.1137281551105599	32.37548420269654	32.26175604758598	0.08770158943358443	234.6529307861846	8.127031768911813	33.90741785072974	1.141854388819752e-09	1.149715609291501	0.001677031881035603	25.77870904993688	25.78038608181792	0.06064328239665885	31.05263320625224	13.62259360707136	16.38836374181726	5.093163737979189e-11	0.8000338087860642	0.02630526154335302	2.739464873202551	2.765770134745904	0.003668543173887897	16.38836377985019	6.648348772616492	9.156173199498824	6.235203325877237e-12	0.8857076414503477	0.03472142864967573	2.473102998232656	2.507824426882332	0.00731035936027615	9.156173201608199	3.988840655459722	40.09514050834452	-2.715896213478786e-08	1.359142297857834	0.02522698984456384	36.08107286304023	36.1062998528848	0.324028079469301	40.0951374841483	5.730446999589857	8.017677419424571	-4.076137750247399e-09	0.8958015054131915	0.07140635553289455	2.215824064301819	2.287230419834714	0.007927726096442413	6.799945898040092	4.480490861440964	175.0380050959151	-8.344653634750898e-09	1.414881303336402	0.03153010871670008	170.5259841257574	170.5575142344742	0.5061211207645888	174.117269070304	264.6105488302503	269.8305689505832	1.077125039161686e-08	0.9132672919747721	-0.1025574520054921	5.322577572338385	5.220020120332893	0.009121123764531112	201.1418833652068	0.6891474913962978	2.822330489084008	2.552323576099358e-08	1.164685108695889	0.003147687280244465	2.130035310407465	2.13318299768771	0.06836229994654078	2.822331284338021	11.1585676572881	40.94231728518691	-4.123758695628865e-10	1.185695860314227	0.03006529213208725	29.75368433576673	29.78374962789881	0.08088079389336494	37.12397642496909	7.899136398836462	40.09447659353737	-1.525622128628612e-10	1.195437528415672	0.02919452474966569	32.16614566995124	32.1953401947009	0.08743869730270289	36.41896672627232	1.201826013713267	12.51934051649536	-1.377981434513842e-08	1.32960644035032	0.004219531606738194	11.31329497117535	11.31751450278209	0.2558313102422163	12.51933990712857	1.049691226152662	1.182784641604456	-1.13208975388579e-08	0.7560177298564273	-0.001222045913640389	0.1343154613654346	0.1330934154517942	0.002570648690901542	1.182784050091667	460.290222617655	461.1209257290268	1.773928474113617e-07	0.6180939473745384	0.4066191003050155	0.4240840110667382	0.8307031113717537	0.0008324612066867927	461.121016098968	1043.124429063913	1046.561018153581	9.719216709225265e-08	0.7563409845172528	0.8105753125286042	2.626013777138929	3.436589089667533	0.002577383891183863	842.3989766874272	11.1922258423071	153.9961625469828	-3.447787436106076e-08	1.324298655201973	0.04932032296364541	142.7546163817121	142.8039367046757	0.2451942716082898	142.5982396569143	49.97520959901329	218.3843114002458	-4.004558146197823e-08	1.327218101750165	0.1277906953050777	168.2813111059274	168.4091018012325	0.250989041632559	211.0085237075104	490.4343173546521	502.3593047875877	1.861296444749527e-08	0.8942141314229025	-0.56110717854671	12.4860946114823	11.92498743293559	0.007827304469411839	459.2454870482586	4.788284749303904	8.126609179992389	2.661620438632051e-08	0.964647880885021	-0.008767634800818829	3.347092065489304	3.338324430688485	0.01377370951504472	8.126615647885908	855.9179850127963	937.7126671521232	5.13093263432296e-08	1.127178210406519	-0.8693097295708766	82.66399186889778	81.79468213932691	0.05063335359810912	889.0576021517085	45.09284620787597	100.5938024797008	7.318019322591351e-06	1.036787027375256	-0.4188148428882051	55.91977111471304	55.50095627182483	0.02455322502561394	92.82681596615285	297.4540834209533	297.8040808205035	1.474046171234811e-08	0.6012207535632287	0.0780070526882517	0.2719903468620341	0.3499973995502858	0.0007235022407353306	89.26497601039131	289.2036695990798	289.5080075829546	2.117765129927562e-10	0.5963376122987419	0.04320643852753416	0.26113154534728	0.3043379838748141	0.0006946175125886737	79.22143528272831	480.5824813661904	482.2045710138691	8.930034212095705e-09	0.6154808407508578	1.268779361086161	0.3533102865925097	1.622089647678671	0.0008146097626084344	174.8831707389082	4.178157828628576	21.82316706840627	-4.133319153599296e-06	1.071103724207399	-2.249847867988915	19.89485710776661	17.6450092397777	0.03231961461898335	18.19376038079657	2.602678388750271	3.068942755238666	1.947688100460698e-06	0.7833634230557617	-0.003163789023606419	0.4694281555120015	0.466264366488395	0.003206715889339879	2.543708246104802	17.57801730329464	17.74936013210317	4.238863228617218e-07	0.7206167078160082	-0.04596220595777432	0.2173050347663077	0.1713428288085334	0.001929125446858908	10.14486484399885	1.798387752880708	2.652980686995344	-4.101916958043628e-07	1.038563881587476	-0.006906766098955605	0.8614997002135917	0.8545929341146361	0.02490517315778765	2.643608211442577	253.4020443312683	253.4871576418295	1.117881201495585e-07	0.5778379790064483	-0.3142542178436119	0.3993675284047521	0.08511331056114019	0.0005948749001120476	127.0640382166457	-0.1776186826496024	42.87320398859608	-2.982736363038585e-07	1.149976060258991	-8.819206714172244	51.87002938541793	43.05082267124568	0.06076983441712128	34.51963698783984	2.217964002662999	23.54044542734419	-5.473056686203237e-06	1.136852352273301	-1.903506339331027	23.22598776401222	21.32248142468119	0.05471010449619497	19.17453207903242
0.002	358.9485939136334	360.581813998327	1.988653686169073e-11	0.8080574832496615	-0.01597621445139358	1.64919629914503	1.633220084693636	0.00391376435261949	360.5818140067069	324.2541282005625	333.2511576410123	4.12267664451349e-10	0.9744775709303861	-0.01382325159787529	9.010852692047653	8.997029440449777	0.01490305565900877	333.2511578902822	18.2461112932896	47.68868606305232	4.599602920762891e-10	1.208830369938289	0.01793838803518864	29.42463638172753	29.44257476976272	0.09733085396679145	47.68868620210549	27.5477706006339	69.66647440488804	1.230511553762526e-09	1.253597666788554	0.01798601996749809	42.10071778428664	42.11870380425414	0.1392608140131221	69.66647477689088	14.05577487976588	16.18456486635428	-3.42304129485882e-10	0.99306332185322	0.004946592976326434	2.123843393612068	2.128789986588394	0.01729702243944296	16.1845648243239	123.3462341269343	142.3348779769759	-5.080579290606124e-09	1.188124631401468	0.0002597237020402939	18.98838412633957	18.98864385004161	0.08246828535922099	141.8496975610438	213.1399211257701	245.3349575579345	-2.282392319585824e-08	1.195339777188894	-0.05815884519299472	32.25319527735741	32.19503643216441	0.08737032232248207	236.6886003182163	8.148276078265447	33.93713160133744	4.843969531043157e-10	1.149735628405054	0.006015535246672098	25.78283998782532	25.78885552307199	0.0606530002468602	31.07994904634025	13.65338425454622	16.42770653389756	-4.335511116781987e-12	0.8001140645835572	0.03308338206594392	2.741238897285398	2.774322279351341	0.003670918850978376	16.42770653066004	6.637935587200379	9.147195222336288	5.143029405130228e-11	0.8859042252441063	0.0322479967745158	2.477011638361394	2.509259635135909	0.007321913090133535	9.147195239735217	3.843335888953119	40.08166233395782	-1.299398533216589e-08	1.359596524603371	0.02589083188906996	36.21243561311562	36.2383264450047	0.3252077899447159	40.08166088705564	5.678659169748389	7.962042068433957	-8.584179755910526e-10	0.8962626503320993	0.0593377703858777	2.22404512829969	2.283382898685567	0.007957139236522635	6.75411671767451	4.465607982098178	175.270439674021	-1.09076317977852e-08	1.415063411329039	0.03021840496254214	170.7746132869603	170.8048316919229	0.506859052114863	174.3487180442444	267.1298501029505	272.4381494777646	7.636184795600798e-09	0.9130741042663617	-0.006031072698734826	5.314330447512829	5.308299374814093	0.009106990941624711	203.0513057604115	0.6889438780049718	2.826610848505704	-4.822467841725242e-09	1.164911266507683	0.003772661551678381	2.133894308949054	2.137666970500732	0.06848615236086665	2.826610698247056	10.87991414506619	40.70729819201266	1.408349825648969e-10	1.185867465243919	0.03280924860311038	29.79457479834335	29.82738404694647	0.08099194829826292	36.91203091311618	7.821754915665872	40.05816903125185	-2.071980365059289e-10	1.195596578397048	0.02929994281254317	32.20711417277344	32.23641411558598	0.08755006384795117	36.3870137408927	1.186533879760467	12.52231755711714	-2.246030128549847e-08	1.329804819387419	0.004517749351365188	11.33126592800531	11.33578367735668	0.2562376934792687	12.52231656388448	1.046387871274044	1.179391204978327	1.157047991098836e-08	0.7559700689413777	-0.001260318458368648	0.1342636521626507	0.1330033337042821	0.00256965712032613	1.179391809531704	455.5951022158513	456.3923923230479	1.315181628047668e-07	0.6196125413143452	0.3678330812673459	0.4294570259292608	0.7972901071966066	0.0008430082358585615	456.3924593228667	1028.963995967665	1032.338490957091	7.159642023690793e-08	0.7578374206491507	0.7164815500277024	2.658013439398222	3.374494989425925	0.002608790967090482	831.8412855580112	11.02433577955696	154.0130722271268	-4.897496572175974e-08	1.324462048519309	0.04737367645225859	142.9413627711176	142.9887364475699	0.2455150258233642	142.6168140644491	49.2850897498185	218.3879314292426	-3.003729420747447e-08	1.327688478265003	0.187016082934794	168.9158255964893	169.1028416794241	0.2519354104410825	211.0173448056297	493.6116114339701	505.7446187264243	1.884289435594155e-08	0.8936618011399799	-0.2978234062089628	12.43083069866313	12.13300729245417	0.007792660532675297	462.2840728435813	4.806920630121776	8.147441671312244	1.550855520393579e-09	0.9645923012012074	-0.005079824980477861	3.345600866170944	3.340521041190466	0.01376757304020679	8.147442048179217	867.8172570140215	949.2602122723622	4.384053831074652e-08	1.126258786971685	-0.6148774637517038	82.0578327220924	81.44295525834069	0.05026206895865448	899.9233112501801	45.61683781903974	101.0967877950493	5.110979792832815e-06	1.036474661284931	-0.300083081588949	55.7800330575985	55.47994997600955	0.02449186890965386	93.28094161930588	290.4463928730705	290.7776841608013	1.977271540942738e-09	0.6015749330035093	0.0584967175859536	0.2727945701448666	0.3312912877308202	0.0007256414980799157	87.67698537673579	283.8842138238549	284.1874883757279	6.244610384342764e-11	0.5965564740031883	0.04166534293326134	0.2616092089398055	0.3032745518730668	0.0006958881116503571	78.11714407700035	442.6940887676292	443.8320789384888	5.209144948725708e-09	0.6200954782281193	0.7708965511521674	0.3670936197074051	1.137990170859573	0.0008463893007163292	168.6622925351427	6.281936276481855	23.9249018187222	-1.74209597119529e-06	1.065372046949401	-1.3594035395312	19.00236908177154	17.64296554224034	0.03086974901321545	19.90044354950412	2.60318179652971	3.069319658052977	7.301529781032767e-07	0.7833206507231335	-0.003128168984007296	0.4692660305072741	0.4661378615232667	0.003205608395418575	2.543779044887656	17.72075264768812	17.91354244484353	3.848256780736303e-07	0.7199808236432672	-0.02339520296245009	0.216185000117863	0.1927897971554129	0.001919182339263624	10.22003722243843	1.806025749337509	2.663731363442609	-1.947604711671769e-07	1.038307942652623	-0.00202980691796972	0.8597354210230699	0.8577056141051002	0.02485416945026723	2.654323776284756	256.2359974433081	256.4380261408982	1.109332580240263e-07	0.5770629661455023	-0.1947440865404783	0.3967727841306211	0.2020286975901429	0.0005910099182817631	128.0273872949161	4.92277402603124	47.89456114952288	-9.082872963472877e-08	1.136314868307214	-3.525491321046357	46.497278444538	42.97178712349164	0.05447523252639063	38.30894907257659	3.993220113135782	25.00076354272175	-1.991310207755115e-06	1.130198938977	-1.013843106313504	22.02138653589947	21.00754342958597	0.05187259938184163	20.30459382729664
0.003999999999999999	356.5531573047741	358.1853107117119	-9.441358805872824e-11	0.8079817989372807	-0.01603688580012744	1.648190292737993	1.632153406937866	0.003911376964279844	358.1853106719275	321.9953370001977	331.0299009626873	-1.006519645407877e-09	0.9744956080300656	0.02240828404637902	9.012155678443223	9.034563962489603	0.01490521066913265	331.0299003541141	17.83372818020866	47.31807670322332	1.044860781229673e-09	1.208974900885481	0.0256596559431926	29.45868886707147	29.48434852301467	0.09744349282612075	47.31807701910105	27.16741947977791	69.34060753792299	1.958399858947857e-09	1.253739853906803	0.02454311709087548	42.14864494105421	42.17318805814509	0.1394193475302698	69.34060812997784	14.01413268719459	16.14478563130224	-3.417567340235905e-10	0.9931512386329738	0.00531262413173085	2.125340319975914	2.130652944107644	0.01730921371916891	16.14478558933907	122.6376600304699	141.6348095129169	-2.903793983044523e-09	1.188151283571436	0.004714777085331676	18.99243470536164	18.99714948244698	0.08248587739361633	141.152037629572	213.7053329163991	245.9401671979471	-1.911931335474293e-08	1.195213328480364	0.01426086540270103	32.22057341614533	32.23483428154803	0.08728195332510526	237.2706142855161	8.148517107847647	33.94277416064596	1.786028921979543e-09	1.149764527846705	0.00545250712595483	25.78880454567236	25.79425705279832	0.06066703160759238	31.08526736515001	13.64355053161408	16.4171850171942	2.963373643694034e-11	0.8001999163744382	0.03049660556481194	2.743137880015309	2.77363448558012	0.003673461865929688	16.41718503932304	6.643122214009956	9.157107084350402	-4.661729682831073e-11	0.8860961668521746	0.03315095601803335	2.480833914322413	2.513984870340446	0.007333211532159266	9.157107068579718	3.6471821674294	40.03493752715119	-9.305066550613361e-09	1.360096128567915	0.03028153733298743	36.3574738223888	36.38775535972179	0.3265103136412491	40.03493649101634	5.676028888407019	7.965902077030179	-2.60848162514371e-10	0.8966772759489761	0.058410381004073	2.231462807619087	2.28987318862316	0.007983678044753313	6.758608475271197	4.451709147925643	175.5054323820271	-1.265956484086672e-08	1.41524469240368	0.03124974716285465	171.0224734869386	171.0537232341015	0.5075947011882233	174.5827114296446	267.1730955895295	272.611200342987	2.104540042235925e-09	0.9132550871162248	0.1160485801070417	5.322056173350569	5.438104753457611	0.009120230260465849	203.2124941765579	0.6834419312854095	2.82511357080351	1.091651298523733e-08	1.16515324218289	0.00364068824517953	2.138030951272921	2.1416716395181	0.06861891559813978	2.825113910940663	10.36532213215672	40.23744501491254	-1.264543331158663e-10	1.186049846173145	0.03402831066674131	29.83809457208907	29.87212288275581	0.08111025007934292	36.48719643996104	7.688468783353347	39.96599937460054	-2.91496118909329e-10	1.195755950084303	0.02931272991981318	32.24821786132737	32.27753059124719	0.08766179787472482	36.30431650660294	1.165554247665754	12.52021237803263	-2.197328780040309e-08	1.330011886706284	0.004603736510765659	11.35005439385611	11.35465813036688	0.2566625633203095	12.52021140633653	1.047257570128661	1.180217704182927	7.045766921287555e-10	0.7559218511917182	-0.001251123703357385	0.1342112577576233	0.1329601340542659	0.00256865434963	1.180217740996804	451.3778450950211	452.1463776270102	9.380776011536085e-08	0.620988796875101	0.3341493988697888	0.4343831331192956	0.7685325319890843	0.0008526780018216068	452.1464254158691	1016.602199584508	1019.926114357828	5.3133696331642e-08	0.7591635478815636	0.6372215985127795	2.686693174806726	3.323914773319506	0.002636939596274685	822.6139849204113	10.78606005837067	153.980036268855	-6.013901435175661e-08	1.324634879174004	0.05481503528419084	143.1391611752001	143.1939762104843	0.2458547628969774	142.5893078542825	47.70759066424979	217.736449618814	-3.287263178330946e-08	1.328330594709782	0.242986733223632	169.7858722213406	170.0288589545643	0.2532330718813932	210.3950753556091	494.0867912673307	506.6029578676016	1.998702353622761e-08	0.893523214032039	0.09916408179695145	12.41700251847392	12.51616660027087	0.007783991899290177	463.0545128105182	4.816828466492444	8.158117901488083	-2.875020818637886e-09	0.9645587587169914	-0.003411809262311157	3.34470124425795	3.341289434995639	0.01376387098162564	8.15811720284119	874.7696832091452	956.1915869465208	2.316020863979418e-08	1.125704696026372	-0.2727742030326601	81.69467794040821	81.42190373737556	0.05003962936849989	906.4441215190036	45.99503184590461	101.4480788754763	4.018056661850289e-06	1.036247185152632	-0.2254433064772697	55.67849033604895	55.45304702957168	0.02444728358245707	93.59895095237971	284.5325554463729	284.8658317569551	8.077057356281614e-10	0.6018800778294383	0.05978702870817673	0.273489281874007	0.3332763105821837	0.0007274894515036198	86.32862742419371	277.874188282373	278.1924300998497	5.789985157989008e-11	0.5968092143635757	0.05607996354451609	0.2621618539322411	0.3182418174767572	0.0006973581634186324	76.86433173745556	421.3545939878681	422.2930938868037	1.477589911536015e-08	0.6230395916068198	0.5623429560555836	0.3761569428800229	0.9384998989356065	0.0008672861492323901	164.8984857641392	7.741305202310594	25.26482821716586	-7.606562875406286e-07	1.061763549014055	-0.9375951822462374	18.46111819710151	17.52352301485527	0.02999047554520494	20.98376560983725	2.60378476673796	3.069637078725484	2.449502986973107e-07	0.7832772930732483	-0.003249431528030075	0.4691017435155539	0.4658523119875239	0.003204486132723901	2.543906860568577	17.70271063099213	17.93156140134826	2.736470486319753e-07	0.7198669084244735	0.01286581731193255	0.215984953044194	0.2288507703561265	0.001917406421366463	10.22694921806925	1.799999408038971	2.662173832063425	1.412715900789285e-07	1.038319741937704	0.002357745688213749	0.8598166783362402	0.862174424024454	0.02485651852532128	2.652783579412612	257.1694579136943	257.5578617763805	1.197740639446998e-07	0.5767449922364746	-0.007308989825775746	0.3957128525119926	0.3884038626862168	0.0005894311051061505	128.3727088635731	7.871878205752981	50.14076320611205	-4.622188656822068e-08	1.130450477031426	-2.096157038182038	44.36504203854111	42.26888500035907	0.05197714924273211	39.98801879308515	5.135718546147666	25.84572799636175	-8.08395891553626e-07	1.126457556470118	-0.6616391171656337	21.37164856737972	20.71000945021408	0.05034210550084765	20.95530738385059
0.005999999999999999	354.4653694240937	356.0960239762718	6.925227058474093e-11	0.8079045127077713	-0.01650906964071817	1.647163621818861	1.630654552178143	0.003908940536277153	356.0960240054536	318.8055753388107	327.8403498540928	-6.074845071424306e-10	0.9745605112745651	0.01792871991006079	9.016845795372033	9.034774515282093	0.01491296765684803	327.8403494867887	17.29431252706493	46.82164060916314	-4.465197656067232e-11	1.209149499633396	0.02745000269406904	29.49987807940414	29.52732808209822	0.09757973856110791	46.82164059566416	26.69962095510636	68.92857333141848	4.690836052922975e-10	1.253903079386618	0.02522160104445034	42.20373077526767	42.22895237631212	0.1396015605308287	68.92857347322978	13.99340438766713	16.12467007955171	-4.537704101359452e-10	0.9932306251621562	0.004572782090810469	2.126692909793765	2.131265691884575	0.01732022949203667	16.12467002383476	121.9329266949102	140.9314389036686	-3.173848628357234e-09	1.188178289221796	0.001972321654474029	18.99653988710391	18.99851220875838	0.08250370657260912	140.451086314948	212.8901454829522	245.2059496684206	-1.422787243576806e-08	1.195392359932875	0.0490336349438532	32.26677055052455	32.3158041854684	0.08740709622913007	236.5649163685638	8.152800292583644	33.95336382298942	6.262423357661362e-10	1.149791922909105	0.00610364251417487	25.7944598878916	25.80056353040577	0.06068033555212221	31.09510750030406	13.65241528964006	16.42965783248023	-2.506744811725525e-13	0.8002830973904567	0.03226351136604012	2.744979031474132	2.777242542840173	0.003675927436370993	16.42965783229304	6.64228238607023	9.159770007311206	1.484865355672049e-11	0.8862909178630413	0.03276948185889896	2.484718139382077	2.517487621240976	0.007344693092386489	9.159770012334523	3.435391259983891	39.97341110600553	-1.355152146054195e-08	1.360618279500094	0.02834148342904863	36.5096783625926	36.53801984602164	0.3278771949708579	39.97340959702077	5.67480887374484	7.971676289445336	-5.331152082288515e-10	0.8970929992515082	0.05794254773497119	2.238924867965526	2.296867415700497	0.008010375638436288	6.764726863145114	4.433681949861007	175.7336219389725	-6.843570155012912e-09	1.415425459067115	0.02995145176709212	171.2699885373444	171.2999399891115	0.5083293258576524	174.8099398422097	265.2510884510265	270.7598950187852	1.402355620516715e-09	0.913746006457513	0.1657378101772445	5.343068757581489	5.508806567758733	0.009156238825635271	201.9191444696405	0.6790434240401473	2.8248524226615	2.093874212905078e-09	1.165390290453405	0.003717868177519454	2.142091130443833	2.145808998621353	0.06874922479299792	2.824852487902517	9.928210917926762	39.84127425249486	4.21930129723691e-11	1.186228791989188	0.0322069169159248	29.88085641765217	29.91306333456809	0.08122649154975911	36.12912782001869	7.582588051680204	39.90117611155237	-1.628936013853277e-10	1.195915142517221	0.02926039055928191	32.28932766931289	32.31858805987217	0.08777354853622781	36.24645465168859	1.146876797188532	12.52039499178776	-2.061552978327441e-08	1.330219446639993	0.004599376080362363	11.36891881851887	11.37351819459923	0.2570891508432845	12.52039408013403	1.048259709927662	1.181136450499595	1.083748204372403e-08	0.75587328814549	-0.001281767998644162	0.1341585085705775	0.1328767405719333	0.002567644788800242	1.1811370167541	447.5761789537519	448.3196872086899	7.155663461766437e-08	0.6222415034628311	0.3045938435733132	0.4389144113647658	0.7435082549380789	0.0008615727331899727	448.3197236620698	1005.73961291312	1009.021764094404	4.014966314969115e-08	0.7603465281182423	0.5696160264689764	2.712535154814795	3.282151181283771	0.002662303021085677	814.4985913303706	10.54522203677206	153.9356149850573	-5.249483886471396e-08	1.324811258281145	0.04909013122878315	143.3413028170564	143.3903929482852	0.2462019598836172	142.551330087973	45.69982668938596	216.7410665953354	-3.413372245963942e-08	1.329066435980593	0.2528159708355478	170.7884239351139	171.0412399059494	0.2547283626666464	209.4414832001052	492.1736222505149	504.9357298703454	6.150219611367191e-09	0.8937967103608583	0.3178009850704402	12.44430663476003	12.76210761983047	0.007801108350677874	461.5583880048247	4.822556823860296	8.164143175943583	-1.028717125373113e-09	0.9645348968595442	-0.002475055210757835	3.344061407294044	3.341586352083286	0.01376123797114807	8.164142925959299	877.2551577359451	958.7256790964196	5.107033795859195e-09	1.125493098431028	-0.0858983473708388	81.55641970784544	81.47052136047459	0.0499549434270285	908.8270719748398	46.32420623309621	101.7060136487115	1.920915783437671e-06	1.036074341869219	-0.2196511250476712	55.60145854066297	55.38180741561531	0.02441346050041406	93.82939038796454	278.8542141676444	279.1814186366852	4.232029005013516e-09	0.6021800303096265	0.0530306417985424	0.2741738272422137	0.3272044690407561	0.000729310362111281	85.02157778337825	271.1486010501611	271.4645455927342	1.218206924225029e-10	0.597100603526496	0.05314414540492635	0.2628003971681529	0.3159445425730792	0.0006990567070151921	75.44688045180963	405.9943129120551	406.8180175252509	1.391820653173781e-08	0.6253364596654296	0.4403271320782636	0.3833774811174411	0.8237046131957046	0.0008839341811824824	162.0606188009658	8.842071802538186	26.23990611478048	-3.037985819923095e-07	1.059156367477066	-0.6818331279863948	18.07966744022869	17.39783431224229	0.02937080075229395	21.76975553771831	2.604386689863016	3.070042474188151	7.204944689823134e-08	0.7832327262513356	-0.003277149890719784	0.4689329342158545	0.4656557843251347	0.003203332977640938	2.544151481301513	17.53362254069105	17.78804046974268	3.30619336089133e-07	0.7203277632713936	0.03762254221682621	0.2167953868348075	0.2544179290516337	0.001924601047345323	10.15855162367061	1.792219470445181	2.655129994809539	2.187873445053112e-07	1.038451206750849	0.002187977467094935	0.860722546897263	0.862910524364358	0.02488270636191005	2.645769658639419	256.02675991214	256.5600155921094	1.416221243055737e-07	0.5769457566237811	0.1368739148901922	0.3963817650791735	0.5332556799693657	0.0005904274787927518	128.0099021731697	10.13402076565304	51.71645387993344	-1.674471190177274e-08	1.126440339620937	-1.381097468880353	42.96353058316076	41.58243311428041	0.05033516792738885	41.16042263643881	5.980974563246674	26.4495142356001	-2.818420900066454e-07	1.123843458692235	-0.4605418563667246	20.92908152872015	20.46853967235343	0.04929961425450535	21.4190365246448
0.007999999999999998	352.5751331934243	354.2043968639622	8.113643090723599e-11	0.8078252985270914	-0.01684832796561608	1.646111998503428	1.629263670537813	0.003906444892886214	354.2043968981517	315.6813128262853	324.7226405378017	5.89521431670903e-10	0.9746214981140895	0.0200725914229453	9.02125512009342	9.041327711516365	0.01492026024213237	324.7226408942448	16.67394946746451	46.25062970639947	3.184303931647037e-10	1.209342453065207	0.0312159606849293	29.54546427825002	29.57668023893495	0.09773052865432123	46.25062980266594	26.17508780690554	68.46675111533081	3.792863245699607e-11	1.254079147995049	0.02843166152077388	42.2632316469045	42.29166330842528	0.13979837759844	68.46675112679722	13.98516614069793	16.11778238010145	-3.691027206098596e-10	0.9933046990047883	0.004660482540822237	2.127955756862693	2.132616239403515	0.01733051438128723	16.11778233478056	121.3795502046448	140.3805090156223	-2.021066647373004e-09	1.188193762505135	0.002066400109061544	18.99889241086849	19.00095881097755	0.08251392379803713	139.9020469693333	211.4282769812133	243.8462200179922	-1.589885501029897e-08	1.195715776810917	0.06755034028814039	32.35039269649086	32.417943036779	0.08763361933121487	235.2578355455441	8.153455623817667	33.96016404752147	6.033107347036548e-11	1.149821122352377	0.006219338702792278	25.80048908500101	25.8067084237038	0.06069451897388405	31.10148689850072	13.65037775115506	16.42880798938502	7.751792263643864e-12	0.8003676818689008	0.03157773387828593	2.746852504351676	2.778430238229962	0.003678436289907903	16.42880799517363	6.64500996041123	9.166808297589382	-1.337725069605611e-11	0.8864857775779492	0.03318774323692046	2.48861059394123	2.52179833717815	0.00735619897857129	9.166808293063843	3.227696649004924	39.91866712794813	-8.017132513415959e-09	1.361135900447095	0.0297792005534053	36.66119127838979	36.6909704789432	0.3292378651290574	39.91866623522691	5.677426837464108	7.982253558790116	-8.239017627864609e-10	0.8975087401805182	0.05841461651078063	2.246412104815227	2.304826721326008	0.008037163308053158	6.774921734314641	4.422531130477364	175.9674623412794	-7.412238489656886e-09	1.41560378079476	0.03042439337441854	171.5145068174276	171.5449312108021	0.5090550561127666	175.0427845758365	262.5617624778419	268.1183161600779	6.230955751362899e-10	0.9143588655825446	0.1871369281698437	5.369416754066222	5.556553682236066	0.00920139050893504	200.0560824282328	0.6741949354119382	2.823978870815823	7.527087717007497e-09	1.16562701339667	0.003630506908890946	2.146153428494994	2.149783935403885	0.06887960199214048	2.823979105345127	9.557143722814587	39.51288399409813	-2.562885736967502e-10	1.186404490365832	0.03283843124303403	29.92290184004051	29.95574027128354	0.08134078553446281	35.83248102424216	7.489962387502374	39.84969640967356	-2.116657821238377e-10	1.196074226033052	0.02927233704260232	32.33046168512858	32.35973402217118	0.08788536500297696	36.20070998407047	1.129328286222108	12.52216860423676	-2.401122384254606e-08	1.330430125174976	0.004741575276450006	11.3880987427382	11.39284031801465	0.2575228728628978	12.52216754241967	1.050477867271773	1.183297640751592	1.664729781108987e-09	0.7558240707152375	-0.001285296016971922	0.1341050694967916	0.1328197734798197	0.002566622024304821	1.18329772773312	444.1434813794218	444.865115468787	5.590990248549588e-08	0.6233850105652334	0.2785435617206376	0.4430905276445242	0.7216340893651618	0.0008697702947739792	444.8651439511901	996.1629654792062	999.4103470086621	3.086246747052712e-08	0.7614060248488914	0.5114933477892885	2.735888181666679	3.247381529455968	0.00268522358446673	807.3396823191042	10.35980918571448	153.9459990067215	-4.345649240455884e-08	1.324980498523989	0.05065862374216893	143.5355311972648	143.586189821007	0.24653556511067	142.563975760544	43.43026847818804	215.5750001429597	-3.145607119225957e-08	1.329853526660793	0.2773781354277239	171.867353529344	172.1447316647717	0.2563375699105475	208.3234313438391	489.1275108919639	502.0400555452084	2.048380631780589e-09	0.8942717119487026	0.4206747015041747	12.49186995174029	12.91254465324446	0.007830924924647868	458.9594189625837	4.825710459443633	8.167240715536707	8.08208638902741e-10	0.9645166693237504	-0.002042476425759673	3.343572732518835	3.341530256093075	0.013759227012301	8.167240911936139	877.4932352316374	959.0330400756527	-1.45250556027321e-09	1.125453957303633	0.008934375560394751	81.53087046845488	81.53980484401528	0.04993929400527935	909.1148578375463	47.24685794014249	102.1921724217934	4.479648197663888e-07	1.035771469521869	-0.5214182485755591	55.4667327302265	54.94531448165095	0.02435430515920891	94.26969668575956	273.9426405399586	274.2640521406317	3.883027011042373e-09	0.602444964401415	0.04663177861135364	0.2747798220617973	0.3214116006731509	0.0007309223259728704	83.88251653499643	265.0432197720112	265.3548574783991	6.720479728272721e-11	0.5973711879735782	0.04824302256527191	0.2633946838226618	0.3116377063879337	0.0007006375268168389	74.14674565341711	394.4705096284687	395.221018446037	2.225225670393627e-09	0.6271667622400137	0.3612817681778023	0.389227049390577	0.7505088175683793	0.0008974212366211963	159.8546480970146	9.666283994694558	26.95889419746607	-1.191424396015939e-07	1.057240190205643	-0.5117349338886673	17.80434513666017	17.29261020277151	0.0289235338682372	22.34799756931823	2.604909894612927	3.070380838774152	1.305324330916346e-08	0.7831878654867064	-0.003292128136921889	0.4687630722981472	0.4654709441612253	0.003202172632007405	2.544356763362177	17.27214019228846	17.54424182416785	2.770606969820788e-07	0.7211524555453686	0.05384850839499825	0.2182531234843853	0.2721016318793835	0.001937542104456787	10.04294775079696	1.784991761939039	2.648559609522263	3.460642407221437e-07	1.038572566864502	0.002008213233175368	0.8615596343500485	0.8635678475832238	0.02490690579918747	2.639229045481721	253.3670704568636	254.0157066755854	1.50722432257222e-07	0.5775300005729459	0.250301729262303	0.3983344894595284	0.6486362187218315	0.000593336144715968	127.1264583857649	11.75563230748289	52.81110769352073	-4.553469594437143e-09	1.123728962612824	-0.9856096680976866	42.04108505413553	41.05547538603784	0.04925445016567043	41.97285305183738	6.59466687866971	26.88517985530024	-9.868776581350991e-08	1.122003616239309	-0.3325860491111843	20.62309902574172	20.29051297663053	0.0485788554699039	21.75316017167475
0.01	350.8551104606848	352.4826103372584	2.077482630369332e-11	0.8077436750743811	-0.01752921076788885	1.645029087341461	1.627499876573573	0.003903874999232585	352.4826103460126	312.478405306236	321.522978624411	1.611790478861508e-09	0.9746856578436606	0.01867715197926078	9.025896166195707	9.044573318174969	0.01492793607157296	321.5229795989499	15.99455611724469	45.62091778977683	-5.28112581443807e-10	1.209550299253809	0.03171391979559882	29.59464775273654	29.62636167253214	0.09789321782100198	45.62091763012016	25.60075160383111	67.95671448793401	-1.312959463373176e-09	1.254268056641324	0.02879791569303174	42.32716496840986	42.35596288410289	0.1400098563300145	67.95671409100586	13.98096736227214	16.11458578988409	-2.728224035575266e-10	0.9933781171722744	0.004410263288510143	2.129208164323441	2.133618427611951	0.01734071424819693	16.11458575638514	120.8520371926099	139.8541314022923	-2.068354931772376e-09	1.188207306043822	0.001142430145695571	19.00095177953673	19.00209420968243	0.08252286782412498	139.3774742929429	209.6799167586517	242.207156923712	-1.612525246663665e-08	1.196106083233285	0.0756419382002948	32.45159822685999	32.52724016506028	0.08790777386793998	233.6821689136159	8.154188153989578	33.96720094007996	-7.448239247587196e-11	1.149850799187152	0.006394487320231787	25.80661829877015	25.81301278609038	0.06070893768045121	31.10808575863122	13.65317786085422	16.43389314528919	-1.649617942245385e-13	0.8004514576434212	0.03200596926573442	2.748709315169235	2.780715284434969	0.003680922830515373	16.433893145166	6.646628678105913	9.172545181737204	1.968317869804892e-12	0.8866826793338476	0.03336649556467641	2.492550008066614	2.52591650363129	0.007367843674706503	9.172545182403089	3.028783472470284	39.86950196602842	-1.575106828299866e-08	1.361651982345041	0.02783888759783475	36.8128796059603	36.84071849355814	0.3306001105824328	39.86950021212042	5.680747722770899	7.993786487950658	-7.532303322732581e-10	0.8979288169896327	0.0590360016704865	2.254002763509272	2.313038765179758	0.00806432099804644	6.785941986153059	4.407713559390535	176.193896999926	-4.22263213284424e-09	1.415780321872895	0.02925614532016898	171.7569272952153	171.7861834405354	0.5097745600906687	175.2682619356985	259.6348948136412	265.2250867294632	1.409715677525014e-09	0.9150111726021821	0.1925889397283908	5.397602976093521	5.590191915821912	0.009249692298072253	198.0095570414198	0.6696004335559886	2.823385263192554	7.298907173103331e-10	1.165860158532436	0.003622973632008193	2.150161856004558	2.153784829636566	0.06900825024617828	2.823385285934519	9.220207947662784	39.21628831558765	-2.35159114403416e-11	1.186578524939552	0.03147295872716074	29.9646074091977	29.99608036792486	0.08145415568066529	35.56463807753028	7.408518700053238	39.80935097664329	-9.845950443843066e-11	1.196233189390846	0.02921532082519862	32.37161695576485	32.40083227659005	0.08799723924767197	36.16507653993445	1.112606174297873	12.52521602702581	-2.320832070967782e-08	1.33064601913705	0.004822814052526331	11.40778703867541	11.41260985272794	0.2579680908616228	12.52521500071446	1.053199096336518	1.185927203809589	1.003992341000459e-08	0.7557740857645557	-0.001322711126685336	0.1340508185997572	0.1327281074730719	0.00256558372241445	1.185927728391945	441.0385380099078	441.7409583636064	4.416085974678907e-08	0.6244324359036699	0.2554709343764032	0.446949419322229	0.7024203536986322	0.0008773451562133797	441.7409808606482	987.6893792340494	990.9076021118325	2.389774333977357e-08	0.762359607522111	0.4611462680076882	2.757076609775363	3.218222877783051	0.002706019634267477	801.0035893523325	10.18519820406945	153.9660016042021	-3.490747940704253e-08	1.325151198413852	0.0491020969937893	143.7317013031389	143.7808034001326	0.2468725054313423	142.5855540201268	40.87171458679278	214.2039220321501	-2.834105922167041e-08	1.33070323309466	0.2924405287470837	173.0397669166102	173.3322074453573	0.2580862068241374	207.0078347274577	485.7184939728573	498.7122778002928	1.08747489346861e-08	0.8948192638661718	0.4468611507681622	12.54692267666736	12.99378382743553	0.007865436471555317	455.9720275194577	4.827522700678049	8.168810162692681	1.982070375883271e-09	0.9645007419064249	-0.001858319550243072	3.343145781564876	3.341287462014633	0.01375747005482808	8.168810644347388	876.8245224166443	958.4168717130487	3.472951148886239e-09	1.125486265378506	0.0403904170614399	81.55195887934309	81.59234929640454	0.04995221108006832	908.5337120400317	49.1021716964209	103.3101762505589	-5.080308985994098e-08	1.035110110031052	-0.9656698061796551	55.17367436031765	54.20800455413799	0.02422562923728407	95.28920985057474	269.7253167361272	270.0412380554778	1.875971405995713e-09	0.6026768283975621	0.04061009014452322	0.2753112292060673	0.3159213193505905	0.0007323358844467567	82.89826516999777	259.6797504809151	259.9865260254846	6.93647111971174e-10	0.5976134925359866	0.04284759252802065	0.2639279520415303	0.306775544569551	0.0007020560358033362	72.99359502283822	385.2791770726481	385.9780451302173	6.831764598480561e-10	0.6286972680816209	0.3046833900589038	0.3941846675103534	0.6988680575692572	0.0009088517674404479	158.0449363004984	10.29574834129371	27.50491660865416	-4.701365049347705e-08	1.055785568293612	-0.3889722662593806	17.59814053361982	17.20916826736044	0.0285885501452165	22.78636315968354	2.605330901590472	3.070615145323751	-4.306526576319802e-09	0.7831428123565808	-0.003308299612360753	0.4685925433456397	0.465284243733279	0.003201007729785037	2.544481599252912	16.96062258734626	17.24335079317212	3.521763294184188e-07	0.7221940733596541	0.0626201070585576	0.2201080987673056	0.2827282058258632	0.001954009647537067	9.8998615997768	1.778705533848858	2.642690572732711	3.34676995616956e-07	1.038679018132881	0.001690482203838256	0.862294556680015	0.8639850388838533	0.02492815173564085	2.633382231266111	249.6302729691932	250.3608845084851	1.439829325766695e-07	0.5784015526052806	0.329347037108335	0.4012645021835131	0.7306115392918482	0.0005977005231457058	125.860642915462	12.98356523123469	53.63616621589808	7.227698162193263e-10	1.12174048348029	-0.7245828934464984	41.37718387810988	40.65260098466339	0.0484766375248364	42.58446584903285	7.052561598226797	27.21255825024905	-3.652671940607144e-08	1.120659119871504	-0.2423313859874698	20.40232803800972	20.15999665202225	0.04805881714338499	22.00412631412091
0.012	349.3228871894645	350.9486936550389	-5.862066387862797e-11	0.8076590767907507	-0.01810098906164331	1.643907454636072	1.625806465574429	0.003901213214154993	350.9486936303371	309.3525905927714	318.3997402889838	1.920433034818814e-09	0.9747447030843299	0.01698033923202273	9.030169356980393	9.047149696212415	0.01493500350484284	318.3997414501376	15.29617630345472	44.97410729784564	-6.681660780216703e-10	1.209763334465627	0.0327869272486972	29.64514406714222	29.67793099439092	0.09806024960142977	44.9741070958486	25.01089458896967	67.4336066655611	-3.004753390545289e-09	1.254461772118309	0.02988656963636977	42.39282550695506	42.42271207659142	0.1402270483525638	67.43360575717725	13.98214998062013	16.11708407680634	-2.147995947776593e-10	0.9934501939019319	0.004495691620153609	2.130438404566057	2.13493409618621	0.01735073358067052	16.11708405043181	120.3974940134552	139.4004096064316	-1.798138082875766e-09	1.188215191110487	0.0007647434241219281	19.00215084955232	19.00291559297644	0.08252807549464362	138.9253052691652	207.810768393919	240.4507781875553	-1.172796759707495e-08	1.196527130943989	0.07887998653956095	32.56112980709675	32.64000979363631	0.08820448274864102	231.9936749129649	8.154450253119423	33.97392497164056	-3.37121733307022e-10	1.149881278268987	0.006560001467619966	25.81291471705352	25.81947471852114	0.0607237497283046	31.11440226104619	13.65312451635574	16.43549112424328	2.057971848490325e-12	0.8005354506780884	0.03179441682436247	2.750572191063182	2.782366607887544	0.003683417493145068	16.43549112578006	6.649269729100419	9.179575680167925	-3.888531857620947e-12	0.88688131779806	0.03377548980089482	2.496530461266612	2.530305951067507	0.007379609680137554	9.179575678852432	2.856743830644667	39.84262414557789	-2.113965108518912e-08	1.362145720968874	0.0272922211582055	36.95858809377501	36.98588031493322	0.3319086537526482	39.8426217916421	5.685004927846291	8.006600206406844	-7.262519301221015e-10	0.89835414430023	0.05988094779951603	2.261714330761038	2.321595278560554	0.008091911271990666	6.798066670817805	4.397726667831573	176.4220185182431	-4.366295547342247e-09	1.415953464494705	0.02927794083367641	171.9950139095779	172.0242918504115	0.5104812011619284	175.4954122208342	256.6549095923475	262.2736602606642	2.873670301717368e-09	0.9156725750687885	0.1924178799852628	5.426332788331498	5.618750668316761	0.009298925619633634	195.9183517600441	0.6647872058154791	2.822470542711707	4.812328577297187e-09	1.166090723680643	0.003550051169820885	2.154133285726406	2.157683336896227	0.06913571107677348	2.822470692654435	8.934078749687476	38.97165227368126	-2.246275110362461e-10	1.186749865191172	0.03184944848353689	30.00572407551025	30.03757352399379	0.08156592498547069	35.343882960654	7.337388760279937	39.77938789516023	-1.447291730904965e-10	1.196391997713676	0.02921475257553244	32.41278438230476	32.4419991348803	0.08810914653631294	36.13887173318653	1.097113680230395	12.53017867014174	-2.451015534976619e-08	1.330867914825239	0.005006865199538581	11.4280581247118	11.43306498991134	0.258426487687122	12.53017758626105	1.056936160975983	1.189593743430621	2.409574172135276e-09	0.7557230932389145	-0.00133791403167669	0.1339954964863146	0.1326575824546379	0.00256452491863227	1.189593869329997	438.2292878993426	438.9147751218725	3.538110748824153e-08	0.6253942906041376	0.2349655744576168	0.4505216480722501	0.6854872225298669	0.0008843573089430328	438.9147931462102	980.1821008837129	983.3757814795639	1.874251498446e-08	0.7632207255971254	0.4173307182301432	2.776349877620861	3.193680595851005	0.002724935989736708	795.3904808377106	10.04053602136388	154.0168010693623	-2.919161107284296e-08	1.325320437976772	0.04980722056119524	143.9264578274372	143.9762650479984	0.2472070177947716	142.635625218243	38.10834000493318	212.7007535438478	-2.423281264540833e-08	1.331598884047709	0.3081814592643461	174.2842320796503	174.5924135389147	0.2599423078763803	205.5649431123997	482.2902421989953	495.331040938941	4.050748514394797e-09	0.8953774266318347	0.4375077272985439	12.60329101264723	13.04079873994577	0.007900772750982736	452.9359416406299	4.828476085321969	8.16938665997068	2.568723761475766e-09	0.9644856817042828	-0.001831552601636623	3.342742127250347	3.34091057464871	0.01375580896598916	8.169387284185596	875.9450700927672	957.5682212489322	8.863492495514436e-09	1.125536610269275	0.03831985041961725	81.5848313057454	81.62315115616501	0.0499723461007953	907.7338213284697	51.59259993269879	105.0315929025796	-1.062019412620407e-07	1.034109429440831	-1.294202186499461	54.73319515638029	53.43899296988083	0.02403222384956903	96.86039671581585	266.1319170121409	266.4427566814334	1.766314289275428e-09	0.6028779092243657	0.03506678585424196	0.2757728834382051	0.310839669292447	0.0007335638981437504	82.0553339101574	255.0254475180984	255.3273123007459	1.434332375094272e-10	0.5978271156285898	0.03746582690408698	0.2643989557434485	0.3018647826475355	0.0007033089193621239	71.98415123637221	377.7627003253917	378.4230415200707	1.723372722306493e-09	0.6299979864364108	0.2618952583283159	0.3984459363507194	0.6603411946790354	0.0009186767607400766	156.5299314203166	10.77421990182081	27.91937829226998	-2.058349243133639e-08	1.054678544692234	-0.2976526071333544	17.44281099758252	17.14515839044917	0.02833621404064045	23.11863515040607	2.605638386615589	3.070729532107734	-7.021694725661831e-09	0.7830974997206722	-0.003329948638903636	0.4684210941310486	0.465091145492145	0.003199836541150123	2.544508801086121	16.62823044738683	16.91654817534329	5.62680796845072e-07	0.7233450483553726	0.06614184686406673	0.222175881092398	0.2883177279564647	0.001972366385134935	9.743614757884478	1.773149605126278	2.637544789719462	3.480665522748172e-07	1.038769972255661	0.001472199348766794	0.8629229852444168	0.8643951845931835	0.0249463190341435	2.628256690659013	245.2659491321774	246.0458849418898	1.655168868075485e-07	0.5794592454133372	0.3750879710138222	0.4048478386986519	0.7799358097124742	0.0006030380551178864	124.3566293793885	13.91096061815195	54.26532552619128	2.510106095199305e-09	1.120273884470128	-0.5398829330207373	40.89424784106006	40.35436490803932	0.04791083983099841	43.05087954342818	7.392277030060119	27.45920670527842	-1.620641570942993e-08	1.119682200434756	-0.1764678014701308	20.24339747668844	20.0669296752183	0.04768444737681691	22.19331221129696
0.014	347.9589983531935	349.582750444	3.969879980303403e-11	0.8075710249916761	-0.01898874918723578	1.64274083999377	1.623752090806534	0.003898444680898732	349.5827504607284	306.3349880172592	315.3831727767154	1.848812103411035e-09	0.9747965847285568	0.01425898531362302	9.033925774142581	9.048184759456204	0.01494121624585191	315.3831738945649	14.58395741327267	44.31365955461482	-6.604040092561547e-10	1.209980840172316	0.032913241684946	29.6967888996572	29.72970214134214	0.09823108045168884	44.31365935496437	24.40721900176371	66.89771842735776	-3.131868570038776e-09	1.254660499144742	0.03020887600344874	42.46029054959061	42.49049942559406	0.1404502093163031	66.89771748054501	13.98499412125462	16.12115713923367	-1.326146137348161e-10	0.9935230676934154	0.004480047142935765	2.131682970836122	2.136163017979058	0.01736086958729202	16.12115712295037	119.9880158612973	138.9910748177474	-1.55422796854765e-09	1.188219511779214	0.0002510373400871906	19.00280791910999	19.00305895645008	0.0825309292077043	138.5173690807815	205.9251027157396	238.6775486839255	-7.103162946719976e-09	1.196956336727582	0.07928195056723109	32.67316401761865	32.75244596818588	0.08850797097671483	230.2889438153684	8.154654642592497	33.98075279831272	-3.234167378352026e-10	1.149912523566756	0.006727140401626381	25.81937101531859	25.82609815572022	0.06073893788680267	31.12081797605396	13.65426967529001	16.4385574777282	-5.834915883795588e-13	0.8006190564835464	0.03186008028953573	2.752427722148654	2.78428780243819	0.003685902320004552	16.43855747729248	6.651870755649514	9.18661280267002	-2.165056328662374e-12	0.8870824091585368	0.03417553156437294	2.500566515456133	2.534742047020506	0.007391540039101183	9.186612801937578	2.703492540200866	39.83116377131101	-2.199948856418388e-08	1.362627498361711	0.02634869016929373	37.10132254094085	37.12767123111014	0.3331904883855822	39.83116132163087	5.689978938960448	8.020421322959287	-6.294105583948273e-10	0.8987860677560553	0.0608699926446935	2.269572391354146	2.330442383998839	0.008120025666556119	6.811068187994894	4.385240478896363	176.6424544357567	-2.554439770818817e-09	1.416123454330818	0.02812774549960348	172.2290862113608	172.2572139568604	0.5111759277534544	175.7149142834965	253.714694698077	259.3592625658453	2.510334551342197e-09	0.9163273858991128	0.1896414478006319	5.454926419967651	5.644567867768283	0.009347925573037073	193.850890172857	0.6601532513807337	2.821674784356166	-3.021079608700461e-09	1.166316704892039	0.003488659896740538	2.158032873078692	2.161521532975432	0.06926086616642955	2.821674690225245	8.675564388321817	38.75288219412585	-3.488720423661107e-11	1.186919616330909	0.03080278876658914	30.04651501703745	30.07731780580404	0.0816768088577719	35.14656239614394	7.274749794169363	39.75784197182601	-5.860237295429727e-11	1.196550604948109	0.02914026069183143	32.45395191696482	32.48309217765665	0.08822105411886182	36.12031078325728	1.082546532573893	12.53680966388862	-2.642095886518092e-08	1.331097761559477	0.005169583474210464	11.44909354784052	11.45426313131473	0.2589021687220662	12.53680849550896	1.061129128806719	1.193686038620969	9.27100550149329e-09	0.7556709774179275	-0.001382069202881307	0.1339389790171313	0.1325569098142499	0.002563443237069386	1.193686523027643	435.6871856358586	436.3577132223537	2.859808345689885e-08	0.6262802430455916	0.2166911943218734	0.4538363921732443	0.6705275864951178	0.0008908640288432493	436.3577277911886	973.5216770304667	976.6946545951369	1.476216060503077e-08	0.7640015801280269	0.3790356945058114	2.793941870164446	3.172977564670257	0.002742202204632603	790.4129567346982	9.911220317995793	154.0844763112741	-2.21609137152079e-08	1.325491357254179	0.04984086429644458	144.1234151289819	144.1732559932783	0.2475453101968964	142.7013570175403	35.21622959417506	211.1169853146249	-1.308206454275762e-08	1.332529140702556	0.314500399732434	175.5862553207174	175.9007557204498	0.2618842559353246	204.0443723126585	479.0417070618881	492.1117211756386	9.075094564714448e-10	0.8959104430135644	0.4126588178308351	12.65735529591966	13.0700141137505	0.007934664661885339	450.0446010415041	4.828899816220094	8.169341589819682	2.761085263203178e-09	0.9644704193446598	-0.001891330580276141	3.342333104179865	3.340441773599589	0.01375412578403673	8.169342260779569	875.3011720553586	956.9273441503267	8.150010555318943e-09	1.125570919987649	0.01893085558033333	81.60724123938768	81.62617209496801	0.0499860726347863	907.1294153902262	54.51610834963793	107.1907098650745	-9.135991993480808e-08	1.032866423400699	-1.516335452427728	54.19093696786431	52.67460151543658	0.02379412939640501	98.83064615591348	263.0895673498114	263.3958485962806	1.719013209555698e-09	0.60305104471729	0.0301102720532483	0.2761709744159292	0.3062812464691775	0.0007346228317335737	81.33891436291306	251.0249290427542	251.3222436053245	1.290648143914552e-11	0.5980130361255268	0.03250502713963598	0.2648095354306554	0.2973145625702914	0.0007044010732827383	71.10962633248072	371.452983451793	372.0832574058646	2.551614641799205e-09	0.6311254332861324	0.2280983562780294	0.4021755977935556	0.6302739540715849	0.000927276053593564	155.2326679734749	11.13947550470688	28.23579069896312	-1.11765219093507e-08	1.053828774453128	-0.228191974635314	17.32450716889155	17.09631519425624	0.02814402697789699	23.37199822684277	2.605827309811338	3.070712778810279	-5.391077931293786e-09	0.7830518205491703	-0.003362851953661921	0.4682483209526033	0.4648854689989414	0.003198656308371013	2.544427412788834	16.29663593382424	16.58704946001765	4.236321400480358e-07	0.724522447633888	0.06610259747668465	0.2243109287167182	0.2904135261934028	0.001991320270426922	9.585012249505473	1.768185196483341	2.632939747429935	3.763682795976386e-07	1.038849433453505	0.001282170737693967	0.8634723802088996	0.8647545509465936	0.02496220154312066	2.623670287714003	240.6667496373601	241.4690665486003	1.65630609033629e-07	0.5806089909928865	0.3935393241856029	0.4087775870546229	0.8023169112402257	0.0006088915822437934	122.7451022518975	14.62085621416872	54.7557469314734	2.775478263883357e-09	1.119177088314255	-0.4018785844092472	40.53676930171392	40.13489071730468	0.04749202550023487	43.41486362156001	7.645930889225495	27.64735671055977	-9.330128308837615e-09	1.118971866074386	-0.1271880375783002	20.12861385891258	20.00142582133428	0.04741406818835032	22.3378496192067
0.016	346.7845962944182	348.4063305178685	1.958799789036902e-11	0.8074789681647417	-0.01978781692234856	1.641522040372711	1.621734223450362	0.003895552305677928	348.4063305261226	303.4782186065405	312.5258593181885	2.340510341092283e-09	0.9748380956587711	0.01070827425906396	9.03693243738892	9.047640711647984	0.01494618896832773	312.5258607333341	13.87831330101887	43.65947646714278	-9.402497669341869e-10	1.210198075869158	0.03270377031515528	29.74845939580876	29.78116316612391	0.09840199619216142	43.6594761828906	23.80134584646831	66.36068458184421	-4.871540920659001e-09	1.254861699208075	0.03063422668189212	42.52870450869401	42.5593387353759	0.1406765091072809	66.36068310910134	13.98904728916041	16.12662524109425	-3.819455862696941e-11	0.9935970434126256	0.004630853359032765	2.132947098574801	2.137577951933834	0.01737116490658347	16.12662523640446	119.6273426570757	138.6300768059007	-1.621527800921285e-09	1.188219919601378	-0.0001357913780377262	19.00286994020296	19.00273414882492	0.08253119857097181	138.1576017213496	204.0638896458299	236.9277898228621	-9.113015564388149e-09	1.197384661912466	0.07854764772073709	32.78535252931143	32.86390017703217	0.08881187718951598	228.6067463771665	8.154788898941318	33.9877186349148	-4.101911726950291e-10	1.149944625645917	0.006923702359770969	25.82600603361371	25.83292973597348	0.06075454647633281	31.1273645529145	13.65461892482149	16.44064995205077	3.997496778040954e-13	0.8007025011155184	0.03175011315601026	2.754280914073261	2.786031027229271	0.003688384014386335	16.44064995234928	6.654896905942665	9.194229866468049	-2.053732184315038e-12	0.887286145254169	0.03467068211079545	2.50466227841459	2.539332960525386	0.007403646893972261	9.19422986577327	2.570278690792544	39.83685004029783	-2.134749610416264e-08	1.363096255178825	0.02584289089060528	37.24072845861468	37.26657134950529	0.334442430974484	39.83684766321816	5.695655236834944	8.03526889202128	-5.704710141773983e-10	0.8992256364495486	0.06201618545477263	2.277597469731564	2.339613655186336	0.008148737613638749	6.824966243206511	4.376098101367361	176.8611369256686	-2.56324184100265e-09	1.416288950162971	0.02776244489039579	172.4572763794109	172.4850388243013	0.5118531961720657	175.9326660788708	250.8279191939777	256.497697105235	5.465923214043045e-09	0.9169721442317735	0.1865500863460803	5.483227824911213	5.669777911257293	0.009396424747298413	191.8185275446925	0.6553906490020704	2.820666299298599	5.834206451282853e-10	1.166538273716484	0.003412480255785865	2.161863170040743	2.165275650296528	0.06938379741950533	2.820666317476843	8.455306095095848	38.57309942218001	-1.564596230352322e-10	1.187087037417908	0.03099298099030032	30.08680034609386	30.11779332708416	0.08178631830068889	34.98457442753585	7.220039091844345	39.74425031992696	-8.770349724240845e-11	1.196708934301362	0.02911177073489825	32.49509945734771	32.52421122808261	0.08833290735005736	36.10897320917571	1.069097466439232	12.54549753890709	-2.615245381365483e-08	1.331336620817555	0.005405258399911413	11.47099481406795	11.47640007246786	0.2593974293556132	12.54549638240118	1.066210760395602	1.198683974737095	2.971683468744324e-09	0.7556175229854597	-0.001407820011313983	0.1338810343528063	0.1324732143414923	0.002562334240577266	1.198684130006477	433.3894758180613	434.0467737360279	2.347601191221571e-08	0.6270982870699742	0.2003799256565841	0.4569179923100692	0.6572979179666534	0.0008969130957768851	434.0467856955057	967.615597455038	970.7711335690839	1.175372998929447e-08	0.7647119034009779	0.3454955270623367	2.810040586983507	3.155536114045844	0.002758002797058811	786.0034326855312	9.800887691829939	154.1739816101465	-1.791885589907949e-08	1.325663800109561	0.05069269648774691	144.3224012218288	144.3730939183165	0.2478870872359333	142.7873336229701	32.32853758580629	209.5546343004322	-1.729739962375021e-09	1.33346895504516	0.3145643167380707	176.9115323978878	177.2260967146259	0.2638608867406743	202.5444323540422	475.9933257044297	489.0892248201279	1.663978843602365e-09	0.8964120776449812	0.3874516037605338	12.70844751193764	13.09589911569818	0.007966693438154739	447.3294406735141	4.828915687661302	8.16880792663456	2.651628770722336e-09	0.9644544135139433	-0.002011971154968257	3.341904210128227	3.339892238973258	0.01375236083046974	8.168808570995878	875.0247575458397	956.6316200411796	7.231178877908917e-09	1.125578524412429	-0.005346526816372829	81.61220902215629	81.60686249533993	0.04998911550140615	906.8497702155438	57.63531892106776	109.6124100992336	-7.6340947445519e-08	1.031482130640712	-1.616264251538689	53.59335542970451	51.97709117816582	0.02353174359465538	101.0395761782935	260.5284239186723	260.8306415373484	2.418247685431751e-09	0.6031992646426152	0.02570540337523062	0.2765122153008847	0.3022176186761153	0.0007355305424216336	80.734269281504	247.5976193000663	247.8908083988896	1.689509643298948e-11	0.5981738240635578	0.02802399271624567	0.2651651061070958	0.2931890988233414	0.0007053469016333116	70.35501231693119	366.0830383715103	366.6890939973995	3.478433596715291e-09	0.6321113200607985	0.2005909721238275	0.4054646537653993	0.6060556258892267	0.0009348594645671585	154.1094376484966	11.41675142587309	28.475986277667	-7.658308480429366e-09	1.053177877630537	-0.1751977542325884	17.23443260602649	17.05923485179391	0.02799769895236744	23.56412385293113	2.605896115335119	3.070562707168839	-3.068382038035056e-09	0.7830056150181849	-0.003407029301932891	0.4680736211356525	0.4646665918337197	0.0031974629145102	2.544234865881276	15.9772660292185	16.26742724091188	1.458847416618836e-07	0.7256785803878757	0.06373413901475507	0.2264270726786291	0.2901612116933842	0.002010106338455807	9.430087135745962	1.763728811824824	2.628809110872332	3.565255580345594e-07	1.038918920476662	0.001127199026124256	0.8639531000213827	0.8650802990475069	0.02497609871588497	2.619554769311403	236.0910063220604	236.8958259743309	1.494945051916385e-07	0.581784148308445	0.3919879336417986	0.4128317186287579	0.8048196522705566	0.0006149303834573975	121.1157882904023	15.16256004408971	55.13978337393407	2.425611357603774e-09	1.118364932961842	-0.29685427357927	40.27407760342362	39.97722332984435	0.04718426143692123	43.70059473486435	7.834314750316407	27.79114170042623	-6.614567803209237e-09	1.118464638740453	-0.09022181736867209	20.0470487674785	19.95682695010982	0.04722193708413461	22.44860476025577
0.018	345.790382702862	347.4097483258092	6.045530742682104e-11	0.8073824315171636	-0.02087927038078577	1.640244893327922	1.619365622947136	0.003892521464182869	347.4097483512841	300.8203970230406	309.8659263392296	1.428619111898399e-09	0.9748667165282486	0.0065232692864919	9.039006046902525	9.045529316189016	0.01494961851257315	309.8659272030173	13.1777855229213	43.01080147539921	-4.985784562983042e-10	1.210415233595703	0.03281477902238005	29.80020117345554	29.83301595247792	0.098573147717665	43.01080132467116	23.19132537539327	65.82074575354336	-4.136054415626589e-09	1.255066025683343	0.0311260472218027	42.59829433092828	42.62942037815009	0.1409066984199911	65.82074450314956	13.99255812716893	16.13154762936136	1.16178455744631e-11	0.9936732276563098	0.004739753507941104	2.134249748684495	2.138989502192436	0.0173817739600786	16.13154763078788	119.3061657182382	138.3080993691071	-1.66204494611577e-09	1.188217094748396	-0.0005066933205981888	19.00244034418951	19.00193365086891	0.08252933279627553	137.8367193835728	202.2507709340311	235.2243145869885	-1.243059477573638e-08	1.197806961808618	0.0772037865779044	32.89633986637951	32.97354365295741	0.08911252955372248	226.9690269985815	8.15492479901574	33.9948787978376	-3.729878905733841e-10	1.149977652704629	0.007119988942375403	25.83283400987948	25.83995399882186	0.06077060899102588	31.13409402269358	13.65521172061906	16.44303669345911	-8.838624276918949e-13	0.8007855847761866	0.03169765401980952	2.756127318820236	2.787824972840045	0.003690856619746969	16.44303669279909	6.658093749867836	9.202121134890321	-3.369700352084948e-12	0.8874929256346291	0.03520131192274631	2.508826073099738	2.544027385022484	0.007415954846965965	9.202121133750348	2.453334729279158	39.85693553364138	-1.88001874068533e-08	1.363556805748464	0.02539684819474766	37.37820395616748	37.40360080436223	0.3356770373182368	39.85693344020883	5.701994485419165	8.051097371754626	-4.87964561118881e-10	0.8996738817616423	0.06329281823013519	2.285810068105325	2.34910288633546	0.008178120465597162	6.839725687590499	4.365212666514194	177.0712237810979	-1.52810397668901e-09	1.416449884092427	0.02654471547312915	172.6794663991105	172.7060111145837	0.5125126561503771	176.1418621649239	247.9931985128357	253.6878000092376	4.883063675631405e-09	0.9176060199140278	0.183407287170976	5.511194209230927	5.694601496401903	0.009444349807884141	189.8203992714442	0.6507928330647572	2.819698048122492	-7.709778829245728e-09	1.166753897333737	0.003307999582713575	2.165597215475022	2.168905215057735	0.06950363953326981	2.819697807900892	8.257016923279835	38.41391159132531	-3.261578507274265e-11	1.187252835628928	0.03014628353863589	30.12674838450684	30.15689466804547	0.08189491087110344	34.84124540396028	7.171719282791193	39.73692356130757	-3.330542786006419e-11	1.196866891384763	0.02900206032001268	32.53620221819637	32.56520427851638	0.08844463885500756	36.10332419451105	1.056540891419312	12.55610779462091	-2.988226838196439e-08	1.331586216901713	0.005641592922980877	11.49392531027861	11.4995669032016	0.259915964309844	12.55610647317626	1.071745768281526	1.204108996849603	8.528908006927294e-09	0.7555626191640853	-0.001458315771714578	0.1338215443397922	0.1323632285680776	0.002561195667828293	1.204109442481952	431.3156892426441	431.9612864651647	1.939877325440875e-08	0.6278558553044479	0.1858074025600305	0.4597898199605516	0.645597222520582	0.0009025503870892915	431.9612963475586	962.3818654295799	965.522759261289	9.425681235519789e-09	0.7653606345799679	0.3160703048442893	2.824823526864813	3.140893831709102	0.00277251197878745	782.1019051425832	9.704220849067822	154.2808237451792	-1.380053527011427e-08	1.325839216236819	0.05150280226725066	144.5251000938442	144.5766028961114	0.2482352413169666	142.8894223501424	29.64627750432145	208.1538177125552	-1.323139708908627e-08	1.334382551910423	0.2981148789758248	178.2094253292579	178.5075402082337	0.2657966745048972	201.2001658457543	473.1342093250142	486.2556514184438	5.79100550845979e-09	0.896883186864856	0.3648243618168535	12.75661773161271	13.12144209342956	0.007996890468330088	444.7834501853445	4.828617619878776	8.167882232135666	2.441065162506195e-09	0.9644372080905402	-0.002178620640828412	3.341443232897718	3.33926461225689	0.01375046385054154	8.167882825328794	875.1662987558268	956.7332669072487	4.307364798172841e-09	1.125555357747972	-0.03010760343918458	81.59707575486105	81.56696815142186	0.04997984607155247	906.9440169791234	60.77462558053287	112.1277435833035	-6.146758708275302e-08	1.030052546744871	-1.630011276637661	52.98312927940825	51.35311800277059	0.0232638058029573	103.332827250015	258.3849109039397	258.6835525700287	2.914796903841221e-09	0.6033255295910148	0.02183843664423844	0.2768032294447716	0.2986416660890101	0.0007363046485162691	80.22766113872157	244.671803583015	244.9612536720058	5.109315748264009e-11	0.5983119764710025	0.0239791034804968	0.2654709855103363	0.2894500889908331	0.0007061605497505794	69.70654064016161	361.4491070142552	362.0351049603643	3.769390466423772e-09	0.6329820473989456	0.1776067728247405	0.4083911732844242	0.5859979461091648	0.0009416069934705879	153.125394008395	11.62751989174044	28.6583949699254	-6.055167138530049e-09	1.052677222598152	-0.1345926539022042	17.16546773208716	17.03087507818496	0.02788566406134548	23.70987565784193	2.60584916483571	3.070279766195316	-1.098693538925666e-09	0.7829587063147696	-0.003465727360352377	0.4678963287199578	0.4644306013596055	0.003196251810319299	2.543931125652218	15.6786866374788	15.96692406030271	1.551127567500643e-07	0.7267757470332683	0.05978395410220951	0.2284534687217015	0.288237422823911	0.002028095669334906	9.283435786625121	1.759655574495429	2.625046980957875	3.7091868160255e-07	1.038980709420466	0.001010618372221105	0.8643807880902252	0.8653914064624463	0.02498846278915093	2.615807501483109	231.7269118684496	232.5205708334986	1.563602844423251e-07	0.5829312434444368	0.3768329953586002	0.4168259696904502	0.7936589650490504	0.0006208799901037809	119.5374426953173	15.57790921525493	55.44426546680363	1.920006847955236e-09	1.117768044269756	-0.2157429034958225	40.08209915504452	39.8663562515487	0.04695934352848963	43.92801088814375	7.974796935355124	27.90238702830067	-5.198580559084842e-09	1.118108105844803	-0.06232388543047528	19.98991397837602	19.92759009294554	0.04708735291428467	22.53463623096662
0.02	344.9953368310121	346.6123457053379	-3.095035339129026e-11	0.8072808952488403	-0.02189379252639895	1.638902666852207	1.617008874325808	0.003889336180456172	346.6123456922959	298.3843984563569	307.4262683870844	1.689922424219503e-09	0.9748806878745541	0.001851473884475829	9.040018456843042	9.041869930727517	0.01495129293809189	307.4262694088642	12.49135036218243	42.37505503501713	-4.636925288181715e-10	1.210630490751467	0.03212577824251042	29.85157889459219	29.8837046728347	0.09874309501652791	42.37505489483564	22.57861433357308	65.27920046191846	-5.519143891907774e-09	1.255273388157502	0.03155157381095876	42.66903455453443	42.70058612834539	0.1411406930319913	65.27919879339511	13.99503678899866	16.13557919296617	1.16535753269531e-10	0.9937519745987715	0.004945351703300483	2.135597052264206	2.140542403967507	0.01739274668072321	16.1355792072752	119.0212940680428	138.0220176714802	-1.398021698406637e-09	1.188211257617932	-0.0008290764696791209	19.00155267990705	19.00072360343737	0.08252547758927835	137.5516081364423	200.4946877930314	233.5758817148125	-1.384045578145532e-08	1.198221284244056	0.07559831568013742	33.00559560610093	33.08119392178106	0.08940849121311636	225.3842170182262	8.155071269589701	34.00227815202366	-3.964801542633012e-10	1.150011660967838	0.007340157686040793	25.83986672474792	25.84720688243396	0.06078715314430197	31.14104769381288	13.65552241252438	16.44507500115534	-2.726742442948904e-13	0.8008683167425106	0.03158546105060476	2.757967127580355	2.789552588630959	0.003693320392118799	16.44507500095172	6.6615470389788	9.210398355194442	-1.794602660920575e-12	0.887703006137861	0.03578793652450703	2.513063379691136	2.548851316215643	0.007428480097198133	9.210398354587326	2.351306110828407	39.89076771436773	-1.806393840064757e-08	1.364011113613473	0.02514844246143448	37.51431316107789	37.53946160353933	0.3368993735950052	39.89076570291774	5.708947759385086	8.067878839613066	-4.322073948737071e-10	0.9001317427114819	0.06470177945984851	2.29422930076813	2.358931080227979	0.008208242609123015	6.855326028924273	4.356607597152954	177.2764411193008	-1.511642477858288e-09	1.416605080137198	0.02582787559174218	172.8940056465561	172.9198335221479	0.5131494086366438	176.3462068169054	245.198928411212	250.9184274752519	4.34239344482279e-09	0.9182297761145396	0.1806461511046248	5.538852912935337	5.719499064039962	0.009491747606455552	187.8484331119771	0.6461580970087111	2.818601791322462	-4.947236106889186e-09	1.166963206315532	0.003215620406540579	2.169228073907211	2.172443694313751	0.06962016991752773	2.818601637176279	8.087579690171657	38.28397718245618	-1.077629235846089e-10	1.187416426754334	0.03018088546443303	30.16621660682009	30.19639749228453	0.08200219913558296	34.72442675247897	7.129457656036171	39.73560918103939	-6.864300794440226e-11	1.197024345331464	0.02892574505987636	32.57722577994334	32.60615152500322	0.08855615506943618	36.10313389170091	1.04492497179879	12.56886003067449	-2.843172169919583e-08	1.331847753487712	0.005933097954199314	11.5180019609215	11.5239350588757	0.2604604176362982	12.56885877337548	1.07809058112256	1.210357623148918	3.374622581375775e-09	0.7555060791476987	-0.001493266735156489	0.1337603087615151	0.1322670420263586	0.002560023686899706	1.210357799471724	429.4491862705613	430.0844492850843	1.617685652099965e-08	0.628559255978427	0.1727910803464223	0.4624719341765504	0.6352630145229727	0.0009078152779563297	430.0844575261244	957.7552484616028	960.8839472988303	7.551412162243309e-09	0.7659551380137248	0.290260548530119	2.838438288697376	3.128698837227495	0.002785874615394705	778.6607285905185	9.621070501664269	154.4058680949015	-1.105113156540938e-08	1.326018093558767	0.05270597177636922	144.7320916214609	144.7847975932372	0.2485907684314618	143.0084337953002	27.26849525476067	206.999147355411	-1.931354753903491e-08	1.3352483186773	0.2824982131302491	179.4481538875201	179.7306521006504	0.2676442194974924	200.0931838141991	470.4281975935397	483.5775955964048	6.767704452403933e-09	0.8973289498093386	0.3470342076122064	12.8023637952529	13.1493980028651	0.008025567839400106	442.3766790866052	4.828041574673096	8.166602105232389	2.096526667549892e-09	0.9644184824872439	-0.002381067708588343	3.340941598267881	3.338560530559293	0.01374839956024451	8.166602614700645	875.6927614288318	957.2039655786192	6.722763457034375e-10	1.125503616630608	-0.05208264138990067	81.56328679117738	81.51120414978747	0.04995914965335115	907.385508269503	63.83288252886673	114.6321713454101	-4.360320310370369e-08	1.028636263030224	-1.586134475017501	52.38542329156083	50.79928881654333	0.02300136535790131	105.6150263123765	256.6053619607224	256.9008508522519	2.715431435262872e-09	0.6034324574564952	0.01843898586685891	0.2770499056626875	0.2954888915295464	0.000736960814437072	79.80731866891558	242.1873682417599	242.4734466662198	3.418371141705734e-11	0.5984296959557944	0.02034653261788854	0.265731891841927	0.2860784244598155	0.0007068545681880191	69.15246587463378	357.4191748126182	357.9882129770458	3.258165848230021e-09	0.6337545612475423	0.158033446433534	0.4110047179940696	0.5690381644276036	0.0009476329120930656	152.2580050402978	11.78689216881835	28.79597725992967	-4.992322208408062e-09	1.05229282870031	-0.1036197918414281	17.11270488295275	17.00908509111132	0.02779994970104692	23.81968911037629	2.605689899709687	3.069868327935667	2.319803307782031e-10	0.7829109056648162	-0.003537305376984654	0.4677157336029641	0.4641784282259794	0.003195018145008854	2.54351950125105	15.40287937655984	15.68864640335662	1.541525596199245e-07	0.7277989990683267	0.0554075808251535	0.2303594459716269	0.2857670267967805	0.002045015982377443	9.146701660993513	1.75594834240954	2.621608535279841	3.549414591130784e-07	1.039035857846216	0.0008975021729396322	0.8647626906973616	0.8656601928703012	0.02499950324634178	2.61238160495353	227.6587171982377	228.4332185750986	1.333647778600788e-07	0.5840215941333291	0.3538446130001248	0.4206567638607137	0.7745013768608385	0.000626586120766151	118.0443240149006	15.89561813025097	55.68751887247939	1.426963172623807e-09	1.117339679751959	-0.1529866421377245	39.94488738436615	39.79190074222842	0.04679858910665873	44.11070349178756	8.079213891494124	27.98920203010028	-4.180207034687466e-09	1.117866712253136	-0.04133466721197786	19.95132280581813	19.90998813860615	0.04699644926339477	22.60214770349364
0.022	344.3855628694152	345.999881260895	3.171574114446685e-12	0.8071739242220346	-0.02317138471103379	1.637489776190812	1.614318391479778	0.003885983201124613	345.9998812622314	296.1872968249465	305.2240017217956	1.027405827080941e-09	0.9748785543654108	-0.003158951547715951	9.039863848396786	9.03670489684907	0.01495103723107297	305.2240023429973	11.82068505711536	41.75511000469812	-1.323829934563037e-10	1.210843101523312	0.03201304783710104	29.90241189974565	29.93442494758275	0.09891124050308887	41.75510996467668	21.96318712062755	64.73625269114339	-4.072155196377381e-09	1.255483949782386	0.0320792437135617	42.74098632680228	42.77306557051584	0.1413786952063734	64.73625146006732	13.99555029092981	16.13767929067751	1.307266517258654e-10	0.9938339442399744	0.00512860397058367	2.137000395777115	2.142128999747699	0.01740417580224226	16.13767930672899	118.7673093702598	137.7664695257721	-1.734578480849791e-09	1.188202815171598	-0.001108737767223623	19.00026889327958	18.99916015551236	0.08251990198678209	137.2969241934135	198.801462686221	231.9880554195681	-1.277070971195116e-08	1.198626379066645	0.07382398395404575	33.11276874939301	33.18659273334705	0.08969881135018248	223.8576755137198	8.155243706710442	34.00991821735369	-3.534588455256227e-10	1.150046704239795	0.007559035246500531	25.84711547539675	25.85467451064325	0.0608042055122762	31.14822729802097	13.65581285226089	16.44708066114021	-3.411056159752235e-13	0.8009505906092306	0.03146985185143383	2.759797957027888	2.791267808879322	0.003695772139880926	16.44708066088549	6.665179813211823	9.21897088335732	-2.017642997120817e-12	0.887916662353516	0.03641095157210941	2.517380118573387	2.553791070145497	0.007441240145007012	9.21897088267475	2.26207354197724	39.93697252058431	-1.423069334594018e-08	1.364462011579134	0.02500819387398183	37.6498907847331	37.67489897860708	0.338116935976777	39.93697093597262	5.716473035302796	8.085567127190769	-3.651253362157991e-10	0.9006000871434797	0.06622082088816095	2.302873270999814	2.369094091887975	0.008239168813728607	6.871731084125917	4.346748115962265	177.4716596173363	-9.329391703616352e-10	1.416754228903453	0.02447506785364817	173.1004364335203	173.124911501374	0.5137620952122075	176.5405977107081	242.4320602586941	248.1764227867445	3.751469745960634e-09	0.9188445227297625	0.1781150393581872	5.566247488692215	5.744362528050402	0.009538692777767643	185.8930743404577	0.6416923676897389	2.817500430742402	-1.240060883145322e-08	1.167164958945841	0.003074450654797864	2.172733612397865	2.175808063052663	0.06973267822788361	2.81750004436373	7.93535590354535	38.17010052536883	-2.582289937436144e-11	1.187578220177091	0.02944267101417841	30.2053019508093	30.23474462182348	0.08210844660449364	34.62215458512078	7.091957806354734	39.73884609020504	-1.726460641116034e-11	1.197181141889947	0.02875883654922187	32.61812944730108	32.6468882838503	0.08866734536949145	36.10707428446872	1.034120669343503	12.58372398749608	-3.341517823551854e-08	1.332122721502281	0.006233848945621496	11.54336946920695	11.54960331815257	0.2610340615569051	12.58372250982015	1.084899441316209	1.217047336450292	7.825585939674751e-09	0.7554478047657904	-0.001549328626116052	0.1336972237601984	0.1321478951340823	0.002558816310069059	1.217047745334318	427.7748730406657	428.4010321987146	1.357360479570247e-08	0.6292144077455983	0.1611754740736688	0.464983683975304	0.6261591580489728	0.0009127457497821979	428.4010391135699	953.6772508892022	956.7959154402294	6.081120718093302e-09	0.7665022456331435	0.2676395715448127	2.851024979482359	3.118664551027172	0.002798228219307581	775.6371310162694	9.548902343739279	154.5473641077208	-8.536244044954344e-09	1.326201335261772	0.05402092167707759	144.9444408423045	144.9984617639815	0.2489554978801551	143.1427645991117	25.17832370750232	206.0791273300633	-1.739683219703636e-08	1.336070114413221	0.2688707307869297	180.631932891774	180.9008036225609	0.2694098080576826	199.212459828841	467.8423703375229	481.0210815570485	2.131669341043363e-09	0.8977547324488548	0.3324992287278406	12.84621199079778	13.17871121952562	0.008053055471653709	440.078646563838	4.827224093082425	8.164997030889074	1.789981829425358e-09	0.9643979579308062	-0.00261892052572478	3.340391858332374	3.337772937806649	0.01374613731049687	8.16499746586514	876.5558360534181	957.9980315559225	-1.843163288661742e-09	1.125426862224362	-0.07099342928778589	81.5131889317921	81.44219550250432	0.04992846370930932	908.1312544688684	66.74983861578242	117.0527811654276	-3.638874980504969e-08	1.02727336275263	-1.513662761114826	51.81660531076	50.30294254964518	0.02275160904447564	107.8197515265402	255.144027565315	255.4367117414807	2.843503127403224e-09	0.6035223753726326	0.01542667183183843	0.2772575043339452	0.2926841761657836	0.0007375130329461532	79.46307634766482	240.0889679036731	240.3720301093119	1.994190923504391e-11	0.5985291650638076	0.01710966489013784	0.2659525407486372	0.283062205638775	0.0007074415007033177	68.68169561654922	353.8871633989498	354.4415936182957	2.43648828890386e-09	0.6344434375550607	0.1410812538502884	0.4133489654956575	0.5544302193459459	0.0009530379256837582	151.4885354192938	11.90761174555139	28.89972297494433	-4.123365718311511e-09	1.051996107467009	-0.07997578851465408	17.0720870179076	16.99211122939294	0.02773396512333448	23.90239465660528	2.605426296998583	3.069333662120663	1.084343344281979e-09	0.7828620243080089	-0.003623761763396229	0.4675311268854766	0.4639073651220804	0.003193757076009701	2.543004110802486	15.14917984916996	15.4325410794724	1.422991951632868e-07	0.7287452521634343	0.05122529086787963	0.2321359394345626	0.2833612303024422	0.002060786803100549	9.020032458494761	1.752550483391124	2.61845997132235	3.568137937060012e-07	1.039085098406179	0.0008056641596125299	0.8651038237716141	0.8659094879312267	0.02500936509339988	2.609245078230284	223.9343843532941	224.6852534112083	1.095865555522657e-07	0.5850354939740222	0.3266199912136675	0.4242490667005374	0.7508690579142048	0.000631937008459871	116.6580523261729	16.13989396095226	55.88512227909605	1.019040747618494e-09	1.117040605521744	-0.1041393391940788	39.84936765733787	39.74522831814379	0.04668668020543282	44.26018802854602	8.157361135761869	28.05837279498365	-3.363947814749579e-09	1.117710976515214	-0.02545346624012823	19.92646512546192	19.90101165922179	0.04693789561634908	22.65632115242902
0.024	343.9693970894681	345.5810181214813	-7.590594819362195e-13	0.8070610531572036	-0.02437923525552541	1.636000267268768	1.611621032013242	0.003882448396368486	345.5810181211615	294.2322302031336	303.2624021776434	1.13678810809148e-09	0.9748595971017815	-0.008318218736257829	9.038490193245979	9.03017197450972	0.01494876534184468	303.262402864981	11.17054383707216	41.15411040309604	4.469556391661911e-10	1.211052230321973	0.03106974463441811	29.95249682138947	29.98356656602389	0.09907691147795536	41.15411053821771	21.34707435264367	64.19360948696414	-5.196920227490409e-09	1.25569749623056	0.03245318361647279	42.814081950704	42.84653513432048	0.1416204810148128	64.19360791585403	13.99391873254281	16.13774854649395	2.51737602985358e-10	0.9939193442417751	0.005366366758447515	2.138463447192696	2.143829813951144	0.01741609119734224	16.13774857740397	118.5399142750238	137.5372034184815	-1.409328320711722e-09	1.188192104149742	-0.001351120792966812	18.99864026425065	18.99728914345768	0.08251282870226202	137.0684310952766	197.1739349595831	230.4635691905551	-1.350925438181605e-08	1.199021631836723	0.07196088086292973	33.21767335010912	33.28963423097206	0.0899829862574703	222.3920377666257	8.155433295739423	34.0178119145611	-3.513096341611899e-10	1.150082812297778	0.007792014250110333	25.85458660457157	25.86237861882168	0.06082178101597938	31.1556447842287	13.6559385368788	16.4488771536793	-5.178149575790769e-13	0.8010323480195553	0.03132012885691029	2.761618487943581	2.792938616800492	0.003698210096406287	16.44887715329262	6.668989154852264	9.227841198539576	-1.714108022188299e-12	0.8881341076208611	0.03707104934632154	2.52178099434099	2.558852043687311	0.007454248896920739	9.227841197959691	2.184170591181343	39.99470845529169	-1.244624275864581e-08	1.364911531786442	0.02499603362417869	37.78554183048617	37.81053786411034	0.339335157729778	39.99470706938158	5.724511148437312	8.104116038751727	-3.191171979444185e-10	0.9010796900087856	0.06784623052217469	2.311758659792241	2.379604890314415	0.008270958760295937	6.888904342359943	4.338408358092521	177.659050511876	-9.080742824352228e-10	1.416896241837379	0.02342230210515108	173.2972198516783	173.3206421537835	0.5143461483971611	176.7271928306742	239.6824625542487	245.4516245646461	3.4870069054449e-09	0.9194508973247694	0.1757607149146193	5.593401295482756	5.769162010397375	0.009585225351327839	183.9469071349529	0.6372793768407344	2.816335195717417	-1.146272333996112e-08	1.167358384427262	0.002956039061887775	2.176099779814795	2.179055818876682	0.06984071350105585	2.816334838561419	7.804904878802837	38.07811234917069	-7.636248577913562e-11	1.187737700737118	0.02932936463927921	30.24387810572858	30.27320747036786	0.08221330992158792	34.53971588275539	7.05906078621206	39.74653325904133	-4.258254859834665e-11	1.19733708559123	0.02861092145066818	32.6588615513786	32.68747247282927	0.08877806930127616	36.11505261607775	1.024150214160585	12.60087243292676	-3.105477297538073e-08	1.332412285053749	0.00657831986482798	11.57014389890135	11.57672221876618	0.2616395206603013	12.60087105963196	1.092452214089923	1.224492418751238	3.666932455598237e-09	0.7553876413057878	-0.001591919921924745	0.1336321245832399	0.1320402046613151	0.002557570384154604	1.224492610347128	426.2802807734723	426.8984545472617	1.151295947465769e-08	0.6298264464436619	0.1508317053024876	0.4673420684868986	0.6181737737893862	0.0009173751712296491	426.8984604123543	950.1003255349424	953.2108949080007	4.951357990279348e-09	0.7670077345533715	0.2478661121309147	2.862703260927289	3.110569373058204	0.002809690236276001	772.9964281693	9.486804397590241	154.7052226209229	-6.811863656475126e-09	1.326389516541117	0.05557971183693133	145.1628385114957	145.2184182233326	0.249330616098925	143.2923433012569	23.34502121678164	205.3718493256671	-1.542102134877155e-08	1.336854643371859	0.2575137932718564	181.7693143156135	182.0268281088854	0.2711061953253125	198.5369175406863	465.3573786418339	478.5659715059905	3.829560557555567e-10	0.8981636439481816	0.3201292795773261	12.88846358457932	13.20859286415664	0.008079542223447329	437.871306720644	4.826184598120707	8.163084652612218	1.448884394406047e-09	0.9643753365400624	-0.002886005811421048	3.339786060302931	3.33690005449151	0.0137436443745635	8.16308500469961	877.7043019596946	959.066775469057	-2.144975197460042e-09	1.125328897628342	-0.08681827192681005	81.4492917812893	81.36247350936249	0.04988932542258769	909.135435463665	69.48016029354137	119.3491853999374	-2.578218112614383e-08	1.02598532964857	-1.415679104172761	51.28470421056882	49.86902510639606	0.02251806217645333	109.9103756326604	253.9630327176052	254.25325676797	2.703193086039946e-09	0.603597271569825	0.01279351483399009	0.2774305355307891	0.2902240503647792	0.000737973300966978	79.18645946063432	238.3275881934388	238.6079793477751	3.57519569504916e-11	0.5986124206104007	0.01425379563508328	0.2661373587011677	0.2803911543362509	0.0007079331218374006	68.28422266114222	350.7784483263549	351.3201143074465	1.613336797490206e-09	0.6350588992231491	0.1262116429343522	0.415454338157268	0.5416659810916202	0.0009578921775670463	150.8037993631271	11.99863090527328	28.97739171107658	-3.35912742760458e-09	1.051766954546525	-0.06202362120953418	17.04078442701283	16.9787608058033	0.02768311340478156	23.96422136320301	2.605063564652034	3.068682501969275	1.52255689653269e-09	0.7828118729691338	-0.003722861613901835	0.4673417989311428	0.463618937317241	0.003192463755717065	2.542390269834859	14.91545705671791	15.19655807409496	1.468777072743954e-07	0.7296196104049404	0.04731156239471335	0.2337894549823379	0.2811010173770513	0.00207546588738141	8.902583483692732	1.749454938654363	2.615576870082977	3.384769157455114e-07	1.039129024635131	0.0007136782423773907	0.8654082531862365	0.8661219314286138	0.02501816587102478	2.606372283118642	220.5546142400197	221.2803077486906	9.00545346349535e-08	0.5859663773478889	0.2981205155011076	0.4275729931698082	0.7256935086709158	0.0006368881381480695	115.3832589015239	16.32777673956821	56.04815031587009	6.974516381097473e-10	1.116843310076249	-0.06610593410323271	39.78647951040512	39.72037357630188	0.04661300177645979	44.38464275504476	8.2158747907067	28.11454638104773	-2.690565256702193e-09	1.117620946857674	-0.0134376175722534	19.91210920791328	19.89867159034103	0.04690407945502131	22.70070389128527
0.026	343.7274974360952	345.3361032078597	2.400746268449439e-12	0.8069418929400739	-0.02582345025173101	1.634429222016161	1.60860577176443	0.003878720094947246	345.3361032088713	292.5121533641988	301.5346718925157	9.259540356687523e-10	0.9748236597692581	-0.01336819511357706	9.035886723430526	9.022518528316949	0.01494445946127019	301.5346724523765	10.55131692258118	40.58275252410896	8.514522420455251e-10	1.211255125042154	0.03026672807005558	30.00116887345773	30.03143560152778	0.09923790896083542	40.58275278151627	20.72903285832165	63.65058076857755	-3.677227689014018e-09	1.255914387581782	0.03309746192776288	42.88845044832814	42.9215479102559	0.1418664772367569	63.65057965689422	13.98977930660713	16.13535840630755	2.151205880096541e-10	0.9940085162551547	0.005586912804915682	2.139992186895502	2.145579099700418	0.01742854157151909	16.13535843272148	118.3343736318717	137.3295573353915	-1.724483333909177e-09	1.188179508648591	-0.001541571965672411	18.99672527548546	18.99518370351979	0.08250451173127087	136.861482725114	195.613895577258	229.0041280403414	-1.668374449703691e-08	1.199406647477231	0.07005213248735208	33.32018033059612	33.39023246308348	0.09026066627795933	220.9889511827937	8.155638790166766	34.02594176866454	-3.100561196678342e-10	1.15012000420742	0.00801872805780058	25.86228425043998	25.87030297849778	0.06083988939026931	31.16328428730502	13.65595853661438	16.450532395452	1.687504302960718e-13	0.8011134952818628	0.03114724861074971	2.763426610226871	2.79457385883762	0.003700631435962344	16.45053239557802	6.672934496194476	9.236962132772925	-6.467604229953849e-13	0.8883555290929739	0.03775741825111223	2.526270218327337	2.564027636578449	0.007467518801414172	9.236962132554126	2.116122719772053	40.06307153216159	-9.869611405921574e-09	1.365361682665006	0.02507588836580693	37.92187292402374	37.94694881238954	0.3405594866896904	40.06307043316372	5.733007548073772	8.123465567520094	-2.66140175869678e-10	0.9015712382843346	0.06955721856774587	2.320900800878577	2.390458019446323	0.008303667309514777	6.906797295810904	4.329126502060658	177.8346308197942	-5.698070904003316e-10	1.417030616680061	0.02187897506374979	173.4836253426698	173.5055043177335	0.5148993998942919	176.9020296643969	236.9423647992995	242.7360405438219	1.948109451532787e-09	0.9200491822234301	0.1733534939540319	5.62032225056833	5.793675744522362	0.009631358894683043	182.0040635589824	0.6330381522000254	2.815128111157783	-1.634028327923698e-08	1.167542434614568	0.002782329326549602	2.179307629631208	2.182089958957758	0.06994366765879287	2.815127602026575	7.687786583572444	37.99839736259109	-1.910938074445312e-11	1.187895043136282	0.0286254477686107	30.28198533125003	30.31061077901865	0.08231689852656426	34.46839163346918	7.02966186071763	39.75738597876969	-8.497216819058906e-12	1.19749195277752	0.02836132402966043	32.6993627940224	32.72772411805206	0.08888816567192161	36.12590048729994	1.014947061303389	12.62033785789875	-3.678271343066086e-08	1.332717741021497	0.006935675739566503	11.5984551208558	11.60539079659536	0.2622797317593329	12.6203362313047	1.100472999392588	1.232385411419496	7.148212473329085e-09	0.7553255086257188	-0.001652515487313556	0.1335649275142216	0.131912412026908	0.00255628430691712	1.232385784911004	424.9540191849707	425.5652312575655	9.785685595176119e-09	0.630400227787055	0.1416485257725599	0.4695635468222636	0.6112120725948236	0.0009217358509238324	425.5652362427261	946.9814250869027	950.0856557791103	4.002813969172792e-09	0.7674770080090078	0.23064348021166	2.873587211995839	3.104230692207499	0.002820372632690188	770.70720039535	9.433246740755584	154.8786007121005	-5.300189592771787e-09	1.326583299502351	0.05727276594388708	145.388081205401	145.4453539713449	0.2497174912814377	143.4564025529964	21.73872811424463	204.8559502110045	-1.264761151364979e-08	1.337608498014036	0.2482509995630699	182.8689710971967	183.1172220967598	0.2727463168570528	198.0460044487038	462.9598413729668	476.1979296919832	3.40298123013838e-10	0.8985578627009618	0.3087602317583293	12.92932808725808	13.23808831901641	0.008105159433184283	435.7418024037229	4.824945586958678	8.160879477577202	1.187766635046827e-09	0.9643503876042148	-0.00318416740693359	3.339118058025458	3.335933890618525	0.01374089546023869	8.160879766211449	879.091065213453	960.3648887893422	-2.042867097706846e-09	1.125213264928963	-0.1001114915917848	81.373935067481	81.27382357588921	0.04984316792341564	910.355406938954	71.97918950886975	121.4811436697706	-1.880267639503552e-08	1.0247932590285	-1.295336956919629	50.79729111782049	49.50195416090087	0.02230404908040309	111.8504166575768	253.0273989402486	253.3154572316232	2.63975882819345e-09	0.6036590598476196	0.01048492954629366	0.2775733618283122	0.2880582913746059	0.0007383532230762959	78.9695208840396	236.8604383297956	237.1384247202631	6.585629264144188e-11	0.5986813207326551	0.01169598812521422	0.2662904023423303	0.2779863904675445	0.0007083402223782431	67.95116304373309	348.0309272458269	348.5612861084351	8.935724937764178e-10	0.6356099458492206	0.1130106871645037	0.4173481754436794	0.5303588626081831	0.0009622587029721837	150.1925069307502	12.06745260282327	29.03552435172065	-2.707085784703356e-09	1.051588499653185	-0.04837521879723371	17.01644696769461	16.96807174889738	0.02764357668925205	24.01041385360069	2.604610310849336	3.067921586868568	1.738994677424888e-09	0.7827602706218256	-0.003835796480921159	0.4671470725001535	0.4633112760192323	0.00319113355783056	2.541683329721327	14.70037919947797	14.97921086712546	1.405955823707838e-07	0.730425457503826	0.04350798360696447	0.235323684040528	0.2788316676474925	0.002089086005850583	8.793753183957589	1.746619373719435	2.61293758991613	3.294915543461396e-07	1.039168117935855	0.0006389380740146314	0.8656792781226801	0.8663182161966947	0.025026000955553	2.603742685896425	217.507222269678	218.2077208868187	5.133216937625029e-08	0.5868121867666998	0.2698839342660421	0.4306146828746457	0.7004986171406877	0.0006414188641852231	114.2190960499922	16.4735530917296	56.18600424345435	4.579448834030053e-10	1.116724662239508	-0.03625699332180806	39.74870814504656	39.71245115172475	0.04656874963999977	44.4909981664376	8.260216516889569	28.16158299690412	-2.146772259958851e-09	1.117580179577377	-0.004245473503699443	19.90561195351826	19.90136648001456	0.04688877481133933	22.73824036846254
0.028	343.6630740985813	345.2686405393821	-4.23672208427206e-12	0.8068160253413731	-0.02720492943267832	1.632771370233524	1.605566440800846	0.00387478578996962	345.2686405375968	291.0062562046653	300.0201465951472	6.675953678758617e-10	0.9747713589576509	-0.01820875261079747	9.032099143092696	9.013890390481897	0.01493819517946282	300.0201469987962	9.958961412354402	40.03704839783248	1.500806257048737e-09	1.211452671940766	0.0294529723761049	30.04863401310197	30.07808698547807	0.09939491421708715	40.03704885154963	20.10783669316395	63.10574488946396	-4.543993958883163e-09	1.25613516000835	0.03362585337687612	42.96428234292313	42.99790819630001	0.1421173140852773	63.10574351574366	13.98331609898322	16.13073491330771	3.408391346937378e-10	0.9941014799137385	0.005831723300831596	2.141587091023659	2.147418814324491	0.01744153080254077	16.1307349551582	118.1456273937062	137.1385297748447	-1.610245714545044e-09	1.188165455259137	-0.001686479603401161	18.99458886074189	18.99290238113849	0.08249523308704573	136.6710952132634	194.1220593073106	227.6103958699977	-1.899410129180268e-08	1.199781258830772	0.06811578998388847	33.42022077270322	33.48833656268711	0.09053166472003669	219.6490630521243	8.155846068011721	34.03430129068814	-2.957927930369308e-10	1.150158271665534	0.008248328058368616	25.87020689461805	25.87845522267642	0.06085852706321439	31.17113979914864	13.65582709800735	16.45199001379808	-5.74804093211867e-13	0.801193945087902	0.03094256491467875	2.76522035087605	2.796162915790729	0.003703033516411939	16.45199001336885	6.676990358338694	9.246306939428306	-1.560307438808195e-12	0.8885810670008721	0.03846549728289608	2.530851083806716	2.569316581089613	0.00748105959322886	9.246306938900453	2.056730200525392	40.14136199632453	-8.348743030239802e-09	1.365814090255699	0.02524876911789376	38.05938302668124	38.08463179579913	0.3417944038065087	40.14136106667792	5.741894771001158	8.143553831842986	-2.316974494209756e-10	0.9020753159219425	0.07134567807591552	2.330313382765911	2.401659060841827	0.008337343435821598	6.925359500196838	4.32081490259525	177.9994604674834	-5.362997823610272e-10	1.417156298624641	0.02049211192218572	173.658153452966	173.6786455648882	0.5154173993255275	177.0661609228271	234.2071289833924	240.0249961998275	1.48542073086233e-09	0.9206390954682274	0.1708742501844837	5.646992966250588	5.817867216435071	0.009677063611114187	180.0610654936412	0.6289204399018763	2.813888829503247	-1.809725659607242e-08	1.167716043271287	0.002630565835381666	2.18233782376599	2.184968389601371	0.07004092005612451	2.813888265628193	7.587082258632435	37.93493980065716	-5.228144306368421e-11	1.188049746165153	0.02835742625187179	30.31950011577285	30.34785754202473	0.08241887667221855	34.41179390230379	7.003730669862236	39.771407430546	-3.037876894484981e-11	1.197645474917606	0.02811492656457101	32.73956183411919	32.76767676068376	0.08899744055163361	36.1396192744313	1.006505743601719	12.64225197493847	-3.367006623511415e-08	1.333040191393635	0.007329601663644189	11.6284166296731	11.63574623133675	0.2629572613452842	12.64225048599096	1.109180990555546	1.240975397390929	3.843292999822223e-09	0.7552612853443801	-0.001701097702030052	0.1334955045374129	0.1317944068353828	0.002554955628277762	1.240975598201594	423.7865493437259	424.3917444483842	8.428965081463957e-09	0.6309400459707655	0.1335322426587329	0.4716628619995334	0.6051951046582664	0.0009258567288633002	424.3917487423853	944.2849277270122	947.3844336468095	3.347847665757797e-09	0.7679147345385969	0.2157295321827344	2.883776387614525	3.099505919797259	0.002830373119866861	768.743523735451	9.387295590841672	155.0672356880463	-4.208378395764711e-09	1.32678320015024	0.05913914932037989	145.6208009478842	145.6799400972046	0.2501172089871999	143.6347093911137	20.33259665673244	204.5124280923466	-1.043275515977271e-08	1.338337631581874	0.2409366377538122	183.9388947978603	184.1798314356141	0.2743420919463048	197.7214362736033	460.6451142535323	473.9117310286661	4.652633278645624e-10	0.8989380533872752	0.2977560598287574	12.96886071530508	13.26661677513383	0.008129941715060898	433.6854596091175	4.823525470725438	8.15839697075933	9.554180363524623e-10	0.9643228693229345	-0.003509916668512105	3.338381416702404	3.334871500033892	0.01373786408751215	8.158397202931509	880.679141289588	961.8568471052121	-1.308568697844237e-09	1.125082744168763	-0.1112538408870066	81.28895965651115	81.17770581562415	0.04979111877924165	911.7577339023776	74.19940069701093	123.4095635303363	-1.147513433580327e-08	1.023717336177611	-1.151178844087619	50.36134167741296	49.21016283332534	0.02211263261898449	113.6045098632056	252.3081197233276	252.5942887172259	2.673982674172848e-09	0.6037093697580582	0.008479286362474081	0.2776897075358197	0.2861689938982938	0.0007386627060452789	78.80563575533746	235.6532739138562	235.9291180989925	7.397554790955496e-11	0.5987373834621936	0.009429191809808366	0.2664149933265511	0.2758441851363594	0.0007086716380233169	67.67536480600758	345.5984751966069	346.1187113888664	5.005081904485564e-10	0.6361032666369222	0.1011854745048619	0.419050717754626	0.5202361922594879	0.0009661841691711077	149.6462564393846	12.1192853565686	29.07868623639628	-2.167607197900434e-09	1.051448997465406	-0.03804513267787344	16.99744601250555	16.95940087982768	0.02761270923713734	24.04463085408077	2.604071551722463	3.067057737160207	1.765959028315889e-09	0.7827070464243933	-0.00396012462215466	0.4669463100598988	0.4629861854377442	0.003189762127294092	2.540888700345687	14.50235290038141	14.77908255742	1.299511755703531e-07	0.7311662602032892	0.03998682789531454	0.2367428291432685	0.276729657038583	0.002101684466504871	8.692955388767675	1.744029876422368	2.610517473809635	3.111711618097868e-07	1.039202961634714	0.0005666843962409905	0.8659209129910259	0.8664875973872669	0.02503298639993054	2.601331080858047	214.7673228497107	215.4434336213567	1.935404342345848e-08	0.5875754639081822	0.2427334776042725	0.4333772940417105	0.6761107716459831	0.0006455338908841153	113.1593866430027	16.58720131664908	56.30533409433939	2.796337814081618e-10	1.116668552027255	-0.01272524601327554	39.73085802370358	39.71813277769031	0.04654783681362989	44.58415694429598	8.294033424978627	28.20209095938337	-1.724329873331598e-09	1.117577738213489	0.002834604161253636	19.90522293024349	19.90805753440474	0.04688785844540346	22.77092095113132
0.03	343.757556366462	345.3597781927484	2.800804033142867e-11	0.8066830973458418	-0.02880050839299403	1.631022334679437	1.602221826286443	0.003870635093653724	345.3597782045505	289.6928039684988	298.6971411583247	7.884895514287393e-10	0.9747034234879922	-0.0228444898514596	9.027181679677392	9.004337189825932	0.01493006218323217	298.6971416350701	9.416755813055728	39.53754018627387	2.45710651824993e-09	1.211639562129966	0.02717663287563537	30.0936077403425	30.12078437321814	0.09954367837585544	39.53754092909552	19.47984652213167	62.55625628575662	-3.362197464884531e-09	1.25636070065894	0.03451928838406716	43.04189047524089	43.07640976362496	0.1423740263754568	62.55625526931185	13.97451588576336	16.12383248544941	2.534041310120472e-10	0.9941983601734272	0.006066147860302433	2.143250451825747	2.149316599686049	0.01745507755895658	16.12383251656406	117.9688676893837	136.9593826023086	-1.750555922441777e-09	1.188150367119481	-0.00178049634115963	18.99229540926601	18.99051491292485	0.08248527241795924	136.4925467517152	192.6992597284026	226.2831026149624	-1.995047693714724e-08	1.200145264232347	0.06612638402349037	33.51771650253632	33.58384288655981	0.09079576981930923	218.3730827402251	8.156042417942491	34.04285714934097	-2.593967679542786e-10	1.150197591061506	0.008464879514823635	25.87834985188366	25.88681473139848	0.06087768301303505	31.17918069656726	13.6555506254635	16.45325390613971	-5.289553517418e-13	0.8012735958678169	0.03070586688269932	2.766997413793515	2.797703280676215	0.003705413262945362	16.45325390574472	6.681122098721658	9.255834588260404	-2.168775575794868e-12	0.888810822476338	0.03918637156737662	2.535526117971369	2.574712489538745	0.007494878742609051	9.255834587526705	2.004878106350098	40.22890220844065	-6.676635411206888e-09	1.366270231845547	0.02549123562237805	38.19853286646818	38.22402410209055	0.3430440466737198	40.22890146498604	5.751108845793263	8.164308955684294	-1.950817216100909e-10	0.9025924059048586	0.07319164647560863	2.340008463415423	2.413200109891032	0.008372030279921951	6.944531697867153	4.311756406839464	178.1503146477857	-3.433916484496535e-10	1.417272625588833	0.01871101349025316	173.819847227456	173.8385582409463	0.5158973064480996	177.2163779331643	231.4740970608594	237.3155490867413	1.177231367943676e-09	0.9212200376829861	0.1680706370156718	5.673381388866214	5.841452025881885	0.009722284571326916	178.1156798215306	0.6249653514689485	2.812564839642199	-1.90717435316623e-08	1.167878269787436	0.002426329797355456	2.185173158375895	2.187599488173251	0.07013191854525946	2.812564245404042	7.496602180656536	37.88064249672114	-1.557214079905833e-11	1.188201790633533	0.02762483773558959	30.35641547832902	30.38404031606461	0.08251922538186775	34.36348576851324	6.980315419643087	39.78744849813042	-4.544323251032267e-12	1.197797351607734	0.02775444723120758	32.77937863125612	32.80713307848733	0.08910567636291614	36.1551631263661	0.998790889330386	12.66667482147719	-3.962680517055617e-08	1.33338077307282	0.007737022914913554	11.66014690923189	11.6678839321468	0.2636747887335967	12.66667306911257	1.11836691660754	1.250025659423397	6.509122546516366e-09	0.7551949122987137	-0.001765052399149119	0.1334237952150066	0.1316587428158574	0.002553583191524053	1.250025999522689	422.7691038453135	423.369159243716	7.261647505529822e-09	0.6314499875819319	0.126401064557344	0.473654333845125	0.600055398402469	0.0009297659143369374	423.3691629430458	941.9783178713777	945.0745946039308	2.669916732145339e-09	0.7683253100058471	0.2029106939970031	2.893366038556106	3.096276732553109	0.002839785184675537	767.0817332008171	9.347887909011849	155.2706371833508	-3.298503220561244e-09	1.326989725871882	0.06112463323169134	145.8616246411072	145.9227492743389	0.2505308459787206	143.8268201250777	19.10191468364723	204.3238300915248	-8.401081774689345e-09	1.339047539666526	0.2352947177180084	184.9866206901595	185.2219154078775	0.275904759338623	197.5464176001033	458.4094401167401	471.7035284219855	4.443254097985516e-10	0.8993046607532742	0.2869933282087913	13.00709497703653	13.29408830524532	0.008153910074828097	431.6988420250663	4.821941308117616	8.155648859018239	7.840796345526257e-10	0.9642925570714252	-0.003862619918184699	3.337570170818808	3.333707550900623	0.01373452570753117	8.155649049554182	882.4367842877526	963.5119411283969	4.038347434232037e-10	1.124939735334231	-0.1207988687044041	81.19595570934864	81.07515684064424	0.04973415199556433	913.313512596289	76.12327322000162	125.103771117411	-4.128613291520811e-09	1.022773001649449	-1.001292021333594	49.98178991874294	48.98049789740934	0.02194597922334782	115.144970295783	251.7783793666575	252.0629058095805	2.743736460253388e-09	0.6037497523464669	0.006743313524711138	0.2777831293982996	0.2845264429230107	0.0007389112109191381	78.68861522644281	234.6737742492425	234.9477100282499	1.079371314549604e-10	0.5987821047506919	0.007421359269550554	0.266514419737874	0.2739357790074246	0.000708936115171901	67.44996686894602	343.4416007396837	343.9526883355627	2.719557357089286e-10	0.6365448749081923	0.09050709530696846	0.4205805005719594	0.5110875958789279	0.0009697113124923203	149.1576732387066	12.15848012542448	29.11070251961348	-1.734114102314166e-09	1.051338631681433	-0.03020621674331143	16.98242861093231	16.952222394189	0.02758831315181757	24.069935869506	2.60345564769852	3.066097649170412	1.728215397178712e-09	0.782652034282608	-0.004096891815332601	0.466738893287225	0.4626420014718923	0.003188345240273492	2.540011709211922	14.31983050111877	14.59455962926532	1.298040370467657e-07	0.7318466444441828	0.03667546636088203	0.2380536617856702	0.2747291281465522	0.002113321383292141	8.599487217212134	1.741660346930323	2.608300157033442	2.942984209247657e-07	1.039233934365618	0.0005040501653389741	0.8661357599377805	0.8666398101031194	0.02503919742984734	2.599121541006493	212.3096167704301	212.9624429839217	5.224203430964636e-09	0.5882598105259582	0.2169576065343064	0.4358686069573053	0.6528262134916116	0.000649244807311728	112.1971039617169	16.67705324387686	56.41174797819743	1.499430232754229e-10	1.116661503114939	0.006078586924188813	39.72861614739639	39.73469473432058	0.04654521027854622	44.66825060905399	8.320318215875222	28.23822405186565	-1.398449654688161e-09	1.117604667320824	0.008391421062717725	19.90951441492771	19.91790583599042	0.04689796727599025	22.80038897280287
0.03199999999999999	344.015642994884	345.6144797070703	1.397770788003072e-12	0.8065427263031253	-0.030340671047258	1.629177383233532	1.598836712186274	0.003866256776042267	345.6144797076593	288.5568412410491	297.5506136323369	3.193885711461064e-10	0.9746202897805695	-0.02739534587208916	9.02116773715988	8.993772391287791	0.01492011571943661	297.5506138254491	8.929287941924704	39.09061883378792	2.77838974049871e-10	1.211813988812074	0.02568796640955922	30.13564292545366	30.16133089186322	0.09968272242079944	39.09061891778298	18.84483516293419	62.00141564183792	-3.758680255927516e-09	1.256591365032504	0.03517383660080385	43.12140664230292	43.15658047890373	0.1426370500656704	62.00141450553021	13.96351417772811	16.11481028190396	4.025229594084578e-10	0.9942991661066251	0.006313521566744239	2.144982582609113	2.151296104175857	0.01746918439240675	16.11481033132841	117.7997536240713	136.7878292071231	-1.971805163591966e-09	1.188134649741935	-0.001831022687940668	18.98990660573971	18.98807558305176	0.08247489762621478	136.3215657002176	191.3469087800123	225.0235226043845	-2.182067948552913e-08	1.200498310018754	0.06406542546338466	33.61254839890879	33.67661382437217	0.09105265888971806	217.1622418007486	8.156204678359893	34.05157990909132	-2.421066819247031e-10	1.150237910837797	0.008672584682437375	25.88670264604899	25.89537523073143	0.06089733259495897	31.1873797397373	13.65510976709857	16.4542992724947	-5.020497906293997e-13	0.8013523422064149	0.0304340938906758	2.768755411505459	2.799189505396134	0.003707767478386832	16.4542992721198	6.685297513379919	9.265508261432771	-1.3196804760085e-12	0.8890448514418451	0.03991379713101303	2.540296950921839	2.580210748052852	0.007508981068044227	9.265508260986323	1.959627948735083	40.32513219447659	-5.579863959770393e-09	1.366731305519531	0.02579997461150202	38.33970427113001	38.36550424574151	0.3443118443166057	40.32513157314933	5.760576674526866	8.185656883262062	-1.666414749246226e-10	0.9031228802558116	0.07508395276688763	2.34999625596831	2.425080208735197	0.008407764382165454	6.964252402707394	4.303269011091308	178.2874495134481	-3.346198873543926e-10	1.417378539665614	0.01698242022401151	173.9671980821327	173.9841805023568	0.5163346437846759	177.3529339325576	228.7441564319041	234.6084770813632	3.829402350774558e-10	0.9217907401056311	0.1648962727127628	5.699424376746342	5.864320649459105	0.009766913571548038	176.1683681062894	0.6211869254873084	2.811211992465023	-2.298375174902834e-08	1.168027807883854	0.0022350761832919	2.187789990794423	2.190025066977715	0.07021590432795101	2.811211276336355	7.418465601563638	37.83825365268447	-3.614590571299203e-11	1.188350654006851	0.02718602951087674	30.39260202160995	30.41978805112083	0.08261759290892054	34.32595782174446	6.9594813903999	39.80558213364239	-2.031178003569778e-11	1.197947235068119	0.02738041219320413	32.81872033104928	32.84610074324249	0.08921262069547263	36.1725962360341	0.991760072425911	12.69369354925288	-3.616285976226763e-08	1.333740519073814	0.00817682391866547	11.6937566529083	11.70193347682697	0.2644348170704826	12.69369195006981	1.128202002017558	1.259733783906438	3.947135156917581e-09	0.7551263021509459	-0.001817927054870895	0.1333497089437513	0.1315317818888804	0.002552165262610434	1.259733990142818	421.894250970827	422.4899871498112	6.345977521249324e-09	0.6319337262706548	0.1201851797832616	0.4755509992009656	0.5957361789842273	0.0009334889981825947	422.4899903826677	940.0342690644886	943.1287194637259	2.261134723902103e-09	0.7687126018283813	0.1920096216060991	2.902440777631248	3.094450399237347	0.002848691873022942	765.702010813803	9.314230257357103	155.4885468040947	-2.631473150493946e-09	1.327203294351699	0.06323702686196399	146.1110795198756	146.1743165467376	0.2509593078305965	144.0325042033303	18.02560768724778	204.2754592688608	-6.828468512853902e-09	1.339742906047225	0.2311816178870439	186.018669963726	186.249851581613	0.2774440452901508	197.5068046435616	456.2525111075136	469.57251456228	3.667636194748525e-10	0.8996576219278904	0.2759913022987209	13.04401215246769	13.32000345476641	0.008177052777269631	429.7812454461317	4.820208636214966	8.152646739148802	6.530423701800459e-10	0.9642592361113772	-0.004240526979308708	3.336678629913145	3.332438102933836	0.01373085690332289	8.152646897841921	884.3427609254376	965.3095917576844	3.870144094086925e-09	1.124785847725043	-0.1291648402219616	81.09599567246875	80.96683083224679	0.04967292446736745	915.0033716124457	77.77552425723422	126.5697071972095	-2.078698602137052e-10	1.021955845350002	-0.8614775502903732	49.65566049026567	48.79418293997529	0.02180278247763062	116.4774031203985	251.4152866107015	251.6984000316912	2.700874135452835e-09	0.6037815616297683	0.005256682126216878	0.2778567388634575	0.2831134209896744	0.0007391070142393497	78.61315117787913	233.8950306774972	234.1672674939286	1.720575348862496e-10	0.5988167587238467	0.005645327932166991	0.2665914884992447	0.2722368164314117	0.0007091411203207441	67.26921148589041	341.5296003327171	342.0323565631682	2.112459651648635e-10	0.6369394769900913	0.08080420227664553	0.4219520281744985	0.5027562304511439	0.000972873574722188	148.7209951874667	12.18802622286586	29.13421438672117	-1.39675319227317e-09	1.051250634635742	-0.02427624232492731	16.97046440618023	16.94618816385531	0.02756887704907428	24.08844359483094	2.602768080689713	3.065048419705941	1.622337715556643e-09	0.7825950803292911	-0.004243912279567839	0.4665242512957953	0.4622803390162274	0.003186878996980764	2.539058014747033	14.15180658696158	14.42456206243379	1.217120258190096e-07	0.7324693924858267	0.03349575328679304	0.239259722185414	0.272755475472207	0.002124028184494868	8.512890299091158	1.739517548059107	2.606280262424672	2.753429046431499e-07	1.03926118370478	0.0004378913153529579	0.866324823050212	0.866762714365565	0.02504466307255353	2.597108588932997	210.1083982833024	210.739267648106	1.386257775237709e-09	0.5888697056823262	0.192768956396862	0.4381004084066672	0.6308693648035292	0.0006525691703854167	111.3245855807156	16.74884884907872	56.50916216162247	5.87674214846956e-11	1.116694283143516	0.02127054462809495	39.73904276791566	39.76031331254375	0.04655742588763674	44.74616695646954	8.341042915852109	28.27142164054614	-1.15234944503273e-09	1.117655118116823	0.01282186555213493	19.9175568591419	19.93037872469403	0.04691691170013418	22.82774390210627
0.034	344.4269993257931	346.0221542272252	7.593292661312034e-11	0.8063945813119847	-0.03207760011692978	1.627232501549055	1.595154901432125	0.003861641310551156	346.0221542592221	287.5900326679104	296.5721303744598	4.951428156374504e-10	0.9745220960392628	-0.03197178640369145	9.01406949295316	8.982097706549469	0.01490837592830815	296.5721306738387	8.496172630377188	38.69443174592288	8.435955545227358e-10	1.211976232992426	0.02346418354746779	30.17479493199822	30.19825911554569	0.09981222948359061	38.69443200095498	18.20190023427937	61.44096006427586	-3.033184703404856e-09	1.256827393670689	0.03613578241203939	43.20292404758446	43.2390598299965	0.1429066934545055	61.44095914729678	13.95022526979059	16.10357107974648	2.645300367642989e-10	0.9944040036178911	0.006560340258180269	2.146785469697719	2.153345809955899	0.01748386747992686	16.10357111222724	117.6344172147436	136.6200614205134	-1.896868551121145e-09	1.188118689349509	-0.001836969208144137	18.98748117497791	18.98564420576976	0.08246436375904356	136.1543572609729	190.0663392158814	223.832876017778	-2.300833046309236e-08	1.200840032732468	0.06194256059246384	33.70459424130413	33.76653680189659	0.09130200084946402	216.0177207645478	8.156311755892707	34.06042055489557	-2.131474025057756e-10	1.150279158568003	0.008858331974456709	25.8952504670284	25.90410879900286	0.06091744096890921	31.19569167723273	13.65449827484513	16.45511487005458	-1.350409367661953e-12	0.8014300706047987	0.03012482487812761	2.770491770331323	2.80061659520945	0.003710092716202565	16.45511486904617	6.689482161643434	9.275285832436586	-4.164928818495284e-12	0.8892831664621569	0.04063932521855065	2.545164345574601	2.585803670793152	0.007523368824674422	9.275285831027587	1.92012349738756	40.4295160109742	-4.510357198839188e-09	1.367198349451115	0.02615699630622964	38.48323551728042	38.50939251358665	0.3456008346470898	40.42951550873833	5.770228654915481	8.207516920709185	-1.444972093367358e-10	0.9036670009367564	0.07700315271225169	2.360285113081452	2.437288265793704	0.008444575626502276	6.984454114753714	4.294153479838148	178.4081323513717	-2.141156141277634e-10	1.41747324214339	0.01492208012515442	174.0990567914084	174.1139788715336	0.5167260004337128	177.4731095181322	226.0191224660693	231.9053515739127	4.048484880669889e-10	0.9223497422910104	0.161180131908848	5.725048975934533	5.886229107843381	0.00981082559301423	174.2201719337433	0.6175579592045738	2.809729928517423	-2.018926678615252e-08	1.168163741492963	0.002000499158046838	2.190171470154803	2.19217196931285	0.0702923365849917	2.809729299459431	7.348093107421784	37.80247462784161	-1.274579053411884e-11	1.188496151122239	0.02636957587756254	30.42801194454227	30.45438152041983	0.08271384931354421	34.29440298884143	6.940398683843973	39.82476232221103	-3.202133003199492e-12	1.198094743150606	0.02687901609693068	32.85748462227013	32.88436363836706	0.08931799543203547	36.19096577292864	0.9854060728338973	12.72338736392557	-4.194228581111403e-08	1.334120407781566	0.008627875434146365	11.72935341565753	11.73798129109168	0.2652397785319948	12.72338550916647	1.138522065587687	1.269911391343491	5.898923211011819e-09	0.7550554205742175	-0.001883886887727426	0.1332732126435311	0.1313893257558037	0.002550701208420241	1.269911699560089	421.1551222007376	421.7473107608657	5.439525163630776e-09	0.6323947776794432	0.1148230044683105	0.4773655556598524	0.592188560128163	0.000937050905304645	421.7473135319446	938.4276566034171	941.521606395848	1.793353687773447e-09	0.7690802720015344	0.1828679809725755	2.911081811458405	3.09394979243098	0.002857172887701224	764.5861429400071	9.285533919842353	155.7206296100495	-2.069115045966186e-09	1.327424285454037	0.06544235411608795	146.3696533360911	146.4350956902072	0.2514034323018808	144.2514596653373	17.08427868224411	204.3537638857254	-5.473721420568012e-09	1.340428013880893	0.2283612144824682	187.0411239889988	187.2694852034813	0.2789690200733282	197.5895539512026	454.1744719181949	467.5189378400401	3.316694141553e-10	0.8999966993710683	0.2648904236258665	13.07957549821935	13.34446592184522	0.008199346788632737	427.9329142439245	4.818339298969839	8.149399418268663	5.528765154028115e-10	0.9642227079524117	-0.004641430414741948	3.335701549713566	3.331060119298824	0.0137268360940417	8.149399552620894	886.3800305230034	967.233281021448	5.349274023735973e-09	1.124622369697966	-0.1366902527336205	80.98994075117825	80.85325049844464	0.04960796370018072	916.8117534884855	79.19232808028565	127.8283255672573	5.82712730845536e-09	1.021253548954832	-0.7410729966003237	49.377070483572	48.63599748697168	0.02168045931736223	117.6210447727056	251.1983833577735	251.4802726512245	2.754035499652474e-09	0.6038060334873474	0.003975911817404721	0.2779133816335847	0.2818892934509894	0.0007392576856568514	78.57446694149644	233.2929768786586	233.5636955739678	1.821326145456936e-10	0.598842515181178	0.00406991185056292	0.2666487834585644	0.2707186953091273	0.0007092935265804842	67.12789870055846	339.8355902035964	340.3307090269768	2.028274770360383e-10	0.6372913762531826	0.07194003323021046	0.4231787901501797	0.4951188233803901	0.0009757020581253313	148.3310612506675	12.21041642718553	29.1514250684121	-1.134626899379487e-09	1.051179366721545	-0.01977224796718445	16.96078088919376	16.94100864122657	0.02755314597166749	24.10191738230922	2.602016552583309	3.063916733699567	1.518993632265708e-09	0.7825360409825175	-0.004401672189928495	0.4663018533061869	0.4619001811162584	0.003185359771602694	2.538032960036305	13.9971617300361	14.26803416334845	1.168905078008375e-07	0.7330374151434769	0.03050738394046668	0.2403650493718767	0.2708724333123434	0.002133840726596359	8.432707876655286	1.737605370756061	2.604464060162893	2.541473114320292e-07	1.039284597688474	0.0003713810286881647	0.8664873083781441	0.8668586894068323	0.02504936037567128	2.595298465587086	208.1387657598957	208.7491450228462	1.071135818930813e-09	0.5894100632815318	0.1702923949504481	0.440086868000053	0.6103792629505012	0.0006555280863416342	110.5340429710216	16.80736647268328	56.60085845259685	-9.137704481965159e-12	1.116759206436639	0.033790439553642	39.75970154035993	39.79349197991358	0.04658162927050687	44.82032551624506	8.35782283202175	28.30286740296774	-9.696941236092549e-10	1.117724327126636	0.0164497079072305	19.92859486303876	19.94504457094599	0.04694291233152875	22.85389016780724
0.036	344.9990623830727	346.5904829715873	4.686584453850173e-12	0.8062383135564732	-0.03376289032251022	1.625183478837132	1.591420588514622	0.003856778704412767	346.5904829735621	286.7900205235742	295.7593189256524	1.409172778465972e-10	0.9744087056885418	-0.0365812460672308	9.005879648145427	8.969298402078197	0.01489483073817137	295.7593190108554	8.117322954741132	38.35012823148729	1.544257360874823e-09	1.212125827627604	0.02186581067594699	30.21093946607021	30.23280527674616	0.09993178842467042	38.35012869834039	17.55189830710169	60.87520382069062	-2.643862268003616e-09	1.25706887538272	0.03682127644209154	43.28648423714684	43.32330551358893	0.1431830939680827	60.8752030214098	13.93462864527764	16.09010245951005	4.294095079515614e-10	0.9945129170605905	0.006813761698059784	2.148660052534346	2.155473814232406	0.01749913447253434	16.0901025122358	117.4693852482851	136.4526608030018	-2.345011629323324e-09	1.188102860214504	-0.001800441970597243	18.98507599668734	18.98327555471674	0.08245391785020335	135.9875147519917	188.8588492147503	222.712322410255	-2.370594198719544e-08	1.201170061138176	0.05974388752366992	33.79372930798105	33.85347319550472	0.09154345784120789	214.9406408058978	8.156333221739734	34.06932870547524	-1.978125302448674e-10	1.150321233071686	0.009022955897145628	25.90397252783836	25.91299548373551	0.06093795923441872	31.2040698312613	13.6537059434758	16.45568627488344	-3.694093642092611e-13	0.8015066620538267	0.02977654386400564	2.772203787543638	2.801980331407644	0.003712385357046132	16.45568627460759	6.693641820075645	9.285126086462688	-1.093465595847221e-12	0.8895257347271757	0.0413561181321382	2.550128148254906	2.591484266387044	0.00753804155824535	9.285126086092767	1.885636729055841	40.54159312922494	-3.746183530051184e-09	1.367672171778131	0.02655746074238121	38.62939893942672	38.6559564001691	0.3469134633803457	40.54159271208109	5.779989191518699	8.229806756747873	-1.193130420851229e-10	0.904224913927455	0.0789361868511379	2.370881378378037	2.449817565229174	0.008482486709006486	7.005067563932546	4.285318030380334	178.512030508152	-2.034716839460771e-10	1.417555647281818	0.0128378294391285	174.2138746483326	174.2267124777717	0.5170667798329823	177.5765722124183	223.305678383431	229.2125135144501	8.992800948348645e-11	0.9228946975573685	0.1566949117789579	5.750140219240119	5.906835131019077	0.009853823620283125	172.275601908121	0.6141214165830732	2.808179476892878	-2.387189271257917e-08	1.168284637427681	0.001766385294970536	2.192291675014834	2.194058060309805	0.07036038338209473	2.808178733091478	7.286964398778697	37.77520697303619	-2.454607350710347e-11	1.18863771582641	0.02573816248976415	30.46250441176773	30.48824257425749	0.0828076117565766	34.27054342148222	6.923203727622107	39.84510643385594	-1.440113306383495e-11	1.1982394449957	0.02634678291598903	32.89555592331784	32.92190270623383	0.08942148638188033	36.21037570261713	0.9796283532922401	12.75578516668593	-3.854142943682248e-08	1.334521413250202	0.00911037328115682	11.76704644011253	11.77615681339369	0.2660921434582064	12.75578346231847	1.149461062573189	1.28071598403289	3.986163964880829e-09	0.7549822143121292	-0.001939331575090409	0.1331942530347916	0.1312549214597012	0.002549190009242001	1.280716192308511	420.5458305563766	421.1352016774767	4.821664512100199e-09	0.632836347204494	0.1102613978275015	0.4791097232726373	0.5893711211001388	0.0009404746417288281	421.1352041337964	937.1370716373991	940.2317863040419	1.562044604774826e-09	0.7694315919493607	0.1753523064904735	2.919362360152308	3.094714666642781	0.002865300092897033	763.7186745790343	9.261159694368439	155.9666531666659	-1.644717584348143e-09	1.327653009365762	0.06773658546964602	146.6377568868278	146.7054934722975	0.2518639249745852	144.4834782116153	16.26151777493166	204.5473751731367	-4.381956575372215e-09	1.341106448748047	0.2267007254776889	188.0591566727274	188.2858573982051	0.2804874004921664	197.7837229102152	452.1742954664758	465.5418662705473	3.77865350120743e-10	0.9003218629819303	0.253800547090375	13.11377025698118	13.36757080407155	0.008220782857829326	426.1530301439775	4.816346669208014	8.145915708100826	4.906073533539335e-10	0.9641827847681399	-0.005064944677027537	3.33463398356984	3.329569038892813	0.01372244292359283	8.145915827321286	888.5362139291709	969.2711367027432	6.644657157828249e-09	1.124450222984695	-0.1434891499891345	80.87841192356142	80.73492277357228	0.04953965005554012	918.7274807839295	80.4102484019521	128.9099679659939	5.507816473737659e-09	1.02064900838289	-0.6387895107119558	49.13850907475376	48.4997195640418	0.02157571189375197	118.6035879473097	251.1106304122453	251.3914778924597	2.740452614835576e-09	0.6038242149463632	0.002892008440377533	0.2779554717740775	0.280847480214455	0.0007393696466558748	78.56858128525118	232.846688748865	233.1160679973863	2.972684043367479e-10	0.5988604109555622	0.002690649155584995	0.2666885993656958	0.2693792485212808	0.0007093994380525596	67.02147931751304	338.3379546673541	338.8260304531236	2.573204427314124e-10	0.6376040704699334	0.06380400537672545	0.4242717803927902	0.4880757857695157	0.0009782221107698592	147.9836896263305	12.22734987285533	29.16384350335559	-9.379189369607133e-10	1.051120966605432	-0.01635626649862977	16.95284989699889	16.93649363050026	0.02754026190771589	24.11156469496336	2.60120633702664	3.062709294555428	1.398107796202197e-09	0.7824747824443387	-0.004568249226877256	0.4660712067556652	0.4615029575287879	0.003183784199388512	2.536941904444674	13.85502075202139	14.12402965887756	1.13397116002778e-07	0.7335534031921802	0.0276354225333523	0.2413734843228165	0.2690089068561688	0.002142793107876672	8.358525031537749	1.735934090831731	2.602857724722343	2.343316530539763e-07	1.03930406093167	0.0003012338537721126	0.8666224000368394	0.8669236338906116	0.02505326575271453	2.593697447127944	206.3766579642779	206.9681187555467	2.813324073702717e-09	0.5898861222388677	0.1496167085438849	0.4418440827248553	0.5914607912687402	0.0006581455323269593	109.8176549651596	16.85585008552938	56.68909768623412	-5.214825099519871e-11	1.116851097080425	0.04428785496213275	39.7889597457426	39.83324760070474	0.04661590756796521	44.8923957334387	8.371708061002144	28.33334538444254	-8.316866154101099e-10	1.117809241847982	0.01949123281164459	19.94214609062875	19.9616373234404	0.04697483300095444	22.8794279725545
0.038	345.7356364695476	347.3230275934247	9.223544150671614e-11	0.8060736023678122	-0.03563539091972681	1.623026514796919	1.587391123877192	0.003851659939002704	347.3230276322913	286.1541443176341	295.1095051896538	2.128756060315595e-10	0.9742800394860207	-0.04123459582564411	8.996595467845266	8.955360872019622	0.01487947562578742	295.109505318365	7.784072336334963	38.04887295838588	-1.00822128423772e-12	1.212264883815709	0.0202240699342836	30.24457655211663	30.26480062205091	0.1000430532256141	38.04887295808108	16.89170437239331	60.30205173432368	-2.472964000244104e-09	1.25731650081862	0.038009211975889	43.37233814995448	43.41034736193037	0.1434670816626646	60.30205098670806	13.91672978151765	16.07439963320006	2.738576032612627e-10	0.994625924778324	0.007063019613807618	2.150606832068608	2.157669851682415	0.01751498945006708	16.07439966682612	117.300952727629	136.2819935740185	-2.250205355380785e-09	1.188087572056715	-0.001712460608020402	18.98275330699751	18.98104084638949	0.08244383019688503	135.8174173459753	187.7260205810598	221.6632764712924	-2.438501567336715e-08	1.201487938434574	0.05745053778413047	33.87980535244843	33.93725589023256	0.09177662828167706	213.9323680003009	8.15624498626263	34.07824217562143	-1.748381717181502e-10	1.150364007024843	0.009154594628664144	25.91284259473014	25.92199718935881	0.06095882567774424	31.21245659472888	13.65272458906353	16.45600040648957	-1.140892935680426e-12	0.8015819923934083	0.02938717818089596	2.773888639245143	2.803275817426039	0.003714641619307069	16.45600040563762	6.697742026223396	9.294985360334746	-3.892861727416985e-12	0.8897724790899761	0.04205603310609468	2.555187301005256	2.597243334111351	0.007552996141491586	9.294985359017785	1.855509303183164	40.66091945819139	-3.032673501213168e-09	1.368153426440865	0.02698685106413623	38.77842330394409	38.80541015500823	0.3482517849655157	40.66091912049809	5.789786359411843	8.252439927985792	-1.053863003808164e-10	0.9047966505309346	0.08086419929446624	2.381789369279484	2.462653568573951	0.0085215130764525	7.026019540723623	4.275922452749609	178.5967208380863	-1.414560690804478e-10	1.417624836831592	0.01046113056950189	174.3103372547672	174.3207983853367	0.5173530808488122	177.6609103546326	220.6140229087957	226.5396735295918	7.282735525748762e-11	0.923422584353718	0.1511005114826617	5.774550109313425	5.925650620796088	0.009895654035229884	170.3416338211505	0.6108162901407138	2.806447955020246	-1.943807925730567e-08	1.168389500313169	0.001499302160365797	2.194132362719166	2.195631664879532	0.07041945923137133	2.806447349367786	7.231666794676838	37.75245087241671	-9.561629266130467e-12	1.188775017566929	0.02478853940646739	30.49599553833341	30.52078407773988	0.08289865220973348	34.25074895454164	6.907162674800851	39.8656449361145	-1.798353133075636e-12	1.198380874124175	0.02567348194438774	32.93280877936926	32.95848226131365	0.0895227525154533	36.22994203341379	0.97443288146494	12.7909668274235	-4.378331203147567e-08	1.334944373685309	0.009599545310217172	11.80693440064834	11.81653394595856	0.2669941432056509	12.79096489125109	1.160905060835185	1.292011954815737	5.335395049377301e-09	0.7549066741526738	-0.002005930588131349	0.1331128245686827	0.1311068939805514	0.002547631558876891	1.292012233588192	420.060907211748	420.6481551749679	4.179843027252161e-09	0.6332615171482325	0.1064530170750504	0.4807949461448385	0.5872479632198889	0.000943782671810415	420.6481573043219	936.1427006523417	939.2393957349675	1.209298439164286e-09	0.7697696739489006	0.1693421856476579	2.927352896978197	3.096695082625855	0.002873142656815109	763.0853150765317	9.240504505404882	156.2263501021012	-1.307843305875522e-09	1.327889729716411	0.07009488102826192	146.915750715668	146.9858455966963	0.2523414051156954	144.728318450037	15.54226494127832	204.8457938774991	-3.509518953226376e-09	1.341781440360732	0.2260081772497478	189.077520758971	189.3035289362208	0.2820062751928658	198.0792041431959	450.2496317662367	463.6392808479553	4.13193257386979e-10	0.9006332768526446	0.2430465179348245	13.14660256378368	13.3896490817185	0.008241364830797876	424.4397954723535	4.814239562384435	8.142202971056317	4.386324012339848e-10	0.9641392931690109	-0.005507975511469964	3.333471384183353	3.327963408671883	0.01371765867926416	8.14220307764656	890.8011460675287	971.4132244084843	6.587358991616554e-09	1.124270172727858	-0.1498484975099105	80.76192683846548	80.61207834095558	0.04946830060375073	920.7411944142824	81.4554074848063	129.8396160870246	7.604699432672835e-09	1.020128219556038	-0.5497118916422381	48.93392049386058	48.38420860221834	0.02148588124237042	119.4478523486653	251.1359783646877	251.415943282283	2.749558442038946e-09	0.6038371051876028	0.001979601159138475	0.2779853164361755	0.279964917595314	0.0007394490343258824	78.59172108368014	232.5375780041041	232.8057518787972	3.311620144774707e-10	0.5988713865125311	0.001460853236514931	0.2667130214564966	0.2681738746930116	0.0007094644015250567	66.9458748297554	337.0175513993725	337.4990930307854	4.736484537914976e-10	0.6378807742278751	0.05630037882508032	0.4252412525878096	0.4815416314128899	0.0009804573740628043	147.6750999633045	12.2402425070082	29.17272432164576	-7.862690498683378e-10	1.051072221436328	-0.01375111089918016	16.94623292553674	16.93248181463756	0.02752951249813516	24.11838922719904	2.600344101090852	3.061432298357845	1.298840420632663e-09	0.7824111837416375	-0.004743671469225092	0.4658318687362181	0.461088197266993	0.003182149254784375	2.535789814520088	13.72460452607419	13.99178013335617	1.072516391253941e-07	0.7340194950990141	0.02488761855886834	0.2422879887231165	0.2671756072819849	0.002150911620693371	8.290006194931049	1.73450935957499	2.601468707320883	2.1087165655298e-07	1.039319433741126	0.0002302323118277932	0.8667291154340655	0.8669593477458933	0.0250563507978351	2.592312782488979	204.7989240593134	205.3730986302365	7.263533274848299e-09	0.5903033506395297	0.1307849145871322	0.4433896563360447	0.5741745709231769	0.0006604477298822906	109.1676429904322	16.89699272808553	56.77576189534106	-8.684750835152855e-11	1.116965656365283	0.05330333072472453	39.8254658365308	39.87876916725552	0.04665867733537619	44.9637672541014	8.383557817431564	28.36349787542443	-7.305576282812254e-10	1.117907386595127	0.02211993567092935	19.95782012232194	19.97994005799287	0.04701175405337743	22.90484926161944
0.04	346.6455181525749	348.2288241004994	7.884026764770624e-12	0.8059001352171911	-0.0374520104997213	1.620757958424247	1.583305947924526	0.003846276349997639	348.2288241038216	285.6871626644401	294.627282356922	7.362954690393053e-11	0.9741356756227766	-0.0460702675117823	8.986189959993677	8.940119692481895	0.01486226594897079	294.6272824014408	7.492714644769638	37.78747207777398	-1.259640364237313e-09	1.212394097453507	0.01889110669688785	30.27586632630745	30.29475743300434	0.1001465535850718	37.78747169696504	16.217906484063	59.71780057161638	-1.292816159681465e-09	1.257571373672886	0.03901148535199026	43.46088260220139	43.49989408755338	0.1437599691274207	59.71780018077787	13.8964875771589	16.05643096324219	4.425082522629964e-10	0.9947430348359487	0.007317245766752689	2.152626140316536	2.159943386083289	0.01753143511653271	16.05643101757629	117.1256202518295	136.1046161508691	-2.851437974626947e-09	1.188073239184446	-0.001580110280802915	18.98057600932038	18.97899589903957	0.082434373994348	135.6406332376506	186.6696055501057	220.6873223896794	-2.472586480006811e-08	1.201793142081457	0.055061031204953	33.9626558083687	34.01771683957365	0.09200106096117038	212.9944313560153	8.15601614579475	34.08709624797337	-1.610937910845323e-10	1.150407322576587	0.009252035161796747	25.92182806701683	25.93108010217863	0.06097996360719964	31.22079186398834	13.65154787112762	16.45604719584327	-2.24684854055468e-13	0.8016559331496083	0.02895592570134867	2.775543399014299	2.804499324715648	0.003716857584079949	16.45604719567549	6.701748568798697	9.304820574701187	-9.220540997390003e-13	0.8900232777844418	0.04273217942594517	2.560339826476544	2.603072005902489	0.007568226729475593	9.304820574389256	1.829176817402952	40.78709732396563	-2.548388444711946e-09	1.36864257347289	0.0274398166371622	38.93048068992551	38.95792050656267	0.3496173447684547	40.78709704019828	5.799543528964442	8.275328234756296	-8.667089615443935e-11	0.90538212559389	0.08277340864931912	2.393011297142535	2.475784705791855	0.008561662640583322	7.047234954105064	4.266590949483494	178.6614328317537	-1.303855912127005e-10	1.417679681496466	0.008003410799561317	174.3868384714706	174.3948418822702	0.5175801364599337	177.7253558958782	217.9634474290427	223.9054824782223	6.467881785710006e-12	0.9239287029686043	0.1439846315384631	5.798050417641132	5.942035049179595	0.00993592573025893	168.4317678524312	0.6076673795900329	2.804556970727826	-2.102897457556541e-08	1.168476895375544	0.001221978134677152	2.195667613003116	2.196889591137793	0.07046873223632646	2.804556315506184	7.183245717829796	37.73551498136364	-1.726538356727758e-11	1.188907433401049	0.02393952073038753	30.52832974280345	30.55226926353384	0.082986547748919	34.23620339870747	6.892463775916613	39.88652013407032	-1.085172229853271e-11	1.198518515251179	0.02495200030839577	32.96910435784532	32.99405635815371	0.089621416437838	36.24979079908391	0.96961661455888	12.82886915717277	-4.077435922233974e-08	1.33539024423527	0.01012321764905049	11.84912932496484	11.85925254261389	0.267948311094048	12.82886735406136	1.172958185246873	1.303924843967945	3.970660380353541e-09	0.7548287803250348	-0.00206225176321929	0.1330289104842917	0.1309666587210724	0.002546025536539662	1.303925051433509	419.6956161200441	420.2814046897349	3.776077006634182e-09	0.6336731323433084	0.1033566569418883	0.4824319127489055	0.5857885696907937	0.0009469959766249488	420.2814066133968	935.4274469912831	938.5272995350194	1.081967848648446e-09	0.7700973346887923	0.1647347654386939	2.935117778297649	3.099852543736343	0.002880763744032525	762.6737933301846	9.223057622266911	156.4994949238483	-1.053997250588523e-09	1.328134650193171	0.07250823205274906	147.2039290695287	147.2764373015814	0.2528363781215364	144.9857767359531	14.91379849801726	205.2401656990816	-2.816021527074497e-09	1.342455644945892	0.2261654289479483	190.1002017721164	190.3263672010643	0.2835315885250372	198.4674734401637	448.3957515697722	461.8067027705947	5.505501610159058e-10	0.9009315386292174	0.2328261735086493	13.17812502731381	13.41095120082245	0.00826112568696257	422.7891978642019	4.812030393117506	8.13826897846158	4.225948410652158e-10	0.9640920706203628	-0.00597092321976642	3.332209508563842	3.326238585344075	0.01371246590061117	8.138269081154601	893.169383859296	973.6542242530702	6.290048926160807e-09	1.124082622367402	-0.1559273848303855	80.6407677786046	80.48484039377421	0.04939408824863872	922.8478800190292	82.35521705367469	130.6385484007076	4.635738584668481e-09	1.019679358971021	-0.4749397476627232	48.75827109469563	48.28333134703291	0.02140875719237273	120.1732268490025	251.2610115615843	251.5402377178796	2.743692772977369e-09	0.6038455514099504	0.001221282725800947	0.2780048735694878	0.2792261562952888	0.0007395010568698332	78.64072989115557	232.3503166257914	232.6174245054378	4.59100563121595e-10	0.5988762260123141	0.0003840889706121187	0.2667237906758119	0.267107879646424	0.0007094930479619448	66.89771536665081	335.858562333857	336.3340211080332	1.497823254315023e-09	0.6381241767036636	0.04936294933314493	0.4260958248430718	0.4754587741762167	0.0009824277183420633	147.4021399039514	12.25005302855841	29.178921122155	-6.743832992039955e-10	1.051030940071316	-0.01176306112443648	16.94063115472103	16.92886809359659	0.02752041230339805	24.12307372029524	2.599434635578759	3.060091755401147	1.199629857256967e-09	0.7823451350373039	-0.004926319783947261	0.4655834396063357	0.4606571198223884	0.003180452207794725	2.534581510262781	13.60515856440892	13.87053615432511	1.029530405788348e-07	0.7344379091727632	0.0222657343648667	0.2431118555513224	0.2653775899161891	0.002158225498463502	8.226818028995572	1.733335926903564	2.600300452704408	1.904491461340863e-07	1.039330652008778	0.0001575268000860022	0.8668069990007584	0.8669645258008444	0.0250586023409455	2.5911481344767	203.3840235201378	203.9425282917555	1.394689164158081e-08	0.5906671578124757	0.1137632175544917	0.4447415540632633	0.558504771617755	0.0006624614389804069	108.5765736471777	16.93259054531371	56.86212518104585	-1.046620359823613e-10	1.117100035155001	0.06120425437157962	39.86833038136056	39.92953463573215	0.04670889653367884	45.03538259196679	8.393920355360283	28.39374559450716	-6.541501923473803e-10	1.118017210012037	0.02445136749307045	19.9753738716538	19.99982523914688	0.04705310288512591	22.93047712925112
0.042	347.7752210385886	349.3541244265458	1.008635397425905e-10	0.805717542437824	-0.03947007009440373	1.618373458051626	1.578903387957223	0.003840617610306064	349.354124469048	285.4005396801032	294.3239273484712	7.561995474247851e-11	0.9739748784528176	-0.05122643675055491	8.974614105118558	8.923387668368003	0.01484312063438177	294.3239273941934	7.23724878569393	37.56004461145445	-8.953398439315308e-10	1.212514877565174	0.01765268748465351	30.30514313827587	30.32279582576052	0.1002433954652345	37.56004434077924	15.52047762092133	59.1142944815173	-1.870590599084565e-09	1.257835750763211	0.04089700986117959	43.5529198507348	43.59381686059597	0.1440644100686883	59.11429391600856	13.87385154281446	16.03613639833049	2.651896480188043e-10	0.9948642460805327	0.007566697557223655	2.154718157958807	2.162284855516031	0.01754847294343224	16.03613643089223	116.93979057272	135.9170104893666	-2.60999533097106e-09	1.188060301425146	-0.001390940112272771	18.97861085675884	18.97721991664657	0.08242583915741081	135.453657072924	185.691499155579	219.7861505982862	-2.483544936371374e-08	1.202085099047823	0.05255158153292701	34.04209986117431	34.09465144270724	0.09221626607311485	212.1284615155163	8.155619879483158	34.09581490336159	-1.427826468169968e-10	1.150450993647164	0.009304582301244963	25.93089044157718	25.94019502387842	0.06100128244588094	31.2290050475337	13.65016947747396	16.45581639507146	-1.44681835956284e-12	0.8017283531368066	0.02848184379842603	2.777165073799074	2.8056469175975	0.003719029243231394	16.45581639399106	6.705628052341181	9.314587785372314	-4.950730797537162e-12	0.8902779659153168	0.04337688425381987	2.565582848777312	2.608959733031132	0.007583724821217001	9.314587783697476	1.806133903260701	40.91973888618031	-2.075862426398345e-09	1.369139927730504	0.0279042943660606	39.08570068855355	39.11360498291961	0.3510113065899778	40.91973865502953	5.809189527383775	8.298382302410088	-8.161385456340042e-11	0.9059811385750068	0.08464553785215122	2.404547237174163	2.489192775026314	0.008602935670472787	7.068637287912707	4.256734038719741	178.7039327655097	-8.927836248062704e-11	1.417719156672516	0.005276710673532722	174.4419220161165	174.44719872679	0.5177436244204036	177.7676854472609	215.3802974951919	221.3353234416303	5.665523605813405e-12	0.9244070077337075	0.134679062218413	5.820346884219894	5.955025946438307	0.009974134441811305	166.5644407073681	0.6046212324927234	2.802415090747941	-1.708525163013341e-08	1.168545653818824	0.0009176257761386664	2.196876232479079	2.197793858255217	0.07050752220695904	2.802414558404978	7.139144583609036	37.72134788507656	-7.711983829317148e-12	1.189034503980132	0.02281237216258307	30.55939092930494	30.58220330146752	0.08307098278543951	34.22413586840852	6.878450836945982	39.90682056839051	-7.78474507079352e-13	1.198651817572359	0.02407580927002333	33.00429392217451	33.02836973144453	0.08971707383164471	36.26909013963549	0.9651232048950227	12.86950202536619	-4.512353335428543e-08	1.335859813825025	0.01064879341546606	11.8937300270557	11.90437882047117	0.2689568816371745	12.86950002992692	1.185560256601347	1.316374625477398	4.813119434260438e-09	0.7547485481553291	-0.002128163107985419	0.1329425319840371	0.1308143688760517	0.00254437234802105	1.316374876961142	419.4455364190927	420.0305027559345	3.157020089794571e-09	0.634073939826052	0.1009352507044566	0.4840310861373603	0.584966336841817	0.0009501350947570047	420.0305043642278	934.9753932280562	938.0795487528115	7.52502171685876e-10	0.7704172646243583	0.1614364045480934	2.942719120207298	3.104155524755391	0.0028882243203478	762.4727000367191	9.208352949840689	156.7858421086392	-8.509778159915271e-10	1.328387925572138	0.07495672697914671	147.5025324318194	147.5774891587985	0.2533492570446312	145.2556300569208	14.36448091038124	205.7222928892324	-2.256179965076655e-09	1.343131406659555	0.2270171603940274	191.1307948184571	191.3578119788511	0.2850687025355848	198.9406370615363	446.6059315893286	460.037999507083	9.413393398105541e-10	0.9012175449320802	0.2236449488584133	13.20842296889597	13.43206791775438	0.008280118912702025	421.1957343340738	4.809725714667933	8.13412048159157	3.957158420386797e-10	0.9640409691771149	-0.006449751585913489	3.33084451850955	3.324394766923637	0.01370684879294551	8.134120577752837	895.6376200021452	975.9907891443902	5.408840042520069e-09	1.12388781810076	-0.161945815895009	80.51511495813999	80.35316914224498	0.04931712337499369	925.0443763273807	83.13685919199621	131.3292593366251	2.038806776183399e-09	1.019290057056585	-0.4140381358947857	48.6064382805237	48.19240014462891	0.02134209051655626	120.8002114360687	251.4733672723151	251.7519820906099	2.685043826167188e-09	0.6038503398706413	0.0005988565112225262	0.2780159617836021	0.2786148182948246	0.000739530551842173	78.71269014358866	232.2708802223726	232.5370243662737	5.687497139916786e-10	0.5988756590883895	-0.0005783851913649093	0.2667225290924468	0.2661441439010819	0.000709489692113467	66.87389124668988	334.8470477334805	335.3167851720046	2.748186844758749e-09	0.6383367238887746	0.0428940103899932	0.4268434281341367	0.4697374385241299	0.0009841514296591981	147.1619731924946	12.25758068861679	29.18314156524268	-5.879202263914252e-10	1.050995298868501	-0.01023535009837024	16.93579622672426	16.92556087662589	0.02751255786098012	24.12618403359596	2.598483720324615	3.058693292707066	1.124010513137153e-09	0.7822765386720512	-0.005115994493992746	0.4653255668764429	0.4602095723824501	0.003178690650524108	2.533321518564454	13.49603101802692	13.75962282668248	9.935485777157194e-08	0.7348107016556165	0.01974358951791668	0.2438482191376402	0.2635918086555568	0.002164762566203481	8.1686571184459	1.732422251999447	2.599359628905256	1.662527429752148e-07	1.039337587853316	8.222184787776107e-05	0.866855155057931	0.8669373769058087	0.02505999448878047	2.590209909923049	202.111948636046	202.6563004249386	2.062296436400324e-08	0.5909828482476552	0.09843394491170666	0.4459178439809758	0.5443517888926824	0.0006642135727858194	108.0373730900302	16.96412969763088	56.94923748322016	-1.237994498581863e-10	1.117251860211109	0.06829232225831837	39.91681546333096	39.98510778558928	0.04676570063496724	45.10801794605503	8.403244294911074	28.42443101849078	-5.999765406716762e-10	1.118137455538441	0.02657557742695713	19.99461114615275	20.0211867235797	0.04709841735393356	22.95657470624916
0.044	349.0782779919227	350.6527838524556	1.359101720055378e-11	0.8055256616804676	-0.04136555493980251	1.615871415472652	1.57450586053285	0.003834679927169495	350.6527838581826	285.3203662288875	294.2252442401858	-6.685318965082843e-12	0.9737961837828808	-0.05688924774751707	8.961767259045887	8.90487801129837	0.01482187322654958	294.2252442361436	7.013789870017004	37.36299111947859	-1.401685795210383e-09	1.212628064806685	0.01659610419482031	30.33260514526677	30.34920124946159	0.100334234330918	37.3629906957271	14.78999541581703	58.4820667922832	-9.292221991863414e-10	1.258112265230323	0.04268041048644899	43.64939096597972	43.69207137646617	0.1443835173605544	58.48206651136482	13.84870531153415	16.01340880136344	4.481931215050139e-10	0.9949895570602537	0.007820422043865941	2.156883067785427	2.164703489829293	0.01756610441944551	16.01340885639557	116.7399281198573	135.7157019414702	-3.248496138752444e-09	1.188049215520666	-0.001153327812405394	18.97692714942529	18.97577382161288	0.08241852666278665	135.2530260069599	184.7940367852332	218.9618667829542	-2.467575543896317e-08	1.202363109022927	0.04990851770625659	34.11792148001482	34.16782999772108	0.09242165841394001	211.3364882097881	8.155026996860434	34.10432049040869	-1.299840513002692e-10	1.150494801697679	0.009309070527834385	25.93998442302042	25.94929349354825	0.06102267563836796	31.23702387691207	13.64857990048596	16.4552958741415	-3.809105808549873e-13	0.8017991200675659	0.02796533350288793	2.778750640152647	2.806715973655535	0.003721152547924967	16.45529587385705	6.709347133618457	9.324243448522804	-8.309915255910738e-13	0.8905363366839981	0.04398370613046225	2.570912608773885	2.614896314904347	0.007599479304918977	9.324243448241679	1.785940997103722	41.05848059002579	-1.752333278481899e-09	1.36964564216376	0.02837523711180871	39.24416435581026	39.27253959292207	0.3524343983578351	41.05848039490052	5.81864643003265	8.321509270657009	-6.68627306299463e-11	0.906593378005176	0.08646768022335068	2.416395160401009	2.502862840624359	0.008645324906905108	7.090146660584967	4.246779035897423	178.7231226246778	-8.205569557162562e-11	1.417742080555086	0.002425669323130973	174.4739179194573	174.4763435887804	0.5178385882614965	177.7868051309723	212.9049070804554	218.868571193733	7.874900731508205e-11	0.9248487694777846	0.1226483120921124	5.841015801185484	5.963664113277596	0.01000955407584383	164.7683244062219	0.6016793895705589	2.800007915527303	-1.667975620123219e-08	1.168594333171624	0.0005962174103723704	2.197732308546372	2.198328525956744	0.0705349974927458	2.800007395818784	7.100109623259031	37.71083642642606	-1.223042500608784e-11	1.189155543306184	0.0217195917483198	30.5890072114187	30.61072680316702	0.08315149007262113	34.21534699778023	6.865349697468175	39.92669991899392	-8.218217772970604e-12	1.198780182801859	0.02313455776492666	33.03821566376082	33.06135022152574	0.08980928484520471	36.28797585214767	0.9605992576930216	12.9126706502801	-4.224492361482035e-08	1.33635406944937	0.01121459113478599	11.94085680145229	11.95207139258708	0.2700225750953657	12.91266878213784	1.198801384105952	1.329471300451595	3.896146971021919e-09	0.7546659888529009	-0.002183789590441428	0.1328537059360852	0.1306699163456438	0.002542672316159013	1.329471504023861	419.3068026195866	419.8915612953942	2.965983569858111e-09	0.6344665017931184	0.09915633648617223	0.4856023393214746	0.5847586758076468	0.000953219406562036	419.891562806367	934.7726483654544	937.8822288324798	7.707759985819962e-10	0.7707319256805347	0.1593661890529012	2.950214277972468	3.109580467025369	0.00289558067889169	762.4721344387656	9.195968215820717	157.0851433303542	-6.936297369808386e-10	1.328649659603531	0.07743051008713907	147.8117446044464	147.8891751145335	0.2538803575817722	145.5376519153542	13.88446847427022	206.2851905858806	-1.811068017776307e-09	1.343810605854522	0.2284624802189492	192.1722596313914	192.4007221116103	0.286622031622306	199.491968387092	444.8693956617725	458.3229308082397	1.408810845759945e-09	0.9014929201212143	0.215874858926393	13.23766028754088	13.45353514646727	0.008298447253310018	419.6502014092911	4.80733406909639	8.129762436103714	3.840153472989272e-10	0.9639858576175639	-0.006944671001284462	3.329373038008608	3.322428367007323	0.01370079346354898	8.129762529421694	898.2057859102513	978.4227797749448	4.221935023807077e-09	1.123685755389072	-0.167993161301495	80.38498702599506	80.21699386469356	0.04923741740565537	927.3305399851789	83.8280901332318	131.9342837054949	-2.783457860033867e-09	1.018948032216448	-0.3672402293484772	48.47343380161154	48.10619357226307	0.02128369097673258	121.3493062797945	251.7627076311346	252.0408236430368	2.694538231429178e-09	0.6038521351757329	9.589278017426522e-05	0.278020119122002	0.2781160119021762	0.0007395416104833437	78.80516158914894	232.2880833764574	232.5533662748306	7.049795469615816e-10	0.5988702727139502	-0.001427644633841663	0.2667105430070497	0.265282898373208	0.0007094578087773762	66.87191898533992	333.9715194506275	334.4358688840082	4.873939862815035e-09	0.6385204377125903	0.03685879401388824	0.4274906393669003	0.4643494333807885	0.0009856436720554326	146.9522504768514	12.26336272844373	29.18586375077671	-5.246142756321071e-10	1.050964054635885	-0.009057883747024159	16.93155890608	16.92250102233298	0.0275056742442998	24.12810232058476	2.597495737354741	3.05724236142545	1.053338367917878e-09	0.7822053096425977	-0.005311322884028156	0.4650579469547374	0.4597466240707093	0.003176862509103189	2.532014232904086	13.39665384063242	13.65847478991414	9.422748224741095e-08	0.7351395926034493	0.01732125778886093	0.244499691492858	0.2618209492817189	0.002170546012039088	8.115269275548471	1.731772510834216	2.598651172563089	1.447588579561732e-07	1.039340137432065	5.804094447073507e-06	0.866872857634426	0.8668786617288731	0.02506050625417382	2.589503250393274	200.9651750687133	201.4967964187915	2.570946402991048e-08	0.5912552163149349	0.08468624913100056	0.4469351009472309	0.5316213500782314	0.0006657288202537506	107.5437675811649	16.99257552144539	57.03778770997996	-1.272258201567844e-10	1.117419576629351	0.07476825985870433	39.97044392867586	40.04521218853457	0.04682853061593444	45.1821831674029	8.411806767563517	28.45577368986328	-5.561248059282597e-10	1.118267356417832	0.02855300186452391	20.01541392043524	20.04396692229976	0.04714741944445257	22.98331121997644
0.04599999999999999	350.3104920837433	351.8804515152207	8.286038521987393e-11	0.8053247489326033	-0.04329628107323948	1.613255712550588	1.569959431477349	0.003828472512770904	351.8804515501367	285.4805612424308	294.36493729885	4.258138286417079e-11	0.9735977521780673	-0.06314691810690344	8.947522974526107	8.884376056419203	0.01479831459427848	294.364937324596	6.818112384428352	37.19224060657979	-9.733960720792467e-10	1.212734636272804	0.01564348065229311	30.35848474149914	30.37412822215144	0.1004198388960496	37.19224031230696	14.00445276775758	57.80260839359135	-1.862565324195486e-09	1.258405944345883	0.04607113910841014	43.75208448672535	43.79815562583376	0.1447232071341631	57.80260783050878	13.8208619952267	15.98805448209651	2.565796464182313e-10	0.9951189852521455	0.008071099478043443	2.159121387391767	2.16719248686981	0.0175843337599769	15.98805451360107	116.5224827978414	135.4972252425463	-3.157030192824095e-09	1.188040458023077	-0.00085473722726103	18.97559718193213	18.97474244470487	0.08241275049257575	135.0352873271343	183.9796191067458	218.2166392528867	-2.440450441731912e-08	1.202626431482826	0.04712709905716753	34.18989304708374	34.23702014614091	0.09261662139229893	210.6206009227202	8.154208292485283	34.11252318905821	-1.150703143881771e-10	1.150538498993668	0.009256307712176153	25.94905858886075	25.95831489657293	0.06104402221551825	31.24476479059187	13.646780146655	16.45448307637688	-1.098336699367763e-12	0.8018681009217715	0.02740587691215729	2.780297052809725	2.807702929721883	0.003723223420106111	16.45448307555671	6.712875527984123	9.333745609337402	-3.535245013397414e-12	0.8907981433113761	0.04454558764257192	2.576324493710707	2.620870081353279	0.007615476545524366	9.333745608141424	1.76821257391645	41.2029660234252	-1.444361852342979e-09	1.370159733839196	0.02884198740938617	39.40591146209936	39.43475344950875	0.353886977232347	41.20296586259308	5.827848387982047	8.344620537920845	-6.373318886532253e-11	0.9072184194341089	0.08822131300724016	2.428550836931558	2.516772149938798	0.008688815216268415	7.111686386827342	4.236312135225918	178.7168814105463	-6.325096002512964e-11	1.417747333668678	-0.0006814796107744528	174.4812507549312	174.4805692753204	0.5178603521171778	177.7806035770471	210.58160702948	216.5488235515274	1.34710020915918e-11	0.9252442556215194	0.1076348514040445	5.859581670643434	5.967216522047479	0.01004136978746487	163.0752264745599	0.5988049494406599	2.797266513538806	-1.393064573418368e-08	1.168621593605511	0.0002497073758608448	2.198211856722285	2.198461564098146	0.07055038832503878	2.797266079487182	7.064217943628526	37.70162719962002	-5.686479065403205e-12	1.189269978386372	0.0203753243038672	30.61703393168762	30.63740925599149	0.08322767638151642	34.20769823454042	6.852567921476004	39.94529179882536	-3.684136329340504e-13	1.198902978776616	0.02202558392187252	33.07069829342748	33.09272387734936	0.0898975838553554	36.30565643145714	0.9558283096849112	12.95822733151964	-4.564150035690773e-08	1.336873867201033	0.01177858341799504	11.99062043841674	12.00239902183473	0.2711478968057488	12.95822531317499	1.212685468025309	1.343200149670791	4.325647191133486e-09	0.7545811398512803	-0.002247795851533767	0.1327624774970167	0.1305146816454829	0.00254092630520033	1.343200375684288	419.2757911464598	419.8609369382215	2.514521590946117e-09	0.6348533016055066	0.09799042871908978	0.4871553630426234	0.5851457917617132	0.0009562679346064412	419.8609382192042	934.8062116075683	937.9223202594717	5.344533704487731e-10	0.7710436778292528	0.1584498757654048	2.957658776137953	3.116108651903358	0.002902887315976654	762.6628472105391	9.185551508145984	157.3971544640489	-5.617177833983078e-10	1.32891990532426	0.07991037907536472	148.1316925768276	148.2116029559029	0.2544298978490431	145.8316188405682	13.46480384843263	206.9223765943537	-1.447222952588589e-09	1.344494851197845	0.2303729119465803	193.2271998339745	193.4575727459211	0.2881954590497838	200.1152233258762	443.1750661417323	456.6505502023593	2.157734713126302e-09	0.9017594319909612	0.2094660970111115	13.26601796361594	13.47548406062705	0.008316224162070611	418.1427564599877	4.804860673587608	8.125200326927198	3.565834086338704e-10	0.9639266168746438	-0.007452378163050455	3.32779203150264	3.320339653339589	0.01369428742071284	8.125200413579055	900.8749441131084	980.9510919841633	3.239543078237261e-09	1.123476346156989	-0.1742018594287631	80.25034973048372	80.07614787105496	0.04915494936077882	929.7072008078467	84.45399961711382	132.4751857219977	-5.546813938717143e-09	1.018641589029597	-0.3333887009844844	48.35457480586835	48.02118610488387	0.02123150242855676	121.8401310529096	252.1194197518812	252.3971390370134	2.585088310080863e-09	0.6038515556731786	-0.0002994920452176836	0.2780187771774214	0.2777192851322037	0.0007395380408716932	78.91587109968582	232.3916172519965	232.6561163237667	8.910359672320567e-10	0.5988606141728543	-0.002189979761872064	0.2666890515320254	0.2644990717701534	0.0007094006408281597	66.88949413743093	333.222021069338	333.6812092034501	5.541747061243996e-09	0.6386771217350583	0.03114475557413542	0.4280433785379369	0.4591881341120723	0.0009869180949691979	146.7708850241493	12.26784744872267	29.18748241688646	-4.736551428852209e-10	1.05093616983296	-0.008143115074861148	16.92777808323865	16.91963496816379	0.02749953221792016	24.12914396015455	2.596475656374991	3.055744054732947	1.001387237020701e-09	0.782131369705478	-0.005511904588534084	0.4647803029464897	0.4592683983579556	0.003174965892033306	2.530663764674991	13.30644420241114	13.56651881095895	9.108646024935663e-08	0.7354264473673692	0.01500530946485089	0.2450692990829578	0.2600746085478087	0.00217560270342209	8.06639169296542	1.731394399814967	2.598180405254	1.22006208386205e-07	1.039338192365493	-7.33469161168431e-05	0.8668593523551507	0.8667860054390338	0.0250601158288274	2.589033319859478	199.9274485118383	200.4476655758859	2.89984848356184e-08	0.5914888835658673	0.07240748007578035	0.4478095839718382	0.5202170640476186	0.0006670313998700528	107.0898520094397	17.01872265098187	57.12833186603157	-1.356679907305036e-10	1.117601870287462	0.08079398365408676	40.02881523139561	40.1096092150497	0.04689691720531988	45.25828859847427	8.41983517669037	28.48794980513559	-5.257695251392747e-10	1.11840628693489	0.03042795871928315	20.03768666972594	20.06811462844522	0.04719988414276779	23.01082244829347
0.04799999999999999	351.4206631122411	352.985964215071	-1.620503731203371e-11	0.8051146782550865	-0.04522417113142957	1.610525273961355	1.565301102829925	0.003821992815221802	352.9859642082425	285.9121827712016	294.7741331053058	1.903638358058402e-11	0.973377930452934	-0.0698192572401881	8.931769591344411	8.861950334104224	0.01477226006265999	294.7741331168158	6.646912189105141	37.04468982883476	-1.057591500486232e-09	1.212835331629565	0.01481996311926598	30.38295767661036	30.39777763972962	0.1005007905055291	37.04468950910834	13.14748137309865	57.05941619772902	-2.541774207776015e-09	1.258721414280396	0.04926789720052244	43.86266692742985	43.91193482463037	0.1450889918884035	57.059415429311	13.7902596806122	15.96000991560618	4.599935987670278e-10	0.9952524673429318	0.008317991309279267	2.161432243684695	2.169750234993974	0.01760315385437432	15.96000997208725	116.2840676243602	135.2582575516877	-3.664781589307609e-09	1.188034515337616	-0.0005048148745093995	18.97469474220197	18.97418992732746	0.08240883111446062	134.7971295870244	183.2505460378415	217.5525422787633	-2.389364872623645e-08	1.202874325557875	0.04420983932609275	34.25778640159568	34.30199624092177	0.09280053694597518	209.9827983307494	8.153137148870071	34.12033266243674	-1.024878931721318e-10	1.150581803988265	0.009141093955339144	25.95805441961133	25.96719551356667	0.06106518451280565	31.25214356922089	13.64476002767336	16.45336784561752	-9.715422910616667e-13	0.8019351657493368	0.02680648758077799	2.781801330363382	2.80860781794416	0.003725237867235944	16.45336784489203	6.716182902771835	9.343053139540995	-8.728122391499227e-13	0.891063102026609	0.04505714769248976	2.581813089076671	2.626870236769161	0.007631700538029739	9.343053139245722	1.752607431820869	41.35284837453035	-1.241726499401352e-09	1.37068208589402	0.02930067640504917	39.57094026630443	39.60024094270948	0.3553690275773206	41.35284823626201	5.83672353189889	8.367627397352402	-5.57631961439764e-11	0.9078557344223751	0.08989591510645745	2.441007950347055	2.530903865453513	0.008733383999820054	7.133179307839401	4.225624244375186	178.6838678984437	-5.619549270363677e-11	1.417733678291531	-0.003946163584738768	174.4621898176533	174.4582436540685	0.5178037792553505	177.7477449410419	208.4567060024166	214.4218308571658	1.113731329382972e-11	0.9255831059619475	0.08958925816888373	5.875535596580383	5.965124854749266	0.01006870949853969	161.518573606256	0.5959891412857993	2.794159527100871	-1.272011262987149e-08	1.168625938371872	-0.0001179109303373244	2.198288296745409	2.198170385815072	0.0705528416251147	2.794159130767087	7.032007171218697	37.69430333085063	-8.474873580688325e-12	1.189377059756102	0.01901328432437307	30.64328287530756	30.66229615963193	0.08329903007925968	34.20171418246393	6.840358618142072	39.96275259170127	-9.710912629579127e-12	1.199019528795209	0.02083573270491412	33.10155824085428	33.1223939735592	0.089981471854543	36.32226959769585	0.9504331946030158	13.00595311100504	-4.238462508743268e-08	1.337420087532578	0.012382772511187	12.04313714389084	12.05551991640203	0.2723354745720208	13.00595123668495	1.227270046695643	1.357637747562334	3.737763761696433e-09	0.7544940429370479	-0.002301195653117594	0.1326688965198077	0.1303677008666901	0.002539135269275575	1.357637942859134	419.3493078128649	419.9354188129935	2.333698012613183e-09	0.6352366764260881	0.09741161557132844	0.4886993845572431	0.5861110001285715	0.0009592987916528494	419.9354200018585	935.0646290161155	938.1883561058263	5.453747453643132e-10	0.7713547008089173	0.1586227029571148	2.965104386753684	3.123727089710799	0.002910195044910933	763.0367428448988	9.17675501520586	157.7216005595557	-4.784584395345348e-10	1.329198673147584	0.0823899691482312	148.4624555752016	148.5448455443498	0.2549980139248443	146.1372780402337	13.09790056574395	207.6282630161089	-1.174741248721745e-09	1.345185378191124	0.2326670153782869	194.2976954349867	194.530362450365	0.2897920871197944	200.8050181071684	441.5134216858306	455.0112909537347	2.854643799121703e-09	0.902018629184679	0.204213876419826	13.29365539148429	13.49786926790411	0.008333549560396364	416.6647941054296	4.802313167166089	8.120439311451054	3.378516494345618e-10	0.9638631422844844	-0.007972719854852152	3.326098864139817	3.318126144284964	0.0136873198216867	8.120439393550985	903.6485025106234	983.5789007520069	2.09054140665188e-09	1.123259325098291	-0.1806580531279524	80.11105629451144	79.93039824138349	0.04906962933644869	932.1773298971373	85.04754458057936	132.9762583395728	-9.444378494538608e-09	1.018357639769768	-0.3159864751598887	48.24470023415331	47.92871375899342	0.02118325875677244	122.29475490946	252.5358560777663	252.8132592324068	2.5722948771012e-09	0.6038490991861618	-0.0006099341592993797	0.2780130887997201	0.2774031546404208	0.0007395229096214098	79.04300969357966	232.5734555818863	232.8372424809776	1.03937067286175e-09	0.5988471133095714	-0.002872114095904489	0.2666590131871703	0.2637868990912658	0.0007093207379563799	66.92481747162117	332.591004671845	333.0452256284496	4.02859257064847e-09	0.6388081102511114	0.02571495372251034	0.4285060028820476	0.454220956604558	0.0009879847446576842	146.6162995639392	12.27133308220223	29.18826128133464	-4.364357555908249e-10	1.050910933906205	-0.007428941984705129	16.92435714111712	16.91692819913241	0.02749397482535369	24.12951945483805	2.595427388807094	3.054203210727922	9.544249973680863e-10	0.7820546566214375	-0.00571659740192605	0.4644924193227544	0.4587758219208284	0.003172999327012284	2.529274033314231	13.2249226657883	13.48325574802925	8.742466173217167e-08	0.7356729218753747	0.01277331347010159	0.2455597687708472	0.2583330822409488	0.002179956848077955	8.02179399989587	1.731294136389702	2.597953496437586	9.91158377317003e-08	1.039331617515346	-0.0001543423728955635	0.8668137024207795	0.8666593600478839	0.02505879613072434	2.5888063024777	198.9846065593956	199.4946469750001	3.105780399526026e-08	0.5916879831903761	0.06148442455141164	0.4485559910530761	0.5100404156044878	0.0006681432049275844	106.6704331334451	17.04306393972488	57.22120987577114	-1.337675872847832e-10	1.117797876706216	0.08647346574033384	40.09167247030593	40.17814593604626	0.04697055942310453	45.33658428281101	8.427461430855372	28.52106684073844	-5.004110528727956e-10	1.118553873871229	0.03223109826682756	20.06137431161624	20.09360540988307	0.04725568169920563	23.03919145739286
0.05	352.3942811522892	353.9547215205887	-4.050237922825772e-10	0.804895262166874	-0.04723789328669523	1.607678261586233	1.560440368299537	0.003815236472419555	353.9547213499183	286.6376434584732	295.4753549190444	-1.786632508604669e-10	0.9731355773765363	-0.07672213093938951	8.914433591510614	8.837711460571224	0.014743588040238	295.475354811019	6.497078258036423	36.91735341773476	-7.865220419400742e-10	1.212930870862504	0.01407945581362379	30.40619570388472	30.42027515969834	0.1005776572851139	36.91735317995687	12.2640015345542	56.29135657866437	-3.75405137531537e-09	1.259048919018989	0.04959144793048993	43.97776359617968	44.02735504411017	0.1454697088125762	56.29135544375604	13.75687642755624	15.92924582934228	2.383277464268474e-10	0.9953899050767907	0.008555241448213471	2.163814160337825	2.172369401786038	0.01762255267912853	15.92924585860575	116.0214449477002	134.9956465651717	-3.779662471892209e-09	1.188031881600604	-9.318645367218032e-05	18.97429480392514	18.97420161747147	0.08240709414602136	134.5354118324377	182.6089768623279	216.9715167749705	-2.316713598737863e-08	1.203106061408713	0.04116369910320995	34.32137621353935	34.36253991264255	0.09297279468100474	209.4249502732598	8.151781727275782	34.1276451327283	-9.086091601329116e-11	1.150624405809672	0.008956185085168131	25.96690722036735	25.97586340545251	0.06108601033830406	31.25906352889551	13.64253495409408	16.45196156054928	4.203585396433951e-12	0.8020001865112102	0.02616607658999468	2.783260529865205	2.8094266064552	0.003727191948277142	16.45196156368828	6.719244678205848	9.352129059912588	1.171416089129629e-11	0.8913308947422078	0.04551215724964623	2.587372224457093	2.632884381706739	0.007648133043021386	9.352129063875502	1.73883444836339	41.50778639886191	-9.962560776344276e-10	1.371212459747391	0.02974143682282285	39.73921051367569	39.76895195049852	0.3568801878827389	41.50778628792712	5.845216834862247	8.390448154451759	-2.496954726316503e-11	0.9085046921150196	0.09147325215741638	2.453758067432098	2.545231319589514	0.008779001085389362	7.154553851737175	4.214425276668516	178.622029220489	-4.315592327941431e-11	1.417699911264348	-0.007460913216133875	174.4150648570366	174.4076039438205	0.5176639123722736	177.6861855437003	206.5718209583247	212.5291966213233	2.473395932511835e-10	0.9258555101991019	0.06898319457737209	5.88839246842123	5.957375662998603	0.01009074189124629	160.1287993157459	0.5932038773910053	2.790629263661426	-1.095556614871818e-08	1.168605899038273	-0.0005103688566920497	2.197935755127113	2.197425386270421	0.07054152699772995	2.790628922307453	7.00202711629025	37.68702920738263	-1.453143161356252e-13	1.18947611619934	0.01741739922307211	30.6675846918693	30.68500209109238	0.08336509081292828	34.1957253100847	6.828182764349688	39.97825257863405	4.892100613496098e-12	1.199129125659793	0.0194664102979736	33.13060340398638	33.15006981428436	0.09006042664301143	36.33705662894712	0.9442502324184318	13.05573396857922	-4.580399692866166e-08	1.3379934100019	0.01297672848555559	12.09850700767523	12.11148373616079	0.2735875717582061	13.05573194304869	1.242589298470967	1.37280027121303	3.878049600197775e-09	0.7544047581799136	-0.002362059738726815	0.1325730324807897	0.1302109727420629	0.002537300538084535	1.372800473839714	419.5243477921184	420.1119874384993	2.816570754404779e-09	0.6356188994625781	0.097396157642974	0.4902434887379317	0.5876396463809057	0.000962329810969689	420.1119888733561	935.5371347669964	938.6695610433852	1.046478681487883e-09	0.771667091152774	0.1598248738645108	2.972601402524381	3.132426276388892	0.00291755322705284	763.586231912033	9.169328369951709	158.0582324493149	-3.769534684394671e-10	1.329485924023465	0.08484767317795266	148.8040564061853	148.8889040793632	0.2555847449816521	146.4543997932272	12.77688914312207	208.3976416606264	-8.943178975151511e-10	1.345883193697513	0.2352380517152043	195.3855144657892	195.6207525175044	0.2914145528244912	201.5563333340953	439.8771197193555	453.3975067155979	3.063017783855315e-09	0.9022717435835934	0.1996874039953624	13.320699592247	13.52038699624236	0.008350503075493631	415.2094345227391	4.799698075797908	8.11548602853658	3.089239211662154e-10	0.9637953400262661	-0.008503254135095142	3.324291206873767	3.315787952738671	0.01367988108214857	8.115486103606901	906.5304560232511	986.3099896093464	1.222639323117392e-09	1.123034377581535	-0.1873967518241451	79.96693033791949	79.77953358609535	0.04898134929627885	934.7444706909631	85.64070900804006	133.4648561532117	-1.09165280426371e-08	1.018081502099281	-0.31394034154699	48.13808748671863	47.82414714517164	0.02113644728515549	122.7380315612788	253.0050962579135	253.2822596560205	2.492630157835407e-09	0.6038452142610339	-0.0008406947726109462	0.2780040928796229	0.277163398107012	0.0007394989802120654	79.18494179381221	232.8262064579587	233.0893389101537	1.268928045972118e-09	0.5988301685520663	-0.003488864848131594	0.2666213170431302	0.2631324521949986	0.0007092204651158371	66.97622360151907	332.0720679223344	332.5214256896342	1.790504688958805e-09	0.6389145593993392	0.02047545081627693	0.4288823164834754	0.4493577672997524	0.0009888523920066532	146.4871198239167	12.27406889339129	29.18841648853974	-4.056675689811939e-10	1.05088774927095	-0.006867282323154171	16.9212148774716	16.91434759514845	0.02748887015184413	24.12940116656116	2.594355197353233	3.052624407242414	9.174806435419125e-10	0.7819751170208238	-0.005924905152744218	0.4641941150419251	0.4582692098891809	0.003170961577324794	2.527848758174402	13.15160114260695	13.408215797811	8.377476015675178e-08	0.7358806355276897	0.01064079695900887	0.2459738582450431	0.2566146552040519	0.002183632927386503	7.981257097217434	1.73148078083294	2.597977055377489	7.879920546627339e-08	1.039320262276469	-0.0002385928119991012	0.8667348673565481	0.866496274544549	0.02505651708068509	2.588828875351596	198.1233382526691	198.6243849616417	3.177769114515172e-08	0.5918565105595937	0.05185799382675688	0.4491887151458623	0.5010467089726193	0.0006690856743441595	106.2805957519783	17.06600134955844	57.31668202145747	-1.203903365887271e-10	1.118006837063905	0.09188812941767552	40.15879254248135	40.25068067189903	0.04704919588659788	45.4172597465159	8.434794814677035	28.55520803997332	-4.698760269761237e-10	1.118709802700004	0.03398199913905709	20.08643122615722	20.12041322529628	0.04731470465344198	23.06848240424849
0.052	353.25466026716	354.8101038313692	5.726308316411632e-12	0.804666247728856	-0.04926846786806924	1.604712032077259	1.55544356420919	0.003808197211344372	354.8101038337821	287.668174760512	296.4799288581799	3.675282300719118e-12	0.9728702033773228	-0.08373527387560126	8.89548937154348	8.811754097667878	0.01471225618139673	296.4799288604021	6.366029924163937	36.80780652825678	-7.563365767015995e-10	1.213021838770607	0.01343824437058702	30.42833835972225	30.44177660409283	0.100650900793506	36.80780629960442	11.40643234705158	55.54828774527416	-1.450579240058758e-09	1.259375552405513	0.04900060867476179	44.09285478954782	44.14185539822258	0.1458504076252737	55.54828730674141	13.72088371008046	15.89592578164459	4.418538313011311e-10	0.9955310928018868	0.008778275321314335	2.166263796242822	2.175042071564136	0.01764250302355818	15.89592583589834	115.7317299334814	134.706571733242	-4.050134339017575e-09	1.188033046189514	0.0003701517000601803	18.97447164806056	18.97484179976063	0.08240786219624234	134.2473233684159	182.0566768007107	216.4751336370416	-2.247051567039193e-08	1.203320981155962	0.03799979841495304	34.38045703791592	34.41845683633088	0.09313283806971306	208.9485700006084	8.15011745508987	34.13435682722059	-7.836220561330265e-11	1.150665959359178	0.008694278206542163	25.97554509392418	25.98423937213072	0.06110633055699301	31.26542780899518	13.64010822796684	16.45027148791251	-1.484864314837964e-12	0.80206304231528	0.02549139495922246	2.784671864986452	2.810163259945674	0.003729081931928972	16.4502714868037	6.722037265613308	9.360939206072345	-9.191224170645995e-13	0.891601173562886	0.04590688236826267	2.592995058090775	2.638901940459038	0.007664753836621426	9.360939205761404	1.726633175425106	41.66744169408019	-8.882982682756335e-10	1.371750507204669	0.03016207089827337	39.91064644775681	39.94080851865508	0.3584197778135371	41.66744159516668	5.853270781179215	8.413007454144095	-4.776561438046834e-11	0.9091645685197535	0.09294591502985995	2.466790757935021	2.559736672964881	0.008825629155853717	7.175743465834479	4.202912223630947	178.5298495586068	-3.991851293960735e-11	1.417644740197254	-0.01115866143847357	174.3380959964143	174.3269373349758	0.517435468794001	177.5944158374737	204.9590462253748	210.9028369605673	4.321230040460478e-10	0.9260532984813672	0.04604552847261831	5.897745206719899	5.943790735192517	0.01010676936710737	158.9292706406151	0.59043586132076	2.78663630983542	-9.910605724972044e-09	1.168559911931847	-0.0009264929011654721	2.197126941415825	2.19620044851466	0.07051556857100258	2.786636001040365	6.974668755221543	37.68016798786617	-6.336139946050423e-12	1.189566339674554	0.01576297801352202	30.68973625463111	30.70549923264463	0.08342530641385808	34.19005621677493	6.816313652420846	39.99194650927534	-5.570405248178645e-12	1.199231022367226	0.01800211683335733	33.15763074002114	33.1756328568545	0.09013389628027198	36.35015328506761	0.937044299953707	13.10747633204386	-4.202734332769964e-08	1.338594426720126	0.01360722619222564	12.15682480589792	12.17043203209015	0.2749063315684794	13.10747447352337	1.258645662299678	1.388708858899128	3.531691133984438e-09	0.75431335647403	-0.002411769800643992	0.1324749664000935	0.1300631965994495	0.002535423662262491	1.388709043428708	419.7982496605165	420.3879692585284	1.878736055616059e-09	0.6360021265728645	0.09792320141122905	0.4917963966006202	0.5897195980118493	0.0009653781115882278	420.3879702156204	936.2141840943366	939.3563851317032	3.817587357346497e-10	0.7719828006050764	0.1620039046180619	2.980197132748614	3.142201037366676	0.002925008295602803	764.3046359145081	9.163009609431525	158.4067695489965	-3.334058029658138e-10	1.32978158273721	0.08728327649631015	149.1564766630686	149.2437599395649	0.2561900594042377	146.7827245483442	12.49595342725335	209.2259736872402	-7.553278558170007e-10	1.346589007352957	0.2380235236319419	196.4919967363549	196.7300202599868	0.2930648544702746	202.3647932353679	438.2608460858846	451.8039261268416	3.258218028712179e-09	0.9025196066808577	0.1958442044579275	13.34723583649911	13.54308004095703	0.00836713816193971	413.7719353641297	4.79702422075053	8.110348007377342	2.970123313961182e-10	0.9637231286795281	-0.009043291406051871	3.322367078032863	3.313323786626811	0.01367196304726767	8.110348079553077	909.5251206999091	989.1484816003053	5.313723905331358e-10	1.122801160609719	-0.1944187558125019	79.81777965620878	79.62336090039628	0.04888999151115719	937.4124835359506	86.24478242086126	133.9576116136359	-1.22441680891483e-08	1.017804270339429	-0.31845979223523	48.03128898500986	47.71282919277463	0.02108955425264514	123.1850579612661	253.5216849996802	253.7986646303029	2.438245300107056e-09	0.6038402577876862	-0.001012985469140187	0.2779926160918142	0.276979630622674	0.0007394684516223862	79.34037567285461	233.1441982321276	233.4067241126026	1.477044209163836e-09	0.5988100886445609	-0.004050772429780285	0.2665766529048049	0.2625258804750246	0.0007091016572076459	67.0424267085733	331.6611491619493	332.1056901528325	1.885633982290358e-09	0.6389971478046068	0.01536649123287319	0.4291744996502915	0.4445409908831647	0.0009895260640427938	146.3824739768818	12.27621714947288	29.18808899847525	-3.832809694626071e-10	1.050866201482346	-0.006423132685708026	16.91829498168807	16.91187184900236	0.02748412671961237	24.12890123373958	2.593262012389285	3.051011596108199	8.850231034140954e-10	0.7818927097317659	-0.006135672240345007	0.4638852559592592	0.4577495837189142	0.003168851726613195	2.526391156291452	13.08599957453359	13.34091884495139	8.139713129906578e-08	0.7360513361222011	0.008604594945110573	0.2463146754726889	0.2549192704177994	0.002186658532326059	7.944553231339681	1.731959063762171	2.598256820913341	5.528512550534437e-08	1.039303996622865	-0.0003241964925765373	0.8666219536437466	0.8662977571511701	0.02505325284789602	2.589106555111299	197.3315220746442	197.8247133264346	3.215105842668819e-08	0.5919981992807138	0.04346991587009649	0.4497213359203143	0.4931912517904108	0.0006698790356153308	105.9158299036779	17.08776205117372	57.41487723972826	-1.330355201001332e-10	1.118228229676271	0.09708669244276992	40.23002849611176	40.32711518855454	0.04713265443015296	45.50040616612344	8.441890493285261	28.59041781316575	-4.677277593012619e-10	1.118873883113554	0.03569549154239601	20.1128318283381	20.14852731988049	0.04737689273856257	23.09872943935318
0.05399999999999999	353.9985558778877	355.548816472741	-7.995630824098043e-10	0.8044274450927961	-0.05136421189680308	1.601624806750035	1.550260594853232	0.003800870810939242	355.5488161358181	289.0108687547889	297.7950521615255	-4.359624328209577e-10	0.9725815959964635	-0.09074878934704393	8.874932196083623	8.784183406736579	0.01467825665432193	297.7950518979289	6.251379274663357	36.71376136964965	-5.763092086885635e-10	1.213108794520359	0.01286261674471542	30.44951947824158	30.46238209498629	0.1007209637273928	36.71376119542238	10.63444327402466	54.88289603572738	-5.57024315561705e-10	1.259687329073834	0.04546074147651463	44.2029920202262	44.24845276170272	0.1462147197131581	54.88289586733023	13.68240153902769	15.86016993294941	1.802900051472989e-10	0.9956758291223455	0.008990519213522561	2.168777874708196	2.177768393921719	0.0176629782016061	15.86016995508662	115.4123079302259	134.3885002715665	-4.313181256598853e-09	1.188038496980961	0.0008929625676431409	18.97529937877297	18.97619234134061	0.08241145710627455	133.9303404404074	181.5952742586938	216.064823720526	-2.153786660130663e-08	1.203518443296159	0.03472103369883119	34.43482842813339	34.46954946183222	0.09328012412455415	208.5550356340948	8.148110684791225	34.1403508721572	-6.978305433502641e-11	1.150706090253409	0.008350225799349907	25.98388996156663	25.99224018736598	0.06112596149211949	31.27112739057535	13.63750418419845	16.44831876939239	8.369603621272148e-12	0.8021236199597304	0.02478186609471256	2.78603271909923	2.810814585193943	0.003730904314144903	16.44831877564235	6.724542935413008	9.369453550681476	2.375676738664012e-11	0.8918735653144355	0.04623645231745119	2.598674162951016	2.644910615268467	0.007681540964938651	9.369453558718417	1.715783124071589	41.83147701986854	-6.821374576304606e-10	1.372295782879422	0.03055391636345981	40.08513997943349	40.11569389579694	0.3599868266694187	41.83147694391138	5.860842432089973	8.435234392894506	5.591273971594646e-12	0.9098345584479169	0.09429819075942925	2.480093770045104	2.574391960804533	0.008873224376956989	7.196685131172356	4.190882483473802	178.4053235621261	-3.310307583603844e-11	1.417566890140941	-0.01510449307307161	174.2295455717254	174.2144410786523	0.5171132911336012	177.4704393697291	203.6443552677857	209.5690128119097	2.181692604352747e-09	0.9261693019643985	0.02142003634106759	5.903237507783018	5.924657544124086	0.01011618134036055	157.9391975704287	0.5876639128850086	2.782130628061301	-8.647426649743828e-09	1.168486405051462	-0.001368017023170993	2.195834732199463	2.194466715176292	0.07047409583409019	2.782130358624431	6.948837426761121	37.67227209069007	4.008390841470089e-12	1.189646977575299	0.01388675016061546	30.70954791376834	30.72343466392895	0.08347916134830186	34.18338884320438	6.804257643326362	40.00303637937846	8.473402535180696e-12	1.199324446642293	0.01634854128334569	33.18243019476876	33.1987787360521	0.09020130976646329	36.3608292128724	0.92879910536288	13.16118895524977	-4.577354995038974e-08	1.339223544887152	0.0142193906887775	12.21817045919811	12.23238984988689	0.2762935612748945	13.16118693106566	1.275487939646703	1.405394312176039	3.489741579043582e-09	0.7542199177902132	-0.002468416384576504	0.1323747889139123	0.1299063725293358	0.002533506376485472	1.40539449451377	420.1685026915016	420.7608429180285	3.063363451794032e-09	0.6363884619527637	0.09897350032958704	0.4933667261973153	0.5923402265269023	0.0009684606104253627	420.7608444786099	937.0867767024166	940.2398255366212	1.476274102962805e-09	0.7723037129445081	0.1651111073937197	2.987937726810809	3.153048834204529	0.002932605545326995	765.1856840950035	9.157613080319377	158.7669408331882	-2.440772028933225e-10	1.330085535101508	0.08967492088408062	149.5196528319848	149.6093277528689	0.2568138481016538	147.1220010179409	12.24982822485303	210.1089939423422	-5.349358178641239e-10	1.347303348497416	0.2409388457387859	197.6182268717504	197.8591657174892	0.2947446097590999	203.226284682766	436.6578375818718	450.2242426858808	2.551354072455325e-09	0.9027632439180852	0.1930341130634499	13.37337099094555	13.566405104009	0.008383521812518436	412.3466185623656	4.794298393532475	8.105033208121622	2.627321415982209e-10	0.9636464405280879	-0.009590063265307276	3.320324877854455	3.310734814589147	0.01366355913381725	8.10503327196707	912.6362465824295	992.0980291129601	3.91826571188858e-11	1.122559364095329	-0.2016530555963365	79.66343558612697	79.46178253053063	0.04879545267145757	940.1847846840361	86.83860344446394	134.4531505926006	-1.226684700345038e-08	1.017526657888917	-0.3100337693508276	47.92458091748751	47.61454714813668	0.02104270092793195	123.6345880605618	254.081144793947	254.3579871693095	2.412212846136796e-09	0.6038345222289251	-0.001136960525626709	0.2779793358881159	0.2768423753624891	0.0007394331258939402	79.50825269368278	233.5221738492041	233.7841371126618	1.703423568866214e-09	0.5987871598667209	-0.004562397282865378	0.266525660740597	0.2619632634577316	0.0007089660165663878	67.12223103696361	331.3554650147248	331.795156493853	1.352358858230929e-08	0.6390563140393752	0.01030754108678645	0.4293839380415241	0.4396914791283106	0.000990008955610454	146.3017449984209	12.2779142047662	29.18739250115333	-3.647299406939197e-10	1.050845936192121	-0.006071037446358409	16.91554933383349	16.90947829638713	0.02747966635681313	24.12810988717171	2.592151314276078	3.049368524358777	8.51154664111009e-10	0.7818074026493179	-0.006348532908368338	0.4635657429910665	0.4572172100826982	0.003166669098025789	2.524904288050124	13.02763698916777	13.28089656176365	7.835330842476118e-08	0.7361867990565657	0.00667410325084986	0.2465854693450374	0.2532595725958872	0.002189062504928732	7.911457252142212	1.73272276591601	2.598790931267264	3.665999949442611e-08	1.03928284116473	-0.0004069522751576088	0.8664751176264125	0.8660681653512549	0.02504900795212113	2.589637766494087	196.5974096096013	197.0838890858887	3.156811195781373e-08	0.5921167524699427	0.0363120240148752	0.4501674522725381	0.4864794762874133	0.0006705435448745776	105.5717467559698	17.10852781774371	57.51587588051301	-1.03574281096197e-10	1.118461562766772	0.1021049239591912	40.30524313881011	40.4073480627693	0.04722077432205737	45.58607706271425	8.448795602124326	28.62672685327458	-4.327703334583433e-10	1.11904594081971	0.03737802312858188	20.14055322802167	20.17793125115025	0.04744219203557756	23.1299558635482
0.05599999999999999	354.6413715862652	356.1862999143211	-1.489630641060558e-11	0.8041786330641394	-0.05348612031450518	1.598414448370376	1.544928328055871	0.003793252199260355	356.186299908044	290.6683303162427	299.4233792950188	3.5438318946035e-11	0.9722698378412599	-0.09773030102023812	8.852779279796369	8.755048978776131	0.01464161793036081	299.423379316446	6.151139204080565	36.63335279560949	-5.272062786332299e-10	1.213192197645809	0.0123645122889692	30.46984907923995	30.48221359152892	0.1007882100104159	36.6333526362268	9.961151497506641	54.31089824398423	-2.230456652707602e-10	1.259979826018589	0.04317814032044243	44.30656860615715	44.34974674647759	0.1465573304910395	54.31089817655405	13.64160265054179	15.82214020660709	3.955287763979243e-10	0.9958238791378224	0.009185030280551367	2.17135252578474	2.180537556065292	0.01768394669560084	15.82214025517274	115.0610960137945	134.0394105753513	-4.460058877775452e-09	1.188048702526013	0.001465321226645949	18.97684924033017	18.97831456155681	0.08241818829647568	133.5824486953017	181.2260526248724	215.7417008326448	-2.064508219934424e-08	1.203697868778565	0.03134026471793145	34.48430794305447	34.5156482077724	0.09341415863275837	208.245419442951	8.145739705143104	34.14551108611767	-5.713343687041572e-11	1.15074439018683	0.007914785091021585	25.99185659588354	25.99977138097456	0.06114470264993681	31.276053714722	13.63473994023425	16.44612792722939	-1.773393931703282e-12	0.8021818178425856	0.02404725294470763	2.787340734050423	2.81138798699513	0.003732655937013836	16.44612792590511	6.726746473289956	9.377647165076395	-9.784430210491024e-13	0.892147676636271	0.04649906595221596	2.604401625834224	2.65090069178644	0.007698471036969139	9.377647164745387	1.706086992197093	41.99955663643441	-6.399712981774996e-10	1.372847755339305	0.03091613275448005	40.26255351148284	40.29346964423731	0.3615800987508789	41.99955656517253	5.867889437033079	8.457068202438252	-4.046924600986657e-11	0.9105137825846926	0.09552565188205719	2.493653113523115	2.589178765405173	0.00892173669473215	7.217324095652311	4.17846955864728	178.2468210132888	-2.604405580086677e-11	1.417465019462889	-0.01925255159236302	174.0876040062339	174.0683514546415	0.5166920085673228	177.3126327963813	202.6420192643779	208.5420860078865	3.900451350791201e-09	0.926198580368958	-0.004557785411456812	5.904624528920002	5.900066743508545	0.01011855823224845	157.16904637843	0.5848744971833383	2.777070996236204	-8.051630237537744e-09	1.168383747510592	-0.001834843067896691	2.194031342120762	2.192196499052866	0.07041621703138752	2.777070745363183	6.924820743411376	37.66354594786261	-4.740610681785995e-12	1.189717172982605	0.01192080502325557	30.72680439942798	30.73872520445123	0.08352607043842362	34.17590343239829	6.792303142173012	40.01167409368654	-4.372266437790984e-12	1.199408592914045	0.01458827524907994	33.20478267626444	33.21937095151353	0.090262071533929	36.36921721088182	0.9193722182610496	13.21686334775136	-4.144927362448314e-08	1.339881146959736	0.01486664470861222	12.2826244847817	12.29749112949031	0.2777510816398677	13.2168615147941	1.29307689924078	1.422836218085258	3.311696031987887e-09	0.7541245357631843	-0.002513286292740689	0.1322726051372191	0.1297593188444784	0.002531550692537271	1.422836391120174	420.6328814554412	421.2283745117512	1.497060475585954e-09	0.636779914602462	0.1005302424811817	0.4949628138287838	0.5954930563099655	0.0009715936713307433	421.2283752744047	938.146914128403	941.3118847462483	2.76682454725119e-10	0.7726315938899815	0.1691036589556177	2.995866958889754	3.164970617845372	0.002940387939771245	766.2238515995798	9.152947939810399	159.1384607230486	-2.33586372466732e-10	1.330397636777339	0.09202653542710655	149.8934862478112	149.9855127832382	0.2574559416074168	147.4719637488012	12.03406297744361	211.0429476641492	-4.837152345338325e-10	1.348026516188558	0.2439369440203589	198.7649477426853	199.0088846867056	0.2964549266714445	204.1371850860176	435.0591906240962	448.6498585462771	2.084701022919688e-09	0.9030040964212819	0.191410378953718	13.39925754322716	13.59066792218088	0.008399749618944408	410.9257440341658	4.791524782514798	8.099546755575735	2.197535209358392e-10	0.9635652288700999	-0.01014160944759229	3.31816358250853	3.308021973060938	0.0136546651286066	8.099546808977129	915.8661301225451	995.1608813257523	-2.287919853571907e-10	1.122308780636721	-0.2090461304353124	79.5037973336425	79.29475120320718	0.04869767103881335	943.0634690470473	87.37376056896483	134.918727632744	-1.061014987674413e-08	1.017266076264713	-0.279667454464691	47.82463451824388	47.54496706377919	0.02099881651313178	124.0569011088038	254.680154940566	254.9568956440551	2.356628087119006e-09	0.6038282258014507	-0.001224054252653727	0.2779647577417386	0.2767407034890849	0.0007393943476001831	79.68778740453205	233.9559115775159	234.2173456768827	1.959868184409075e-09	0.5987616138371774	-0.005034759620745139	0.2664688589875751	0.26143409936683	0.0007088149222497581	67.21466666001341	331.1530439493461	331.5878803068907	4.771127459779478e-08	0.6390923274168474	0.00532488973938424	0.4295114678053047	0.434836357544689	0.0009903029945743369	146.2444954067572	12.27924432545168	29.18639693141168	-3.519333297008487e-10	1.050826700892005	-0.005791040220766073	16.91294364618077	16.90715260596001	0.02747543336231124	24.12708226121827	2.591024209271237	3.047697717924235	8.111585292347456e-10	0.7817191779477781	-0.006562022876484008	0.4632355315294822	0.4566735086529982	0.003164413386841296	2.523390223639323	12.97600420088789	13.22765159107569	7.642497557025507e-08	0.7362889919972171	0.004857440251854628	0.2467899499359439	0.2516473901877985	0.002190877781375183	7.881726837631446	1.733760675679787	2.599569847645695	1.417941207504381e-08	1.039256991760505	-0.0004865635851655419	0.866295735551074	0.8658091719659085	0.02504382217939643	2.590412705108526	195.9099845545307	196.3908582232831	3.070075402233918e-08	0.5922157345859953	0.03033342195319894	0.4505402467992182	0.4808736687524171	0.0006710988381597051	105.2441928290634	17.12837927205392	57.61967678991486	-1.283444808763967e-10	1.118706460671986	0.1069606753729566	40.38433684248799	40.49129751786094	0.04731343884014019	45.67426404405214	8.455525734738476	28.66414369460083	-4.467186204282214e-10	1.119225857434705	0.03903628881192688	20.16958167105042	20.20861795986235	0.04751057014580484	23.16216764187181
0.058	355.1834799836943	356.7228975067557	-3.906938106368329e-10	0.8039196247202611	-0.05566178790694767	1.595079310968369	1.539417523061421	0.003785337470200007	356.7228973421237	292.6401051549381	301.3646187038206	-1.426810891658192e-10	0.9719352168884393	-0.1045496263444926	8.829063175227006	8.724513548882513	0.01460239384819109	301.3646186175512	6.063469520611696	36.56482241905273	-4.056890240411448e-10	1.21327249078576	0.01191946117194093	30.4894334372691	30.50135289844104	0.1008529911776881	36.5648222964066	9.367462467088922	53.81362461276962	-1.463274501567469e-10	1.260257797548842	0.04093570669497501	44.40522643898573	44.4461621456807	0.146883671010431	53.81362456853255	13.5986598233963	15.78200947222902	5.989944651396684e-11	0.9959749911549469	0.009366075933818153	2.173983572898903	2.183349648832722	0.01770537449065851	15.78200947958387	114.6764415704371	133.6577234473432	-4.995254321293885e-09	1.18806411686495	0.002091503436658995	18.97919037346947	18.98128187690613	0.08242835605137842	133.2020745177713	180.949969174746	215.5065779334129	-1.96095157889431e-08	1.203858738528237	0.02787792213505602	34.52873083653184	34.5566087586669	0.0935344953153177	208.0205037498031	8.142969613628521	34.14970847034253	-5.097307298473908e-11	1.150780422425162	0.007385092997091343	25.99935376371692	26.00673885671401	0.06116233940844221	31.28008632408228	13.6318478637461	16.44373031095703	3.675022092197722e-12	0.8022375483695009	0.02328858183943779	2.788593865371488	2.811882447210926	0.003734334062694092	16.44373031370133	6.728638281504455	9.385499063036431	1.152044779018091e-11	0.8924230999586289	0.0466916150686784	2.610169166463299	2.656860781531977	0.007715519576659423	9.385499066933811	1.697378272851835	42.17134402814964	-4.997424141173212e-10	1.37340582226378	0.0312416292908677	40.44272412600694	40.4739657552978	0.3631981309646841	42.17134397250248	5.87438223075748	8.478451856999083	-1.173405470011879e-11	0.9112013049179064	0.09661627216195885	2.507453354079643	2.604069626241602	0.008971110888721528	7.237608663795293	4.165532847353745	178.052382407113	-2.153477396404924e-11	1.417337795042953	-0.02364859870158062	173.9104981584609	173.8868495597593	0.5161663584112578	177.119045263804	201.9617556678426	207.8320474268193	7.891170661356028e-09	0.9261371105852659	-0.0314211047283884	5.901712863705089	5.8702917589767	0.01011356860862622	156.6260162406568	0.582051618693223	2.771412906931978	-6.996591125907337e-09	1.168250289675398	-0.00232780667710627	2.191689094915861	2.189361288238755	0.07034104390858151	2.771412688931908	6.901793170091496	37.65283606609963	1.73641656608936e-12	1.189776110611018	0.009742080751644748	30.74130081525649	30.75104289600814	0.08356547670514299	34.16654833700104	6.779995683786372	40.01709127322855	4.648462170742107e-12	1.199482637207659	0.01263145539101604	33.22446413405116	33.23709558944218	0.09031557253611766	36.37461350619111	0.9089622339247703	13.27468784623154	-4.551271326480588e-08	1.340567322988355	0.01548398060035984	12.35024163170641	12.36572561230677	0.2792801307220903	13.27468583358208	1.311457849459173	1.441061526414896	3.158006006004355e-09	0.75402730661766	-0.002564845787705571	0.1321685227434285	0.1296036769557229	0.002529558671167401	1.441061691419564	421.1892834558497	421.7884541930907	1.978516461775826e-09	0.6371784521446402	0.1025778052238106	0.4965929320171771	0.5991707372409877	0.0009747935329589583	421.7884552010141	939.3870411171852	942.5650105818207	7.78067166251617e-10	0.7729681539029689	0.1739417247130506	3.004027739922591	3.177969464635642	0.002948397595225693	767.4139529173474	9.148874253690117	159.5210392877869	-1.798133864028273e-10	1.330717716440467	0.09431866919151972	150.2778463649053	150.3721650340968	0.2581161156972982	147.8323428995498	11.84463049451033	212.0242865968963	-3.501524625804109e-10	1.348758673915214	0.2469539222118038	199.9327021801741	200.179656102386	0.2981966148315933	205.0940701350773	433.4568906012829	447.0726043094805	1.150291251139635e-09	0.9032435476600058	0.1906707272305023	13.4250429809671	13.6157137081976	0.008415914038512553	409.5019522990198	4.788711144947738	8.093896147809133	1.704331814567084e-10	0.9634794567749493	-0.0106974410106776	3.315882443872073	3.305185002861395	0.01364527795301437	8.093896189225395	919.2170268377022	998.3391668285697	-3.534742498700894e-10	1.122049208060022	-0.216629528513403	79.33876951938093	79.12213999086752	0.04859658819144395	946.0505164182257	87.82530798223101	135.3239639887985	-7.286051040278352e-09	1.017038610567398	-0.2389039223839431	47.73755992895141	47.49865600656747	0.02096058384618246	124.4244337785281	255.3161478066223	255.5928094417739	2.348342159619321e-09	0.6038215365808797	-0.001287635812587503	0.2779492709642117	0.2766616351516242	0.0007393531523211162	79.87837009132005	234.4416505274022	234.7025858823301	2.184034619823194e-09	0.598733656287303	-0.005471353578873676	0.2664067085068348	0.2609353549279611	0.0007086496001616869	67.31886496113465	331.050892802956	331.4810063138203	7.893819037319005e-08	0.6391057033346585	0.0005546672008206161	0.4295588436635349	0.4301135108643555	0.0009904122267084998	146.2100424738811	12.28028038302972	29.18515661323221	-3.408098109280999e-10	1.05080827248183	-0.005571408801132698	16.91044763900361	16.90487623020248	0.0274713785460532	24.12586089891741	2.589883971412993	3.046001877432441	7.743158059181354e-10	0.7816280231166857	-0.006776691738561836	0.4628945977580106	0.4561179060194487	0.003162084430366586	2.521851187470377	12.93063326592328	13.18070677725001	7.448946848231941e-08	0.7363598575169592	0.003141666486680879	0.246931844840056	0.2500735113267369	0.002192137453386909	7.855127313950123	1.735061389389983	2.6005832226603	-3.518842897620722e-09	1.039226642715087	-0.0005633422596641731	0.8660851755299812	0.8655218332703171	0.02503773508060333	2.591421362021267	195.2589295241459	195.7352129265876	2.882592964326136e-08	0.5922985705574438	0.0254309450666891	0.4508524573749985	0.4762834024416875	0.0006715638890761457	104.9292405374756	17.14737771397911	57.72624852179186	-1.128572721387222e-10	1.11896253665578	0.1116642247434217	40.46720658306933	40.57887080781276	0.04741052728356285	45.76493460651511	8.46209646921341	28.70266906248268	-4.264390091046621e-10	1.119413509571979	0.04066985230107378	20.1999027409682	20.24057259326927	0.047581993110481	23.19536445501354
0.06	355.6355650388548	357.1693129339084	9.334089057233541e-12	0.8036502136436007	-0.05786965180398256	1.591617546857602	1.53374789505362	0.003777122238950143	357.1693129378417	294.9205981010392	303.6132503167547	3.214797317241391e-10	0.9715783369531239	-0.1111871246577998	8.803839340373234	8.692652215715434	0.01456067612983452	303.6132505111314	5.986844917046589	36.50674192717629	-3.592142139297039e-10	1.213350042269729	0.01153598745479862	30.5083610226749	30.5198970101297	0.100915599871545	36.50674181858022	8.847316279208588	53.3858723071049	-7.22979176526195e-11	1.260522512228354	0.03917271894534027	44.49938330895097	44.53855602789631	0.1471951232384779	53.38587228524811	13.55380235085021	15.73999492941275	3.386644298331021e-10	0.9961288830750581	0.009526286029738519	2.176666292532802	2.186192578562541	0.0177272231174668	15.73999497099622	114.2572199851412	133.2423735703089	-5.139698666667414e-09	1.188085173084366	0.00276472195800795	18.98238886320965	18.98515358516766	0.082442247384251	132.7881566898663	180.7672988707498	215.3596263618808	-1.855496711833382e-08	1.204000680532123	0.02435300220695203	34.56797448892409	34.59232749113104	0.09364080200924794	207.8804527502604	8.139781494531551	34.15281501059232	-3.771707945965375e-11	1.150813717564938	0.006750166679584568	26.00628334938118	26.01303351606077	0.06117864095478868	31.28310550151689	13.62885874371816	16.44116699070315	-1.794571435898007e-12	0.8022907404297613	0.0225178078797313	2.789790439105257	2.812308246984988	0.003735936449512777	16.44116698936307	6.730212333778385	9.392994853928037	-9.661264843696671e-13	0.892699418572387	0.04681428082043378	2.615968239329219	2.662782520149653	0.007732661323944756	9.392994853601197	1.689508948344772	42.34650525590788	-4.586266921791093e-10	1.373969318819918	0.03153063129378224	40.62546567626932	40.65699630756311	0.364839251609725	42.34650520483903	5.88029425000876	8.499340480398661	-3.347835203504346e-11	0.9118961386871651	0.09756854464248398	2.521477685747417	2.6190462303899	0.009021286830908888	7.257497217083763	4.152164696015287	177.8203205406595	-1.721056630543671e-11	1.417183835876239	-0.02826062781255468	173.6964164724567	173.6681558446442	0.5155309639673491	176.8879967784859	201.6055117522474	207.4409937674346	1.18164175111346e-08	0.9259824811628177	-0.05891277939162273	5.89439479457884	5.835482015187218	0.01010102787750286	156.3114505964056	0.5791838268863024	2.765116932870985	-6.746998834628037e-09	1.168084345799167	-0.002847082303991369	2.188780188288674	2.185933105984683	0.07024768416642485	2.765116722647722	6.879969908453706	37.64023433540179	-3.593556008318899e-12	1.18982289825313	0.007450762833013385	30.75281366411507	30.76026442694808	0.08359677260601857	34.15540147172517	6.767635271746251	40.01943822835354	-2.171721136257077e-12	1.199545730141568	0.01055910594039682	33.24124385066689	33.25180295660729	0.09036118560325483	36.37714919687164	0.8974614104056046	13.33469849374207	-4.085863325453687e-08	1.341282328501588	0.01614137561473245	12.42109570772173	12.43723708333647	0.2808823775608039	13.33469668690392	1.33055670960196	1.460015332020382	3.08269073462375e-09	0.7539283403368556	-0.002604041461636748	0.1320626638800592	0.1294586224184225	0.002527532650143655	1.460015493089855	421.8358425140746	422.4392103313729	1.192867582489043e-09	0.6375859649782462	0.1051026730077846	0.4982651442905742	0.6033678172983588	0.0009780760237169735	422.4392109390602	940.8004348026797	943.9924861767742	1.981733666056584e-10	0.7733150065344935	0.1795902590063236	3.012461115088144	3.192051374094468	0.002956674796773237	768.7514248337993	9.145256210094226	159.9143884885646	-1.655183767823587e-10	1.331045579694004	0.09655732838817149	150.6725749500822	150.7691322784704	0.2587940985911518	148.202869826818	11.67813437419177	213.0498596090422	-3.081980226582459e-10	1.349499813560711	0.2499560809706348	201.1217691538798	201.3717252348504	0.2999700903185976	206.0938972013251	431.84707468099	445.4881996837951	5.752506804235225e-10	0.9034823113043433	0.1903213987446288	13.45080360406055	13.64112500280518	0.008432062902232418	408.0713871181673	4.78586458984113	8.088090579811567	1.155500348182237e-10	0.9633890987375306	-0.01125504297331104	3.313481032943749	3.302225989970438	0.01363539584164551	8.088090607890901	922.6917763567245	1001.635576729607	-3.36407790513249e-10	1.121780398137277	-0.2244293475447312	79.16822972042706	78.94380037288234	0.04849212914285751	949.1484341286977	88.20531442375236	135.6668684313637	-2.475033497595369e-09	1.016845197803877	-0.2020914466208607	47.6636454542322	47.46155400761134	0.02092812951573272	124.7353909043562	255.9875785599489	256.2641779835235	2.350138250672984e-09	0.6038145562945031	-0.001333687624792225	0.2779331111993495	0.2765994235745573	0.0007393101668761458	80.07963353586304	234.9765946885651	235.2370508296514	2.444156210756887e-09	0.5987034415064202	-0.005883414674406475	0.2663395557606695	0.2604561410862631	0.0007084709719019615	67.43416718794859	331.0406418156884	331.4664277437854	9.475971052275156e-08	0.6390981643753805	-0.003746212875147338	0.4295321409721753	0.425785928097028	0.0009903506596556997	146.1964787231549	12.28106382186381	29.18370089654001	-3.340901930104501e-10	1.050790480836095	-0.005401151814979497	16.90803822649118	16.9026370746762	0.02746746440465282	24.12446825588873	2.588731799791407	3.044283623757554	7.299630136459179e-10	0.7815339317098239	-0.006991117421478786	0.4625429413876267	0.455551823966148	0.0031596822266273	2.52028934358002	12.89112037747642	13.13965417557387	7.299500572044426e-08	0.7364010854600355	0.001519365017166785	0.2470144330802871	0.2485337980974539	0.002192870630489834	7.831457516211102	1.736627217175253	2.601829127624989	-2.398219176025229e-08	1.039191809924608	-0.0006416600816409663	0.8658435705313761	0.865201910449735	0.02503075049973284	2.592661554288909	194.6355364265707	195.1081304667983	2.662045284207437e-08	0.5923682150293664	0.02147893117837937	0.4511151090492385	0.4725940402276179	0.0006719551199033037	104.6235611846725	17.16552597928613	57.83550747076396	-1.228146195852986e-10	1.119229451938979	0.1162165310435801	40.55376496043425	40.66998149147783	0.04751193725618491	45.85801590577676	8.468504301660232	28.74229096562391	-4.306454359781497e-10	1.119608793570778	0.0422813169195392	20.23150534704414	20.27378666396368	0.04765643480477337	23.22953587201998
0.062	355.9996456197985	357.5275473492233	1.300507479484736e-10	0.8033702102582333	-0.06012584691582595	1.588027576340589	1.527901729424763	0.003768602756676429	357.5275474040245	297.5019144738485	306.1615449291081	3.77846642862778e-10	0.9711999501504666	-0.1175435102944494	8.777173965554006	8.659630455259556	0.01451657424750655	306.1615451575659	5.919851561792797	36.45776684654756	-2.829419060157434e-10	1.213425211131736	0.0111969800851835	30.52671830466958	30.53791528475477	0.1009763221149697	36.45776676100981	8.390721549194337	53.01825012324501	-5.159517257879997e-11	1.260776430516545	0.03764102622179588	44.58988754782887	44.62752857405067	0.1474944932882322	53.01825010764698	13.50734802590759	15.69640939045631	-6.151590348224545e-11	0.9962852207199476	0.009666333257727606	2.179395031290994	2.189061364548722	0.0177494465335971	15.69640938290298	113.8026942126767	132.7926900858822	-5.708889250222171e-09	1.188112291766048	0.0034868239536023	18.98650904925189	18.98999587320549	0.0824601417282881	132.340026719973	180.6779685223127	215.3006906884422	-1.753042000451899e-08	1.204123391760028	0.02078495179814008	34.60193721433136	34.6227221661295	0.09373280325874478	207.8251155206859	8.136140123310412	34.15469106370956	-3.38838679336817e-11	1.150843779109178	0.006009415009681254	26.01254152538947	26.01855094039916	0.06119336303936723	31.28498072354207	13.62581168410125	16.43847922834249	-1.950540423623082e-12	0.8023413431182272	0.02173830750752179	2.790929236733713	2.812667544241235	0.003737461465696478	16.43847922688593	6.73146714271165	9.400123154010478	-3.800782605312136e-12	0.892976213085766	0.04686584494028781	2.621790166358541	2.668656011298829	0.007749870626907092	9.400123152724669	1.682353688152181	42.52470510106588	-3.817742788569944e-10	1.374537534443367	0.03177773128982749	40.81057368162386	40.84235141291369	0.3665016243361987	42.52470505855467	5.885609010427836	8.519691900202105	-3.531433825920693e-11	0.9125972659569725	0.09837460575657954	2.535708284017691	2.634082889774271	0.009072200749162948	7.276950358519154	4.138268541192179	177.5487365934816	-1.01892938531023e-11	1.417001767422486	-0.03312055381048951	173.4435886060999	173.4104680522894	0.5147805708601808	176.6175969004817	201.5731259783951	207.3689352057446	1.57413836410214e-08	0.9257328489551401	-0.0867904364272246	5.882599663776732	5.795809227349507	0.0100808149550226	156.2250736704669	0.5762595964330646	2.758143674830017	-5.783682838211845e-09	1.167884215234295	-0.003393062200866642	2.185277140597819	2.181884078396953	0.0701352557969048	2.758143494621793	6.858729883281069	37.62481287723629	-1.735458998730621e-12	1.189856678116821	0.004954574099124848	30.76112841985609	30.76608299395522	0.08361937498486263	34.14161564694338	6.754801277384617	40.01797574350427	-2.11219930434936e-13	1.199597011892697	0.00828587015886542	33.25488859596079	33.26317446611965	0.09039827673520975	36.37614679703005	0.8853238183731886	13.39729006054165	-4.500078942815122e-08	1.342025932012856	0.01675132271257945	12.49521491945588	12.51196624216846	0.2825584600018946	13.39728807053032	1.350413210930147	1.479718424249016	2.878715651272179e-09	0.7538277440152195	-0.002649933990862322	0.1319551473097308	0.1293052133188685	0.002525474902450611	1.479718574660864	422.5707940090671	423.1788736783688	8.113694160982732e-10	0.638004310039996	0.1080921828386557	0.4999874864630159	0.6080796693016716	0.0009814569176101243	423.1788740917079	942.3807399519739	945.5879641054096	-3.889599753392758e-11	0.7736737202023614	0.1860166238394325	3.021207529596285	3.207224153435718	0.002965259240638364	770.2319859159821	9.14198782954502	160.3182085288428	-1.355667800240212e-10	1.331381015870432	0.09872688720486569	151.0774938120929	151.1762206992977	0.2594895842290081	148.5832647513701	11.53150074837986	214.1166766224821	-2.533921406033812e-10	1.350249831233397	0.2528972566264968	202.3322786174757	202.5851758741022	0.3017755469564047	207.1337782671546	430.2272590966111	443.8940799474615	9.998196714988694e-11	0.9037208096326115	0.1902360785798562	13.47658477227049	13.66682085085035	0.008448224645310256	406.6317350647681	4.782995527082925	8.082140656245565	7.197684115389791e-11	0.9632941415200529	-0.01181413218534837	3.310959261347988	3.29914512916264	0.01362501843082331	8.082140673736358	926.2933271934015	1005.052938304364	-2.148879962859951e-10	1.121502088989999	-0.2324382490368829	78.99204935999909	78.7596111109622	0.04838421513719542	952.3598557715213	88.54110376507137	135.9613397067455	3.744605250877164e-09	1.01667832728144	-0.1797302386167168	47.59996618029081	47.42023594167409	0.02090016925210176	125.0023949079151	256.6932706118018	256.9698147457938	2.34127819909169e-09	0.6038073598428422	-0.00137231795215645	0.2779164519441303	0.2765441339919739	0.0007392658527722846	80.29129254109775	235.5583707487268	235.8183653449564	2.686536521023797e-09	0.5986710995061776	-0.006273096996276667	0.2662676932258018	0.2599945962295251	0.0007082798154671779	67.56000742384489	331.1098928486273	331.5319906694898	8.897374681460235e-08	0.6390723650549452	-0.007342952136490317	0.4294407729989261	0.4220978208624358	0.000990139997113954	146.2009489928878	12.28163159616111	29.18204988058357	-3.26667623506971e-10	1.050773168192967	-0.005275727107192047	16.90569401152965	16.90041828442246	0.02746365617804782	24.1229192759571	2.587571012765617	3.042545592962105	6.989461821815812e-10	0.7814369020428348	-0.007206000518427551	0.4621805807149157	0.4549745801964881	0.003157206900609441	2.51870687980372	12.85708805442643	13.10411254504879	7.188507365751828e-08	0.7364142929535864	-1.640560644564712e-05	0.2470408962288069	0.2470244906223613	0.002193105557090907	7.810528233140757	1.73846058282818	2.603309510657641	-4.109582170397363e-08	1.039152407342681	-0.0007214221471557204	0.8655703499766172	0.8648489278294614	0.02502285194187513	2.59413543285921	194.0318259576923	194.5015537320751	2.392666087480677e-08	0.5924274156995125	0.01838928549532144	0.4513384888874729	0.4697277743827943	0.0006722878536623239	104.3241116518581	17.18282189386823	57.94735042666631	-1.251716022498961e-10	1.119506835580895	0.1206143340775219	40.64391419872056	40.76452853279808	0.04761755420586469	45.95341882643491	8.474749659856023	28.7829928591045	-4.261304503705432e-10	1.119811591411375	0.04386698915188066	20.2643762100966	20.30824319924848	0.04773386394883184	23.26466766741732
0.06399999999999999	356.2834174489681	357.8053063862718	-8.954281760509275e-12	0.8030794113440257	-0.06241876013203547	1.584307697435662	1.521888937303627	0.003759774984347743	357.8053063824985	300.3740091869641	308.9995026214501	7.785322386766325e-10	0.9708009502261404	-0.1236498219404007	8.749143256426393	8.625493434485993	0.01447021423779749	308.999503092175	5.861320080469289	36.41680761742261	-2.403188481547858e-10	1.213498303281948	0.01090852317234104	30.54457901378099	30.55548753695333	0.1010354017939065	36.41680754477047	7.990814813369451	52.70454338476357	-2.383782060633166e-11	1.261021223076514	0.03641524731362265	44.67731332408049	44.71372857139411	0.147783680394944	52.70454337755702	13.45961460151517	15.65156353958961	2.73507216874691e-10	0.9964436650199023	0.00978491385122526	2.182164024223213	2.191948938074438	0.01777199778809509	15.65156357317264	113.3125307151078	132.3083986170967	-5.873985076121357e-09	1.188145879599634	0.004254558464112845	18.9916133435248	18.99586790198892	0.08248231014419201	131.8574116024625	180.681409063395	215.3291406434197	-1.638911473200722e-08	1.204226675756473	0.01718265303756544	34.63054892698712	34.64773158002469	0.09381030920925405	207.8538835741836	8.132031227658256	34.15519949976274	-1.930107462744246e-11	1.150870079503229	0.005150327910857129	26.01801794419363	26.02316827210449	0.06120624607441058	31.2855836230251	13.62274760181112	16.43572046156284	-1.634883201040438e-12	0.8023893268740162	0.02096333772660759	2.792009522025119	2.812972859751727	0.003738908125323475	16.435720460342	6.732404873780648	9.406879292490242	-9.038984838394271e-13	0.8932530656360484	0.04684819444372377	2.627626224265871	2.674474418709594	0.007767121699984295	9.406879292184453	1.675802123990854	42.70561234621518	-3.304346241073119e-10	1.375109717355363	0.03198388119918818	40.99782634102514	41.02981022222433	0.3681832572474935	42.70561230942073	5.890313362958768	8.539475169960511	-2.690576580977044e-11	0.9133036421073811	0.09903544335525266	2.550126363646491	2.649161807001744	0.009123785434055265	7.295938135412434	4.123911757057604	177.2359449400547	-1.283662065532098e-11	1.41679018456127	-0.03820488273415346	173.1502380657313	173.1120331829971	0.5139099064565743	176.3061672812606	201.8600366371993	207.6115179799535	2.144414973370701e-08	0.9253873728241926	-0.114833370327188	5.866314713081383	5.751481342754196	0.01005290797785358	156.3633264570904	0.5732710938031159	2.750458045106207	-5.684874113121019e-09	1.167648178396571	-0.003965846694079764	2.181152797997171	2.177186951303091	0.07000288731241526	2.750457867976669	6.838237751680891	37.60658605459139	-2.563463330496063e-12	1.18987653887632	0.002330200806527978	30.76601810210397	30.7683483029105	0.08363266683059278	34.12519836121403	6.741802395406497	40.01285496552108	-3.166564233048064e-12	1.19963560586519	0.005891425705607338	33.26516114440898	33.27105257011458	0.09042620107104736	36.37173805261516	0.8723826483311308	13.46247611920201	-4.027198630129902e-08	1.342798374116107	0.01741650084971922	12.57267697002116	12.59009347087088	0.2843101351717417	13.46247433830639	1.370931490691296	1.500094643496631	2.864733512908391e-09	0.7537256374466828	-0.002682952242354285	0.131846105047689	0.1291631528053347	0.002523387954713388	1.500094793177917	423.3925543133029	424.0058576489493	9.494192099168686e-10	0.6384352826738434	0.1115354806447495	0.5017678550016222	0.6133033356463717	0.000984951715110901	424.0058581326157	944.1222685797053	947.3457665964936	1.454733000727515e-10	0.7740457841402916	0.1931919995158749	3.030306017272484	3.223498016788359	0.002974189237797906	771.8518592407438	9.138972372883719	160.7322107661295	-1.153341866455548e-10	1.331723798199703	0.1008337938824063	151.4924045993634	151.5932383932458	0.2602022319236731	148.9732578603322	11.40214285857304	215.2220598875305	-1.967579432715638e-10	1.351008499939307	0.2557546388330467	203.5641623901244	203.8199170289574	0.3036128830543221	208.2111257202841	428.5953446139843	442.2882220806904	5.999195584749373e-11	0.9039594753160639	0.1904441465419822	13.50243332016421	13.69287746670619	0.008464428627480166	405.1811796900327	4.780112225649426	8.07605803000941	1.775021102323748e-11	0.9631945852449338	-0.01237160486565613	3.308317409225639	3.295945804359983	0.013614146873363	8.076058034322816	930.0237686548965	1008.593306970968	-2.69269051500487e-11	1.121214072913816	-0.2405983767021646	78.81013669277408	78.56953831607191	0.04827278997860657	955.686687331392	88.85705802197421	136.2298634351134	1.160323850196709e-08	1.016525940455204	-0.1690828157079962	47.54188822884718	47.37280541313919	0.02087466841434087	125.2458557867794	257.4332349136931	257.7097190457778	2.465543491592115e-09	0.603799947201932	-0.001415161144750097	0.2778992932294542	0.2764841320847041	0.0007392202100917279	80.51334106408781	236.1854363203815	236.4449766172884	2.895218842446923e-09	0.5986367158829096	-0.00665101777372277	0.2661913146806133	0.2595402969068905	0.0007080766463134726	67.69599887190311	331.2448056174367	331.6637631658001	7.24231205562198e-08	0.6390313680734866	-0.01033807312137949	0.4292956214848342	0.4189575483634547	0.0009898053285664371	146.2201777939362	12.28200070361022	29.18020870649377	-3.222264330360325e-10	1.050756203444827	-0.00518921526958798	16.90339721815314	16.89820800288355	0.02745992498880698	24.12121681551467	2.58640261362051	3.040790263557019	6.561578502761733e-10	0.7813369376813957	-0.00741990443811039	0.4618075543746193	0.4543876499365089	0.003154658716231224	2.517105854121123	12.82819194904933	13.07373765218926	7.097531186384121e-08	0.7364009723546573	-0.001468503329235039	0.2470142064691643	0.2455457031399293	0.002192868618749591	7.792167787904206	1.740564872578084	2.605026755954094	-5.927643918768322e-08	1.039108340394483	-0.0008030049725496052	0.8652648883485605	0.8644618833760109	0.02501402132389821	2.595845218719684	193.4409433717682	193.9085595477526	2.110776101127421e-08	0.5924785796391809	0.01608454673127909	0.4515316292531204	0.4676161759843995	0.0006725755444422455	104.0282823122487	17.19922862263955	58.06163837416778	-1.167137358981662e-10	1.11979432786576	0.1248496660090707	40.73756008551916	40.86240975152823	0.04772726775532714	46.05102605449547	8.480820331632462	28.82475035922209	-4.16800233216108e-10	1.120021787134832	0.04542752542207658	20.29850250216755	20.34393002758963	0.04781425032568867	23.30073928899284
0.06599999999999999	356.4895887165921	358.0052871364355	1.897623169710982e-10	0.8027776207558536	-0.06475793380505009	1.580456353648463	1.515698419843413	0.003750635228193889	358.0052872163982	303.527438282643	312.1177847944581	8.365378389996181e-10	0.9703822137886231	-0.1294755614762935	8.719822073291427	8.590346511815133	0.01442171991221229	312.117785300255	5.810168188139712	36.38284328558026	-1.89281271212316e-10	1.213569620846729	0.0106589406390807	30.56201615680147	30.57267509744055	0.1010930804003269	36.38284322835757	7.640489199981601	52.4381983150563	-1.72265257614157e-11	1.261258703341175	0.03541777311818173	44.76229134195651	44.7977091150747	0.1480647708030285	52.43819830984845	13.41093960133552	15.60578848760415	-1.379540093271459e-10	0.9966038634972429	0.009881642252797846	2.184967244015827	2.194848886268624	0.01779482779326467	15.60578847066523	112.7867420297936	131.7895715615342	-6.415244557800293e-09	1.188186331989163	0.005066876424839367	18.9977626553157	19.00282953174054	0.08250901716655687	131.3403835326785	180.7768599148376	215.4441687609595	-1.533200966186143e-08	1.204310367788251	0.01355822279952137	34.65375062332231	34.66730884612183	0.09387316002666303	207.9659770020028	8.127420080508639	34.15419195891119	-1.718916675663706e-11	1.150892066528848	0.004174785330876024	26.02259709307168	26.02677187840255	0.06121701832130665	31.28477540155548	13.61971113516995	16.43294094836014	-2.325337838948727e-12	0.8024346874117507	0.02019868248414244	2.793031130706046	2.813229813190188	0.003740276208407678	16.43294094662371	6.733030930224057	9.413260511055302	-5.243510486918623e-12	0.8935295657516893	0.04676181255419398	2.63346776827705	2.680229580831244	0.007784388989689217	9.413260509281416	1.669760244104175	42.88889479277923	-2.820856881413647e-10	1.375685090552517	0.03214518230593082	41.18698936636913	41.21913454867506	0.3698820463062745	42.88889476136852	5.894401785351382	8.558661204735689	-3.257312822246838e-11	0.9140142133080428	0.09954691195497775	2.564712507429329	2.664259419384307	0.009175971415143119	7.314432122330095	4.109029746663793	176.8801378586724	-5.93713966878795e-12	1.416547692577004	-0.0435353247614722	172.81464343677	172.7711081120086	0.5129138615980549	175.951908207395	202.4606216468394	208.1632473745453	2.17660265366959e-08	0.9249456240999526	-0.1429314281971868	5.845557155903093	5.702625727705906	0.01001733644404326	156.7217143553344	0.5702097567876021	2.742025123688325	-4.820925880721916e-09	1.167374516767151	-0.00456539807506596	2.176380764975789	2.171815366900723	0.06984973156369667	2.742024973477721	6.818028199676611	37.58480177696943	-1.372790769949006e-12	1.189881601031525	-0.0004909423079872192	30.7672645196008	30.76677357729281	0.08363605502398519	34.10546185404985	6.728247311518849	40.00336664281931	4.173328349565963e-13	1.199660633502748	0.003294891087968003	33.27182444021249	33.27511933130046	0.09044431421120347	36.36327264453148	0.8593682610363359	13.53086037115936	-4.507909012740896e-08	1.343599121462569	0.01800766791565452	12.65348444220737	12.67149211012302	0.286137461475832	13.53085837768544	1.392144345084843	1.521157164286299	2.625585315135792e-09	0.7536221340893247	-0.002722842787088981	0.1317356619885457	0.1290128192014567	0.002521274197276084	1.521157301472179	424.2996161692295	424.9186525436154	4.564408850882273e-10	0.6388806495297049	0.1154222269791736	0.5036141474067178	0.6190363743858914	0.0009885759187199369	424.9186527761419	946.0196247576191	949.2605094414812	-1.820433803700894e-10	0.7744326494313507	0.2010894620442293	3.039795221817842	3.240884683862071	0.002983502716328852	773.6074880548178	9.136129904279739	161.1560933665669	-9.755363183927557e-11	1.332073691128743	0.1028661859591313	151.917097276328	152.0199634622871	0.260931680919615	149.3725669375279	11.2877183978834	216.3634590204858	-1.703208130088285e-10	1.351775528674344	0.2584958594333539	204.8172447631691	205.0757406226024	0.305481836545534	209.3234741207905	426.9479953138933	440.6676197026899	4.838372480442388e-10	0.9041986339860629	0.191239574448696	13.52838481434785	13.71962438879655	0.008480697144797402	403.7169929633951	4.777225429268048	8.069854701216123	-2.371540464007893e-11	0.9630904452400544	-0.01292690079243945	3.305556172740514	3.292629271948075	0.01360278403406718	8.06985469545314	933.8844361766784	1012.258012058853	2.31154539953593e-10	1.12091619234121	-0.2488580793241502	78.62243396149884	78.37357588217469	0.04815781828961455	959.1301503848634	89.16919780046921	136.4890181808635	1.918017265845062e-08	1.016379135777293	-0.1661842956124444	47.48600467600674	47.3198203803943	0.02085013109201694	125.4808137183347	258.2078268173525	258.4842423120672	2.482984318152859e-09	0.6037922928162418	-0.001466081279237773	0.2778815759939465	0.2764154947147088	0.0007391730817294999	80.74585111701545	236.8565238565263	237.1156187619152	3.158343253595319e-09	0.5986003595281026	-0.007015671440334832	0.2661105768292501	0.2590949053889153	0.0007078618812784359	67.84181472046876	331.4328296750293	331.8491772222462	5.845250083957865e-08	0.6389779307848192	-0.01275894878260045	0.4291064959994492	0.4163475472168487	0.000989369271444414	146.2511900025518	12.28218727220071	29.17817677097067	-3.155757807848936e-10	1.050739458248621	-0.00514095598677805	16.90113045475673	16.89598949876995	0.02745624258390166	24.11935901708054	2.585229526628792	3.039019938448578	6.297668775356868e-10	0.781234046998618	-0.007633507788177919	0.4614239196079639	0.453790411819786	0.003152038064513827	2.515488193580708	12.80408221329253	13.04818645084002	7.047444292029859e-08	0.7363626431092897	-0.002833186561797381	0.2469374241092928	0.2441042375474955	0.002192186983349577	7.776204010180068	1.742938393154631	2.606980852382967	-7.559447089133808e-08	1.039059554059938	-0.0008843794049176316	0.8649268386332538	0.8640424592283362	0.0250042486139442	2.597791000733161	192.8563268216406	193.3225698746746	1.830609103192771e-08	0.5925240332188746	0.01453977330811504	0.4517032797259334	0.4662430530340484	0.0006728312251138232	103.7335926986958	17.21471193342522	58.17821852005385	-1.214527436954604e-10	1.120091526257202	0.1289123334300937	40.83459425319853	40.96350658662863	0.0478409509433366	46.1507082149057	8.486709827359791	28.86753613611717	-4.145494711393916e-10	1.120239246405041	0.04695779620042293	20.33386851255695	20.38082630875737	0.04789755692791702	23.33772759601364
0.06799999999999999	356.623971138656	358.1333059524162	6.0293992021343e-12	0.802464632923065	-0.06713711100878304	1.576471924768933	1.50933481376015	0.003741179643238759	358.1333059549569	306.9525178418605	315.5067669837835	1.144316974510673e-09	0.9699446431529092	-0.1350376892871111	8.689286831210145	8.554249141923034	0.01437121765367462	315.5067676756732	5.765501020465045	36.35504789197969	-1.605297145212958e-10	1.21363942972713	0.01045280714300044	30.57909406437164	30.58954687151464	0.1011495707272151	36.35504784344905	7.334002034393731	52.21400256117496	-5.461270324857992e-12	1.261490365641304	0.03465731441444881	44.84534321236679	44.88000052678123	0.1483394898977933	52.21400255952393	13.36166786427552	15.55942265003936	2.089096673429935e-10	0.9967654575550873	0.009956259504591843	2.187798526259254	2.197754785763846	0.01781788634487175	15.55942267569068	112.2256906211766	131.2366301805242	-6.759296122815783e-09	1.188234031264962	0.005923410059856093	19.00501614928779	19.01093955934764	0.08254051975291499	130.789362669538	180.9632233532937	215.6446449248584	-1.42641402023358e-08	1.204374370875031	0.009917074935747092	34.67150449662897	34.68142157156472	0.09392125329680065	208.160304756083	8.122299547362601	34.15152565075932	1.444677710793485e-13	1.15090915877989	0.003068719857658076	26.02615738353905	26.02922610339671	0.06122539374847831	31.28242223559043	13.61674970960793	16.43020243552836	-1.40510172941255e-12	0.8024774460261451	0.01945824747636449	2.793994478444058	2.813452725920422	0.003741566271588606	16.43020243447911	6.733353787920088	9.419269954612831	-8.057998712729386e-13	0.8938053133753955	0.04660986908284597	2.639306297609896	2.685916166692742	0.007801647368167232	9.419269954340228	1.664146055429773	43.07422511485944	-2.37324770946401e-10	1.376262852938372	0.03226301351946864	41.3778160459102	41.41007905942967	0.3715957759040032	43.07422508843293	5.897871286550086	8.57722989025816	-2.127703915832946e-11	0.9147279195476045	0.09991189457714743	2.579446709130927	2.679358603708075	0.009228687114562519	7.332411531856078	4.093676799019648	176.4796938066393	-1.062416821184797e-11	1.416272883504951	-0.0490929817597066	172.4351099893794	172.3860170076197	0.5117874063264679	175.553205210418	203.3670627557708	209.0165302298398	2.728424458586787e-08	0.924407757054277	-0.1709144071597165	5.820381881228807	5.64946747406909	0.009974194415018898	157.2941275216167	0.5670707627541456	2.732814497692196	-4.736845124475586e-09	1.167061510177368	-0.005191703947864553	2.170935438885915	2.165743734938051	0.06967496684799275	2.732814350101384	6.798230787471742	37.55942386694893	-1.723565734579324e-12	1.189870951760333	-0.003449406469786371	30.76464248594696	30.76119307947718	0.083628927430604	34.08236784185018	6.71445096569506	39.98966599379372	-1.736846777511403e-12	1.199671208416871	0.00057474815251602	33.27464027994615	33.27521502809866	0.09045196863646941	36.35088604333257	0.8459900236963895	13.60239568696238	-3.997126069021917e-08	1.344428462349215	0.0186807285584013	12.73772493470759	12.75640566326599	0.2880424198126109	13.60239391936535	1.413948673374135	1.542823178491642	2.668218552354107e-09	0.753517358210011	-0.002749449074139487	0.1316239541916456	0.1288745051175061	0.002519136234163384	1.542823317905093	425.2905872077554	425.9158649919844	7.542410029870439e-10	0.6393421297362964	0.1197435934490364	0.5055341907800147	0.6252777842290511	0.0009923448927479962	425.9158653762204	948.0679023774888	951.3273000964991	1.05501940517172e-10	0.7748357032409224	0.2096849262410793	3.049712792769218	3.259397719010297	0.002993236628554401	775.495687959713	9.133390386487823	161.5895677983648	-8.06200106673316e-11	1.33243044839251	0.1048299491011139	152.3513474627759	152.456177411877	0.2616775458230458	149.7809218545312	11.1862597432367	217.5385687400998	-1.268086746719632e-10	1.352550540477569	0.2611062156530465	206.0912027812101	206.3523089968631	0.3073819257469246	210.4685939432058	425.2807977488895	439.0279475052358	1.181217845758198e-09	0.9044391479004829	0.1926162648915731	13.55453349145468	13.74714975634625	0.00849708927248473	402.2352827031526	4.774341738978618	8.063542103558953	-9.028192082816133e-11	0.9629817545051989	-0.0134763630057598	3.302676727586094	3.289200364580334	0.01359093475106406	8.063542081619918	937.875630199969	1016.047375761949	4.887863447322616e-10	1.120608360051466	-0.257184215101261	78.42892977708111	78.17174556197985	0.04803929309417183	962.6905177650715	89.49012378807258	136.7500106851344	2.826444166909026e-08	1.016231865252105	-0.1701227995483322	47.43000969661012	47.25988689706179	0.02082554484457667	125.7174398852857	259.0184147142157	259.294738120703	2.802951037939039e-09	0.603784307696433	-0.001539687893147482	0.2778630943804159	0.2763234064872684	0.0007391239200994785	80.98912857544376	237.5707513315008	237.8294021239652	3.316920765827902e-09	0.5985620781259481	-0.00737479686910793	0.2660255893335722	0.2586507924644643	0.0007076358120658081	67.99720749731031	331.6631713401255	332.0773495259519	4.56330230269586e-08	0.6389144293287864	-0.01470367064275012	0.4288818564691113	0.4141781858263612	0.0009888513313746643	146.2913843449856	12.28219396822331	29.17594399085891	-3.13014517083765e-10	1.050722816360854	-0.005127954214232948	16.89887797684984	16.8937500226356	0.0274525833860751	24.11733630858966	2.584052160674572	3.037236568800559	5.885155834883804e-10	0.7811282458570653	-0.007845354042318002	0.4610297621683047	0.4531844081259866	0.003149345531247947	2.513855535989844	12.78441712788332	13.0271185865308	7.024095118046692e-08	0.7363008413874893	-0.004112211868185432	0.2468136705156587	0.2427014586474733	0.00219108836082168	7.762465137169767	1.745578683506619	2.609168866258769	-9.163535323597483e-08	1.039006053096071	-0.0009660892574176186	0.8645562720095668	0.8635901827521492	0.02499353586972951	2.599969800336777	192.2720461514734	192.7376064202623	1.591959494784412e-08	0.5925659318018852	0.01369870835154962	0.4518615604374129	0.4655602687889626	0.0006730669909578996	103.4377925815349	17.22921550644241	58.29691062469593	-1.112512929002385e-10	1.120398020500745	0.1327896985742784	40.93490541967924	41.06769511825352	0.04795847339415161	46.25231392696052	8.49240206005579	28.91131717976861	-4.040229054091959e-10	1.120463828872896	0.04845749236801872	20.3704576273448	20.41891511971282	0.04798374462050541	23.37560479732645
0.06999999999999999	356.6895199050662	358.1923110638851	1.598816634640343e-10	0.8021402453862407	-0.06956173022860664	1.572352889047598	1.502791158818991	0.003731404618166435	358.1923111312566	310.6397362961144	319.1570285936826	1.113667602581359e-09	0.9694891363462002	-0.1403209901669528	8.657613287735151	8.517292297568199	0.01431883275765447	319.1570292670409	5.726492581985232	36.33265214007003	-1.274524236150043e-10	1.213707996161778	0.01028224866604934	30.59587730941875	30.6061595580848	0.1012050863689915	36.33265210153917	7.065895528200317	52.02697528931054	-3.836903017528925e-12	1.261717677736765	0.03409449576965314	44.92698526534058	44.96107976111023	0.1486095455964417	52.02697528815059	13.31217377024272	15.51283236331497	-1.913289249255712e-10	0.9969280743872869	0.01000716721692037	2.190651425855328	2.200658593072248	0.01784112095269604	15.51283233982234	111.630043946939	130.6502960008664	-7.14329995155083e-09	1.188289348809446	0.006820455059185195	19.01343159886825	19.02025205392744	0.08257706881853374	130.205068206149	181.2391987904915	215.9292557566796	-1.318325348886873e-08	1.20441862003385	0.006272839973339111	34.68378412621475	34.69005696618809	0.09395451744894694	208.4355986049788	8.116635261219635	34.1470452604024	9.939826739469027e-13	1.150920754051119	0.001837060726325978	26.02857293845644	26.03040999918277	0.06123107623547623	31.27837870158976	13.61391298631136	16.42756339142779	-1.572009883377135e-12	0.8025176529064364	0.01874976860527755	2.794900636511149	2.813650405116427	0.003742779749455766	16.42756339025389	6.733384296431359	9.424912045473395	-3.801983033957512e-12	0.8940799235620248	0.04639419137704644	2.645133557664989	2.691527749042035	0.007818872435266725	9.424912044187179	1.658889460114016	43.26127562556629	-2.015018152334846e-10	1.376842192987584	0.03233467080835292	41.57005149464392	41.60238616545227	0.373322157031736	43.26127560312873	5.900724691948094	8.595162442235715	-2.506980734118258e-11	0.915443708209042	0.1001291107877552	2.594308639499866	2.694437750287622	0.009281859798769498	7.349856701549573	4.077812551471111	176.0329401097457	-3.904543355304213e-12	1.415964368808373	-0.05489180092769938	172.0100193592023	171.9551275582746	0.5105257373364031	175.108393079784	204.5715776113716	210.1636498483856	2.175940833071266e-08	0.9237741456942806	-0.1987916189809616	5.79086385599496	5.592072237013999	0.009923610359120549	158.0742607092745	0.5638486285361279	2.722796741571957	-3.984395105516292e-09	1.166707456406234	-0.005844320902216697	2.164792433938046	2.15894811303583	0.06947781051693691	2.722796617426013	6.778499810480895	37.52984068711542	-4.85944617878431e-13	1.189843710768217	-0.006595425178208229	30.75793630181273	30.75134087663452	0.08361069770514712	34.05535611588859	6.700048126918446	39.97107612034441	1.585745423859919e-12	1.199666450985944	-0.002345470108585746	33.27337346353455	33.27102799342597	0.09044852499177888	36.33395742903591	0.83323725650497	13.67786091901173	-4.924019281205005e-08	1.345285616218378	0.01924378590646528	12.8253798766003	12.84462366250676	0.2900245902316403	13.67785874152679	1.436371531696751	1.565099467443275	2.408835093198336e-09	0.7534114263596949	-0.002783173348135523	0.1315111090946592	0.1287279357465236	0.002516976504390699	1.565099593304035	426.3641173168056	426.9961440209666	3.124640546303681e-10	0.6398214148543592	0.1244908723199581	0.507535831841089	0.632026704161047	0.000996274040014983	426.9961441801464	950.2623992176104	953.5414510224887	-1.83925208396829e-10	0.775256298047526	0.218955673126887	3.060096131751347	3.279051804878234	0.003003427683476587	777.513424136041	9.130694022449553	162.032333594079	-6.952438624807655e-11	1.332793819014523	0.1067161527270137	152.7949234189024	152.9016395716295	0.2624394285993939	150.1980412830526	11.09598468868039	218.7451837825919	-1.096437940439898e-10	1.353333117255456	0.2635633060366389	207.3856357878749	207.6491990939115	0.3093125530855472	211.6443515819304	423.5893720686727	437.3649699928096	2.273590982149187e-09	0.9046817800543049	0.1946344315976456	13.58096349253918	13.77559792413683	0.008513657757031135	400.7322289398408	4.771472781854407	8.05713273157121	-1.355481074605258e-10	0.962868542906942	-0.01402022651680024	3.299680176233603	3.285659949716802	0.01357860356116292	8.057132698632227	941.9974222579104	1019.961479732595	7.634616272511607e-10	1.120290501634739	-0.2655651082970187	78.22962258298185	77.96405747468482	0.04791721343886701	966.3678347577556	89.83384026547471	137.024106911469	3.711799785588443e-08	1.016078054716543	-0.1813318263538828	47.37159847234819	47.19026664599431	0.02079989767355405	125.9659488734274	259.8669596272169	260.1431660971842	2.889223194024737e-09	0.6037758631424943	-0.001637080720558714	0.2778435506879279	0.2762064699673692	0.0007390719333085119	81.24361681162794	238.3274460741241	238.5856556217924	3.528771663763308e-09	0.5985219063072146	-0.007726885290109353	0.2659364329584381	0.2582095476683287	0.0007073986535124639	68.16197404309089	331.9261195016272	332.3385201892037	3.62738890591352e-08	0.6388429755683347	-0.01622853410708959	0.4286292216835899	0.4124006875765003	0.0009882688440526984	146.3384120275011	12.28202497178887	29.17349664459211	-3.077941512774629e-10	1.050706158437531	-0.005151956026321062	16.89662362882956	16.89147167280324	0.02744892115020993	24.11513608576252	2.582873226531963	3.035442052231673	5.646918349588859e-10	0.7810195480905939	-0.008056335076363016	0.4606251607760727	0.4525688256997097	0.003146581654181595	2.512209480686232	12.76885658494225	13.01019875642022	7.032792062600102e-08	0.7362171052970746	-0.005303920999035846	0.2466460924770101	0.2413421714779743	0.002189600686783021	7.750781267788475	1.748482583334392	2.611588046422393	-1.066979182784422e-07	1.038947828654555	-0.001047706005855849	0.8641531690938576	0.8631054630880018	0.02498188253089068	2.602378899661338	191.6824029112714	192.1479634724691	1.417344941412324e-08	0.5926063698634728	0.01354618715549716	0.452014374042271	0.4655605611977681	0.0006732946133144011	103.1387362903382	17.24268954634215	58.41752342416021	-1.152519121805362e-10	1.120713351750292	0.1364680474164993	41.03836583040155	41.17483387781805	0.04807968543321958	46.3556817222401	8.497887369123807	28.95605812586354	-3.999004530297334e-10	1.12069537355923	0.04992083583880311	20.40824992090092	20.45817075673973	0.04807276646752499	23.41434095096865
0.07199999999999999	356.6908791345645	358.186948791135	6.821210263296962e-13	0.8018042507122939	-0.07202806557796876	1.568097722148475	1.496069656570506	0.003721306535522866	358.1869487914224	314.5796534013552	323.0591897570832	1.332145171950572e-09	0.9690165911200692	-0.1453403759796175	8.624876731707639	8.479536355728021	0.01426468974441968	323.0591905625398	5.69245963529085	36.31503547956081	-1.065863092231112e-10	1.213775562911088	0.01015097803861183	30.61242486623135	30.62257584426996	0.1012598224008914	36.3150354473381	6.831614268943027	51.8730027429683	6.709632849322134e-13	1.261941902231565	0.03372452136408119	45.00766395266119	45.04138847402527	0.1488764146728158	51.87300274317114	13.2628363203472	15.46639131583346	1.395017157346246e-10	0.9970913373197088	0.0100355990312139	2.193519396455043	2.203554995486257	0.01786447830190933	15.4663913329624	111.0007896763169	130.0316143062236	-7.613029429087703e-09	1.188352641197014	0.0077598004718808	19.02306482943474	19.03082462990662	0.08261890681812351	129.5885420091106	181.6031804091504	216.2963897328332	-1.212150912976995e-08	1.204443110100569	0.002627064946353896	34.69058225873649	34.69320932368284	0.09397293283460124	208.7903026222269	8.110429674242523	34.14060576882633	2.27982632772239e-11	1.150926223043364	0.0004637646810448809	26.02971232990276	26.0301760945838	0.06123375660388048	31.27250870342785	13.6112528713826	16.42509164979519	-1.181200970368224e-12	0.8025553871116046	0.01808744629856913	2.795751332114023	2.813838778412592	0.003743918954990944	16.42509164891313	6.73313560996047	9.430196054039394	-7.138734048339757e-13	0.8943530285135691	0.04611885698105992	2.650941587097864	2.697060444078924	0.007836040657681934	9.430196053797889	1.653929894607167	43.4497238103697	-1.737174848415179e-10	1.377422287779442	0.03236176212071258	41.76343215364182	41.79579391576254	0.375058822783873	43.44972379102597	5.902966388645445	8.612446856660053	-1.663951268437991e-11	0.9161605359569762	0.1002027892632716	2.609277678751338	2.70948046801461	0.009335415694756195	7.366753799916682	4.061487203417066	175.5383863489358	-7.197242801737502e-12	1.415620764746947	-0.06091460192031174	171.537813747439	171.4768991455187	0.5091242310810239	174.6159879823681	206.0661186646806	211.5967748547298	2.696828549364483e-08	0.9230453675460096	-0.2264406157060208	5.757096805755221	5.530656190049201	0.009865744890705313	159.0556605539148	0.5605417684910844	2.711947387116314	-3.824624505988083e-09	1.166310670724808	-0.006523035744031529	2.157928654369261	2.15140561862523	0.06925752132484908	2.711947267948509	6.758941120875732	37.49598726233423	-1.522712511636826e-12	1.189798982272175	-0.009882074029372885	30.74692821548787	30.7370461414585	0.08358077392323313	34.0243624958414	6.685358296221156	39.94776057734545	-1.719166475844247e-12	1.19964548289835	-0.005388340598231917	33.26779062172253	33.2624022811243	0.09043334889886742	36.31263002337261	0.8206988490716136	13.75716713082095	-4.036675160801195e-08	1.346170895131712	0.01992412467009347	12.91654415707924	12.93646828174934	0.2920861184938875	13.75716534573465	1.45930320459178	1.587897205130994	2.487331562939232e-09	0.7533044647936989	-0.002803263530879095	0.1313972640700926	0.1285940005392135	0.002514797637115164	1.587897335093166	427.5188947470263	428.1581782352571	5.848715955991679e-10	0.6403201612886191	0.1296565742251205	0.5096269140056693	0.6392834882307898	0.001000378756855472	428.1581785332105	952.5987121400126	955.8985749668087	7.37276906193074e-11	0.7756957352448198	0.2288808038246591	3.070982022971521	3.29986282679618	0.003014111984113663	779.6578857415035	9.12798914033344	162.4841012314182	-5.747724518556652e-11	1.333163544594897	0.1085296214759149	153.2475824696088	153.3561120910847	0.263216912431707	150.6236538586721	11.01539802278926	219.9812887804267	-8.141554097562675e-11	1.354122781805462	0.2658580288899677	208.7000327287475	208.9658907576374	0.3112729563314353	212.8487962365307	421.8692535980902	435.6743054886426	3.333091469492899e-09	0.9049273339290903	0.1972878492431223	13.60776404130922	13.80505189055234	0.008530458531148085	399.2038782550563	4.768624044787297	8.050639429623855	-2.161291909330565e-10	0.9627509096579174	-0.01455407887014546	3.296569463706703	3.282015384836557	0.01356580258351068	8.050639377103195	946.249325016425	1023.999885242635	9.97735782881648e-10	1.11996257598261	-0.273973145051913	78.02453337126205	77.75056022621014	0.04779159218175866	970.1616557807141	90.21729746553801	137.3243878943254	4.546687491085999e-08	1.015910666855491	-0.2010222999868916	47.30811272877432	47.10709042878743	0.02077202238513969	126.238202614071	260.7547454745486	261.0308201299481	2.951619199054178e-09	0.603766864854884	-0.001748071512809634	0.2778227269123078	0.2760746553994982	0.0007390165414591482	81.50959159727383	239.1261500030457	239.3839159821425	3.662776859592043e-09	0.5984798663436645	-0.008077182047649102	0.2658431611444859	0.2577659790968367	0.0007071505477720566	68.33595270623064	332.2136368300153	332.6245873539981	2.911159452390066e-08	0.6387652968024543	-0.01740421732003727	0.4283547413028134	0.4109505239827761	0.0009876359884401957	146.3902982490329	12.28167477820671	29.17081481098743	-3.051133720677335e-10	1.050689368448265	-0.00521167928038144	16.8943517120611	16.88914003278072	0.02744523037354312	24.11274064805182	2.581692754965852	3.03363803310027	5.246932888169908e-10	0.7809079779013404	-0.008264955085211818	0.4602102332196292	0.4519452781344174	0.003143747237940156	2.510551422639849	12.75706905506686	12.99709711668706	7.068910538865492e-08	0.7361129697960513	-0.006409784759126323	0.2464378463793269	0.2400280616202006	0.002187751982050147	7.740984724708036	1.751646986285165	2.614234992460102	-1.20903354716706e-07	1.038884878588967	-0.001129554470698972	0.8637175606456357	0.8625880061749367	0.02496928948665714	2.605014905499953	191.0821824621983	191.5483903833494	1.323640805295234e-08	0.5926473099943615	0.01403878583813741	0.4521691353128869	0.4662079211510243	0.0006735251368017929	102.8344513997272	17.2550683943608	58.53984191287194	-1.060018184340095e-10	1.121037044017749	0.139932206049827	41.14484131246131	41.28477351851114	0.04820442986639073	46.46063079358738	8.503147747874392	29.00171856312708	-3.885962870930904e-10	1.120933709823568	0.0513469079813396	20.44722390727134	20.49857081525268	0.0481645718576175	23.45390192964363
0.07399999999999998	356.6310714578715	358.1202377659667	1.678315264541652e-10	0.8014564448203113	-0.07453869662923501	1.56370500472447	1.489166308095235	0.003710882027006741	358.1202378366881	318.7625616728276	327.2036368182026	1.406923688662687e-09	0.9685279149243649	-0.1500774374389569	8.591152582813889	8.441075145374931	0.01420891335064289	327.2036376688725	5.66277287464891	36.30162331327985	-8.500321280191514e-11	1.213842376223978	0.01005373947241228	30.62879669915853	30.63885043863094	0.1013139771730739	36.30162328758205	6.626922123537498	51.74825353521495	-5.172806627484761e-13	1.262164250012136	0.03352099941406386	45.08781041226339	45.12133141167745	0.1491415232455878	51.74825353505857	13.21405843806343	15.42049328759229	-2.269949783695324e-10	0.9972548610272253	0.01003914424712206	2.196395705281735	2.206434849528857	0.01788790355937779	15.42049325972033	110.3390957050486	129.3818040284168	-7.861117867768996e-09	1.188424260099152	0.008737066809485574	19.03397125655862	19.0427083233681	0.08266627442656863	128.9409990663659	182.0533794099218	216.744274674177	-1.126445936527887e-08	1.204447860022984	-0.001005667039032531	34.69190093129418	34.69089526425515	0.09397650497204103	209.2227054259855	8.103648436131827	34.13204712327089	2.378279517767368e-11	1.150924920803088	-0.001042333883527923	26.02944102102258	26.02839868713905	0.06123311836163935	31.26466226998663	13.60882259106595	16.4228520167158	-1.157442197641245e-12	0.802590759074704	0.01748042007492025	2.796549005574931	2.814029425649851	0.003744987156141698	16.42285201585149	6.732622580814454	9.435132067963497	-3.461141095950637e-12	0.8946242811199679	0.04578668933538546	2.656722797813658	2.702509487149043	0.007853129605412835	9.43513206679259	1.649215367120334	43.63924724678164	-1.50476575644376e-10	1.378002314233278	0.03234248880988353	41.95768939085142	41.9900318796613	0.3768033606953416	43.63924723002582	5.904605098304832	8.629071962179298	-2.073789057144282e-11	0.9168773787457358	0.1001337406832379	2.624333123191226	2.724466863874464	0.009389280729305878	7.383089746738896	4.044679450710122	174.9945487238571	-1.64612767861172e-12	1.415240720157803	-0.06716922778089597	171.0170385009278	170.9498692731469	0.5075785701497472	174.0745128197391	207.8399337202029	213.3055683407971	3.307756418768903e-08	0.9222226403117055	-0.2535779447973979	5.71921256539162	5.465634620594223	0.009800823930815978	160.2299529433188	0.5571474929038402	2.700243264944867	-3.215025662361981e-09	1.165869507157744	-0.007226969358349447	2.150322741399376	2.143095772041027	0.06901341377354511	2.700243164770967	6.739301484959219	37.45736755968668	3.070876886113183e-13	1.18973590621258	-0.01334524608000062	30.73141132080746	30.71806607472746	0.08353859364241988	33.98893195661132	6.670039862098439	39.91907823604461	9.671152767509739e-13	1.199607441560376	-0.008625971435814173	33.25766434538198	33.24903837394617	0.09040582218115528	36.28631577163178	0.8093548984706431	13.84102479493855	-5.075911790886067e-08	1.347083579959748	0.02046086565662711	13.01120903081128	13.03166989646791	0.2942268068382192	13.84102255028416	1.482766540387706	1.611218328115792	2.227330396509242e-09	0.7531965912432962	-0.002830759266064343	0.1312825469941498	0.1284517877280854	0.002512602079745233	1.611218444492997	428.7536097859837	429.4006579570862	1.38773659230651e-10	0.6408399953031522	0.1352328633361106	0.5118153077663505	0.6470481711024612	0.001004674492754923	429.4006580277822	955.0725468478074	958.3943941650866	-2.257721787302103e-10	0.7761552814880422	0.2394402443085836	3.082407072970537	3.32184731727912	0.003025325459107506	781.9263341281694	9.125230692394247	162.944570059221	-5.053069074278937e-11	1.333539363542879	0.110263459128726	153.709075907698	153.8193393668267	0.2640095701423461	151.0574777782032	10.94314541946165	221.2449447616143	-7.393941015010341e-11	1.354919031132282	0.2679749377700156	210.0338244043826	210.3017993421527	0.3132622865321873	214.0800503569249	420.1161697155026	433.9517221211275	4.542893172754248e-09	0.9051766010513853	0.2005286381196231	13.63502376750522	13.83555240562484	0.008547547155199731	397.6464122828672	4.765808963373496	8.044076682379711	-2.648463601206963e-10	0.9626289154001813	-0.01507879965607287	3.293346518662288	3.278267719006215	0.01355253975477572	8.044076618020494	950.6305982263523	1028.161891812589	1.16655363147089e-09	1.119624555879075	-0.2823997416365774	77.8136933278731	77.53129358623652	0.04766244842486769	974.0712878040422	90.65802923456374	137.6655083547325	5.522023321935521e-08	1.015721832953606	-0.2291159305103295	47.23659505067902	47.00747912016869	0.02074062043894822	126.547492112626	261.6837362854627	261.9596372660241	3.030632800271604e-09	0.6037571766052825	-0.001899327545711352	0.2778003081071498	0.2759009805614385	0.0007389569067847801	81.78747433370876	239.9667489601651	240.2240657819333	3.762187061884248e-09	0.5984359612948841	-0.008428963079460167	0.2657457848476358	0.2573168217681757	0.0007068915239876528	68.51905357151969	332.5184675281272	332.9282511708762	2.422210837460526e-08	0.6386829252024746	-0.01828022217359444	0.4280638649225601	0.4097836427489657	0.000986965329396125	146.4452487736922	12.28114063631904	29.16787610955425	-3.006216039991294e-10	1.050672323920179	-0.005310191566737468	16.89204566480195	16.88673547323521	0.02744148415117493	24.11013020011143	2.580513372764474	3.031826242455822	5.026023486287556e-10	0.7807935602779705	-0.008472230887023839	0.4597851005783721	0.4513128696913483	0.003140843109630448	2.508882839187947	12.748722952505	12.98748715791969	7.1305083018669e-08	0.7359899728467821	-0.007427899843014042	0.246192105257706	0.2387642054146919	0.002185570415242142	7.732909149800798	1.75506930905759	2.617106874523177	-1.345639996236381e-07	1.038817180083553	-0.001211772734792144	0.8632493382003799	0.8620375654655877	0.02495575360141822	2.607874986176994	190.4662876530587	190.9338010985946	1.329456147947106e-08	0.5926906921575524	0.01518026229609326	0.4523331832398462	0.4675134455359394	0.0006737694931583381	102.5230304610826	17.26629484243313	58.66364108919978	-1.104332111867556e-10	1.121368569159823	0.1431667153782912	41.25417953138835	41.39734624676665	0.04833252822180688	46.56697093253808	8.508171736684069	29.04825575152169	-3.852755683930731e-10	1.121178644423906	0.05272962597295013	20.48735438886467	20.54008401483762	0.04825910143645656	23.49425144769681
0.076	356.5140445011236	357.9961271912487	7.394085344003543e-14	0.801096623943011	-0.07709069521112781	1.55917338533632	1.482082690125192	0.003700127885471148	357.9961271912799	323.1793674685118	331.5813151630116	1.301847629697761e-09	0.9680239828203177	-0.1545657148234608	8.556513409323223	8.401947694499762	0.01415162359703622	331.5813159501494	5.636911519819297	36.29195463906845	-7.079964392531224e-11	1.213908668073293	0.009993714837775716	30.64504940441138	30.65504311924916	0.1013677378945662	36.29195461766462	6.448263126095054	51.64954253694749	1.454086850927183e-12	1.262385776542693	0.03347666290944969	45.16780274794299	45.20127941085244	0.1494061220070301	51.64954253738709	13.16624593477386	15.37553952123969	7.020159453752228e-11	0.9974182578712534	0.01002004299142958	2.199273543474399	2.209293586465828	0.01791134127232089	15.37553952985951	109.6464302159408	128.7023881815544	-8.466213397007039e-09	1.188504539549124	0.00975398703741278	19.04620397857623	19.05595796561364	0.08271940225479013	128.2639571825772	182.5876757266903	217.2708142288454	-1.024885254441443e-08	1.204432952369086	-0.00462393724972399	34.68776243940489	34.68313850215516	0.09396529425734479	209.7307831220015	8.096308990945669	34.12122816470384	5.126564450730342e-11	1.150916176819391	-0.002700197957672478	26.02761937171585	26.02491917375818	0.06122883301154204	31.25470665535083	13.60667667236765	16.42091635540919	-9.78547104457661e-13	0.8026239103354833	0.0169428781457873	2.797296804895752	2.814239683041539	0.003745988568541861	16.42091635467846	6.731861667128864	9.439734038750411	-6.199485369506874e-13	0.8948933562101495	0.04540236445278978	2.662470007168757	2.707872371621547	0.007870118046951476	9.439734038540681	1.644701443921663	43.82952865516351	-1.255018311496769e-10	1.378581446827852	0.03227854679923083	42.15254866444262	42.18482721124185	0.3785533052279838	43.82952864118867	5.905650305099172	8.645031583924357	-1.295523757716133e-11	0.9175932327541011	0.09992707015349167	2.639454208671694	2.739381278825186	0.009443380612911853	7.398855811005631	4.027442019249988	174.400137857664	-5.273448344667031e-12	1.414822907565479	-0.07363813302751405	170.4463339714416	170.3726958384141	0.5058847191066358	173.4826840148665	209.8803500586987	215.2775045913298	3.451505781182362e-08	0.9213077397303271	-0.2802212548144034	5.677375787445492	5.397154532631088	0.009729129639024154	161.5871071121896	0.5536672228928196	2.687666688840287	-2.931676484907442e-09	1.165382358258411	-0.007955676761465543	2.141955142708933	2.133999465947467	0.06874486034219426	2.687666597494992	6.719671461397504	37.41390569335393	-1.183442233099186e-12	1.189653623148595	-0.01694698084804949	30.71118121280447	30.69423423195641	0.08348360121938526	33.94899081410057	6.654415719585927	39.88520600130862	-1.509237179675438e-12	1.199551475049523	-0.01198186169314913	33.24277214341585	33.2307902817227	0.09036534003097015	36.25517035839176	0.798818261286422	13.92942171848186	-4.205360781828205e-08	1.348023845425335	0.02114331360385428	13.10946014359159	13.13060345719544	0.2964485920015499	13.92941985879991	1.506649328783612	1.634972112951333	2.325958994853217e-09	0.7530879323671748	-0.002844310643333837	0.131167094811055	0.1283227841677211	0.0025103924532412	1.634972234481847	430.066906245946	430.7222280516262	4.51510384635867e-10	0.6413825181282208	0.1412128628473115	0.5141089428329062	0.6553218056802177	0.001009176813439924	430.722228281641	957.6797089016671	961.0247311828367	5.493927535127341e-11	0.7766361624047027	0.2506146860019028	3.094407595167716	3.345022281169619	0.003037103749406691	784.3160966782802	9.122379364558624	163.4134457305707	-4.068290149206177e-11	1.333921008202342	0.111921144445282	154.1791452215668	154.2910663660121	0.2648169577136965	151.4992369172261	10.87809123092074	222.5343562572095	-5.248962375858923e-11	1.355721321767624	0.2699084415592339	211.3863565847295	211.6562650262887	0.3152795679135331	215.3363745112867	418.3271188694405	432.194116852735	5.507368089352482e-09	0.9054301858852505	0.2041864703680762	13.66281151292634	13.86699798329442	0.008564966784851554	396.057028352478	4.763033600208308	8.037458754807563	-3.544139218214504e-10	0.9625026571156856	-0.01558907906537913	3.290014233664634	3.274425154599255	0.0135388269782279	8.037458668682905	955.1401666954883	1032.446479976408	1.270073490822199e-09	1.119276432055738	-0.290832950448686	77.59714623136848	77.3063132809198	0.04752980898343651	978.0957365927899	91.15926649169648	138.0552828475275	6.167861580502754e-08	1.015507326540597	-0.2594689457828717	47.15548530161389	46.89601635583102	0.02070500681105118	126.9008845279307	262.6568792681772	262.9325724683441	3.238011109241157e-09	0.6037465989545228	-0.002082633026927558	0.2777758331938608	0.2756932001669333	0.0007388918028029268	82.07792090365589	240.8495068697173	241.1063661695682	3.846122864636925e-09	0.5983901736999953	-0.00878496985848371	0.2656442697093839	0.2568592998509002	0.0007066214907646317	68.71126508271543	332.8346669821519	333.2435190567472	2.081150279886756e-08	0.6385970858547811	-0.01890887227726097	0.4277609468726204	0.4088520745953594	0.0009862669064797387	146.501764441293	12.28041195768799	29.16465365430009	-2.992925698941384e-10	1.050654901081572	-0.005447062202746545	16.88968875881485	16.8842416966121	0.02743765530773144	24.1072812037285	2.579334666261759	3.030008107636514	4.60153030262811e-10	0.7806763253453668	-0.008676461950479067	0.4593499033252341	0.450673441374755	0.003137870228838684	2.507204952882183	12.74348138306505	12.98103697514945	7.218005439180164e-08	0.7358496911123564	-0.008356533007314102	0.2459121250917089	0.2375555920843948	0.002183084891317574	7.726385201009825	1.758743596249662	2.620198844009815	-1.471429427468696e-07	1.038744745246696	-0.001293390893318817	0.8627486386534718	0.861455247760153	0.02494127883269494	2.610954328336823	189.8299163958885	190.2993824194471	1.429681037445896e-08	0.5927383442057846	0.01695258036360387	0.4525134431950175	0.4694660235586213	0.0006740379980196498	102.2026503668426	17.27629856135161	58.78867329118803	-1.012446099180053e-10	1.121707377496397	0.146154938614642	41.36621979122178	41.51237472983642	0.04846379223146334	46.67449329388641	8.512939880359966	29.09562166912715	-3.7403220798371e-10	1.121429972769162	0.05406753470675986	20.52861425406042	20.58268178876718	0.04835629134111399	23.53534881911567
0.078	356.3428411656076	357.8176584465459	1.714335340352591e-10	0.8007245908550154	-0.07968437923969819	1.554501660177975	1.474817280938277	0.003689041254122628	357.8176585187852	327.8218168554448	336.1840352295575	1.530943483096792e-09	0.967505621735168	-0.1588094479916263	8.521027822104395	8.36221837411277	0.01409293395916415	336.1840361552137	5.614396720298084	36.28560521343059	-5.660581725575042e-11	1.213974676013634	0.009967422795106845	30.6612410703374	30.67120849313251	0.1014212967100866	36.28560519631777	6.292354466434256	51.57392980183736	-2.764732887072796e-13	1.262607486966133	0.03357178291920555	45.2480035524839	45.2815753354031	0.1496714103420675	51.57392980175378	13.11979829536251	15.33192147397318	-2.424903888798013e-10	0.9975811469610821	0.009976993035479831	2.202146185575191	2.212123178610671	0.01793473666721081	15.3319214441986	108.9245488542104	127.9951656689195	-8.565529063808697e-09	1.188593795604542	0.01080306182706494	19.05981375288202	19.07061681470908	0.08277851074678486	127.5592094187861	183.2037457941344	217.8737327941093	-9.465740635761222e-09	1.204398495626603	-0.008211842356157515	34.67819884233109	34.66998699997493	0.09393938753549246	210.3123382690354	8.088375962359899	34.10798699933598	5.527914237468678e-11	1.150899312077076	-0.004495233569843751	26.02410627054592	26.01961103697607	0.06122056859512291	31.24249005242053	13.60487040863216	16.41935384856158	-4.370358241967409e-13	0.8026550152207942	0.01648481583375779	2.797998624095666	2.814483439929423	0.003746928406851281	16.41935384823522	6.73087039631119	9.444018042887082	-2.839659063447186e-12	0.8951600394878576	0.04496929703073526	2.668178349545157	2.713147646575892	0.007886991599792906	9.444018041926423	1.640337287281287	44.02029213692454	-1.129691340473471e-10	1.379159036058461	0.03216493166345793	42.34778991797979	42.37995484964325	0.380306680152753	44.02029212434523	5.906114725831078	8.660320039536845	-1.688091680329684e-11	0.9183071214820475	0.09958504585429019	2.654620267851477	2.754205313705767	0.009497641402419812	7.414043756988119	4.009769379362182	173.7539189156321	1.33326683027235e-12	1.414366048332366	-0.08032420984634651	169.8244737461163	169.74414953627	0.5040390379583103	172.8392724292999	212.1784793148551	217.5035020112514	1.476622796259264e-08	0.9203019747011369	-0.3067132081316991	5.631735904527924	5.325022696396225	0.009650918093014322	163.1195288458475	0.5501011185413435	2.674201837522722	-2.494358317117751e-09	1.164847677299129	-0.008707842571013027	2.132808561552392	2.124100718981379	0.0684513059013577	2.674201759803405	6.699870018875209	37.36520433733236	1.165956220461339e-12	1.18955131446114	-0.02071185353506872	30.68604617199222	30.66533431845715	0.08341527549432563	33.90417406855286	6.638166147520126	39.84554286916079	2.278385813347938e-12	1.199476756342535	-0.01552381373607185	33.22290053537674	33.20737672164067	0.09031132213469878	36.21864261575188	0.7892975532188616	14.02236196687396	-4.087094601645802e-08	1.348991818515688	0.02168289187530342	13.21138152177979	13.2330644136551	0.2987533740999586	14.02236015949132	1.530965398393416	1.659150898018712	2.066961643509835e-09	0.7529786068334684	-0.002865535906468862	0.1310510355317653	0.1281854996252964	0.00250817120759055	1.659151006016708	431.4573869764913	432.1214915285677	-2.189648462547211e-11	0.6419492947522538	0.1475887797935846	0.5165157722829191	0.6641045520765038	0.001013901330507208	432.1214915174129	960.4160175819529	963.7854224120643	-2.673308241440964e-10	0.7771395655336782	0.2623851056409053	3.107019724470519	3.369404830111425	0.003049482320753712	786.8244928475463	9.119400654484394	163.8904226756613	-3.756023270184983e-11	1.334308207391885	0.1134970633872623	154.6575249577897	154.7710220211769	0.2656386192049206	151.9486446053524	10.819207637041	223.8477836047405	-5.109329626051817e-11	1.356529093882371	0.2716478210290605	212.7569281466704	213.0285759676995	0.3173237547609	216.6160827026311	416.5003594043397	430.3995436631516	6.445983080638484e-09	0.9056884986391589	0.2080088981855131	13.69117536062631	13.89918425881182	0.008582747562490984	394.433967213527	4.760312356552435	8.030801578259567	-3.988523053499726e-10	0.9623722466651886	-0.01608667234383146	3.286575894050962	3.270489221707131	0.0135246777734477	8.030801481336121	959.776867674467	1036.852533956134	1.295090923392195e-09	1.118918196777458	-0.2992718377426815	77.37493811940985	77.07566628166717	0.04739370205645658	982.2339160411227	91.70733183617538	138.4909546365684	7.511330035736563e-08	1.015268500555868	-0.281720572129018	47.06534337252202	46.783622800393	0.02066542733808275	127.2958891119187	263.6784341353746	263.9538459503059	3.725562747192157e-09	0.603734855770232	-0.002336848925617419	0.2777486638569527	0.2754118149313353	0.0007388195315758073	82.38187951275731	241.7748576569988	242.0312479642016	3.857595465284192e-09	0.5983424764799407	-0.009148253097049846	0.2655385602998703	0.2563903072028205	0.0007063403006579522	68.91260762333435	333.1568749502767	333.5649950482254	1.863398707557806e-08	0.6385088556348336	-0.01932971045077186	0.4274498083994471	0.4081200979486753	0.0009855495301468432	146.5584796014215	12.27948189621295	29.16111878789862	-2.951845781695717e-10	1.050636967730901	-0.005626243767112394	16.88726313545278	16.88163689168567	0.02743371483146421	24.10416857474341	2.578159238439499	3.028185161331831	4.354624473512647e-10	0.7805563059253665	-0.008878869277372017	0.4589047921697037	0.4500259228923317	0.003134829625078126	2.505519088177764	12.74099698517836	12.97740711697537	7.343900505774048e-08	0.7356937468033869	-0.009191121673421595	0.2456012534704308	0.2364101317970092	0.002180325128498646	7.7212396188655	1.762659333710858	2.623502853144321	-1.590381027011256e-07	1.038667647990289	-0.00137250976421923	0.8622160291976827	0.8608435194334635	0.02492588157751468	2.614244899462816	189.1680876892335	189.6401848483569	1.635379390241276e-08	0.5927923072427088	0.01937949953918829	0.4527176595842422	0.4720971591234305	0.0006743421870072387	101.8714904060137	17.28501874228916	58.91468104805806	-1.06670228205985e-10	1.122052864623346	0.1488805011375303	41.48078180463137	41.6296623057689	0.04859801067451959	46.78297967101988	8.517439185375585	29.14376572570347	-3.706662823899087e-10	1.121687465351591	0.05535433251546491	20.57097220781242	20.62632654032788	0.04845606785436985	23.57715097120897
0.08	356.1210280629653	357.5884002809891	-1.056044141023449e-12	0.8003401548570731	-0.08231655526792764	1.549688773291758	1.467372218023831	0.003677619627031765	357.5884002805441	332.6834695287559	341.0053809506258	1.074902722386639e-09	0.9669735677043823	-0.1628461457769141	8.484757567646867	8.321911421869952	0.01403294655958941	341.0053816005455	5.594832142400874	36.28223775407047	-4.692647659343407e-11	1.214040629645365	0.009977655308058761	30.67742795636154	30.6874056116696	0.1014748397146408	36.28223773988387	6.156440371260499	51.5189729558741	1.25535692951928e-12	1.262830263454577	0.0337991866968377	45.32873339791676	45.3625325846136	0.1499384486393179	51.51897295625361	13.07508732884348	15.29000706140851	3.693989558684052e-12	0.9977431609333797	0.009912622410891551	2.205007110154138	2.214919732565029	0.01795803663216511	15.29000706186208	108.1755889093365	127.2623228923555	-9.2140260976592e-09	1.188692314559917	0.01188676023659093	19.07484722278235	19.08673398301895	0.08284380247868954	126.8289345410184	183.8989143750211	218.5504084260978	-8.607320856057754e-09	1.204344664141189	-0.0117689376990937	34.6632629887758	34.6514940510767	0.09389892796774836	210.9648396726913	8.079875658633203	34.09218232479216	1.160357504526033e-10	1.150873626883863	-0.006450022156761762	26.01875668831572	26.01230666615895	0.06120798393755678	31.2278794841367	13.60345940538288	16.41823860941043	-7.558224879300468e-13	0.8026842803348321	0.01612011200150021	2.798659092026052	2.814779204027552	0.003747812869777342	16.41823860884602	6.72966847920915	9.447999248077339	-5.309121198227018e-13	0.8954238823483405	0.04449287855676955	2.673837890311419	2.718330768868189	0.007903720897701272	9.44799924789773	1.636136775005021	44.21116372586186	-9.358624986077757e-11	1.379733903739891	0.03201788486285152	42.54300906599399	42.57502695085684	0.3820598565576451	44.21116371544088	5.906011268287243	8.674935298181362	-1.003302649293936e-11	0.9190180959375894	0.09911328351779725	2.669810746376323	2.76892402989412	0.009551989558917883	7.428648578639696	3.991721916279706	173.0548741456306	-4.241718087882873e-12	1.413868907045554	-0.08720808365658608	169.1503603130075	169.0631522293509	0.5020382692893204	172.1432650195096	214.7346403613696	219.9836882435109	-6.517863471167118e-10	0.9192051756563544	-0.3333339779277021	5.582381860068967	5.249047882141265	0.009566341712177745	164.8262608584089	0.5464539517926503	2.659839194574384	-2.064320214767434e-09	1.164263977771776	-0.009482763306073248	2.122868006087806	2.113385242781733	0.0681322692961968	2.659839130254211	6.679978835215059	37.3111918661117	-9.582196147661648e-13	1.189428176970479	-0.02460818030314119	30.65582121119978	30.63121303089664	0.08333311360819748	33.85441246150507	6.621616810846938	39.80028480342909	-7.184391970227466e-13	1.199382478649088	-0.01917612163701898	33.19784411421917	33.17866799258216	0.09024321012502358	36.17690603484741	0.7809857666807046	14.12032477203375	-4.15937623232665e-08	1.349986994126454	0.02234576057551641	13.31699324477753	13.33933900535305	0.3011416071956473	14.12032293268695	1.555606762271699	1.683668699943033	2.197177273455253e-09	0.7528687407813799	-0.002872566985438732	0.1309345046567732	0.1280619376713345	0.002505940936122152	1.683668814744748	432.9235192863442	433.5969167643555	3.321938280009817e-10	0.6425418724466355	0.1543536145912979	0.5190438634200282	0.6733974780113261	0.001018863879775025	433.5969169335863	963.2771938404893	966.6722055870105	4.108979823058689e-11	0.7776666443125316	0.2747321847973716	3.120279561723847	3.395011746521219	0.003062496605459287	789.4487487702099	9.116263507825007	164.3751958341035	-2.895128581315021e-11	1.334700683705452	0.1149931886523749	155.1439391376261	155.2589323262785	0.2664740805969784	152.4054144700865	10.76563208444258	225.1835908604372	-3.439704077123906e-11	1.357341759598055	0.2731893653187586	214.1447694106758	214.4179587759946	0.319393699108859	217.917588698842	414.6361268984529	428.5680826625401	6.977007249719946e-09	0.9059515967649067	0.2118307855645422	13.7201249785227	13.93195576408725	0.008600895548758833	392.7772951738942	4.75765270034826	8.024122245899884	-4.825123703366963e-10	0.9622378123987769	-0.01656567177382487	3.283035217325447	3.266469545551622	0.01351010743843757	8.024122128646551	964.5392004890937	1041.37862950052	1.215808120846873e-09	1.1185498593388	-0.3076978178990755	77.14712682932537	76.8394290114263	0.04725416307045186	986.4844487833562	92.27081396369296	138.9514915091169	7.734456282382229e-08	1.015016395382489	-0.2896985029021377	46.97037604832602	46.68067754542388	0.02062372913305466	127.7133765494065	264.7523309068115	265.0274285996861	4.52481804802396e-09	0.6037216824184715	-0.002620495810282557	0.2777181886848433	0.2750976928745608	0.0007387384667308145	82.70022687394378	242.7438270818444	242.9997311282486	3.821143484961098e-09	0.5982928122516061	-0.009524487943123281	0.2654285343473142	0.255904046404191	0.0007060476284211182	69.12322509333094	333.4807325898532	333.8882840402952	1.723037479361977e-08	0.6384190747956675	-0.01958197667789357	0.427133427119915	0.4075514504420214	0.0009848200657389453	146.6142533436383	12.27833645617477	29.15723926812281	-2.945564625544961e-10	1.050618387837479	-0.00584761728664279	16.88475042923469	16.87890281194804	0.02742963288726228	24.10076421894527	2.576985893328353	3.026358442957121	3.832349437793425e-10	0.7804335413265739	-0.009077392387288536	0.4584499420160569	0.4493725496287684	0.003131722493139317	2.5038261583309	12.74091234441426	12.9762451070008	7.48158866942239e-08	0.7355238298352461	-0.009930206286280751	0.2452629688728147	0.235332762586534	0.002177322006982187	7.717292530486066	1.76680028387227	2.627005084626311	-1.702059081731822e-07	1.038586078798722	-0.001448083127822477	0.8616528838818635	0.8602048007540409	0.02490960155838061	2.617732935199822	188.4760646755791	188.9514622645804	1.917239064730403e-08	0.5928544485954395	0.0224446539694403	0.4529529350318606	0.4753975890013009	0.0006746926397818042	101.5277473193468	17.29238253253528	59.04138409282324	-9.740381418099631e-11	1.122404402591743	0.1513258504704145	41.59767570981754	41.74900156028796	0.04873496111288837	46.89219301984878	8.521648666595361	29.19263141526043	-3.578037449658567e-10	1.121950880182295	0.05658798482147466	20.61439476384359	20.67098274866506	0.04855835209743822	23.61960989810805
0.08199999999999999	355.8516832287195	357.3114315580461	1.921374170876788e-10	0.7999431369961046	-0.08498555257243255	1.544733881899007	1.459748329326574	0.003665861004171583	357.3114316390096	337.7576057840364	346.0387339653666	1.312408404174903e-09	0.9664285620165308	-0.166635933264071	8.447764114594248	8.281128181330176	0.01397176306134527	346.0387347588897	5.577853470003642	36.28154369014511	-3.847130947143285e-11	1.21410676528448	0.01002212967293824	30.69366809046852	30.70369022014146	0.101528558853279	36.28154367851463	6.037984490824488	51.482426929917	-1.38222766565832e-12	1.263054943625319	0.03414348065521298	45.41029895843731	45.44444243909252	0.1502082513161209	51.48242692949913	13.03249729774963	15.25017174461878	-2.353884448469401e-10	0.9979039320505211	0.009824691217452008	2.207849755651695	2.217674446869148	0.01798118772847783	15.25017171571622	107.4017710819406	126.506121183451	-9.199103701007516e-09	1.188800375413766	0.01299973442530023	19.09135036708511	19.10435010151041	0.08291547714066336	126.0753864979996	184.670381797713	219.2981068774435	-7.899653597931433e-09	1.204271638252306	-0.01528673696932158	34.64301181669988	34.62772507973056	0.09384406979272213	211.6856471268817	8.070773624821401	34.07365415281188	1.160671420086246e-10	1.150838418240169	-0.008544867888372892	26.01142539587885	26.00288052799048	0.06119073739364646	31.21072478090097	13.60249921408565	16.41764193304939	-8.413200691670397e-13	0.8027119454876424	0.0158591254382766	2.799283593525456	2.815142718963733	0.003748649168404541	16.41764193242113	6.728273375966269	9.451694723068057	-3.132449161169504e-12	0.8956847228682181	0.0439765624839722	2.679444784617815	2.723421347101787	0.007920294575507709	9.451694722008346	1.632006201176148	44.40182332078849	-8.661021899669663e-11	1.380305476396342	0.03181572297295242	42.7380013966394	42.76981711961235	0.3838109960165551	44.4018233111443	5.905355166504902	8.688875523138421	-1.481663056135396e-11	0.9197252395461261	0.09851503392482625	2.685005322708693	2.783520356633519	0.009606352376460653	7.44266553303691	3.973307405448443	172.3020794708676	2.193134562844534e-12	1.413330315555149	-0.09428850422884397	168.423060569648	168.3287720654192	0.499879643651544	171.3937421437302	217.5457031062934	222.715702400788	9.467149952868681e-09	0.9180178193422163	-0.3594395096252994	5.5294388041199	5.169999294494601	0.009475614961985585	166.7044552012499	0.5427284277569961	2.644571081671798	-1.823903375552938e-09	1.163629858800864	-0.01027861664921534	2.112121270564017	2.101842653914801	0.06778735878990903	2.644571024842543	6.659873722938761	37.25155840167297	1.519367964775142e-12	1.189283454829349	-0.02865150766693185	30.62033618640114	30.59168467873421	0.08323665305075352	33.79942097047078	6.604468469885637	39.74887569968436	1.756150780352073e-12	1.199267869438668	-0.02300234433678304	33.1674095741355	33.14440722979872	0.09016047852997243	36.12945083845794	0.7734299857899479	14.22278691741213	-3.069897241969599e-08	1.351010081326032	0.02290979665739994	13.42644713496479	13.44935693162219	0.3036167244987015	14.22278555985144	1.580578326595931	1.708508478471142	1.937191539125305e-09	0.7527584538370713	-0.002887478447934331	0.1308176303231452	0.1279301518752109	0.002503704091237085	1.708508579688697	434.4636862228277	435.1468862327467	-1.556876849662103e-10	0.6431617528688678	0.161498717681563	0.5217012922374907	0.6832000099190537	0.001024080314119023	435.1468861534341	966.2588820007554	969.6807413208804	-3.043350016440627e-10	0.778218507759618	0.2876363599668427	3.134222960158097	3.42185932012494	0.003076181792805085	792.1860039598932	9.112940616668396	164.8674476686585	-2.84280932127956e-11	1.335098154653987	0.1164046582286296	155.6381023937615	155.7545070519901	0.2673228517450841	152.8692483846563	10.71658554322853	226.5401797305234	-3.657574243476347e-11	1.358158719720765	0.2745254934535515	215.5490686938413	215.8235941872949	0.3214881903445799	219.2393421891041	412.7347310860867	426.700070316803	7.372335741884228e-09	0.9062195006513543	0.215673160310865	13.74966607040547	13.96533923071634	0.00861941431925675	391.0873112232528	4.755070163403202	8.017438648208975	-5.178386469628649e-10	0.9620994999840097	-0.0170278867397487	3.279396371545523	3.262368484805774	0.01349513312528393	8.017438522371151	969.4250958232957	1046.022832451753	1.080687983545658e-09	1.118171460474014	-0.3160540661516309	76.91379069460908	76.59773662845744	0.04711124000625912	990.8454770976716	92.83988002743656	139.4190756200454	8.528682974434654e-08	1.014760260533257	-0.2948911147042038	46.87408670731309	46.57919559260888	0.02058145045754634	128.1372171707357	265.8853449204061	266.1600335484612	7.588038419825693e-09	0.603706654208868	-0.002994798359572213	0.2776834264146455	0.2746886280550733	0.000738645998080102	83.03448280595191	243.7572899240195	244.0126955114581	3.813429683141578e-09	0.5982411303617592	-0.009908497441542548	0.2653140848800912	0.2554055874385487	0.0007057431895064945	69.34322446568834	333.802323714998	334.2094416745637	1.640452890194766e-08	0.638328470407283	-0.01969641443877039	0.4268143740044442	0.4071179595656738	0.0009840844410132692	146.6680443070359	12.27696672010478	29.15298157299322	-2.913095598078286e-10	1.050599015535635	-0.006116104146817774	16.88213095703526	16.87601485288844	0.02742537749947376	24.09703888902503	2.575817590586383	3.024529307413752	3.536680566462724e-10	0.780308072557408	-0.00927381727701361	0.4579855341043821	0.4487117168273685	0.003128550071093437	2.502127353712673	12.74288297517474	12.97720498328541	7.656245588905097e-08	0.735341608961157	-0.01057869117290566	0.2449006992835828	0.2343220081106771	0.002174105958702578	7.714367653955573	1.771152920509741	2.63069180813934	-1.803212313078451e-07	1.038500216656952	-0.001521609717445173	0.8610604973470445	0.8595388876295993	0.02489247620218797	2.621404767414043	187.7492430267347	188.2286018100654	2.281795355441041e-08	0.5929266696696555	0.0261322626816242	0.4532265206490855	0.4793587833307097	0.0006751001571815509	101.169684656487	17.29832743921811	59.16849223159748	-1.025058787851307e-10	1.122761306749841	0.1534740194126956	41.71669077296667	41.87016479237937	0.04887439665527017	47.00188674635996	8.525553704124807	29.24215933013287	-3.545909538216208e-10	1.122219947593697	0.05776193513146342	20.6588436908766	20.71660562600807	0.04866305401442141	23.66267489630565
0.08400000000000001	355.5382046421651	356.990153743424	5.129230373768223e-14	0.799533371821995	-0.08768727604892548	1.539636377307869	1.451949101258944	0.003653763941034557	356.9901537434457	343.0358399012766	351.275767329352	8.561861220002243e-10	0.9658714202245349	-0.1701858211541406	8.410113249229466	8.239927428075326	0.01390949226841173	351.2757678470288	5.563159004745251	36.28328093150797	-3.159998651636187e-11	1.214173315350339	0.01010326074160083	30.71001866602111	30.72012192676272	0.1015826433102876	36.2832809219548	5.934859493172512	51.4624306892431	4.609090886731337e-13	1.263282266153607	0.03459808203222706	45.49297311403836	45.52757119607059	0.1504817210053039	51.46243068938244	12.9923682684976	15.2127536535762	-5.454453555486793e-11	0.9980631135940413	0.009717485308433948	2.210667899770161	2.220385385078595	0.01800413928046198	15.21275364687886	106.6054288977964	125.7289412406783	-9.869291606179331e-09	1.188918243571891	0.01414477656966341	19.10936756631224	19.12351234288191	0.0829937274813638	125.3009375918504	185.5151095275619	220.1138578161986	-7.170677940315784e-09	1.204179633601253	-0.01876609791622399	34.61751438655285	34.59874828863662	0.09377500008749805	212.4718926947668	8.061145804666566	34.05229895323182	1.789997317036551e-10	1.150792955777006	-0.0108089154382146	26.00196206400347	25.99115314856525	0.06116847532046737	31.19092747625179	13.6020445551392	16.41763789452115	-6.029308996513549e-13	0.8027382828789634	0.0157150882472217	2.799878251134728	2.81559333938195	0.003749445501708405	16.41763789407092	6.72670655620994	9.455126256090297	-4.43312053732825e-13	0.8959423385688075	0.04342584416829242	2.684993855712064	2.728419699880356	0.007936697331011088	9.455126255940323	1.627970398728795	44.59200896328934	-7.152206604743583e-11	1.380872902246229	0.03157557439410531	42.93246299016644	42.96403856456054	0.3855573691612864	44.59200895532523	5.904161412201532	8.702141473992304	-7.742018831580211e-12	0.9204276677691484	0.09779614324542193	2.70018391854535	2.797980061790772	0.009660658019340984	7.456092224362013	3.954597052063623	171.4948558805777	-4.185318758231915e-12	1.412749168705454	-0.1015433313766506	167.6418021598907	167.540258828514	0.4975608686919371	170.5900281201579	220.6005183754592	225.6887117397493	5.108827833000262e-08	0.9167420540408588	-0.3849179889783277	5.473111353268394	5.088193364290067	0.009379088487063508	168.7450569610449	0.5389316182219018	2.62839614577181	-1.26369043007557e-09	1.162944004577946	-0.01109443105660071	2.100558958606509	2.089464527549908	0.06741627281107453	2.628396106397692	6.639632090560304	37.18624928110611	-7.943090629680682e-13	1.189116421415563	-0.0328144171264606	30.57943160767227	30.54661719054581	0.08312546027327662	33.73914644718588	6.587048997747334	39.69153637112511	-2.78915779361455e-12	1.199132186091144	-0.02692746614664851	33.13141483952442	33.10448737337778	0.09006263240515401	36.07647374111378	0.7669902882754781	14.33029142214204	-3.104209500559563e-08	1.352060409267812	0.02354995084334343	13.53975118302322	13.56330113386656	0.3061789067050693	14.33029004940789	1.605775366252329	1.733587926269267	2.092045606194581e-09	0.7526478720344221	-0.002887986988352901	0.1307005470052905	0.1278125600169376	0.002501463246626123	1.733588035577891	436.0760468408107	436.7695594048507	2.466838955328399e-10	0.6438104239892055	0.1690162704324401	0.5244962936075278	0.6935125640399679	0.001029566798288374	436.7695595305198	969.3564417885193	972.8064044560575	2.938183030209984e-11	0.7787962343117727	0.3010767467353812	3.148885920802805	3.449962667538186	0.003090573217134895	795.0331523218359	9.109406051104591	165.3668546954601	-2.069311388908091e-11	1.335500330332284	0.1177318516131474	156.1397167927423	156.2574486443555	0.268184420920945	153.3398425042723	10.67141234500199	227.9160211113416	-2.176814284382544e-11	1.358979354906969	0.2756531757211569	216.9689555906185	217.2446087663397	0.3236059302712935	220.5798593032205	410.7969444205399	424.7961958851851	7.375960037192542e-09	0.9064921760624252	0.2194530728135084	13.77979839183172	13.99925146464523	0.008638303720747951	389.3646322543421	4.752572204725416	8.010769181294865	-5.922991402895761e-10	0.961957473329731	-0.01746701934611688	3.275663995915568	3.258196976569451	0.01347977392490277	8.010769037362707	974.4311980198669	1050.781962701421	8.737686130189104e-10	1.117783125059342	-0.3242958867517428	76.67506056830595	76.35076468155421	0.04696501301399388	995.3139710613161	93.43788313365322	139.9026190075781	8.719027189824091e-08	1.014495232963477	-0.309925913333702	46.7746617872586	46.4647358739249	0.02053779501356672	128.5754591889329	267.0692999026625	267.343780433465	1.082974543376025e-08	0.6036901797386168	-0.003164792748123925	0.2776453235507057	0.2744805308025818	0.0007385446433527856	83.3826672359024	244.8168913811268	245.0717703457015	3.603230352977604e-09	0.5981873429164356	-0.01031605832881884	0.265195022903513	0.2548789645746942	0.0007054264811827083	69.57286995285716	334.1184936645251	334.5252856377974	1.584848596802857e-08	0.6382375890456778	-0.01970260452483839	0.4264945777971353	0.4067919732722969	0.0009833471029781064	146.7189807018459	12.2753577916621	29.14830979274681	-2.908231711007403e-10	1.050578697952995	-0.006432101467651431	16.87938410255236	16.87295200108471	0.0274209151764814	24.09296128444429	2.574653556019642	3.0226993562848	2.994233437580984e-10	0.7801799430377304	-0.009465958309698388	0.4575117585748563	0.4480458002651579	0.003125313657809164	2.500424057580674	12.74659464177477	12.97997041925153	7.83648649721469e-08	0.7351486295445404	-0.01114183873847593	0.2445176162152375	0.2333757774767616	0.002170705138762072	7.712304089292306	1.775712037077943	2.634555670974214	-1.899949253342248e-07	1.038410092605598	-0.001595510380366699	0.8604391442766375	0.8588436338962708	0.02487451344978449	2.62525304806143	186.9836267090717	187.4675556189998	2.691910466756653e-08	0.593010713978675	0.03038381618585641	0.4535450937421799	0.4839289099280363	0.0006755746853378331	100.7957810267442	17.30277981964009	59.29569219802434	-9.379200888171013e-11	1.123122867559376	0.1553067170845437	41.83760566129971	41.99291237838425	0.04901605799284076	47.11179512165314	8.529131787677128	29.29228346012669	-3.416866442562672e-10	1.122494383998626	0.05887344852016475	20.7042782239294	20.76315167244956	0.04877007758113945	23.70628975030083
0.08600000000000001	355.1837415409252	356.6277192807112	1.169768726327902e-10	0.7991107120984362	-0.09041820193094192	1.534395941717016	1.443977739786074	0.003641327683435438	356.6277193300033	348.5088805079939	356.7072887105116	1.012011252576883e-09	0.9653029883167914	-0.1734637714321483	8.371871973949906	8.198408202517758	0.01384624499610134	356.7072893224052	5.55047143120157	36.28722962128134	-2.631171669431609e-11	1.214240519046297	0.01021952311996144	30.72653866695981	30.73675819007977	0.1016372881928288	36.2872296133269	5.84511072672709	51.45727771757407	-1.795286141970109e-12	1.263512930226531	0.03515062408942067	45.57701636675755	45.61216699084697	0.1507597193958765	51.45727771703132	12.95513152859051	15.17816972844982	-2.08986827843205e-10	0.9982203255434224	0.009583500926957892	2.21345469893236	2.223038199859318	0.01802683555260133	15.17816970278903	105.7889302449564	124.9331889564602	-9.764112629540023e-09	1.189046175612998	0.01531635507166862	19.12894235643212	19.14425871150379	0.08307874258147513	124.5079858672002	186.4299487477392	220.9945895011332	-6.505534666523261e-09	1.204068866535675	-0.02220142572714578	34.5868421791212	34.56464075339405	0.09369191248558449	213.3206100722315	8.050946102459674	34.02795801597844	2.050514757989674e-10	1.150736525783514	-0.01320863635998848	25.99022054987876	25.97701191351877	0.06114085392346684	31.16833858443461	13.60214946691901	16.41829761812479	-3.48339759814742e-12	0.8027635972532651	0.01569822250534918	2.800449928700429	2.816148151205779	0.003750211061380964	16.41829761552358	6.724987724120176	9.458312998890968	-2.836474111145293e-12	0.8961965354889452	0.04284476784526109	2.69048050692553	2.733325274770791	0.007952915576706309	9.458312997931385	1.623985092423721	44.78139249913807	-6.389100359882605e-11	1.381435426232199	0.03128942909510828	43.12611797761924	43.15740740671435	0.3872964985353539	44.7813924920237	5.902446710001374	8.714733967024051	-9.69259048022586e-12	0.9211245312961173	0.09696046866587157	2.715326788356805	2.812287257022677	0.009714835842442263	7.468926415598176	3.935610210993269	170.6326493132435	-1.26221255669634e-12	1.412124448088296	-0.1089677843229979	166.8060068865732	166.6970391022502	0.4950802283213223	169.7315718072377	223.897544284303	228.9003541912413	5.850012024799511e-08	0.9153787239121636	-0.4107398905637903	5.413549797502137	5.002809906938347	0.009277019834353695	170.9450438206203	0.53506922918392	2.611316133082773	-1.254233994441023e-09	1.162205206536543	-0.01192797284955244	2.088174876748406	2.076246903898853	0.06701881258381463	2.6113160940033	6.61917503694851	37.11503498866325	1.053518383642427e-12	1.188926404886229	-0.0371051840549501	30.53296513576969	30.49585995171474	0.08299914834852495	33.67337757367999	6.569078612174686	39.62776071231701	1.774483338046196e-12	1.198974729665074	-0.03101088651679125	33.08969298665911	33.05868210014232	0.08994921799420684	36.01751115028916	0.7611636334002632	14.44234561441437	-2.238003699028823e-08	1.353138536460376	0.02413348029011126	13.657048500724	13.68118198101411	0.3088313900489356	14.44234462473113	1.631198026044733	1.758884873047026	1.829736126501835e-09	0.7525371160494886	-0.002896536039205434	0.1305833830414986	0.1276868470022932	0.002499220858541529	1.758884968650075	437.7586349409057	438.4629678253535	1.246525105358387e-11	0.6444893158676288	0.1768957986597239	0.527437085788048	0.7043328844477719	0.001035339464418967	438.4629678317037	972.5650754546879	976.044411224487	-1.274268468520745e-10	0.7794008490962343	0.3150317057029532	3.16430406409621	3.479335769799163	0.003105705839249194	797.9869282278013	9.105637408279991	165.8730792231135	-1.913902369921061e-11	1.335906913411807	0.1189702984693188	156.6484715163642	156.7674418148335	0.2690582542655157	153.8168795659414	10.62952294965025	229.3096077803385	-2.180289282449621e-11	1.359803036463102	0.2765668685731865	218.4035179621151	218.6800848306883	0.3257455584475763	221.9376768530848	408.8233229163983	422.8571833322559	7.23575263594789e-09	0.9067695908954545	0.2233384382537353	13.81052197760392	14.03386041585765	0.008657563775049473	387.6099079688212	4.750175006365446	8.004133040490977	-6.206254885010587e-10	0.9618119136724277	-0.01788513873543323	3.271843172860963	3.25395803412553	0.0134640507521209	8.004132889675349	979.5533360075653	1055.6520916315	6.50215326025716e-10	1.117385024940666	-0.3323405951789039	76.4310962191134	76.09875562393449	0.0468155799551889	999.8861966284951	94.101447894202	140.4255641332623	9.049572163855046e-08	1.014208768792257	-0.3433155047302985	46.66743174379062	46.32411623906032	0.0204907124999174	129.0493642523987	268.2730293510384	268.5477535650298	1.082114164940862e-08	0.603673967673414	-0.002883618499141762	0.2776078324905897	0.274724213991448	0.0007384449160414512	83.73730116385356	245.9244143895975	246.178749472775	3.545308407959524e-09	0.5981313546158451	-0.01073606042214087	0.2650711435996029	0.2543350831774621	0.000705096958627979	69.81245444329919	334.4264251789148	334.8329766693412	1.554026735073322e-08	0.6381468908525562	-0.0196241674239495	0.4261756578504123	0.4065514904264628	0.000982611785292916	146.7662651450227	12.27349960447521	29.14318689922613	-2.883637981176967e-10	1.050557271882328	-0.006800573886262226	16.87648786863718	16.86968729475092	0.02741621018345341	24.0884990789662	2.573497254516735	3.020870407247513	2.693634412742618e-10	0.7800491986389093	-0.00965566180412117	0.4570288145348995	0.4473731527307783	0.003122014613411407	2.498717849107769	12.75174326425862	12.98423794585178	8.053495897941687e-08	0.7349463852890834	-0.01162209412383892	0.2441167757170037	0.2324946815931648	0.002167146677237671	7.710947937142778	1.780476421492838	2.638593466590824	-1.983936195326663e-07	1.038315636746538	-0.001671361434646101	0.8597884065326327	0.8581170450979866	0.02485570121318043	2.629274608765447	186.1754297094043	186.6645478165639	3.126977546341614e-08	0.5931082695600256	0.03520295662783721	0.4539151505317053	0.4891181071595425	0.00067612590064716	100.4046144259072	17.30567654675806	59.42266063937586	-9.120704885789976e-11	1.123488317666455	0.1568069391735609	41.96017715344424	42.11698409261781	0.04915966017256067	47.22164268060514	8.532354112719034	29.34293781285406	-3.327828568266966e-10	1.122773985047327	0.05991320779458205	20.75067049234044	20.81058370013503	0.04887935714670077	23.75039909260995
0.08799999999999999	354.7916622447148	356.2275018365079	1.124100812432971e-12	0.7986750315180066	-0.09317298713084599	1.529012578924006	1.43583959179316	0.003628552240386347	356.2275018369816	354.1673172349993	362.3239189562386	7.174036920076787e-10	0.9647241094446982	-0.1765044707655537	8.333106192004827	8.156601721239273	0.0137821302418448	362.3239193900032	5.539560817423628	36.29322053144902	-2.146559319182728e-11	1.214308613878024	0.01037292574796873	30.74328678827742	30.75365971402539	0.1016926876522829	36.29322052495963	5.767099695979597	51.46555635345344	-9.192646643896296e-14	1.263747553978519	0.03579506433209027	45.66266159314176	45.69845665747385	0.151043016797211	51.46555635342565	12.92111458503926	15.14675305644406	-1.071024657850472e-10	0.9983752317049734	0.009434416239054787	2.216204055165743	2.225638471404798	0.01804922688173882	15.14675304329331	104.9548123576519	124.1214428516848	-1.037953101246103e-08	1.189184404269134	0.01651534015311515	19.15011515387985	19.16663049403297	0.08317069797326385	123.6991007072059	187.4116017072585	221.9370768607941	-5.978945449847117e-09	1.203939566032417	-0.0255971390700833	34.55107229260565	34.52547515353556	0.09359501583744073	214.2286847700819	8.040294230225612	34.00055637051501	3.537746623427651e-10	1.150668384394079	-0.01578714233173628	25.97604928262114	25.96026214028941	0.06110751663878911	31.14288581241356	13.60286600721309	16.4196929808302	-4.63878935264006e-13	0.8027882247495	0.01582076808627028	2.801006205530839	2.816826973617109	0.003750955997221885	16.4196929804838	6.723137595863759	9.461276814392971	-3.742423038133325e-13	0.8964471468594005	0.04223851824423276	2.69590070028498	2.738139218529213	0.007968937376561827	9.461276814266364	1.620047069748475	44.96968475234789	-5.484451781612165e-11	1.381992261145189	0.03096301297081584	43.3186746696286	43.34963768259941	0.3890257646061716	44.96968474624086	5.900227272611323	8.726655699944592	-6.004700209283342e-12	0.9218150153033168	0.09601390086070663	2.730414526472563	2.826428427333269	0.009768816416587832	7.481167613848191	3.916430651260992	169.715179476917	-3.415823179864219e-12	1.411455217676519	-0.1165364615779146	165.9152852872339	165.798748825656	0.4924365666151134	168.8180946048319	227.4516096045584	232.3653163477901	1.316523695615857e-08	0.9139259703572883	-0.4370856169870301	5.350792360218656	4.913706743231626	0.009169474506018358	173.313629303697	0.5311501707359323	2.593338427357742	-6.276404951321979e-10	1.161412368119192	-0.01277785750817917	2.074966114129988	2.062188256621809	0.06659488468570379	2.593338407801694	6.598579124899659	37.03788862610914	-5.746930709094045e-13	1.188712775470116	-0.04149916615208289	30.48080866736156	30.43930950120948	0.08285736904738299	33.602087261457	6.55088697865915	39.55780016295885	-1.871003352249545e-13	1.19879484077801	-0.03517820655047089	33.04209139085017	33.0069131842997	0.08981982041049348	35.95278839827887	0.7561329178186986	14.55926042290364	-2.025835249552799e-08	1.354243961464527	0.02475669943380466	13.77837080565113	13.80312750508494	0.3115748917705997	14.55925952704489	1.656747631914619	1.784323403039904	2.007952269733604e-09	0.7524263121876006	-0.002890501139647313	0.130466272264932	0.1275757711252846	0.002496979488401331	1.784323507954681	439.5091773267928	440.2248375370401	1.837923147007814e-10	0.645199845422831	0.1851281320200547	0.5305320782271752	0.7156602102472298	0.001041414819946004	440.2248376306701	975.8795381250661	979.3895287148689	1.992739306899693e-11	0.7800333466127665	0.3294773375453433	3.180513252257496	3.509990589802839	0.003121614857251979	801.0436838800297	9.101611949008573	166.3857710793692	-1.550143347017752e-11	1.336317597371891	0.1201188033146313	157.164040327046	157.2841591303606	0.2699437914355436	154.3000304779048	10.59041834841193	230.7194719110866	-1.530453541676025e-11	1.36062912033429	0.2772634573576971	219.851790105317	220.1290535626746	0.3279056345419238	223.3113692966854	406.8115307746296	420.8811635358877	6.790911916132458e-09	0.9070521947231037	0.227742329451224	13.8418904318068	14.06963276125803	0.008677228085582167	385.8214492965104	4.747884403982809	7.997548660442104	-6.902400040420531e-10	0.9616630229645762	-0.01827525640428257	3.267939512863578	3.249664256459296	0.01344798669478473	7.997548492709742	984.7851293352397	1060.62717735611	4.195408465079709e-10	1.116977475913491	-0.3400969124632531	76.18214493333387	75.84204802087062	0.04666309229766603	1004.556433172241	94.84496195254752	141.0089460194483	9.127204737835459e-08	1.013889645022708	-0.3842814104483965	46.5482654773492	46.1639840669008	0.02043838903547767	129.5779763163792	269.4606933487664	269.7359418506001	9.576757969975702e-09	0.6036599861480419	-0.002327001715589809	0.2775755035492961	0.2752485018337062	0.0007383589201164619	84.08970620862432	247.081771273359	247.3355327647678	3.24667567830339e-09	0.5980730662125218	-0.01118074263527172	0.2649422340440446	0.2537614914087729	0.0007047540554574264	70.06228595028696	334.7238795596747	335.1302548847107	1.52738575120992e-08	0.6380566989848597	-0.01948342263463858	0.4258587476706661	0.4063753250360275	0.0009818811014263888	146.8092276835089	12.27137628547652	29.13757355817462	-2.870699025714352e-10	1.050534566822579	-0.007222018501550593	16.87341929119965	16.8661972726981	0.02741122521474153	24.08361796065084	2.572347754363569	3.019044204961008	2.175682273231061e-10	0.779915889587113	-0.009840466397453434	0.4565369169948929	0.4466964505974395	0.003118654406659969	2.49701023903281	12.75801868488843	12.98970368540117	8.276516860750149e-08	0.7347363764522707	-0.01201623139679212	0.2437012319095385	0.2316850005127464	0.002163457687085521	7.710145482939011	1.785440460664398	2.642801064273574	-2.066402228217967e-07	1.038216791422611	-0.00174735103052591	0.8591079546397025	0.8573606036091765	0.02483602996754358	2.633465292751474	185.3209475791355	185.815888496361	3.561999986634312e-08	0.5932210363193035	0.04059764944468881	0.4543432677808341	0.4949409172255229	0.0006767635994776809	99.99478739589468	17.30694420642091	59.54905098785932	-9.055680511016462e-11	1.123856864506366	0.15795604379957	42.08415073763883	42.2421067814384	0.04930490501380844	47.33113463261697	8.535232691265795	29.39404737689491	-3.245891472269946e-10	1.123058166848659	0.0608854172772026	20.79792926835192	20.85881468562912	0.04899067781905368	23.79493599919349
0.09	354.3652218842188	355.792762192241	4.646838469568593e-11	0.7982262290736626	-0.09594635630473	1.523486664326846	1.427540308022116	0.003615438502757177	355.792762211822	360.003842002764	368.1183748324364	7.558457193468371e-10	0.9641355207203776	-0.1793409781128641	8.293873807785161	8.114532829672298	0.01371724377375535	368.1183752894443	5.530215674652584	36.30110135351824	-1.90185922566144e-11	1.214377843265	0.01056236657049753	30.76032331229516	30.77088567886566	0.1017490410905977	36.30110134776862	5.699322490104612	51.48597393938082	-2.052052971990292e-12	1.263986719416087	0.03652115781413545	45.75013029146207	45.78665144927621	0.1513323458816025	51.48597393876045	12.89069922645365	15.11886787992972	-1.809617872217117e-10	0.998527485853334	0.009258989229667407	2.218909664246403	2.228168653476071	0.01807126192496343	15.11886785771003	104.1057194696409	123.2963786512229	-1.026671647696986e-08	1.189333141378429	0.0177354603242223	19.17292372125783	19.19065918158205	0.08326975766315885	122.8769490289625	188.4567336819883	222.9380603319578	-5.402444380742111e-09	1.203791943835923	-0.02895242598415653	34.51027907595367	34.48132664996951	0.09348451154610449	215.1929685785613	8.029172966053761	33.96997927167792	4.496293892763958e-10	1.150587806314971	-0.01849523492600081	25.95930154055016	25.94080630562416	0.06106811831011606	31.11446042893804	13.60424481442925	16.42189253465712	-5.267505182038335e-12	0.8028125323399848	0.01609235629817415	2.801555363929697	2.817647720227871	0.003751691400444325	16.42189253072364	6.72117653730243	9.464038818987738	-2.097846202309128e-12	0.896694033899341	0.04161130101408925	2.70125098067122	2.742862281685309	0.007984752517431254	9.464038818278034	1.616134458856495	45.15657860202214	-4.648031959320065e-11	1.382542658779956	0.03059400211814616	43.5098501410475	43.54044414316564	0.3907426265487375	45.15657859684648	5.897520557576245	8.737909342868088	-4.850484597307414e-12	0.9224983414808314	0.09496064941734612	2.745428135874495	2.840388785291841	0.009822531774668393	7.492815425700517	3.897087944657016	168.7423143659527	-3.383349156393933e-12	1.410740647670128	-0.1242415439375805	164.9694679652333	164.8452264212957	0.4896293808040847	167.8494656812106	231.2894492547587	236.1091615307288	-8.342932455995822e-10	0.912380434043543	-0.4651104271367762	5.28482270310691	4.819712275970134	0.009056424503638484	175.8677512099444	0.5271835406197062	2.574475220395901	-8.624531089296283e-10	1.160564519887791	-0.01364159647452338	2.060933276250718	2.047291679776195	0.06614450854991084	2.574475193523552	6.577801882174248	36.95465669423502	9.695161340417258e-13	1.188474966133965	-0.04599873558325645	30.42285354764403	30.37685481206077	0.08269982700855372	33.52513409421977	6.532212968216409	39.4812036847453	1.166691743215154e-12	1.198591913042933	-0.03948477743898669	32.98847549396788	32.94899071652889	0.08967407387852763	35.88189282681672	0.7515936310424945	14.68076101669505	-1.596154997063337e-08	1.355376831372281	0.02534394222822053	13.90382344342434	13.92916738565256	0.3144117940856754	14.68076031084821	1.682418259460123	1.809874998461227	1.736190385903669e-09	0.7523155829853142	-0.002892605056242046	0.1303493440573467	0.1274567390011046	0.002494741612428581	1.809875089176545	441.3252394277123	442.0527289375607	1.5442980227931e-10	0.6459433568236019	0.1936998818456233	0.5337896280027276	0.7274895098483509	0.001047809269503716	442.0527290162325	979.2943597075001	982.8362969887108	1.660793724767018e-11	0.7806946571124458	0.3443885058004319	3.197548775410247	3.541937281210679	0.003138334907746013	804.1995490350895	9.097310612282438	166.9045638391131	-1.300182184138521e-11	1.336732065634966	0.1211730973293396	157.6860801295013	157.8072532268306	0.2708404431331062	154.788950778091	10.55365330139965	232.144154049929	-1.10825792987157e-11	1.361456953224409	0.2777387443302454	221.3127620041991	221.5905007485293	0.330084652130643	224.699518721503	404.7554807153589	418.8630406495088	6.207306973982085e-09	0.907341040881148	0.2335347921339322	13.87402514201595	14.10755993414988	0.008697372747998226	383.9946566549263	4.745716030084496	7.99103514499548	-7.237732982390277e-10	0.9615110201068371	-0.01863993635726841	3.263959051268252	3.245319114910984	0.0134316065891058	7.99103496911433	990.1186937759376	1065.699764569867	1.61273105980797e-10	1.116560885136474	-0.3474372053713515	75.92850799930109	75.58107079392974	0.04650773458657471	1009.317631801409	95.64991656991054	141.6532434908274	9.526769721018846e-08	1.013537481647187	-0.4137873626670672	46.41711428358394	46.00332692091688	0.02038080323516582	130.1617178492623	270.6073095308744	270.8832773146897	8.933790068832437e-09	0.6036495521049853	-0.001583595855193503	0.277551379670506	0.2759677838153125	0.0007382947498965949	84.43382505904177	248.2913070684511	248.5444748587371	3.088679978446862e-09	0.5980123578527762	-0.01164024616295156	0.2648080364490052	0.2531677902860536	0.000704397085947911	70.32276338565701	335.0088757772158	335.4151221889977	1.501266394532408e-08	0.6379672708513596	-0.01929833495205154	0.4255447467338644	0.4062464117818129	0.0009811571252550358	146.847253917914	12.26897670951754	29.13142935716717	-2.853067296304523e-10	1.050510401794367	-0.007701364339683184	16.87015401198932	16.86245264764963	0.02740592069985461	24.07828262124751	2.571208549582227	3.017222565583644	1.853744449609174e-10	0.7797800693713387	-0.01002227672051773	0.4560362927219351	0.4460140160014173	0.003115234586626098	2.495302814221822	12.76508867701715	12.99604616742211	8.519841916687643e-08	0.7345201846932794	-0.01231669222151183	0.2432741826264775	0.2309574904049657	0.00215966655707373	7.709734657264358	1.790587298844474	2.647166861199336	-2.134930629504872e-07	1.038113650483011	-0.001818942770144792	0.8583985051250067	0.8565795623548619	0.02481552042702276	2.637813582013447	184.4161981701546	184.9176834926909	3.991801039715526e-08	0.5933508312280948	0.04664881206094976	0.4548365104753838	0.5014853225363336	0.0006774983054259168	99.56481052772597	17.30651989797967	59.67450660350715	-8.149247943123328e-11	1.124227657684964	0.1587373335831364	42.20924937194435	42.36798670552749	0.0494514679400807	47.43996647231637	8.537721425593903	29.44552439716595	-3.112014049233558e-10	1.123346723895377	0.06177727304815971	20.84602569852388	20.90780297157205	0.04910397163231742	23.83982739749639
0.09199999999999998	353.9078446985188	355.3269321046241	-2.050470904180202e-12	0.7977642321892248	-0.09873157204225415	1.517818978147498	1.419087406105244	0.003601988322119454	355.32693210376	366.0123810957083	374.0846387440434	5.772267108739015e-10	0.9635378959241266	-0.1819700367374885	8.254227685072566	8.072257648335077	0.01365167302327896	374.0846390930527	5.522260119126288	36.31075793524226	-1.495395474115924e-11	1.214448449635925	0.01078939899772704	30.77770841711824	30.78849781611597	0.1018065475649949	36.31075793072144	5.640518273933869	51.51746229014619	-5.490330412527555e-13	1.264230940450724	0.03732320247443964	45.83962081373788	45.87694401621232	0.1516283627581423	51.51746228998021	12.8640892663384	15.09473131064369	-1.402398475125466e-10	0.9986768165667083	0.009075518294494928	2.221566526010794	2.230642044305289	0.018092899959903	15.09473129342411	103.2443605176274	122.4607419303498	-1.076619360329545e-08	1.189492577122867	0.01897835059109888	19.19740306213122	19.21638141272232	0.08337607367483842	122.0442667044276	189.5619272888682	223.9941932364018	-5.038406580837318e-09	1.203626207370395	-0.03227166987948371	34.46453761741306	34.43226594753358	0.0933606030172959	216.2102287181985	8.01766894244501	33.93612166721458	2.021182610167926e-09	1.150494070527738	-0.02137989072745709	25.93983261549703	25.91845272476957	0.0610223185178274	31.08296337196749	13.60633322450379	16.42496350206209	-3.649372470881929e-13	0.8028369163730166	0.01652392093112942	2.80210635662718	2.818630277558309	0.003752429260060261	16.42496350178958	6.719124768633729	9.466621315489109	-3.255312686079037e-13	0.8969370849784288	0.04096808236328732	2.706528464492093	2.74749654685538	0.008000352475571371	9.46662131537898	1.612240244374192	45.34178208163524	-4.293165822844003e-11	1.383085870198979	0.03018511968305594	43.699356717578	43.72954183726105	0.3924445008880363	45.34178207685473	5.894343298429114	8.748498878129872	-4.714270640526763e-12	0.9231737671551337	0.09380654447446564	2.760349035226293	2.854155579700759	0.009875915436791815	7.503870713272682	3.877678692625282	167.7142211388071	-2.690681011330298e-12	1.409980009048057	-0.1320542267602998	163.9685966729421	163.8365424461818	0.4866587948092727	166.8258520322427	235.4575811541254	240.1781969380776	-1.698577611897178e-09	0.9107357806084231	-0.4948966079942697	5.215512391946471	4.720615783952201	0.008937649733771714	178.63895142601	0.5231769210528457	2.554740643527443	-3.177829943634691e-10	1.159660839486437	-0.01451705076005028	2.046080773234648	2.031563722474597	0.06566782571691721	2.554740633625947	6.556921229401615	36.86534883526956	-4.402589404151058e-13	1.188212463838439	-0.05058094104625972	30.35900854691421	30.30842760586795	0.08252627423818497	33.4425251352026	6.513387445951154	39.39825859125723	-1.031508212179233e-12	1.198365389091136	-0.04385677487196345	32.92872792017804	32.88487114530608	0.08951165933023872	35.8050832906283	0.7476128230611413	14.80700882069041	-1.363439766643992e-08	1.356536677715273	0.02594923394396374	14.0334467636853	14.05939599762926	0.3173430094340597	14.80700821775419	1.708128829865711	1.835481544650688	1.955604220227336e-09	0.7522050546644363	-0.002880016443792323	0.1302327312287688	0.1273527147849765	0.00249250977245961	1.835481646830299	443.2040039406353	443.9438226982708	1.746178757144889e-10	0.6467211786372424	0.2026004537412629	0.5372183038942024	0.7398187576354653	0.00105453963328889	443.943822787227	982.8034928523733	986.3786760220532	1.548827732733571e-11	0.7813856766307706	0.3597370061645149	3.215446163515411	3.575183169679926	0.003155900862729986	807.450157702919	9.092712312092075	167.4290721096081	-1.165995078267201e-11	1.337149990519351	0.122130518359064	158.214229279157	158.3363597975161	0.2717475882001638	155.2832780963432	10.51884724384885	233.5822086745605	-1.004518690450595e-11	1.362285869337403	0.2779891150506388	222.785372315661	223.0633614307116	0.3322810282364803	226.1007202100319	402.6431102511733	416.791527325123	5.497330951564905e-09	0.907638339032494	0.2412392823058461	13.90717779164388	14.14841707394972	0.008718155538028257	382.119342761951	4.743670027840073	7.98460779725297	-8.193208056450629e-10	0.961356150391095	-0.01897072161854185	3.259908491031439	3.240937769412898	0.01341493801860238	7.984607598153215	995.5435314274431	1070.859836374817	-4.025657585060571e-11	1.11613583098923	-0.3542830501016987	75.67058799747566	75.31630494737396	0.04634975341052453	1014.160337215696	96.46948911561083	142.3272254828951	8.689469192108001e-08	1.01316858347527	-0.4223900930185679	46.28012646030285	45.85773636728428	0.02032065469049653	130.7722221484882	271.7003182580639	271.977085399711	8.252044159107186e-09	0.6036432615077515	-0.0007696949117271364	0.2775368365588307	0.2767671416471036	0.0007382560647961649	84.76655273230826	249.5529713206178	249.8055487305669	3.040096091533329e-09	0.5979492278945279	-0.01209114500050202	0.2646685549496596	0.2525774099491576	0.0007040260610991178	70.59376100639221	335.2798708573686	335.6860193555832	1.474522776101495e-08	0.6378787605280906	-0.01908569132573435	0.4252341895404085	0.4061484982146742	0.0009804410891495567	146.8798248022736	12.26628350524112	29.12471137035514	-2.836065965405865e-10	1.050484589022795	-0.008238914928070499	16.8666667800421	16.85842786511402	0.02740025561806936	24.07245560534738	2.570077639134471	3.015406626656602	1.256567974672329e-10	0.7796417992037592	-0.0101982090262305	0.4555271965483613	0.4453289875221308	0.003111756894097791	2.493596598192232	12.77259303632298	13.00291293853215	8.759065958652279e-08	0.7342995241259175	-0.01251916476677629	0.2428390669759427	0.2303199022091664	0.002155803817884663	7.709538105817265	1.795891186651621	2.651668575326002	-2.203156289071195e-07	1.038006532455348	-0.001884930163262615	0.8576623188376432	0.8557773886743806	0.02479423795071008	2.642297230996043	183.4568920018623	183.9656682349334	4.378522186487821e-08	0.5934996530762573	0.05337354365622406	0.4554026894148839	0.508776233071108	0.0006783416530095975	99.11303321589352	17.30433151484569	59.79864804878257	-8.741051632510377e-11	1.124599821862849	0.1591322765758255	42.33518425736106	42.49431653393688	0.04959901060054937	47.54781462332135	8.539796777033571	29.49728251358304	-3.071285031852611e-10	1.123639270251856	0.06258519956397383	20.8949005369855	20.95748573654947	0.04921909902955186	23.88499927676075
0.09399999999999997	353.4229162853626	354.8334053185567	1.39706690660546e-10	0.7972890007849206	-0.1015217155296229	1.512010748723756	1.410489033194133	0.003588204613483761	354.8334053774269	372.1864891024398	380.2163404340833	6.049450940182055e-10	0.9629319200799817	-0.1843692998587774	8.214220631502259	8.029851331643481	0.01358550532900099	380.2163407998519	5.515532252826207	36.32208879309483	-1.324514109501962e-11	1.214520679619906	0.0110530788021719	30.79550346146645	30.80655654026862	0.1018654100379349	36.32208878909061	5.589530747898398	51.55904367085651	-3.057415431939603e-12	1.264480696438983	0.03819238809829709	45.93132053485981	45.96951292295811	0.1519316872257594	51.55904366993221	12.84177367017789	15.07479517868807	-1.581108993731206e-10	0.998822846604614	0.008853774325698918	2.224167734184475	2.233021508510174	0.01811408474042173	15.07479515927416	102.3735927700906	121.6174116016505	-1.065546140210927e-08	1.189662871368842	0.02023473488307233	19.22358409667683	19.2438188315599	0.0834897802974526	121.2039230602056	190.723542024662	225.1019369411734	-4.656098728794689e-09	1.203442585242788	-0.03553576298445976	34.41393067949593	34.37839491651147	0.09322351444546444	217.2770473756345	8.005318728257404	33.89845204459204	2.352755157364328e-09	1.150386623756976	-0.02440055406319759	25.91753387039784	25.89313331633464	0.06096986169799512	31.04790409439132	13.60917706399799	16.42896992541418	-3.311531604488493e-12	0.8028618013468608	0.01712408177594657	2.802668779640241	2.819792861416187	0.003753182426536527	16.42896992294131	6.717002418333145	9.469046253185471	-2.397939485865308e-12	0.8971762155377411	0.04031299038013426	2.711730844472193	2.752043834852328	0.008015730430800254	9.469046252374246	1.608351986904499	45.52499873776369	-4.015754395680915e-11	1.383621170704371	0.02973591450272621	43.88691083635646	43.91664675085919	0.3941288410720168	45.52499873329207	5.890713321677324	8.758428354217113	-6.484496967162912e-12	0.9238405863231882	0.09255592374309543	2.775159108796694	2.867715032539789	0.009928902588897365	7.514334526425922	3.858241324763251	166.6312305860461	1.600108934241007e-12	1.409172697645735	-0.139964046687177	162.91295330797	162.7729892612828	0.4835256453027824	165.7475836950164	240.0158383410166	244.6307129734866	-5.50933076937099e-10	0.9089843803076192	-0.5278246224441359	5.142699254914159	4.614874632470023	0.008812872287970449	181.6669923636564	0.5191446117534689	2.534158984283448	-7.55298226740031e-10	1.158700639661696	-0.01540218559638114	2.03041655812636	2.015014372529979	0.06516509143527045	2.534158960749835	6.535924374273229	36.76988505794682	2.348329863899323e-12	1.187924826370801	-0.05524333881343032	30.28920402248702	30.23396068367359	0.08233652142339715	33.35418671371544	6.494167346994471	39.30857375191921	2.113656472069181e-12	1.19811477361118	-0.0483456377902775	32.86275204271501	32.81440640492473	0.08933231410069327	35.72200259715414	0.7440039270178354	14.93784806664352	-1.136214322627893e-08	1.357723331278319	0.02652745948386326	14.16731668014182	14.19384413962569	0.3203702544777315	14.93784756419025	1.733869895191315	1.861110895661704	1.665859679367276e-09	0.7520948520608948	-0.002875564189184395	0.130116564659573	0.1272410004703886	0.002490286473399369	1.861110982702267	445.1424658686205	445.8951045975811	-6.119238449286968e-11	0.6475345494243657	0.2118121541679616	0.5408265747925896	0.7526387289605512	0.001061622535420873	445.8951045664076	986.4006153175943	990.0103484092882	-1.842064278889666e-10	0.782107224486199	0.3754929632356258	3.234240128458284	3.60973309169391	0.003174346791276488	810.7908712683833	9.087800510180433	167.9588925332569	-1.21275212094929e-11	1.33757103163162	0.1229868711225575	158.7481051519539	158.8710920230764	0.2726645694444665	155.782633042343	10.48566496518148	235.0321874106059	-1.159194962241372e-11	1.363115192712634	0.2780112505652434	224.2685111948591	224.5465224454244	0.3344931075425633	227.5135656121001	400.4645874361838	414.6562211578533	4.666233094363648e-09	0.9079460594896173	0.2500579106855937	13.94157581098387	14.19163372166947	0.00873971902756575	380.1861054423229	4.741762986478284	7.978284566575661	-8.550280206076621e-10	0.961198670351414	-0.019273221481059	3.255794801578435	3.236521580097377	0.01339800966334589	7.978284358798845	1001.049052642789	1076.097150579528	-2.357463113611402e-10	1.115702894260891	-0.3606869990301005	75.40878493576906	75.04809793673897	0.04618939378238703	1019.074883277631	97.2883671340412	143.0046959603184	8.59301683767133e-08	1.012796478166036	-0.4260278187016591	46.14235664497888	45.71632882627721	0.02026016278915366	131.3857781266017	272.732631369617	273.0102255590311	7.682907920969484e-09	0.6036413871335049	6.168604385449772e-05	0.2775325033703105	0.277594189414165	0.0007382445383885552	85.08609342876595	250.8677537055199	251.1197032260845	2.71660538508911e-09	0.5978836280022917	-0.01257417034107285	0.2645236909056687	0.2519495205645959	0.0007036407185248737	70.87535912550879	335.5355182445918	335.9415866743242	1.440565045029985e-08	0.6377912724688373	-0.01885900547338581	0.4249274352057578	0.4060684297323719	0.0009797338211044086	146.9064626664741	12.26328535144403	29.11737587062468	-2.821428923827085e-10	1.05045692958682	-0.008840348965489091	16.86293086814615	16.85409051918066	0.02739418655046694	24.06609868152019	2.568958899746792	3.013597829187958	9.182474919322559e-11	0.7795011367261394	-0.01037094021899857	0.4550098696601639	0.4446389294411653	0.003108222976643359	2.491892874371403	12.78020438768933	13.00996607871197	9.026788931609797e-08	0.7340760503869227	-0.01263749522995178	0.2423991862525911	0.2297616910226394	0.00215189877676165	7.709386697207133	1.801331092873453	2.656284944514677	-2.257899834462451e-07	1.037895721368558	-0.001947563331930855	0.8569014149731551	0.8549538516412243	0.02477224091171307	2.646895102657761	182.4390997059628	182.9558566250424	4.702447770066343e-08	0.5936694610491429	0.06070738705733864	0.4560495320222011	0.5167569190795398	0.0006793051525533713	98.63789619519129	17.30031770869808	59.92108617619702	-8.517500593718808e-11	1.124972425005494	0.1591246140913857	42.46164385340757	42.62076846749895	0.04974716800094526	47.65434611725798	8.541439346616826	29.54923041036592	-2.990285796755643e-10	1.123935389407675	0.06330216472992307	20.94448889901917	21.00779106374909	0.04933590717120002	23.93037323080886
0.09599999999999999	352.9139653921355	354.3157204394045	1.156186257844638e-12	0.7968005304857009	-0.1043086364425278	1.506063683711567	1.401755047269039	0.003574091429347052	354.3157204398917	378.5126269432215	386.5001226202867	4.509022044629774e-10	0.9623185760212417	-0.1864284612730477	8.1739241383383	7.987495677065253	0.01351885893037377	386.5001228929163	5.509896807422519	36.33502084908628	-1.041326747053262e-11	1.214594778339096	0.01135445388071602	30.81376958778305	30.82512404166377	0.1019258307564782	36.33502084593819	5.545389604317662	51.60990949600026	-8.169576126704214e-13	1.26473640758647	0.03912313748967877	46.02539675419292	46.0645198916826	0.1522428726775309	51.60990949575329	12.82417898305204	15.05951020786434	-1.380186381849668e-10	0.9989652049991842	0.008624757942113558	2.226706466870191	2.235331224812304	0.01813476070756914	15.05951019091749	101.4964621607602	120.7694604548642	-1.100605917514486e-08	1.189844145253688	0.02150593405620118	19.25149236004778	19.27299829410398	0.08361098843250203	120.3589800905307	191.9373912234824	226.2572243347987	-4.268656095263168e-09	1.203241408675172	-0.03873783565377602	34.35857094697003	34.31983311131625	0.09307355108112547	218.3894977551091	7.996513755261525	33.8604563909194	4.874167042201449e-09	1.150263469612851	-0.0280562563169664	25.89199889197484	25.86394263565788	0.06090979178120842	31.01246685899656	13.61281803280884	16.4339731543951	-2.873777604772698e-13	0.8028876382826325	0.01790228524273999	2.803252836343516	2.821155121586256	0.003753964563680508	16.4339731541805	6.714829002373398	9.471336100707934	-2.715015712251301e-13	0.8974113672148525	0.03965072148733121	2.716856376847203	2.756507098334534	0.00803088122864443	9.471336100616083	1.604463936666733	45.70594028486041	-3.474071030851178e-11	1.384147845252768	0.02924814827127718	44.0722281999224	44.10147634819368	0.3957930939515395	45.70594028099197	5.886647700883174	8.767702897951144	-3.708443274685891e-12	0.9244981286489314	0.09121448476293566	2.789840712305035	2.88105519706797	0.009981430103669784	7.524208971239156	3.838884582852068	165.4939921518174	-1.960431816883101e-12	1.408318227081328	-0.1479389136337521	161.8030464825991	161.6551075689653	0.4802314418458669	164.6153079248031	245.0631024339082	249.5643312101443	1.152948408966736e-08	0.907113101745458	-0.5647926105387401	5.066021386774865	4.501228776236124	0.008681471981296922	185.0192675003034	0.5150963803658487	2.512755418888269	-3.568084994132192e-10	1.157683406171051	-0.016293622495051	2.013952661017472	1.997659038522421	0.06463669180407772	2.512755407770816	6.514892335727747	36.66831893393693	-3.927969061123804e-13	1.187611676473753	-0.05996389184128973	30.21339049005048	30.15342659820919	0.08213043404873352	33.26016685242483	6.474884372248915	39.21247729482142	-8.082839952905374e-13	1.197839629443277	-0.05287810045238513	32.79047102302489	32.7375929225725	0.0891358293161541	35.63294772065039	0.740788455770001	15.07336544115618	-9.777566867263943e-09	1.358936233211892	0.02710955079742373	14.30546743458876	14.33257698538618	0.3234943035378118	15.07336500877557	1.759571455866119	1.886716083431448	1.923948410309517e-09	0.7519851026011618	-0.002856349931499263	0.1300009774968289	0.1271446275653297	0.002488074263534827	1.886716183957055	447.1371586865089	447.9031063620361	3.068688636531647e-10	0.6483846898851696	0.221324533133341	0.5446231423938661	0.7659476755272071	0.001069075057006576	447.9031065183655	990.0787310991808	993.7243193907475	1.027611329362799e-11	0.7828600788965036	0.3916227719728694	3.25396551959384	3.645588291566709	0.003193706897382052	814.2164682659728	9.082555108076082	168.4935967367803	-8.650691274425526e-12	1.337994835633171	0.1237382042480145	159.2873034244562	159.4110416287043	0.2735906924030765	156.2866126557958	10.45381559187188	236.4926341996544	-7.210620989184235e-12	1.363944236492163	0.2778008259605891	225.761017781822	226.0388186077826	0.3367191586437238	228.9366388582991	398.2183675405524	412.4547561998762	3.77518694083534e-09	0.9082651489852418	0.2590544166037946	13.97733424271996	14.23638865932375	0.008762135334766373	378.1928237337795	4.739998944846942	7.972085501471439	-9.391880051445867e-10	0.9610388483792804	-0.01953867500626386	3.251625231630761	3.232086556624497	0.01338085135274724	7.972085273243254	1006.625932089972	1081.402648711416	-3.82144316191102e-10	1.115262558486747	-0.3667194469097457	75.14343606835361	74.77671662144387	0.04602686227710946	1024.052717342154	98.12880926329355	143.6926364186182	8.146733629366132e-08	1.012417266421484	-0.4385498652733655	46.00237702059796	45.5638271553246	0.02019870060595955	132.0086785922411	273.7027340490766	273.9811445745883	7.069328122888408e-09	0.6036438809488665	0.0008722569112344754	0.2775382686004351	0.2784105255116696	0.0007382598740685218	85.3919678239358	252.2390133621187	252.4903055926588	2.332263077109431e-09	0.59781539528256	-0.01308086289739093	0.264373093437519	0.2512922305401281	0.0007032401248754578	71.16815330533579	335.7748016956902	336.1807954553311	1.401637939046907e-08	0.6377048337921208	-0.01863081139782552	0.4246245710387162	0.4059937596408907	0.0009790355224231113	146.9267609305372	12.25996546121368	29.10937755676033	-2.809819876770092e-10	1.05042721547235	-0.009506259806720766	16.85891835535337	16.84941209554665	0.02738766813887877	24.05917222593234	2.567851070755291	3.011798110058348	3.37327457633485e-11	0.779358155781699	-0.01053757291809302	0.4544846122211503	0.4439470393030573	0.003104634884715124	2.490193344430685	12.78765863783349	13.01693395253193	9.264505067274609e-08	0.7338511296785355	-0.01268193600479725	0.2419572507032424	0.2292753146984452	0.002147975493920841	7.709145517226373	1.806897779424845	2.661004007316053	-2.314215867688096e-07	1.037781290843022	-0.002010137323672435	0.8561163652148803	0.8541062278912079	0.02474954583687734	2.651595226390616	181.3600865578402	181.885417107908	4.949761184258605e-08	0.5938618674051624	0.06854702964573432	0.4567835204220629	0.5253305500677972	0.0006803984594574034	98.1382762444548	17.29440946121682	60.0414101483151	-8.474627249954736e-11	1.125344510407556	0.1586962268321667	42.58830446026611	42.74700068709828	0.04989556090137669	47.75920977814906	8.542622601440437	29.60126851352529	-2.902730139586751e-10	1.124234647383002	0.06392353231251337	20.99472237977234	21.05864591208485	0.04945423492583149	23.97586390563938
0.09799999999999999	352.3845201576175	353.7774162632991	2.329438864023814e-10	0.7962988563575254	-0.1070839004885796	1.499980006170108	1.392896105681529	0.00355965404532737	353.7774163614578	384.9707437321016	392.9161036591503	5.036470129837767e-10	0.9616991060256007	-0.1880654483608837	8.133425375409605	7.945359927048721	0.01345187799763918	392.916103963671	5.505229026050825	36.34949013927787	-9.517900356748044e-12	1.214670992775093	0.01169255276922126	30.83256856045782	30.84426111322705	0.101988014024961	36.34949013640046	5.507205584844276	51.66931882826354	-4.014816257225107e-12	1.264998459645442	0.04010757040068816	46.12200567301858	46.16211324341926	0.1525624357962768	51.6693188270498	12.81245538646794	15.049946489103	-1.301365265549137e-10	0.9991032328100934	0.008320369836492772	2.229170732798567	2.23749110263506	0.01815483020195281	15.04994647312398	100.615796152927	119.919737477597	-1.099020352501867e-08	1.190036513230411	0.0227883985659198	19.28115292610411	19.30394132467002	0.08373980697804938	119.5122771884705	193.199002745015	227.4557252965069	-3.987010499528765e-09	1.203023045830125	-0.04186009932852067	34.29858265082047	34.25672255149195	0.09291104945221422	219.5433996052494	7.984694109942047	33.81677674524602	9.112063659166836e-09	1.150125843806526	-0.0314104507170403	25.86349308602101	25.83208263530397	0.06084273312295466	30.97175087745132	13.61729614494278	16.44003135794071	-4.608084747115271e-13	0.8029149031254916	0.01886591047765046	2.803869302520279	2.82273521299793	0.003754790101838277	16.4400313575966	6.712623885904179	9.473512964724568	-2.505901736116201e-12	0.897642507323378	0.03898520295622589	2.721903875864163	2.760889078820389	0.008045801364081971	9.47351296387682	1.600568474300714	45.88431837178817	-3.585848284970439e-11	1.384665199355185	0.02872205972117434	44.25502783776628	44.28374989748745	0.3974347362553334	45.88431836779527	5.882164323296307	8.776327621913271	-8.468902662484012e-12	0.9251457600108385	0.08978658500380438	2.804376713613159	2.894163298616963	0.01003343668612589	7.533496267520742	3.81965434147537	164.3033262024823	6.005806962861016e-12	1.407416253080853	-0.1559660082632668	160.6396378692702	160.4836718610069	0.4767784450823299	163.4298422819025	250.7539135408615	255.1304822746708	1.669559174244384e-08	0.9051016128628219	-0.6082996123056836	4.984868346114973	4.37656873380929	0.008542402720648889	188.8006999959867	0.5110496522784085	2.490564532721386	-9.541058082485065e-10	1.156608783954325	-0.01718996810529764	1.996704848548275	1.979514880442977	0.06408313284490001	2.490564502993319	6.493836545225421	36.56064223876289	3.561748118663388e-12	1.187272715644053	-0.06473621439279581	30.13154190793026	30.06680569353746	0.08190794132392594	33.1604581400054	6.455312886243965	39.10964216973397	3.441719131913601e-12	1.197539590157728	-0.05750184865958678	32.71183113214958	32.65432928349	0.08892205892274989	35.53762083615506	0.737839268225841	15.21345647779568	-8.17036943656646e-09	1.360174953251003	0.02766787006767074	14.44794933950217	14.47561720956984	0.3267162943470921	15.21345611648807	1.785227301972366	1.912268165827414	1.609386436618454e-09	0.7518759333562478	-0.002845238193797329	0.1298861020488458	0.1270408638550485	0.002485875675100016	1.912268249917271	449.1844259027832	449.9641552873789	-2.173528024229654e-11	0.6492727085213981	0.2311128487710114	0.5486165358246784	0.7797293845956897	0.00107691394040571	449.9641552763062	993.830540521475	997.5132873763989	-3.73319486435264e-10	0.7836449278387846	0.4080907859005693	3.274656069023435	3.682746854924004	0.003214014288479475	817.7214180282569	9.076961537547827	169.0327367129821	-1.173816599475686e-11	1.338421034041196	0.1243803401432173	159.8313948352911	159.9557751754343	0.2745252197798393	156.7947953324959	10.4230476775285	237.9620804949071	-1.443289932012704e-11	1.364772302208217	0.2773551006291761	227.2616777167494	227.5390328173786	0.3389573703406051	230.3685112727623	395.9067616790209	410.1888060457473	2.888532441014391e-09	0.9085951029246037	0.2676380583154174	14.01440630841105	14.28204436672646	0.008785375135080502	376.1409638784444	4.738400038616559	7.966034552827762	-9.502412467998766e-10	0.9608769317970087	-0.01977193439017558	3.247406448601378	3.227634514211203	0.01336349052405871	7.966034321913575	1012.265337578132	1086.767782453411	-4.63403648787164e-10	1.114815259111002	-0.3724013490022397	74.8748462242809	74.50244487527866	0.04586234560860206	1029.085767037565	99.0278579418959	144.4134943991336	7.702545459786769e-08	1.012018942346866	-0.4701625269758927	45.85579898421361	45.38563645723772	0.0201343411953358	132.6612559277429	274.6107337683209	274.8899326027342	6.462560070419343e-09	0.6036505992625872	0.001645033768051054	0.2775538006452355	0.2791988344132866	0.000738301189759854	85.68407246008809	253.6683604894615	253.9189958114476	1.980963448833251e-09	0.5977444540715091	-0.01358128317151187	0.2642166051576484	0.2506353219861366	0.0007028238614953731	71.47235665096898	335.9968536868836	336.4027680999982	1.355934181601626e-08	0.6376194346534647	-0.0184111416945092	0.4243255548090945	0.4059144131145853	0.0009783460957376406	146.9403437938751	12.25633966793696	29.10068003955955	-2.772718582511047e-10	1.050395058036591	-0.01023660607231522	16.85457697769489	16.84434037162258	0.02738061547938605	24.0516420694886	2.56675860108591	3.010009596277866	8.17706319322653e-12	0.7792129165876354	-0.01070067841059793	0.4539516736025539	0.443250995191956	0.003100994321795689	2.488499862042665	12.79472384930095	13.02357583278942	9.536194871262449e-08	0.7336259941863474	-0.01266370527396649	0.2415156887624336	0.2288519834884671	0.002144055527789845	7.708696048847645	1.812585836889204	2.665818435329252	-2.354348963007347e-07	1.037663201517412	-0.002074368998782845	0.8553069674388316	0.8532325984400487	0.02472614688298214	2.656390359732502	180.2176666274658	180.7521223277433	5.088633397987152e-08	0.5940783299488656	0.07684507069878646	0.4576106295786572	0.5344557002774436	0.0006816304736846896	97.61326853491977	17.28654814687666	60.15919999053194	-9.170362386123898e-11	1.125715067166105	0.1578318730482852	42.714819970607	42.87265184365528	0.05004378380978274	47.86204550308531	8.543325580184593	29.65329334556364	-2.882813848748e-10	1.124536572452343	0.06444218458657938	21.04552558079247	21.10996776537905	0.04957390468820256	24.02138229931971
0.09999999999999999	351.8382328159168	353.2221572735904	1.476596622751458e-13	0.7957840559572349	-0.1098380229790525	1.49376248065262	1.383924457673568	0.003544899022080919	353.2221572736526	391.5372742458461	399.4407792340587	3.073706844602953e-10	0.9610748724181436	-0.1893127144533012	8.092817702665924	7.903504988212623	0.01338471693888434	399.4407794199046	5.501423740438536	36.36545322471482	-7.295372639326558e-12	1.214749567022938	0.01206787883578448	30.8519616054405	30.86402948427628	0.1020521623666667	36.36545322250932	5.474230835400942	51.73665627601643	-1.001337901485044e-12	1.265267185096937	0.04114005624914706	46.22128538436634	46.26242544061549	0.1528908333663163	51.73665627571371	12.8078657616521	15.04741151870909	-1.091064738556469e-10	0.9992361649504349	0.007999159729839807	2.231546597327149	2.239545757056989	0.01817417973694562	15.04741150531227	99.73451474826024	119.0711784844018	-1.118140835476567e-08	1.19024005384759	0.02407783311452787	19.31258590302702	19.33666373614155	0.0838763232657609	118.6667399408492	194.5034405913763	228.6926545708967	-3.641407619880965e-09	1.202787947706366	-0.04489992684275425	34.23411390636309	34.18921397952034	0.09273641078666404	220.7341346221992	8.018184939823691	33.80658267640126	5.49111113523626e-09	1.149958835369417	-0.04054577786910946	25.82894351444669	25.78839773657758	0.06076145677115572	30.96154876798623	13.62264679175699	16.44719913855249	-2.32539681954691e-13	0.8029440950781745	0.02002285650255369	2.804529490292945	2.824552346795499	0.003755674189592272	16.44719913837884	6.710405551979595	9.475599051926912	-2.276095978359649e-13	0.8978696278644187	0.03832080227433729	2.72687269767298	2.765193499947317	0.008060488933926651	9.47559905184991	1.596662042113276	46.05985104759031	-2.827832412677367e-11	1.385172552087865	0.02815908758687368	44.43502991789017	44.46318900547704	0.3990512549365938	46.05985104444147	5.877280259552202	8.784308463126051	-2.948478267095211e-12	0.9257828813034208	0.08827770876315991	2.818750494810689	2.907028203573849	0.01008486288107523	7.542199478604705	3.800669069163793	163.0603826152472	-2.036926183279775e-12	1.406466564569101	-0.1640102777496264	159.423723823833	159.2597135460834	0.4731696121963327	162.1923323283527	257.1223593163538	261.3741740221106	1.888502798585989e-09	0.9029482066612383	-0.6476102170229835	4.899424922779807	4.251814705756823	0.008395981174224553	193.0392411267601	0.50703088460894	2.467635745588193	-3.809837584300979e-10	1.155476570253908	-0.01808752493197049	1.978692385911224	1.960604860979253	0.06350503286338638	2.467635733717486	6.472842267290899	36.44695820058823	-3.321787289678468e-13	1.186907720242192	-0.06953866631974426	30.04365459961707	29.97411593329733	0.08166903325495189	33.05515483032494	6.435784931490792	39.00044140489006	-1.322955633931144e-12	1.197214356134147	-0.06214419283468306	32.62680066623395	32.56465647339927	0.08869091673844863	35.43636083771923	0.7351550339029717	15.3581566218099	-7.310334726451373e-09	1.361438783843492	0.02821952240137282	14.59478206550556	14.62300158790693	0.3300366717239387	15.35815629853449	1.810792219422431	1.937744928167775	1.907865553041344e-09	0.7517674721902419	-0.002819362254996926	0.1297720710003415	0.1269527087453446	0.002483693247533004	1.937745027853058	451.2799879634008	452.0739821327831	1.076315037096265e-09	0.6501997167958078	0.241178528539205	0.5528156408431067	0.7939941693823117	0.001085156628032279	452.0739826810945	997.6480090027658	1001.369211583915	8.304690268801096e-12	0.7844624083751172	0.4248571410417864	3.296345440107206	3.721202581148992	0.003235302004533321	821.2995479622469	9.07099971668765	169.5758335101312	-7.131073509469843e-12	1.338849243864871	0.1249082640800596	160.3799255293635	160.5048337934436	0.2754673720366059	157.3067303579716	10.39313805795165	239.4390316015373	-4.857891866549835e-12	1.365598681239179	0.2766689202788667	228.7692246233068	229.0458935435856	0.3412058538519725	231.8077284080329	393.533708910846	407.8623711492536	2.004674815037077e-09	0.9089357124523361	0.2758838663054716	14.05277837210207	14.32866223840754	0.008809429880377169	374.0341495460332	4.736967890896881	7.960151044239995	-1.008323598228333e-09	0.9607132760037526	-0.01996474605764642	3.243147899400762	3.223183153343116	0.01334596605251829	7.960150799211457	1017.958180984968	1092.183789416858	-5.470847108668409e-10	1.114361435187407	-0.377710632785965	74.60331906467563	74.22560843188967	0.04569602977539637	1034.165759790926	100.010905770167	145.1940147296317	7.374947681021427e-08	1.011587309486616	-0.5143812116446644	45.6974901711094	45.18310895946474	0.02006483104115953	133.3677170590316	275.4585446265056	275.7384902785494	5.871297087400862e-09	0.6036612944132124	0.002367123596784394	0.277578528446991	0.2799456520437754	0.0007383669664323902	85.96271923590164	255.1524930673538	255.4025088614012	1.81097481455339e-09	0.5976709649372004	-0.01403879602664602	0.264054590073999	0.250015794047353	0.0007023928966563424	71.78712216116276	336.2010548818361	336.6068757781436	1.303286795151237e-08	0.6375350078820486	-0.01820924765698159	0.4240301439645134	0.4058208963075319	0.0009776649818071716	146.9468884522961	12.25235132696594	29.09122892417116	-2.765046455688314e-10	1.050360535461087	-0.01103994278729146	16.84991753999252	16.83887759720523	0.02737304612464948	24.04346412226392	2.565680217101717	3.008234327897171	-4.411556189798382e-11	0.7790654883028805	-0.01085722449775515	0.4534113352932082	0.442554110795453	0.003097303210766552	2.486814204465774	12.80119423383144	13.02968664249382	9.77905966620396e-08	0.7334017243821875	-0.01258420604652615	0.2410766147089049	0.2284924086623787	0.002140157647878187	7.707938276532393	1.818391267301666	2.670723562454924	-2.401849886618512e-07	1.037541349847693	-0.00214028816589596	0.8544725833191534	0.8523322951532575	0.0247020255966073	2.661275769060215	179.0101589904848	179.5542846221542	5.123317478594736e-08	0.5943201743462317	0.08558921253679354	0.4585364191325754	0.544125631669369	0.0006830094765560841	97.0621608311463	17.27666878832107	60.27401524310987	-8.226933023713912e-11	1.126083061011693	0.1565142881682186	42.84083216662057	42.99734645478879	0.05019141704571908	47.96247601376543	8.543520765055993	29.70519288937338	-2.737060716961892e-10	1.12484067416796	0.06485289982941633	21.09681922448797	21.16167212431738	0.04969472971554195	24.06683222756114
0.102	351.2787667990192	352.6536200054202	1.948167183130067e-10	0.7952562526144765	-0.1125612341100347	1.48741444051101	1.374853206400975	0.003529834270099536	352.6536200875128	398.197294355023	406.0590627159528	3.589684105520519e-10	0.9604468471411023	-0.1903991417292358	8.052167502659064	7.861768360929828	0.01331748554425875	406.0590629329963	5.498383996912447	36.38287314752141	-7.484374231481183e-12	1.214830744152749	0.01247927153231139	30.87200987907665	30.88448915060896	0.1021184780746418	36.38287314525876	5.44578084979831	51.81135640805935	-3.915284763067461e-12	1.265542880885627	0.04221324442840461	46.32336231383263	46.36557555826104	0.1532284835784165	51.8113564068757	12.81203123449255	15.05343789214657	-9.28244286990676e-11	0.9993631371601954	0.007588355753064892	2.23381830190095	2.241406657654015	0.01819268097159739	15.05343788074897	98.85682490000561	118.2279591977616	-1.12382619876783e-08	1.190454706961355	0.02534380628785831	19.34579049146814	19.371134297756	0.0840205338239937	117.8265297612503	195.8455762760624	229.9630483872037	-3.417897853630336e-09	1.202536580981527	-0.04784586158558491	34.16531797272695	34.11747211114136	0.09255005024642679	221.9569124148342	8.133955371825353	33.86934236227542	1.505007465874009e-09	1.14974745676155	-0.04989408602728419	25.78528107647735	25.73538699045007	0.06065874280084899	31.01792881559867	13.62890369914128	16.45552807778848	1.147068551254904e-13	0.8029757348237383	0.02137916862638435	2.80524521002082	2.826624378647204	0.003756632642736824	16.45552807787414	6.708192226323341	9.477616130352455	-1.439657421054008e-12	0.8980927447497901	0.03766117563576477	2.731762728393348	2.769423904029113	0.008074943601554415	9.477616129865417	1.592739912900237	46.23225806440123	-2.857025727109885e-11	1.3856692427375	0.02755977501956756	44.61195837648143	44.63951815150099	0.4006401707889136	46.23225806121988	5.872013139631359	8.791651275765801	-5.476580994256963e-12	0.9264089286076167	0.08669215118493492	2.832945984949509	2.919638136134444	0.01013565119023675	7.550321714621397	3.781981037356585	161.7664824676635	4.118649865603174e-12	1.405469107765271	-0.1720568427122296	158.1565582730191	157.9845014303069	0.4694086648424137	160.9040942085965	263.9959397990539	268.1347194277367	-6.279465281089358e-10	0.900683546334041	-0.6723614257381223	4.811141054420951	4.138779628682829	0.008244692051845652	197.616391947525	0.5030492861212739	2.444005707319508	-1.098968457902139e-09	1.154286806814799	-0.01898292066853525	1.959939341866769	1.940956421198234	0.0629031643330321	2.444005673077804	6.45194034971952	36.32732848595248	3.71616626360094e-12	1.186516552825716	-0.07436164531018052	29.94974978154314	29.87538813623296	0.08141376751540441	32.94431412893084	6.41609141970299	38.88461512801637	3.44985151556898e-12	1.196863706573826	-0.06684926197950376	32.53537297029289	32.46852370831338	0.08844238467270156	35.32893216367902	0.7326475501229553	15.50738336672698	-5.972335792581163e-09	1.36272704251574	0.02874721030657251	14.74598860629745	14.77473581660402	0.3334559556325208	15.50738310262015	1.83627147536656	1.96312899588542	1.563042598129449e-09	0.7516598480209994	-0.002801497171570284	0.1296590176904303	0.12685752051886	0.002481529532796286	1.963129077553829	453.4197684610781	454.228458177088	1.661559556609404e-09	0.651166578794527	0.2514611385069827	0.5572285775029363	0.8086897160099189	0.001093819059251116	454.2284590235429	1001.522788735645	1005.283734186461	-2.919282593438766e-10	0.7853130533008466	0.4418796224544689	3.31906582836089	3.760945450815359	0.003257601644846058	824.9443545135983	9.064656953017042	170.1223877269593	-9.497846953365752e-12	1.339279064825857	0.1253177496638387	160.9324130242784	161.0577307739423	0.2764163204651887	157.8219475468828	10.36389899195542	240.9219723085794	-9.837297643144893e-12	1.366422651707661	0.2757399596190756	230.2823333570049	230.558073316624	0.3434626327447736	233.2528153843154	391.1009191079702	405.4776482899316	1.289926693237575e-09	0.9092866843931128	0.2843018160867526	14.09242736587464	14.3767291819614	0.008834285109800015	371.874344699584	4.735716970434519	7.954451620160325	-1.00102725414386e-09	0.9605481728160632	-0.0201226832322475	3.238857332958053	3.218734649725806	0.01332830982595488	7.954451376904841	1023.69460371608	1097.641196470915	-5.505160771690498e-10	1.113901564067468	-0.3825848112882058	74.32917756612294	73.94659275483473	0.04552811260713103	1039.283756839467	101.0855172838912	146.0489365631137	6.711858677871385e-08	1.011114518455082	-0.5612927813582461	45.52471206058074	44.96341927922249	0.01998896771513468	134.1413664021526	276.2485533241953	276.529200106821	5.281871023887774e-09	0.6036756897455179	0.003034968004163938	0.2776118146215519	0.2806467826257159	0.0007384555086257371	86.22832001589518	256.6862432015379	256.9357425737991	2.721885467016349e-09	0.5975951730044609	-0.01438822569502052	0.2638875979562018	0.2494993722611812	0.0007019486927615891	72.11121259636494	336.386897455166	336.7926030180413	1.245202929656131e-08	0.6374514593651704	-0.0180324396298218	0.4237380025051639	0.4057055628753421	0.0009769914059338395	146.9460950632544	12.24799735163526	29.08096879510136	-2.73186750998633e-10	1.050323283572064	-0.01191973251630631	16.84489117598241	16.8329714434661	0.02736488069039371	24.03458876594979	2.564620091591772	3.006474282040049	-6.466734092658299e-11	0.7789159433611774	-0.01100969948389902	0.4528638899321753	0.4418541904482763	0.003093563550677662	2.485138118281601	12.80686228460408	13.03506066038479	1.006468019065787e-07	0.7331794054254446	-0.01244376105820858	0.240642136838922	0.2281983757807135	0.002136300570585973	7.706772485857743	1.824308889438623	2.675713724602135	-2.426360953683426e-07	1.037415640758709	-0.002207802180316156	0.8536126373438281	0.851404835163512	0.02467716534022356	2.666245912899633	177.7357075395341	178.2901270731578	5.060447730298456e-08	0.5945888208572556	0.09485262331034768	0.4595669103133662	0.5544195336237139	0.0006845444369488028	96.48418193256079	17.26471621976495	60.38540701566285	-8.966262454723761e-11	1.126447407043927	0.1547295437834737	42.96596125211442	43.12069079589789	0.05033801564796249	48.06011570100189	8.543185955328779	29.75685114323106	-2.72826566893869e-10	1.125146422725329	0.06514858546237898	21.1485166024399	21.21366518790228	0.04981650576135182	24.11211374669136
0.104	350.7098834522928	352.0755803497618	1.84297022087776e-14	0.7947156180593975	-0.1152429082362513	1.480939805705181	1.365696897468929	0.00351446909197464	352.0755803497696	404.9478462910948	412.7680183114247	1.360052070964457e-10	0.9598154816236902	-0.1913344275119929	8.011506447841894	7.820172020329901	0.01325023619685469	412.7680183936577	5.49602725049471	36.40172742651166	-5.228317778716018e-12	1.214914762258579	0.01292667323011565	30.89277350278683	30.90570017601695	0.1021871600186067	36.40172742493106	5.421278135882737	51.89294536873496	-1.015382222746553e-12	1.265825794245346	0.0433213507505094	46.42834588210171	46.47166723285222	0.1535757483744721	51.89294536842799	12.82647089565505	15.06960075885284	-6.75167977082225e-11	0.9994832743408986	0.007160019033042976	2.235969844164748	2.243129863197791	0.01821020357939807	15.06960075056268	97.98793188834556	117.3952718825119	-1.133434668343369e-08	1.190680287366127	0.02659307454291387	19.38074691962342	19.40733999416634	0.08417235278199814	116.9968209759156	197.2199909136777	231.2616515288951	-3.21643112144443e-09	1.202269455439368	-0.05069989929647541	34.09236051451384	34.04166061521737	0.09235241659850159	223.2066621976485	8.356924289844963	34.02512070232932	-9.950035240180455e-11	1.149483856296129	-0.06273860866231548	25.73093502114668	25.66819641248436	0.06053089608927868	31.15921733891851	13.63609573020034	16.46506569628485	-1.786730485786592e-13	0.8030103629139547	0.02294122960736486	2.806028736477141	2.828969966084506	0.003757681898984281	16.46506569615142	6.706001092073287	9.479585786159106	-2.052663594653836e-13	0.8983118967538336	0.03701032828141829	2.736574365804401	2.77358469408582	0.008089166542778975	9.479585786089665	1.588800641777936	46.4012656511693	-2.351585592919037e-11	1.386154626083489	0.02692546538186113	44.7855395440095	44.81246500939136	0.4021990261078688	46.40126564855076	5.866379817417605	8.798362616843184	-2.337553761666555e-12	0.9270233718859562	0.08503514000478947	2.846947659420788	2.931982799425578	0.01018574607000999	7.557866822024106	3.763716488198232	160.4232774996441	-1.610933608731102e-12	1.404423975292961	-0.1800682236023778	156.8396292350482	156.6595610114458	0.4655000194586479	159.5667731936464	271.1303122738967	275.1641134232915	-2.045926927873865e-09	0.8983497811640015	-0.6880201504393639	4.721821299834184	4.03380114939482	0.008091627765767896	202.3529403168078	0.4991458502838467	2.419743163517766	-2.524609452048132e-09	1.153039654011855	-0.01987509149404687	1.940472404727967	1.92059731323392	0.06227838380041796	2.419743084855883	6.431221261021023	36.20191024528172	-2.453176550787362e-13	1.186099159424834	-0.07918363538840148	29.84987261964909	29.77068898426069	0.08114226688191493	32.82808043369553	6.396564745143779	38.7625849025501	-9.246770016346773e-13	1.19648749541837	-0.07154501502227205	32.43756517242859	32.36602015740632	0.08817650928560819	35.21571898955683	0.7302992002357587	15.66112666428086	-5.744621778269732e-09	1.364038839042256	0.02925991736516614	14.90156754667993	14.9308274640451	0.3369741140704963	15.66112641024393	1.86163482151209	1.988413024092374	1.895150744668506e-09	0.7515531903331344	-0.002768873025944482	0.1295470756062284	0.1267782025802839	0.002479387085684949	1.988413123113313	455.5967098653538	456.4208140107827	1.04265667211223e-08	0.6521747984399899	0.2622373673964116	0.561866778032463	0.8241041454288747	0.001102923675102944	456.4208193224299	1005.44577899002	1009.247739582786	5.81845682745552e-12	0.7861973321362489	0.4591115471967541	3.342849045568964	3.801960592765718	0.003280944432095027	828.6486655164198	9.057912669329232	170.6718636775951	-5.432820859851972e-12	1.339710081072249	0.1256030940711438	161.4883479141947	161.6139510082658	0.2773711901138882	158.3399426078209	10.33515857690126	242.4093462352528	-3.636813072915857e-12	1.367243481976657	0.2745623289614552	231.7996253293901	232.0741876583515	0.3457256508750876	234.7022570049923	388.6069430626497	403.033495250616	6.794649842767342e-10	0.9096484659087588	0.2931379916401491	14.13341419632607	14.42655218796622	0.008859979004581534	369.660507737752	4.734649881721348	7.948956626130426	-1.04859931848722e-09	0.9603819462700037	-0.02023655045133928	3.234543294860417	3.214306744409078	0.01331055701054644	7.948956371314652	1029.463511025688	1103.129296739213	-5.619208431895117e-10	1.113436197239097	-0.386999022967659	74.05278473649241	73.66578571352476	0.0453588164534096	1044.429661802234	102.2427732862392	146.9756000568314	6.380626963592428e-08	1.010601817964241	-0.6052596563624802	45.3380864269546	44.73282677059213	0.01990702422562056	134.979766992573	276.9835580001297	277.2648555210293	4.759661387243597e-09	0.6036934835169683	0.003644556630586627	0.2776529642689378	0.2812975208995244	0.0007385649678857168	86.48137080689268	258.2375945796678	258.4869682297865	2.890828326718164e-09	0.5975185683818751	-0.01434526797895063	0.2637189180977299	0.2493736501187793	0.0007014999994275084	72.43771291269857	336.554059394348	336.9596206210294	1.184219933225705e-08	0.6373686530459137	-0.01788742218904838	0.4234486488704646	0.4055612266814162	0.0009763242578076254	146.9377035060089	12.24326307334219	29.06985157252811	-2.716358735166402e-10	1.050283051222544	-0.01287584415525544	16.83946434334118	16.82658849918592	0.02735606468640754	24.02497364902688	2.563576094427879	3.004730912754452	-1.171101028651922e-10	0.7787643603490132	-0.01115483338343026	0.4523096517100033	0.441154818326573	0.003089777487799562	2.483472908233338	12.81151873182008	13.03949177207294	1.031278356600218e-07	0.7329601286318871	-0.01224132030071839	0.2402143605535747	0.2279730402528563	0.002132502986611383	7.705099105635637	1.830334178773674	2.680783416188353	-2.464204467700348e-07	1.037285971829438	-0.002277271279567498	0.8527265086942467	0.8504492374146793	0.02465154816652933	2.671295176923196	176.3921832063975	176.9575543084766	4.920025944987749e-08	0.5948858735345869	0.1046621571063204	0.4607089449727974	0.5653711020791178	0.0006862455460917202	95.8784066880567	17.25063024207608	60.49290753491382	-7.981736799278494e-11	1.126806998786427	0.1524616118131427	43.08981568102459	43.24227729283773	0.0504831208893876	48.15456313591543	8.542292974709406	29.80814336034177	-2.576570345969031e-10	1.125453268766418	0.06532354879404044	21.20052683683832	21.26585038563237	0.04993901875790209	24.1571195563284
0.106	350.135345472291	351.4918163561049	7.555633896316749e-11	0.7941623750104804	-0.1178722148272977	1.474343098641294	1.356470883813996	0.003498814219983538	351.4918163879432	411.7811963724394	419.5601066485023	8.655987038252988e-11	0.9591814196816283	-0.1919676333009984	7.970877909363851	7.778910276062852	0.01318304062824698	419.5601067008391	5.494277077282929	36.42199753471883	-5.890787857509849e-12	1.215001855341207	0.01340866677905697	30.91431179065685	30.9277204574359	0.1022584043977785	36.42199753293796	5.400194866866353	51.98098521551927	-2.886302308269251e-12	1.26611613524661	0.04445731301779685	46.53633303563512	46.58079034865292	0.1539329484341261	51.98098521464669	12.85290794265249	15.09753108635877	-4.484539128934983e-11	0.9995956863074528	0.006638234966206976	2.23798490874007	2.244623143706277	0.01822661468451114	15.09753108085235	97.13287339022433	116.57811856609	-1.135805816065982e-08	1.190916584797698	0.02781338076252818	19.4174317951031	19.44524517586563	0.08433167854449043	116.1825984016945	198.6212931332381	232.5832225560401	-2.917835639770772e-09	1.201987051863074	-0.05347024261889473	34.01539966542094	33.96192942280205	0.09214393820950367	224.4783263891765	8.697318213089895	34.28834850590727	-2.324312853296817e-09	1.149162364798304	-0.07377831363916755	25.66480860645654	25.59103029281737	0.06037533659899681	31.3985822301318	13.64425041622033	16.47585689845845	-1.531590826386875e-12	0.8030485378836316	0.02471371282438367	2.806892769413732	2.831606482238116	0.003758838965155325	16.47585689731474	6.703849145356164	9.48152925334772	-1.890883283284239e-13	0.8985271445872366	0.03637160473657131	2.741308503254984	2.777680107991556	0.008103160398291438	9.481529253283751	1.584841510595608	46.56660287897535	-2.027228385159674e-11	1.386628078094474	0.02625688098881688	44.95550448739092	44.98176136837974	0.4037254057249617	46.56660287671799	5.860397619968149	8.804449055729236	-3.390170089101474e-13	0.9276257149910084	0.08331086706656153	2.860740568694527	2.944051435761089	0.01023509403429873	7.56483877571467	3.745931800028568	159.0325816745361	-1.838529328779259e-13	1.403331429549814	-0.1880277617042425	155.4746776362118	155.2866498745075	0.4614488431142671	158.1821761828343	278.3574903812083	282.2930254263926	-2.229602835690514e-09	0.8959747623328936	-0.6970836257070069	4.63261867089135	3.935535045184344	0.00793876419400192	207.1270648792982	0.4953311250977078	2.394897631599363	-1.513912148420893e-09	1.151735551325503	-0.02075669243785976	1.920323198939515	1.899566506501655	0.06163170623452765	2.394897584428827	6.410730460255161	36.07083212399668	2.90015234050145e-12	1.185655578841855	-0.08399243184566731	29.74409409558719	29.66010166374152	0.08085472430713837	32.70657294689665	6.377010564573504	38.63415914518053	2.35228503342455e-12	1.196085662649687	-0.07627227297334328	32.33342085358036	32.25714858060702	0.0878934090452187	35.0965490714635	0.7280537730987792	15.81931039226555	-4.460079583434862e-09	1.365373234053371	0.02974589594187939	15.0615107232249	15.09125661916677	0.3405909624355442	15.81931019503326	1.886891603341639	2.013583859527148	1.527398332812346e-09	0.7514476306276602	-0.002744123725040843	0.1294363799105495	0.1266922561855087	0.002477268493065064	2.013583939333157	457.7956068518891	458.6371609602936	1.601315302579565e-08	0.6532279395819233	0.2748023592294384	0.5667517491750348	0.8415541084044731	0.001112512692528398	458.6371691179376	1009.407576212626	1013.251804908584	-6.841160971049476e-11	0.7871155963955804	0.4765036553402929	3.367725040617018	3.844228695957311	0.003305359760556814	832.4049740137632	9.050756927285883	171.2237060027938	-5.422884363781577e-12	1.340141857881654	0.1257599453213657	162.0471891301865	162.1729490755079	0.2783310516467259	158.8601924482149	10.30677804320632	243.899570922935	-2.309874513883869e-12	1.368060425900306	0.2731341127311054	233.3196587669975	233.5927928797286	0.3479927578595013	236.1545122403423	386.0503418176176	400.5285139648137	2.864847525874126e-10	0.910021566693875	0.3023643062130358	14.17580784098319	14.47817214719623	0.008886554805472405	367.3913653995199	4.733783021748747	7.943685312005468	-1.03443874993614e-09	0.9602149343580646	-0.02031235782227826	3.230214648079	3.209902290256722	0.01329274407854639	7.943685060630794	1035.253578658243	1108.637132336373	-5.497956534483706e-10	1.11296589107298	-0.3909481097097585	73.77450178783938	73.38355367812963	0.04518836256386335	1049.593144627444	103.4787460127867	147.9698242523403	5.529228024048205e-08	1.010051260909466	-0.6474530682653348	45.13853130781897	44.49107823955363	0.01981940366410039	135.8790689203529	277.6664367067887	277.9483346019941	4.252555446671025e-09	0.6037143669990783	0.004196628591620688	0.2777012666137691	0.2818978952053898	0.0007386934535291281	86.7223752841789	259.75665283591	260.0063394942929	1.883139838509962e-09	0.5974434500567786	-0.0138669529689623	0.2635536113518799	0.2496866583829176	0.0007010602786711985	72.75591635990396	336.7023012783823	337.1076834367068	1.119474130062414e-08	0.6372864339283086	-0.01777937838078225	0.4231615367052925	0.4053821583245102	0.0009756622777249947	146.9214709660515	12.23813779133935	29.05782695712483	-2.690810629868423e-10	1.050239581335809	-0.01391360512089816	16.83360277090638	16.81968916578548	0.02734654243846538	24.01457453709169	2.562552630489301	3.003005978061438	-1.377995599571857e-10	0.7786108212594033	-0.01129559859342385	0.4517489461655614	0.4404533475721376	0.003085947245924442	2.481820153377835	12.81495915103759	13.04277576923298	1.061106430916281e-07	0.7327449791695031	-0.01197874660573233	0.2397953648011212	0.2278166181953889	0.002128783351817587	7.702820163183121	1.836457971565898	2.685925115896461	-2.480826976347661e-07	1.037152270415119	-0.002346640648821263	0.851813784979384	0.8494671443305627	0.02462516215367496	2.676416183898906	174.977622912632	175.5546038795041	4.67753576982588e-08	0.5952129644284012	0.115011360262075	0.4619696066099561	0.5769809668720312	0.0006881233551576586	95.24393214423263	17.23435988412188	60.59604152592145	-7.861381684515223e-11	1.127160683694675	0.1496979666341927	43.21198367516538	43.36168164179957	0.05062625033934111	48.24540942371976	8.540818781167635	29.85894081128001	-2.514170815981487e-10	1.125760622520573	0.06537075427016971	21.25275127584221	21.31812203011238	0.05006203632530066	24.20173857522196
0.108	349.5589726508929	350.9061643920755	6.624700787938309e-13	0.7935967990847174	-0.1204377093167771	1.46762945049941	1.347191741182632	0.003482881831105782	350.9061643923547	418.6684737489753	426.4067778119507	-5.939693181744587e-12	0.9585461439057569	-0.1920736858369314	7.930377748812335	7.738304062975403	0.01311605738398302	426.4067778083594	5.493067356882267	36.44367440999944	-3.839359385970909e-12	1.215092249984749	0.01392461572797932	30.93668243738919	30.95060705311717	0.1023324020547759	36.44367440883874	5.382083671163756	52.0751030772269	-9.941769629762121e-13	1.266414066366217	0.04561515338237104	46.64740425268077	46.69301940606314	0.1543003499634411	52.07510307692634	12.8931597457025	15.13909544049313	-8.398837181289309e-12	0.9996993850335616	0.006090304941771904	2.239845389848851	2.245935694790623	0.01824176682971334	15.13909543946186	96.29552062177338	115.7803750943466	-1.144419159437859e-08	1.19116344361266	0.02902402160284113	19.45583045097041	19.48485447257325	0.08449844741162552	115.387724508511	200.0443708864969	233.9227687472615	-2.792102549165065e-09	1.201689768735077	-0.0561736039280689	33.93457146469272	33.87839786076466	0.09192498359463089	225.7670865195659	9.131332707510778	34.63602643100188	-3.004645615645174e-09	1.148790992495224	-0.08394006807101116	25.58863379156211	25.5046937234911	0.06019613868795295	31.71498360907179	13.65339015068905	16.48794211650443	-1.520485126693671e-13	0.8030908347315949	0.02670156275741608	2.807850403057969	2.834551965815385	0.003760121376330959	16.48794211639089	6.701752256397447	9.483467430438067	-1.771777169423672e-13	0.8987385699112272	0.03574866220293681	2.745966511837684	2.781715174040621	0.008116929220967694	9.483467430378127	1.580862880500603	46.72800621324653	-2.125793985285895e-11	1.387088991989742	0.02555540376882236	45.12158792897711	45.14714333274593	0.4052169272995308	46.72800621087943	5.854083280370447	8.8099179680917	-1.881373529188934e-12	0.9282154944961445	0.08152434784128862	2.874310339879965	2.955834687721254	0.01028364366009379	7.57124236419768	3.728756596136029	157.5965289281676	-1.214306433183765e-12	1.402191889608206	-0.1958963625282498	154.0636686945598	153.8677723320315	0.4572609685764425	156.7524285486033	285.5615027729635	289.4044500984609	-2.451233549471965e-09	0.8935770210111439	-0.7013182201014674	4.544265545598897	3.84294732549743	0.007787356388324502	211.8551285242229	0.491612160140361	2.369512210948694	-4.71617692121562e-09	1.150375187229922	-0.02162748256141052	1.899527533369744	1.877900050808333	0.06096428090109659	2.369512064001863	6.390562845511008	35.93430625224947	-1.68365321684405e-13	1.185185940353639	-0.08876660281875601	29.63251000955722	29.54374340673847	0.08055140020911666	32.57998717428472	6.357760438995283	38.49980918865234	-1.18563492357282e-12	1.195658229852577	-0.08095978795628768	32.22300853761334	32.14204874965705	0.08759327022307346	34.97185301294522	0.7258879717636776	15.98188659701942	-4.566281852635967e-09	1.366729123916776	0.03020994553409675	15.22578867972164	15.25599862525574	0.3443058346245534	15.98188639509068	1.912021165018857	2.038643583121018	1.882681358034155e-09	0.7513433003278776	-0.002704647149763206	0.1293270652519241	0.1266224181021609	0.002475176331959892	2.038643681490436	459.9782296273344	460.8406855059414	1.898843182690513e-08	0.654336627354539	0.2905168421384833	0.5719390364685911	0.8624558786070744	0.001122695145361182	460.8406951792934	1013.398057142662	1017.285782363106	5.345612841267666e-12	0.7880681199082137	0.4940022689307379	3.393722951513554	3.887725220444291	0.003330876228647156	836.2051169301069	9.043169605881667	171.7773194185805	-4.845568390976496e-12	1.340573944672844	0.125782482829965	162.6083673298689	162.7341498126989	0.2792949271654387	159.3821364551115	10.27862534112606	245.3910124188574	-2.55129251058861e-12	1.368872728320846	0.2714491218579548	234.8409379558734	235.1123870777313	0.350261722863174	237.6079897165923	383.4297423199614	397.9614265397711	5.958958326779396e-11	0.9104064894747843	0.3120066409753793	14.21967757883433	14.53168421980971	0.008914055942204012	365.0657515586042	4.733117093137028	7.938656351844391	-1.065039952063973e-09	0.9600474870995087	-0.02034126142708817	3.225880520134451	3.205539258707363	0.01327490859086299	7.938656093033446	1041.053290719539	1114.153538821306	-5.082377851906017e-10	1.11249120398214	-0.3944382116657458	73.49468631343268	73.10024810176694	0.04501696997154422	1054.763683293779	104.786542812457	149.0270779946649	5.664737821181598e-08	1.009465037638511	-0.6864773846472527	44.92701256685518	44.24053518220793	0.01972653012151445	136.8351579623519	278.3000062365699	278.582452510896	3.787061414461945e-09	0.603738032497805	0.004690260961368951	0.2777560133647277	0.2824462743260966	0.0007388390814804449	86.95181095517087	261.2100048469053	261.4601748643015	9.279148838192697e-10	0.5973713126590939	-0.01322494057081577	0.2633949579670363	0.2501700173962205	0.0007006382560488558	73.05865486263187	336.8315225715472	337.2366855624528	1.054325821092661e-08	0.6372046168742831	-0.01771302505966248	0.4228760159652847	0.4051629909056222	0.0009750039669113449	146.8971848354144	12.23260567281624	29.04484357212386	-2.674296478710758e-10	1.050192608557766	-0.0150332528162985	16.82727115212391	16.81223789930761	0.02733625659032608	24.00334622590512	2.561547827361021	3.001301233625488	-1.835511152792346e-10	0.7784554039105913	-0.01142867616603249	0.4511820824304998	0.4397534062644673	0.00308207493676495	2.480181406349987	12.81697636844533	13.04470965516866	1.083977259203062e-07	0.732535042591909	-0.01165392881584124	0.2393872155391691	0.2277332867233278	0.002125160006743252	7.699838544338331	1.842663781799142	2.691124512643944	-2.506871964041979e-07	1.037014607672414	-0.002414307604457897	0.8508750384492605	0.8484607308448026	0.02459802384488831	2.681594567972581	173.4904837149018	174.0797197184796	4.394959862707992e-08	0.5955716564614466	0.1258801418380901	0.4633558617397327	0.5892360035778228	0.0006901882410665097	94.57998585961336	17.2158510682472	60.69431740627041	-7.814731500799255e-11	1.127507289292893	0.1464241357972621	43.33204220222595	43.47846633802321	0.05076690838207369	48.33223193486865	8.538735120039904	29.90910613277314	-2.427619077982612e-10	1.126067873910473	0.06528418649009354	21.30508682624315	21.37037101273324	0.05018531562176778	24.24585242999922
0.11	348.9845610364369	350.3224377614839	4.367506356572903e-12	0.7930192204342357	-0.1229278780400782	1.460804603087012	1.337876725046933	0.003466685551421818	350.3224377633242	425.5676603243871	433.2662966555333	-1.157375306704012e-10	0.9579116130173321	-0.1914936927146021	7.890130023860778	7.698636331146176	0.01304949164313689	433.2662965855548	5.492336817261619	36.4667511491682	-4.533692865571481e-12	1.215186165424273	0.01447278847868764	30.9599415434279	30.97441433190659	0.1024093385587273	36.46675114779759	5.366536603820598	52.17495119089364	-2.092909179296498e-12	1.266719711160798	0.0467879584125289	46.76162662866051	46.80841458707304	0.1546781749007486	52.17495119026092	12.94916610828823	15.19614981721996	8.039000021220488e-12	0.9997934046738963	0.005450157944605438	2.241533550987127	2.246983708931733	0.0182555155652265	15.19614981820704	95.47818917803217	115.0043631511358	-1.148388989458127e-08	1.191420800366169	0.03023110156066658	19.49594287154294	19.5261739731036	0.08467265931529327	114.6145130204328	201.484269687442	235.2754486579821	-2.519738973028041e-09	1.201377948805568	-0.05881819486840821	33.84999716540862	33.79117897054021	0.09169588121500284	227.0682699132275	9.658511211064779	35.06646631556776	-2.312363495127201e-09	1.14837011519724	-0.09462268537008332	25.50257778987306	25.40795510450298	0.05999369571835944	32.10685443469272	13.66353626918429	16.50135943204344	-2.820493838484595e-12	0.8031378429616353	0.02890807653043261	2.80891508632872	2.837823162859152	0.003761547142575846	16.50135942993725	6.699726197410032	9.485420954406861	2.966238366042262e-13	0.8989462743988968	0.03514453381016202	2.750550223186668	2.78569475699683	0.008130478425019768	9.485420954507209	1.576863555250508	46.88521616518586	-1.599714805067265e-11	1.387536784177032	0.02482189099212868	45.28353071894323	45.30835260993535	0.4066712635221761	46.88521616340455	5.847454051372531	8.814776954051514	2.219679301473931e-12	0.9287922798552738	0.07967969450715047	2.887643208171831	2.967322902678982	0.01033134569998077	7.577082691852868	3.712249099759168	156.1173990407191	-1.994515663739094e-12	1.40100595300899	-0.2036559370296758	152.6088058779896	152.4051499409599	0.4529429357378916	155.2798009556768	292.6453009492831	296.4004928491656	-2.083709038647186e-09	0.8911712962641766	-0.702113332897087	4.457305232779664	3.755191899882577	0.007638335398954853	216.4679244396775	0.4880000671724353	2.343639784949431	-1.718658021454544e-09	1.148959452963406	-0.02248469942184755	1.878124417198843	1.855639717776996	0.06027735977809141	2.343639731399415	6.370774391615963	35.79252470821018	2.084249439704422e-12	1.184690471166534	-0.09349191515759554	29.51524223175181	29.42175031659421	0.08023262587313935	32.44850107949837	6.338632871029069	38.35941144111742	1.988159636923115e-12	1.195205310631081	-0.08564538365574162	32.1064239537441	32.02077857008835	0.08727635304425752	34.84152162692413	0.7237665685985353	16.14876828811649	-3.31939470354925e-09	1.368105315629982	0.03064315408505304	15.39435856543291	15.42500171951796	0.3481177616395186	16.14876814132722	1.937037280529322	2.063583641347928	1.499526128267981e-09	0.7512403330070542	-0.00267290729120842	0.1292192681098144	0.126546360818606	0.002473113214434702	2.063583719697625	462.0999278081996	462.9868832552751	8.654890804038473e-09	0.6555135509318297	0.3094592877125864	0.5774961593629415	0.8869554470755279	0.001133603571780517	462.9868876643705	1017.406829461535	1021.339250155458	4.763345273772757e-11	0.7890550460343114	0.5115510677385751	3.420869626184444	3.93242069392302	0.003357520187108103	840.0406134999447	9.035144019701892	172.3320903089053	-3.162026196434908e-12	1.341005871594825	0.1256662929039737	163.1712799962994	163.2969462892034	0.2802617817913897	159.9051964403813	10.25059977443884	246.8820080179246	2.05657713081564e-12	1.369679619580333	0.2695060408616914	236.3619022026241	236.6314082434858	0.3525302181354093	239.0610696549702	380.7440632240134	395.3311158544098	-1.637429081213782e-11	0.9108037222738049	0.3219604739261159	14.26509215647024	14.58705263039636	0.008942525510757426	362.6826441871926	4.732667493525594	7.933888133090437	-1.041401548329546e-09	0.959879964581196	-0.02032961056284593	3.221550250127689	3.201220639564843	0.01325708897908421	7.933887880023762	1046.851018656326	1119.667243375483	-5.028368832427077e-10	1.112012690015247	-0.3974637100151954	73.21368842917255	72.81622471915735	0.04484485312946589	1059.930656104522	106.1623258947289	150.1427810736824	4.728942065018726e-08	1.008845392524722	-0.7240553123622144	44.70451049131579	43.98045517895358	0.01962883402189742	137.8437958812594	278.8870349153388	279.1699786745844	3.379685087345763e-09	0.6037641722605409	0.005127263225296569	0.2778164960202888	0.2829437592455853	0.0007389999671049862	87.17013441320915	262.5810606871123	262.8317859663233	6.289614384868969e-10	0.5973028347465803	-0.01251915844422703	0.2632444376552684	0.2507252792110414	0.0007002378676376617	73.34242764482856	336.9416828381923	337.3465823409758	9.880091800251734e-09	0.6371230042518283	-0.01769189197909439	0.4225913947625998	0.4048995027835054	0.00097434773011567	146.8646458486996	12.22665654633651	29.03084962653155	-2.646200203404447e-10	1.050141858194396	-0.01623993320458056	16.82043301339962	16.80419308019503	0.0273251478898673	23.9912430849689	2.560566135162248	2.999618411499641	-1.993720501192175e-10	0.7782981960843458	-0.01155712841498196	0.4506094047523754	0.4390522763373934	0.003078162911914397	2.478558230718771	12.81738001213873	13.04509902591893	1.11206490419069e-07	0.7323312817285861	-0.01127271403675753	0.238991727816955	0.2277190137801975	0.002121649064487985	7.696060388498089	1.848929707746909	2.696362996509454	-2.515496266286554e-07	1.036873135378209	-0.002478101702616033	0.8499113904651611	0.847433288762545	0.02457016565770473	2.686811880056915	171.9295706332373	172.5316788141042	4.056684441144931e-08	0.5959634719649464	0.1372334972438374	0.464874683623082	0.6021081808669194	0.0006924505907867147	93.88589477005183	17.19505785180189	60.78723734496525	-7.009989810846662e-11	1.127845603118973	0.1426294071710285	43.44955008599233	43.59217949316336	0.05090457814482106	48.41460180875887	8.536018626575736	29.95849810419796	-2.318893410624412e-10	1.12637437246639	0.06505700832972554	21.3574224692925	21.42247947762223	0.05030859513647338	24.28933907812776
0.112	348.4159092927806	349.7444533150185	-5.777600620149315e-13	0.7924300247093718	-0.1253308794327881	1.453874901670699	1.328544022237911	0.003450240439101641	349.7444533147751	432.4270004916522	440.0870234831444	-1.600821697422816e-10	0.9572801034182178	-0.1902532832389915	7.850276274731105	7.660022991492114	0.01298357749918203	440.0870233863537	5.492031224952889	36.49122619530786	-2.842642787825866e-12	1.215283810897778	0.01505200321284729	30.98414296714213	30.99919497035497	0.1024893920624226	36.49122619444849	5.353205837099607	52.28022642868254	-9.924561172880431e-13	1.2670331469557	0.04796959342444235	46.87905099815849	46.92702059158293	0.1550665913967583	52.28022642838251	13.02270854658325	15.27052802118917	7.534368962058835e-11	0.9998768104566109	0.004787275431594139	2.243032199174326	2.247819474605921	0.01826772086784005	15.27052803044037	94.68265269964155	114.2518496457269	-1.146611500191241e-08	1.191688596378871	0.03142678745047665	19.53777015863492	19.56919694608539	0.08485431904077348	113.8647247693912	202.9361916072525	236.6365650301292	-2.472632765204708e-09	1.201051884407454	-0.06141130692856974	33.76178472980525	33.70037342287668	0.09145692352832278	228.3773424564027	10.26340724220023	35.56776169897391	-3.445631002740868e-09	1.147903867652376	-0.1032282396399249	25.40758269641361	25.30435445677369	0.05977022392744086	32.56328837881008	13.67470485865303	16.51614229478488	-1.35079447627362e-13	0.8031901651275616	0.03133684095525265	2.810100595176597	2.84143743613185	0.003763134711897872	16.51614229468401	6.697785632852922	9.487410114936601	-1.54300183741185e-13	0.8991503788722303	0.03456256851936324	2.755061913564318	2.789624482083681	0.008143814738956749	9.487410114884401	1.5728454366092	47.03798219135201	-1.907796143285623e-11	1.3879708905943	0.02405788439898204	45.44107887034382	45.46513675474281	0.4080861334490226	47.03798218922765	5.840526899877322	8.819034731389314	-1.551016259870863e-12	0.9293556724884446	0.07778180836628105	2.900726023145713	2.978507831511993	0.01037815310466344	7.582365933964998	3.696537139535654	154.5977683988227	-1.436184504655103e-12	1.399774380716167	-0.2112667258648962	151.1124979851519	150.901231259287	0.4485018939130082	153.7668592683469	299.5439524006525	303.2155639241167	-1.957351225545523e-09	0.8887670829226845	-0.7004440928503726	4.372055616314665	3.671611523464292	0.007492245972903622	220.9197161855481	0.4848231933234705	2.31762225111806	7.497742940398844e-09	1.147488601653611	-0.02334424493334669	1.856143302727936	1.832799057794589	0.05957188812075445	2.317622484733038	6.351462468472475	35.64575285190784	-8.196221479295218e-14	1.18416949403342	-0.09814714853645128	29.39243753197181	29.29429038343536	0.07989880027023401	32.31235965087382	6.319956517310509	38.21348593354345	-5.890010701392612e-13	1.194727105633255	-0.09025881776643704	31.98378823399938	31.89352941623294	0.08694298678747049	34.7060309551335	0.7216676972536643	16.31987264926526	-3.550085725390062e-09	1.369500474746876	0.03104819790719834	15.5671567541044	15.5982049520116	0.352025304678743	16.31987249227444	1.96192541400059	2.088412037516362	1.877586947029997e-09	0.7511388615700649	-0.002626500337806299	0.1291131238535775	0.1264866235157712	0.002471081731308571	2.088412135619599	464.1212024338961	465.0355108898481	5.104691114254933e-10	0.6567696247307437	0.3308234433994821	0.5834850125525834	0.9143084559520656	0.001145359468779272	465.0355111498984	1021.422866454989	1025.401146725617	3.511524404586908e-12	0.790076424857699	0.5290897017738011	3.44919056885452	3.978280270628321	0.003385316667864012	843.9023817844131	9.026661961838055	172.8873642946211	-4.395928066003307e-12	1.341437153642568	0.1254060115200608	163.735296321263	163.860702332783	0.2812305320530613	160.428755896718	10.22260128066522	248.3708388747776	-1.962763285234814e-12	1.370480322680039	0.2672990298084247	237.880938564304	238.1482375941124	0.3547958379960903	240.5120774147668	377.9936650136498	392.6378083283853	5.977354722297434e-11	0.9112135138322606	0.3320492875516284	14.3120940271839	14.64414331473553	0.008971990124325983	360.24223384092	4.732434537776912	7.92939893884588	-1.053394683980802e-09	0.9597127356440729	-0.02026895202092388	3.217233353089891	3.196964401068967	0.01323932439877342	7.929398682864804	1052.634987607393	1125.166807642657	-4.441625955919903e-10	1.11153090326938	-0.4000333000548025	72.93185333531906	72.53182003526426	0.04467222347971377	1065.083288520014	107.6056998399324	151.3155998850951	5.279518315581821e-08	1.008192813385214	-0.76147184161807	44.47137188678079	43.70990004516273	0.01952646764046924	138.9037861446096	279.4300932230179	279.7134830093445	2.987920993957616e-09	0.6037924869700599	0.005507760947718568	0.2778820253789673	0.2833897863266858	0.0007391742771067375	87.37774590876099	263.8659344955141	264.1172189340574	4.728562819078519e-10	0.597238099539826	-0.01181778138914156	0.2631022199324938	0.2512844385433523	0.0006998595643548916	73.60645470489278	337.0328460556366	337.4374338224373	9.215025742470573e-09	0.6370413772660773	-0.01771914248560139	0.4223069092862634	0.404587766800662	0.0009736918062574121	146.8236784212449	12.22027583534148	29.01579281984545	-2.622242839533939e-10	1.050087047201976	-0.01753387596180077	16.81305086046577	16.79551698450397	0.02731315542686101	23.97821898612382	2.559606139874062	2.997959698103069	-2.338764217013622e-10	0.7781392832966817	-0.01167768953179735	0.4500312477608034	0.438353558229006	0.003074213457264868	2.476952546286003	12.81598739336627	13.04376182672658	1.13410448393525e-07	0.7321348765671497	-0.01083669341974491	0.2386111267800516	0.2277744333603067	0.002118270278781612	7.691403390464732	1.855232756352172	2.7016186609622	-2.531571315911307e-07	1.036728072689404	-0.002538513512553812	0.8489244181225815	0.8463859046100276	0.02454163318452128	2.692046208571388	170.294351766673	170.9099170444552	3.726223460343014e-08	0.5963897703928699	0.1490326870157795	0.4665325907664235	0.6155652777822029	0.0006949201139105145	93.1612175370603	17.17193379690784	60.87429081351503	-7.641307725458901e-11	1.128174394733246	0.1383012943709512	43.56405572223623	43.70235701660719	0.05103873053757689	48.49207936252537	8.532641732522361	30.00696737271555	-2.275303001564311e-10	1.126679447045232	0.0646830872951444	21.40964255289805	21.47432564019319	0.05043160244448919	24.33206956289044
0.114	347.8567592934999	349.1759716106021	1.643675195950323e-10	0.791829653571099	-0.1276349646090487	1.446847281711333	1.319212317102284	0.003433562952925506	349.1759716798639	439.1968217012289	446.8193397275633	-1.533326798863754e-10	0.9566537288591438	-0.1884269611547242	7.810944987489113	7.622518026334388	0.01291852745531379	446.8193396348535	5.492100810694626	36.51709914450679	-4.421574217872148e-12	1.215385385022565	0.01566015744047693	31.00933817637168	31.02499833381216	0.1025727328112554	36.51709914317008	5.341775518127262	52.39064270100388	-3.999134357002276e-12	1.267354410696368	0.04915323206779395	46.99971395080883	47.04886718287662	0.1554657204827138	52.39064269979489	13.11510343169115	15.36350050221746	6.775260907865288e-11	0.999948957388926	0.004067717108517726	2.244329353417797	2.248397070526315	0.01827828516185731	15.36350051053658	93.91076635679404	113.5246806687417	-1.147939304724233e-08	1.191966720358005	0.03260876807648025	19.58130554387115	19.61391431194762	0.08504339719239486	113.1401994633717	204.3952444213235	238.0013453732085	-2.243021102188436e-09	1.200711872237749	-0.06394270604413101	33.67004365792909	33.60610095188495	0.09120840715804993	229.6896981633731	10.93840549416272	36.13030913992617	-1.607479718779281e-09	1.147395593501193	-0.1125241725875686	25.30442781835102	25.19190364576345	0.05952755660112811	33.07548778711927	13.68691139268826	16.53232220480474	-2.008320593160917e-12	0.803248414871531	0.03398981792833772	2.811420994188139	2.845410812116477	0.003764902918830542	16.53232220330504	6.695945281129884	9.489455086727423	-9.235980036326197e-13	0.8993510224529382	0.03400551769164212	2.759504287905896	2.793509805597538	0.008156946158421694	9.489455086414969	1.568808688958297	47.18605933188733	-1.769379087690481e-11	1.388390773291201	0.0232643384209689	45.59398630450806	45.61725064292903	0.4094593271568951	47.1860593299171	5.833319456433591	8.822700526764791	-1.234113505832468e-12	0.9299053062940942	0.07583478286967289	2.913546287461528	2.989381070331201	0.01042402116143617	7.587098828174917	3.681680302421603	153.0403382200488	4.216460514072651e-12	1.398498116344348	-0.2187096610210448	149.5773675786482	149.3586579176272	0.4439456268675914	152.2162936939968	306.2046547108422	309.7963140565774	-1.260024085070199e-09	0.886371866380159	-0.6970805989235469	4.288739944658683	3.591659345735136	0.007349470683606077	225.1739434878073	0.4818779666543227	2.291355171857377	1.171073847616722e-08	1.145964473380606	-0.02416001908495408	1.833637224288008	1.809477205203054	0.05884956803647547	2.29135553674104	6.332690655817846	35.49424225598374	4.833425326644658e-12	1.183623432861058	-0.1027166298741107	29.26426823004	29.16155160016589	0.07955039182521526	32.17179598173169	6.301561836112128	38.06197627804686	4.614267301583652e-12	1.19422391191888	-0.09483528681054287	31.85524972874528	31.76041444193474	0.08659357472026238	34.56533412193443	0.7195691817971483	16.49508898825121	-2.456764736091799e-09	1.370913160947116	0.03141779325907575	15.74410201319499	15.77551980645406	0.356026626803697	16.4950888796089	1.986679842957513	2.113101003348613	1.484665931861251e-09	0.7510390227465583	-0.002587611065298314	0.1290087714563979	0.1264211603910996	0.002469084542373842	2.113101080921869	466.0081945929071	466.9521770720443	4.962873556557668e-09	0.6581135360101918	0.3540228208509087	0.5899596582863226	0.9439824791372313	0.001158068958549519	466.9521796003007	1025.434930750778	1029.460194600321	-2.226079320877261e-10	0.7911321657953387	0.5465553011696366	3.478708548373565	4.025263849543202	0.003414288018119291	847.7810603450487	9.017720555931733	173.4424706778014	-5.475397912846347e-12	1.341867287582305	0.1249973543221837	164.2997527675475	164.4247501218697	0.2822000382638536	160.9521826164666	10.19455913022282	249.8557578576189	-3.498423772896331e-12	1.371274047848462	0.2648276367347394	239.3963710906614	239.6611987273961	0.3570560827906524	241.9593104272926	375.1804966820493	389.8831400710417	1.25455396071672e-10	0.9116358565035625	0.3419464067113231	14.36069698228107	14.70264338899239	0.009002458428427156	357.7459840177548	4.732432357184492	7.925206310745628	-1.016185281754733e-09	0.9595461779479135	-0.02016556683014196	3.212939520391278	3.192773953561136	0.01322165473115158	7.925206063806653	1058.39325242118	1130.640649316455	-4.196110126031272e-10	1.111046396977615	-0.4021238429354285	72.6495207382102	72.24739689527478	0.04449928909923578	1070.210673044611	109.1257288426664	152.5486654136961	4.218576303560706e-08	1.007505552635939	-0.8042187833135487	44.22715535434333	43.42293657102978	0.01941923716801949	140.0178417921721	279.931667380707	280.2154529167287	2.637029206109531e-09	0.603822679229444	0.005833619674274265	0.2779519163473792	0.2837855360216535	0.0007393601891173532	87.5750183331768	265.0642555948126	265.3160753639935	4.325808045102519e-10	0.5971770306833202	-0.01114835518343879	0.2629681243644333	0.2518197691809945	0.0006995028662401101	73.85070882851286	337.1051188085992	337.5093435662953	8.587013600180882e-09	0.6369595098842809	-0.01779701482213012	0.4220217725182435	0.4042247576961133	0.0009730343807486678	146.7741176616724	12.21345416035204	28.99962061505638	-2.580876762303674e-10	1.050027884320922	-0.01891975577905679	16.80508621048339	16.78616645470434	0.02730021668512433	23.96422753673263	2.558672490214518	2.996327259054619	-2.397493557848573e-10	0.77797875602293	-0.0117931938748935	0.4494479627149942	0.4376547688401007	0.003070228972307057	2.475366276260268	12.81265524238574	13.04054499064869	1.161741185334852e-07	0.7319466228481865	-0.01035713451391136	0.2382468827768598	0.2278897482629484	0.002115036702642068	7.685795216865094	1.861554348270739	2.706872057542125	-2.534466442966066e-07	1.036579574640703	-0.002597548821958919	0.8479152580933446	0.8453177092713856	0.02451245928548704	2.697278247629998	168.5847641185843	169.2143200535488	3.3574153596172e-08	0.5968518230643545	0.1612199892410053	0.4683359457235014	0.6295559349645067	0.0006976062877320152	92.40566060112351	17.14643917477818	60.95496279324986	-7.650965277994359e-11	1.128492401492396	0.1334313158066895	43.675092302665	43.80852361847169	0.05116881865757315	48.56422036875489	8.528605850310916	30.05435334086895	-2.245296240599437e-10	1.126982171174097	0.06416105206176947	21.46158643849627	21.52574749055804	0.0505539591527546	24.37390285490054
0.116	347.310791604959	348.6206924813538	-6.720179968056073e-13	0.7912186045857493	-0.1298283714264716	1.43972924782129	1.309900876394819	0.00341667090234667	348.6206924810706	445.8385832260948	453.4246402232496	-2.373340413086567e-10	0.9560341075407699	-0.1861741837962617	7.772231180951108	7.586056997154846	0.01285449866321988	453.4246400797501	5.492500395603898	36.54437178584805	-2.288058631449985e-12	1.215491073879703	0.01629561212908247	31.03557577811507	31.05187139024415	0.1026595215875242	36.54437178515633	5.331974526965094	52.50594310885826	-9.884315588237769e-13	1.26768349426536	0.05033268923817159	47.12363589265499	47.17396858189316	0.1558756296577546	52.50594310855944	13.22763563535965	15.47637563258573	1.859550569083268e-10	1.000009207846058	0.003326806507399808	2.245413190718684	2.248739997226084	0.01828711215831596	15.47637565541853	93.16417339310082	112.8244832517918	-1.137363225822696e-08	1.192255032780023	0.03377173902975564	19.6265381196612	19.66030985869096	0.08523984639749665	112.4425585519048	205.8562513907123	239.364740913924	-2.178327407342806e-09	1.200358263002898	-0.06640868700326856	33.57489821021507	33.5084895232118	0.09095066871189585	231.0004653412265	11.67282058664536	36.74659107813421	-2.729217005170703e-09	1.146847927070158	-0.1199762031815787	25.19374669467043	25.07377049148885	0.05926718411209697	33.63655727488138	13.7001664269115	16.54992641762443	-1.154042139628331e-13	0.8033132155742659	0.03686937790142469	2.812890612811503	2.849759990712928	0.003766870952595712	16.54992641753825	6.69421891595359	9.491575867262373	-1.446655295556099e-13	0.8995483618661818	0.03347648437331315	2.763880466935469	2.797356951308783	0.008169881908106988	9.491575867213433	1.564756789728725	47.32921373403614	-1.693822859749616e-11	1.388795916691322	0.02244307509389976	45.74201386921352	45.76445694430742	0.4107886969259731	47.32921373215004	5.825849466230522	8.825785144669211	-1.276583005971332e-12	0.9304408469522504	0.073843511416066	2.926092167022626	2.999935678438692	0.01046890753053094	7.591289579570429	3.667801077957904	151.4480712494835	-1.275590744143074e-12	1.397178269934207	-0.2259452411948393	148.0062154127204	147.7802701715256	0.4392824472402292	150.6310546913488	312.5955610325042	316.1104701070315	-1.305620833669252e-09	0.8839901575691076	-0.6925530332892512	4.207462107816555	3.514909074527304	0.007210187563900463	229.2092301821483	0.4805475960712232	2.266082644423341	1.62311865198328e-08	1.144385037692245	-0.02506713376508114	1.810602182117199	1.785535048352118	0.05811027115511964	2.266083150155308	6.314556800793053	35.33830801473016	-5.964673199798654e-14	1.183052809936347	-0.1071795830628927	29.130930797	29.02375121393711	0.07918793461426023	32.0271012873152	6.283772843239919	37.90544890818889	1.001615457241201e-12	1.193696117304143	-0.09930582092674993	31.72098188587573	31.62167606494898	0.08622858833393494	34.41995046291873	0.7174513798423694	16.67429672826406	-2.637503659919105e-09	1.372341808094351	0.03175351000182632	15.92509183841987	15.95684534842169	0.3601194100508203	16.67429661162917	2.011275102427461	2.137647264917457	1.877493591151413e-09	0.7509409510554763	-0.002534184706784067	0.1289063471967803	0.1263721624899962	0.002467124255849671	2.137647363015816	467.735515503368	468.7109408841059	3.013531302276107e-08	0.6595509829065631	0.3784629625476091	0.5969624181903166	0.9754253807379256	0.001171815116875915	468.7109562360578	1029.431280673054	1033.504606750097	3.7221337123583e-12	0.7922220693741395	0.5638817093365921	3.509444367706397	4.07332607704299	0.003444454655598661	851.6667813436734	9.00830546622266	173.9967004126685	-3.629929690163181e-12	1.342295756801699	0.12443592160451	164.8639590248413	164.9883949464459	0.2831691147518888	161.4748083310052	10.16639985169294	251.3349629666209	-1.706745855756253e-12	1.372060000731822	0.2620870714540505	240.9064760434739	241.168563114928	0.3593083815894918	243.4010125256106	372.3072746872968	387.0698942476875	2.565511136864984e-10	0.9120705311260753	0.3517286941384788	14.41089086625221	14.76261956039069	0.009033924056757663	355.1963954560987	4.732660473504226	7.921327496283422	-1.014493482276446e-09	0.9593806760392676	-0.02001154628247459	3.208678569061671	3.188667022779196	0.01320412037454488	7.921327249755565	1064.112948588178	1136.076302599391	-4.126674557625165e-10	1.110559774320964	-0.4037002547908851	72.36705426600419	71.9633540112133	0.0443262727175747	1075.301075501421	110.7370020614866	153.8530682223651	5.285821862155426e-08	1.006777696447237	-0.8539070243602939	43.96997318523882	43.11606616087852	0.01930631375033159	141.1960209369843	280.3940249309171	280.678155743458	2.352012862250064e-09	0.6038544612927138	0.00610530680521623	0.2780255057356302	0.2841308125408464	0.0007395559390324077	87.76226554155002	266.1792537342772	266.4315681245955	4.080790427796188e-10	0.5971193940804979	-0.010527235131711	0.2628416254500588	0.2523143903183478	0.0006991663754452843	74.07591990648599	337.1586873971677	337.5624950946531	7.940021973240619e-09	0.6368771617245674	-0.01792745209190929	0.4217351495772962	0.4038076974853869	0.000972373528645733	146.7158181498837	12.20617847268088	28.982280431515	-2.54817229816684e-10	1.049964070538665	-0.02039771091304237	16.79649966974716	16.77610195883412	0.02728626766875282	23.9492222404594	2.557763841232619	2.994723217364111	-2.653463733459649e-10	0.7778167003338226	-0.01190050725941721	0.4488598833909095	0.4369593761314923	0.003066211737101645	2.473801287346049	12.80727652895832	13.03533820085671	1.18475394786377e-07	0.7317672281411902	-0.009838617870998668	0.2379002897693882	0.2280616718983895	0.002111959823217089	7.67918681955201	1.867883342777045	2.712110334703182	-2.543152992084963e-07	1.036427649797352	-0.002657058332139753	0.8468840502582765	0.8442269919261367	0.02448264800442952	2.70249512528905	166.8014076633233	167.445465647238	3.029506234764057e-08	0.5973507158014419	0.1737674004142717	0.4702905835004252	0.6440579839146969	0.0007005178037407088	91.61918005770937	17.11853684778613	61.02873010638589	-7.422444603388811e-11	1.128798345094478	0.1280094545549775	43.78218380404478	43.91019325859975	0.05129428480601068	48.63057352305915	8.52381085541861	30.10049344999088	-2.148092745346553e-10	1.127282323900596	0.06346914404222895	21.51321345053004	21.57668259457227	0.05067556944773506	24.41470418705197
0.118	346.7815917535576	348.0822209903198	2.021477429892116e-10	0.7905974304999671	-0.1318996085040356	1.432528845266274	1.300629236762239	0.003399583379861359	348.0822210755015	452.3294999445482	459.8798626687129	-1.270662464136763e-10	0.9554222209057527	-0.1838257743605693	7.73418849852527	7.550362724164701	0.01279157984377113	459.8798625918846	5.493188742438259	36.5730459499907	-3.332195630534329e-12	1.215601050091943	0.01695591533933517	31.0629012922131	31.07985720755244	0.1027499089618231	36.57304594898332	5.323557750893475	52.62588140320052	-3.783390267741993e-12	1.268020348553243	0.0515012790799513	47.25082237322709	47.30232365230704	0.1562963372786244	52.62588140205674	13.36056223112101	15.60943697256829	1.380680569873505e-10	1.000057432473689	0.002593667953484928	2.246281073493795	2.24887474144728	0.01829418037618977	15.60943698952121	92.4460115289077	112.1543191857688	-1.134330912533343e-08	1.192553216400436	0.03487841750630533	19.67342923935477	19.70830765686108	0.08544349881014923	111.774853218887	207.3138704474616	240.7215530711079	-2.01828653789704e-09	1.199991434039738	-0.0687971378117212	33.47647976145805	33.40768262364633	0.0906840640695826	232.3046288512242	12.44851593211068	37.39878104002478	-9.889443985944268e-10	1.14626716952383	-0.12664144653895	25.07690655445305	24.9502651079141	0.0589923228067949	34.23019352229795	13.71448006169071	16.56898039932024	3.263778136641804e-13	0.803385198597632	0.03997632450851975	2.814524013121002	2.854500337629521	0.003769058313935604	16.56898039956396	6.692620441055593	9.493792427487485	-5.804939862130709e-13	0.8997425708311988	0.0329780104845757	2.768193975947317	2.801171986431893	0.008182632408592787	9.493792427291103	1.560691030326727	47.46721873108511	-1.75889858233802e-11	1.389185835399688	0.02159513412124629	45.88493256663713	45.90652770075838	0.4120721862285838	47.46721872912655	5.818135387461892	8.82830010512019	-2.580234637061807e-12	0.930961993001753	0.07181217570915899	2.93835254194914	3.010164717658299	0.01051277242748869	7.594947127712214	3.654958629536974	149.8240281763914	8.623768366078366e-12	1.395816134017628	-0.2329538582283837	146.4020234050828	146.1690695468544	0.4345212053626958	149.0141902793816	318.6929271060279	322.1339321200036	-6.812948538659214e-10	0.8816254660742301	-0.6872776353560955	4.128282649331814	3.441005013975718	0.007074500365239197	233.0102407719622	0.4810701507050184	2.242274118644798	2.112976660306742e-08	1.142750829443053	-0.02586875225920384	1.787072720198983	1.76120396793978	0.05735510614664563	2.242274777006921	6.297128770203827	35.17825518853738	5.299594096896953e-12	1.182458249642295	-0.1115195044180777	28.99264592275164	28.88112641833356	0.07881202854876478	31.87855824330412	6.266430033909677	37.74391121473341	5.271852399069132e-12	1.193144208524811	-0.1037034149943092	31.58118459581804	31.47748118082373	0.08584857099973156	34.26989223065109	0.7153020048420753	16.85735404718232	-1.789412285013725e-09	1.373784738544028	0.03204906679214468	16.1100029755481	16.14205204234025	0.3643008672311045	16.85735396805147	2.035675328049929	2.161993288288067	1.474392226363808e-09	0.7508447855482001	-0.002488031483585259	0.1288059917217229	0.1263179602381376	0.002465203563563328	2.161993365324526	469.2819807818121	470.2901811845488	2.20172351461656e-08	0.6610860533602813	0.4036701806938275	0.604530222042815	1.008200402736642	0.001186670435545377	470.2901924008762	1033.400044436756	1037.52246063541	-3.348712418471678e-10	0.7933457884203015	0.5810005526400811	3.541415646014086	4.122416198654166	0.00347583387318242	855.5494543127572	8.99841772142778	174.5493303977204	-5.546008097212507e-12	1.342722029096687	0.1237179009780508	165.4271947753146	165.5509126762926	0.2841365243045982	161.9959511974034	10.1380764840882	252.8066274038584	-5.766553901054294e-12	1.372837377732321	0.2590780121176719	242.4094729076525	242.6685509197702	0.3615500787811631	244.8354030091866	369.3745975024891	384.1992006825872	2.678756938490068e-10	0.912517640451088	0.3619001091311663	14.46270307096686	14.82460318009803	0.009066404180779798	352.5944751363671	4.733130886115073	7.91777852950107	-9.684076388016827e-10	0.9592166221202982	-0.01981281783624087	3.204460461222238	3.184647643385997	0.01318676232434885	7.917778294172343	1069.780271532274	1141.460429487727	-3.769079492954575e-10	1.110071687437155	-0.4046823617646245	72.08484031721761	71.68015795545298	0.04415341101157468	1080.341945897788	112.442585437691	155.2367681767208	4.333563626002235e-08	1.006005097250105	-0.9044321847419157	43.69861492377176	42.79418273902984	0.01918716590112648	142.4453606316007	280.8193450881959	281.1037717121714	2.055581010962371e-09	0.6038875478090188	0.006324488590921834	0.2781021353845121	0.2844266239754339	0.0007397597761292477	87.93977496837542	267.2149340519567	267.4676990986401	4.001795006480791e-10	0.5970649291344425	-0.009957094489520714	0.2627221411729374	0.2527650466834166	0.0006988485437897592	74.28297521630327	337.1937671944444	337.5971017163402	7.34608512908963e-09	0.6367940895173908	-0.01811167586111179	0.4214461977569648	0.4033345218958531	0.0009717073069627032	146.648643524766	12.19844037609297	28.96371967501119	-2.496883602653988e-10	1.049895300066195	-0.02197178279271332	16.78725108171093	16.76527929891822	0.02727124314259103	23.93315654049668	2.556884320953994	2.993149409973942	-2.627744272176713e-10	0.7776532133649494	-0.01200229315556352	0.448267382175511	0.4362650890199475	0.003062164295465343	2.472259239668913	12.79976076028978	13.0280462279851	1.214031798424386e-07	0.7315973408569167	-0.009287055790656576	0.2375725234859792	0.2282854676953226	0.002109050078035038	7.671537091275652	1.874209776268221	2.717322646298833	-2.535568858208492e-07	1.036272254607844	-0.002717712807639737	0.8458305828382515	0.8431128700306117	0.02445219321900672	2.707686108922365	164.9449731471247	165.6040736860156	2.72193495798323e-08	0.5978875533731787	0.1866979194556377	0.4724026194353028	0.6591005388909406	0.0007036637709925079	90.80175851281199	17.08819466422458	61.09506735246904	-8.116424199400285e-11	1.129090924494585	0.1220298655422777	43.88484282270218	44.00687268824446	0.05141455795100697	48.69068505555493	8.518294689996786	30.1452415170824	-2.15751569387912e-10	1.127578815427331	0.062614245965588	21.56433258112003	21.62694682708562	0.05079598339975937	24.45434220317998
[truncated: 3,276,102 more chars]
