# Supplementary material for: Hindlimb kinematics, kinetics and muscle dynamics during sit-to-stand and sit-to-walk transitions in emus (Dromaius novaehollandiae)
Source: J Exp Biol. 2024 Dec 2;227(24):jeb247519. doi: 10.1242/jeb.247519 (PMC11708823; doi:10.1242/jeb.247519)
Supplement: Dataset 1. [file jexbio-227-247519-Dataset1.zip › Dataset1/DataS1/Dynamic Simulation/sts_exemplar_trial_DO_with_all_tissue/sts_exemplar_trial_solve_with_all_tissue.sto]

inDegrees=no
num_controls=55
num_derivatives=37
num_iterations=65
num_multipliers=0
num_parameters=0
num_slacks=0
num_states=110
objective=211.351040
objective_activation_effort=5.740400
objective_auxiliary_derivatives=0.569943
objective_excitation_effort=205.040697
solver_duration=1245.213723
status=Solve_Succeeded
success=true
DataType=double
version=3
OpenSimVersion=4.5
endheader
time	/forceset/IC_r/activation	/forceset/IC_r/normalized_tendon_force	/forceset/ILPR_r/activation	/forceset/ILPR_r/normalized_tendon_force	/forceset/ILPOa_r/activation	/forceset/ILPOa_r/normalized_tendon_force	/forceset/ILPOp_r/activation	/forceset/ILPOp_r/normalized_tendon_force	/forceset/AMB_r/activation	/forceset/AMB_r/normalized_tendon_force	/forceset/FMTL_r/activation	/forceset/FMTL_r/normalized_tendon_force	/forceset/FMTI_r/activation	/forceset/FMTI_r/normalized_tendon_force	/forceset/FMTM_r/activation	/forceset/FMTM_r/normalized_tendon_force	/forceset/ILFB_r/activation	/forceset/ILFB_r/normalized_tendon_force	/forceset/FCLP_r/activation	/forceset/FCLP_r/normalized_tendon_force	/forceset/FCLA_r/activation	/forceset/FCLA_r/normalized_tendon_force	/forceset/FCM_r/activation	/forceset/FCM_r/normalized_tendon_force	/forceset/IFE_r/activation	/forceset/IFE_r/normalized_tendon_force	/forceset/ITCr_r/activation	/forceset/ITCr_r/normalized_tendon_force	/forceset/ITM_r/activation	/forceset/ITM_r/normalized_tendon_force	/forceset/ITCaa_r/activation	/forceset/ITCaa_r/normalized_tendon_force	/forceset/ITCap_r/activation	/forceset/ITCap_r/normalized_tendon_force	/forceset/ISF_r/activation	/forceset/ISF_r/normalized_tendon_force	/forceset/IFI_r/activation	/forceset/IFI_r/normalized_tendon_force	/forceset/OMII_r/activation	/forceset/OMII_r/normalized_tendon_force	/forceset/OMIP_r/activation	/forceset/OMIP_r/normalized_tendon_force	/forceset/CFP_r/activation	/forceset/CFP_r/normalized_tendon_force	/forceset/PIFML_r/activation	/forceset/PIFML_r/normalized_tendon_force	/forceset/GL_r/activation	/forceset/GL_r/normalized_tendon_force	/forceset/GI_r/activation	/forceset/GI_r/normalized_tendon_force	/forceset/GM_r/activation	/forceset/GM_r/normalized_tendon_force	/forceset/FL_r/activation	/forceset/FL_r/normalized_tendon_force	/forceset/TCf_r/activation	/forceset/TCf_r/normalized_tendon_force	/forceset/TCt_r/activation	/forceset/TCt_r/normalized_tendon_force	/forceset/EDL_r/activation	/forceset/EDL_r/normalized_tendon_force	/forceset/FDL_r/activation	/forceset/FDL_r/normalized_tendon_force	/forceset/FHL_r/activation	/forceset/FHL_r/normalized_tendon_force	/forceset/FP2_r/activation	/forceset/FP2_r/normalized_tendon_force	/forceset/FPP2_r/activation	/forceset/FPP2_r/normalized_tendon_force	/forceset/FP3_r/activation	/forceset/FP3_r/normalized_tendon_force	/forceset/FPP3_r/activation	/forceset/FPP3_r/normalized_tendon_force	/forceset/FP4_r/activation	/forceset/FP4_r/normalized_tendon_force	/jointset/GroundToBody/Body_yaw/value	/jointset/GroundToBody/Body_yaw/speed	/jointset/GroundToBody/Body_pitch/value	/jointset/GroundToBody/Body_pitch/speed	/jointset/GroundToBody/Body_roll/value	/jointset/GroundToBody/Body_roll/speed	/jointset/GroundToBody/Body_ty/value	/jointset/GroundToBody/Body_ty/speed	/jointset/GroundToBody/Body_tz/value	/jointset/GroundToBody/Body_tz/speed	/jointset/GroundToBody/Body_tx/value	/jointset/GroundToBody/Body_tx/speed	/jointset/Hip_r/Hip_flexion/value	/jointset/Hip_r/Hip_flexion/speed	/jointset/Hip_r/Hip_abduction/value	/jointset/Hip_r/Hip_abduction/speed	/jointset/Hip_r/Hip_rotation/value	/jointset/Hip_r/Hip_rotation/speed	/jointset/Knee_r/Knee_flexion/value	/jointset/Knee_r/Knee_flexion/speed	/jointset/Knee_r/Knee_abduction/value	/jointset/Knee_r/Knee_abduction/speed	/jointset/Knee_r/Knee_rotation/value	/jointset/Knee_r/Knee_rotation/speed	/jointset/Ankle_r/Ankle_flexion/value	/jointset/Ankle_r/Ankle_flexion/speed	/jointset/Ankle_r/Ankle_abduction/value	/jointset/Ankle_r/Ankle_abduction/speed	/jointset/Ankle_r/Ankle_rotation/value	/jointset/Ankle_r/Ankle_rotation/speed	/jointset/MTP_r/MTP_flexion/value	/jointset/MTP_r/MTP_flexion/speed	/jointset/MTP_r/MTP_abduction/value	/jointset/MTP_r/MTP_abduction/speed	/jointset/MTP_r/MTP_rotation/value	/jointset/MTP_r/MTP_rotation/speed	/forceset/IC_r	/forceset/ILPR_r	/forceset/ILPOa_r	/forceset/ILPOp_r	/forceset/AMB_r	/forceset/FMTL_r	/forceset/FMTI_r	/forceset/FMTM_r	/forceset/ILFB_r	/forceset/FCLP_r	/forceset/FCLA_r	/forceset/FCM_r	/forceset/IFE_r	/forceset/ITCr_r	/forceset/ITM_r	/forceset/ITCaa_r	/forceset/ITCap_r	/forceset/ISF_r	/forceset/IFI_r	/forceset/OMII_r	/forceset/OMIP_r	/forceset/CFP_r	/forceset/PIFML_r	/forceset/GL_r	/forceset/GI_r	/forceset/GM_r	/forceset/FL_r	/forceset/TCf_r	/forceset/TCt_r	/forceset/EDL_r	/forceset/FDL_r	/forceset/FHL_r	/forceset/FP2_r	/forceset/FPP2_r	/forceset/FP3_r	/forceset/FPP3_r	/forceset/FP4_r	/forceset/reserve_jointset_GroundToBody_Body_yaw	/forceset/reserve_jointset_GroundToBody_Body_pitch	/forceset/reserve_jointset_GroundToBody_Body_roll	/forceset/reserve_jointset_GroundToBody_Body_ty	/forceset/reserve_jointset_GroundToBody_Body_tz	/forceset/reserve_jointset_GroundToBody_Body_tx	/forceset/reserve_jointset_Hip_r_Hip_flexion	/forceset/reserve_jointset_Hip_r_Hip_abduction	/forceset/reserve_jointset_Hip_r_Hip_rotation	/forceset/reserve_jointset_Knee_r_Knee_flexion	/forceset/reserve_jointset_Knee_r_Knee_abduction	/forceset/reserve_jointset_Knee_r_Knee_rotation	/forceset/reserve_jointset_Ankle_r_Ankle_flexion	/forceset/reserve_jointset_Ankle_r_Ankle_abduction	/forceset/reserve_jointset_Ankle_r_Ankle_rotation	/forceset/reserve_jointset_MTP_r_MTP_flexion	/forceset/reserve_jointset_MTP_r_MTP_abduction	/forceset/reserve_jointset_MTP_r_MTP_rotation	/forceset/IC_r/implicitderiv_normalized_tendon_force	/forceset/ILPR_r/implicitderiv_normalized_tendon_force	/forceset/ILPOa_r/implicitderiv_normalized_tendon_force	/forceset/ILPOp_r/implicitderiv_normalized_tendon_force	/forceset/AMB_r/implicitderiv_normalized_tendon_force	/forceset/FMTL_r/implicitderiv_normalized_tendon_force	/forceset/FMTI_r/implicitderiv_normalized_tendon_force	/forceset/FMTM_r/implicitderiv_normalized_tendon_force	/forceset/ILFB_r/implicitderiv_normalized_tendon_force	/forceset/FCLP_r/implicitderiv_normalized_tendon_force	/forceset/FCLA_r/implicitderiv_normalized_tendon_force	/forceset/FCM_r/implicitderiv_normalized_tendon_force	/forceset/IFE_r/implicitderiv_normalized_tendon_force	/forceset/ITCr_r/implicitderiv_normalized_tendon_force	/forceset/ITM_r/implicitderiv_normalized_tendon_force	/forceset/ITCaa_r/implicitderiv_normalized_tendon_force	/forceset/ITCap_r/implicitderiv_normalized_tendon_force	/forceset/ISF_r/implicitderiv_normalized_tendon_force	/forceset/IFI_r/implicitderiv_normalized_tendon_force	/forceset/OMII_r/implicitderiv_normalized_tendon_force	/forceset/OMIP_r/implicitderiv_normalized_tendon_force	/forceset/CFP_r/implicitderiv_normalized_tendon_force	/forceset/PIFML_r/implicitderiv_normalized_tendon_force	/forceset/GL_r/implicitderiv_normalized_tendon_force	/forceset/GI_r/implicitderiv_normalized_tendon_force	/forceset/GM_r/implicitderiv_normalized_tendon_force	/forceset/FL_r/implicitderiv_normalized_tendon_force	/forceset/TCf_r/implicitderiv_normalized_tendon_force	/forceset/TCt_r/implicitderiv_normalized_tendon_force	/forceset/EDL_r/implicitderiv_normalized_tendon_force	/forceset/FDL_r/implicitderiv_normalized_tendon_force	/forceset/FHL_r/implicitderiv_normalized_tendon_force	/forceset/FP2_r/implicitderiv_normalized_tendon_force	/forceset/FPP2_r/implicitderiv_normalized_tendon_force	/forceset/FP3_r/implicitderiv_normalized_tendon_force	/forceset/FPP3_r/implicitderiv_normalized_tendon_force	/forceset/FP4_r/implicitderiv_normalized_tendon_force
0	0.9495140611028947	0.8591694800002084	0.5520510882512795	0.5499305287703108	0.06706193734911882	0.1582246004575611	0.10673880489675	0.2307877576887855	0.1140621521810801	0.1315730737841942	0.587358832508685	0.6151301770397513	0.6779183781132945	0.6356487169845391	0.02003427910150056	0.07304995766229928	0.0200045035835568	0.02194641028759627	0.02000409001869514	0.02706515519835591	0.04773320320020697	0.3600766098159599	0.02005465096214827	0.02432869532323398	0.020577876848818	0.516780054477462	0.4874160805985119	0.3446901407204694	0.02292357910084861	0.09058115462485587	0.03219716301045109	0.1009157942205038	0.02303159701161989	0.09899933427928671	0.03524760981923134	0.2831040063897159	0.02310915317932382	0.02263717251221706	0.9999972497230037	0.9051634758047454	0.9999976462601267	0.8267989952548827	0.02475470616870119	0.2449256801041751	0.09419193204015987	0.3147160358663481	0.350494247926296	0.2878926009438036	0.02001953725019256	0.03344205689126575	0.6270540085631531	0.5445656194565129	0.02074969768054112	0.04075835174919957	0.999995820557548	0.2374474348365874	0.9999946274706888	0.210731324117163	0.9999975039743276	0.4032193332772683	0.02001181916930387	0.02955614713854476	0.02001855397568367	0.01737635366530673	0.2048092824585628	0.09006103768626011	0.05472618806491274	0.07642431013151033	0.5909462645775857	0.1892672830560079	0.02000970109446069	0.04044247995895482	0.0200129658435554	0.04516667555189858	-5.512439546087676e-08	0.0888071243937319	-0.05582433669794357	-0.1455878339814718	0	0	0.2558997519825765	0.01213893042713819	-7.547917917682863e-08	0.01593441514628958	1.460380152677678e-07	-0.02203683899158504	1.106422331763007	0.1951501920378767	-0.138349542058669	0.03038007464124399	0.07812992157779339	-0.04392827374357071	-2.360157658754193	-0.01199795408441765	-0.0969643597402125	0.07122747571068938	0.2121161690203995	-0.0576226723758806	2.801120695557509	-0.0485657276019282	0.07518145861271663	-0.0264064321949953	0.1339996380541014	0.02988364085053086	0.233261522552806	-0.01402394245311918	0	0	0	0	0.9495140611028947	0.5520510882512795	0.06706193734911882	0.10673880489675	0.1140621521810801	0.587358832508685	0.6779183781132945	0.02003427910150056	0.0200045035835568	0.02000409001869514	0.04773320320020697	0.02005465096214827	0.020577876848818	0.4874160805985119	0.02292357910084861	0.03219716301045109	0.02303159701161989	0.03524760981923134	0.02310915317932382	0.9999972497230037	0.9999976462601267	0.02475470616870119	0.09419193204015987	0.350494247926296	0.02001953725019256	0.6270540085631531	0.02074969768054112	0.999995820557548	0.9999946274706888	0.9999975039743276	0.02001181916930387	0.02001855397568367	0.2048092824585628	0.05472618806491274	0.5909462645775857	0.02000970109446069	0.0200129658435554	0.09202854516914684	-2.398295531524012	3.019211362431085	-0.9164849213718459	0.004008232401910064	-1.074730389297738	-0.1153655001677261	-0.1056376815146276	0.4944542717081344	0.1713585459393213	0.2004387107208119	-0.1177384618045757	-0.7468432336971635	-1.072203807503602	1.574012140843977	0.379493363502482	0.687657875820911	-0.4176666064326523	-0.5999890501856213	2.113732228307208	-0.04316885491012872	0.05454097376820791	0.4136708644241959	2.042856529983733	3.560200053082708	0.06798144113445589	0.0925180814588273	-0.06304301765396604	-0.05996342717976581	-0.1761733759276307	0.2717473609484383	2.262341149161331	0.2045427531455112	-0.06886019118383785	0.02569638134718546	0.09410811430786234	-0.1173473218556939	-4.90017548063997	-5.546583083979346	-0.01221909980927558	0.2531542373389213	1.209856988164309	0.05839788851031109	3.851199619077875	0.1191807782149901	-2.493566075866832	-1.548532014410178	-9.412385294494308	1.757581868544403	0.0004543872500348753	0.4373244113731553	0.2496308844996142	0.8767677344896077	3.304616044630532	1.773997451443765
0.002	0.9453583645896805	0.855709081201508	0.5416893139459641	0.5511643264184137	0.06599582285318482	0.1577447038729647	0.1054179088326229	0.2304428640994689	0.1134581300099138	0.1318104629470073	0.5811307440926038	0.6160661833439757	0.6570045858654587	0.6411631195615922	0.02003700238170587	0.0731142169780451	0.02000487068497389	0.02199909597133592	0.02000444777739964	0.02703861682625362	0.04597436957113559	0.3599555824870251	0.02005441534015145	0.02416472870015405	0.02053675848771409	0.5174669950319533	0.4716490193278842	0.3479622542310253	0.02281522800455482	0.09071850003683819	0.03134360234732288	0.1003396530923212	0.02280822896241983	0.0989124750252998	0.03475718941817138	0.283171318521146	0.02304146385315009	0.02257224879706138	0.999981054501369	0.8958814939874663	0.9999957315235758	0.816436816928957	0.02440969911088517	0.2449575833689625	0.0912150779071427	0.3147291924013701	0.3370838137058824	0.2897974348343421	0.02002206321289922	0.03352776017706471	0.6067613053957353	0.5512210842899757	0.02070267144203993	0.0409577490129848	0.9872593122138522	0.233223333522068	0.9822020610551172	0.2077938773622098	0.9999566294095552	0.3888761672017496	0.02001313523732644	0.03232868991130989	0.02002186832511444	0.01737683729965899	0.1952480333126264	0.09072838047610687	0.05297098314629439	0.07673408736975174	0.5684105233218165	0.1907022324345872	0.0200105068079126	0.04488195822169484	0.02001426931932621	0.04782859878043336	0.000177533562754452	0.08876712030886325	-0.05611554996967944	-0.145646151080755	0	0	0.255924003963475	0.0121005858230179	3.178780015316156e-05	0.01592596948981613	-4.393810536524014e-05	-0.02205252158268441	1.106812816079562	0.1954228740531663	-0.1382887285553781	0.03046418979115586	0.07804224419068538	-0.0436573600911689	-2.36018181559594	-0.01223358698870866	-0.09682181718000425	0.07135888678383794	0.2120008666408086	-0.05771203615953187	2.801023579124322	-0.04854134862971941	0.07512867546533974	-0.02636123308647325	0.1340593347234736	0.02978280963604436	0.2332335237626681	-0.01396478809827614	0	0	0	0	0.8530810565205735	0.3345964155261276	0.05137861118710046	0.08667065670355553	0.1058381666227237	0.4584594172356358	0.2011535246677539	0.02007570735018036	0.020009919785637	0.02000943083583848	0.02363994744304022	0.02005344270930663	0.02003096060127693	0.1485559009564888	0.02152855240512059	0.02047639494152974	0.02003604211549598	0.02893216083232445	0.02245163745820343	0.9996173339701449	0.9999507121538151	0.0201173928748013	0.05019674915543486	0.0810601877878033	0.02005883468661058	0.1667706407385102	0.02026080183149138	0.6980581205674997	0.5789570612907036	0.9935299769769391	0.02003250449325232	0.02006949249399769	0.03561360956654094	0.03207870615441409	0.0673872934670537	0.02002211814461786	0.02003332064298534	0.08308679996909973	-2.42960149868496	3.022888765088736	-1.116390317053895	-0.04164063000912252	-1.162575587860145	-0.1340055519757773	-0.09476716915889312	0.2486754928714144	0.1829843744837374	0.2785838168825172	-0.1357235207487095	-0.6313200313351915	-1.163792549058524	1.602717187826848	0.4910815819928123	0.6970146891199944	-0.4037776006504953	-2.573657765735266	-0.744960010922305	-0.4315886355811727	-0.3775667498257843	-0.09896350112160456	-0.8151744197089232	1.863477980276523	0.007735240741494569	-0.01509171490031472	0.01859738033922338	-0.09811174631743323	-0.01238363764713276	0.3802757120455542	0.9484282714848116	-0.02243531371612789	-0.4700139692634045	-0.09523518124201791	-0.0109345536780893	0.02007226527291858	-4.393001807566815	-4.835122998673148	0.02014353254385275	-0.2343674736475884	0.645964528983481	0.02985681174969456	2.733331601853985	0.08248682304631175	-1.841614209473621	-1.478202876465488	-5.343038652419995	1.074033238209175	0.0001842182349215057	0.2060971931221021	0.06322962022536237	0.5227558877426246	1.368261233819859	0.9683022837132554
0.003999999999999999	0.9391358628455003	0.8500218568683855	0.5300988806740994	0.5474905870037499	0.06412698290009353	0.1565188022916572	0.1034515298673322	0.2293649619425186	0.1130397224311319	0.1314864925816659	0.5750890823841681	0.6130361825851169	0.6268290114705101	0.6427397307308698	0.02004450005240955	0.07312672808978583	0.0200057896652795	0.02198500615927041	0.02000537744469082	0.02706791565886296	0.04330512820301867	0.3595359714524406	0.0200550627350097	0.02418079921066607	0.02046671503354771	0.5181614873996554	0.4492167004191839	0.3482384774467696	0.02265980979568044	0.09067046147977963	0.02984338640174376	0.09918480621439181	0.02242312095694127	0.09868767537068693	0.0341401865808917	0.2831237138918023	0.02306046634491967	0.02258805620760034	0.9999553390991721	0.8875466866907677	0.9999920995234058	0.8073803922332832	0.02381820057460069	0.2449103389061392	0.08689525520974088	0.3138010868864353	0.3168584072923487	0.2902804095661748	0.02002949315318045	0.03357168979610872	0.5768599412125787	0.5552152114138045	0.02069714579842271	0.04109738039128908	0.9659802116214975	0.2296366621154084	0.9526441657791842	0.2044613600676114	0.9982757474866424	0.3801981471820061	0.02001712147839324	0.03408856942733523	0.02003127674977037	0.0173777104227772	0.1799344805355539	0.09078974171734248	0.05118209216827122	0.07668956167834602	0.5303284604263161	0.1912166035815904	0.02001281263329879	0.04684912095707575	0.02001814506098038	0.04936139071324058	0.0003549550282892662	0.08863955635381461	-0.05640700312983715	-0.145827083930408	0	0	0.2559481045139096	0.01198752922616382	6.361677700160636e-05	0.01590008607834519	-8.808483336668621e-05	-0.02209937156252976	1.107204376871471	0.1962258066321465	-0.1382275624250634	0.03073259458457461	0.07795565931466567	-0.04283566164512962	-2.360206891358766	-0.01291653958780207	-0.09667874927423771	0.07175264141146445	0.2118851923625772	-0.05799406932548937	2.800926567493089	-0.04846098891794307	0.07507607567930026	-0.02622302764794222	0.1341186483575436	0.02950056730611588	0.2332057036634176	-0.01384523152334639	0	0	0	0	0.8826041037312705	0.4983078109253614	0.05113948749271464	0.09220199684400533	0.1163253064951707	0.5799829654822938	0.3787221933709038	0.02011451765173144	0.02001388262898159	0.02001376412503386	0.02920684090056537	0.02006801288108015	0.02004214871726133	0.2819869528365417	0.02196515826095922	0.02013121585574127	0.02003714986600863	0.03222153928164456	0.02434043407080483	0.999695697681494	0.9999452650572824	0.02016969016360208	0.06416349748455437	0.1603673237723104	0.02010140958732618	0.3226234884237827	0.02130645670696026	0.7328841322200393	0.6314905255404348	0.9535609616111608	0.02005627854036881	0.02012064617203586	0.06622813631398124	0.05065194377815724	0.1229842312401601	0.02003481109625073	0.02005586641442271	0.07398690012597896	-2.460109906849631	3.026734795975202	-1.317328354852582	-0.08715620872194609	-1.248272220855674	-0.1037407336466778	-0.06193202263051092	0.130401051115445	0.2237434061912609	0.3204588438192804	-0.1662992772119342	-0.5789192735586621	-1.236841879583797	1.613553870272679	0.5529510472159145	0.6999985242965037	-0.3953110691998831	-2.82681458460771	-2.793804834459491	-0.7891738516211655	-0.6784675938654251	-0.1476886637302962	-1.923150533099447	-0.3775913546927547	0.01623323712940162	0.02574258565365839	-0.007205812942351835	-0.3585471328294395	0.003863757664312095	0.2792991741593877	-0.7335491456502644	0.01915878410461989	-0.6475659409305838	-0.1122440192787818	-0.02080864646591242	-0.0366161961610581	-3.953000960059261	-4.240829453727386	-0.09136682741994104	-0.6881078126178678	-0.2120021705414545	0.01662422175537337	1.189861909443587	0.05941489273403484	-1.856136168007104	-1.943602554055264	-3.7472392387191	0.7449186118046073	0.0008438760159845751	-0.1686571372379993	-0.104672045147519	-0.04381049708637812	0.8323005172714404	0.6448661557162183
0.005999999999999999	0.9339516751941961	0.8450636989572331	0.5257771878028993	0.5422153865618494	0.06211341948934068	0.1548766891859422	0.1016397746945609	0.2280020331203937	0.1130346254404096	0.1313226672313803	0.5734591104668864	0.6099918870488189	0.6109200961456259	0.6408280734846277	0.02004798119947695	0.07314987657615155	0.0200061893119114	0.0220017090489322	0.02000581328979075	0.02707578717728242	0.04098444521850657	0.3589834257625502	0.02005348593919655	0.02420268944283642	0.02041066592791489	0.5188359013279878	0.4377871484271074	0.3460221071661517	0.02250572947316704	0.09066207125260388	0.028623040986823	0.09821145199303155	0.02211874954959343	0.09853038685781558	0.03360667318116172	0.2831278447552757	0.02308675879227959	0.0226056501241759	0.9999448079483942	0.8800350128797574	0.9999901909322005	0.7994152837134122	0.02334741904579566	0.2448451085760553	0.08310652267372229	0.3123788185451362	0.3058440923428395	0.2893425162742536	0.02003439214551728	0.0335964864130595	0.5615431360969685	0.5566748163797549	0.02083131041224551	0.04119856162296978	0.9501459147934603	0.2261598720204938	0.9308220502446969	0.200690898383476	0.9945934955750382	0.3736550200189657	0.02001965671910285	0.03536542662846595	0.02003752542235769	0.01737938145418415	0.1698463663057766	0.09018254207284154	0.05102083268479386	0.07648679560503449	0.5020163962277806	0.1906761876029158	0.0200140489306397	0.04822268461753183	0.02002047879495999	0.05045373046682009	0.0005320313897318851	0.08842132796936013	-0.05669893630039612	-0.1461248841276525	0	0	0.2559719044439692	0.01180002397962399	9.537636359565534e-05	0.01585652630889643	-0.0001323560641100512	-0.02217692014562472	1.107598067767228	0.1975512637210167	-0.1381656759557639	0.03118430937582514	0.07787126932147943	-0.04146227831237272	-2.36023377801426	-0.01404381696043333	-0.09653463277281123	0.07240712388430411	0.2117687648699959	-0.05846424255145481	2.800829772108934	-0.04832523333963033	0.0750238456098991	-0.02599143162665863	0.1341772158153937	0.02903655064614946	0.23317818325903	-0.01366503360229537	0	0	0	0	0.8573816380704005	0.4536773011977644	0.04348335241143196	0.0827440928840746	0.1111419389533591	0.5355449221762294	0.4333783078928996	0.02004622262811181	0.02000609067257112	0.02000592130822192	0.02074250466248295	0.02002746398345767	0.02001766147378161	0.3184978379550555	0.02117082432638341	0.02002868952090033	0.02001519626547008	0.02851981264655135	0.02278174905460531	0.9998726238164052	0.999976767529457	0.02004686447286957	0.04492366278970456	0.2095163426142047	0.02005143426282348	0.4104079041018945	0.02391428242779198	0.7505162463180877	0.6551439388576821	0.9392239966423073	0.02002676974676384	0.02005967534009937	0.08541179423213549	0.04942034951323806	0.1710662670013074	0.02001557942860459	0.02002581458778017	0.06455692823302375	-2.489046570060704	3.030879993004673	-1.519930655931796	-0.132421559256014	-1.329763755861715	-0.07770376809031117	-0.02259494849109905	0.05647130373636344	0.2525817641123121	0.3464750963648975	-0.1989032558264447	-0.5909877424383678	-1.295674395299755	1.612768620612729	0.5939563735246607	0.700700340534494	-0.3889441792073515	-2.246577055396727	-2.544645415542999	-0.867832554154401	-0.7035487934822214	-0.03555835863384443	-1.239175442343594	-1.448582191372408	0.008227092221360272	-0.002574243775787508	0.01112320286275961	-0.2275207150252859	0.01630888921385356	0.3682445142830645	-1.417540267263013	-0.01832712503362494	-0.3853619781470684	-0.0577270373206864	0.01799909963049199	0.0344734968583483	-3.565947154758354	-3.736070175420128	0.007629471599063096	-0.7533084955838962	-0.6838379951938045	0.008779350501578458	0.3393564758811009	0.05769700695503041	-1.623667735396206	-1.81703682715289	-2.851609323944577	0.5429972405191807	0.0007977446920604293	-0.4234553819215067	-0.09802817079892583	-0.4803456197751905	0.5613053254896642	0.4586601197283324
0.007999999999999998	0.9292127239506207	0.8405746137313903	0.5201721728561292	0.5370590061091695	0.05972485885178789	0.1529878988747972	0.09942020465474044	0.226474416507699	0.1129474993457052	0.1312665724588162	0.5708084664316293	0.6076073590591631	0.6001100959138732	0.637287336766088	0.02004871375602553	0.07316488383061148	0.02000634478281858	0.02200057099303163	0.0200059806269192	0.02709659195631775	0.0384409449114041	0.3584917999604824	0.02005070701510221	0.02423916442635277	0.02036098726607862	0.5195269844972276	0.4299303626079931	0.342829439848536	0.02236403108236269	0.09063404052463206	0.02754697509632245	0.09740506351093399	0.02185203188258675	0.09840603704649176	0.03308058848387855	0.2831679486490889	0.02313687835719473	0.02264700373152064	0.9999382090147756	0.8732538008565056	0.999988927303827	0.7923889470944963	0.02292944071353775	0.2448668286895874	0.07852491100250172	0.3107112610364888	0.2996620452872101	0.2877132700901435	0.02003880982978222	0.03360923501933975	0.5536465129047217	0.5568510909948263	0.02200524087069129	0.04139189109114266	0.9366875979857328	0.2231299359398687	0.9121986881403856	0.1972325019707088	0.9902010629416594	0.3685688242877346	0.02002154157021795	0.03630479299418424	0.02004274138516941	0.01738078375874982	0.1625566617344401	0.08915626869102221	0.05087846409260596	0.07629771242461063	0.4790165942558415	0.1893602605497418	0.02001470282644448	0.04917451098825456	0.02002201001606376	0.0512407772796141	0.0007085765166374706	0.08810729943572031	-0.05699157429317601	-0.1465300026071729	0	0	0.2559952552668979	0.01153851043948715	0.0001270308385538926	0.01579489622240088	-0.0001768124675429401	-0.0222843893272407	1.107994921849029	0.1993864418582264	-0.1381027040645854	0.0318176873827904	0.07779017896482442	-0.03953573193901241	-2.360263359583197	-0.0156104643522087	-0.09638894871972647	0.07331966188594238	0.211651214935669	-0.05911500189763994	2.800733302829643	-0.04813508848714361	0.07497217262707531	-0.02566581688865447	0.1342346729666034	0.02839013596027425	0.2331510842672571	-0.01342372095090427	0	0	0	0	0.8848411794537476	0.455352250085591	0.04083199491050198	0.0811845054374998	0.1147809918504997	0.5489216115067219	0.4896895610963654	0.02007842287232041	0.02001085706509873	0.02001042981214929	0.0210750571445853	0.02004602729076713	0.02002999913146267	0.3534377044268362	0.02185246879546662	0.02004310389138908	0.02002408669848374	0.03127891727912373	0.02476899940180185	0.9997858097055805	0.9999596827266156	0.02006870565007652	0.04290594100172657	0.2550941553889163	0.02010366888167398	0.496493155766899	0.03791572906867191	0.7680812072369415	0.6777821848629203	0.9260980929766011	0.02005116114860198	0.02011696754399186	0.1057950456872484	0.05064557301769777	0.2175715634426466	0.02002816068549412	0.0200479629946382	0.05456345491092542	-2.515716126558849	3.035292937233303	-1.723091906263162	-0.1773164420436915	-1.405556172647275	-0.06054320704122249	0.01911079464804342	0.0002233422029140898	0.2673906895996562	0.3665019669170805	-0.2277702419425327	-0.6326416521924673	-1.342665807678514	1.607357693770149	0.6223169911351041	0.6996246370133387	-0.3841708818733054	-2.357741899298091	-2.674984845239159	-1.035851057051155	-0.8431553844351711	-0.0399580860088032	-1.263382986456974	-2.006670826990407	0.008092005223629156	0.007901640091315795	0.005727447673506987	-0.2976272450068034	0.01844850901031365	0.2959684150666256	-1.70984618264805	-0.0004817166914564378	-0.480600201667881	-0.07930531773122755	0.01516438387384879	-0.01285650539188387	-3.222539172300548	-3.302057552772482	-0.004416383804072881	-0.93339697996629	-0.9033550627303737	0.004576211084857105	-0.09346844143525396	0.15156312922621	-1.409282153717645	-1.631537282687065	-2.290307806909794	0.4074277763921776	0.0005751491746989381	-0.5877308745563816	-0.09098915225986585	-0.8193215715858385	0.4105632275381131	0.3395732149307251
0.01	0.9251093752576514	0.8364885829574459	0.5151732976836116	0.5317670840232787	0.05728287522263169	0.150904936057108	0.09723690615032529	0.2247873152771434	0.1129677610251835	0.1312405388593515	0.5688927378081209	0.6053290920470582	0.5925160433281788	0.6330190309340457	0.02004896162364229	0.07318040735964526	0.02000644666243274	0.02200738075083331	0.02000608476147998	0.02711354989244496	0.03624356282411629	0.3580502617583671	0.02004803284198531	0.02427859243848437	0.02031747618623111	0.5201962013011383	0.4241881379990439	0.3393223775114105	0.02221733567977752	0.09061498222054494	0.02660349811291228	0.09667697384229577	0.02161881091016644	0.09830917303401004	0.03258982781265136	0.2832368618393178	0.02320183319404324	0.02269733902190307	0.9999328104127363	0.8671211844211512	0.9999878598332502	0.7861701891855438	0.02256405800264758	0.2449038913484007	0.07369321638258373	0.3087490684926431	0.2964518847264504	0.2858405290031779	0.02004268702562657	0.03361569466784235	0.5506492020920527	0.5564951275336826	0.02416832347919407	0.04183953841968647	0.9253688238203785	0.2205117986558108	0.8963637336832558	0.1941650877232746	0.9856201932643697	0.3643962627946412	0.02002310058404779	0.03701692713347891	0.02004721501061128	0.01738163652659018	0.157230707775192	0.08788602138486595	0.05081098173473872	0.07612868634088121	0.4606261141223345	0.1874747746303818	0.02001516874244819	0.04989106366526943	0.02002321890292382	0.05183194197055184	0.0008843920132736971	0.08769034610032113	-0.05728511908291763	-0.1470291595407056	0	0	0.2560180095563032	0.01120360895928006	0.0001585435422985748	0.0157146522444357	-0.000221512855108167	-0.0224206994955382	1.108395941596481	0.2017135527662916	-0.1380382856164671	0.03263042925753572	0.07771349651494561	-0.0370539864245147	-2.360296508222731	-0.01760957370654079	-0.0962411845305696	0.0744865600815247	0.211532191440106	-0.05993579667519768	2.80063726705805	-0.04789200533643555	0.07492124558998875	-0.02524532378561337	0.1342906541853841	0.02756045321196533	0.2331245295808143	-0.0131205927778562	0	0	0	0	0.8645639572363694	0.451561367217533	0.03726594532508766	0.07783948915629132	0.1122517723810033	0.5421796371037985	0.5016769717384676	0.02003493893391052	0.020005173018358	0.020004805173179	0.02015230604312517	0.02002051918835055	0.02001371254717339	0.3585137455209986	0.0208570011030703	0.02001779735907514	0.02001080873825994	0.02796537907718325	0.02314207031413642	0.9999051942505055	0.9999817110151655	0.02003302848246276	0.03073004398669574	0.2686290844741664	0.02005221161909234	0.5291532819286853	0.04050254616957515	0.7838386782384905	0.6967191437524568	0.9245432910442449	0.02002467830637442	0.0200580549473541	0.1122457919940021	0.05010371162040408	0.2536256991161689	0.02001298179245705	0.0200226843725121	0.04376548760920921	-2.539445587668403	3.039927520911911	-1.925395895866415	-0.2217183495079072	-1.474268829477897	-0.04790308836296297	0.05409343377424883	-0.04137912789769333	0.2752043743270396	0.3853084339522828	-0.2573029660135554	-0.6830294167663077	-1.37963434868492	1.600266042078865	0.6457191539912137	0.6972306686593487	-0.3806380817553867	-1.829922086024359	-2.615649604776409	-1.051366332887991	-0.8491528879730251	0.006251371646246699	-1.03770180688919	-2.236098561225486	0.007513614895808696	0.0005727697303534174	0.01033270738308157	-0.157320647373565	0.02084068149641248	0.3545490506761356	-1.784944467265834	-0.01533975211148385	-0.2897670268581984	-0.02979156374494157	0.04951612709897431	0.04665854219221808	-2.915078411989171	-2.924340173971071	0.03612259353161536	-1.028678239625129	-0.956693990311523	0.002045793055223319	-0.2369865812368268	0.2902325082205323	-1.211972436962163	-1.437008995622083	-1.89933085155199	0.3088428052315906	0.0002686326560142355	-0.6734242964966549	-0.07866856612663921	-1.048804421035317	0.3108688674934895	0.2553960607466006
0.012	0.9214399839466773	0.832848392541781	0.5103584322240914	0.5266015582335644	0.05474985318161524	0.1487654152542456	0.09494257933069332	0.2230569767883965	0.1129572624548055	0.1312608854858098	0.5669849494862536	0.6033652807066412	0.5863666750989626	0.6284450882964917	0.02004817611985506	0.07319526665453734	0.02000647325522588	0.02200952068003301	0.02000607962594659	0.02713433166156762	0.03425484397510346	0.3578088786099275	0.02004511849937677	0.02432197186583892	0.02027920231863371	0.5208703833472603	0.4192086424479331	0.3357387487283193	0.02207394471337108	0.09058562885732289	0.02577611316207438	0.09607688516394972	0.02141482415992422	0.09823793931553421	0.03211823279391471	0.2833490824404607	0.0232867595799753	0.02276750488596115	0.9999293508532853	0.861573482612808	0.9999871043306816	0.7806610271274469	0.02224406649355069	0.2449898932673707	0.06851631789733532	0.3065970173750053	0.294631270367964	0.2839372622645923	0.02004618747976225	0.0336180676141106	0.5502829483583238	0.5560051784237655	0.0265133572331701	0.04252941435963652	0.9159097214606139	0.2182695769655325	0.882937296097846	0.191479937864721	0.9812157457879888	0.3609031922200532	0.0200242453367532	0.03755670998442698	0.02005100557998863	0.01738182234533528	0.1531553151903202	0.08649894004544843	0.0507293172691089	0.07598051162147572	0.4461213136599264	0.1852344825725556	0.02001531695623818	0.05043750413029547	0.02002396188313554	0.05227757986155883	0.001059263286717366	0.08716141075830627	-0.05757974242209133	-0.1476054379343764	0	0	0.2560400213093877	0.01079612386094391	0.000189876584047076	0.01561510882264351	-0.0002665135848294044	-0.02258447961325899	1.108802089018162	0.2045099474634812	-0.1379720647134136	0.03361960259639703	0.077642334852892	-0.03401447428870644	-2.360334080327184	-0.02003229271760794	-0.09609083600184781	0.0759031451501925	0.211411367334722	-0.06091311682839803	2.800541768828696	-0.04759790943454726	0.07487125529659427	-0.02472887766098965	0.1343447918732139	0.02654640480143193	0.2330986437148242	-0.01275472991106296	0	0	0	0	0.8889341761186371	0.4505330695625134	0.03460410512104577	0.07494413609254677	0.1142463661847949	0.5453330693222445	0.5146157227337034	0.0200627305378045	0.02000988150223348	0.02000892643252993	0.02022313755657442	0.02003691656350547	0.0200251122280809	0.3619850645345882	0.02161142613100376	0.02003089261695854	0.02001903529143001	0.03060971551954401	0.02521452500685505	0.9998298345534654	0.9999663679718617	0.02005741914115165	0.02792827857111436	0.2813830589000557	0.02010552227525666	0.5618032654583147	0.04529489350787914	0.7980353439103088	0.71428988008654	0.9218876734650178	0.02004779002310368	0.02011521542078347	0.1209278141674203	0.05027352421959124	0.2871514408048911	0.02002411585040204	0.020043082550359	0.03195311349096736	-2.559573235482767	3.044840498078154	-2.125917431686833	-0.2654969196694043	-1.53441601251009	-0.0388243573741384	0.08319423152150239	-0.07503722614368362	0.2784591441162096	0.4041157983309694	-0.2862961285501522	-0.7322820233064651	-1.410659511112146	1.593081159482425	0.666789626942036	0.6938913142462221	-0.3781357197451132	-1.911901541018461	-2.548588549062758	-1.092409042224285	-0.8863926426264354	0.006422139914154613	-0.948927314769162	-2.312307632501966	0.007427771081922265	0.003231811489331946	0.009551280668966657	-0.09747219133121865	0.02239992423326518	0.3009336572779122	-1.786412628613779	-0.01077677582636192	-0.3525992113757295	-0.0536750237253474	0.05847179478793932	0.006974068283767549	-2.637624545289207	-2.592461701917182	0.04452287635265847	-1.123255553758354	-0.9338807143502971	0.0004895088505126121	-0.2274540902086616	0.393791740632447	-1.033366559937984	-1.24927289380631	-1.610816888404366	0.235076488045579	-9.179992056961191e-05	-0.7045649078176739	-0.07013778793593366	-1.174127710052215	0.2404510155492868	0.1940464149999656
0.014	0.9183869002596451	0.8296068259146365	0.505924401896925	0.5216124550136733	0.05220840058661575	0.1465807852800034	0.09265378433783399	0.2212843647867135	0.1129825438940506	0.1312940574357581	0.5653677902847337	0.6015935766075379	0.5811703430779604	0.6238271611674323	0.02004724240222123	0.07321035934270255	0.02000648133457986	0.02201362697211205	0.02000605133056417	0.02715513301866907	0.03250788072405554	0.3577059572222612	0.02004242846441252	0.02436848840507085	0.02024572308320842	0.5215218654690869	0.4146775653108278	0.3321958087224936	0.02193434590507806	0.09056008160157714	0.02505117892835051	0.0955404996955499	0.02123655659702207	0.0981874842408365	0.03167828636504592	0.2834990294015637	0.02338498937966343	0.02284583373033404	0.9999265191723714	0.8565540580283633	0.9999864599282504	0.7757756793989743	0.02196406854150615	0.2451027937189198	0.06331237308689248	0.3043291089230605	0.2935273105827538	0.2821247336959462	0.02004924700594668	0.03361788233706896	0.5514787216434331	0.5556349676597315	0.02886869745816021	0.04339451049459868	0.9080129771542357	0.2163638801137218	0.8715232731070891	0.1891536761615243	0.9770705145318498	0.3579121571198182	0.02002518510649677	0.0379683036412579	0.02005427215108736	0.0173812663728333	0.1499704033922215	0.08509094627678758	0.05065447921571091	0.07584792288175994	0.4347276844821391	0.1828340444527531	0.0200153814718137	0.05086394021334033	0.02002453059078029	0.05261804575565542	0.001232955763678222	0.08650957842173494	-0.05787557870302061	-0.1482384083190873	0	0	0.2560611463206415	0.01031704868011173	0.0002209905689065182	0.01549544849727819	-0.0003118679932794229	-0.02277408075352045	1.109214276111285	0.2077482818226391	-0.1379036919321784	0.03478166794805913	0.07757781249512165	-0.03041413129203812	-2.360376912653193	-0.02286783748343642	-0.09593740920126814	0.07756382587530586	0.2112884455059587	-0.0620305428883902	2.800446907814971	-0.04725524078218546	0.07482239488968007	-0.02411521072571308	0.1343967160308685	0.02534669029523912	0.2330735532305977	-0.01232500661536795	0	0	0	0	0.8735080417132205	0.4518530134056404	0.03219421066869176	0.07321822126188521	0.1126136509547962	0.5449155864904095	0.5157814527168461	0.02002878603118249	0.02000480081412601	0.02000421374843692	0.02007851224500271	0.02001687895760076	0.02001189642414861	0.3603741876641921	0.02061898690092663	0.02001352505322139	0.02000881833378933	0.02749866372608435	0.02354214905867974	0.999922344246448	0.9999842979478926	0.02002647094602484	0.02043106405063955	0.2820673822623687	0.02005240137206393	0.5711536458839224	0.04530567691603661	0.8094606276555126	0.7272714110941654	0.9230517030558756	0.02002323665579048	0.02005711976787789	0.1225898680421429	0.05000409014221364	0.3087377302907086	0.02001137649641882	0.02002072715493049	0.01892804866472086	-2.575437619064946	3.050053568532821	-2.323830392349907	-0.3085175032664185	-1.584515446379516	-0.03270342462217413	0.106115535518038	-0.1023647992328335	0.2800984497062486	0.423181242732232	-0.3152287399387991	-0.7751110790421493	-1.437809652257674	1.586635153916136	0.6866907645939696	0.6899941666248771	-0.3764115626450794	-1.419003687960095	-2.43460927091628	-1.089677715869727	-0.8867365617044182	0.02308808045435616	-0.8281642143703776	-2.299661383098225	0.0076441114290798	0.001300792980860914	0.01103966169738301	-0.009206458306951597	0.02408839403940805	0.3374954135672275	-1.756480200549984	-0.01462404232274246	-0.2139837202321541	-0.00854934025769487	0.08903871357365327	0.05742457417487737	-2.385364810404355	-2.298094753636929	0.06676044161610639	-1.135457238468094	-0.8786505485130626	-0.0006350777427476656	-0.1390657174570309	0.465026199684781	-0.8754239422566762	-1.080189023770517	-1.387710453683211	0.1787218075307432	-0.0004659965184193925	-0.6996321137434501	-0.0626710553129239	-1.216576515437888	0.1881416137408053	0.1483792122772476
0.016	0.9157851332998749	0.8268150233826044	0.5019157703792231	0.5168867427495474	0.04970250197760458	0.1444168772553596	0.09034969929278588	0.2195079617309874	0.1129807468186613	0.1313385908893081	0.5639007089826235	0.6000310741290147	0.5764281996352454	0.6192702752179359	0.02004581274115695	0.07322575987763687	0.02000645381468312	0.02201642910152105	0.020005966856992	0.02717764864941671	0.03096563606472613	0.3577570237288124	0.02003970409656433	0.02441821255815953	0.02021634964656821	0.5221681527976036	0.4102770354513061	0.3287130166327671	0.0217926049676866	0.09052771843841859	0.02441627010274376	0.09510016043018886	0.02108073815095891	0.09815666479736206	0.03126013821052474	0.2836954914837896	0.02350082517755042	0.02294148237500368	0.9999248572530711	0.8520177642861954	0.999986006428797	0.7714478132045732	0.02171889632227077	0.2452504664995138	0.05822099092802811	0.3020919710600062	0.29256511830855	0.2804226492936709	0.02005185381716744	0.03361568613573721	0.5533159824268368	0.5554636793794104	0.03093901973122099	0.04436440637979589	0.9014687982419015	0.2147555065949699	0.8618264885421423	0.1871463809121186	0.9732723968361766	0.3553223814379103	0.02002584542110837	0.03828041576953162	0.02005700592536968	0.01737995106351353	0.1474453642862864	0.08371559857887349	0.05058170689010025	0.07572894698609173	0.425749226691722	0.1804071120880535	0.02001527409189744	0.05119869677023957	0.02002482757518923	0.05287893564339032	0.001405211249054534	0.08572216509732716	-0.05817271805691156	-0.1489042773480754	0	0	0.2560812425654485	0.009767572367356864	0.0002518443440176751	0.01535473381398151	-0.0003576258532624759	-0.02298759222117766	1.109633355636523	0.2113967143626272	-0.137832825512288	0.0361125099889624	0.07752105455330721	-0.02624943678030019	-2.360425818469662	-0.02610350828659754	-0.0957804222434058	0.07946216509623318	0.2111631645443102	-0.0632688056819647	2.800352778260505	-0.04686700124960363	0.07477486022146913	-0.02340288800564492	0.1344460538770553	0.02395983554666359	0.2330493871371349	-0.01183010449996684	0	0	0	0	0.8956286949391178	0.4532138879830581	0.03033082649662717	0.07025839659242927	0.1137905877110657	0.5462011961990044	0.5168629923034728	0.02005309391718293	0.02000934001985216	0.02000798984413531	0.02012533526053179	0.02003099868266235	0.02002252658725448	0.356556182610358	0.02129884003469914	0.02002452671949797	0.02001617299159524	0.03008284423614164	0.0256898035886442	0.9998572436024687	0.9999704765160453	0.02004790257908162	0.02028519515825876	0.282504412013651	0.02010454993395346	0.5815497097464205	0.04563766205435493	0.8205776981222119	0.7402028727051464	0.9233905881360904	0.02004529202447345	0.0201134026512514	0.1278882152817337	0.0501585832261146	0.3286031647126482	0.02002155220406177	0.02003996351129299	0.004507190490099522	-2.58636827376521	3.05534508091832	-2.518211739135858	-0.350633614608005	-1.623207612390117	-0.02795377019918307	0.1243044207872131	-0.1256245224525012	0.2808786316960323	0.4418073970385094	-0.3437993773824779	-0.8106771240840093	-1.462158367358064	1.581346075612051	0.7053130343499489	0.6858500508487029	-0.3751105229167037	-1.462137445906224	-2.285197593297559	-1.071687092625788	-0.8901836966695208	0.01778364351589505	-0.7397256941891186	-2.251266452938981	0.007735617851044351	0.001927648819288952	0.01126555431513411	0.05651570288630719	0.02560753809002517	0.2957388639681998	-1.726264712514529	-0.01759268323912561	-0.2565530083369466	-0.03403939250209548	0.1049869159108802	0.02429386858052644	-2.15449370301235	-2.034980167845699	0.07929520539746515	-1.092484964867998	-0.823436547979579	-0.001521415439599828	-0.02853160649572544	0.4985914908674958	-0.7360432268792308	-0.9303064400152133	-1.209557470077158	0.1355949594883979	-0.0008511367383701948	-0.6719188370709283	-0.05652494388837241	-1.200621954949357	0.1487714894036429	0.1144704086382719
0.018	0.9138191183154315	0.8244500000119109	0.4983553308704509	0.5124874767969967	0.0472013131674248	0.1422711896390976	0.08802601550278187	0.2177219520442352	0.1129838144994918	0.1313786798932157	0.5626074064776884	0.5986374528486336	0.5720171053094726	0.6148338753899413	0.02004440526574748	0.07324159066014045	0.02000641924078241	0.02201962529522686	0.02000587665414677	0.0272009748128486	0.0296098918804093	0.3579374051650197	0.02003722134066819	0.02447101857028703	0.02019066995915845	0.5227890467808612	0.405966129989936	0.3252888908159027	0.02166058895005522	0.09049663466163387	0.02386048722162369	0.0947105426240734	0.02094460717134716	0.0981413088237745	0.03086932866850611	0.2839354210031466	0.02362950182858137	0.02304531682764995	0.9999235766742999	0.8479240259376132	0.999985624624681	0.7676185361734527	0.02150450753334601	0.2454258133410583	0.05373089401608984	0.3000870178040767	0.2916226346981763	0.2788266143966741	0.02005409951928756	0.0336118765745857	0.5554701279753896	0.5555214074130792	0.03268328205325115	0.04537132590900325	0.8960729839068644	0.2134079141869799	0.8536340636311983	0.185421427373844	0.9698388149067509	0.353053521496722	0.02002637742763923	0.03851719264805965	0.02005935356677417	0.01737787618025969	0.1454806145383362	0.08241370122656665	0.05050626528311272	0.07562061687975605	0.4187163710737031	0.1780560992704392	0.02001513854865553	0.05146513274766843	0.02002503492331832	0.05308158755212185	0.001575744506412459	0.08478482480319581	-0.05847119982520318	-0.1495760678284296	0	0	0.2561001705991541	0.009149086712857059	0.0002823947744058225	0.01519192161850012	-0.0004038328718691968	-0.02322286108111223	1.110060112389106	0.2154191468842012	-0.137759132465699	0.03760747570822628	0.07747319359445978	-0.02151646093050692	-2.360481583748307	-0.02972470996419659	-0.09561940688461368	0.08159096761242898	0.2110353043634655	-0.06460585898651312	2.800259467791981	-0.04643681197564511	0.07472885015339954	-0.02259033856419075	0.1344924295394823	0.02238422734457343	0.2330262772580371	-0.01126852909686952	0	0	0	0	0.8851930355153789	0.4558880916531439	0.02767614821290664	0.06846349512503828	0.1125538049415785	0.546533398333376	0.5156121504126131	0.02002485905323772	0.0200045514948561	0.02000381480304727	0.02005753290307642	0.02001433808914567	0.02001085683737972	0.3540168573865642	0.02044306694820511	0.02001104666242872	0.02000759043575559	0.02708501011104498	0.02399172176329362	0.9999338698671453	0.999986029732942	0.02002215581799515	0.02005673261926091	0.2806460958119493	0.02005168788853251	0.5835254323411579	0.04446100459590965	0.8291573349008081	0.7506899053638627	0.9257458278401928	0.02002216564610604	0.02005622122004855	0.1284335635174766	0.04984667225668941	0.3418778754793264	0.02001034892616753	0.02001946329201784	-0.01148667984207088	-2.591746591848389	3.060649268572993	-2.708132061097879	-0.3916925528068799	-1.649191095676059	-0.0220670714545848	0.139610104391048	-0.1446766428533013	0.2813604785997674	0.4594374136416711	-0.3718888638925367	-0.8393236637666834	-1.484421143729939	1.577316022422657	0.722557225015607	0.681710461023723	-0.3740212729504259	-0.9836138367318104	-2.111311393228234	-1.068076581664945	-0.8950799142591997	0.02026805538896113	-0.6559334742464498	-2.183750934402706	0.008071205929606104	0.001374995659104871	0.01200445240158722	0.1224596105537856	0.02717680785314181	0.3160011734189404	-1.699357863602619	-0.01502864267449618	-0.154928806585649	0.007357549160404473	0.1335089935335748	0.06769792488297642	-1.941860252975612	-1.797989442876992	0.09549582034123957	-0.9132341814937349	-0.7743986374653328	-0.002278796693056704	0.08414860847607922	0.5052873126316484	-0.613989042371459	-0.7971746172044573	-1.063245619402981	0.1024873528055711	-0.001222715167057014	-0.6294585767498463	-0.05182378879600873	-1.147079996968398	0.1188915922203442	0.08930061665461418
0.02	0.9123387401477686	0.8225576563878987	0.4952518524671192	0.5084525250407345	0.04477715084287599	0.1401682666965849	0.0856973183647185	0.2159306263772447	0.1129571568202622	0.1314115138908528	0.5614537085355122	0.5973991886798112	0.5678406914095869	0.6105408012429361	0.02004276606478035	0.07325794886646353	0.02000636045129769	0.02202235488724782	0.02000575465733598	0.02722544183216236	0.0284182940069588	0.3582412376799585	0.02003477760951905	0.02452683312483478	0.02016816328759508	0.5233955417077978	0.4016638905978553	0.3219095981413455	0.02152504518749665	0.09046145367120502	0.02337414980790638	0.09439298916861771	0.02082565504421786	0.0981407915149871	0.03049866434489124	0.2842237930182741	0.02377438232377027	0.02316490343780454	0.999923082256556	0.8442398608446692	0.9999853747577268	0.7642410851146565	0.02131685258214145	0.2456302265176556	0.04972366513889821	0.2984359707723024	0.290586386345181	0.2773178535900172	0.02005592833706856	0.03360660834504042	0.5576468837816655	0.5557918296865612	0.03411872769541069	0.04637339272748963	0.8916849549572023	0.2122897909804415	0.8467592829966267	0.1839475723675205	0.9667858113890654	0.3510536263671308	0.02002672404457295	0.03869558691581768	0.02006128876676218	0.01737506432823896	0.1438307611278992	0.08119984402581835	0.05043999557456738	0.07552157732551285	0.4131358155358409	0.1758320355629659	0.02001491583131489	0.05167917155590147	0.02002508722472169	0.05324061457625419	0.001744240035678179	0.08368167018817584	-0.0587710063639371	-0.1502238228837466	0	0	0.2561177939697294	0.008463194631023904	0.0003125965450661569	0.01500587905920956	-0.0004505302246134995	-0.02347751425621335	1.110495254915553	0.2197754978137909	-0.1376822896157026	0.03926141780460623	0.07743537041548018	-0.01621091654495135	-2.360544963393168	-0.03371497625805539	-0.09545390995512212	0.08394238004227589	0.2109046916846665	-0.06601696230359391	2.800167056126532	-0.04596897767973618	0.07468456679845116	-0.02167589061338564	0.1345354638094385	0.0206181521368078	0.2330043585680474	-0.01063862836559829	0	0	0	0	0.9054761396348112	0.4583694837421176	0.02680953523321032	0.06569495391059517	0.1132407788392149	0.5474210540386325	0.5146023302942634	0.02004664887222161	0.02000889154904032	0.02000731140477304	0.02010064651532354	0.02002664453923426	0.02002090473242693	0.3484399395023051	0.02097966859648777	0.02002040298562917	0.02001418640033373	0.02962624923686968	0.02620443319810527	0.9998769094193966	0.9999734431326601	0.02004080091641697	0.02007730058667258	0.2784567359628348	0.02010251102367946	0.5865120886475659	0.0442540867973544	0.8383783337826077	0.7612458732791074	0.9272796492695269	0.02004345197156375	0.02011163719457557	0.1302568923766657	0.05016112305909697	0.3524096462679473	0.02001991556540322	0.02003794943746701	-0.02922181500772633	-2.591168397075145	3.066769885393538	-2.892731083344734	-0.4315264675759104	-1.661277581674967	-0.01384596173370873	0.1534103817695653	-0.1615330187216946	0.2812502993200215	0.4757891599438495	-0.3985562518392162	-0.8621823865756808	-1.504876548278932	1.573639373689612	0.7396989265318975	0.6776547021964415	-0.3736365629096393	-0.9894576992250611	-1.920883397008955	-1.028922418876568	-0.8954996769078132	0.01052863724539257	-0.5843685826301169	-2.107940771949758	0.008263041670523353	0.001461047134451187	0.0124064101969988	0.1799667816177943	0.02861608051027028	0.2813398076472459	-1.681431570207452	-0.02168989688323708	-0.1844886576771681	-0.0192007277019563	0.1534294116815207	0.04004602608885133	-1.744920447374403	-1.583154195521322	0.108361540450331	-0.7385787407126982	-0.7361624576396113	-0.002980083833368251	0.1841626333174565	0.4937387801465098	-0.5065740254275287	-0.6792079080641381	-0.9405926584800556	0.07721234871840918	-0.001588105505256933	-0.5838786855123996	-0.04723439179590333	-1.073672844808373	0.09637432020782277	0.0708455240390852
0.022	0.9114939016121317	0.8211041960236737	0.4926055008612121	0.504810193978372	0.04238695733630968	0.1381176119771191	0.08335236742216423	0.2141346644178098	0.1129195688875411	0.1314286175377068	0.5604180426869168	0.5962930730698487	0.5638829205860522	0.6064055699227386	0.02004122233283746	0.07327483857046863	0.02000630094111334	0.02202504075854011	0.02000563622190054	0.02725078176381499	0.02737225212749098	0.3586561863425173	0.02003257044388136	0.02458552676677635	0.02014849230204556	0.5239724938804666	0.3973714141903112	0.3185587649939283	0.02140256632719886	0.09042609866187606	0.02294871595132894	0.09411497808280465	0.02072175269757008	0.09815150286393186	0.03015188120029079	0.2845599116450246	0.02393199721041052	0.02329294156832988	0.9999228196131987	0.840935372850536	0.9999851727580197	0.7612734800894526	0.02115282001497367	0.2458609521111946	0.04616538403872751	0.2971223842095696	0.2894969307861845	0.2758772590089247	0.0200574861246892	0.03360000295344793	0.5597876396128625	0.556248614196397	0.03532302795843195	0.0473414423676063	0.8881951053528261	0.2113740963844594	0.8410251159995106	0.1826953097761261	0.9641026044690124	0.3492794989525408	0.02002699372826128	0.0388299438185335	0.02006294385626925	0.01737154363881882	0.1423470912329	0.08007533818021539	0.05037501276368804	0.07543090318930928	0.4087185054249572	0.1737671249888537	0.02001469403330018	0.05185430449209535	0.02002509854724048	0.05336822314482349	0.001910349144513371	0.08239541041607464	-0.0590720573467937	-0.1508148417814353	0	0	0.2561339796504993	0.007711719456530646	0.000342402001895903	0.01479540165031814	-0.0004977541435321193	-0.02374898391957366	1.110939407899359	0.2244220180541568	-0.1376019845293187	0.04106874459998753	0.077408734693849	-0.01032821579378691	-2.360616677531532	-0.03805599998486877	-0.0952834945463589	0.08650800581680398	0.2107712053183596	-0.06747477716226592	2.800075613622492	-0.04546855884394203	0.0746422156781011	-0.02065781149386896	0.1345747739900096	0.01865983989530211	0.2329837694847953	-0.009938613549149768	0	0	0	0	0.8992124869116747	0.4618117950702926	0.02379795155719847	0.06376186534087908	0.112213832527798	0.5474587758500677	0.5133518193922314	0.02002211459856474	0.0200043546701392	0.02000352522578689	0.02004630875883295	0.0200125202862484	0.02001018754565749	0.3459103479706388	0.02031929916490191	0.02000936686048242	0.02000671901154366	0.02671701971293219	0.0244935861164661	0.9999423985092438	0.9999873359117852	0.02001914693398489	0.02003091617216358	0.2773311428176204	0.02005075396287068	0.5870092467806637	0.04348480974412666	0.8458183693506922	0.7694037715429177	0.9301051916276807	0.02002137062148137	0.02005540051458384	0.1287343726395301	0.04976576425402533	0.3607486068837664	0.02000968011675796	0.02001863119711464	-0.04884551372788271	-2.584137113843991	3.073923709008442	-3.071175158855231	-0.4699604107739775	-1.658347748976175	-0.004173018808510355	0.1664514189669073	-0.1769800571596131	0.2805176103702257	0.4907172733622809	-0.4233886872644579	-0.8804146319708793	-1.523719138400088	1.569992346345615	0.7571025281057346	0.6737842945763628	-0.374032988844718	-0.5379361904268032	-1.721551561485093	-1.015696334659085	-0.8990960218642715	0.005495980009495477	-0.5231837624264319	-2.026830415203975	0.008605708039908799	0.001248866672327891	0.01291177400709033	0.2341723425193654	0.03005574866829108	0.2891519935853069	-1.670440165422822	-0.01592651150087367	-0.1095247092345649	0.01900593966884095	0.1818326700056022	0.07781162406643075	-1.561533064975606	-1.387151160641311	0.1221371345822972	-0.5776473752092478	-0.7052580091262733	-0.003622080442732416	0.270294127900991	0.472905407860079	-0.4109982313087296	-0.5752213696479895	-0.8358784917197365	0.05792173830716045	-0.001930530116816152	-0.5412084700199843	-0.04343537611254536	-0.9910900568876674	0.07949699219750701	0.05740084421823505
0.024	0.9111268266244948	0.8201101775244837	0.4903856412606207	0.5015659032102675	0.04009421130880598	0.1361296252216692	0.08101525734420773	0.2123397073324388	0.1128526680760777	0.1314291816924947	0.5594837949608696	0.5953007066897298	0.5601247349254312	0.6024353201142956	0.02003957665091195	0.0732922878814445	0.02000622713200115	0.02202744652399511	0.0200055014011643	0.02727700193839656	0.02645429678387512	0.3591746888963493	0.02003045026385105	0.0246469688684559	0.02013126375236786	0.524526308196394	0.3930801789210939	0.3152236831268017	0.021277795296658	0.0903887020289809	0.02257668149456311	0.09389088120728473	0.02063097913205772	0.09817319072575093	0.029824384840879	0.2849476975180429	0.02410461491613677	0.02343542801259001	0.9999231039579278	0.8379858665118993	0.9999850673106288	0.7586816791482566	0.02100930832061806	0.2461178673819592	0.04301021649798858	0.296114823058709	0.2883848933418496	0.2744935180108183	0.02005873015812951	0.03359213293253503	0.5618533501681479	0.5568636952036955	0.03627887936797755	0.0482593925504896	0.8854786908312396	0.2106382874121899	0.8362732710453873	0.1816380201436579	0.9617806428179007	0.3477007374578131	0.02002714049829287	0.03893038260628531	0.0200642859106454	0.01736735042296395	0.1409923600809087	0.07903268490602069	0.05031868878236615	0.07534785329424312	0.4051520975958453	0.1718682660250799	0.02001443153219854	0.05200011302953726	0.02002502215766471	0.05347276915187923	0.002073687267700871	0.08090750037156298	-0.05937420449760857	-0.1513139397614965	0	0	0.2561485984891672	0.006896714631820604	0.0003717610244903227	0.01455923228568792	-0.0005455355508718752	-0.02403453493111142	1.111393105116731	0.2293116350148399	-0.1375179163620549	0.04302347246875447	0.0773944455387348	-0.003863529145928691	-2.360697407861486	-0.04272766802689935	-0.09510774099433882	0.08927902756371185	0.2106347812693797	-0.06894947421451587	2.799985199707103	-0.04494144429083303	0.07460200580763907	-0.01953435068913833	0.1346099738239854	0.01650751210050591	0.2329646521234003	-0.009166581388577594	0	0	0	0	0.9173449271902281	0.4644510746791424	0.02381162849976429	0.06132125496026877	0.1126174057157183	0.548111591661806	0.5122500834567206	0.02004196431076907	0.02000854854408517	0.02000681786766093	0.02008402513098243	0.02002359288014357	0.02001984208611757	0.3401775897993182	0.02069902657882525	0.02001751908192704	0.02001272303616533	0.02924277633848593	0.02675861835261442	0.9998918490258172	0.9999757689319381	0.02003588611539384	0.02005063091856665	0.275778495209957	0.02010071170584513	0.5888010834350977	0.0426855375073351	0.8533506988234794	0.7776764288042408	0.9321339872596581	0.02004206592562455	0.02011004372706523	0.1298713150874733	0.05017590215845544	0.3654862808590303	0.02001883436760474	0.02003659808578452	-0.07043447725060167	-2.569586463476865	3.079098036024072	-3.242666145178736	-0.506804340045714	-1.639447717330552	0.006176771667440624	0.1772202077515042	-0.1897265790218352	0.2794887709538494	0.5032841709518128	-0.4493571251393913	-0.8948880177799116	-1.541262342459238	1.569339748493514	0.7698860228624339	0.6704573522649038	-0.3729179236579174	-0.5300158341901886	-1.522843102751119	-0.9662544548606453	-0.894494802843858	-0.006010854820533984	-0.4706193527863915	-1.942959260195178	0.008822648641305041	0.001180941297171482	0.01328665312594307	0.2835206728909855	0.03136454024825594	0.258201950905833	-1.665680289917002	-0.02373152044945125	-0.1305744473840583	-0.008224214827670238	0.2050966579492271	0.05449433982364158	-1.389938791877889	-1.207350111513335	0.1345512176758911	-0.4325533288405161	-0.6793088746536035	-0.004244713153785806	0.342459130780052	0.4436393229131338	-0.3266884017149889	-0.4842349491378765	-0.7452267386176248	0.04329423375440152	-0.00226063193998967	-0.5020261141041473	-0.03961015065851266	-0.9076212344699868	0.06704992145584379	0.04778296252554007
0.026	0.9113549224064913	0.8195289615384648	0.488531218394636	0.4987084086553371	0.03790377629010379	0.1342396872234944	0.07865489364288944	0.2105434776870835	0.1127693743429973	0.1314097158569577	0.5586202572337822	0.5944019110296227	0.5565571198784193	0.5986345144570089	0.02003805946291635	0.07331025947736616	0.02000615662510929	0.02202966313492763	0.02000537499544845	0.02730396293016865	0.02564953617377036	0.3597886298829845	0.02002854771077778	0.02471098587968928	0.02011620808359427	0.5250452239187592	0.3888098221823947	0.311894296852819	0.02116712796754063	0.09034995644307527	0.02225140676219652	0.09369699725526665	0.0205517005783941	0.09820267898766172	0.0295191326136989	0.2853878699334014	0.02428976980845585	0.02358649460353504	0.999923519394876	0.83536879684629	0.999984993570724	0.7564348444822718	0.02088389840040401	0.2463996543374389	0.04021784695923023	0.2953826335739004	0.2872879890281912	0.2731585706813195	0.0200597931983147	0.03358305809570562	0.5638579661353083	0.5576109522099369	0.0369775159312211	0.04911122478968064	0.8834460895309787	0.2100612244830123	0.8324018377417838	0.1807520718654412	0.9598051715012409	0.3462913112335571	0.02002724230247405	0.03900542328035788	0.02006542463262778	0.01736252123649898	0.1397930826376268	0.07806654391976088	0.05026368689541805	0.07527183402907296	0.4022496674042615	0.1701341959999444	0.02001418344043959	0.05212471679044287	0.02002493124343479	0.05356118840920655	0.002233831640933577	0.07919830211991388	-0.05967722694741167	-0.1516837389504761	0	0	0.2561615256792801	0.006020473383440239	0.0004006209432470908	0.01429608065000824	-0.0005938997578975887	-0.02433129429609056	1.11185678321294	0.2343943275779179	-0.1374297965807074	0.04511927819564082	0.07739367190599669	0.003188154975141377	-2.360787794086237	-0.04770810310228202	-0.09492624757570527	0.09224633344918318	0.210495417583184	-0.07040885503858425	2.799895861140707	-0.04439441664225363	0.07456414967969684	-0.01830378587087404	0.1346406735366013	0.01415943537636884	0.2329471524988622	-0.008320537520743803	0	0	0	0	0.914442847144417	0.4671214002729694	0.02103985261987205	0.05895702448575823	0.111728245028897	0.5475527043873666	0.5111544974666734	0.02002015791593645	0.02000420799362304	0.02000331429771651	0.02003904046020781	0.02001124805740282	0.02000971969996372	0.3380634577672237	0.02023617257891865	0.02000813317376621	0.02000605505992049	0.02641066094319339	0.02504471310557659	0.9999489267826314	0.9999883794721814	0.0200170908536731	0.0200218867314125	0.2754410314982498	0.02005017675072436	0.5894969844707906	0.04121844450609978	0.8598000263965251	0.7848580531691436	0.9352681804644171	0.0200207419451302	0.0200546215465819	0.1289221589313793	0.04969920714862562	0.3707758296850707	0.02000922169547794	0.02001804867680676	-0.09406810012259788	-2.546645862878215	3.080054242638989	-3.406430656909823	-0.541862898083758	-1.603712121311869	0.01710104749965774	0.1852369786715808	-0.1977954872045997	0.2786841132500764	0.5129773970788265	-0.4785491776797208	-0.9064499511066233	-1.557759043595246	1.573859731255796	0.7745569189313294	0.6679439158931708	-0.3685924187498238	-0.1182643218069254	-1.337621885702018	-0.9237190506423217	-0.9006723470039494	-0.0138675401926449	-0.4297964037891668	-1.857724914420385	0.009130891514470945	0.001038906546664717	0.01366013637232401	0.3298394532029517	0.03262979219125897	0.2561140478884138	-1.664232653439071	-0.01732220761540329	-0.0751217697902818	0.02720382151439752	0.2345037238614668	0.0877193846950821	-1.2286382075738	-1.041510645035787	0.1471235513743326	-0.3018528318355944	-0.6558231071764927	-0.004826424393524935	0.4031752387011806	0.4068487835448705	-0.2518125315423297	-0.4033041169772255	-0.6657108072652328	0.03220158421065911	-0.002566450765329902	-0.4646791127519232	-0.03642162906565589	-0.8272934212166966	0.05799524769847237	0.04099317057226762
0.028	0.9120251260035409	0.8193688635573431	0.4869895686406606	0.4962035339333685	0.03580632510094292	0.132434606989787	0.07629068736936472	0.208741267926453	0.112662076097029	0.1313720612938196	0.5578077532611659	0.5935750406886995	0.5531767469171841	0.5950049063872982	0.02003653119299072	0.07332873922443883	0.02000607931576198	0.02203161509782704	0.02000524192413489	0.02733158567479056	0.0249441559315768	0.360491723266996	0.02002675278921289	0.02477739732204549	0.02010302099463118	0.5255323654936639	0.3845551339958526	0.3085646458355517	0.02105664235071717	0.09031018062988247	0.02196709093325187	0.09354314506749853	0.02048244309977246	0.09823997139091226	0.02923248034430858	0.2858834242792973	0.02448886040584961	0.02375089408566514	0.9999243109746516	0.8330652843462352	0.99998499170596	0.7545075322058559	0.02077422242520625	0.2467059128417387	0.0377504162094985	0.2948985450278964	0.2862286586395046	0.271869486972787	0.02006068261334137	0.03357284203208932	0.5658080763643335	0.558469905611459	0.03739324310099457	0.04988141115373696	0.8820090255311551	0.2096252852697014	0.8292970687788355	0.1800184405241551	0.958161290251172	0.3450318489422447	0.02002725826125736	0.03906100951869793	0.02006631825517298	0.01735709303494123	0.1386926043632519	0.07717171149262797	0.05021482750520546	0.07520211671976441	0.3998720912913563	0.1685557138180085	0.02001391805454786	0.05223385965332598	0.02002478868049803	0.05363816933725027	0.002390319258968317	0.07724725302384131	-0.05998082711564348	-0.1518849825424105	0	0	0.2561726412475556	0.005085537706486557	0.0004289264892503088	0.01400464209025893	-0.0006428662149942956	-0.02463628134074866	1.112330776140062	0.239617517986318	-0.1373373496003492	0.0473495476442645	0.07740759291194911	0.01083197200364212	-2.360888430425652	-0.05297371098879807	-0.09473863099066682	0.09540064021453429	0.2103531789705083	-0.07181848572482855	2.799807630183015	-0.04383520426672061	0.07452886316737434	-0.01696447019232297	0.1346664799754604	0.01161397977766296	0.2329314206879142	-0.007398420176109371	0	0	0	0	0.930348255063964	0.4690473947581057	0.02109725154850163	0.05671158845432125	0.1120021214888845	0.5477751577297132	0.5103080241421895	0.02003875631650497	0.02000830097344477	0.02000646064324017	0.02007224334155923	0.02002147384559144	0.02001901264388383	0.3323267027387237	0.02048086383145928	0.02001530413573463	0.02001153977104403	0.02893041612159492	0.02735171176126728	0.999903314519361	0.9999776535595751	0.02003252570457035	0.02003833705290049	0.2744811435634481	0.02010011799334428	0.5913666791053491	0.03949996686797456	0.8661903054019607	0.7916963635145611	0.9375717024904784	0.02004092477831316	0.02010848167218005	0.1294384256364144	0.05016853032280183	0.3730836037560651	0.02001806727469384	0.02003560718312766	-0.1198897953136582	-2.515744622616031	3.080934473497019	-3.561758185036471	-0.5749333679945527	-1.550466644677752	0.02792681061393985	0.1920182914802968	-0.2053533429661039	0.2774748375713173	0.5210007658408754	-0.5072234839658333	-0.9159956532955243	-1.573088814741948	1.579260163505832	0.7785897304194667	0.6659114275550753	-0.3641032568529027	-0.1088978292929396	-1.170223269789235	-0.8813966903933729	-0.9004749181191442	-0.02419958242164242	-0.3986940336023332	-1.771761672619304	0.009330799792303493	0.0009162932640534421	0.01394840597575656	0.372673070267286	0.03375897137108063	0.2264278034452935	-1.665945033201688	-0.02476174773659321	-0.09054268313409722	-0.0004200734879230843	0.2604785884865539	0.06782723100871554	-1.076381626323173	-0.8878277219446117	0.1590227664960754	-0.1844523900359181	-0.633445253687452	-0.005385939940670794	0.4541555260605146	0.3619934477784272	-0.1855646858483562	-0.3319180122073149	-0.5952628056740167	0.02383979802189095	-0.002859647032764538	-0.4307175549772551	-0.03330819479691956	-0.752033391270325	0.05158902343335654	0.03634463324194927
0.03	0.9132415704918049	0.8195851454834482	0.4857270478671718	0.4940154144238599	0.0339236602268668	0.1307823339752654	0.07388109830134161	0.2069236699253733	0.1125383110765559	0.1313158463979337	0.5570207631214502	0.5927995884238076	0.5499951521872799	0.5915484174977759	0.0200351425011998	0.07334765508294577	0.02000600753650645	0.02203330763412979	0.02000511940920769	0.02735974889135134	0.02432637612385441	0.3612778846776456	0.02002514934672189	0.02484599118481906	0.02009149555190442	0.5259782095802386	0.3803459270740369	0.3052309032561512	0.02095944508641608	0.09026768693634769	0.02171860681503306	0.09341182686944295	0.02042195992673693	0.09828222495085662	0.02896694767367525	0.2864357002922025	0.02470047163584425	0.02392410871093385	0.9999251607695492	0.8310579862962152	0.9999850095709878	0.7528765155707665	0.0206784017932728	0.247035880815289	0.03557317399451746	0.2946375073117004	0.2852095403340161	0.2706241127241923	0.02006145820820413	0.03356153303144594	0.5677298527659328	0.5594228512767755	0.03761789453465335	0.05055779574705972	0.8810926954989964	0.2093140072561833	0.8268641066003634	0.1794188754498701	0.9568291985970718	0.3439053472234375	0.02002725133197683	0.03910211804951275	0.02006706944891817	0.01735110221106237	0.1376938912402218	0.07634194779933352	0.05016885421563368	0.07513824093131279	0.3979365694974336	0.1671223528830421	0.02001367273176694	0.05233238202054696	0.02002464579618618	0.05370758289939141	0.002542645222439441	0.07503303908198762	-0.06028462733765167	-0.1518768787496574	0	0	0.2561818305600748	0.004094705553339614	0.0004566197853774371	0.01368361470501115	-0.0006924483306008028	-0.02494643775396767	1.112815310502274	0.2449264772501998	-0.1372403133196841	0.0497074149641449	0.077437398019001	0.01907312758250352	-2.360999862243053	-0.05849923524158598	-0.09454452657740965	0.09873260379240197	0.210208201111327	-0.07314184655843314	2.799720522668677	-0.04327250524304056	0.07449636531913828	-0.01551487982877808	0.1346869968898384	0.008869683570683665	0.2329176109372193	-0.006398123491299998	0	0	0	0	0.930472068403718	0.4715441504205137	0.02015603142364594	0.05377147550940543	0.111180732917621	0.5466574432123622	0.5098809048085999	0.02001881775304807	0.02000410453516702	0.02000316065167195	0.02003398302515884	0.02001035207504084	0.02000933063561194	0.3309096006871703	0.02018200134408828	0.02000715165627869	0.02000550411611501	0.02616681937875893	0.02564571556201442	0.9999538597163016	0.99998922182474	0.02001568191635414	0.02001729608001815	0.2743221943449786	0.02005011913587211	0.5926466200188428	0.03896304653054606	0.8717278349674055	0.7977670914041651	0.9408192899884701	0.02002024384346958	0.02005393471110025	0.1287541095929168	0.04966570096301606	0.3772782468482018	0.02000889263370053	0.02001760779220333	-0.1480243156417118	-2.477352280118751	3.086036654325842	-3.707974566311526	-0.6058120720862586	-1.479137174391321	0.03868072540985499	0.2001529945667634	-0.2158674188826028	0.2755392202697931	0.5287084860752617	-0.531101611289291	-0.9242987506751518	-1.587118348057168	1.581105872303663	0.7892307246238079	0.6640027126209578	-0.3625934411125574	0.2651802285438244	-1.019493453247515	-0.776763446760064	-0.9151741748105445	-0.03221933790833915	-0.3781339378003632	-1.684428915557787	0.009567997852050248	0.0007746758200830671	0.01420216462625348	0.4130393256216113	0.03481121599007438	0.2161009281493497	-1.667746992438376	-0.01960553341412487	-0.04955427286597706	0.03254216360917954	0.2913065839832003	0.09757054451312346	-0.9320933648028348	-0.7447430324351164	0.1708787813649607	-0.07830764363118653	-0.6118995587995262	-0.005919434943503399	0.4978973469040714	0.3148741388953251	-0.1268584862822442	-0.2688709879509745	-0.5322854996236235	0.0175312064741345	-0.003128790514965401	-0.3993390484336837	-0.03054234719665126	-0.6822905382420369	0.04719261183049987	0.03326566667664459
0.03199999999999999	0.9148707804286543	0.8201895863641016	0.4847442470568007	0.492119171266266	0.03221109391554521	0.1293040047122191	0.07146026350410394	0.2050883668598106	0.1123940849384879	0.1312423678444098	0.5562435415487442	0.5920570021114547	0.5470230768471662	0.5882683839304479	0.02003378753647218	0.07336694297239671	0.02000593427187154	0.0220347075322329	0.02000499583348547	0.02738834374946049	0.02378538811908954	0.3621420845104398	0.02002365444755299	0.02491654748435608	0.02008139587219846	0.526383507786341	0.3761889390436412	0.3018938600808398	0.02086562654553124	0.09022426414576216	0.02150148322568409	0.09330981294425662	0.02036912017423503	0.09832961416605653	0.02871859830860662	0.2870466872534883	0.02492530226023039	0.02410990886473016	0.999926250651576	0.8293322031225998	0.9999850795786068	0.7515223435989536	0.0205946313306297	0.2473891622644418	0.0336546040214031	0.2945784251834872	0.2842497152164576	0.2694220064820195	0.02006215069325957	0.03354917879535213	0.5696452132429672	0.5604579238296679	0.03775131221453199	0.05114283968272225	0.8806282246483149	0.2091132706901225	0.8250237978098641	0.1789380608688583	0.9557915368868178	0.3428985205977888	0.02002719092863514	0.03913218423931928	0.02006764845301875	0.01734458741820594	0.1368071826950708	0.07557318365842723	0.05013060886326168	0.07508004831681006	0.3963651633856583	0.1658226996868564	0.02001342341619896	0.05242366717281952	0.02002447169420429	0.05377201895506668	0.002690261388211564	0.07253377194007629	-0.06058816710788731	-0.1516174673623382	0	0	0.2561889848393142	0.003051036316222466	0.000483640365899757	0.01333171509893745	-0.0007426533418844299	-0.0252586573418488	1.113310501613363	0.2502647412725134	-0.1371384395942102	0.05218579491775519	0.07748428713252511	0.0279168483696992	-2.361122582772626	-0.06425781827353499	-0.09434358834266088	0.1022329206445269	0.2100606946884808	-0.07434049418594822	2.799634536059629	-0.04271599000372588	0.07446687807161247	-0.01395366134416158	0.1347018253260673	0.005925322583078977	0.232905881731557	-0.005317520407006317	0	0	0	0	0.9444948086017958	0.4739213871065648	0.0201937987775017	0.05188088735397896	0.1113725098146492	0.5464713156427004	0.5097089630409953	0.0200365072559866	0.02000813414686563	0.02000619899619341	0.02006380638509399	0.0200199672962449	0.02001830232215985	0.3255076546284341	0.02033978195380583	0.02001351438939788	0.02001053548528461	0.02867409489653082	0.0279871208947705	0.9999118020510763	0.9999791635038416	0.02003022554450109	0.02003142828702973	0.2738364878352939	0.020100367317039	0.5950679399114038	0.03846610482867548	0.8771842066015714	0.8036445037934442	0.9432481489845189	0.02004007325170763	0.02010728667459008	0.1296449386403854	0.05020563596461677	0.378450382513366	0.02001751408024126	0.02003483238770918	-0.1784876476218206	-2.430894430949487	3.093792442957214	-3.844487800541155	-0.6342990505743669	-1.389360041239068	0.04927446624675755	0.2086419983526084	-0.2285003725057018	0.2732222492666622	0.5357252855160443	-0.5518709100909431	-0.931614657736026	-1.600034150180605	1.580958750318159	0.8019686552600966	0.6623288552346195	-0.3628992833436799	0.2792611252553251	-0.8783469178744644	-0.7074529389181781	-0.9181799826022704	-0.04146324005962095	-0.3658280810634833	-1.595306350425014	0.009702830736310388	0.0006236550644094067	0.01438004752411884	0.4507114924119476	0.03572140813451907	0.1858819229730302	-1.669245629112506	-0.02569084478736571	-0.0612384102648669	0.00471558176762004	0.3191895368671255	0.08041275953632118	-0.7948667499184843	-0.6109830586683392	0.1823362420986582	0.01750319794686788	-0.5901772472657147	-0.006431175391103853	0.5362824136363711	0.2706527901182071	-0.07502323839109223	-0.213167518934015	-0.4755877125153394	0.01279745701359344	-0.003383616010321569	-0.3697180025891122	-0.02762502084801423	-0.6183256524896678	0.04435180848494184	0.03136712677608372
0.034	0.9170262319469773	0.82115705283744	0.4840509494538788	0.4905008572877539	0.03070739275078373	0.1279934970666841	0.06899466488169663	0.203234491830755	0.1122316957838113	0.1311508333058561	0.5554574974043007	0.591330800598448	0.5442617531860549	0.5851680036122247	0.02003256314385199	0.07338649644079662	0.02000586773171027	0.02203579973551907	0.02000488323159489	0.02741724572027326	0.02331194494718884	0.3630795102434478	0.02002232269861974	0.02498882472078591	0.02007256881270389	0.5267401889242416	0.372109068000431	0.2985553012405275	0.02078318676382827	0.09017670092120944	0.02131177962728131	0.09322403600626238	0.02032297682523657	0.09837954891399286	0.02849035108171436	0.287718157603091	0.02516260614947552	0.02430469891439316	0.9999273463095432	0.8278743559715692	0.999985160218354	0.75042713994555	0.02052145710003196	0.24776523854402	0.03196572123693992	0.2947018445298429	0.283343869602145	0.2682633214383642	0.02006276597793534	0.03353581555678732	0.5715724148457234	0.5615655940122929	0.03786133586454363	0.05164498928523329	0.8805680939699028	0.2090103694951833	0.8237085090633978	0.1785621647460298	0.955028129372801	0.3419994695264134	0.02002712290648132	0.03915407269101297	0.02006813352325015	0.01733758515558121	0.1360069703559719	0.07486136420298674	0.05009909260786805	0.07502771929643352	0.3950896278111937	0.1646451528846551	0.02001319571933313	0.05251054978020508	0.02002430449580181	0.0538336079364792	0.002832575424865814	0.06972717047543339	-0.06089090118708308	-0.1510640157060841	0	0	0.2561940016905672	0.00195785368363181	0.0005099252293908159	0.01294769249281288	-0.000793482251873506	-0.02556981522876751	1.113816350509574	0.2555745420757705	-0.1370314946482229	0.05477740699017974	0.07754947059399828	0.03736833988778872	-2.361257029994883	-0.0702210716194985	-0.09413548877980057	0.1058924177841761	0.2099109490349285	-0.07537424030803469	2.799549647527372	-0.04217627683627018	0.07444062585594835	-0.01227967841856425	0.1347105641869969	0.002779984953067371	0.2328963958110609	-0.004154484903479415	0	0	0	0	0.9478806663958838	0.4771901330009171	0.02005274127259266	0.04848496747327959	0.1105447907426034	0.5448816595392966	0.5097426459373985	0.02001781813797351	0.02000404222920105	0.02000304692768504	0.02003029859161975	0.02000970086203165	0.02000902360248171	0.3248397222072292	0.02014850880382021	0.02000635943573478	0.02000504656051828	0.02597798527060188	0.02629569621298536	0.9999574438832342	0.9999898918546635	0.02001472431080248	0.02001451859716575	0.2736705964861761	0.02005037445668247	0.5967757367757741	0.03874526401870043	0.8822498020678955	0.8089658062911266	0.9465309279887282	0.02001987375792922	0.02005343598898223	0.1287667175136241	0.04970649225782911	0.3816343168635111	0.02000864985242026	0.02001724418007209	-0.211274591095428	-2.375701898343711	3.101713852195536	-3.970752154735228	-0.6601972936452056	-1.280881988697057	0.05973518136852214	0.2163263730824281	-0.2409983805067699	0.2710289252928947	0.5415182582820264	-0.5720795962075852	-0.9380684061279787	-1.612072047809147	1.581322442490943	0.8111033307415917	0.6610802344299564	-0.3631911680746393	0.6336260309723729	-0.7403115008773471	-0.6077016781046268	-0.933508016336061	-0.05018885160652249	-0.3615384356566363	-1.504795765249683	0.009833157368027423	0.0004664489490466594	0.01450961604214559	0.4863497808614513	0.03653136125047413	0.1683694092722924	-1.668519564789217	-0.02310216372206835	-0.03109869955640225	0.03544678845201876	0.3516524142970488	0.107385649545496	-0.6639146041256517	-0.4854362705020385	0.1936937207313286	0.1045855023344225	-0.5685616294571123	-0.006928432988671657	0.570830333047369	0.2324439269857128	-0.02875862976061038	-0.1637361494186021	-0.4242277243088099	0.009240586640004449	-0.003616246382247635	-0.3423479343278883	-0.02467862583556838	-0.5601902213112526	0.04268021902126966	0.03032901472391735
0.036	0.9195925623660578	0.8225057732195481	0.4836463435579624	0.4891565475017975	0.02937974246172166	0.1268546101138491	0.06651883970202134	0.2013630829149351	0.1120494494935063	0.1310411422255341	0.5546477989491262	0.5906061883539742	0.5417201761408139	0.5822503136796431	0.02003138332355778	0.07340620568068652	0.02000580460845498	0.02203656493093821	0.02000477265041714	0.02744633298464303	0.02289763782292387	0.3640860257949475	0.02002109021823115	0.02506257506117866	0.02006483497464703	0.5270472662008094	0.3681463395132897	0.2952229564073256	0.02070664901539635	0.09012693635504705	0.02114605857567988	0.09315917745872292	0.02028266350311161	0.09843231180899785	0.02827646322023875	0.2884507833169224	0.0254125396784686	0.02451148490058741	0.9999285774879006	0.8266728078940432	0.9999852772748478	0.7495757358138783	0.02045750560448893	0.2481637518803743	0.0304807627984083	0.2949914446085272	0.2824871421542866	0.2671475446319208	0.02006335349478104	0.03352147958413759	0.5735130622499677	0.562739015418092	0.03796108668201525	0.05207640384903662	0.8808569754172654	0.2089947134782299	0.8228469847954373	0.1782790860890873	0.9545236088491846	0.3411985522387589	0.0200270222419266	0.03916974495371894	0.02006850192318892	0.01733013203360556	0.1353040683560257	0.07420280599520966	0.05007577119521135	0.0749814353082396	0.3940459761458375	0.1635780625152129	0.02001297008149757	0.05259498572938721	0.0200241149211316	0.05389376365431226	0.002968950188861865	0.06659074799894153	-0.06119219841590176	-0.1501734375372775	0	0	0.2561967856320493	0.0008187468280961255	0.0005354089160858386	0.01253034237597131	-0.0008449298178942053	-0.0258767974152261	1.114332741730929	0.2607972587419145	-0.1369192594445577	0.05747479761407063	0.0776341691059757	0.04743274998487414	-2.361403583641583	-0.07635915443164611	-0.09391991852873105	0.1097021413471247	0.2097593354605261	-0.07620134285633966	2.799465812084708	-0.04166489475512331	0.07441783512288752	-0.01049205861423713	0.1347128109231087	-0.0005668511241973247	0.2328893201498892	-0.00290691406555054	0	0	0	0	0.9604638553075761	0.4801498954680058	0.02008417632315232	0.04696514501043769	0.1106774259578084	0.5442636515785723	0.510193619014236	0.02003475668393084	0.02000805458981805	0.02000600544513088	0.02005750605520665	0.02001885883036583	0.02001777686647383	0.3205394413418386	0.02026772030649414	0.02001207358707352	0.02000970782487248	0.02844671116659402	0.02866535242680527	0.9999178249119698	0.9999803543847894	0.02002868576603357	0.02002696905054859	0.2731765012008113	0.02010116296193316	0.5993196592508285	0.03851919329828852	0.8869710121157488	0.813882021016562	0.9490574124050776	0.02003942586261843	0.02010642913918332	0.1299476567645915	0.05027941251624102	0.3817587686094094	0.02001709093708494	0.02003414746291701	-0.246381333868778	-2.311682659224606	3.109564881845164	-4.086324792288201	-0.6833189996462511	-1.153679255413853	0.06956429801031261	0.2227104346992706	-0.2538685022818727	0.2688744009661515	0.5460578684545265	-0.5920655166296354	-0.9438065641730536	-1.623330240650801	1.582411824992307	0.8178533093762812	0.6603143247885481	-0.3632744042053969	0.6605150340249309	-0.6043427253188629	-0.5358322462182359	-0.9357138693666274	-0.05961978182776934	-0.3642388125307366	-1.412615964783422	0.009858602226303704	0.0002966471973779195	0.01456534108110981	0.5198013109038239	0.03719451209745055	0.1362780616403856	-1.663031622002054	-0.02789218639702693	-0.04032001981008609	0.007543728836275775	0.3803449010957816	0.09240869606757847	-0.5385676764138608	-0.3671835369364251	0.2047732988748753	0.1836839302754266	-0.547269010053902	-0.007403909476027501	0.6020336368104588	0.199917751410493	0.01222193959468163	-0.120350053048082	-0.3774539287943314	0.00658126802587409	-0.003834475361245723	-0.3164567549256869	-0.02157998866539768	-0.5078692197306189	0.04190515028152563	0.02993386319661658
0.038	0.9227149488334344	0.824244200096641	0.4835298307988908	0.488081820174858	0.02821425916662552	0.1258581159488424	0.0639815055414544	0.1994672098014456	0.1118497631682383	0.1309132549857163	0.5537919824588697	0.5898674397945979	0.5394097985427992	0.5795190146794527	0.02003032229997091	0.0734259351739041	0.0200057482304304	0.02203698559822151	0.02000467247421212	0.02747547646478293	0.02253526473610444	0.3651576432353739	0.02001999264292274	0.02513753657813962	0.02005807564107485	0.5272975818068418	0.3643611956765232	0.2919087797629893	0.02063926260004877	0.09007136855630526	0.02100129797299314	0.09310536925860952	0.02024745968001884	0.09848549985625128	0.02808064383687811	0.2892463526963965	0.0256752193539419	0.02472767857950408	0.9999297787824131	0.8257167530068111	0.9999853982533787	0.7489541051913394	0.02040165003044232	0.2485842876601748	0.02917607363890676	0.2954321504183337	0.2816652236110386	0.266073549133759	0.02006388824465766	0.03350620114705812	0.5754859734029348	0.5639724554200302	0.03804073338859326	0.05244710303850707	0.8814521332946642	0.2090562660156882	0.8223984375236144	0.1780779759506821	0.9542640476878141	0.3404870525692604	0.02002692196347007	0.03918083155015022	0.0200688079995731	0.01732226197931986	0.1346893398675841	0.07359453002300635	0.0500598357770253	0.07494140591230326	0.3931764729202312	0.1626098420640356	0.02001276503743983	0.05267860310042324	0.02002393490477512	0.05395364491298261	0.00309870353473991	0.06310200962985121	-0.06149134151237043	-0.148902742534229	0	0	0.256197248625313	-0.0003624301156554773	0.0005600236160710646	0.01207852062111139	-0.0008969846079206861	-0.02617653185692532	1.114859442159072	0.2658739050013279	-0.1368015300038872	0.06027036578076336	0.0777396135826359	0.0581151399158147	-2.361562562391501	-0.08264086433846235	-0.09369658583257007	0.1136534528616355	0.2096063101270622	-0.07677871328426125	2.799382960815037	-0.04119424067795111	0.07439873376148476	-0.008590240907899647	0.1347081624035694	-0.004115237231959156	0.2328848258849053	-0.001572750374148506	0	0	0	0	0.9679177095803224	0.4840962282399922	0.020036981966115	0.04282971128008527	0.1098453386661392	0.5420533168698126	0.5109431413946151	0.0200170648913845	0.02000401176300048	0.02000295952498323	0.02002742834685326	0.02000917783122148	0.02000878859004234	0.3216403879395943	0.02012820646447025	0.02000570940797994	0.02000466347498793	0.02581582995608841	0.02699831515152726	0.9999599142572517	0.9999904156403573	0.02001403689034689	0.02001257338486526	0.272785370538647	0.02005088122822189	0.6015398001580197	0.03867117343489244	0.8915375720111949	0.8188993683930132	0.9524512339812419	0.02001957863134411	0.02005306646146002	0.1290872017409035	0.04978567953765366	0.3839778501242725	0.02000845662642988	0.02001689996341049	-0.2837942482736184	-2.238877836980996	3.117621156315168	-4.190816786758492	-0.7034802234124589	-1.007850978855243	0.07816519083831465	0.2273173098305276	-0.267742188860867	0.2665801938418449	0.5494750963344047	-0.6117954156103953	-0.9489893724237837	-1.63387554058421	1.583926270286621	0.8245425677936286	0.6600502566559299	-0.3633274283402446	1.024956368870331	-0.4692268197220479	-0.4629756628147492	-0.9586369668356904	-0.06841218618064546	-0.3755721330707445	-1.318349662016966	0.009852676566772575	0.0001224257893388885	0.01456605046018328	0.551503722085428	0.03774169636935047	0.1122175187465075	-1.648953797671836	-0.02837024116815032	-0.01841259594490003	0.03621514046781606	0.4141960398173453	0.1174164634234476	-0.4182402191550004	-0.255414992253564	0.2157242685260348	0.2559863922531899	-0.5269538648316273	-0.007870680420321798	0.6311815830127471	0.1715402516415352	0.0486549729404438	-0.08153200671153139	-0.3346291145196223	0.004589745975594193	-0.004033303827771358	-0.2920632230769559	-0.0184369925365594	-0.4612560343086612	0.04179615952396353	0.03000483831575034
0.04	0.9262836724703043	0.8263937767982391	0.4837394481120022	0.4872842713505038	0.02719061951279223	0.1249934524864853	0.06140485100899209	0.1975346241567413	0.1116303543770611	0.1307669145680492	0.5528781058988029	0.5890996502767907	0.5373368816218179	0.5769782485251351	0.02002931540067179	0.07344554352925557	0.02000569653602257	0.02203704825690925	0.02000457514202557	0.02750454883208932	0.02221829492785193	0.3662907910535411	0.02001897212029065	0.02521344061267941	0.02005215261513498	0.5274888561732131	0.3608387154893652	0.2886359061152877	0.02057828247647685	0.09001067687508089	0.02087485843570305	0.09306582941237697	0.02021670052405485	0.09853945565907173	0.02789322229001477	0.2901034537219477	0.02595034627884403	0.02495567667657865	0.9999310349782506	0.8249968349840761	0.9999855431030876	0.7485502042182598	0.02035283622757105	0.2490264961048805	0.02803089825087251	0.2960112482284283	0.2808672712469808	0.265038819665699	0.02006443163750742	0.03349001225118874	0.5775017906270717	0.5652628426216834	0.03811843304071927	0.05276560010992905	0.8823155167107025	0.2091866308702991	0.8223065915695437	0.1779498703768235	0.9542317665037312	0.3398577022854186	0.02002680063190251	0.03918844160790205	0.02006903521510783	0.01731400791868125	0.1341552351991553	0.0730335770797045	0.05005173509350384	0.07490773699703086	0.39243585791469	0.16172941916653	0.02001256390974346	0.05276250612256091	0.020023733755661	0.05401401277894334	0.003221108475691925	0.05923865864922238	-0.06178752766854802	-0.1472095091552014	0	0	0.2561953106041805	-0.001581559462645693	0.0005836993028016188	0.01159115839569621	-0.0009496291127455306	-0.02646602144246383	1.11539610073165	0.2707456505471906	-0.1366781176735171	0.06315639430949939	0.07786704495592521	0.06942046186492974	-2.361734221233313	-0.08903373892003852	-0.09346521581587854	0.1177381365665543	0.2094524165534735	-0.07706213606376429	2.79930099917276	-0.04077753767165828	0.07438355043447327	-0.006574024168184167	0.1346962159266121	-0.007864673688075315	0.2328830882053588	-0.0001500043303063434	0	0	0	0	0.9793691726943945	0.4885086507614053	0.02006061519932598	0.04141946589494875	0.1099108784979456	0.5409860440994841	0.5120264956133898	0.02003348247909615	0.02000801519933327	0.02000584964202249	0.02005233746968479	0.0200178706942871	0.02001736079767039	0.3197011160433654	0.02023357327259882	0.02001087693797774	0.02000900177546575	0.02818877313949851	0.02939226934936094	0.9999217797173517	0.9999812712456413	0.02002747801102688	0.02002356219013881	0.2720996913230176	0.02010236792625514	0.6044664725885015	0.03864696549453715	0.8957752069214586	0.8230977959533666	0.9549798258656306	0.02003889550496351	0.02010580590413867	0.1302876201781782	0.0503783262162454	0.383270028570162	0.0200167421940956	0.02003345638167533	-0.3234663537734481	-2.157329029929145	3.125935674380196	-4.283952888792872	-0.7205061332396139	-0.8437541555630593	0.08498704219519061	0.2294235497915491	-0.2835223426096958	0.2639714229095883	0.5518032227150077	-0.6313878277540341	-0.9536879954940849	-1.643786450179954	1.585812670617432	0.8311522766470136	0.6602741874754968	-0.3633923597883425	1.071664858530259	-0.3271642227334956	-0.4040015435684756	-0.9724264005814194	-0.07807295967702373	-0.3932797709614927	-1.222083118910738	0.009737464360185841	-6.136139818342996e-05	0.01449422824759924	0.581331688644772	0.03813702967627615	0.07723682197901872	-1.62172862536745	-0.03301606887960603	-0.02605166592922194	0.008311484403281522	0.4418765471728725	0.1042131142254873	-0.3024308119169498	-0.1494538874771449	0.2264459637801717	0.3220759305635141	-0.5080029799521397	-0.008314368265953434	0.6589808365255618	0.1477156333620225	0.08103425674736907	-0.0473454885015664	-0.2953045431376821	0.003104729346420665	-0.00421848171414109	-0.2691337260242438	-0.01521950800147201	-0.4200716660590899	0.04219080138316525	0.03042047048700249
0.042	0.9305705747358962	0.8290642657252978	0.4843252932892357	0.4867825522888399	0.02629275775190016	0.1242411679550538	0.05870253126056788	0.1955383452779721	0.1113929548044266	0.1306016312320325	0.551882262591137	0.5882875957277859	0.5355155421543056	0.5746324324459743	0.02002841584801573	0.07346486468331928	0.02000564846395438	0.02203673917977808	0.02000448646756155	0.02753342017713284	0.02194116255224411	0.3674819864449482	0.02001805629862837	0.02529001340696626	0.02004697512463628	0.5276144902816871	0.3577105830001034	0.2854359298317093	0.02052458470666207	0.08994193837077073	0.02076442876783493	0.09303302569570455	0.02018983940848919	0.09859191793459414	0.02771711499169206	0.2910222939653798	0.02623905691302425	0.02519395250401663	0.9999322374987987	0.8245043231617646	0.9999856869776077	0.7483528348747646	0.02031019443985348	0.2494899941699717	0.02702624756669692	0.2967169646450833	0.2800688254710733	0.2640399065067561	0.02006492969680493	0.03347294063210565	0.5795783346724744	0.5666082406812653	0.03820443528145193	0.05304089618763023	0.8834131636389199	0.2093780472366514	0.8225422371788694	0.1778864975241684	0.9544315643254097	0.3393039619749026	0.02002668457705124	0.03919349437740319	0.02006922294976146	0.01730540077538996	0.1337024820458878	0.07251725359610681	0.05005204285250945	0.07488061377810952	0.3917929796310818	0.1609262570295011	0.020012381608935	0.05284760417423104	0.02002354301041009	0.05407548707141124	0.003335393826790283	0.05497881607042415	-0.0620798702538008	-0.145052388037839	0	0	0.2561908999995863	-0.002834262022484698	0.000606363902163794	0.01106727866137643	-0.001002839936438921	-0.02674238039723748	1.115942249394419	0.2753543937103351	-0.136548849313625	0.06612509239803428	0.07801771394030285	0.08135354579360729	-2.361918749075092	-0.09550417259940841	-0.09322554949775474	0.1219485277230146	0.2092982876056033	-0.07700650400622429	2.799219805370559	-0.04042880139320006	0.07437251380186095	-0.004443617314021014	0.134676570414079	-0.01181402860239252	0.2328842861905217	0.001363222301645487	0	0	0	0	0.9934542817089093	0.4945404366265058	0.02002785728724202	0.03596011861204452	0.109062232905073	0.5380553357534339	0.5136098956869484	0.02001656351294407	0.02000394072636539	0.02000287079653416	0.02002481864951235	0.02000858617845919	0.02000858971951286	0.3245333114064574	0.02011621680240757	0.0200051653453224	0.02000433104987527	0.02558933088195777	0.0277630202222265	0.9999614365353827	0.9999908135737505	0.02001327073290435	0.02001083051298134	0.2711991085751765	0.02005143222019381	0.6072281869539516	0.03896780170983805	0.8999353027014245	0.8279651749431111	0.9588832189050984	0.02001933604323101	0.0200528087037902	0.1295867065952402	0.04990798437247499	0.3849726952705744	0.02000829562985749	0.02001654152471885	-0.3653341577342795	-2.067139689164864	3.134501702561377	-4.365515890960324	-0.7342249990028106	-0.6618848395867564	0.08828838037142232	0.2270419581740125	-0.3031722791606898	0.260473997239757	0.5528542464492333	-0.651247842554831	-0.9579662000995598	-1.653146433183439	1.588077874475336	0.8371880516638155	0.6609656677678359	-0.3634758400919375	1.51845979738682	-0.1703938203103705	-0.3496538511922495	-1.022871437188926	-0.08740286703679642	-0.4198140865701068	-1.123264451056893	0.00956498216098718	-0.0002496240587943604	0.0143651796189496	0.6095785132123309	0.03840895103589202	0.04699630946196946	-1.573863943812608	-0.03611059899215541	-0.01046288831988457	0.03505041645027791	0.4753605514560257	0.1281476963047458	-0.190696624489249	-0.0486982864355674	0.2370131406545243	0.3828225914326751	-0.4914275266896411	-0.008754318183494845	0.6864235077524755	0.1283392679198576	0.1098651927445685	-0.01659107273446016	-0.2588788125232615	0.001995153469707778	-0.004386500400103727	-0.247379136173819	-0.01189586839924181	-0.3838462995600667	0.04295218309518004	0.03108361547764356
0.044	0.9352710406576817	0.8321461589032199	0.4853734010775308	0.4866193401437429	0.02550545362900262	0.1235893536283998	0.05588648213076312	0.193447062571981	0.1111347086277386	0.130416533137114	0.5507931983173313	0.5874162366964029	0.5339579159542717	0.5724870647576804	0.02002758455962514	0.07348372862772941	0.02000558964732084	0.02203604212737082	0.02000439607162809	0.02756196180185726	0.02169876522786187	0.3687279643481906	0.02001716876550608	0.02536696916252427	0.02004243429695473	0.5276712375029289	0.3551175665060042	0.2823579851976306	0.02047666088728248	0.08986468182486586	0.02066798487695249	0.09300913450879068	0.02016636501650225	0.0986432558261974	0.02753707566522736	0.2919984833485594	0.02654087604372428	0.02544460739416666	0.9999334324832504	0.8242315860297401	0.9999858448667674	0.7483522797508475	0.0202728689692286	0.2499743928248725	0.02614556623542375	0.2975392670155239	0.2792480814542103	0.2630710401681453	0.02006542359233007	0.03345500670898933	0.5817238467096068	0.5680085617914776	0.03831198717044303	0.05328199247593129	0.8847172760053521	0.2096240239738362	0.8230660285611523	0.1778812512515618	0.9548444550962608	0.3388204148547455	0.02002655507683697	0.03919661067504086	0.02006935949088015	0.01729647056178903	0.1333257909197598	0.07204330302060774	0.05006036696251799	0.07486018489351642	0.3912214746314205	0.1601910106539285	0.02001220377280141	0.05293449458617451	0.0200233292237363	0.05413846641484092	0.003440745237297609	0.05030125014037816	-0.06236740141245953	-0.1423916298200393	0	0	0.2561839542604297	-0.004115899631811312	0.0006279434911359323	0.01050601386545948	-0.00105658805261673	-0.02700287365399812	1.116497305084451	0.2796433767983571	-0.1364135674008321	0.06916864797905606	0.07819288078452295	0.09391909611254907	-2.362116266568719	-0.1020175468993735	-0.09297734256583221	0.1262776592098463	0.2091446470672853	-0.0765660658856579	2.799139228818752	-0.04016281353127112	0.07436585165657658	-0.002199690684237419	0.1346488277453276	-0.01596145770739378	0.2328886026069876	0.002968713036908056	0	0	0	0	0.9996659774667485	0.5018623231134073	0.02004767688549825	0.03431518641620779	0.1090486916260145	0.5364799348480224	0.5155153373308115	0.02003275271572617	0.02000775074780639	0.02000564532699235	0.02004706873651474	0.02001648218362343	0.02001698012252692	0.3267581503523405	0.02021680552056841	0.02000987379012925	0.0200083761694012	0.02777369196143067	0.030182654458972	0.9999239716929296	0.9999819552270767	0.02002558645146995	0.02001998950483374	0.2700032805968534	0.02010329887644149	0.6105353587730253	0.03917038250009021	0.9038313096366629	0.8317377389138599	0.9614191572443399	0.02003845276887952	0.02010537940080439	0.130856544683202	0.05051277616826542	0.3837825365876142	0.02001644752694064	0.02003271394393117	-0.409299143807642	-1.968644908810339	3.143301038067291	-4.435409306164919	-0.744473511981052	-0.4630306558945433	0.08848197838707607	0.2205764463352297	-0.326421599918793	0.256019566911675	0.5528997206577256	-0.6711740102489336	-0.9619824226225496	-1.66203957117462	1.590718479952854	0.8425425252168754	0.6621140501282157	-0.3635755205560032	1.48306910939358	0.01134269383347135	-0.3035313387908753	-1.067430227803301	-0.09788771857873345	-0.4525842533399155	-1.0216347280437	0.009280254706609335	-0.0004493366742764877	0.01416450792850681	0.636114200480098	0.03851999094744799	0.008349934746877407	-1.499696975867736	-0.04153411047433018	-0.01713913617066632	0.007187100484123649	0.4992256869204986	0.1165921769375376	-0.08265612162995778	0.04736033210095832	0.2473465535898594	0.43866188434912	-0.4779561596199162	-0.009176672299173402	0.7139038871559653	0.1135158439619072	0.1355946275799396	0.01078109154687678	-0.2251113527788346	0.001168257482962891	-0.004541552023773374	-0.2267608179256174	-0.008525173673212493	-0.3521559046027868	0.04398316165651513	0.0319255214487986
0.04599999999999999	0.9398210371736833	0.8350595792474951	0.4869648943951325	0.4868503786418222	0.02481554876410038	0.1230245452678873	0.05280584503577326	0.1911995481835301	0.1108557224354161	0.130210042094708	0.5495873415999578	0.5864705777365822	0.5326735549537183	0.5705478056399458	0.02002685082364393	0.07350193878764794	0.02000552706388717	0.02203495367185323	0.02000431139539449	0.02759004967511429	0.02148686800289893	0.3700255241182493	0.02001635770565712	0.02544403351641092	0.02003846291706557	0.5276528312908834	0.3531764894093772	0.279456579709354	0.02043456579841534	0.0897767008001412	0.0205837625935856	0.09298834252766466	0.02014586421717376	0.09869131774938335	0.02735265606478803	0.2930286683702546	0.0268582615200875	0.02570736274342173	0.9999345603883507	0.8241714710993995	0.9999859985524141	0.7485394608045386	0.02024023208034354	0.25047930823799	0.02537384214368658	0.2984688423721109	0.2783999114243657	0.2621260504851243	0.02006586841658404	0.03343623302211099	0.5839514307187943	0.5694643142309166	0.03844690017327573	0.05349750357088411	0.8861999861547711	0.2099185144947986	0.8238551736448092	0.1779280016677652	0.9554967504817894	0.3384022496498884	0.02002643326138704	0.03919830284047261	0.02006947079467241	0.01728724536326305	0.1330178511337453	0.07160939228106453	0.05007751897196824	0.0748465996289906	0.3906983515099571	0.1595148841258957	0.02001204282269821	0.05302365810698315	0.02002312632707789	0.05420327064152596	0.003536306757863593	0.04518561849157943	-0.06264907589406205	-0.1391896461334708	0	0	0.2561744203680928	-0.005421578349679312	0.0006483625383233393	0.009906625137317396	-0.001110839154626564	-0.02724496051271484	1.11706057317304	0.2835578612357396	-0.1362721299977645	0.07227929428537147	0.07839381503147871	0.107121704661539	-2.362326824250133	-0.1085383801779042	-0.09272036378946506	0.1307194346565123	0.2089923106318682	-0.07569469039825022	2.79905908861353	-0.03999510512094432	0.07436378994188765	0.0001565711421145227	0.1346125942712483	-0.02030432609033607	0.2328962236525692	0.004668113280400893	0	0	0	0	0.9999533240668407	0.5107807599230882	0.02002032873681006	0.02648366387876408	0.1081602526720608	0.5327733380835807	0.5178618027635936	0.02001635637181377	0.02000369222290413	0.02000273844613901	0.02002200129868339	0.0200077533209925	0.02000838852258303	0.3353835586082628	0.02011008004918722	0.0200047083143022	0.02000403136994369	0.02513198054881988	0.02860966164553592	0.9999621978817667	0.9999911125999928	0.02001198112696696	0.02000894831382734	0.2689611031354437	0.02005178805788064	0.6137871164279934	0.03967625424952199	0.9076586485648399	0.8365274191393569	0.9663893947489538	0.02001912836826383	0.02005262438627554	0.1301853887362518	0.05007019964712199	0.3850631137458098	0.0200081593383497	0.02001615750520236	-0.4552454496775854	-1.862196670037389	3.152335596803602	-4.493598298908449	-0.7510911779978003	-0.2481358906857654	0.09073721781123095	0.2155337008065623	-0.3474035519107591	0.2520852222278276	0.5532943637452644	-0.6899811612657686	-0.9658374978793447	-1.670548522877159	1.593723981693862	0.8474416912729924	0.663715785120443	-0.3636934954090635	1.40729441547524	0.2233238657585387	-0.2622481504427994	-1.178272988756817	-0.1086631147695705	-0.4940373235072929	-0.9171866289101663	0.008911004232604391	-0.0006422984339340206	0.01391173694796798	0.6611711290499188	0.03851733760214891	-0.02786940385687419	-1.396977958666284	-0.04668555935402321	-0.006458760246937613	0.03209019245784099	0.5291580722000299	0.1404658790607022	0.02203185194297087	0.1391794476266004	0.2575236035411809	0.4902559719134422	-0.4674539199918476	-0.009594243511499326	0.742018784584093	0.1028885141998994	0.1585333069327052	0.03557360151191764	-0.1933500669866514	0.0005497245316412634	-0.004681649234476923	-0.2073033057983037	-0.00504856175821259	-0.3245939069940826	0.04520181660505207	0.03289297807523123
0.04799999999999999	0.9440608718072392	0.8376831092874952	0.4891217566339927	0.4875271478528276	0.02421098244209069	0.1225364765117437	0.04947873967372081	0.1887412153045168	0.1105556842717995	0.1299816415142662	0.5482550047694177	0.5854362369342677	0.5316695278891591	0.5688200692851629	0.0200262042424388	0.07351929704074257	0.02000542848572181	0.02203346021527263	0.02000421742862438	0.0276175622361269	0.02130147243900054	0.371371551102275	0.0200155317867671	0.02552093041158467	0.02003497151441556	0.5275553068592432	0.3519880328798074	0.2767889955779357	0.02039739167684175	0.08967698500703493	0.02051021090145917	0.09297207580663666	0.02012794253921502	0.09873647807505281	0.02714769104699337	0.2941079105870607	0.02719006886899321	0.02598368173738212	0.9999356402555718	0.8243176760801265	0.999986159763614	0.7489064324454995	0.02021156164615922	0.2510043062150918	0.02469799871160315	0.2994976609018802	0.2775264319143706	0.261199542901815	0.02006629389465329	0.03341664081921401	0.5862716332245804	0.5709773178590184	0.03863953970889581	0.0536971195855669	0.8878466775971611	0.2102567068557679	0.8248845137798877	0.178021962765031	0.9563840349649105	0.3380458297271656	0.02002630258863945	0.03919891283949882	0.02006954898690853	0.01727775195392205	0.1327801315131727	0.07121347626069162	0.05010337943759992	0.07484003676286122	0.3902056337928081	0.1588901418916961	0.02001188655801922	0.05311538768240645	0.02002289894842293	0.05427009541849782	0.003621182834143093	0.03961271845014483	-0.06292377587421058	-0.1354115919804935	0	0	0.2561622553448025	-0.006746152272398573	0.0006675441785366306	0.009268522430175639	-0.001165554083898891	-0.02746634120534255	1.117631252113965	0.2870458433368907	-0.1361244105985988	0.07544938631748696	0.07862179531125499	0.1209658752648982	-2.362550400952065	-0.1150304918850764	-0.09245439311714447	0.1352688196131761	0.2088421864258382	-0.07434614212682103	2.798979172048561	-0.03994194649189116	0.07436655167694783	0.002623415987282004	0.1345674824620467	-0.02483913183761448	0.2329073386598469	0.006462907044429913	0	0	0	0	0.9999495742869705	0.51997912898053	0.02003477237682475	0.02431998035559963	0.1081004649348144	0.5306600896261811	0.5205001499359962	0.02003265050165965	0.02000706174526829	0.0200053304439331	0.02004126468688517	0.02001462730330794	0.02001655671069019	0.3413541689453587	0.02020981565457557	0.02000902964230873	0.02000780145694669	0.02707768932509673	0.03105233217007147	0.9999248693383816	0.9999824753664763	0.02002251151692007	0.02001620214583322	0.2677407591393349	0.02010388550097598	0.6175588296806398	0.04038212139143561	0.9114515577223729	0.8401260596605069	0.9693836883483506	0.02003807038330551	0.02010508329562051	0.1315979019501581	0.05069252025176955	0.3835036549190656	0.0200161990193707	0.02003192463727932	-0.5030215318736787	-1.747976126643947	3.161700206203266	-4.540178054172396	-0.7539264917192354	-0.01847016218675914	0.09582210699454774	0.2122947368233801	-0.365923689932153	0.2489473502432376	0.5544204142876612	-0.7074299635118109	-0.9692481982715729	-1.678732761133822	1.597072055670975	0.853104529014579	0.6657833158230829	-0.3638619668834216	1.193178805118655	0.4570734067595512	-0.2267917344220255	-1.278248718365655	-0.119797256614542	-0.5412660958334902	-0.8101119650918851	0.008428347882714057	-0.0008543377372794961	0.01358919568409264	0.68458141444688	0.03835253223454366	-0.07076828484782183	-1.265875619009479	-0.05326887885596768	-0.012613876072623	0.004285502967634225	0.5482828820313238	0.1301558216428389	0.1236637894377826	0.227150919370644	0.2674291175743368	0.5379050575316677	-0.4594740599081252	-0.009995188317817158	0.7711550758188613	0.09762076369189689	0.1792964675868708	0.05799177260932941	-0.1633660706444519	8.609107741238989e-05	-0.004809762838783762	-0.1887660987553436	-0.001502775276755618	-0.3007716107695748	0.04654921627117956	0.03394607173562794
0.05	0.9480021066013911	0.839982100116787	0.4918502279050079	0.488686898910265	0.0236816869717217	0.1221152732215306	0.04616432858137674	0.1862006253946885	0.1102356865721815	0.1297310921739432	0.5467755478773211	0.5842995728387227	0.5309512214089197	0.5673089208804634	0.02002564458538671	0.07353557594237059	0.02000532561525809	0.02203157699955373	0.02000412813870441	0.02764439018086592	0.02113942037529139	0.3727629808834328	0.02001477119743927	0.02559740377974954	0.02003191447996107	0.527372598567977	0.3515822315722683	0.2744073857026029	0.02036480904878703	0.08956368492773005	0.02044598480438028	0.09295579598236038	0.02011228949244335	0.09877667433489855	0.0269242511201511	0.2952336182934599	0.02753940673736891	0.02627387573306766	0.9999366486322561	0.8246642742351959	0.9999863150221681	0.7494457457889185	0.02018646919392759	0.2515489921888782	0.02410630610453569	0.3006182362499747	0.2766401800412856	0.2602872045830169	0.02006667794935165	0.03339625740116076	0.5886907978650019	0.5725497431026004	0.03889996666301457	0.05389175327529321	0.8896353091582678	0.2106342503742613	0.8261354747037873	0.1781587045670757	0.9575357994664513	0.3377479864960262	0.02002618058210396	0.0391987206777003	0.02006961087282008	0.0172680157410769	0.1326037246500809	0.07085360990702931	0.05013873005692422	0.07484068932412494	0.3897202346463972	0.1583094625503226	0.02001174532479582	0.0532099053572364	0.02002268348865771	0.05433909187107269	0.003694440880056246	0.03356474575346013	-0.06319031713102863	-0.131025969513737	0	0	0.2561474267522217	-0.008084228286920193	0.0006854105344338219	0.008591285594385821	-0.001220689368558941	-0.02766500662318675	1.118208439780775	0.290058814467858	-0.1359702977850529	0.07867148851678886	0.07887810921155466	0.1354560612035202	-2.362786902612885	-0.1214571847973704	-0.09217921931061358	0.1399220523215897	0.2086952748885863	-0.07247437238905773	2.798899233139243	-0.04002034444307453	0.07437435576055984	0.005198470855078183	0.1345131127246853	-0.02956143271862043	0.23292213974752	0.008354393806014672	0	0	0	0	0.999982773543776	0.5302076317535562	0.02001469495525139	0.02012628186230991	0.1071940226302626	0.5261919235937795	0.5235345839791101	0.02001645813269343	0.02000330243173141	0.02000256809996316	0.02001917683357691	0.02000681751490763	0.02000815318733854	0.3522137697112958	0.02010724675728002	0.02000431834237703	0.02000375564310368	0.02440314936155808	0.02954495020700812	0.9999624117843237	0.9999913453267806	0.02001038220135015	0.02000721911881045	0.2668981694674012	0.02005207350321707	0.6211638967313208	0.04108558548692005	0.9150308550578679	0.844883499411573	0.9756262730420933	0.02001893719360702	0.0200524645793522	0.1309061945169009	0.05027783318603369	0.3842729033806078	0.02000804360204501	0.02001575502523332	-0.5524551584563555	-1.626432392294666	3.171424804176917	-4.575305825231563	-0.75283098838484	0.2245344860785836	0.1041659848351311	0.2116269162498021	-0.3823068131347784	0.246736053391223	0.5563748570255171	-0.7228934293879248	-0.97209337598879	-1.686657354465201	1.600761506496392	0.8599403172749901	0.6683107633168403	-0.3640972284361357	1.094022057849173	0.7039909241242146	-0.1951511049520427	-1.255984564181395	-0.1306153589930553	-0.5961813234885088	-0.7007194238334633	0.007831600801141786	-0.00103274839860542	0.01322815577640843	0.7065770756163823	0.03809605529006238	-0.1128551006194475	-1.112517400809137	-0.06019693386256656	-0.005794271421630081	0.02743006544693623	0.5756847616031215	0.1543523796967331	0.222509596348126	0.3116329079922404	0.2772051957349192	0.5821327849719407	-0.4531171624729889	-0.01038499492541722	0.8014646641824542	0.09737069014169074	0.1979987956632127	0.07848051397882268	-0.1346285676016712	-0.0002646655882607096	-0.004924881661239709	-0.1712632428427095	0.002162672105564328	-0.2804555614228861	0.04797551297623514	0.03505581843659455
0.052	0.9516668355436972	0.8420120376535963	0.4951502655542898	0.4903483646431101	0.02321823374981406	0.1217529138952918	0.04297513222772919	0.1837427035569165	0.1098980807265389	0.129459726977156	0.545141969507457	0.5830483783452062	0.5305217007120423	0.5660184596529259	0.02002518975640048	0.07355054763217043	0.02000518174466894	0.02202931374001026	0.02000402712116224	0.02767043248611847	0.02099760410807556	0.3741967742403623	0.02001398845505894	0.02567321551018386	0.02002921490775662	0.5271002260799612	0.3520115634093192	0.2723517933967561	0.02033620644838337	0.08943553433793006	0.02038989580848562	0.09294038542807823	0.02009860019511597	0.0988122755711159	0.02666983667587675	0.2964036893824141	0.02790389167410872	0.02657834807878517	0.9999375841859406	0.8252060153883851	0.9999864739064821	0.7501508460132437	0.02016437079501694	0.2521129203561232	0.02358853791358417	0.3018240420194047	0.2757395265839794	0.2593860626375912	0.02006704402402496	0.03337511377875241	0.5912123651394353	0.5741839545014257	0.03919486494029392	0.05408803340256275	0.8915583646551865	0.2110477090174476	0.8275933580586872	0.1783348067591203	0.9589718804739401	0.3375067098283321	0.0200260489864239	0.03919790852629648	0.02006964013190262	0.01725805870065761	0.1324847266489558	0.07052777133757777	0.05018304943397855	0.07484871679354378	0.3892217780544181	0.1577661283227285	0.02001160837335195	0.05330731795198128	0.02002244301151121	0.05441034044263362	0.003755114295915408	0.02702555260909113	-0.0634474562394645	-0.1260052150477658	0	0	0.2561299131817706	-0.009430171091314809	0.0007018830740792899	0.007874685210496982	-0.001276197845980729	-0.02783928710310071	1.118791141087074	0.292552505703321	-0.1358096947374349	0.08193845984836584	0.07916405319066357	0.1505966886936294	-2.363036161398091	-0.1277814293194392	-0.09189463723189685	0.1446768453487597	0.208552668143723	-0.07003381717910391	2.798818991154507	-0.0402480391851571	0.07438741568602268	0.007878691328468797	0.1344491153464945	-0.03446577435498957	0.232940821429652	0.01034366386689581	0	0	0	0	0.9999748187508914	0.5406131208288035	0.02002532615128987	0.0201119530202183	0.1071354375563364	0.5235556039697197	0.5268264289181284	0.02003317329417605	0.02000621376240537	0.02000496815821394	0.02003581249460247	0.0200127591076862	0.02001604253186317	0.3609350786668859	0.02020706791090231	0.02000830292288661	0.020007271703277	0.02613845842522402	0.03199871639197615	0.9999248271822416	0.9999828883938182	0.02001926573655189	0.0200130303497289	0.2656549378263694	0.02010437197484137	0.6252423306854052	0.04146781749846341	0.9188444650212098	0.8484961857715255	0.9797439740108465	0.02003767615155609	0.02010469594184056	0.1323528037121516	0.05091309337966458	0.3822100194106391	0.02001598362287826	0.02003110181800751	-0.6033317276688503	-1.499306008588365	3.181179552139049	-4.59926313704615	-0.7476664800994336	0.4791327735062684	0.1144224086777925	0.2135603822858968	-0.3973195277719735	0.2442826798459371	0.5587833128320441	-0.7360266011452166	-0.9754739360688278	-1.694440624352403	1.604871784867417	0.863967508760377	0.6712077817403486	-0.3643126337879262	0.9241255126361483	0.9587880821673314	-0.1679477704475952	-1.195580646309201	-0.1406131130786399	-0.6557964938049059	-0.5894247879298913	0.00712113605451445	-0.001234381561854126	0.01280355619762216	0.7269449902185974	0.03769089450399948	-0.1604324815974394	-0.9398580495234247	-0.06811938935107788	-0.01174460607851068	-0.0003095206607600987	0.5926462645863916	0.1444341716748138	0.3188067875575194	0.3929378002766529	0.2866713110330282	0.6231354788672637	-0.4482776865355953	-0.01075539267291289	0.8329412310622171	0.09926720123511566	0.2152115922797505	0.09735216260930593	-0.1067995071991278	-0.0005338985278813743	-0.005030590412928605	-0.1547383145445816	0.005872132878356608	-0.2634264969902632	0.0494441361861297	0.03619819072168404
0.05399999999999999	0.955073948186029	0.8437651011767492	0.4990162413322976	0.4925234475677266	0.02281276823214148	0.1214418313662612	0.04019039768769437	0.1815417208096735	0.1095431016530154	0.1291685236452141	0.5433382729241258	0.5816716925573541	0.5303865242620652	0.5649524187800267	0.02002481046914369	0.07356395564785653	0.02000503812852351	0.02202669877484986	0.02000393111421804	0.02769560045521659	0.02087365418988496	0.3756699028033788	0.02001326805342868	0.02574814013505672	0.02002684707279066	0.5267322639237831	0.353263255975012	0.2706551381791727	0.02031117143412926	0.08929092824770002	0.02034092046574476	0.09292226120314244	0.02008664224440202	0.0988412964314119	0.0263910741247236	0.297618307088784	0.0282870188665784	0.02689768907313442	0.9999384480046879	0.8259379537562804	0.9999866258963834	0.7510155784862925	0.02014501944462617	0.2526956591070308	0.02313556031041443	0.3031089435413627	0.2748063683993301	0.2584925575889817	0.02006736408942896	0.03335324266962673	0.5938326608903081	0.5758820445783491	0.03942660536117809	0.05428541285286758	0.8936054733873302	0.2114942667800243	0.8292416977515467	0.1785470885958726	0.9607280448037521	0.3373205770819185	0.02002592441185647	0.03919662296712081	0.02006965161678707	0.01724790173849239	0.132415654909904	0.07023396178214243	0.05023467146893137	0.07486407363170454	0.3886840677795591	0.1572536018563412	0.02001148439596448	0.05340768817081237	0.02002221526890031	0.05448389601960673	0.003802206068304983	0.01998089528580984	-0.06369389906229446	-0.1203262190690238	0	0	0.2561097047332149	-0.01077810794172361	0.0007168830150910794	0.007118701816492096	-0.001332029393631145	-0.0279878954111974	1.119378277258778	0.2944875448931975	-0.135642518559453	0.08524352029310495	0.07948093251730849	0.1663921294859358	-2.363297935239911	-0.1339660345402414	-0.09160044469296973	0.1495325424139949	0.2084155486857181	-0.06697969854705338	2.798738129157373	-0.04064349315313105	0.07440593814595951	0.01066031779075779	0.1343751325993478	-0.0395456191581281	0.2329635801665155	0.01243156955981143	0	0	0	0	0.99999018338632	0.5519185225509204	0.02001084885821666	0.02002826258293816	0.1062049014230368	0.5183963440210727	0.5305687037310383	0.02001687085754736	0.02000287662372267	0.0200023830148769	0.02001664050179572	0.02000593094947217	0.02000787439988522	0.3732181710036772	0.02010593154383871	0.02000397879971065	0.02000350264451924	0.02347862287353895	0.03056184221844822	0.9999621783341838	0.9999915305637161	0.02000885480426589	0.02000583558720601	0.2643871222625304	0.02005209492649155	0.6289587627615914	0.0407121496818473	0.9224149918536617	0.853226275262527	0.9873834189834445	0.02001871009646777	0.02005214132171072	0.1316312669935963	0.05049090353549637	0.382319687977698	0.02000793826840134	0.0200153333119938	-0.6554241752032068	-1.368127773969034	3.190740405672654	-4.612377946599511	-0.7382988639323186	0.7434531037710728	0.1262388175795905	0.2190074898337179	-0.4108714232493409	0.2409335460406733	0.5614732443345913	-0.7462753634603082	-0.9803210021475359	-1.702192755643828	1.609431570262231	0.8622447853589624	0.6744090127188807	-0.3644549582140152	0.8227062736518652	1.216669270864138	-0.1436996386927033	-1.014330740499185	-0.1504107493933649	-0.7213960707050446	-0.4764026341036079	0.006268061962622087	-0.00138389587678559	0.01235568489195387	0.7459139039066468	0.03721264685229677	-0.2083063455106482	-0.7554532894456034	-0.07661729631221839	-0.007998829142238501	0.02114298259471999	0.6201864241694739	0.1690983507722993	0.41277629064893	0.4713566680103881	0.2960127380623865	0.661319991245382	-0.4456418456776117	-0.01111393348498559	0.8652421738646074	0.09690718097207857	0.231188750146429	0.1147352476985382	-0.07943290101747781	-0.0007452002229334922	-0.005125648924383176	-0.1392532842395475	0.009462303768715286	-0.249603979219824	0.05092407002012234	0.0373577194178874
0.05599999999999999	0.9582415014731041	0.8452779358007442	0.5034508989352751	0.4952165394402266	0.02245799837784387	0.1211758558200823	0.03772612140542306	0.1796496660366585	0.1091735878094205	0.1288588018574617	0.5413612780829993	0.5801607669557546	0.5305470799465494	0.564113702919974	0.02002455327395797	0.07357554460934504	0.02000485852554018	0.02202376490739014	0.02000382328445231	0.02771982031365212	0.02076516560314571	0.3771793511804242	0.02001253211251118	0.02582198176352682	0.02002474349024283	0.5262638940141984	0.3553478103308984	0.2693353557534307	0.02028925726199159	0.0891285427709481	0.02029814754362479	0.0929019132703694	0.02007617946115511	0.09886409790804657	0.02607748142375838	0.2988772950086363	0.0286853953873943	0.02723150759426583	0.9999392187640669	0.8268556993922255	0.9999867787734472	0.7520345206662382	0.02012795372137444	0.2532967525011239	0.02273942856999447	0.3044675377770049	0.2738291338342898	0.257601837320466	0.02006761561139283	0.03333066517668362	0.5965486302385212	0.5776452965088978	0.03953182693195285	0.0544708418540605	0.8957712050135684	0.2119718343374314	0.8310712628999799	0.1787929700441367	0.9627861345649432	0.33718857957705	0.0200257831583693	0.03919495356710413	0.02006960382090236	0.01723755899627169	0.1323889041708041	0.06997003002722446	0.05029317338976402	0.07488647640256386	0.388088608876147	0.1567656963665581	0.02001136317396117	0.05351100618156245	0.02002196150407541	0.054559772652971	0.00383469277859772	0.01241866350974311	-0.06392831003241818	-0.1139707459691163	0	0	0.2560868034862223	-0.01212193244214121	0.0007303317591856204	0.006323542509816996	-0.001388131723890542	-0.02810996030161446	1.119968696088609	0.2958299731635448	-0.135468699522558	0.0885802863876984	0.07983006108069159	0.1828465984066982	-2.363571907640672	-0.1399737913394584	-0.09129643911167615	0.1544902048848259	0.2082851875504616	-0.06326832217551311	2.79865629258178	-0.04122586503014593	0.07443012157057596	0.01353884046268729	0.1342908209686123	-0.04479327432087864	0.232990613859439	0.01461869080453721	0	0	0	0	0.9999841188002506	0.5635661342627751	0.02001895474287858	0.02003981636863219	0.1061586507769708	0.5152991956850919	0.5344969313221112	0.02003432726515562	0.02000536281855745	0.02000459094730324	0.02003108183571387	0.02001107489094982	0.02001544648270357	0.3838078297520056	0.02020592939587873	0.02000766199912892	0.02000678563163386	0.02502861621576544	0.03301572226397258	0.9999239237715714	0.9999832174561885	0.02001638908918467	0.02001058002000388	0.2627980043870391	0.0201039383416214	0.6331544938018979	0.03986620034013269	0.9263054574081445	0.8569342514089262	0.9918094472343429	0.02003716572338534	0.02010379022109072	0.1330306377959657	0.05113142628547226	0.3796937346129265	0.02001577882799595	0.02003023869286861	-0.7084776841928672	-1.232118398189348	3.200694030498078	-4.615046915076051	-0.7246071489824919	1.015444680126529	0.1408733574801445	0.2278478182562525	-0.424207295861861	0.238113581714807	0.5647382060544205	-0.7532639430308872	-0.9852785017929114	-1.709900635680172	1.614218601740224	0.8606503207148695	0.6780326333326563	-0.3647226415602432	0.6838966134782484	1.476797030050863	-0.1228407875958452	-0.8866526720811519	-0.1591315688892537	-0.7900363075521948	-0.3620997750833856	0.005302081856904108	-0.001553283861179104	0.01185544553503371	0.7632648042476754	0.03660789810125192	-0.2608402350041411	-0.5629852576821921	-0.08589877587297809	-0.01396831391577873	-0.006528904322122268	0.6370164780689495	0.158911698456975	0.5046140556073191	0.5471475071736966	0.3050259542185481	0.6968281925514009	-0.4454929064417133	-0.01146177649032809	0.8981030846875854	0.08731675212320122	0.2462213871101905	0.1309517741211558	-0.05266426565410418	-0.0009177393689038383	-0.005216370468414944	-0.1248605140271912	0.01291806557690573	-0.2388055203860092	0.0523919281051262	0.03851924711283923
0.058	0.9611862486757811	0.8465513535923661	0.5084294622632388	0.4984271564972959	0.02214778743940159	0.1209491710648044	0.03555173085574357	0.1780047836905869	0.1087900097935647	0.1285319684723069	0.5392016717226664	0.5785087671854136	0.5310013368229308	0.5635044312978376	0.02002435920263515	0.07358503114599653	0.02000468520877317	0.0220205541548195	0.02000372142401907	0.02774303011393142	0.02067035176628694	0.378722097536261	0.02001185794301471	0.02589455544065802	0.02002289477349876	0.525689326217646	0.3582472934934804	0.2684047831075305	0.02027008417708166	0.08894695059311923	0.0202608000246804	0.09287648288890341	0.02006703865766356	0.09887876690311195	0.02574268841359692	0.300184895603961	0.02910255508487563	0.02758031959163109	0.9999399189267717	0.8279551155441657	0.9999869242456093	0.7532025830701731	0.02011300610887603	0.2539157370608551	0.0223930583735969	0.3058947174194599	0.2728148879965103	0.2567092883082415	0.02006782126682279	0.03330741215778915	0.599365251047695	0.5794749229561549	0.03955230330390347	0.05463221791415727	0.8980540228832116	0.2124787898324601	0.8330703948813469	0.1790701405585016	0.9650643935704806	0.3371091431820837	0.0200256490838861	0.03919296943830843	0.0200695410971835	0.01722704566919645	0.1324031149456993	0.06973389275565527	0.05035834321705772	0.07491563575695759	0.3874260083695351	0.1562965615479446	0.02001125327379412	0.05361723390367226	0.02002172176409998	0.05463796959057287	0.003851529095968014	0.004329072978614288	-0.06414932219627373	-0.1069256597869273	0	0	0.2560612239654327	-0.01345530613050672	0.0007421513592960391	0.005489652322171997	-0.001444451236720599	-0.02820504136008359	1.120561183090056	0.2965514833436376	-0.1352881802900099	0.09194274486666389	0.0802127608256681	0.1999639065188175	-2.363857687743742	-0.1457675561405484	-0.09098241410678602	0.1595525601214981	0.2081629418223193	-0.05885736171979938	2.798573087897561	-0.04201495345186151	0.07446015460271649	0.01650898059208095	0.1341958535481849	-0.05019981663253816	0.2330221212570283	0.01690529011699062	0	0	0	0	0.9999933795062611	0.5754712855166086	0.02000829073700516	0.02001526222471094	0.1052151696617016	0.509581452491069	0.5387708737494737	0.02001758727702919	0.02000248173252106	0.02000219957219206	0.02001451007797235	0.02000516689563968	0.02000757082858485	0.3974346261755339	0.02010517277215738	0.02000368040459627	0.02000327505289926	0.02247309338796143	0.03164831195097415	0.9999614965628347	0.9999916759137557	0.02000757310403918	0.0200047893915177	0.2616338560877274	0.02005179741200714	0.6372033349036246	0.03959389596591262	0.9300673326248844	0.8617235989788885	0.9974405648149753	0.0200184574588997	0.02005165796437526	0.1323656716807554	0.05072301685935078	0.3794746598011441	0.02000784136774805	0.02001490182175143	-0.7622160384886423	-1.090452111812898	3.211595986601507	-4.607677127246832	-0.7064760304502392	1.293016952593859	0.159605095052223	0.2395572603133611	-0.4380834851266481	0.237301046547919	0.5689700339788595	-0.7570013319657581	-0.9889139261703024	-1.717539722300437	1.619059813459009	0.8650198804409848	0.6822032073219171	-0.3652813716649533	0.5863633349197375	1.733113881118508	-0.1042724141195346	-0.761590081439171	-0.1674769436004541	-0.8621920658742752	-0.2471677008633749	0.004165854790613805	-0.001659161588233562	0.01134804515270356	0.7792147176184308	0.03594920215450949	-0.3144037433757611	-0.3674978572112357	-0.09580391572746053	-0.01269746033970662	0.01329418449547268	0.6683728117405134	0.1838959871444355	0.5945042435814122	0.6205532385463478	0.3139041609113102	0.7299765570706397	-0.44719607460961	-0.01178858675321605	0.9316570815153022	0.0742685238348203	0.2606573185367705	0.1460940944125962	-0.02722477128130171	-0.001064008056302994	-0.005296285332120529	-0.1114216164054911	0.01624716758498296	-0.2307217992337817	0.05382787358986137	0.03967504633840798
0.06	0.9639237426456323	0.8476107577675271	0.5139414991193836	0.502146170381101	0.02187652399825094	0.1207570523778543	0.0336351809467965	0.1765898640811071	0.1083957195774592	0.1281897935737204	0.5368590210938213	0.5767110842799162	0.5317457983810248	0.5631250487012792	0.02002430129018896	0.0735921336284916	0.02000448726372361	0.02201712148952213	0.0200036098892061	0.02776518725589668	0.02058736107705623	0.3802951427150152	0.0200111811199117	0.02596571226464313	0.02002124298390264	0.5250035743133854	0.3619587241443082	0.2678657224486129	0.0202533207133287	0.08874488505295199	0.02022817971926531	0.09284618185785258	0.02005903734273049	0.09888565978646029	0.02537543865669635	0.3015419410335373	0.0295342042626717	0.02794307429578817	0.999940504274673	0.829232524955545	0.9999870683803107	0.7545152869875644	0.02009981925660332	0.2545521513663642	0.02209030873647972	0.3073859444339552	0.2717808100165069	0.2558124931467205	0.02006795900217599	0.03328352145227443	0.6022874478880695	0.5813724597107426	0.03955878617533019	0.0547687528128448	0.900451795832776	0.2130141564540514	0.8352351620215708	0.1793768478384624	0.9673952764879516	0.3370778699240485	0.02002550099076213	0.03919070706036094	0.02006942384552525	0.01721637654004203	0.1324560759635248	0.06952376412614857	0.05043183041568169	0.07495148858797646	0.3866939025225923	0.1558412391655981	0.0200111459088372	0.05372628599426257	0.02002145772465315	0.05471846226172213	0.003851652578030967	-0.004295171697962157	-0.06435554751744421	-0.09918299916343894	0	0	0.2560329936039918	-0.01477165856310995	0.0007522650027551535	0.004617721438329178	-0.001500933885512229	-0.02827312937547688	1.12115447287897	0.2966294439648368	-0.135100915227375	0.09532517902609744	0.08063036066672886	0.2177471053613985	-2.364154810511068	-0.1513102897037025	-0.09065815627405123	0.1647238439040466	0.208050251657967	-0.05370613228819605	2.798488081393229	-0.04303111732339992	0.07449621455169488	0.01956468455553087	0.1340899225669718	-0.05575501561767577	0.2330583012767779	0.0192912598139033	0	0	0	0	0.9999886965264427	0.5879621402618362	0.02001474239329259	0.02002455980123477	0.1051966032901016	0.5060877851962575	0.5431994146112961	0.02003607202593023	0.02000463039848906	0.02000423568343379	0.02002722802140261	0.0200096849876059	0.02001483394944603	0.409638648608731	0.02020535692562443	0.0200071045114894	0.02000635861121022	0.02384613916418605	0.03409016332899113	0.9999220779619117	0.9999834705868812	0.02001408881252844	0.02000876713133341	0.2603385116667269	0.02010328563972559	0.6417412562674771	0.03967855059501586	0.9341332080054099	0.865633617776438	0.9978508198096823	0.0200366779683665	0.02010281053284179	0.1338062454995215	0.05140097249151097	0.3766370989260119	0.0200155987388158	0.0200293785597784	-0.8163375296837841	-0.9447209384152526	3.223025848876979	-4.5906559984066	-0.6838076836230199	1.574112737188081	0.1811981371369557	0.2534823886865318	-0.4524094290698032	0.2376091156244844	0.5738997396390274	-0.7579503057682101	-0.9921479391621691	-1.725209068241443	1.624195982065066	0.8720491663445143	0.686874590956383	-0.3659033302517535	0.4698829970173227	1.985193856786668	-0.08827471926802283	-0.6566899354893124	-0.1744730823208943	-0.9357194427083476	-0.1322107495052732	0.002918027700471747	-0.00177519658790585	0.0108027872209921	0.7935636271651477	0.03519104495516596	-0.3720243427123224	-0.1714732706996251	-0.106372138211355	-0.01883896350062622	-0.01430501603918924	0.6864613123204953	0.1728544052488009	0.6826073150463863	0.691789020630161	0.3224556999965025	0.7608755645915621	-0.4497390557381612	-0.01209946311059806	0.9660133920182702	0.06247559071395783	0.274632513672751	0.1604885397170264	-0.004501128722911456	-0.001195988520684104	-0.005372172547591949	-0.09885187196468639	0.01961154220204666	-0.2249930841189104	0.0552162965856223	0.04081498066022401
0.062	0.966468582683804	0.8484608962770259	0.5199535616707349	0.5063607967044105	0.02163943099875671	0.1205950526129444	0.03194802294421388	0.1753738429205102	0.1079930826683351	0.127834823476795	0.5343298071666793	0.5747648149191696	0.5327757450110994	0.5629751462949353	0.02002429348576629	0.0735965450060594	0.02000430104440617	0.02201352218340035	0.02000350557477004	0.02778625812446033	0.0205148369695517	0.3818954764018868	0.02001056482782436	0.02603531128177616	0.02001978886935772	0.5242010274756602	0.3664753952338651	0.267717701189894	0.02023866785501398	0.08852108317343618	0.02019969728002289	0.09280870722310673	0.02005204629038814	0.09888293491736269	0.02499874262081864	0.3029573408550581	0.02998390830686027	0.0283201693847105	0.9999410201263089	0.8306844563288738	0.9999872048532292	0.7559684302712564	0.02008826909388665	0.2552055148709085	0.02182570372041981	0.3089369113857166	0.27073037731831	0.2549100015909055	0.02006806667692615	0.03325903671654717	0.605317057983383	0.5833395199012497	0.03960998130620613	0.05488598879667372	0.9029661842762375	0.2135771755697143	0.8375582135441062	0.179711586529361	0.9696063419413572	0.3370881768001971	0.02002536211634473	0.03918819070982012	0.02006930182669963	0.01720556655415563	0.1325457201322867	0.06933796441562214	0.0505136880045511	0.07499409707756478	0.3858866426303871	0.1553951963647898	0.02001104870247987	0.05383805804760433	0.02002120938172882	0.05480121715752492	0.003833988791200232	-0.01345875382107972	-0.06454558709933952	-0.09073985565415556	0	0	0.2560021532094984	-0.01606418574846299	0.0007605975038846649	0.00370868687307241	-0.001557526019554547	-0.02831462796393654	1.121747260251065	0.2960466462587553	-0.1349068699591738	0.09872203467540176	0.08108419441452111	0.2361979937069592	-2.364462736912255	-0.1565650391434827	-0.09032344249625371	0.1700095068581265	0.2079486367101013	-0.04777584921095888	2.798400798178783	-0.04429516595841288	0.07453846585495458	0.02269913533321614	0.1339727420928062	-0.06144725565024805	0.2330993521941238	0.02177605957166797	0	0	0	0	0.9999950916918351	0.6002057227327477	0.020006580360275	0.02001019622362816	0.1042774952440653	0.4999384610013686	0.5479384008904992	0.02001860106671027	0.02000215661082996	0.02000203312265814	0.02001280611369479	0.02000454949764576	0.02000727267767347	0.4248417458538816	0.02010488030335452	0.02000342583009714	0.02000308103626984	0.02152157078042536	0.03278981229704802	0.9999603026675656	0.9999917840166557	0.02000657155410428	0.02000401841772148	0.2591992988333759	0.02005147808933639	0.646039114540954	0.04022156839742024	0.9381896942829807	0.8705729837167002	0.9993142396762366	0.02001822604020799	0.02005118084887599	0.1331771094122852	0.05101037239120332	0.3761427933121244	0.02000775776658208	0.02001447727429058	-0.870537214163183	-0.7968560613889767	3.234468021043117	-4.564345384880646	-0.6565122675979553	1.856723339736977	0.2042283366703508	0.2691010691837936	-0.4666580325075675	0.2378810680981115	0.5792428615388783	-0.7566258399577642	-0.9961688551481833	-1.733020735066716	1.629892476910853	0.8774218629754281	0.6919667890729412	-0.3663436695002654	0.3787899908006355	2.228257103810943	-0.07404811263263693	-0.561378203482426	-0.1802739699321148	-1.010563817157311	-0.01784244665254002	0.001475383953509538	-0.001823766898066814	0.01026424732021476	0.8065076928872421	0.03439561900753434	-0.4311199909255811	0.02283824764552644	-0.1175233452699269	-0.01958064681190251	0.003951403516532287	0.7256540825089692	0.1980045007193654	0.7690708311610822	0.7610545007253334	0.3308554997152503	0.7897725005891573	-0.4528535255966063	-0.01238208261733973	1.001124808094626	0.05539702959337273	0.2884026323714597	0.1741850632990341	0.01423422191841267	-0.001320435185779585	-0.005437252946552213	-0.08707323967772908	0.02300307925265024	-0.2213615045996003	0.05654370673173054	0.04193540811881741
0.06399999999999999	0.9688341962082141	0.8491200556440068	0.5264571625775651	0.5110544973454976	0.02143219940794737	0.120459567659361	0.03046442474332471	0.174336163353678	0.1075848693263241	0.1274695898726819	0.531615339175637	0.5726687734148105	0.5340885744971624	0.563053075755414	0.02002443776773813	0.0735979633006503	0.02000410130835729	0.0220098277924731	0.02000339456172861	0.02780622890908776	0.02045135728739896	0.3835201240192875	0.02000995662210522	0.02610324532799192	0.02001848342237203	0.5232767043660322	0.3717829247736493	0.2679546203818542	0.02022590579858581	0.08827441725601035	0.02017481826570303	0.09276407936833823	0.02004592501649515	0.09887095042682614	0.02459625994875302	0.3044314196568078	0.03044672790887698	0.02871014756684901	0.9999413945449767	0.8323077953717043	0.9999873380329755	0.7575583059411197	0.02007808054028343	0.2558753641458946	0.02159451313214096	0.310543758889989	0.2696611844820015	0.2540006749422548	0.02006811458815322	0.03323400588180236	0.6084504314435757	0.5853772709815439	0.03970413753133182	0.05499288747713195	0.9056040875050319	0.2141678311050623	0.8400398801044796	0.1800733277401285	0.9717048462622424	0.3371325116799096	0.02002521224958084	0.03918542502695518	0.02006913319632438	0.01719462976982486	0.1326691514989192	0.06917496956297374	0.05060416836223907	0.07504352543245255	0.3849998156081834	0.1549545459955589	0.02001095400199312	0.05395241262109185	0.02002093907205402	0.05488618586610238	0.003797456628721851	-0.02316364411460414	-0.064718041129006	-0.08159814780728181	0	0	0.2559687574322641	-0.01732584843967359	0.0007670757973925924	0.002763731070671438	-0.001614175188822679	-0.02833032574357879	1.122338210735441	0.2947909120452457	-0.1347060211744074	0.1021277573464814	0.08157559781085411	0.2553165597775674	-2.364780854070942	-0.1614948959169637	-0.08997803780249926	0.1754158537920282	0.2078596921053252	-0.04102988072998754	2.798310721387467	-0.04582823464403345	0.07458705856754537	0.02590477464049849	0.1338440508679041	-0.06726346040768413	0.233145470721036	0.02435864971611285	0	0	0	0	0.9999913336477716	0.6134738337335364	0.02001189584922175	0.02001739930899886	0.1042924037667593	0.496102690447643	0.5528680229901819	0.02003843882998702	0.0200040462289726	0.02000392212516762	0.02002418955001539	0.02000857907534696	0.02001425459928272	0.4384839176348237	0.02020568757642789	0.02000663654776077	0.02000600407056105	0.02268735870981069	0.03520921966102057	0.9999191109602342	0.9999836504257492	0.0200123254141716	0.02000743470900572	0.2578338178215235	0.02010256474618891	0.6507160591841592	0.0404831711728617	0.9426662604513293	0.874783440486819	0.9990774606703174	0.02003622802015452	0.02010183626606059	0.1346375716819944	0.0517091474969856	0.3730448154781275	0.02001544357783562	0.02002853776278373	-0.9244949479612133	-0.6475037123445744	3.246045356555686	-4.529031536398057	-0.6245220464608874	2.13901152153451	0.2285084966247052	0.2860936205623063	-0.4810118789846794	0.2381853487700789	0.5850255121963135	-0.7531390211187207	-1.000925221178006	-1.739880803200289	1.635905828591101	0.8818178070604035	0.6974621581631862	-0.3666841044946337	0.2789038544995165	2.464268174564433	-0.0617599079414048	-0.478348341724561	-0.1847365895084984	-1.085491586320958	0.09562111731756714	-7.505527644160976e-05	-0.001870281393369657	0.00970270328476849	0.8178775576942885	0.03352607403789397	-0.4938006146150713	0.2134671799795721	-0.1292361761213859	-0.02599218352327932	-0.02356463747814343	0.7451402925492987	0.1857374984649877	0.854014984548256	0.828521406801502	0.3389414704381945	0.8167561171025258	-0.4565741485740208	-0.0126455621281409	1.036704281805199	0.05213828734328208	0.302268933357822	0.1874910595860174	0.02952687484091186	-0.001445320844816414	-0.005498970991960276	-0.07604701408664113	0.02643140750148349	-0.2196006525415672	0.05779881673137147	0.04302879343488265
0.06599999999999999	0.9710332511962386	0.8495946370260591	0.5334301559069394	0.5162118265013194	0.02125112977093417	0.1203472204453469	0.02916092013740087	0.1734551467608607	0.1071738115372214	0.1270967879148634	0.5287173172588999	0.5704232733178046	0.5356799365110065	0.5633567243965665	0.0200246208951946	0.07359606199509128	0.02000391615979576	0.0220061056180522	0.02000329152066319	0.02782509144338903	0.02039588675016092	0.3851661022619662	0.0200094053235405	0.02616941270340609	0.02001733241687249	0.5222252634350499	0.3778805892828485	0.2685687777766817	0.02021476380837928	0.08800376819196064	0.02015309512028173	0.09271042872292214	0.02004057623279424	0.09884793852286451	0.02420279671628716	0.3059778107337287	0.03092625396692688	0.02911326057277791	0.9999416997436152	0.8340995774492594	0.9999874634675326	0.7592814231096909	0.02006915683701803	0.2565612144589085	0.02139251753117805	0.3122028097802503	0.2685598424897467	0.253082803048274	0.02006813602077923	0.03320847835344565	0.6116839142638548	0.5874864611917743	0.03983082946509899	0.05509605268775476	0.9083691206243419	0.2147863146145965	0.8426748343402863	0.1804612021422502	0.9736618225837914	0.3372040149699551	0.02002507191364277	0.03918240699424926	0.02006896379044889	0.01718357935093201	0.1328214544097408	0.06903325112617474	0.05070250324908496	0.07509977622158333	0.3840225740308035	0.1545155932967089	0.0200108682722114	0.05406919814163704	0.02002068565296752	0.05497331387817259	0.00374097382777467	-0.03340901958633134	-0.06487151818361632	-0.07176432054443882	0	0	0.2559328752369245	-0.01854937173129175	0.0007716294247540325	0.001784278033670021	-0.00167083087478046	-0.02832136267724028	1.122925970099386	0.2928546167501987	-0.1344983568325642	0.1055366152017088	0.08210590422954735	0.2751003931878696	-2.365108475292707	-0.166062948237357	-0.08962169412099606	0.180949644556349	0.207785083854955	-0.0334339996442549	2.798217291675811	-0.04765165250193007	0.07464212691591329	0.02917333547433162	0.1337036153100865	-0.07318902453476474	0.2331968509290498	0.02703742306964796	0	0	0	0	0.9999961364086194	0.6262234453186478	0.02000539675672056	0.02000755047752998	0.1034137055804571	0.4896494068841125	0.5580690822665141	0.02001995839322942	0.02000189596641432	0.02000188641795396	0.02001146222172847	0.02000405644258667	0.02000699463416895	0.4553955031767122	0.02010499632081364	0.02000321287515264	0.02000292191350743	0.02075483564684427	0.03397278184317289	0.9999584826941545	0.9999918555885131	0.02000580309877535	0.02000344456631565	0.2563832494515301	0.02005100893361817	0.6551301519463023	0.0409655426994388	0.9471063518620926	0.8799121136901678	0.9996527036182928	0.02001800120914716	0.02005066049353083	0.1339849191548177	0.05132461493411195	0.3721401950869235	0.02000768480519406	0.02001406277748027	-0.9778807003892789	-0.4970272489932133	3.258000070307437	-4.48496055307864	-0.5877794627301697	2.419228490469	0.2541962080604578	0.3043436220954446	-0.4955871265218202	0.2388664943545198	0.5913595717347765	-0.7474955681921898	-1.005792645298523	-1.748000080155553	1.642472266370213	0.8866971487689143	0.7033573642432909	-0.367057108609367	0.1951371444351727	2.691826679431057	-0.05082975649216919	-0.4041605772709405	-0.1878345139020247	-1.159833505108976	0.2077713787937135	-0.001842753301655373	-0.001849626732787073	0.009158181816574362	0.8278437851946537	0.03263236409707524	-0.558169086399623	0.3997304520787788	-0.1414888070081644	-0.02838274963808321	-0.006809003939107588	0.7961314079184129	0.2109098146152002	0.9375427311518304	0.8943416818477197	0.3468591329718805	0.8420198694352448	-0.461489994060006	-0.01287907524995801	1.07249129748348	0.0513963252904685	0.316308366982752	0.2003446352999509	0.04151037814460591	-0.00157435158983061	-0.005551134488403477	-0.06579637160537316	0.02981442893464649	-0.219620965654497	0.05897143111953044	0.04409334232112103
0.06799999999999999	0.9730773500930394	0.8498984426892768	0.5408605567636086	0.5218168668559166	0.02109291752341927	0.1202552788317145	0.02801675017150793	0.1727135517398815	0.106762670066832	0.1267191752347055	0.5256387211317038	0.5680301394166783	0.5375467457690652	0.5638831366904242	0.02002498070652759	0.07359052627536737	0.02000372478037104	0.02200243835072092	0.02000318408794472	0.02784285503955431	0.02034733346533895	0.3868304715609072	0.02000886806083628	0.02623373903526343	0.02001629444188216	0.5210419129403043	0.3847503669494423	0.2695497031390929	0.02020510469464959	0.08770815835165835	0.02013411881229572	0.09264765121880486	0.02003589197967881	0.09881426746124729	0.02379325496332581	0.3075954677826685	0.03141720453627295	0.02952792405391496	0.9999418284845579	0.8360570688488915	0.9999875838006658	0.7611346563488226	0.02006128603367796	0.2572626018393668	0.02121608248828213	0.3139107387528357	0.267423994938926	0.2521539459714019	0.02006808234695877	0.03318250114471694	0.6150149067186848	0.5896672576477107	0.03999188536992897	0.05519995038633759	0.911274976083956	0.2154334397362191	0.8454642717649388	0.1808745514523857	0.9754941966569537	0.3372966890442483	0.02002492104482494	0.03917912106168098	0.02006874619290827	0.01717242648552118	0.1329993353216223	0.0689112842809802	0.05080883284571498	0.07516276333741251	0.3829499904864437	0.1540749864555565	0.02001078483972115	0.05418823725479284	0.02002041244260052	0.05506253573013006	0.003663462620750117	-0.04419119222215642	-0.06500464400796531	-0.06124901995265437	0	0	0.255894590372806	-0.01972724649914927	0.0007741910133109132	0.0007719883937614424	-0.001727445163495558	-0.02828919548565357	1.123509173036578	0.2902341994802382	-0.134283876669867	0.1089425236827493	0.08267643937641048	0.2955441038784817	-2.365444840024767	-0.1702322432986282	-0.08925414971498301	0.1866176922394301	0.207726543826167	-0.02495663740821034	2.798119906949831	-0.04978681070202015	0.07470378791277923	0.03249588088692301	0.1335512326244386	-0.0792077533580479	0.2332536830562282	0.0298101380618142	0	0	0	0	0.9999930226275074	0.6401610017590642	0.02000989203472091	0.02001333560522819	0.1034734570384557	0.4855358839414667	0.5634798827441446	0.02004157282605128	0.02000357832952884	0.0200036472505665	0.02002179857722668	0.02000769634504363	0.02001372319672859	0.470426589154932	0.02020664342768629	0.02000624765704972	0.02000571771788254	0.02164996787691246	0.03636224597128546	0.9999147324055456	0.9999837570636578	0.0200109758811217	0.02000643493053185	0.2548720663428978	0.02010143100325384	0.6599382734104239	0.0412990157145724	0.9521906794808574	0.884441418134862	0.9994567181473543	0.0200357823465927	0.02010074246677018	0.1354366868588037	0.0520399567809338	0.3687259937662089	0.02001530810287248	0.02002772089216602	-1.030351618651892	-0.3460332471464445	3.270393655404124	-4.432298291633245	-0.5462527325191988	2.695815312187082	0.2810731742123441	0.3236538963219679	-0.510411697889102	0.2399222171750506	0.5982356596512258	-0.7398147142455279	-1.010871969551655	-1.75627896553713	1.649385392028916	0.8917851733141167	0.7096258839064554	-0.3674764429653616	0.1081281356649014	2.91197937333982	-0.04135430755968172	-0.3389267698863572	-0.1895473118479262	-1.233125390441445	0.3183847700229395	-0.003709469441341424	-0.00181537430374813	0.008603765148769775	0.8362686139566046	0.03168503048107005	-0.6257101783782882	0.5802351475633436	-0.1541969523739565	-0.03511904222445087	-0.03422379513370671	0.8164062645681824	0.1972879736731364	1.01972430662514	0.9586374773619845	0.3544785378825865	0.8656341994265091	-0.4675593314652721	-0.01309524250016338	1.108310527511111	0.0528707753033053	0.3309105454463108	0.2129659675999532	0.0506976590887241	-0.001713220707177298	-0.005601417509938547	-0.05629542248218995	0.0331677341998857	-0.2212547948440071	0.06005240934198524	0.04512263332215954
0.06999999999999999	0.9749774673672438	0.8500384698987375	0.5487285271331354	0.5278540370911045	0.02095471180515915	0.1201811981648533	0.02701299875604238	0.1720949026663062	0.1063547120188408	0.1263397338467954	0.5223858055906064	0.5654924952327408	0.5396823331537522	0.5646288771389159	0.02002536992070741	0.07358101403897847	0.02000354907556479	0.02199890428544683	0.0200030849620134	0.02785953275348441	0.02030490782978709	0.3885102891004436	0.02000838276952528	0.02629615397572016	0.0200153780196684	0.5197217105368972	0.3924043468424831	0.2708865913780592	0.02019669053551706	0.0873866447867931	0.02011754954483226	0.09257422401511643	0.02003179873455091	0.09876824963876935	0.02341550149883077	0.3093019789608837	0.03192323009059237	0.02995426721359522	0.9999418865543616	0.8381776161301067	0.9999876964309795	0.763115027039487	0.02005439261700056	0.2579790430798832	0.02106196643777428	0.3156643635671199	0.2662488037624401	0.2512117090426094	0.02006800693124719	0.03315612571861098	0.6184427278908908	0.5919196880877772	0.04019597942175069	0.05530906558808285	0.9143295391492451	0.2161103858530364	0.8484050392717295	0.1813128352607848	0.9772000612754401	0.3374051184071729	0.02002478001842226	0.03917554675333265	0.0200685318967965	0.01716118209884594	0.1331984730423593	0.06880756073050902	0.05092292314032841	0.07523240820881251	0.3817721456086131	0.153629529404844	0.02001070938095752	0.05430934078755793	0.02002015714611578	0.05515378089201847	0.003563855539755798	-0.05550354439718346	-0.06511606955494173	-0.05006677673248344	0	0	0.2558540018374425	-0.0208517343199945	0.0007746967435764013	-0.0002712458595943132	-0.001783973342858008	-0.02823556628039729	1.124086450782959	0.2869297214352758	-0.1340625930866791	0.1123388883926111	0.08328851471432154	0.3166387882376142	-2.365789113759776	-0.1739657800538581	-0.0888751295042858	0.1924264915552207	0.2076858641294515	-0.01556914545181049	2.798017922382706	-0.05225503900280679	0.07477214006699677	0.03586284874657004	0.1333867340373001	-0.08530181636647713	0.2333161521668072	0.03267385648948748	0	0	0	0	0.9999968310435019	0.6533942083112827	0.0200045486803807	0.0200059527472823	0.1026545465475916	0.4789036910706108	0.5690760707431509	0.02002174784960977	0.02000168710742592	0.0200017584400214	0.02001040629815686	0.02000366205198142	0.02000674367979948	0.4893452125006365	0.02010551039763285	0.02000303765595643	0.02000279598569895	0.02029084309507906	0.03518644593155434	0.999955856275794	0.9999918903455741	0.0200052147757664	0.02000300979682069	0.2532520490084019	0.02005033541269893	0.6645272678351083	0.04200259599481575	0.9571040582887824	0.8898059284223403	0.9997779707741916	0.020017780305544	0.02005008745629873	0.134753873287143	0.05166789353400337	0.3674019916598735	0.02000762216694389	0.02001366343873285	-1.081560664273891	-0.1951836167680433	3.28319182950326	-4.37117418842641	-0.4999221267237947	2.967300836222594	0.3088781645364081	0.343889515308723	-0.5253089435184994	0.2412805428403589	0.6056217742172852	-0.7302704340323888	-1.016248701404973	-1.764688339867384	1.656672841954432	0.8967330669284684	0.7162485333860035	-0.3679074488642353	0.03186224398749972	3.123965127138764	-0.03290731222821385	-0.2808561113809696	-0.1896553641948008	-1.304168612867207	0.4270021166978565	-0.00581652717492106	-0.001714856432068564	0.008074094634878482	0.843297832903773	0.03072358042549846	-0.6949537040380939	0.7556616005816983	-0.1673729823694335	-0.03886390213723905	-0.01889614863068053	0.8825396886268952	0.222360918836161	1.100608696965336	1.021506612051109	0.3619151322636162	0.8877497925281876	-0.4748803030680369	-0.01327712555094239	1.144087698305703	0.05670424290817846	0.3460736343848533	0.2252929350436981	0.05737345378817746	-0.001863762244171479	-0.005642830260155238	-0.04755060920702668	0.03646974408057862	-0.2244389182319499	0.06103301862164597	0.04611541990370057
0.07199999999999999	0.9767436319505434	0.8500257443459935	0.5570212354677175	0.5343078244256342	0.02083398131020105	0.1201229257710951	0.02613317260308585	0.1715855920635898	0.1059526621337412	0.125961508625396	0.5189632872767223	0.5628148656877247	0.5420832791112595	0.5655897309101326	0.02002597361342573	0.07356720512575823	0.02000337187160648	0.02199559426314577	0.02000298325579685	0.02787515200150806	0.02026777211117025	0.3902026585218186	0.02000791429490708	0.02635660803876478	0.02001454850575024	0.5182602522081153	0.4008281606128787	0.2725683835781347	0.02018945753974105	0.08703844094266804	0.02010307451607811	0.09248997264756287	0.02002821391678559	0.09871027438157877	0.02303446661465486	0.3110953656370953	0.03243870815934582	0.03039059066057571	0.9999417198973669	0.8404586465262539	0.9999878022391467	0.765219776392022	0.02004831330883987	0.2587100720869404	0.02092738224697951	0.3174607746336304	0.2650319886464163	0.2502536139361666	0.02006784009167962	0.03312940487473256	0.621964698505418	0.5942434795839349	0.04045700046285999	0.0554286066238352	0.9175315265480969	0.216817886525814	0.8514985369306248	0.181775623569539	0.978791663448885	0.33752474985921	0.02002462919593101	0.03917165531429218	0.02006826898603157	0.01714985572010118	0.1334155171014182	0.06872059191927991	0.05104481646322677	0.07530861274125675	0.3804842759377028	0.1531762841331745	0.02001063629138661	0.0544322969100736	0.02001988461884035	0.0552469689750947	0.003441101327156073	-0.06733647033547051	-0.0652044784855514	-0.03823569966175264	0	0	0.2558112243289884	-0.02191487528608512	0.000773086807164901	-0.001343306887396519	-0.001840374447936008	-0.02816247408122284	1.124656438004977	0.2829444678355669	-0.1338345322930456	0.1157184640554615	0.08394342000160074	0.3383715381930257	-2.366140387949995	-0.1772265279572545	-0.08848434600664622	0.1983818747515499	0.2076648910494574	-0.005246061295650715	2.797910650639774	-0.05507748978115604	0.07484726217536	0.03926410129471676	0.1332099881003537	-0.09145171239124718	0.2333844367068416	0.03562488554424297	0	0	0	0	0.9999941825450251	0.6679191932539299	0.02000843625871971	0.02001075938224678	0.1027714912001395	0.4745879357409827	0.5749366062713376	0.02004571106382156	0.0200032034367866	0.02000340858012984	0.02001992500414176	0.02000698918847712	0.02001325174985881	0.5059026022076144	0.02020832454783631	0.02000593142045687	0.02000549644412817	0.02084653727748383	0.03753789470088684	0.9999084948904833	0.9999837894435293	0.02000994442853037	0.02000567181239266	0.251606458458058	0.0200998479313253	0.6694675532815768	0.04264027696551253	0.9624798032535258	0.8946625709400741	0.999628435693953	0.02003534683404205	0.02009955225693547	0.1361822390328745	0.05239926680074512	0.3636503880713647	0.02001519429638745	0.02002694037668624	-1.131152958395574	-0.04506914650501116	3.296161334894548	-4.30165420512956	-0.4487961856730589	3.232378362237855	0.3373223571886949	0.3647936625715087	-0.5399962957568063	0.2428580857668673	0.6134177756074335	-0.7192217433833679	-1.022001559327366	-1.773361474846603	1.664615681500128	0.9026329657137495	0.7232625327499976	-0.3682387089994644	-0.04462462653987652	3.328596472681507	-0.02554603445664597	-0.2295882990274517	-0.1883311453371764	-1.373110751520165	0.5334980927482768	-0.008006146272672401	-0.001591331330709185	0.007545299242339328	0.8488204957953349	0.02972415306896117	-0.766966103752886	0.9251391086724523	-0.1808872316337861	-0.04594320608958568	-0.0461812298463537	0.9032817625644434	0.2072682609733577	1.180207421557116	1.08301613923264	0.3690663044233139	0.9084204516527731	-0.4834175091154685	-0.01344066027263991	1.17967158360228	0.06329660931039084	0.3614651014066194	0.2374704679551093	0.06189974820114063	-0.002030351399341596	-0.005683409579450609	-0.03954068324011922	0.03972739524413856	-0.2290430158011506	0.06190499909257326	0.04706555450999252
0.07399999999999998	0.9783853441362562	0.8498674302891991	0.5657166276877186	0.5411623284345617	0.02072853643133802	0.1200785610100268	0.02536224122627893	0.1711729464560193	0.1055601769966907	0.1255877051683317	0.5153800882546848	0.5600025275851612	0.5447408403804794	0.566761062060819	0.02002659980324285	0.07354874673522903	0.02000321020450365	0.0219925950676968	0.02000288982976929	0.02788974259026399	0.02023532398232727	0.3919046842954602	0.02000749220708994	0.02641505442628218	0.02001381526271934	0.5166531539258157	0.4099648899125146	0.2745807293023503	0.02018318095496125	0.08666280425339866	0.02009043550791238	0.09239366020071894	0.02002508146504194	0.09863874315379904	0.02270365705184008	0.3129916565556836	0.03296739168318596	0.03083693078210453	0.9999414782199992	0.8428975877556887	0.9999879004870262	0.7674462164742004	0.02004298911812937	0.2594552048374727	0.02080984522167123	0.3192971716146912	0.2637730048605498	0.2492772669882697	0.02006765602193209	0.03310239828649007	0.6255798348720677	0.5966382076414622	0.04078383986434924	0.05556440930157688	0.9209042145780685	0.2175570626943502	0.8547463511067128	0.1822626772015725	0.980272454982319	0.3376514465208884	0.02002448825365136	0.03916741458660265	0.02006801250146527	0.01713845744114181	0.1336460775214227	0.06864890100301412	0.05117450294337572	0.07539129507357711	0.3790755772428552	0.1527124094147941	0.02001057031158258	0.05455688277810753	0.02001963078980658	0.05534201450648352	0.003294170970126902	-0.07967732696274152	-0.06526859399474319	-0.02577718534150266	0	0	0.2557663886763509	-0.02290849987636654	0.0007693058520331233	-0.00244185682677079	-0.001896611746816308	-0.0280721505022633	1.125217778860786	0.278284613181878	-0.1335997357471652	0.1190732367931306	0.08464241478917708	0.3607250144138738	-2.366497680005714	-0.1799774825278159	-0.08808150101218169	0.2044887082670573	0.2076655183654089	0.006034620211534144	2.797797362353822	-0.05827503307761948	0.07492921223374914	0.0426889813455239	0.1330209040553149	-0.09763625155207981	0.233458706935459	0.0386587262767837	0	0	0	0	0.999997321134952	0.6815233124807877	0.02000392211117088	0.02000489704710603	0.1020304186986494	0.4678704949818144	0.5808558709389517	0.02002413107812357	0.02000151863575303	0.02000164725452302	0.0200095793410635	0.02000334444680296	0.02000652213753556	0.5253599433389765	0.0201064326785075	0.02000289622408902	0.02000270065437972	0.02015438442225342	0.0364196818493685	0.9999521422072738	0.9999918873811002	0.02000476459820002	0.020002674762928	0.2499089908489376	0.02004943770278673	0.674220787286454	0.04353880209520981	0.9682884391536953	0.9003818955403248	0.9998409565757832	0.02001755868037493	0.02004944660990554	0.1354499892012802	0.05204147038958227	0.361853876034161	0.02000756978213399	0.02001328422162317	-1.178765667254025	0.1038423132281311	3.309266147400055	-4.223777527721325	-0.3928971833058857	3.489818119208594	0.3662545816332962	0.3863030382388874	-0.5542681860875139	0.244685838183198	0.6215996023686311	-0.7068420145601647	-1.028085847069309	-1.782260619862181	1.673265625296278	0.9099494528318623	0.730667736797877	-0.3684492276473635	-0.1134503763768527	3.524797421064511	-0.01895271344801005	-0.1839239024845858	-0.1852256540099869	-1.438712775333384	0.6373736759923628	-0.01046093929211834	-0.001402848082535628	0.007046865952414467	0.8529599587238063	0.02871784996070753	-0.8405218611162864	1.085860255827144	-0.1947840574528691	-0.05079540435387266	-0.03219940167616357	0.9834106682016135	0.2321560888745416	1.258508740191532	1.143205442618414	0.376020094964709	0.9277614572408673	-0.4930525544329223	-0.01356300041025083	1.215001197908701	0.07262428946905707	0.3778270960609043	0.2495843129647532	0.06452370608088071	-0.002213810938961531	-0.005714948033342127	-0.03227602547275692	0.04294038288574919	-0.2350526612442436	0.06266003483815602	0.04797157255533595
0.076	0.9799112738256863	0.849572899055997	0.5748065801965669	0.5484025736491659	0.0206364397280239	0.1200465789699574	0.02468722275282986	0.1708464300778851	0.1051799960620703	0.1252215926402244	0.5116431842442829	0.5570620728892305	0.5476498628821936	0.5681373880863195	0.02002750570867399	0.07352532658844738	0.02000304977477317	0.0219900029349585	0.02000279509911495	0.02790334577107305	0.02020692100936381	0.3936135170802239	0.02000708754740016	0.02647146190065671	0.02001314914524729	0.5148966060333724	0.4198087031712419	0.276906439162579	0.02017785373863813	0.0862591663135874	0.02007939342266216	0.09228508637574918	0.02002233846936538	0.09855407915990293	0.02238364307833043	0.3149906143586128	0.03350339901555726	0.03129155192935022	0.999940941712484	0.8454917812162752	0.9999879901928103	0.7697917241611862	0.02003829427986407	0.260213967062222	0.02070722106430662	0.3211709601739248	0.2624767404358065	0.248280911255829	0.02006736847897308	0.03307516458332992	0.6292865658765824	0.5991032632715039	0.04115103681923287	0.05571957666586246	0.9244536147772964	0.2183296590257827	0.858151173291666	0.1827739654169435	0.9816521198901234	0.3377817518539484	0.02002433608693164	0.03916278633194123	0.02006769981663136	0.01712699561335407	0.1338857112128939	0.06859098464760061	0.05131146470092023	0.07548031605603782	0.3775391457960871	0.1522351896535377	0.02001050659299852	0.05468285371301339	0.02001936226715205	0.05543882164802211	0.003122063810779985	-0.0925103945737337	-0.06530718514409392	-0.01271563989603456	0	0	0.2557196422461581	-0.02382424386334487	0.0007633034171220506	-0.003564344079258746	-0.001952653186360944	-0.02796703810404638	1.125769132517622	0.27295893094702	-0.1333582617831016	0.1223943238260637	0.08538671922230959	0.3836770702318402	-2.366859933414467	-0.1821817492611936	-0.08766628775737137	0.2107506201737271	0.20768968020044	0.01829117364107561	2.797677286775301	-0.06186815988241484	0.07501802645073866	0.04612637407947248	0.1328194352177799	-0.1038325508492799	0.2335391232715889	0.04177002742007606	0	0	0	0	0.9999950202754919	0.6966607397709558	0.02000734586811426	0.0200089993293607	0.1022181431794894	0.4634421325333327	0.5870965104652143	0.02005134522274548	0.020002899485266	0.02000320129184986	0.02001846053430717	0.02000641801572051	0.02001283676346257	0.5432842015335818	0.02021064704017497	0.02000567827176655	0.02000533271625003	0.02035837773034983	0.03872570342374267	0.9998996758628385	0.9999837444308664	0.02000915616514968	0.02000507947448621	0.2482786098916398	0.02009785878018794	0.6793113636480145	0.04395873035057653	0.9742339072675176	0.905620112206727	0.9997234925636298	0.02003488911502441	0.02009815883183829	0.1368206941187677	0.05278115423018247	0.3576869535660674	0.02001509775661742	0.02002620254071908	-1.224014305530632	0.2514041837975686	3.323470159869479	-4.137538825876857	-0.3322777046408315	3.73853220631295	0.3958821782757715	0.4088418321871539	-0.5688555567116075	0.2470927576342735	0.6304591662840644	-0.6923836771301221	-1.034082072573939	-1.790986474197799	1.68165651433907	0.9150713905258544	0.7382590972904751	-0.3689573336631349	-0.1808418029474838	3.714337678357953	-0.01316331345773978	-0.1434590695912454	-0.1806402163802565	-1.501227344887526	0.7384929675624863	-0.01296790252513805	-0.001184268620047181	0.006557891295474053	0.8556275069174875	0.02768523992610565	-0.9164157138964244	1.238503244685471	-0.2088884821756817	-0.05820458421543952	-0.05931399596275667	1.005948646905328	0.2155492866902382	1.335459652708811	1.202083744040103	0.3826957786402215	0.9458120298254482	-0.5034262936592463	-0.01366777519030488	1.24999915611641	0.08266129585426991	0.3948852643028231	0.2617050512926868	0.06550841958285909	-0.002417878371230586	-0.005746958407838021	-0.02576612238781967	0.04606604538448023	-0.2423880586770948	0.06329006596450186	0.04882716465977074
0.078	0.9813296415534953	0.849149368922664	0.5842768920606406	0.5560150158611504	0.02055601404869684	0.1200255763450187	0.02409629752040118	0.170596318163689	0.1048155286452558	0.124866357876347	0.5077657837447445	0.5540012890276916	0.5507991384302934	0.5697127563624766	0.02002843052884392	0.07349658756586891	0.02000290408740637	0.02198791051084948	0.02000270839750225	0.02791600905451607	0.02018210390712236	0.3953266791393104	0.02000672368578761	0.02652580099628101	0.02001255984113126	0.5129869604478661	0.4304331435055382	0.2795324992062677	0.02017326141141057	0.08582701982826568	0.02006975194134512	0.0921632589772089	0.02001994185763995	0.0984547841351085	0.02210789427836404	0.3170923043579251	0.03405048016996025	0.03175430675118411	0.9999403204087682	0.8482384831227988	0.9999880725356837	0.7722536685484002	0.02003418286399112	0.2609858663782529	0.02061760866968746	0.3230796256722146	0.2611518430004123	0.2472634438969515	0.02006707373947993	0.03304776941077185	0.6330843651513156	0.6016379812124445	0.04150393162250376	0.0558930150802814	0.9282189963015544	0.219138197774723	0.8617165234558913	0.1833095424363994	0.9829353375253117	0.3379125171468985	0.02002419278858436	0.03915772980056204	0.0200673927850935	0.01711547928423861	0.1341289629150335	0.06854530474209729	0.05145469944334229	0.07557544347588552	0.3758621760778929	0.1517419128230299	0.02001044903246113	0.05480995406851787	0.02001911283902017	0.05553728893959339	0.002923813729151894	-0.10581685384644	-0.06531907257898624	0.0009217843881952417	0	0	0.2556711493114286	-0.02465356709166053	0.0007550343519095845	-0.004708010499446458	-0.002008471792517204	-0.02784977151418317	1.126309178073111	0.266978555844157	-0.1331101874405161	0.1256718953557771	0.08617750406544142	0.4072004439873295	-2.367226018092118	-0.1838026648221064	-0.08723839367224734	0.2171697672763443	0.2077393432498451	0.03153786963461038	2.797549612629758	-0.0658768959285346	0.07511371841000644	0.04956477684017108	0.1326055823503084	-0.1100160486705332	0.2336258345441684	0.0449525467864427	0	0	0	0	0.999997681805096	0.7107692390587059	0.02000344981280286	0.02000415913113896	0.101562612593242	0.4567808812924806	0.5932488567535251	0.02002730963334737	0.02000138245627977	0.02000155124428468	0.02000893808838709	0.02000308777168402	0.02000633286848605	0.5663442629512015	0.02010778836463163	0.02000278516424998	0.02000263330150333	0.02011657095814086	0.03766053519922416	0.9999468746410387	0.9999918444940959	0.02000442300821782	0.0200024133067334	0.2466997194180153	0.02004840243014937	0.6842311185869772	0.04406130461914827	0.9813386059533641	0.9117663224504676	0.999878090657763	0.02001731213655139	0.02004864716176775	0.1360023666127742	0.05242119879516643	0.3553430309184922	0.02000752367932367	0.02001292671544155	-1.266516012885002	0.3973356133115609	3.339450968556666	-4.042916109418409	-0.2670059016649385	3.977500993086634	0.4262377270593093	0.4326891716379101	-0.584228284403122	0.2502462368768087	0.6402030103815305	-0.6753321756933844	-1.039724101597483	-1.800099835416829	1.689434207418536	0.9152848415687452	0.7458887714934108	-0.3700437748558922	-0.2422930062789395	3.897360874803859	-0.007937343503986951	-0.1073137030156475	-0.1743715504291155	-1.558832546947694	0.8363029141218107	-0.01577427798326191	-0.0009023142911176006	0.006106635326969955	0.857179149525248	0.0266509155960802	-0.9935393829638762	1.387632124742677	-0.2232673892661628	-0.06394848704775416	-0.04658419837090384	1.087490031641294	0.240102572426406	1.410984545946546	1.259630693684868	0.3891572502036518	0.9626569960220641	-0.5140211297333956	-0.01372389347395694	1.284641208494977	0.08998213289042509	0.4137457419821097	0.2739141867146604	0.06504843742837624	-0.00264269889320733	-0.005769800479308687	-0.0200469143833526	0.04902610749259494	-0.2511064811062257	0.06378669673780039	0.04963027004134497
0.08	0.9826479424437152	0.8486053083273077	0.5941254041256163	0.56398904251309	0.02048577809860001	0.1200144374678494	0.02357932431202645	0.170414531832179	0.1044691789959225	0.1245249984267799	0.5037574776724774	0.5508296385802542	0.5541818755207021	0.5714803101649152	0.02002969741778469	0.07346221684479458	0.02000276141608348	0.02198641704258546	0.02000262142736339	0.02792777728509859	0.020160381476262	0.39704081206775	0.0200063768361785	0.02657805380263258	0.0200120241418696	0.5109212104561008	0.4419271337755379	0.2824572689645072	0.02016945872125086	0.08536605921204227	0.02006132875880317	0.09202798973666657	0.02001784433832887	0.09834132968826238	0.02185657049326973	0.3193075692021153	0.03460264735796518	0.03222355036818687	0.9999392971877279	0.8511346885685891	0.9999881445503724	0.7748293271379703	0.0200305585910165	0.2617704109142883	0.02053937554184418	0.3250208022682442	0.2598047699930616	0.246224906478835	0.02006667854255738	0.03302028302500935	0.6369706373829094	0.6042415178001668	0.04179737036072982	0.05607632525472714	0.9321899304865159	0.2199850110230896	0.8654496129549727	0.1838697910380082	0.9841300758239341	0.3380411118599062	0.0200240341901134	0.03915219935282743	0.02006700998329368	0.0171039146923501	0.1343711646747471	0.06851026446499577	0.05160334465959616	0.07567627941812571	0.374038234921802	0.1512298928920105	0.02001039327335702	0.0549379061287559	0.02001885106104206	0.0556373033007068	0.002698495351441514	-0.1195747782782512	-0.0653031338012285	0.01510543966303681	0	0	0.2556210913852335	-0.02538777514132091	0.0007444592226441187	-0.005869899475944424	-0.002064046038995693	-0.02772316009711228	1.12683661909625	0.2603567837676837	-0.1328556104152245	0.1288951133090411	0.08701588024324543	0.4312625068427062	-2.367594730970413	-0.1848039479492997	-0.08679750350379678	0.2237466333867981	0.2078164985380943	0.04578470356412202	2.797413489117488	-0.07032072370151873	0.07521627835989926	0.05299237571737284	0.1323793969966446	-0.1161605346869345	0.2337189761811682	0.04819911900940499	0	0	0	0	0.9999956466683705	0.7266328432944149	0.02000652234906554	0.02000774855065988	0.1018272158857236	0.4523547577728105	0.5997912423348657	0.02005855340482604	0.02000265535486009	0.02000302368222282	0.02001734159228097	0.02000595677622995	0.02001249785351786	0.5883292362936826	0.02021383410492781	0.0200054850340546	0.02000522492847483	0.02019375880308674	0.03991508178893338	0.9998870699273976	0.9999836171105457	0.02000856513069824	0.02000461575338358	0.2451666416239603	0.02009569552509353	0.6894440506446369	0.04369287064724231	0.9875881138576924	0.9175177264804454	0.9997826800588921	0.02003436283901043	0.02009635772786966	0.1372891606057532	0.05315912861563046	0.3507295646857146	0.02001501085317347	0.02002551022163368	-1.305915405288753	0.5408026784681499	3.35568119595466	-3.939861639751113	-0.1971825078743052	4.205829380835056	0.4565336913958972	0.4569936554904563	-0.5990183527153796	0.2536276890180991	0.6503520901059022	-0.6571636053798504	-1.045850267740541	-1.809448951028324	1.697865601137097	0.9157857903163832	0.7538444023310129	-0.3709887594720345	-0.3013722649706937	4.075922118312791	-0.003299565688345502	-0.07513348690529399	-0.1667649020699758	-1.612093930786031	0.9306784938438533	-0.01859960102100884	-0.0005853127750439527	0.005662838434973229	0.856598376270727	0.02559895065336928	-1.072520120155413	1.537212959236194	-0.2377026130773645	-0.07164642621747927	-0.07347341801444442	1.11952349178322	0.2220380818591116	1.484963191975801	1.315797946396294	0.3953409986446302	0.9783231275653709	-0.5244963528981995	-0.01375898839473401	1.318817802898024	0.09253305588105321	0.4331597637290481	0.2863766334456117	0.06333783964038182	-0.002891794726637095	-0.005795221180886509	-0.0151264939860397	0.05177456777698444	-0.2611311591887189	0.06414177069803921	0.05037423420189025
0.08199999999999999	0.983873287578469	0.8479480245360496	0.6043284143427616	0.5723137088719631	0.02042444898612556	0.1200121416506676	0.02312707936129628	0.1702936448330344	0.1041444338488336	0.1242005710804697	0.4996323047350824	0.5475569106519546	0.5577877532299824	0.5734328974687002	0.02003098880677564	0.07342186115783056	0.02000263232495401	0.02198561800579293	0.02000254207512333	0.02793870090767901	0.02014140235954389	0.3987530411597918	0.02000606541546035	0.02662820335058527	0.02001155033607565	0.5086966265613179	0.4541608766312663	0.2856758680026739	0.02016621342385328	0.0848760378510498	0.02005397415463706	0.09187850386452914	0.02001601214587265	0.09821233006875199	0.02163746978296893	0.3216245907440391	0.03516363943443297	0.03269895586943242	0.999938170181472	0.8541772207400716	0.9999882094636259	0.7775158924154897	0.020027385159905	0.2625670886099928	0.02047106896685448	0.3269921776967762	0.2584349913554483	0.2451654864326401	0.02006628495389947	0.0329927791352002	0.6409383183103811	0.6069127351427831	0.0420804814436308	0.05626242498194428	0.9364287683072267	0.2208741415329662	0.8693509511212048	0.1844549957730191	0.9852410945502567	0.3381651349794887	0.02002388477489145	0.03914614747586755	0.02006663555218198	0.01709230996924564	0.134609721639195	0.0684842988735866	0.05175756339913941	0.07578242874943582	0.3720613229451908	0.1506965433439054	0.02001034309173227	0.05506642098937319	0.02001860871327055	0.05573874529643409	0.002445230250584398	-0.1337591505751359	-0.06525830789461852	0.02980341472574316	0	0	0.2555696675011082	-0.02601804466910586	0.0007315446987751097	-0.007046865440596447	-0.002119360178515759	-0.0275901719233698	1.127350187768904	0.253108917777949	-0.132594651123762	0.1320520920330638	0.08790288789404489	0.4558250872684019	-2.367964796971348	-0.1851498907263183	-0.08634330284993896	0.2304798694987454	0.2079231525651239	0.0610371295623144	2.797268027077855	-0.07521851544188232	0.07532567268692654	0.05639713185335941	0.1321409847247886	-0.1222382010825638	0.2338186683352938	0.05150163230936778	0	0	0	0	0.9999979554406492	0.7409320412616506	0.02000308994119604	0.02000362473318881	0.1012686026492365	0.4458156508226346	0.6061589415078362	0.02003177295149073	0.02000127259972824	0.02000146893399206	0.02000845311522536	0.02000287913404536	0.02000618211745744	0.6104215851632377	0.0201094787919372	0.02000270179363476	0.02000259190908487	0.02009755924937389	0.03889808633607465	0.9999392766018991	0.9999917594957407	0.02000416962121911	0.02000220744530182	0.2435448020352761	0.02004726328690396	0.6943505595398602	0.04452550419691163	0.995938368395401	0.9240647827585226	0.9999020950196134	0.02001705448919483	0.0200477069712326	0.1364187748341015	0.05281364563232884	0.3479750657916647	0.02000748794659985	0.02001259747267591	-1.341857562465768	0.6811842037623408	3.370707916797555	-3.828320829230053	-0.1229250848996782	4.422684396170847	0.4861669824235185	0.4809690180351514	-0.611888945676388	0.2569061723271339	0.6604810137055068	-0.6393078128642616	-1.053044030977719	-1.819166526979983	1.70831640263883	0.9219822626533027	0.7624124241107201	-0.3711126844418305	-0.3554206874365424	4.247647007543871	0.0009332041450424815	-0.04625557994091353	-0.1574772075366539	-1.659845775360446	1.021259303305092	-0.02174404020273237	-0.0002074176003301875	0.005263773597477805	0.8553405873984161	0.02454870687504034	-1.152282776835874	1.68013182110613	-0.2523026717706676	-0.0780863293617773	-0.06188930995134547	1.192256074910319	0.2461085123006475	1.557256978608135	1.370507249124476	0.4012891822197852	0.9928682154221502	-0.5348788468591402	-0.01374115930832318	1.352232213815185	0.09409868723562109	0.4548992767939375	0.2989226028120021	0.06052571545934528	-0.003164545057779364	-0.005809766991606511	-0.01095515955083094	0.0543623350686364	-0.2723960556286305	0.0643466948632045	0.05105628167932419
0.08400000000000001	0.98501215625719	0.8471855889329653	0.6148713416614773	0.5809752416111996	0.02037089452409149	0.1200178881069836	0.0227316865306749	0.1702275012416087	0.1038431314937559	0.1238958305434475	0.4954005097482967	0.5441934083674259	0.5616090646285058	0.5755627493515916	0.02003283035847114	0.0733752888669448	0.02000250706271831	0.02198561259785277	0.02000246311597525	0.02794884433729665	0.02012479149631236	0.4004610139038536	0.02000576969919358	0.0266762410684356	0.02001112003670659	0.5063112033399241	0.4670972448201101	0.2891727792176348	0.02016359944606135	0.08435691282953729	0.02004754922006548	0.09171465688545213	0.02001440997775449	0.0980683200146354	0.02144465799739298	0.3240556256008354	0.03572735049866338	0.0331789487890463	0.9999364697837071	0.8573624684794274	0.999988262215343	0.780310315806473	0.02002458925245756	0.2633753775838067	0.02041144125872831	0.3289915387877552	0.2570461114332876	0.2440855704771486	0.02006579104456501	0.03296533335620044	0.6449806030989875	0.6096497773518148	0.04242504883879582	0.05645484806726775	0.9407254449945224	0.2218003222528508	0.8734359007972649	0.1850658594542426	0.9862750719386741	0.3382825764638125	0.02002372303424268	0.03913952332129815	0.02006618685418498	0.01708067456411154	0.1348425056633308	0.06846597957828161	0.05191811608506677	0.07589367904454231	0.3699326448321934	0.1501395980026472	0.02001029594440529	0.0551951873279845	0.02001835753452444	0.05584148250803977	0.002163193100116014	-0.1483418991792546	-0.06518359985784401	0.04498175474525123	0	0	0.2555170944469813	-0.0265354516235071	0.0007162639218412722	-0.008235584562643807	-0.002174404546977153	-0.02745391860863016	1.127848648788706	0.2452521474014026	-0.1323274548210234	0.1351298761374786	0.08883948517327676	0.4808443565321769	-2.368334870338501	-0.1848055792816142	-0.08587548194233398	0.2373661661260587	0.2080613179981062	0.07729580100193879	2.797112300262207	-0.0805884746014618	0.07544184354546894	0.05976687515634643	0.1318905082660504	-0.1282197109048339	0.2339250139760589	0.0548510126899456	0	0	0	0	0.9999961280716698	0.757127962342551	0.02000588867627438	0.02000682658066374	0.1016127290694865	0.4414549998585752	0.6129500258742824	0.02006975467867641	0.02000245714961149	0.02000287113514302	0.02001650348772815	0.02000557993587857	0.02001223174979249	0.632923646421346	0.02021723385482686	0.02000534189770104	0.02000516392586031	0.0201703942067211	0.04109461650915688	0.9998686045297425	0.9999834030971043	0.02000813253534121	0.02000424894584308	0.2420384812185378	0.02009333670617535	0.6995413329575924	0.0452715867694836	0.9976930822516603	0.9305376800354971	0.999822195091488	0.02003387092742592	0.02009444537227402	0.1376567744974501	0.05357472591432957	0.3430813205335543	0.02001495801987962	0.02002488718585786	-1.373960225992553	0.8187940991552856	3.38571648643225	-3.70823143099123	-0.04438535883932477	4.627345074390223	0.5157343551691616	0.5051767766500722	-0.6237986600782739	0.2607870653204171	0.6709922230355004	-0.6208380039649172	-1.060454407308116	-1.829167475184702	1.719787437541312	0.9320399428624063	0.7714322794063923	-0.3709210110544797	-0.4065240767969315	4.412788498676243	0.004742707809381772	-0.02039007918644861	-0.1470780927820295	-1.702868287014748	1.10794307295037	-0.02481620494272818	0.0002083160773217201	0.004882645472196072	0.8523420282908994	0.02348712055100164	-1.233359446766195	1.815525136030646	-0.266806273597426	-0.08600753315706024	-0.08848385262063423	1.233536806655693	0.2266255002274406	1.627678759849027	1.423656059859957	0.4069522767539456	1.006308790012539	-0.5449922621947998	-0.01370087758533746	1.384642669313313	0.09885641398737843	0.4702099737369966	0.3120355796581396	0.05675620438174889	-0.003464072336168015	-0.005825903210518112	-0.007480197881864738	0.05687553157335441	-0.284726952341725	0.06439324869205003	0.05166945008027547
0.08600000000000001	0.9860706984318198	0.8463254833844455	0.6257264978296454	0.5899584388320435	0.02032413478248666	0.120030949593906	0.02238599018889924	0.1702104562323554	0.1035701958150954	0.1236141717079772	0.4910767201715132	0.5407495466533673	0.5656351639688277	0.5778618304253308	0.02003471430405426	0.07332214948968417	0.02000239401209607	0.02198649606113624	0.02000239124686116	0.02795826417511165	0.0201102793766098	0.4021617832771049	0.02000550445887937	0.02672215895263446	0.02001073952005855	0.5037633050037842	0.4809940634275074	0.292942823365195	0.02016139792486441	0.0838087393205391	0.02004193951183054	0.09153587436418185	0.02001301089725998	0.09790803932125679	0.02127586821481098	0.3265895530637559	0.03629759373429628	0.03366310398030092	0.9999346278613691	0.860686566254939	0.9999883081275015	0.7832093921572821	0.02002214171935821	0.2641947329071637	0.02035938353031033	0.3310167032181523	0.2556323682936083	0.2429855658984541	0.02006530696677557	0.03293802476451662	0.6490859085941226	0.6124503572492924	0.04289167818582593	0.05666293006460252	0.9448134515735371	0.2227436588251725	0.8777049329878513	0.1857031611735135	0.9872364824437692	0.3383915978268836	0.02002357194281881	0.03913227437446624	0.02006575409231011	0.01706901926445312	0.1350666576534049	0.06845394033756967	0.05208557482902137	0.07600993870855993	0.3676457696439477	0.1495569387325519	0.02001025411331022	0.05532388241545083	0.02001812599314624	0.05594538451434022	0.001851617713117101	-0.1632919633326366	-0.06507808445727591	0.0606046667621471	0	0	0.2554636069308059	-0.0269310032784436	0.0006985968482509466	-0.009432567107376756	-0.002229175834217757	-0.02731764115988459	1.128330803046572	0.2368054688837966	-0.1320541937426409	0.1381144412330871	0.08982653689109087	0.5062707966684953	-2.36870353651417	-0.1837371504952375	-0.0853937396696739	0.2444001675938133	0.2082330037859575	0.09455632251752966	2.796945346726328	-0.0864480882732899	0.07556470871188235	0.06308940745535276	0.1316281904730205	-0.1340742898057628	0.2340380969574043	0.05823721854597867	0	0	0	0	0.9999981681136951	0.771442760945255	0.02000281043027281	0.02000322470937367	0.1011814411248926	0.4351037818401584	0.619489491633321	0.02003852224613167	0.02000118334370447	0.02000139845707339	0.02000809722676349	0.0200027078640826	0.02000606388743724	0.662966189260658	0.02011120338692106	0.02000264082268532	0.02000257052646319	0.02008852835999591	0.04012204615651713	0.9999278813373917	0.9999916276310148	0.02000398790081403	0.02000204423912094	0.2402224612551658	0.0200460007579099	0.7042702988483328	0.04702641101270473	0.999429020356001	0.9375128955305111	0.9999186015855357	0.02001681485075647	0.02004672223231281	0.136714433840738	0.05324846869525131	0.3398774741131892	0.02000747053594922	0.02001230373823293	-1.401841901821559	0.9536468130906349	3.401957644430692	-3.57953384736133	0.03826698943518637	4.819146948434351	0.5455858456157084	0.5300790129385248	-0.6357886917593413	0.26572655192282	0.6822194240282553	-0.6007270005076484	-1.06748328659197	-1.839411802989108	1.73110768678388	0.9423319125369098	0.7806620482292682	-0.3710155317520328	-0.4530251633915899	4.569272570291973	0.008269168671565144	0.002964919461131852	-0.1344807021301713	-1.740112187532634	1.190438317038585	-0.02828857454548924	0.0006815811730151974	0.004541186094960295	0.8481809754238007	0.02242965323262801	-1.314656778716045	1.955885772789681	-0.2813282877174164	-0.09295927163477254	-0.07792585725273346	1.2974157181536	0.2501424165707514	1.696032374771698	1.475113322411604	0.4123529921376358	1.018678573413125	-0.5551507367263271	-0.01360438487002174	1.415617799657667	0.1096358812973239	0.4716563306045464	0.3253656699139219	0.05214232032101989	-0.00378974054733948	-0.005829719950978675	-0.004674899903606353	0.05936813226849721	-0.2981054141529481	0.06427261355315528	0.05221767361040832
0.08799999999999999	0.9870545148721966	0.8453757135127236	0.6368845917747658	0.5992477872848649	0.02028330482892424	0.1200507663399038	0.02208390124274603	0.1702378403175651	0.1033259188812459	0.1233583078971593	0.486672969761325	0.5372364845753406	0.5698586568021218	0.580321703884745	0.02003744325035687	0.07326227295985251	0.02000228517940933	0.02198836465841228	0.02000232027936058	0.02796702505668514	0.02009758124244477	0.4038527523274024	0.02000525324608104	0.02676595523970518	0.02001039462527799	0.5010521046676903	0.4959707176122481	0.297001789353834	0.02015965694116114	0.08323175546940104	0.02003703944031368	0.09134208266482681	0.02001178881131471	0.0977321005196455	0.02112767351633704	0.3292333887210048	0.03686821419704615	0.0341499693575036	0.9999319049547836	0.8641450514149508	0.9999883396168713	0.7862095412219692	0.02001998750610707	0.2650245893344961	0.02031394287214381	0.3330655448135221	0.2541774232269824	0.2418644138493368	0.02006470899031952	0.03291092913363419	0.6532399868773481	0.6153109708364189	0.04343742926787194	0.05689503278425673	0.9486696295236945	0.223681066503348	0.8821725081715392	0.1863677202551033	0.9881309874770691	0.3384906543916238	0.0200234092082114	0.03912434489490238	0.0200652436284516	0.01705735439029534	0.1352775096501428	0.06844681655037307	0.05225910660682225	0.07613108757291322	0.3651941953759307	0.1489464839604383	0.02001021639299073	0.05545216088131261	0.02001788855263795	0.05605029367204236	0.001509802951734329	-0.1785753782990789	-0.06494090973385053	0.0766347135715368	0	0	0.2554094576888192	-0.02719567264975777	0.0006785305694965119	-0.0106341711060218	-0.002283677331262831	-0.02718469684091689	1.128795491185696	0.2277896308723835	-0.1317750692308953	0.1409907121615135	0.09086480314027039	0.5320492247503699	-2.369069314467321	-0.1819120623391957	-0.08489778772934427	0.2515744125200826	0.2084402048558148	0.1128090141178054	2.79676617030253	-0.0928140845670074	0.07569416161770852	0.06635260829108067	0.1313543171035729	-0.1397698352596664	0.2341579800836254	0.06164924382833901	0	0	0	0	0.9999965055673318	0.787982856695993	0.02000539473625856	0.02000612959633919	0.101596630617303	0.4308989265475019	0.6264980126467369	0.02008675988431027	0.020002297119396	0.02000274151995789	0.02001590761094177	0.02000526918770644	0.02001202871475364	0.6912830529058501	0.02022004489917368	0.02000524044989074	0.02000513838455259	0.02015721935771227	0.04225501825734537	0.9998400127879884	0.9999830871496668	0.0200078324908443	0.02000395831661717	0.2383299104119421	0.02009058419384418	0.7092036597326524	0.04751381096957299	0.9992781220139901	0.9447159163572107	0.9998501034748314	0.02003338635080654	0.02009236253874573	0.1378495504762416	0.05401265811992925	0.3345278404859423	0.02001493875026033	0.02002433168979706	-1.425175326678885	1.083867809778174	3.41817188421116	-3.442178258466627	0.1248269329960383	4.997523504774835	0.5740015709999057	0.5548214148923221	-0.6467605473532697	0.2701544685450664	0.693513325980796	-0.5800150050865064	-1.075857326041256	-1.850262444186034	1.743119827154088	0.949179245332229	0.7899925216693635	-0.371152886689317	-0.4961883999991488	4.71893973065392	0.01149796688469433	0.02403901527649479	-0.1212830681295253	-1.772068650982705	1.268735458625354	-0.03155335751376717	0.001193450069895232	0.004223689230689999	0.8425417053371379	0.02136552342285923	-1.396661446720153	2.104446977109488	-0.295616615737293	-0.1010167112418183	-0.1041419608532998	1.343445000984104	0.2293356861754988	1.762066144349297	1.524728773737893	0.4174533807294719	1.029985954985353	-0.5661397326176463	-0.01348791678394818	1.44467635896231	0.122877136306805	0.4642810795906691	0.339292941977168	0.04679140605108106	-0.004144605068129832	-0.00583547770987115	-0.002564744366517577	0.06176473190903409	-0.3125224543599105	0.06397662708748757	0.0526766014819751
0.09	0.9879689233294858	0.8443440179841178	0.6483401202532726	0.6088312420071081	0.02024765697001042	0.1200768345367715	0.02181989344017798	0.170305377635301	0.103115587408449	0.1231312051445681	0.4822052693612356	0.5336658047977026	0.5742699076766417	0.5829338415794045	0.02004039696850289	0.07319540349195169	0.02000218710776371	0.02199131017711447	0.0200022557724354	0.02797518939189247	0.02008648871218724	0.4055311629363728	0.02000502791538587	0.02680762852210869	0.02001008993651649	0.4981772140230677	0.5124560276879943	0.3013787029262459	0.02015821588610122	0.08262635108660163	0.02003276127991586	0.09113289736903224	0.02001072200548849	0.09753938186206097	0.02099805225867522	0.3319809264449886	0.03744306049250847	0.03463899823140026	0.9999289596384141	0.867733134504172	0.9999883644182961	0.7893069644282791	0.02001810241521274	0.2658643552203019	0.02027427339145103	0.3351359487786925	0.2526465610155574	0.2407192309356169	0.0200641152305425	0.03288412515568341	0.6574232954815558	0.6182273005259392	0.04395820852937923	0.05715134172343808	0.9522577602440456	0.224596432663319	0.8868418762944931	0.1870605978161103	0.9889626477137661	0.3385783295682523	0.02002325583180094	0.03911567752360923	0.02006474790078918	0.01704569078169632	0.1354688020102875	0.06844316944544497	0.05243649820390445	0.0762567926625177	0.3625618688662955	0.1483060151483542	0.02001018321227825	0.05557966597348637	0.02001767014684471	0.05615603785468323	0.001137118413537346	-0.1941553845941421	-0.06477130008571061	0.09303299120367126	0	0	0.2553549175122262	-0.02732043527891116	0.0006560595994399168	-0.01183661779094306	-0.00233791914954619	-0.02705854769882594	1.129241597074004	0.2182271053256599	-0.131490313792872	0.1437426040216005	0.09195492806271366	0.5581188813588325	-2.369430659650682	-0.1792993631352666	-0.08438735487610032	0.2588793004614018	0.2086848912944662	0.132038695445102	2.796573742161542	-0.09970239172958517	0.07583007162558239	0.06954453788906806	0.1310692393310708	-0.145273048019681	0.2342847031955156	0.06507513318081093	0	0	0	0	0.9999983370343209	0.8027423488692712	0.02000259057358113	0.02000291806358499	0.1013038758453534	0.4248182246787343	0.6331938192281479	0.02005005372570729	0.02000110935795509	0.02000133714786397	0.02000784855335739	0.02000256257689314	0.02000597528763093	0.7345812837620896	0.02011241653528046	0.02000259706902093	0.02000256246647384	0.02008310542207777	0.04132318864672922	0.999909488428385	0.9999914382139534	0.02000386412189684	0.02000191333374919	0.2356824757903528	0.02004432594192125	0.7134996065610544	0.04777480540526926	0.9997400364215192	0.9521219525502884	0.9999305333388383	0.02001654933342352	0.02004554832580267	0.1367599863134432	0.05366307765610752	0.3306406000007955	0.02000746442928491	0.02001203846694689	-1.443652001658419	1.207969074369282	3.433185005024879	-3.296126093024272	0.2150693813457865	5.161956142519645	0.5996606776159057	0.5783913003910837	-0.6558199131946959	0.2727918675931409	0.704311866067959	-0.5596917602268254	-1.087069145186367	-1.861921641405079	1.756627242544415	0.9507403728642793	0.7993848541711484	-0.3710553657006539	-0.5349001829894501	4.863640328176737	0.01453639694881586	0.04321096755114708	-0.1058693364156081	-1.797692452486087	1.342673916038814	-0.0352786693155618	0.001758283945821228	0.003945080194278803	0.8356395456761492	0.02030721006591606	-1.478236593205628	2.276961673693243	-0.3097406484285021	-0.108302415741068	-0.09447753768612394	1.40234932713052	0.2522353358124155	1.825537237458924	1.572326643267355	0.4222586057616695	1.040243365946901	-0.5796194546738149	-0.01331470894028327	1.471149655314662	0.1322620089837488	0.4505964723282883	0.3535096996830636	0.0407884136591414	-0.004528068289576485	-0.005828935429320001	-0.001215179080833073	0.06388559205757298	-0.3281494677578065	0.06349644696595909	0.05305242230050893
0.09199999999999998	0.9888187648775459	0.8432385405632342	0.6600791894138909	0.6186988499439214	0.02021653030215712	0.1201087765955622	0.02158927537391852	0.1704095348481367	0.102937224396907	0.1229346319436813	0.4776858632060113	0.530049389462073	0.5788609728153763	0.5856894862689187	0.02004434772435365	0.07312130804687612	0.02000209276444266	0.0219954226554497	0.02000219206059479	0.02798282311433277	0.02007678577893365	0.4071943930782785	0.02000481397678969	0.02684718188430991	0.0200098144226883	0.4951391287136553	0.5306708784555858	0.3061276163621706	0.02015691150035697	0.08199298135022155	0.02002902439276566	0.09090833767710926	0.02000979075570685	0.09733058700508143	0.02088420619107596	0.3348358124460506	0.03801620572045832	0.03512907929311827	0.9999244972031635	0.8714452815351343	0.9999883716959223	0.7924973766378198	0.02001644517713667	0.2667134081602842	0.02023964733827135	0.3372258197003576	0.2510146401555966	0.2395436309363555	0.02006334653567345	0.03285767570677921	0.6616195422105005	0.6211935547567043	0.04438029413681476	0.05741940164462855	0.9556045766574283	0.2254814979604528	0.8916994519148687	0.1877814593764484	0.9897362930537866	0.3386534266185873	0.02002308554737703	0.03910621141348586	0.02006414995470606	0.01703403543041735	0.1356349747931176	0.06844142455997275	0.05261652115279625	0.07638641087859205	0.3597409572871874	0.1476330736492726	0.02001015403054302	0.05570601859669517	0.02001744739333357	0.05626244272581089	0.0007330099164938092	-0.2099925527824498	-0.06456855906054546	0.1097592892712164	0	0	0.255300275210063	-0.02729630671498747	0.0006311861335388818	-0.01303600847917961	-0.00239191842127541	-0.0269427503199241	1.12966805122922	0.2081420674894277	-0.1312001930737433	0.1463530796797184	0.09309742879484643	0.5844135557076097	-2.369785967396527	-0.175869939586242	-0.08386219122438075	0.2663030688227568	0.2089689971744565	0.15222448952765	2.796367002451558	-0.1071280930965655	0.07597228447231368	0.0726535309662651	0.130773376013647	-0.1505495793836719	0.2344182812915083	0.06850200687609295	0	0	0	0	0.99999680935049	0.8195445990408186	0.0200050014103246	0.02000558693671836	0.1017654107459221	0.4208301847521428	0.6403742647237678	0.02010828413246621	0.02000215937767933	0.02000262496045398	0.02001549756691494	0.02000499697629967	0.02001187634648822	0.7729815405754417	0.02021930238520946	0.02000516396205451	0.02000512823568987	0.02014614613200262	0.04339089519494518	0.9997912289425541	0.9999826413067047	0.0200076316854112	0.02000372158404913	0.2330561615595694	0.02008665613087824	0.7180282626359438	0.04693581944432293	0.9995981437771928	0.959399271633219	0.9998706728495855	0.02003281473166916	0.02008976970088432	0.1377470351448196	0.05441291830761013	0.3247395056235302	0.02001493503027004	0.02002382676772656	-1.456916156441082	1.328160089600918	3.448915748262416	-3.141364581894045	0.3087295042803657	5.312000703406865	0.6253765429155542	0.6007160287740733	-0.6651217616393528	0.2760196830845832	0.7153898245157687	-0.5383667921260585	-1.098719896475209	-1.874207238671162	1.770285678432787	0.9530060557183266	0.8089598752280406	-0.3711936213981448	-0.5699702922771007	5.003092945223863	0.01737182880761671	0.06065891037632315	-0.09075351642508701	-1.817804208974255	1.412242453479958	-0.03877933468855677	0.002360409702938652	0.00369307646365163	0.827361238272479	0.01924560322057929	-1.55985611151002	2.476446840622387	-0.323581969317932	-0.1163911073702311	-0.1202181602483139	1.450793278062447	0.230387873996847	1.886130086090383	1.617717776968715	0.4267404349060486	1.049452911480258	-0.5965568181590769	-0.01313338773738799	1.494600900207101	0.1346281183159299	0.4339802167533862	0.3672769413082468	0.034213279757569	-0.004943343898339787	-0.005827220389830547	-0.0006625249106291956	0.06567785837890487	-0.3449951413574594	0.06282415812252361	0.05333728996878106
0.09399999999999997	0.9896086368769837	0.8420673353467363	0.6720809504328004	0.6288400757461716	0.02018935502266209	0.1201462568249503	0.02138779410269312	0.1705470777957314	0.1028007465031824	0.1227722679196743	0.4731328955937354	0.5263997003157819	0.5836136561688401	0.5885793794766546	0.02004766160469799	0.07303883263406333	0.02000200771160108	0.02200078783793905	0.02000213410663461	0.02798999109758057	0.02006831088335746	0.4088397804407201	0.0200046218900758	0.02688461908247907	0.02000957115711183	0.4919388282895306	0.5512785118844351	0.3113166691812179	0.02015585157986878	0.08133242399340983	0.02002576181383864	0.09066820332666919	0.02000897788339034	0.09710474497592057	0.02078465738403199	0.3377945261996704	0.03859156315785604	0.03561959630462374	0.999919620952223	0.8752755753969489	0.9999883722179849	0.7957762251357391	0.02001499552431169	0.2675710965164423	0.02020942012405363	0.3393330573437395	0.2493054019098331	0.2383317197997505	0.02006258904494861	0.03283165477267967	0.6658265954090574	0.624203812825572	0.04477680547287493	0.05768880149545282	0.9587178509295485	0.2263314855153807	0.8967732523116531	0.1885305185710787	0.9904555423391974	0.3387148442026663	0.02002292511662055	0.03909588445676814	0.02006357210253735	0.01702239710369334	0.1357765182896279	0.06844008043003581	0.05279940544797102	0.07651933116848186	0.3567350313894715	0.1469253368714259	0.02001012880263998	0.05583082865220206	0.02001724313166627	0.05636932359531794	0.0002970046809533784	-0.2260449251346169	-0.06433207181375437	0.1267722230341702	0	0	0.2552458374869731	-0.02711437947712434	0.0006039202675956336	-0.01422834347600841	-0.002445699478506987	-0.02684094712394937	1.130073834204021	0.1975603745170177	-0.1309050076759923	0.148804227619486	0.09429268473975655	0.6108617428375718	-2.370133576825819	-0.1715967109033131	-0.08332207259610466	0.2738317707299099	0.2092944089671041	0.1733396573688109	2.79614486205049	-0.1151053695623529	0.07612062290488261	0.07566826959695015	0.1304672156073879	-0.1555641976149646	0.2345587027203257	0.07191609940455936	0	0	0	0	0.9999984748259547	0.8341597416582102	0.02000241445740331	0.02000267626180231	0.1016913317456189	0.4151255867527736	0.6469597180849336	0.02008206273339878	0.02000104496299116	0.0200012815586863	0.02000768435727444	0.02000243496972655	0.0200059091954413	0.8383509151616529	0.02011283453883068	0.02000256445228977	0.02000255831730856	0.0200792197274176	0.04249688911869252	0.9998757233927917	0.9999911730898118	0.0200037827380936	0.02000180611195573	0.2307734214205287	0.02004231248141456	0.7222991973929893	0.04822324749122722	0.9998380528756091	0.9679063354580012	0.9999394595411978	0.02001627200474585	0.02004423781403701	0.1366149049224188	0.05407359631104697	0.3206083567144223	0.02000747023148168	0.0200118045339692	-1.464606856657782	1.446763164803881	3.467051440327706	-2.977899813863348	0.4055193192958576	5.44724992234516	0.6541192902233147	0.6214267758917145	-0.6766797367114524	0.282313102535429	0.7274759593929532	-0.5148806560421265	-1.108294910139264	-1.886910740986671	1.78301361983147	0.9618117890183635	0.8188810679308637	-0.3717655242567109	-0.6005851012759865	5.135813611415481	0.0200863134620575	0.07666664341002996	-0.07166125206224074	-1.830861666509922	1.476750087164205	-0.04257803341421341	0.00301054128419794	0.003479534818443972	0.8178059351425458	0.0181915183978559	-1.640334019971919	2.723019861337102	-0.3369242561132471	-0.1238357236846444	-0.111302428440084	1.506862100283462	0.2526360829111121	1.943572803113796	1.660691424539685	0.4308889614854389	1.057608611235816	-0.6153600346011138	-0.01288514312206207	1.51523874797239	0.1352487005716507	0.415956462910012	0.381878656246787	0.02712943602193219	-0.005389197632494611	-0.005811553740466616	-0.0007764531652744141	0.06722079003052009	-0.3628635582572828	0.06195121280845816	0.05352637493181744
0.09599999999999999	0.9903427234504004	0.8408387994499098	0.6842828437746717	0.63923282740714	0.02016562635950568	0.1201890335009368	0.02121184480754419	0.1707153318465433	0.1027034798342944	0.1226477839575109	0.4685600443835701	0.5227300358792617	0.5885126762657733	0.5915928839492085	0.0200672980373095	0.07295546809205937	0.02000192592544353	0.02200748789457764	0.02000207685781581	0.02799675976574372	0.0200609018351039	0.4104647360627426	0.02000443918730917	0.02691994765169849	0.02000935218171205	0.4885782338043386	0.5749773208479202	0.3170613513391679	0.02015470511446821	0.08064548885129075	0.02002291231372979	0.09041262485991146	0.02000826838358847	0.0968626630532109	0.02069737472266411	0.340859027346089	0.03916331300610752	0.03610965140637265	0.999911579679271	0.8792172088571484	0.9999883507396196	0.7991383851503352	0.02001372294080788	0.2684367281671593	0.02018303621315524	0.3414555496626375	0.2475517582940635	0.2370821679333302	0.02006167343620873	0.03280614474725133	0.6700452856567353	0.627252836065841	0.04523099546716911	0.05796230431916844	0.9616165303387365	0.2271451203110347	0.902071117860232	0.1893093596131344	0.9911245307750971	0.3387616448894769	0.02002275159334823	0.0390846322837034	0.02006290240058374	0.01701078742583036	0.1358935666340263	0.06843793935475581	0.05298614334621392	0.07665520747279253	0.3535548844942083	0.1461811317291712	0.02001010870028072	0.05595368470962537	0.0200170375961493	0.05647647940711236	-0.0001712837477497616	-0.2422681722449297	-0.06406130735349716	0.14402934608367	0	0	0.2551919287572874	-0.02676585958422939	0.000574280182422648	-0.01540954249592716	-0.002499294017951978	-0.02675685868354291	1.130457979930662	0.1865095409479245	-0.1306050948295314	0.1510773559023239	0.09554092713700349	0.6373868282173829	-2.370471775056949	-0.1664547806067424	-0.08276680490500142	0.281449254528558	0.2096629536934781	0.1953514595016705	2.795906204425222	-0.123647433163986	0.07627488742971957	0.07857784071853277	0.1301513177774552	-0.1602809697023132	0.2347059274501989	0.07530280900987404	0	0	0	0	0.999997059780064	0.8498947135134766	0.02000468679851352	0.02000515611411076	0.1022141202429084	0.411449528992359	0.6540526069965783	0.02037062076626948	0.02000204044226738	0.02000252009798846	0.02001524820080419	0.02000475979623609	0.02001177030688986	0.901135395658072	0.02021582511483621	0.0200051100729769	0.02000512179116104	0.02013982562457035	0.04449652504998732	0.9996919923799577	0.9999820203384293	0.02000750617864338	0.02000352812207393	0.2287124542572314	0.02008266405306396	0.7268614107279806	0.04868675821374484	0.9997301564173532	0.9759056045226473	0.9998862604308626	0.02003228877292951	0.02008717504526322	0.1375563126414251	0.05484479230857529	0.3146136993295462	0.020014964863119	0.02002339828545905	-1.466513648605974	1.562273792865881	3.484871244463315	-2.80577701158666	0.5051061040003637	5.567345569156098	0.6849415816621375	0.6376178878332349	-0.6886671714395011	0.2902529886264413	0.7396335772136881	-0.4917392572145412	-1.117460283590927	-1.900474134618173	1.797166064194377	0.974180396489685	0.8292735895571591	-0.3710907625301338	-0.6273009726055285	5.254618803942085	0.02266827540603418	0.09137001359343641	-0.05287345458151593	-1.83777949920311	1.535853718297907	-0.03966846387970791	0.003695283852193784	0.003293761379004112	0.8069294978535083	0.01713697427085695	-1.720150172577284	3.032076179525065	-0.3499597546252924	-0.1318352236878984	-0.1364580537971374	1.556580670861342	0.2299259642402823	1.997469684475515	1.701029293645642	0.4346837294648582	1.064707586996361	-0.6341975479743829	-0.01262247906618539	1.533366071608354	0.1387310912073026	0.3976274574794957	0.3970587887335394	0.01959638248909722	-0.005868560245367594	-0.005798571528793354	-0.0014594702536832	0.06863387279975224	-0.3814635057654381	0.06087016003894811	0.05361223225615467
0.09799999999999999	0.991024998553502	0.8395613315619838	0.6966166504620477	0.6498442230510829	0.02014491024762193	0.1202368950404547	0.02105816309088511	0.170911846116887	0.1026681629915897	0.122569895050176	0.4639822262680874	0.5190527278957601	0.5935370637294795	0.5947186758500823	0.02007568864118514	0.07285968553125999	0.02000185221602187	0.02201560071288956	0.02000202481879617	0.02800319445638359	0.02005443217017785	0.4120666703817603	0.02000427512898388	0.02695317553394921	0.02000915883016549	0.4850597717770485	0.603229421443463	0.3235414661578974	0.02015382304148817	0.07993328409061277	0.02002042490364944	0.09014158213029314	0.02000764914044526	0.09660353164580754	0.02062100919837933	0.344026954261341	0.03973557186300909	0.03659868955762278	0.9999026700198803	0.883262971232768	0.9999883221597318	0.8025784284339473	0.02001261014697664	0.2693095789681749	0.0201600047289064	0.3435911658085089	0.2457759772116588	0.2357958944974793	0.02006079373968998	0.03278124431300155	0.6742714098171425	0.6303356799878813	0.0458172496190411	0.05824883764800344	0.9643122223231326	0.2279221271468419	0.9075814908411615	0.1901185493683739	0.9917464536966893	0.3387929622145002	0.02002258962640677	0.03907239938587639	0.02006226406587705	0.01699921905947181	0.1359869585504597	0.06843394919922216	0.05317724784581157	0.07679383041852861	0.3502052727718216	0.1453991104416238	0.02001009215242422	0.0560741648799778	0.02001685007954736	0.05658370051219744	-0.0006721509527722342	-0.2586157723052999	-0.06375582056181314	0.1614872411537455	0	0	0.255138890877613	-0.02624210255780375	0.0005422922798700085	-0.01657546701194113	-0.002552741249709977	-0.02669427718259722	1.130819578998947	0.1750187079773999	-0.1303008298256905	0.1531531080718421	0.09684222908514538	0.6639073130881313	-2.370798801684513	-0.1604215330692772	-0.08219622859055678	0.2891371474755302	0.2100763868042056	0.2182210572024444	2.795649887657313	-0.1327664503329746	0.0764348571656799	0.08137177505392514	0.1298263145750761	-0.1646634642285891	0.2348598854669989	0.07864676219355432	0	0	0	0	0.9999985905854832	0.8630902135554888	0.02000227047934683	0.02000247826428264	0.1025839882181272	0.406109579873145	0.6603849029025712	0.02035416228691664	0.02000098918732605	0.02000123205528915	0.02000759493865287	0.02000232500773369	0.02000585432892903	0.9985914910026052	0.02011453086370726	0.02000254802776162	0.02000255584893098	0.02007591505081863	0.0436404343678627	0.9997966558675023	0.9999908052336731	0.02000372880583121	0.02000171900979538	0.2267828805844106	0.02004037764492744	0.7310200597796999	0.05114432367625578	0.9998853666607003	0.9844532197110151	0.9999463165939487	0.02001601873724558	0.02004294991035457	0.1363844246957679	0.05452023870485689	0.3102671802332594	0.02000749285251033	0.0200116100861674	-1.462428223754591	1.672573141077795	3.50086379374753	-2.625066560004098	0.6071333324139112	5.671958119047885	0.7169110927214943	0.6461035647783056	-0.7005389166018722	0.2979497523319194	0.7512041450105935	-0.470172418737666	-1.128230098282382	-1.914695100254419	1.813675920226173	0.9856175526464261	0.840011136176574	-0.3687049091066251	-0.6494799939900455	5.353708546141489	0.02517966435533616	0.1049787756954958	-0.0248245029473559	-1.838458420072208	1.58888918604614	-0.04302987044181157	0.004422707556463252	0.003145596432305776	0.7947918198360019	0.01609120867256983	-1.798079873425234	3.441964503138814	-0.3621338620900185	-0.1392654414052165	-0.1281355603508744	1.610683167790198	0.2516355151756932	2.047555774116906	1.738495938799747	0.438101861836812	1.070727633466803	-0.6519125475416905	-0.01227796239235083	1.549044101334091	0.1484918597727063	0.3794666105804703	0.4118748802144719	0.01166134812525466	-0.006371936969402781	-0.00577030748523751	-0.002605002548084708	0.06997649748740883	-0.4006438440576762	0.05957281044660789	0.05358955341761786
0.09999999999999999	0.9916590783879199	0.8382436271592715	0.7090433520215152	0.6606353884162689	0.02012682041662998	0.1202896977593317	0.02092398354752417	0.1711345850251059	0.102693451213055	0.1225492497449458	0.459414965783197	0.5153804824558779	0.5986703548972353	0.597944244707274	0.02026836615824937	0.07283568551620359	0.02000178118084884	0.02202519941719048	0.02000197343071926	0.02800936082015872	0.02004878089917344	0.4136430513367744	0.02000411900285239	0.02698431368915961	0.02000898245119354	0.4813868422357881	0.6328144565638997	0.3308049128074603	0.02015347177041838	0.07919739797878131	0.02001825412421082	0.08985533135239145	0.02000710850215686	0.09632827198482881	0.02055406837794067	0.347299107710848	0.04030295186389325	0.03708628677973883	0.9998839149124314	0.8874044842855073	0.9999882649687494	0.8060902967008672	0.02001163338121067	0.2701888747756508	0.02013990168982116	0.345737736494872	0.2439777016974846	0.2344751711045027	0.02005978054423369	0.03275703286884687	0.6784957656283132	0.6334472774747856	0.04651748967460399	0.05855903024683934	0.9668205071472937	0.2286633356823677	0.913270378736752	0.1909558347888264	0.992324862012936	0.338808051904342	0.02002241626629805	0.03905911413827474	0.02006154033670972	0.01698770414526751	0.1360547929695267	0.068427222075491	0.05337262684199277	0.07693506316094653	0.3466877373923006	0.1445782121038376	0.02001008148644709	0.05619182715194431	0.020016664065598	0.0566907603431376	-0.001205797434467856	-0.2750392148158172	-0.06341525406066885	0.1791016032048294	0	0	0.2550870828159202	-0.02553465007764343	0.0005079912793778794	-0.01772194366336736	-0.002606088035240974	-0.02665706058452662	1.131157781885717	0.1631186143177741	-0.1299926272320361	0.1550115986238452	0.09819649600426333	0.6903370875013136	-2.371112853414412	-0.1534767066601559	-0.08161022305976168	0.2968748558082763	0.2105363799185292	0.2419034473873582	2.795374746601136	-0.1424734626918426	0.0766002907649754	0.08404008134157157	0.1294929112455213	-0.168674972892621	0.2350204752946426	0.08193189009258708	0	0	0	0	0.9999972747966495	0.8778786838098713	0.02000442078964584	0.02000478878822634	0.1032579931960032	0.40282867035385	0.6672747675936638	0.02327524269043703	0.02000193491359523	0.0200024262164259	0.02001513118805003	0.0200045559320429	0.02001164946877822	0.9997386859930926	0.02022237685324864	0.02000509544518028	0.02000511461933789	0.02013510549482934	0.045574775956095	0.9993958148134449	0.999981154264575	0.02000741145356434	0.02000337103195741	0.2247333516330248	0.02007881323926957	0.7353559458664636	0.05175713337913518	0.9998013385726158	0.9919860776695382	0.9998983958929629	0.02003178636194087	0.02008456055252409	0.1372481087529047	0.05530034109842236	0.3040160181928392	0.02001502390381495	0.02002304678669504	-1.45184370537415	1.777239734770867	3.523162496895225	-2.435889205038696	0.7112043977413558	5.760795755583559	0.75130041046706	0.6500000053252503	-0.7194994039661254	0.3056616109584803	0.7642424936647175	-0.4427689434601241	-1.139288491013869	-1.929017393285131	1.824680739626813	0.9943972884413929	0.8500925234560329	-0.3709945095600538	-0.6675374873918467	5.434388525185178	0.02760945476499417	0.1175946514685624	0.004370147523208012	-1.832716955583717	1.63563067461583	0.03211408186327479	0.005181169841200334	0.00302543451425748	0.7813761338501176	0.01504724723054739	-1.874617686547502	3.815408010358288	-0.3736411057787804	-0.1470432719712685	-0.15258630737251	1.660807205116377	0.2284850351062024	2.093220361595277	1.77285427695325	0.4411287359251063	1.075662127488079	-0.668647505100029	-0.01193348897108548	1.562119636472096	0.1623903612082128	0.3618291571981181	0.4251544539465681	0.003368747307635608	-0.006920910020007771	-0.005745119374525266	-0.004196438451192487	0.07124366948160697	-0.4203405560042017	0.05805226165303093	0.05345095811123054
0.102	0.9922483975125542	0.8368944120455787	0.7216064011280864	0.6715813722130911	0.02011102716176002	0.1203473194045151	0.02080680673790337	0.171381678224937	0.1028069374881178	0.1225983298002222	0.454891421989381	0.5117313729586263	0.6038915215396907	0.6012566138834933	0.02067480670143376	0.0729683171054067	0.02000171698476465	0.02203635308243002	0.02000192664383692	0.02801532319421334	0.02004384762694679	0.4151913621296878	0.02000397874103156	0.02701337324468496	0.02000882598056696	0.4775633514972633	0.659448108460724	0.338648623595649	0.02015330754009676	0.07843900431022946	0.02001636035649219	0.08955402803064867	0.02000663682448285	0.09603624373228603	0.02049540306865833	0.3506736231733868	0.04086993186947637	0.03757210928646818	0.9998698411271374	0.8916336415491856	0.9999881999117204	0.8096676068329448	0.02001077854954669	0.2710738080027303	0.02012235325029159	0.3478930619607196	0.2421405865777654	0.2331212289269284	0.02005881063409899	0.03273357902123261	0.6827039388922792	0.6365821533550101	0.04728423774263194	0.05889872381199361	0.9691528063376468	0.2293698414892222	0.9190789035750936	0.191817924781265	0.9928625589811464	0.338806222627122	0.02002225371480476	0.03904469593491067	0.02006084932685302	0.01697625461431037	0.136094840293867	0.06841687276877292	0.05357210591966328	0.07707874550106703	0.3429936312431989	0.143717287979795	0.02001007356570057	0.05630621975391895	0.02001649501406281	0.05679742347706034	-0.001772324901557849	-0.2914882456106054	-0.06303933989424812	0.1968273241928841	0	0	0.25503688023581	-0.02463526888565686	0.0004714202600454788	-0.01884478848177041	-0.002659389013187824	-0.02664912750237807	1.131471802125459	0.1508415775059306	-0.1296809417694171	0.156632577749281	0.09960345680037501	0.7165857874320992	-2.371412088842111	-0.1456024613828859	-0.08100871109640152	0.3046396037564951	0.2110445084674996	0.2663474459742949	2.795079595220786	-0.1527783117836673	0.07677092741045369	0.08657328706078218	0.1291518865045204	-0.1722787597102862	0.2351875627064976	0.08514152092666251	0	0	0	0	0.9999986935716253	0.892274778055116	0.02000215013351954	0.02000230607409329	0.1041926194579597	0.3983405633764071	0.6732711818621967	0.02424154930060509	0.02000093723846274	0.02000118619285429	0.02000756210023501	0.02000222978471467	0.02000579791882781	0.9999431442138365	0.02011995830657696	0.0200025631954644	0.02000255961430231	0.02007172524890326	0.04475994423396056	0.9994497652459021	0.9999902982330708	0.02000367262846086	0.02000164661437331	0.2224188120915847	0.02003836639262528	0.7391175636446609	0.05368884819506023	0.9999129551158648	0.9984153444055234	0.999951713369959	0.02001575449674799	0.02004155655418192	0.1359804482320086	0.05498142448869758	0.2991681422719342	0.02000752580314047	0.02001145052775107	-1.434279627455787	1.876282508959846	3.557914538186576	-2.238395934955868	0.8169046733843996	5.833593904349017	0.7880448084404489	0.6547750400983133	-0.7497669895990769	0.3139110239609452	0.7802958146266293	-0.4040137511882579	-1.149332889766778	-1.942598132716479	1.824213386047119	1.00028744579148	0.8588755528460736	-0.3825309750032019	-0.6809614455014465	5.511038884824254	0.03000457748811376	0.129370934506267	0.04494418256957312	-1.814772580925857	1.675594560420452	0.1083845841021594	0.005976988664615618	0.00294154125099675	0.7667289321322427	0.01401293828749743	-1.948518964732435	4.009223369160605	-0.3845122761934079	-0.1542883578882523	-0.1446935694410717	1.713249644345021	0.2498851164753753	2.134553367381016	1.803855775226133	0.44373195889905	1.079474896459719	-0.6853668488108149	-0.01151849112706378	1.572233861608626	0.1771288614059485	0.3447918595317369	0.4347915616013183	-0.005246170865786423	-0.007503417100304845	-0.005705301518990554	-0.00622702658911516	0.07242583192417297	-0.4406982947965348	0.05630082370251366	0.05319069025791152
0.104	0.9927960813240848	0.8355226461004637	0.7343012379353833	0.6826773184083147	0.02009723567991007	0.1204096856175628	0.02070451446389404	0.171651558307706	0.1030067731858775	0.1227299635744894	0.4504317177184097	0.5081278719751425	0.6091840947543975	0.6046420471842239	0.02140575162103335	0.07330069215966153	0.02000165451391685	0.02204912534491403	0.02000188013749312	0.02802114539200523	0.02003954311077239	0.4167091441575793	0.02000384510428966	0.02704036796228037	0.02000868389388018	0.4735941827258378	0.6839979597644478	0.3467654886494233	0.02015473034886628	0.07766031002032631	0.02001471336697355	0.08923806468837142	0.02000622708036331	0.0957284912099813	0.02044373079262743	0.3541502718359186	0.04143135223360997	0.0380560178250492	0.9997454003868472	0.8959371636162237	0.9999880978013703	0.8133033194821789	0.02001002461102083	0.2719635124822253	0.02010703559717292	0.3500548823131119	0.2402557917405422	0.2317334150039135	0.02005769912274154	0.03271096637440309	0.6868848356846586	0.6397341233926448	0.04808230089379239	0.05926684832230271	0.9713222778769715	0.2300429639599965	0.9247144197004635	0.1926864251276688	0.9933625982943697	0.3387868746355263	0.02002207680098987	0.03902907597484855	0.02006005903483606	0.01696487937944609	0.1361044530489115	0.06840201733584562	0.05377570768855799	0.07722471513378433	0.3391198436527351	0.142814960017619	0.02001007140707068	0.056416872380278	0.02001632933837629	0.05690343716195488	-0.002371733019759402	-0.3079111473685673	-0.06262790105909093	0.2146185824362852	0	0	0.2549886750113675	-0.0235359917842605	0.000432630660956038	-0.01993983114468545	-0.002712706716021406	-0.02667445204728255	1.131760919455838	0.1382214834631385	-0.1293662688816636	0.1579956202719708	0.1010626557121467	0.7425592220265662	-2.371694633358986	-0.1367834533498267	-0.08039166316492678	0.3124065114483398	0.2116022393458105	0.2914957123828847	2.794763229052956	-0.1636895683652476	0.07694648789560228	0.08896248992050636	0.1288040923631892	-0.1754383322558513	0.2353609796079201	0.08825848487991853	0	0	0	0	0.9999974725336668	0.9073398471785119	0.02000420654598507	0.02000446803451779	0.105073738808062	0.3957051543939456	0.6798767557781	0.02919103004005889	0.02000183354598607	0.02000233703702375	0.02001511528677625	0.02000437918568157	0.02001156184290883	0.9999274535500738	0.02024692213768912	0.02000517374887372	0.02000514142422783	0.02012753978750197	0.04663077982192538	0.9962473406190138	0.9999799765515209	0.02000728225627088	0.02000323748723823	0.2200806543351312	0.02007465507542854	0.7430974118313444	0.05382866320111367	0.9998453849506672	0.9986774613808569	0.9999080248357685	0.02003123627080278	0.02008162314951655	0.1367382630067526	0.05577026573176282	0.2925132134213513	0.02001509832284968	0.02002276156141309	-1.409982084591816	1.970047458925521	3.593018228506561	-2.032797191022242	0.9237996505298539	5.890130130622069	0.8244268888381501	0.658354745059438	-0.7793058960387808	0.322468362580497	0.7962315814923653	-0.3657580625905903	-1.159790658097276	-1.956838168860546	1.824088784329004	1.006516547127913	0.8678339595327774	-0.3934543242730326	-0.690088318813988	5.584350923586464	0.03235402262922416	0.140381534406483	0.08692386651392515	-1.787108441815934	1.708694799127126	0.2318575469150138	0.006799767085673128	0.002885258251534459	0.7508473688282331	0.01298240930059332	-2.020295719448282	4.088562275943824	-0.393941727130095	-0.1617032925057465	-0.1683105771344701	1.762940405109374	0.2265710669578606	2.167585164955111	1.831256794109909	0.4458999883405559	1.082157014032848	-0.7025192505405805	-0.01109228818634579	1.57921379388221	0.1908213063630531	0.3284458211181041	0.4315648079118546	-0.01414996706811008	-0.008122666718074852	-0.005670823281651236	-0.008702564660419972	0.07353096207839069	-0.4617443941375585	0.05431228603744849	0.05280150908304351
0.106	0.9933050975287817	0.8341372958026705	0.7470586298451514	0.6939107580773662	0.02008519513724171	0.1204767351095842	0.02061519643428258	0.1719427766359261	0.1033222803121589	0.1229574339949614	0.4460637401771753	0.504591629019975	0.6145342874873966	0.6080868441832288	0.0224259423144023	0.07386378756779753	0.02000159784845936	0.02206357633778968	0.02000183768560812	0.02802689017643348	0.02003578698167603	0.4181939643210807	0.02000372497007739	0.02706531206326127	0.0200085583854229	0.469484698798727	0.7066652186360105	0.354946746772944	0.02015668958608903	0.0768629074870362	0.02001327902174722	0.08890776535853456	0.02000587059359882	0.09540454619951384	0.02039832003738638	0.3577273344887386	0.04199187647003361	0.03853775927988008	0.9990192723762878	0.9002877761766156	0.9999879874934572	0.8169900667093463	0.02000936315389384	0.2728570897542111	0.02009366444011195	0.3522208991294231	0.2383239227833659	0.2303109311514011	0.02005664015222858	0.03268927426056146	0.6910294152580024	0.6428968602237098	0.04891635162288736	0.0596617133612431	0.9733393461845111	0.230684042885611	0.9299641805610714	0.1935328555606562	0.9938274284744989	0.3387494480843529	0.02002191087224785	0.03901218239836774	0.02005930624704238	0.01695358922738747	0.1360819805143988	0.06838178602421585	0.05398236563706535	0.07737275879002781	0.3350678086201179	0.1418698832298576	0.02001007134633503	0.05652330597849824	0.02001617945307848	0.057008539739765	-0.003003916855043479	-0.324255070996646	-0.0621808528190874	0.2324289418529156	0	0	0.2549428746452075	-0.02222916178723636	0.0003916822269618206	-0.0210029384932474	-0.00276611167469801	-0.02673705791547813	1.132024482956414	0.1252937865627208	-0.1290491448388058	0.1590803484211637	0.1025734452415246	0.7681598990569971	-2.371958584253088	-0.1270069315068382	-0.07975910146884968	0.3201487348598523	0.2122109186831627	0.3172848330863094	2.794424427820116	-0.1752144694018815	0.07712667584574143	0.09119943028775401	0.1284504533035741	-0.1781177426512612	0.2355405231753482	0.09126523537092165	0	0	0	0	0.9999987889513776	0.9197870394598534	0.02000205261454103	0.02000215313302984	0.1066619915570878	0.3920045320197464	0.6856549841496327	0.03025022000362348	0.02000088644324421	0.02000114205267913	0.02000757041083293	0.02000214633918716	0.02000575867147785	0.9999745680677543	0.02013356699678779	0.02000263115018538	0.02000258390417176	0.0200659442993664	0.0458590321453706	0.9820266251984737	0.9999896426500827	0.02000359132951167	0.02000158459008621	0.2176861882905608	0.02003627045724909	0.746551849043218	0.05587392317051215	0.9999307302363936	0.9995954035212482	0.9999559940673771	0.02001548233317838	0.02004007122590061	0.1353747165226769	0.05544115959141609	0.2873834950018049	0.02000756885829065	0.02001132419542484	-1.379343874485169	2.058894620700868	3.615970676324176	-1.81933755981641	1.031447292067452	5.930212438026229	0.8582625561760204	0.6570861544988061	-0.7963420498222084	0.3310631335392364	0.8088908451922363	-0.3402527904407631	-1.172193815440434	-1.973348647519323	1.836480569971336	1.015957370289223	0.8783381801053738	-0.3939743742177956	-0.6945286336548017	5.644188606520141	0.03469177130584743	0.1507360877304606	0.1410206774775015	-1.748123859501518	1.73503922454379	0.3290459024681345	0.007654970962935947	0.002864004539159675	0.7337753690017329	0.01196268553423709	-2.088715966893366	4.081795822287186	-0.403247491638656	-0.1685984180476075	-0.1606812141522467	1.813742680882856	0.2477548283765142	2.176020273418849	1.854809857130588	0.4475966957984037	1.083661974454377	-0.7200283832075559	-0.01059828221043701	1.582985956889967	0.2038548832238149	0.3127396134606066	0.4138982704695864	-0.02331602473083877	-0.008777230458781498	-0.005620241274742629	-0.01160195260146058	0.07447460111111251	-0.4834228199996421	0.05207978414424772	0.05227743604853594
0.108	0.993778147124674	0.8327474649471422	0.7597406755294863	0.7052344722786152	0.02007467975946406	0.1205484379104408	0.02053723105474725	0.1722540998342952	0.1037550985095995	0.1232959427784772	0.4417958272382612	0.501139419152537	0.6199329371802661	0.6115779521810629	0.02368960459582465	0.07460810793452269	0.02000154190834645	0.02207976020945763	0.02000179507654097	0.02803261932361168	0.02003251297253424	0.4196434559309004	0.02000361011470472	0.027088222679833	0.02000844359484682	0.4652412078213411	0.7276203892040981	0.3630490718374131	0.02015942052500385	0.07604817331185711	0.02001203999733496	0.08856366149331509	0.02000556388339976	0.09506557923009525	0.02035805640971447	0.361403724292139	0.04254647094661842	0.03901737490056927	0.9971519157816902	0.9046132162218273	0.9999878334293315	0.8207198366069939	0.02000877369601185	0.2737535769140316	0.02008199242291964	0.3543887388996331	0.2363438428918189	0.2288530463461406	0.02005544816410948	0.03266857941934073	0.695129820878858	0.6460639188990329	0.049774482251527	0.06008151245778388	0.975215228569574	0.231294348449696	0.9348710172715955	0.1943381487911236	0.9942596750911324	0.3386934527741008	0.02002173195037324	0.03899394177022921	0.02005845919184573	0.016942394764356	0.1360245387148833	0.06835531670291134	0.05419096244244277	0.07752246116601287	0.3308415011762393	0.1408809070321174	0.02001007763493995	0.05662502540470084	0.02001603467784364	0.05711245237543484	-0.003668664913837386	-0.3404663974571644	-0.06169820384602059	0.2502114559252664	0	0	0.2548999016090941	-0.02070747779056872	0.0003486429144388225	-0.02203003729034677	-0.002819682512217749	-0.02684101164563997	1.132261914181793	0.1120955082539502	-0.1287301464337262	0.1598666789848927	0.1041349800436913	0.7932876132091141	-2.372202015979264	-0.116262841867614	-0.07911110373270169	0.3278376479636568	0.2128717598014234	0.343645451771083	2.794061958150762	-0.187358858817659	0.07731117906737081	0.09327657123013068	0.1280919649166583	-0.1802819083532445	0.2357259552149341	0.09414398167614917	0	0	0	0	0.9999976565203251	0.9312883064022324	0.02000402532907443	0.02000417291535479	0.1078676508900044	0.3898146737877949	0.6921112157491212	0.03511298237464054	0.02000173157703642	0.02000224967103861	0.02001515605555088	0.02000422160654484	0.02001147871462029	0.9999608496340675	0.02026294429916808	0.02000536475802711	0.0200052081743717	0.02011747731171271	0.04766719304991291	0.9625333837897054	0.9999785188275477	0.0200070871861292	0.02000312239210451	0.2152401252637858	0.02007045326628077	0.7502315447815355	0.05591908164160811	0.999874653135102	0.999427637150395	0.9999156459674544	0.02003070087336379	0.02007864075234105	0.1360153180808248	0.05621795897718277	0.2805079322489634	0.02001519766061291	0.02002254183484496	-1.342158907555778	2.142196061118755	3.631769916291808	-1.598328134843093	1.139409659256809	5.953699174999516	0.8891364539310705	0.6549888972862807	-0.804784513058689	0.3395658589824147	0.8195407800583829	-0.3226055999055992	-1.186233925971235	-1.991714312413375	1.856346793279625	1.026406770179171	0.8895207312913642	-0.3894526008159452	-0.6945688765489904	5.674625455783898	0.03700733146435227	0.1604864045554931	0.1979622295577748	-1.703075354086332	1.755005797956329	0.4130825055041786	0.008532645877974931	0.002869621001498484	0.7155188151465397	0.01094892489141936	-2.154302769723277	4.009629216892275	-0.4112733690190819	-0.1755078278883453	-0.1833325360856188	1.862267555689747	0.2244452328161875	2.142412649775002	1.874279464590175	0.4488098761752777	1.083979967931557	-0.7379202032886054	-0.01009501556544048	1.583535638140195	0.215755363963449	0.2976724595886912	0.3904276053919734	-0.03271872614676363	-0.009469718375796691	-0.005575134254509208	-0.01494057433516473	0.07518968181997444	-0.5056438041163711	0.04959811401981688	0.05161156694276305
0.11	0.9942177941106418	0.8313622032450887	0.7722040379283579	0.7165794352498529	0.02006549877305631	0.1206247711803067	0.02046916063928072	0.172584377565233	0.1043347695509822	0.1237606055085034	0.4376353409292738	0.4977812910876315	0.6253677600275409	0.6151027134187405	0.02522029276216779	0.07552996686450661	0.02000149086004522	0.02209772794998385	0.02000175602580969	0.02803839383579851	0.02002965650396007	0.4210552886439558	0.02000350665978185	0.02710911807433193	0.02000833994116939	0.4608704491265772	0.7470166909162242	0.3709538664361888	0.02016283130016577	0.07521781517035434	0.02001096364374582	0.08820623685936901	0.02000529752020905	0.09471129349352392	0.02032254599925487	0.365177476846455	0.04309998236838121	0.03949469952065835	0.9940734202688311	0.9088261125802995	0.9999876716295081	0.8244843054608326	0.02000825423529772	0.2746519808700392	0.02007180354870984	0.3565559857480927	0.23431886997337	0.2273591198975787	0.02005432033461121	0.03264895761640964	0.6991767695080748	0.6492287934162603	0.05066492716368207	0.06052438468881463	0.976959211809044	0.2318750952038295	0.9394356729576299	0.1950929926528551	0.9946614752320653	0.3386184292685616	0.02002156499348407	0.03897427996272695	0.0200576582006795	0.0169313066712651	0.1359319542848121	0.06832177612442705	0.05439998174165147	0.07767328891539729	0.3264472192087697	0.1398470288667571	0.02001008552500623	0.05672152821483178	0.02001590434204818	0.0572148875909992	-0.004365658047486331	-0.3564911276549945	-0.0611800571194394	0.2679187740274836	0	0	0.2548601925791025	-0.01896404100590657	0.000303588746941925	-0.02301713576172602	-0.002873506020104388	-0.02699041451630117	1.132472710284548	0.09866522105249628	-0.1284098900823698	0.1603351001969371	0.1057462122390467	0.8178400997239736	-2.372422985675488	-0.1045439281134036	-0.07844780650772774	0.3354430724315413	0.2135858315385858	0.3705024621358121	2.79367457642994	-0.2001271302677248	0.07749967108929021	0.09518717678639635	0.127729691784696	-0.1818969547693897	0.2359170018384464	0.09687683477673437	0	0	0	0	0.9999988768155167	0.9396428070984345	0.02000196206830767	0.02000200598506251	0.11017769195474	0.3865051356757621	0.6976476880971028	0.03686417174088273	0.02000083403019817	0.0200010980273672	0.02000758833997171	0.02000207011995034	0.02000568086470327	0.999984312625926	0.02018088641131579	0.02000274691572855	0.02000261514290562	0.02005902026062059	0.04694086016455291	0.9451517377620504	0.9999888476083635	0.02000347434062904	0.02000153122779683	0.2128374375112722	0.02003420229563921	0.7533385623377158	0.05815540408782002	0.9999428587572635	0.9997766937060802	0.9999593891310548	0.02001522614107666	0.02003860960795353	0.1345758454259213	0.05586876546695408	0.2752246740848356	0.02000762549119891	0.02001122924006463	-1.298094391626889	2.219242941271761	3.64800071997611	-1.370116155840013	1.247249015538874	5.96048061305724	0.9172171708425545	0.6569734640385813	-0.8108136713169427	0.3480058561704525	0.8300226414233427	-0.3056541788397989	-1.201235120287378	-2.011102435077383	1.876132883079905	1.035599963372643	0.9003399090399539	-0.3869798607203889	-0.6899584675628577	5.663389740876539	0.03932445218822963	0.1697090773093276	0.2671520457353914	-1.654342214595345	1.768739382962697	0.5038381828048105	0.009438066493377814	0.002909240993301717	0.6961265108873875	0.00994794239396123	-2.215874165231407	3.889292905816589	-0.4177132886643825	-0.1818964122385682	-0.1758011245419097	1.9111165338725	0.2455038078444595	2.064525402417047	1.88943505825707	0.449505264893628	1.083058824484814	-0.7559750082092147	-0.00952532120190637	1.580790096373158	0.2270949614932902	0.2831620692987379	0.3643535691397798	-0.04233739508279798	-0.01019851088010155	-0.005513567150911163	-0.01866038689216813	0.07558746231906997	-0.528281641967926	0.04686158318082732	0.05079798009977397
0.112	0.9946263724802114	0.829990568508658	0.7843519936160989	0.7278602401438125	0.02005747818307968	0.1207057297743401	0.02040974384555189	0.1729326071472405	0.1050623408055295	0.1243663571424868	0.4335932528207839	0.4945248922790507	0.6308265779538287	0.6186488454858794	0.02693902359891855	0.07660370769904222	0.02000143950868051	0.02211752436281167	0.02000171631342209	0.0280442736868168	0.02002716642807076	0.4224272124263642	0.02000340703953397	0.02712802034055466	0.02000823547049009	0.4563800381996527	0.7649839589983445	0.3785827535564126	0.02018384980382971	0.07438280609247677	0.02001004217295815	0.08783615741963742	0.02000506897107576	0.09434298303570279	0.02029086938778119	0.3690467165686137	0.04364743627462594	0.03996988781423336	0.990037174081036	0.9128474846063747	0.999987459441352	0.8282745595160561	0.02000778391595089	0.2755512427138513	0.02006290883044926	0.3587201419733999	0.232255385974622	0.2258292712615599	0.02005307780647395	0.03263048399918806	0.7031625777534046	0.6523848841536694	0.05159571306559565	0.06098980468146103	0.9785809067950633	0.2324273478259064	0.9436865277959051	0.195795312318884	0.9950350880657867	0.3385239727310082	0.02002138816396681	0.03895312203969425	0.02005677675876273	0.01692033806249427	0.1358028167742151	0.06828043362437047	0.05460892590328364	0.07782460859430766	0.3218928435292204	0.1387675913413496	0.02001010061726388	0.05681229928570296	0.02001578053850743	0.05731554162174667	-0.005094469032006174	-0.372275279771777	-0.06062661064125691	0.28550324914236	0	0	0.2548241975913932	-0.01699240077309047	0.0002566036339777847	-0.02396034445255745	-0.002927677220870951	-0.02718939406990018	1.132656447088847	0.08504301230131969	-0.1280890304288257	0.160466968075374	0.1074058878819802	0.8417137236290066	-2.372619538830134	-0.09184581371813243	-0.07776940806279641	0.3429335328166322	0.2143540469463541	0.3977752473832982	2.793261031749107	-0.2135221702959793	0.07769181281987575	0.09692537530156342	0.1273647647611574	-0.182930570178149	0.2361133533980109	0.09944596133862656	0	0	0	0	0.9999978246714178	0.9477493964245264	0.02000384550869795	0.02000388097063033	0.1117649158913368	0.3847836707316388	0.7038400826565148	0.04124660933300433	0.02000162473312709	0.02000216120513874	0.02001518296658764	0.02000407476409257	0.02001125860834686	0.9999738186926438	0.020545654101602	0.02000563826070989	0.02000526778369965	0.02010658973777684	0.04868685003331383	0.929285249094029	0.9999767706114721	0.02000681804482917	0.02000302329025833	0.2104407457956744	0.02006640072644342	0.7566863438337625	0.05839876055266018	0.9998950654418601	0.9996372595393707	0.9999217030677852	0.0200302123018468	0.02007577839913188	0.1351216982141068	0.05663651832069558	0.2682484387826484	0.02001532625960742	0.02002238348577634	-1.247182191641179	2.290533094864054	3.664756418841793	-1.135117232473094	1.354540306604241	5.950495332942101	0.9434265454105144	0.6635825276755509	-0.8140961817930158	0.3572717247617967	0.8404229539256262	-0.2896402468032341	-1.216483214852363	-2.031471635161036	1.895849234807809	1.04626261743883	0.9110959696613553	-0.3850188221025075	-0.6809419109259141	5.61046737850576	0.04163265563175078	0.1784382556251534	0.3390511335150735	-1.601346097761702	1.776376627417591	0.5649644100558795	0.01036131817957631	0.002974959832968018	0.6756098844995984	0.008955796615214008	-2.273955001883767	3.733721738340448	-0.4159243053939009	-0.1881626336738671	-0.1973572573354046	1.957754723532431	0.2223089063021167	1.950888317377846	1.90006466597494	0.4496677639797176	1.0808893447793	-0.7738423907455325	-0.008946829855942286	1.574751858321814	0.2383031255791072	0.2691783275320154	0.3379034096894439	-0.05215175816096571	-0.010965833906249	-0.005455649934439987	-0.02274249590745291	0.07568161134593937	-0.5512031641635178	0.04386637476005244	0.04983038212586562
0.114	0.9950060973384817	0.8286414852254931	0.7961110687230563	0.7389948227626125	0.02005047469578773	0.1207913123508261	0.02035787107861266	0.1732978422464606	0.1059562041032595	0.1251235443622751	0.4296783664140882	0.4913782127464877	0.6362889355399035	0.6222038712789437	0.02887334071063909	0.07780863434223935	0.02000139244162337	0.02213919162122642	0.02000167980308794	0.02805031851260071	0.02002499357898666	0.4237570274153209	0.02000331713736564	0.02714495358428288	0.02000813821109602	0.4517779595760786	0.7816414014637156	0.3858730810751725	0.02020486494186662	0.07353978298927497	0.02000924459725298	0.08745405680229933	0.02000487060905325	0.09396052043244986	0.02026285016522055	0.3730089431402618	0.04419330323390629	0.04044240679511484	0.9852205722314161	0.9166098337857905	0.9999872397531923	0.8320814106941767	0.02000736718324852	0.276450276570283	0.02005514426554443	0.3608786682199907	0.2301652306957118	0.2242644178782081	0.02005191105301122	0.03261323083856854	0.7070757102414018	0.655525510051329	0.05260803767873973	0.06147896367586297	0.9800884948765046	0.2329520982177743	0.9476399385150976	0.196445035398349	0.9953823765567043	0.3384097029796815	0.02002122415480109	0.03893039263531427	0.02005594888415043	0.01690950207569505	0.1356391979339892	0.06823064706322107	0.05481804056617959	0.07797586208713032	0.3171888685475481	0.1376421571865256	0.02001011681016152	0.05689681816982924	0.02001566984982696	0.05741408226512196	-0.005854563046712224	-0.3877652785414369	-0.06003815790644963	0.3029170471374562	0	0	0.2547923790961127	-0.01478659802130686	0.0002077791433717006	-0.02485589652012783	-0.002982299411045592	-0.02744209603675862	1.132812782043004	0.07127041004186989	-0.1277682582525934	0.1602448239917778	0.1091125450299416	0.8648041974840532	-2.372789715094092	-0.07816703976713621	-0.07707617066907158	0.3502765311637069	0.2151771525982245	0.425377979340379	2.792820068985916	-0.2275453006139966	0.07788725431329055	0.09848618589753186	0.1269983774318489	-0.1833523711556878	0.2363146647801415	0.1018337458262418	0	0	0	0	0.9999989560058526	0.9535064210473507	0.02000187403297837	0.02000186364836673	0.1146895755790708	0.3819244931471806	0.7088622372296012	0.04364872912466565	0.02000078088948323	0.02000105427301546	0.02000759439406302	0.02000199995240958	0.02000553883299669	0.9999887858449291	0.02041350517628134	0.02000290147630501	0.02000264107807657	0.02005191158308384	0.04799996554973613	0.9150047790764518	0.9999878855915642	0.02000332754620674	0.02000148622693779	0.2081937833130599	0.02003224256572779	0.759335690254223	0.06137588568128753	0.9999515022954825	0.9998462887830289	0.999962102173616	0.02001499523925916	0.02003721763756249	0.1336460840736303	0.05629115342834608	0.262929657857192	0.02000769663466973	0.02001116593037788	-1.189482343681285	2.356401651570455	3.681996514585629	-0.8937817757477609	1.460860167078186	5.923710053048714	0.968554842601514	0.6751239308562256	-0.8142074286017473	0.3680704195813116	0.8507672630830038	-0.2749021428268315	-1.231401980531017	-2.05283079895381	1.915619993672321	1.060807529808034	0.9221052584160906	-0.381674306644198	-0.6674251126136379	5.519444333887781	0.04394934296942302	0.1867266661603149	0.4186262784014131	-1.544741428126177	1.777543137480106	0.6355833671813866	0.0113082038502334	0.003074150435928268	0.6540301836914143	0.007979576174347322	-2.327445308634072	3.553985867188555	-0.4203151877287097	-0.1938978404117534	-0.189760875254916	2.004074767946697	0.2428934805984985	1.80757575284543	1.905970053411414	0.4492695352570188	1.07741885314598	-0.7908984771588434	-0.008305037097649882	1.565261961767337	0.2512370971341645	0.25564020931944	0.312008722779688	-0.06214499711223961	-0.01177001328495949	-0.005380993427523078	-0.02707860866075532	0.07554452615925078	-0.5742317874215616	0.04060836003155825	0.04868643662134367
0.116	0.9953589853119456	0.8273237330967046	0.8074624627201733	0.7499193338537375	0.02004435417040445	0.1208815248346786	0.02031259266464502	0.1736792331021432	0.1070203848117652	0.1260428230246053	0.4258997058240751	0.4883482945932462	0.6417362534655906	0.6257545939231334	0.0309497180545801	0.07912852570392837	0.02000134467267456	0.02216276623267286	0.02000164245493619	0.02805658742650046	0.02002309782020914	0.4250426334780673	0.02000323020482242	0.0271599471614974	0.02000803106811334	0.4470729702173409	0.797091962023607	0.3927882173722429	0.02031222859515689	0.07272867978187872	0.02000857086245998	0.08706072663100031	0.02000470035389915	0.09356531741733362	0.02023770427952123	0.3770614273197244	0.04473232516296528	0.04091219536070394	0.9798060353848148	0.9200622471809858	0.9999869599456053	0.835895173894765	0.02000698362085317	0.2773479346260996	0.02004836564270288	0.3630289451913217	0.2280476597604399	0.2226661274147144	0.02005064953573105	0.03259726902546115	0.7109025739947217	0.6586434836904571	0.05372347855072505	0.061996277983243	0.981490235144363	0.2334501812431185	0.9513185309952371	0.1970441034220191	0.9957052862158992	0.3382752847267731	0.02002105306737183	0.03890601621530948	0.02005505313637	0.01689881146253319	0.1354414918001215	0.06817198101605225	0.05502774104796625	0.07812667727767476	0.3123436827595168	0.1364706610046192	0.02001014094120027	0.05697455612849053	0.02001556732384107	0.0575101920697197	-0.006645298828194537	-0.4029083426053928	-0.05941508817753571	0.3201122615245199	0	0	0.2547652109375576	-0.01234120688461614	0.0001572142387492016	-0.02570016765944443	-0.003037484190757893	-0.02775267677195066	1.132941457018695	0.05739027987778048	-0.1274482978101872	0.159652729125466	0.1108645130854252	0.8870073280228907	-2.372931554128388	-0.06350906812399125	-0.07636842239178622	0.3574388392999957	0.2160557184621676	0.4532199681436465	2.792350431983021	-0.2421962209082501	0.0780856365597019	0.09986551852260729	0.1266317819343452	-0.1831342768770078	0.2365205559874414	0.1040229597328362	0	0	0	0	0.9999979740501022	0.960045857220985	0.02000367262220073	0.02000360317982979	0.1167265837899938	0.3806670177814253	0.7145383649307422	0.04752223365631521	0.02000151960435444	0.02000207506059888	0.02001517802758117	0.02000394147672092	0.02001090926762892	0.9999803728260588	0.02194108636770136	0.02000598303665606	0.02000531133691239	0.02009560737459462	0.04967757495967227	0.90270269999092	0.9999746314939107	0.020006504177655	0.02000294207842115	0.2057653755527793	0.02006258263894778	0.7621590147548626	0.06218624144504022	0.9999098750156519	0.9997346457565439	0.9999265650675618	0.0200297733991228	0.02007305931951214	0.1341344818415287	0.0570664087562656	0.2559118497881412	0.02001548299271122	0.02002228997155561	-1.124743571017801	2.41488631276061	3.706468752467223	-0.6466228735146804	1.565797357172594	5.880129467809763	0.9918700345362274	0.6951966116285287	-0.8168361433437418	0.3791849984315198	0.862430664497616	-0.2547517817413621	-1.246540464195949	-2.074145818749759	1.928377101212475	1.075201603848607	0.9324938236930329	-0.382464658875982	-0.6496107565496209	5.400395850830752	0.04626256299831434	0.1945940120875714	0.5011425760569475	-1.484584718440223	1.772073478542904	0.6799291285477862	0.01226867121127598	0.003199047948810727	0.631400958289324	0.007016130101505944	-2.376865737047543	3.358530516650803	-0.3840044095883267	-0.1993921876347895	-0.2100976691986985	2.048012331346771	0.2195784910097507	1.640952533157159	1.906976688442608	0.4482919633647099	1.072640069519553	-0.8072794708873868	-0.007655482343816625	1.552099599790385	0.2664584385571904	0.2425109610083118	0.2872483538945019	-0.07230025974274475	-0.01261284953105834	-0.005310276297086004	-0.03162198192686789	0.07524330906770733	-0.5972651912458449	0.03708544929506475	0.04739954334832508
0.118	0.9956869500699769	0.8260458681190099	0.8184851604164924	0.7605956309454134	0.0200390094239104	0.1209763732744642	0.02027306487741328	0.1740759651595242	0.1082516493003717	0.12712650221146	0.4222862035361122	0.4854483893894747	0.6471453429906638	0.6292874279648418	0.03313717044062189	0.08052502893934013	0.02000130086152136	0.02218828229472554	0.0200016080976864	0.0280631394587947	0.02002144311340014	0.4262819950208131	0.02000315169195739	0.02717303305595976	0.02000793001648986	0.4422741166437666	0.8114312730747166	0.3993018825182738	0.02047695303211574	0.07196456327242148	0.02000799106889122	0.08665693531590221	0.02000455276317424	0.09315740729705813	0.02021543855190875	0.3812009643389849	0.045268334963095	0.04137815079373702	0.9739278694278674	0.9231622292814692	0.9999866722217137	0.8397059455108052	0.02000664213381383	0.2782430457529348	0.02004244830886149	0.3651683169993593	0.2258875943773066	0.2210350311286939	0.02004946731709264	0.0325826646218987	0.714623487264605	0.6617311179487486	0.0549058008044131	0.06254483742910377	0.9827932891917539	0.2339223614860628	0.9547391863700351	0.1975948765738506	0.9960054382141417	0.3381204035713212	0.0200208943526527	0.03887991714716504	0.02005421349340445	0.01688827756351088	0.1352106881520629	0.0681040705532535	0.05523801017105107	0.07827674389547498	0.3073606744251242	0.1352530768865197	0.02001016539592856	0.0570449815344448	0.02001547641101663	0.05760356161879635	-0.007465930692743267	-0.4176528760106237	-0.05875788648870341	0.3370410411467893	0	0	0.2547431772433789	-0.009651373925047491	0.0001050149721739067	-0.02648969561251773	-0.003093351477636462	-0.0281252965691541	1.133042300830078	0.04344668444138235	-0.1271299033952502	0.1586766218796832	0.1126599138683602	0.9082198109112495	-2.373043101399586	-0.04787623940252662	-0.07564655819849893	0.3643868187535127	0.2169901286407307	0.4812060847790111	2.791850866855647	-0.2574729540476344	0.07828659322991084	0.1010601429050046	0.1262662839179227	-0.1822508963415286	0.2367306131135412	0.1059969414022297	0	0	0	0	0.9999990254503031	0.9670483428137909	0.0200017966349502	0.020001734760929	0.1199633156790338	0.3787516875949209	0.7188892040368643	0.04966860599421154	0.02000073051053399	0.02000101245339981	0.02000758821206585	0.02000193714028356	0.02000536317634201	0.9999912375293395	0.02173299705868586	0.02000309461073184	0.02000266546209691	0.02004545112749725	0.04901862956185791	0.8906016134577268	0.9999867031207569	0.02000316855926508	0.02000145041486015	0.2031627191332406	0.02003032582641861	0.7640921532892641	0.06478480063175039	0.9999578792209214	0.9998823913440892	0.9999642863927221	0.02001477266264162	0.02003584863727374	0.1326065387084599	0.05672111009955231	0.2504329544231686	0.02000777671376504	0.02001113128271135	-1.052806556155538	2.464316197711481	3.742879920701638	-0.3941855198152614	1.668946854990637	5.819783445634558	1.012413120463446	0.7263748210790734	-0.8261635904988281	0.3894631756128613	0.876302872279846	-0.2243078557299865	-1.262502116977112	-2.09475244230206	1.929152350579205	1.08547626283238	0.9415586023736857	-0.3918431399299831	-0.6275782107200293	5.27651023752928	0.048585413371424	0.2020753382372771	0.5826964781379851	-1.414274097936339	1.759561443460643	0.7129063316816496	0.01324910064250794	0.003357325144752421	0.6078012489969472	0.006072742211049764	-2.421228869909313	3.154661482082422	-0.3723863294441082	-0.2043420506729075	-0.2022821372512219	2.091070681165851	0.2391408530948931	1.456078171518969	1.902932273154702	0.4467160224490423	1.066505026742591	-0.823907806568504	-0.006948402745528688	1.534808907146824	0.2819140119016273	0.2297197244722675	0.2637571659244783	-0.08260299235525358	-0.01349262918807595	-0.005224334195387552	-0.03631357088992637	0.07480031490561392	-0.6203232367648647	0.03329541680589464	0.04594084617689038
0.12	0.9959917338651594	0.8248161242955249	0.8292265094242736	0.7710278107905915	0.02003433828595704	0.121075864634501	0.02023856236998419	0.1744872836268675	0.1096530897254001	0.1283742484065181	0.4188494827831207	0.4826953837510813	0.6524955565834449	0.632788043218156	0.03537068425223578	0.08196547992992564	0.02000125648245131	0.02221576947444731	0.02000157293678553	0.02807003409027674	0.02001999838621271	0.4274732011322168	0.02000307568192104	0.02718425004174236	0.02000782005042741	0.4373910906041734	0.8247431742347083	0.4054049707113817	0.02078192697108278	0.07127003754580147	0.02000751298013103	0.08624358673547032	0.02000442777781895	0.092738310123631	0.020195335907689	0.3854238940173966	0.04579561491067013	0.04183981441736975	0.9676002405402498	0.9258747542838329	0.9999863117329882	0.8435034523696119	0.02000632382852246	0.2791343861518101	0.02003728232961726	0.3672940584511904	0.2236790763688022	0.2193701322226985	0.02004819150283673	0.03256947748837147	0.718223014249733	0.6647798163136271	0.05612362960228895	0.06312318604924168	0.984004766776847	0.2343692619111525	0.9579209363807893	0.198100061557667	0.9962845083593558	0.3379447843707677	0.02002072697218569	0.03885202005625838	0.02005330492840858	0.01687791127987098	0.1349458607174493	0.06802662637242032	0.05544866382338802	0.07842578656198958	0.3022442580253762	0.1339893508179148	0.02001019715119473	0.05710755963630087	0.02001539428101219	0.05769383881622157	-0.008315611261084809	-0.4319488771887563	-0.05806713341532596	0.3536557312409208	0	0	0.2547267712460842	-0.006712856449036272	5.129414360284145e-05	-0.0272211991037091	-0.003150029508391813	-0.02856411269674991	1.133115231492346	0.0294847201262235	-0.1268138552654085	0.1573046904405417	0.1144966641178523	0.9283400752316642	-2.373122413890092	-0.03127570940797875	-0.0749110404797392	0.3710867717268422	0.2179805728996204	0.5092372441009202	2.791320125389274	-0.2733717955962731	0.07848975236641799	0.1020676492631003	0.1259032368208747	-0.1806799268065459	0.2369443896386245	0.1077397848592536	0	0	0	0	0.999998103581877	0.9743267041238141	0.02000353654147656	0.0200033648323886	0.1223941801039489	0.3781491766312103	0.7239008056081671	0.05280860945898517	0.02000142308601364	0.02000199375742823	0.02001515799701709	0.02000382365590895	0.02001056752369237	0.9999841572853333	0.02447216344854958	0.02000641661144459	0.02000537025448241	0.02008498729061897	0.05061666077001153	0.8781719384679423	0.999971998784431	0.02000618433445055	0.02000287907152496	0.2005026696418432	0.02005875193263982	0.7662501333491659	0.0651927611569363	0.9999209483378958	0.9997894639375541	0.9999304832416265	0.02002932021800605	0.02007030027693484	0.1330151970068587	0.05749523691933599	0.2432941684101763	0.02001564626191281	0.02002224572346277	-0.9744559401855686	2.507210533968833	3.780607808761519	-0.1370729874558278	1.769934038996896	5.742741752120056	1.031147034891284	0.7631945368427382	-0.8336741720164998	0.4006500791961742	0.890120241449521	-0.1940662349527896	-1.278385629246464	-2.115880971865755	1.928801680625836	1.0946706272336	0.950316064981699	-0.4022598235660356	-0.6014896023399149	5.15627860433289	0.05090548324956945	0.2091804220498529	0.6652095842604112	-1.337685153061839	1.739854690148493	0.7238768837215288	0.01423978888036209	0.003541647136601547	0.5832455269471349	0.005147221421742398	-2.461038203066464	2.947953563727705	-0.3144136267511103	-0.2089494529685564	-0.2212847223503482	2.131404990498166	0.2152866816093944	1.253495435037529	1.893711931208951	0.4445212354047936	1.059009713313098	-0.8410820908624099	-0.006238212308581435	1.513163706377468	0.2962476128343139	0.2172311431536559	0.2416601858794395	-0.09303830484426116	-0.01441087229328562	-0.005142660914682865	-0.04115569996130169	0.07421935778205307	-0.6434071417513737	0.02923814519687562	0.04430719169690767
0.122	0.9962749899446576	0.8236424038589009	0.8396628115573953	0.7812210912404259	0.02003025940172437	0.1211800017799905	0.02020844302002319	0.1749124526256677	0.1112104082285944	0.1297815888223753	0.415615452872005	0.4801058497731505	0.6577687336368002	0.6362420361333297	0.03758947991140192	0.08340591751375573	0.02000121586143702	0.02224525531963776	0.02000154062295876	0.02807733125852004	0.02001873712423325	0.4286144203686561	0.02000300706015306	0.027193640413992	0.0200077176474014	0.4324337766064854	0.8371061644736157	0.4110952057625868	0.02120584473478678	0.07066917738555016	0.02000710594362021	0.08582156332961478	0.02000432030053728	0.09230820434868202	0.02017754460818304	0.3897261785917155	0.04631732751742944	0.04229549905105446	0.9608828538400562	0.9281659088135106	0.999985943667176	0.8472772751200904	0.02000603950687269	0.280020714010733	0.02003277282307915	0.3694034178866783	0.2214550123335346	0.2176717695802651	0.02004700176615046	0.03255776585632892	0.7216959749337545	0.6677810192368621	0.05735843552197757	0.06372852318407363	0.9851309123534857	0.2347914436969633	0.9608793058110083	0.1985623895251596	0.9965439055351675	0.3377481708727744	0.02002057151303256	0.03882225003492643	0.02005245501052953	0.01686772380190565	0.1346491146356881	0.06793941619099918	0.05565878841740585	0.07857348985838566	0.297010354207025	0.1326796102768836	0.02001022828729504	0.05716175865983728	0.02001532208149525	0.05778066833395062	-0.009193395153155178	-0.4457483883137021	-0.05734350449948741	0.3699090362437462	0	0	0.254716494018262	-0.003522060830093399	-3.829081548985077e-06	-0.02789159568671349	-0.003207654823672311	-0.02907327080541212	1.133160258080421	0.01555033196039445	-0.1265009546968347	0.155527760589628	0.1163724800022913	0.947269207856443	-2.373167565641155	-0.01371737475385492	-0.07416239871541645	0.3775053446758176	0.219027039390702	0.5372109718981827	2.7907569685436	-0.2898872721820205	0.07869473798381597	0.1028864188492996	0.1255440352228221	-0.1784025677957123	0.2371614081697158	0.1092365410881456	0	0	0	0	0.9999990848839112	0.9798082077869094	0.02000173998407001	0.02000162716438752	0.1257718169820744	0.3771486128781745	0.72763181731175	0.05413388710273858	0.02000068548701358	0.02000097384190405	0.0200075776801986	0.02000188273300615	0.02000520734426188	0.999992719598749	0.02432701289163091	0.02000333474961543	0.02000270263011185	0.02004003723061439	0.04997203121417573	0.866983541787661	0.9999852969520781	0.02000301382829691	0.02000142438227355	0.1984984796724047	0.02002851516006004	0.7677867036884664	0.06760097604634968	0.9999626806654529	0.9999040764032706	0.9999660285926874	0.02001455169473396	0.02003450323746109	0.1314553385376079	0.05713486841032191	0.2379654896491313	0.0200078581436106	0.02001111859415029	-0.8906660450497141	2.545999509460962	3.808248837036638	0.1240810731328262	1.86840105564449	5.649102940022193	1.048861374793675	0.7996526997061421	-0.8302333583162806	0.4142940175870167	0.9015089272092003	-0.1752449251083589	-1.293544472978199	-2.13894298965449	1.938892682225672	1.106409677365752	0.9598392711704581	-0.4054248192286198	-0.5716200203952424	5.034468830156618	0.05323077496425543	0.2159300908495321	0.7422734974178079	-1.251364111329369	1.712993386682159	0.7148666405171069	0.01524739993933026	0.003760109740812324	0.5578336768368412	0.004247243111161451	-2.495454699468162	2.743208153702519	-0.281689658875645	-0.213002688298075	-0.2131115051824953	2.170355203075045	0.2332978157255862	1.035910823703174	1.879221918896912	0.4416987150906729	1.050116931891241	-0.8568689106877703	-0.005472523291795198	1.487377185633755	0.3088696242634529	0.2049860321461308	0.2208880561919511	-0.1035927123818979	-0.01536535907599413	-0.005045516030146363	-0.04606647860704677	0.07344543912229953	-0.6662523746805851	0.02491684120648618	0.0424955466093611
0.124	0.9965382233586386	0.8225320874694994	0.8496992490792432	0.791155554049838	0.02002669521558672	0.1212887841852553	0.0201821530818465	0.1753507700466627	0.1129292733272102	0.1313439130594735	0.4125849007686688	0.4776918661599222	0.662950717735096	0.6396354374115125	0.03976973475628696	0.08481817025362828	0.02000117506891412	0.02227676444872159	0.02000150777644042	0.02808509288377645	0.02001763546715478	0.4297039757089428	0.02000294082702908	0.0272012553833201	0.02000760962311279	0.4274125561869143	0.8485898235813464	0.4163815099910922	0.0217896248472917	0.0701623064087971	0.02000678475421698	0.08539186104063359	0.02000423226300641	0.09186870229256555	0.0201614265435824	0.394103217306714	0.04682763193825994	0.04274460513487317	0.9538739646654761	0.9300114044948978	0.9999854950620404	0.851016784443709	0.02000577244314468	0.280900749378463	0.02002883637196621	0.3714935950176211	0.2192378171798887	0.2159443031434803	0.02004574635632682	0.03254759098097303	0.7250367505557198	0.6707266769312678	0.05861311000681958	0.06435778495535871	0.9861778499611497	0.2351893475976932	0.9636305297598258	0.1989844948807498	0.9967850710969398	0.3375303434443089	0.02002040876345337	0.03879053377980508	0.02005154743689385	0.01685772641983238	0.1343199051374014	0.06784231246940337	0.05586750792459513	0.07871941432051181	0.2916758109169615	0.1313246654175892	0.0200102659513758	0.05720705085259466	0.02001525878499114	0.05786371388496785	-0.0100982434556716	-0.4590059503886939	-0.05658776938341815	0.3857541958810941	0	0	0.2547128531418438	-7.60804752935728e-05	-6.022958500617234e-05	-0.02849801871642406	-0.003266372236322699	-0.02965689461466644	1.133177482259254	0.001690117265314164	-0.1261920184011027	0.153339660815477	0.1182848832275067	0.9649118950734064	-2.373176653169283	0.004786202329303433	-0.07340122843488638	0.3836099505904438	0.2201293083783517	0.565022009147901	2.790160170021247	-0.3070121078431742	0.07890117163758903	0.1035156121472039	0.1251901074944149	-0.1754039274997165	0.2373811625222601	0.1104734166400651	0	0	0	0	0.9999982126490368	0.9839926056886935	0.02000344220790569	0.02000316907039608	0.1285958448158492	0.3770193179439746	0.7320723516161958	0.0567902317306398	0.02000133915740228	0.02000192078549546	0.02001513569243473	0.02000372382867356	0.02001027466277409	0.9999865142302825	0.02784104456457348	0.02000694728987076	0.02000545981114887	0.02007563209049032	0.05148179419604299	0.8564168684650534	0.9999689855847694	0.02000588602741933	0.02000283785478888	0.196324776867649	0.0200553436182875	0.7695290346010872	0.06804632238104116	0.9999293159715333	0.9998242206947584	0.9999335619288785	0.02002889509236589	0.02006769718218037	0.1317956664537319	0.05789355954103695	0.2310359411444254	0.02001581079228131	0.02002224078513643	-0.8017602485652238	2.577738196309731	3.827494377226897	0.3885841737093049	1.964042517133183	5.539022682695587	1.062934662929871	0.8364566981959262	-0.8176750065806158	0.4276321875431357	0.9105294528466829	-0.1656153056059906	-1.310447811552237	-2.163686624176945	1.95698032697761	1.119497483370409	0.969936731928621	-0.4024461148716604	-0.5380855551174499	4.897460963910433	0.05555074302493336	0.2223288442447509	0.8201934055014715	-1.162134788359385	1.679263053157636	0.6956920397639899	0.0162630727737324	0.004006104149708788	0.5315816307945187	0.003371818500222129	-2.524944624949558	2.544022741027995	-0.2204244432528697	-0.2166283360942284	-0.2306810035178415	2.206159131177799	0.2087081317433879	0.8078365867471392	1.859398504349052	0.4382287442119075	1.039827408767989	-0.8701858852138724	-0.004701455621910543	1.45761847754835	0.3201722492874218	0.1929532580728124	0.2014375739769996	-0.1142522353163701	-0.01635710608269013	-0.004952565022628466	-0.05104924013595576	0.07244052351210341	-0.6886114600145965	0.02033131441786023	0.0405232249850782
0.126	0.9967828623877409	0.8214921148186396	0.8592416810737741	0.800792214336306	0.02002358297457605	0.1214022047803787	0.02015920345709066	0.1758015421113627	0.1147960682203987	0.1330572143441436	0.4097588231615861	0.4754572459266008	0.668029124523706	0.642954785461187	0.0418948600013763	0.08618540405365048	0.02000113780218997	0.02231031964472902	0.02000147764751658	0.02809338196652077	0.0200166731541568	0.4307402861180973	0.02000288104896637	0.0272071508615847	0.02000750858141407	0.4223379001818148	0.8592596532970057	0.4212771659262047	0.02251886499468258	0.06976503109622019	0.02000651604693129	0.08495545115152683	0.02000415716203057	0.09142010697604878	0.02014717251521813	0.3985500355167818	0.04732948962533592	0.04318528006402321	0.9467072255043686	0.931394839219774	0.9999850414722152	0.8547112922759839	0.0200055333512184	0.2817732023710308	0.02002540040031323	0.3735617787638755	0.2170309898216889	0.2141926108834794	0.02004458297744567	0.03253900906942862	0.7282355095976887	0.6736088286445671	0.05987460338853567	0.06500798855635703	0.9871510143312845	0.2355633628496608	0.9661884249169879	0.1993689387963103	0.9970092308350746	0.3372911006382548	0.02002025831897294	0.03875679895653545	0.02005070327878854	0.01684792927551898	0.1339595663680933	0.06773521209255826	0.05607285120602913	0.07886299376316795	0.2862588159219543	0.1299256763858794	0.02001030230604026	0.05724290547063323	0.02001520376394526	0.05794260807840584	-0.01102902923334697	-0.4716790302729165	-0.05580079052386823	0.4011451738646452	0	0	0.2547163612912553	0.003627267252311927	-0.0001177767452141111	-0.0290378331378444	-0.003326334772849524	-0.0303190727884999	1.133167099356765	-0.01204887825076563	-0.125887872156505	0.1507375109411789	0.1202312093031639	0.9811773257993512	-2.373147800720973	0.02421986107864833	-0.07262818919031275	0.3893691854666279	0.2212869473876201	0.5925629275091348	2.789528519899209	-0.3247372022563044	0.07910867400378291	0.1039551927495641	0.1248429075402155	-0.1716733923889808	0.2376031202459787	0.1114379519974147	0	0	0	0	0.9999991342868176	0.9861663432846329	0.02000169808379982	0.02000153634863098	0.132097456454138	0.3764314615672147	0.7352576302505982	0.05775723510477189	0.02000064575696242	0.02000093898769124	0.02000755686512211	0.02000183576115015	0.02000504842913675	0.9999936644749488	0.02782315431369704	0.02000360811238185	0.02000274355862488	0.02003567122078917	0.05084385741427449	0.848333673559137	0.9999837311169191	0.02000287074402408	0.02000140964664046	0.1944117960928633	0.02002690265221134	0.7705213678219296	0.07032085756781262	0.9999663235103479	0.9999183444966867	0.9999673774506188	0.02001435180192066	0.02003326498984341	0.1301954277036629	0.05749968804071394	0.2259619510720195	0.0200079406221153	0.02001112375708923	-0.707840484189609	2.599531620647925	3.843522699059641	0.6557152006548316	2.056568948167293	5.412690242839032	1.071484210710876	0.8759513560936445	-0.8006089666275111	0.4382857241179682	0.9180419961888195	-0.159687741752454	-1.330904798100618	-2.189584406743874	1.977330333396017	1.132214226182005	0.9801096432918771	-0.3970520458119263	-0.5013636309458366	4.735542082451308	0.05786808813819765	0.228386691755923	0.8929079838349067	-1.072363001081442	1.639041982634849	0.670747891498792	0.0172932080676153	0.004287983300634322	0.5046120737285894	0.002529142414011388	-2.548848995746703	2.353426693906665	-0.1754979963760515	-0.2196990478374082	-0.2220323708975968	2.240064912352905	0.2250460559612245	0.5758432047699626	1.834217189101691	0.4341138934669084	1.02812130838436	-0.8811072405338013	-0.003880125119785912	1.423872053078673	0.3298504487106189	0.181085153232965	0.183202765962465	-0.1250035643724807	-0.01738358675685435	-0.004844876874001594	-0.05605398626002005	0.07108594003629568	-0.7102125134884061	0.01548026835482957	0.03834051991094569
0.128	0.9970102070783076	0.8205287268049016	0.8682541363877129	0.810083093419218	0.02002086332811232	0.1215202494819673	0.02013917108935343	0.1762640906988892	0.1168106476438268	0.1349147454134786	0.40714019881303	0.4734029039311187	0.6729899201081698	0.6461874332865238	0.04395190896113727	0.08749798634458575	0.02000110046238959	0.02234594162032771	0.02000144708703078	0.02810226483580305	0.02001582972886018	0.4317219571853317	0.02000282327102499	0.02721139388357469	0.02000739862410972	0.4172206097415406	0.8691741669548236	0.4258023907660074	0.02339491226230903	0.0694657259150849	0.02000631753597605	0.08451339486998448	0.02000409632827696	0.09096410057738051	0.02013423883584947	0.4030611002899772	0.04781733512510166	0.04361710639293635	0.9394888858038748	0.9323157575805413	0.9999845036622093	0.8583500846448192	0.02000530723808555	0.282636763532775	0.02002240187981248	0.3756051401347503	0.2148391566981311	0.212421470718358	0.02004337287305021	0.03253207180370473	0.7312832577859038	0.6764195204128931	0.0611504288915109	0.06567646313820007	0.9880556832351037	0.2359137808479775	0.9685669137022281	0.1997180916421157	0.9972176234311573	0.33703027721228	0.02002010314124814	0.03872097595449799	0.02004981635790371	0.01683834572200347	0.133568097575974	0.0676180851261598	0.0562744255013081	0.07900354616422607	0.2807773929967896	0.1284844755964631	0.02001034460447533	0.05726879978495042	0.0200151575489909	0.05801695417044379	-0.01198454368878296	-0.4837283723583652	-0.054983521579743	0.4160368497724678	0	0	0.2547275347556606	0.007589406680562403	-0.0001763349137663976	-0.02950865055246216	-0.003387703591109509	-0.03106384425084376	1.133129399083102	-0.02561936654188448	-0.1255893440576587	0.1477219018987022	0.1222086172405065	0.9959799847553986	-2.373079165413368	0.04456590508042337	-0.07184400187179291	0.3947531960626059	0.2224993073645064	0.61972470736603	2.788860828291286	-0.3430516172537354	0.07931686652245788	0.1042059777361755	0.1245039059689397	-0.1672049361963709	0.2378267254196444	0.1121191645309987	0	0	0	0	0.9999983022805743	0.9881106541981486	0.02000336805343769	0.02000300019189253	0.1352073882865361	0.3767535528870897	0.7390942414470606	0.06007822427301639	0.0200012634792456	0.02000185376749624	0.02001507343152791	0.02000363560291632	0.02000993292056547	0.9999880343058691	0.03163698381706331	0.02000750946192955	0.02000553309592936	0.02006781730254279	0.0522627446760312	0.8405555854763059	0.9999656972688772	0.02000561114904944	0.02000281902091295	0.1923551252479281	0.0200522848492918	0.7717181163890138	0.07086296204138709	0.999935681999285	0.9998477567717619	0.9999359077752097	0.0200285200539511	0.02006533891809908	0.1304764729318015	0.0582422852163548	0.2193305165490377	0.02001597660854903	0.02002226868588098	-0.608973396633716	2.614476767078385	3.861939361401872	0.924698953357507	2.145716025250963	5.27036140886508	1.078793988253328	0.9202253722277767	-0.7839851055045666	0.4498332293361264	0.9258673361409316	-0.1526675070382221	-1.350786088680042	-2.215610918938969	1.995163598436767	1.145649197035763	0.9898226089010475	-0.3939378709966064	-0.461500917995669	4.551679760354619	0.06017484949024689	0.2341053670712741	0.9644231901664475	-0.9818565505200748	1.592562828820041	0.641040530677074	0.01832985236499477	0.0045998906876649	0.4769422888745078	0.001719362225619655	-2.567579060124221	2.173591645718206	-0.1224543118112227	-0.2222747285298243	-0.2380920856693367	2.270405694305354	0.1998595315064912	0.3453202226383382	1.803683040909495	0.4293369133884683	1.015005033388332	-0.8896337903343191	-0.003056809801395929	1.386158532575111	0.3384432301321391	0.1693560044218464	0.1661465042218557	-0.1358328552370917	-0.01844528485052574	-0.004738974224731189	-0.06107582968930708	0.06941348191410679	-0.73082321772101	0.01037101069646241	0.0359751235850486
0.13	0.9972214913637013	0.8196476740741266	0.8767397469929943	0.818990671818573	0.02001848866849304	0.121642897281497	0.02012168419152889	0.1767377397633565	0.1189523568267382	0.136907482025663	0.4047373619709715	0.4715319992151656	0.6778128430108026	0.6493207427944544	0.045907939419684	0.08874155284104841	0.02000106640247455	0.02238364949551098	0.02000141909378807	0.02811180944498862	0.02001509211306769	0.4326477086679973	0.02000277116302267	0.02721405737005772	0.02000729539497923	0.4120714769966326	0.8783886575870018	0.4299799682098523	0.02441447457100523	0.06927078980179431	0.02000615633595791	0.08406672879057212	0.02000404465624342	0.09050109046254533	0.0201228085962745	0.4076304834717224	0.04829356965704238	0.04403780377637299	0.9322464969087864	0.9327784787303144	0.9999839638880978	0.861922483945586	0.02000510451174022	0.2834901239241576	0.02001978495113165	0.3776208589784416	0.2127027693962739	0.2106372955828571	0.02004225850765011	0.03252683044179178	0.7341765945953547	0.6791510100028254	0.06245361119174584	0.06636154826631788	0.9888965808101917	0.2362408520946288	0.970778143099692	0.2000342351367333	0.997411316800012	0.3367477263509629	0.02001996039850974	0.03868299658112816	0.02004899552550625	0.01682898684115232	0.1331496799571519	0.06749099704026384	0.05647234077454924	0.07914048397066202	0.2752554911167344	0.1270033181100653	0.02001038494196052	0.05728422369240924	0.02001511813685294	0.05808638590831339	-0.01296350296293026	-0.4951181822010916	-0.05413700536576652	0.4303852067713642	0	0	0.2547468918884331	0.01181097515745545	-0.0002357639250894601	-0.02990834357403935	-0.00345064786271873	-0.03189518226174122	1.133064765783162	-0.03897402158830261	-0.1252972575638768	0.1442968689597627	0.1242141008166874	1.009240197993971	-2.372968942238078	0.06580416262881592	-0.07104944529785698	0.3997339268539348	0.2237655200509643	0.646397207929476	2.788155929029019	-0.3619425730586507	0.07952537319687991	0.1042697209181359	0.1241745806805152	-0.1619973078403064	0.2380514017002835	0.1125076196115868	0	0	0	0	0.9999991742832645	0.9892356958946524	0.02000166896719837	0.02000146044936014	0.1386815584545861	0.3767507207132465	0.7414742696258154	0.06037106419389722	0.02000061081509943	0.02000090769455676	0.02000752240715827	0.02000179581188771	0.02000487788382833	0.9999942767052277	0.03183140442805205	0.02000389506736733	0.02000277848358997	0.02003222662283589	0.05161801565629243	0.8331161077204225	0.9999820303476467	0.02000274281177995	0.02000140679407412	0.191294608602176	0.0200255111446938	0.7722964406747446	0.07337792257066818	0.9999691059367142	0.9999281860205355	0.9999683927001037	0.02001417720619605	0.0200321517950596	0.1288896459648102	0.05784196769758838	0.2146939150140528	0.02000802160701919	0.02001114516830974	-0.5053416691970906	2.625416563222985	3.88618185715115	1.194736897161305	2.231212624211571	5.112325103546926	1.088527631305017	0.9703028509295577	-0.7709405684052155	0.4654436072723271	0.9352799190516671	-0.1417524365595048	-1.366524485153981	-2.241105124185666	2.007783454324497	1.160715325426938	0.9987639323262235	-0.3960386698532598	-0.4191259904716054	4.353992703709668	0.06246992870023673	0.2394875055503701	1.027809637457898	-0.8888778043498582	1.539692366805972	0.6014148129502412	0.01937884928964477	0.00495021995197153	0.448719806844641	0.0009511983496067696	-2.580671966329862	2.00625931785268	-0.07345458616555134	-0.2243004340767504	-0.2288706347007734	2.298320001751589	0.2141251446741601	0.1181756190096318	1.767844071091599	0.4239132095757891	1.000481122998666	-0.8936585462724252	-0.002183556302993786	1.344728164686913	0.3466045779701566	0.157728927134731	0.1501697335651998	-0.1467263167202217	-0.01953950726191898	-0.004620181590638662	-0.06599195382253857	0.06748952472305773	-0.7500621273001481	0.005010016997980998	0.03342606206781082
0.132	0.9974178380972678	0.8188539261322467	0.8846869015356794	0.8274914404928941	0.02001641450409663	0.1217701171114116	0.02010642012029507	0.1772218159537077	0.121218035038144	0.1390239688250697	0.4025528732481538	0.4698480741580521	0.6824802281993914	0.6523419855045293	0.04774472727299152	0.08989920098504535	0.02000103262564043	0.02242346032337174	0.0200013910004539	0.02812208772142725	0.02001444443337942	0.4335164788649246	0.02000272118855382	0.02721522697334195	0.02000718397425306	0.4069014487500368	0.886952787234752	0.4338365221163222	0.02555505864255801	0.06916801643167798	0.02000605385245683	0.08361655680090065	0.02000400417580245	0.09003280761643775	0.02011244346782889	0.4122517503542308	0.04875251557388054	0.04444675614260905	0.9249963888420565	0.9327915588240794	0.9999833373179822	0.8654179721741228	0.02000491264117018	0.2843319752974047	0.02001750261122057	0.3796061338775278	0.2106449560327132	0.2088503677288449	0.02004112533086273	0.032523341561727	0.7369091067823673	0.6817960215009597	0.06378858337004231	0.0670627321700186	0.9896782569783782	0.2365447512961378	0.9728340824741977	0.200319461549054	0.997591374782539	0.3364433387028384	0.02001981505424053	0.03864279625047987	0.02004814522776069	0.01681986389578406	0.1327053491533748	0.06735419852040606	0.05666660713551067	0.07927336506392317	0.2697141144738122	0.125485315652769	0.02001043020086593	0.05728866833388484	0.02001508749402549	0.0581505362098481	-0.01396455513940137	-0.5058161787513025	-0.05326237148404105	0.4441475156302291	0	0	0.2547749515114764	0.01629179934007254	-0.0002959196303736052	-0.0302350595151205	-0.003515344627463635	-0.03281697787601968	1.132973678333983	-0.05206568401442986	-0.1250124247220515	0.1404697132742202	0.1262445006177977	1.020884486111579	-2.372815368959294	0.08791204734069143	-0.07024535246131698	0.404285271619977	0.2250844961074565	0.6724695576402002	2.787412683343972	-0.3813954509920925	0.07973382254640485	0.1041492116585002	0.1238564072101496	-0.1560541244977595	0.2382765554485076	0.1125954469565901	0	0	0	0	0.9999983732386739	0.9898263820078286	0.02000332613478724	0.02000286490023809	0.1419697788371461	0.377561746927574	0.7445210100665206	0.06214665759502328	0.02000119979365114	0.02000179621311	0.02001500703057239	0.02000356480709956	0.02000959814476396	0.9999890116577035	0.03563445395993499	0.02000810682199778	0.0200056050607865	0.02006164806415324	0.05293647514784271	0.8257966132082837	0.9999621637584788	0.02000537574555467	0.0200028266922883	0.1898832238399741	0.02004976139690264	0.7730087242670266	0.07406618571249278	0.9999405489427108	0.9998642316827853	0.9999376399875554	0.02002819381207429	0.02006323562064099	0.1291437785097074	0.05857802191965877	0.2085044617445166	0.02001613437595066	0.02002232722862827	-0.3977860379434511	2.628095292338709	3.910434529351714	1.464990572444798	2.312747854431177	4.938934059038141	1.096042380613835	1.022954502810763	-0.7565237574439763	0.4806211789116515	0.9442936694834047	-0.1317682150226722	-1.383033735068558	-2.266998808308756	2.019729165768387	1.174696536071602	1.007409449446001	-0.3980879253547207	-0.3741961291003368	4.144870035320829	0.06474687987525489	0.2445324929549988	1.088173377388728	-0.7948768916804843	1.480496030964145	0.5551221782113542	0.02043280504247282	0.00533355794074224	0.4199610031363247	0.0002254790268388274	-2.588474561812076	1.852568108343247	-0.03029156863695567	-0.2257806387889173	-0.243364816941706	2.322289395068658	0.1881145143059236	-0.1043208333698633	1.726771968679454	0.4178278952528212	0.9845610887833315	-0.8923865088456409	-0.001304327953215316	1.299680440777141	0.3545420057150302	0.1461839592795642	0.1352294219248733	-0.1576696420444496	-0.02066624212897594	-0.004503038741835096	-0.0707862636511675	0.06535676873930488	-0.7676681886196136	-0.0006082552867518109	0.03069368725016284
0.134	0.9976003133299075	0.8181520062499585	0.8921075805660806	0.835567050712454	0.02001460392357535	0.1219018686054566	0.02009309589327007	0.1777156418021316	0.1235831999981606	0.1412517224080633	0.4005935843982806	0.4683543240284407	0.6869773637134943	0.6552386842052874	0.04944016040796682	0.09095693322754958	0.02000100193846142	0.02246538868316962	0.02000136537461593	0.02813317261580758	0.02001387790158647	0.4343273325300883	0.02000267624677854	0.02721499411642712	0.02000708005621318	0.401721367118027	0.8949136102569087	0.4373999500259271	0.02682049144367736	0.06915661646891176	0.02000597736919247	0.08316395683771902	0.02000397045620508	0.08955974055937575	0.0201032888698706	0.4169180430670526	0.04919602313015831	0.04484128590192291	0.9177785536443915	0.9323660421188309	0.9999827131393408	0.8688261554970015	0.02000474073631712	0.2851610187883095	0.02001551130692534	0.3815581913903082	0.2086467325916409	0.2070699807248892	0.02004008596536079	0.03252164977879315	0.7394638595415126	0.6843470688922006	0.06510421960970883	0.06777811036000429	0.9904048139067587	0.2368256224140103	0.9747453531161044	0.2005757814315173	0.997758727923215	0.3361170243194046	0.02001968139120592	0.03860031218671484	0.02004736038229973	0.01681098820807122	0.1322362200452679	0.06720795324406055	0.05685550370227094	0.07940168884461259	0.2641633017185815	0.123933692149562	0.02001047277827531	0.05728165281462652	0.020015062140014	0.05820903889349954	-0.01498628714101628	-0.5157934751222202	-0.05236083354733517	0.4572825136152294	0	0	0.2548122312743892	0.0210308786644667	-0.0003566544616213729	-0.03048723301022912	-0.003581978609852553	-0.0338330229942233	1.132856709579566	-0.0648475684449553	-0.1247356400449198	0.1362506376063353	0.1282965165517445	1.030845668402434	-2.372616730871595	0.1108646219380159	-0.06943260659879164	0.4083830998033235	0.2264549239771972	0.6978304479612562	2.78662998353534	-0.4013938034303813	0.07994184980278836	0.1038483810670329	0.1235508490204721	-0.1493838400978148	0.2385015787987575	0.1123762871921697	0	0	0	0	0.9999992052358402	0.9901592088688335	0.02000165702337541	0.020001401546705	0.1452900551299122	0.378124035517314	0.7461641764656087	0.06181986531556947	0.02000058175040448	0.0200008811191128	0.02000749073849172	0.02000176400052885	0.02000471780117847	0.9999946623998129	0.03606050981956738	0.0200041998766857	0.02000281546812215	0.02002957545523262	0.05227105987159031	0.8194534583535228	0.9999802504577614	0.0200026360403538	0.02000141784110231	0.1885801341309739	0.02002431181690088	0.7727923179645445	0.07583248030878011	0.9999712297260822	0.9999351235089975	0.9999691184257825	0.0200140164335767	0.02003113848638881	0.1275250180075731	0.0581427595535682	0.2040759359064789	0.02000809484202024	0.02001117810390829	-0.2871551631618068	2.618641039517933	3.929359314684389	1.734606057044656	2.389980793081813	4.750571524653342	1.097073464969588	1.075132542388814	-0.7362638126895125	0.4911985434287368	0.9510918434913556	-0.1271229930878645	-1.404879961121121	-2.293812220459275	2.035009585831392	1.185444979930711	1.016149015447312	-0.3954031322343636	-0.3273921174930374	3.930036864721691	0.06699988462468463	0.2492361436525895	1.138741139717832	-0.6989022828907044	1.415230177407565	0.5017579559574689	0.02149596386329663	0.005757224772035338	0.3908336252517423	-0.0004497531230149722	-2.590727602770552	1.7133395024988	0.01661566427591153	-0.2267225451795355	-0.2334961716539641	2.343289375813487	0.1999767965738974	-0.3197024504485673	1.680578826293916	0.4111076459551016	0.967270494539743	-0.887590969480843	-0.0003868199198496759	1.250675522161124	0.3604130427090145	0.134693902049506	0.1212426249768807	-0.1686480501663659	-0.02182272504660361	-0.004373102132855767	-0.07544123924799971	0.06291606877732495	-0.7836751466288223	-0.006445050034622017	0.02777895173163773
0.136	0.9977698868009444	0.8175456842050537	0.8990021472369819	0.8432087746737115	0.02001302396648651	0.1220380977317303	0.02008146561413851	0.1782185316810526	0.1260403066325225	0.1435755771203931	0.3988587512636797	0.46705234884665	0.6912895667218684	0.6579990162446139	0.05098075624438893	0.0919028243755336	0.02000097174211849	0.0225094458152565	0.02000133985194714	0.02814514017384519	0.02001337964318832	0.4350795772188295	0.02000263340159267	0.02721346229212451	0.0200069694574622	0.3965420562086633	0.9023135453849701	0.4406997989312658	0.02817337373210474	0.06922537532240232	0.02000595008506818	0.08271005373703526	0.02000394563545567	0.08908364720368722	0.0200950043735818	0.4216220520897261	0.04961872784556393	0.04522090953516849	0.9106246370027525	0.9315187227080052	0.9999820061932895	0.8721369573676768	0.02000457838624718	0.2859759740824375	0.02001377649520658	0.3834743121378574	0.2066966296765314	0.2053016419534384	0.02003903340445136	0.03252179682229075	0.7418265909814759	0.6867959578763934	0.06637785005259744	0.06850269177460803	0.9910801740918975	0.2370835538781621	0.9765222565977056	0.2008050407067153	0.9979142882248861	0.3357687332670649	0.02001954474085095	0.03855548573665128	0.02004655147324697	0.01680236967460522	0.1317417248439768	0.06705250465719935	0.05703832241406029	0.07952482556634127	0.258617049818118	0.1223517357380879	0.02001051855790813	0.05726273698949415	0.02001504479892019	0.0582615318380961	-0.01602723137617644	-0.5250243800058986	-0.05143368608963547	0.4697505838087941	0	0	0.254859245988405	0.02602637335620199	-0.0004178180163222854	-0.03066359741295744	-0.003650742005714628	-0.0349469929049245	1.132714525395895	-0.07727347933225706	-0.1244676750609382	0.1316523016421035	0.1303667204831733	1.039062855390652	-2.372371365443235	0.1346346661186731	-0.06861213724063787	0.4120052291648305	0.2278752692670692	0.722368406371664	2.785806756615192	-0.4219193694968612	0.08014909927722282	0.1033723999045956	0.1232593478910166	-0.1419996479375542	0.2387258526188214	0.111845205920883	0	0	0	0	0.9999984268932937	0.9897359279488667	0.02000331773313978	0.02000276225320494	0.1486157440255862	0.3793677933172401	0.7484468442366879	0.06305311211418822	0.02000114610786257	0.02000174657746799	0.02001494344957188	0.0200035077650446	0.02000928565835334	0.9999896020332336	0.03961932505450522	0.02000872453087553	0.02000567701615817	0.02005697295339897	0.05348447741621261	0.8131315356096693	0.999958575338041	0.02000518160548635	0.02000286210851667	0.1870155157521508	0.02004747592463227	0.7727333890600349	0.07602852786854082	0.9999442462822171	0.9998758711186219	0.9999388219965798	0.02002787968662577	0.02006128892214749	0.1277221392047861	0.05885443698400879	0.1981960658292369	0.02001626969289816	0.02002240203934775	-0.1733919022168715	2.601953478633566	3.949023886666043	2.002704452137355	2.462501293559348	4.547684904270642	1.097299435706534	1.129116857760551	-0.7158719669978753	0.5023396869872778	0.9578809003554981	-0.1227141176992105	-1.426169127094172	-2.320610046550021	2.048927001247981	1.196884047956408	1.024489054561262	-0.3941208040817046	-0.2785982917171047	3.710983777018392	0.06922451210406594	0.2535965234520606	1.18427450672497	-0.6031019438598171	1.344129369532457	0.4432810836911457	0.0225615773314744	0.006216221598033245	0.3613520267139807	-0.001073488360935002	-2.587703839165829	1.588989104076918	0.04986724761981458	-0.2270837762910319	-0.2463911155682283	2.360005704920309	0.1732083882376396	-0.5261235389471979	1.629390516476043	0.403739698476075	0.9486243235520648	-0.880338276340656	0.0005344984782337626	1.197522033728712	0.3637452303330778	0.1232443055589431	0.1081688146594802	-0.1796463109503936	-0.02300862842749928	-0.004245884494998751	-0.07998957416689288	0.06016970977856557	-0.7980010968867283	-0.01250856116080046	0.02468394819529043
0.138	0.9979274795437981	0.8170383691128549	0.9053789562534237	0.8504101529217966	0.02001164540172547	0.1221787386793507	0.02007131363862595	0.1787297901896928	0.1285645904632597	0.1459805135470685	0.3973557921899407	0.4659437737358914	0.6953985823833183	0.660611314245342	0.0523483690282083	0.09272629046364514	0.02000094437811705	0.02255563954620606	0.02000131663466781	0.02815806659404857	0.02001294370079593	0.4357726530181917	0.02000259501298368	0.02721074001411346	0.02000686673399084	0.3913741507252871	0.9091928608192361	0.4437659969452582	0.02961973032184434	0.06936794398894315	0.02000593932751682	0.08225594595050204	0.02000392547025305	0.08860507498053814	0.02008769145943844	0.4263560297003035	0.05002206844185211	0.04558272030806752	0.9035764344269293	0.9302692064302939	0.99998130801262	0.8753404935029502	0.02000443311375493	0.2867755769372653	0.02001226363654162	0.3853518202084208	0.2048443106027638	0.203552267978457	0.02003807203347786	0.03252382062017409	0.7439952683384945	0.6891346305884122	0.06763835536820015	0.06923243112641632	0.9917078976975129	0.2373186126073459	0.9781740555384155	0.2010090157904323	0.9980588678777262	0.3353984365576128	0.02001941934783334	0.03850826011187806	0.02004580711933491	0.01679401723286431	0.1312267695341978	0.06688816852421106	0.05721560266965564	0.07964223600151092	0.2531016259609848	0.1207431129061048	0.020010561116005	0.05723147566754989	0.02001503143586331	0.05830765610303616	-0.0170858718510344	-0.5334861643561509	-0.05048230106617984	0.4815139406673695	0	0	0.2549165059393185	0.03127559709388534	-0.0004792576658501791	-0.03076319404405022	-0.003721834228304553	-0.03616242789701452	1.132547883249841	-0.08929804626239098	-0.1242092739502057	0.1266893539328966	0.1324515687367012	1.045481400564342	-2.372077666799534	0.1591927520865883	-0.06778491637585461	0.4151313844126119	0.2293437747511227	0.7459721127664595	2.784941967909917	-0.4429520985725729	0.08035522692671601	0.1027277475151124	0.1229833146072237	-0.1339193363785166	0.2389487492399141	0.1109985931013335	0	0	0	0	0.9999992277765889	0.9892265260512175	0.0200016628419784	0.02000135913030926	0.151697624803935	0.3805302722238476	0.7492000066075031	0.0620658133953642	0.02000055778659124	0.02000085883504667	0.02000746672322527	0.02000174035620721	0.02000457184068702	0.9999948787947514	0.04023015590145385	0.02000451286226164	0.0200028524915251	0.02002757023403905	0.05278557638917263	0.8080744287291595	0.9999785051392881	0.0200025507475992	0.0200014437646531	0.1868213180495874	0.02002329266475341	0.7720624021711083	0.07818810939190739	0.9999728301325324	0.9999400306558937	0.999969581475979	0.02001387067882201	0.02003022650287133	0.1261433033220152	0.05841538687160856	0.1943635661840754	0.02000815684142613	0.02001121996554694	-0.05640349861944231	2.582651637733485	3.97498551541121	2.268398526922548	2.529868615541477	4.330751445666467	1.102030429153672	1.186972860553578	-0.7005811094477286	0.518923930228753	0.9667075080863908	-0.1138854298328246	-1.441352637994614	-2.346348449096328	2.057189037891397	1.212529680422093	1.032040722809044	-0.3998098025388469	-0.2284700813366354	3.490186278790496	0.07140954847569281	0.2576025766341264	1.219620979905516	-0.5053896842879193	1.267224161960723	0.3788587876672725	0.02363195927629043	0.006716303145516718	0.3316968228244738	-0.001638899974888124	-2.579344664086506	1.479710036695181	0.0901121145291553	-0.2269234267185417	-0.2358228846411037	2.373206101006875	0.1824531797799121	-0.7212634568922126	1.573367260295589	0.3957592909388595	0.9286682836563772	-0.8679499913633985	0.001490350147945381	1.140545548731868	0.3659358299719424	0.1118164803169673	0.09594138903087615	-0.1906482744507262	-0.02422090096032189	-0.004106870320318488	-0.08430219021721012	0.05721797318834163	-0.8102113889052895	-0.01878665969562836	0.02141130858214135
0.14	0.9980739289526184	0.8166327907562871	0.9112405661175942	0.8571686870197686	0.02001044494173629	0.1223237083774707	0.02006245315993937	0.1792487043533731	0.1311456048135398	0.1484498972798354	0.3960864531955117	0.4650311240399415	0.6992877115086538	0.6630641350155166	0.05351681623228494	0.09341295465919022	0.02000091785758587	0.02260397287499446	0.02000129391469238	0.02817202980458798	0.02001256211327656	0.4364062567108322	0.02000255920574092	0.0272069462509259	0.02000676018746524	0.3862281054728129	0.9155879465000147	0.4466286435851652	0.03111782256198391	0.06957546656295152	0.02000597170955735	0.08180276236425565	0.02000391321223978	0.08812578855688186	0.02008109135443968	0.431111813275153	0.05040074484704565	0.04592612543476225	0.8966654451803683	0.9286421860079234	0.9999805402176265	0.8784273129748525	0.02000429711008932	0.2875585957845415	0.02001094834295475	0.3871881234190628	0.2031249111822643	0.2018341848170942	0.02003711934920413	0.03252776242585387	0.745965501429967	0.6913557195530878	0.06890470414207754	0.06996620192848275	0.9922913655276422	0.2375308280261983	0.9797096221813184	0.2011893467427319	0.9981932468367669	0.3350061486654659	0.02001929283519073	0.03845858651435161	0.02004504929316046	0.01678594094102632	0.1306935143449085	0.06671547337074726	0.05738778165149302	0.07975360645028369	0.2476419719143901	0.1191125315672309	0.02001060543282105	0.05718745475506297	0.02001502577839017	0.05834706103977415	-0.01816064989787419	-0.5411588357260257	-0.04950812402766103	0.4925368204518018	0	0	0.2549845151901127	0.03677501271280346	-0.0005408191781087798	-0.03078537951156636	-0.003795461622078434	-0.03748271427669721	1.132357630332971	-0.1008769775387302	-0.1239611499567059	0.1213779855288507	0.1345474145587442	1.050052875147902	-2.371734090063014	0.1845073314936291	-0.06695195465961296	0.4177431751080715	0.2308584609971644	0.7685307849697207	2.78403462461459	-0.464470180672467	0.08055990301078565	0.1019222507885926	0.1227241199054993	-0.1251651283493245	0.2391696350209415	0.1098340655405374	0	0	0	0	0.9999984636427237	0.9878558714497032	0.02000335060878079	0.02000269524787482	0.1549398773065993	0.3822810533013871	0.7505906783204223	0.06251063344227849	0.0200011045921857	0.02000170793278172	0.02001492301381312	0.02000347142302689	0.02000902032468184	0.9999898892091603	0.04341880031716152	0.02000937877205017	0.02000576054665056	0.0200535157294812	0.05388579594438959	0.8029006528867725	0.9999552107869918	0.02000503625059499	0.0200029312528117	0.1862249141150964	0.02004568923237359	0.7714951429736733	0.07869960399378965	0.999946996811564	0.999884071793249	0.9999394986108806	0.02002761135844028	0.02005958912799966	0.1263468454705519	0.05912392615617119	0.1891164290211433	0.02001638235944996	0.02002249601799806	0.06281402454251971	2.555233138968606	3.999119604459874	2.530787533094016	2.591598299935781	4.100316523200254	1.104846685284789	1.24434758537656	-0.6835162545617595	0.5348739614843885	0.9748685440032704	-0.1073888104446295	-1.457095758832548	-2.372267065198529	2.066174026234018	1.227974565005968	1.039397285042533	-0.4046199872411614	-0.1768615560861923	3.268139626905295	0.07355326260377462	0.261252178492124	1.248721812816462	-0.4071765290511628	1.184652138978891	0.3064791911246882	0.02470117517030841	0.007253011934077176	0.3018799199921984	-0.002144973537433083	-2.56584360826388	1.385437729991492	0.1148211550873703	-0.2261595760041962	-0.2471053160753996	2.38181166919253	0.1548027420333395	-0.9036276836065051	1.51267385310516	0.3871556909244357	0.9074194636304869	-0.8490474627220737	0.002452506274667878	1.079938286385584	0.3677766805912168	0.1004009952275326	0.08452468324198333	-0.2016374936452006	-0.02545660118071447	-0.00396973459208244	-0.08834859464238189	0.05412972338167472	-0.8199596037775391	-0.02526815170345483	0.01796461999321077
0.142	0.9982100308164922	0.8163313773043498	0.9165740297443916	0.8634800945293923	0.02000939848160123	0.1224729094572274	0.02005471936557557	0.1797745465831571	0.1337600397450207	0.1509677957005587	0.3950514202489705	0.4643148755647847	0.7029472905768464	0.6653465248953833	0.05448966731081977	0.09395306969969688	0.02000089396670804	0.02265444452264262	0.02000127339301057	0.02818710691137213	0.02001222928490183	0.436980215964657	0.02000252738633296	0.0272022037713326	0.02000666219745187	0.3811141136678276	0.921533396058955	0.4493176339820404	0.03267111459380404	0.06983846368926601	0.02000601420085029	0.08135160244893069	0.02000390448321548	0.08764637197292248	0.02007527071630868	0.4358808089148853	0.05075582870844594	0.04624804375729243	0.8899266622791263	0.926664266925623	0.999979790537375	0.8813882047940459	0.02000417591109171	0.2883238194788192	0.02000980237661508	0.3889806844082273	0.201510809693387	0.2001586693768584	0.0200362526370013	0.03253365742608287	0.7477208168750339	0.6934517461405029	0.07012935378357056	0.07070219061988349	0.9928336668001848	0.2377202162494308	0.9811370198811979	0.201347616351834	0.9983181355511656	0.3345919068674607	0.02001917681162628	0.03840641548342366	0.02004435363198042	0.01677814843930587	0.1301422642632583	0.06653493846883911	0.05755310805558465	0.07985858368141406	0.2422440751040408	0.1174647690341569	0.02001064614258373	0.05713027930730527	0.02001502287977386	0.05837940113089665	-0.01924996944362038	-0.5480249653156772	-0.04851266985276789	0.5027856778323451	0	0	0.2550637698775242	0.04252023125942595	-0.0006023473536327183	-0.03072983014894832	-0.003871837132440548	-0.03891106477669363	1.132144701088753	-0.1119673417910325	-0.1237239827337292	0.11573556118993	0.1366505206180611	1.052735140917823	-2.37133915547731	0.2105448447778023	-0.06611429760883918	0.4198241364552626	0.2324171280105234	0.7899346995630472	2.783083779267767	-0.4864500870058761	0.08076281478284886	0.1009650743450743	0.122483085782921	-0.1157635242287917	0.2393878727125802	0.1083503914171038	0	0	0	0	0.9999992419926842	0.9859715073347943	0.02000168928336531	0.02000133438497343	0.1577190882395929	0.3839028813974507	0.750619898873955	0.06113065198769169	0.02000053967675631	0.02000084200362227	0.02000746882140196	0.02000172632956034	0.02000445067522306	0.9999949549149073	0.04410236637727496	0.02000484621579547	0.02000289734206813	0.02002610342750877	0.05314171071612427	0.79913068569736	0.9999769768980515	0.02000249000357184	0.02000148750326563	0.1856879780935983	0.02002244849686848	0.7699572499127234	0.0800531032008145	0.999973998137089	0.9999434287909218	0.9999697964224359	0.02001373747706208	0.02002941175392804	0.1247334639095177	0.05864458876793442	0.1855059265897919	0.02000820520790268	0.02001126812335833	0.1832299225695099	2.514411092326868	4.013695258376838	2.788968358158332	2.647193176909604	3.85695350851277	1.099601284371053	1.29701727338437	-0.658125026729666	0.5442873924328065	0.9797753768637879	-0.1096425279485049	-1.479856871822868	-2.399613491668538	2.081896170492729	1.238844947552135	1.047027347049257	-0.4010737219523863	-0.1243831692590932	3.042659417013878	0.07563832268466573	0.2645274896369695	1.267959321472335	-0.3093298149673231	1.09696703359761	0.2331797341907315	0.02576950937403306	0.007830233310504819	0.2720846326540098	-0.002586582544948228	-2.547332168963721	1.305956127352726	0.1457107318634977	-0.2248981371381468	-0.2358074381812028	2.386368910515894	0.161321583639097	-1.071659486078319	1.447504070544001	0.3779695222071279	0.8849394537592992	-0.826173760946793	0.00344305163656463	1.015379647251991	0.3676782556077572	0.08898657967577402	0.0738661626400739	-0.2125962771722018	-0.02671806910646522	-0.003822968947648055	-0.0921612665340797	0.05079260597600998	-0.8274598222962917	-0.03193636679266713	0.01434796753878496
0.144	0.9983365081709635	0.8161359329856189	0.9213736689191592	0.8693368908250055	0.02000849007896179	0.1226262236903366	0.02004797059643191	0.1803065640653014	0.1363942898846353	0.153516865419987	0.3942479659858499	0.4637927733046258	0.7063679409968443	0.6674489203207465	0.05525750558088532	0.09434384913518823	0.02000087107634531	0.02270704706007532	0.02000125359217407	0.02820337529167172	0.02001194042143726	0.4374946164367339	0.02000249829956188	0.02719664361478981	0.02000656217308789	0.3760420409079885	0.9270605190951415	0.4518620819364521	0.03423752438365221	0.07014844853295105	0.02000609390759758	0.08090357862443354	0.02000390259008047	0.08716857412296822	0.02007003450933811	0.4406540286771211	0.05108265360680771	0.04654823578188762	0.8833985138636925	0.9243660757140726	0.9999789986250341	0.8842144736748521	0.02000406379084076	0.2890700799487852	0.02000880940139538	0.3907270729470013	0.1999727110110079	0.1985306666395747	0.02003539337736022	0.03254153686312905	0.7492443238959392	0.6954144035269856	0.07126594345606384	0.07143477993010672	0.9933377139638994	0.2378867717515846	0.9824638876770133	0.2014852963404119	0.998434198450516	0.3341557956655279	0.02001905861677242	0.03835169968048884	0.02004364686513688	0.0167706482579586	0.1295706236473433	0.06634692846753773	0.0577098816246847	0.07995655726709695	0.2369132257955207	0.1158040647060462	0.02001068673678602	0.0570595930049386	0.02001502666155379	0.05840434289556728	-0.02035220201265203	-0.5540695565883225	-0.04749751814153527	0.512229383224433	0	0	0.2551547565097168	0.0485060139586464	-0.0006636866673066709	-0.0305965441135094	-0.003951179941543185	-0.04045049878060119	1.131910114235028	-0.1225278698924332	-0.1234984162805358	0.1097803090660931	0.1387570716996688	1.05349250249989	-2.370891452317537	0.2372698546815322	-0.06527302168269683	0.4213598217994725	0.2340173578710901	0.8100758188245477	2.782088533147436	-0.5088666197598237	0.08096366913503703	0.099866675420068	0.122261477078254	-0.1057451473871359	0.2396028237057109	0.1065474327727448	0	0	0	0	0.9999984842871525	0.9833585838183303	0.02000342033094769	0.0200026611871719	0.1607513011922065	0.3860508988287518	0.7512753983295799	0.06103485916619871	0.02000107248274837	0.02000167818090777	0.0200149460486757	0.020003450588973	0.02000879247698798	0.999989910307259	0.04682465036493479	0.02001004671332397	0.02000585016832072	0.02005103106765722	0.05412850312323743	0.7953875314119558	0.9999525174074172	0.02000493606507118	0.02000303590099794	0.1846734641091443	0.02004407252712903	0.7684815984242733	0.07966526210423651	0.9999489491033401	0.9998895879802749	0.9999396853657277	0.02002734529542041	0.0200580237964876	0.1248604827648341	0.05931080300696762	0.1804957312725326	0.02001646196963093	0.02002259486662298	0.3051727644197436	2.46609166383513	4.026512801635497	3.042034951037317	2.696156590434268	3.601300035457199	1.093129202356588	1.348129794909479	-0.6314791248921261	0.5533690377264194	0.9841504503061282	-0.1140578269117788	-1.502616212135615	-2.426961584252431	2.098196600640676	1.249014385237794	1.054316970948292	-0.3969683648069111	-0.07089242287977078	2.813528412894639	0.07766641595635974	0.2674274308524971	1.279893111521533	-0.2130303140532245	1.004657684475537	0.1571435861093957	0.02683206495485414	0.008444285449513806	0.2423211382442422	-0.002962650486912253	-2.523924563117725	1.240895287527853	0.1618088724579354	-0.2230234851763927	-0.2454865820702613	2.386035791696048	0.1330764440983379	-1.223899812856477	1.378050914718069	0.3681924666125729	0.8612470132401037	-0.8015347597700287	0.004436943091837961	0.9465690854530748	0.3643772994137056	0.07756827414877185	0.06393506271773708	-0.2235068975728786	-0.02800137318757962	-0.003677414218903376	-0.09582369403561285	0.04712607793419749	-0.8329013988142683	-0.03877900631243166	0.01056629354134736
0.146	0.9984540486488909	0.8160479754442745	0.9256263341921362	0.8747296500475488	0.02000769916535334	0.1227835173081376	0.02004208045904994	0.180843986446122	0.139027970476946	0.1560808036700554	0.3936729704794181	0.4634610269783412	0.7095338179651869	0.6693621430746785	0.05583030196084847	0.09458453805590641	0.02000085051410681	0.02276176864863971	0.0200012357787245	0.02822091114364511	0.02001168929334607	0.4379496684782084	0.02000247268441184	0.02719039990311622	0.0200064702993484	0.3710214336114552	0.9321991125149928	0.454290527790169	0.03581533158234153	0.07049382577803674	0.02000617703237654	0.08045977098062727	0.02000390267028505	0.08669299211237672	0.02006542197367148	0.4454220804854337	0.05138204821797598	0.04682360370489471	0.8770894377356959	0.9217788802420549	0.9999782358230397	0.886897698793964	0.02000396430809036	0.2897962331288386	0.02000794547432284	0.3924249223275382	0.1985572335667606	0.1969554357327218	0.02003461316295482	0.03255142863484348	0.7505356552525922	0.6972354652261542	0.07233656463224718	0.07215829473541992	0.993806188175235	0.2380304829149428	0.9836972416920727	0.2016038119360918	0.9985420594160267	0.3336979242269892	0.02001895012038475	0.03829439781408725	0.02004299889437842	0.01676344714355226	0.1289827310281467	0.06615181188556046	0.05785836824102991	0.08004691729556011	0.2316705239642127	0.1141347444544641	0.02001072350186574	0.05697505419810182	0.02001503215459932	0.05842155989196862	-0.02146569149676887	-0.5592799687569157	-0.0464643081639138	0.520839415952336	0	0	0.2552579502729549	0.05472627846507	-0.0007246819112769122	-0.03038584025616337	-0.004033715059360859	-0.04210382264406154	1.131654969072905	-0.1325192819416893	-0.1232850574908847	0.1035310838883605	0.1408631878696945	1.052295967649718	-2.370389642456518	0.2646452205473823	-0.06442923007154236	0.4223379664889668	0.2356565189536058	0.8288485587315875	2.78104803953989	-0.5316929758787845	0.08116219508708367	0.09863871588090647	0.1220604933969613	-0.09514459251698237	0.2398138501784985	0.104426112412156	0	0	0	0	0.9999992482738403	0.9801908733463529	0.02000173278019831	0.02000132572758808	0.1631903025606212	0.388062154205736	0.7503659568441089	0.05933487784937243	0.02000052589600296	0.0200008295069323	0.02000749393598	0.02000172104887789	0.02000434320936201	0.9999949008569611	0.04743640776182079	0.02000517202390102	0.02000293997823892	0.0200250712338144	0.05332954895282792	0.7922938303754071	0.9999758341134231	0.02000245117114171	0.0200015496060565	0.1852809294726737	0.02002173474066065	0.7664662202825688	0.08125531460980176	0.9999747977078506	0.9999456223725592	0.9999697724341969	0.02001361177173522	0.02002867467142575	0.1232856099784261	0.05882031049291252	0.1774735591487601	0.02000823743492447	0.02001132038011474	0.4291371838586469	2.416219426295819	4.046280127710713	3.289085205409755	2.738003650931013	3.334018883137714	1.092422279205278	1.401350934988119	-0.6113605290664853	0.5684805467275816	0.9909217975128893	-0.1131903011348002	-1.518179940114514	-2.452394794200678	2.10797285835467	1.262732745492493	1.060715141363357	-0.400732322257965	-0.01697273051267977	2.579420161460585	0.07961482958107519	0.2699286651688488	1.282812606745568	-0.1188372052405217	0.9078155805881417	0.08286154720021642	0.02788774798341561	0.009097655369227808	0.2127674172847648	-0.003269256767384085	-2.49592388389157	1.189782071982348	0.1816065515758349	-0.2206824208533079	-0.2334524809830248	2.381154925701573	0.1368725520327539	-1.360808145506269	1.304532784694223	0.3578686771410136	0.8364160412730598	-0.772556229478164	0.005455790436541814	0.873911852869813	0.3590473507799705	0.06614126963947786	0.05469051871251675	-0.2343501759447569	-0.0293034409501844	-0.003523844902180585	-0.09924372217921432	0.0432167906078595	-0.8359474161453607	-0.04578283961460263	0.006625196605412726
0.148	0.9985632764219403	0.8160684116153757	0.9293644290043688	0.8796553288780956	0.0200070160068416	0.1229446335196067	0.02003694224354356	0.1813860135867798	0.1416467616752417	0.1586431857197639	0.3933281541053421	0.4633169397116269	0.7124279804730602	0.6710771846876261	0.05618838593630121	0.09467256017435481	0.02000083116988749	0.02281859094950453	0.02000121902283372	0.02823979026853003	0.02001147606756191	0.4383458321620907	0.02000245046823347	0.02718361380539745	0.02000637761684705	0.3660613807705185	0.9369761666180141	0.4566301362475542	0.03736861118155774	0.07086702745504672	0.02000629134335959	0.08002125589212658	0.02000390832332394	0.08622133598918894	0.02006129158467521	0.4501752040162673	0.05164976986005109	0.04707405028251464	0.8710104327385186	0.9189327931866672	0.9999774614237041	0.8894300391348303	0.02000387417457141	0.2905011865121498	0.02000720112894644	0.3940719918079987	0.1973181617789008	0.195445001392081	0.02003385619300197	0.03256336387213099	0.7515945424348319	0.6989077278950817	0.07337977707731969	0.07287060871274843	0.994241596844665	0.2381513303518628	0.9848436558189622	0.2017044983582635	0.9986422820254443	0.3332184524218332	0.02001884069382934	0.03823447412574344	0.02004234616681023	0.01675655229949087	0.1283815338506925	0.06595015024187059	0.05799982229144981	0.08012935578984398	0.2265431075008801	0.1124621607879548	0.02001075873621576	0.05687636949011914	0.02001504414763425	0.05843074165697057	-0.02258875883412562	-0.5636458862314069	-0.04541473347329261	0.5285900563749021	0	0	0.2553738133518876	0.0611741083412185	-0.0007851788336625834	-0.03009835444940213	-0.004119672879967842	-0.04387360952551651	1.131380441208719	-0.1419046360023415	-0.1230844750745515	0.09700717781225342	0.1429649381700029	1.049123595422466	-2.369832463596633	0.2926323078338933	-0.06358404814961961	0.4227487100597351	0.2373317715801745	0.846150670416301	2.779961506885507	-0.5549008239701111	0.0813581461068284	0.09729395106058641	0.1218812612984599	-0.08400027515028213	0.2400203172019048	0.1019883991991315	0	0	0	0	0.9999984886520837	0.97725030534763	0.02000352645120014	0.02000266144205187	0.165929274641006	0.3906878470059681	0.7500294440222335	0.05856532965834112	0.0200010504376313	0.02000165911987353	0.02001503751445584	0.02000345260111981	0.02000859606002752	0.9999896699749229	0.04967111942887585	0.02001070147761164	0.02000593762355993	0.02004935972926609	0.05420071070772305	0.7892979856829289	0.9999506639127288	0.02000488354892137	0.02000318125731963	0.1856168241636908	0.02004287620110582	0.7645151678468196	0.08136351298909179	0.9999502162272869	0.9998929207686823	0.9999394046374591	0.02002711372882231	0.02005665330582556	0.1234386083935813	0.05948949349770727	0.1732033959521406	0.02001651152242761	0.02002270767279082	0.5545324658600362	2.359561044197194	4.069533012854104	3.529226311415431	2.772299712830723	3.055836392748292	1.091819714941523	1.454763359016956	-0.5948218280962347	0.5840878288989051	0.9984458331842313	-0.1093180010498246	-1.532262080029775	-2.476992305490272	2.113392641654476	1.277365324703972	1.066602419254528	-0.4076828466750007	0.03750128956562711	2.346448020898142	0.08148900962445066	0.2720321906896578	1.278336911161565	-0.02537125448300294	0.8064765434911817	0.004476783839620271	0.02893277725529294	0.009787558361032761	0.1834327806519584	-0.003505036532086901	-2.463370107521141	1.152057891195985	0.1896333043822344	-0.2177309298708214	-0.2415606946665642	2.371107514217007	0.1081550987111707	-1.482791396226568	1.227166136472421	0.3469926698703627	0.810467113163732	-0.7367381935579227	0.00648040866490965	0.7977700552118802	0.3531764714289918	0.0547045477105508	0.04610588920950133	-0.2451072641901432	-0.03062319512978388	-0.003371143873958193	-0.102368755748223	0.03920454375489989	-0.8361648137414391	-0.0529249074583458	0.002531062141943058
0.15	0.9986647857373359	0.8161978411723751	0.9326677478142529	0.8841249375097046	0.02000642265821416	0.1231093997002137	0.02003245856792109	0.1819318268772761	0.1442276077136077	0.1611868066575126	0.3932208227312115	0.463361351580289	0.715040992985245	0.6725853555343396	0.05630994573698339	0.09459689695076011	0.02000081396967542	0.02287749144162105	0.0200012041506646	0.02826008712078386	0.02001129323017873	0.4386836812668733	0.02000243140545276	0.02717642889110466	0.02000629357083815	0.3611706076389455	0.9414173925382265	0.458907271342249	0.03889254183977853	0.07125734680304248	0.02000640576492711	0.07958907490670322	0.02000391557292756	0.08575419190417072	0.02005766033044383	0.4549032795030064	0.05188607539540383	0.04729621450250213	0.8651619674552077	0.9158568414642175	0.9999767257476061	0.8918039581988177	0.02000379504269775	0.2911838746993868	0.02000655513219909	0.3956661112605119	0.1962230609360202	0.1940114418753294	0.02003317206692721	0.03257736920222962	0.7524069215130621	0.7004241310716591	0.07438532480786419	0.07357061703275905	0.9946462679402972	0.2382492949230406	0.9859092342284003	0.2017886530678373	0.998735416247862	0.3327175663440135	0.02001874043037191	0.03817189428857888	0.02004174884749918	0.0167499698800927	0.1277685558285415	0.06574256211247774	0.05813431994531731	0.08020370120523222	0.2215365552127196	0.1107918811374542	0.02001079021767713	0.05676327091565427	0.02001505711080732	0.0584315867754607	-0.02371970668407873	-0.5671593536122618	-0.04435053608803583	0.5354585797870079	0	0	0.2555027932764047	0.0678417666565974	-0.0008450247650774983	-0.0297350325079479	-0.004209288691384113	-0.04576217779428183	1.131087777453972	-0.1506497087348216	-0.1228971988447778	0.09022818219546985	0.1450583552287364	1.043960966111942	-2.369218731970321	0.3211912485393559	-0.06273861833889842	0.4225848994781614	0.2390400758365411	0.8618842771469797	2.778828201729171	-0.5784604014858816	0.08155130214894617	0.09584610115455908	0.1217248268255446	-0.07235428145828864	0.2402215948377673	0.09923731699733468	0	0	0	0	0.9999992461561159	0.9753814907186853	0.02000179890393778	0.02000133705810483	0.1678962742672347	0.39331468007542	0.7483106025219494	0.05610122107015858	0.02000051797029786	0.02000082319697124	0.02000756820947325	0.02000172802263711	0.02000426629006495	0.9999947107013675	0.05009686214737189	0.02000551653645726	0.02000299356269871	0.02002442463101818	0.05333295687282568	0.7867034426351854	0.9999751548403354	0.02000243882525606	0.02000163350062122	0.1857483965486869	0.02002115685589318	0.7615989781008654	0.08265334311434175	0.9999752765552663	0.9999467729028365	0.9999695113056878	0.02001349676670634	0.02002801295355287	0.1218570988350509	0.05898329693823422	0.1704549023061327	0.02000825478576245	0.02001137886894281	0.6805872434124538	2.290324985928224	4.091362262915297	3.761576699692561	2.798651124727182	2.767508685072739	1.084730089983827	1.505778733630993	-0.5778137837085529	0.5938998721989867	1.004648587465707	-0.1059058979692512	-1.551484960197151	-2.501223583271315	2.117446914337103	1.289596101059711	1.072357855282497	-0.4120226134728388	0.09194019045448355	2.127071608297797	0.08326188394272514	0.2737110077494407	1.263883098020593	0.06971818215373871	0.7011201248371304	-0.08051329589799998	0.02996517507414583	0.01051530136404942	0.1544818643779138	-0.003667329966637415	-2.426715262493045	1.127090758757198	0.199141456618899	-0.2143509213078814	-0.2288078347333807	2.356066496151266	0.1090207200851902	-1.590986643548422	1.146191926058189	0.335610855067187	0.7834837254841321	-0.6970666328147879	0.007525175005614938	0.7179035807987073	0.3464846490614603	0.04325897654970061	0.03814959010001096	-0.2557577891389774	-0.03195739480215428	-0.003211537395897939	-0.1051938572619107	0.03511655015122252	-0.8337807526001494	-0.06019147998526247	-0.001708927534622729
0.152	0.998759115300661	0.8164362200692764	0.9356338646391327	0.8881792593016349	0.02000591513852681	0.1232776199072184	0.0200285501329478	0.1824805772495485	0.146753992265184	0.1636931143975801	0.3933505841011131	0.4635955526762766	0.717366509987704	0.6738793684734341	0.05619524346934419	0.09434901383690809	0.02000079830016064	0.02293844149065278	0.02000119073071929	0.02828187550387122	0.02001114674148145	0.4389640217805914	0.02000241634718597	0.02716899467670716	0.02000621296406244	0.3563572707667814	0.9455460847562487	0.4611465535036167	0.04035697912598624	0.07165741493354381	0.02000655149919967	0.07916424874387365	0.02000392986388822	0.08529320687272848	0.02005443287382723	0.4595958640953891	0.05208724268414677	0.04749017955809085	0.8595506308104934	0.9125775413431719	0.9999760130312194	0.8940125628332356	0.02000372615745011	0.2918432912832211	0.02000600369899449	0.3972052522544736	0.1951886834195865	0.1926557536223372	0.02003249850845432	0.03259346558644108	0.7529479806084222	0.7017764240560094	0.07531078906734362	0.07425515851091359	0.9950223581710594	0.2383243620703913	0.9868996231318579	0.2018574997976062	0.9988219362273898	0.3321955053632396	0.02001863777063929	0.03810664153546532	0.02004114475486464	0.01674370510242055	0.127140218338041	0.06552947687835387	0.05826069709951495	0.08026972470452041	0.216643274275577	0.1091283741141903	0.02001081881706753	0.05663553231826313	0.02001507604631119	0.05842381401130087	-0.02485682421549168	-0.5698148665587144	-0.04327350032939825	0.5414254557859272	0	0	0.255645321294061	0.07472071222508826	-0.0009040692308292144	-0.02929712066645628	-0.004302802145860605	-0.04777156751791441	1.130778290042431	-0.1587234006771621	-0.1227237192198446	0.08321388142358754	0.1471394507704323	1.036801744594287	-2.368547344559563	0.3502812367376696	-0.06189409439129331	0.4218424543046682	0.2407782012909472	0.8759570286468158	2.777647451488543	-0.602340627482517	0.08174147147336293	0.09430972000185991	0.121592148294614	-0.06025221701722212	0.2404170602676072	0.09617697087009108	0	0	0	0	0.9999984759636006	0.9742816132105947	0.02000368422679454	0.02000270610664671	0.1702129953557255	0.3964258703085251	0.7472135536462273	0.0548158806739863	0.02000104001444026	0.02000165212354386	0.02001524122405614	0.02000347720341934	0.02000848184089273	0.9999891387457367	0.05182911796524795	0.0200114208177345	0.02000606242108114	0.0200484232478914	0.05408685732939771	0.7843385760703551	0.9999498416928286	0.02000488579157232	0.02000337056217217	0.1847363078131903	0.02004167346961632	0.7584894236642561	0.0820028358183139	0.9999508776904455	0.9998942068516049	0.9999386363560985	0.02002687566217517	0.02005535253168375	0.1219286175331146	0.05962152712681462	0.1662673031899391	0.02001652933976881	0.02002282715384324	0.8071008411008803	2.21180216280983	4.113319541963675	3.985278844317222	2.816777679934639	2.469881171038373	1.073924075548166	1.55477002633698	-0.5624143013395385	0.6007088686367259	1.010344629405801	-0.1016872215493828	-1.572660873971714	-2.524597183513176	2.119305437123659	1.300301464007422	1.07771597021941	-0.4168184575595973	0.146450629467537	1.931161181219554	0.08494303602224594	0.2749692724656752	1.241023713480347	0.1644179728426325	0.5923186358723611	-0.16774310641769	0.03098233417049518	0.0112790891945695	0.125924189587475	-0.00375433663679253	-2.385933848112272	1.114204957869033	0.1993820868877909	-0.2103761072770453	-0.235401641090576	2.335616619860574	0.07995593431239137	-1.686139794822566	1.061851706902749	0.3237210664678145	0.7554886546121331	-0.6588669297985683	0.008571462777759	0.6336598629847052	0.3377096295729045	0.0318071238835041	0.03079790940458917	-0.2662821671444053	-0.03329611107878007	-0.003053502147935157	-0.107865860479237	0.03088262765485695	-0.8293921865047448	-0.0675649303846093	-0.006086820508005455
0.154	0.9988467787796377	0.8167831457348336	0.9383529560847625	0.8918729797913622	0.0200054761894865	0.1234490821750818	0.02002514071017721	0.1830313982164719	0.1491985595576178	0.1661420479535645	0.3937286799955487	0.4640222211224104	0.7194021059838669	0.674952867585047	0.05581266913555949	0.09391758034643308	0.0200007844910004	0.02300140874278378	0.02000117895050986	0.0283052278503515	0.02001102418330464	0.439187757642626	0.02000240389451444	0.02716146269214895	0.02000614137544882	0.3516291259815522	0.9493844561190358	0.4633716590227671	0.04175304678255518	0.07205669592488541	0.02000669410087481	0.07874775235933974	0.02000394536122673	0.08483892651134479	0.02005160371375975	0.4642422189514556	0.05225342305866862	0.0476527505476748	0.854210312994759	0.9091214124351648	0.9999753494936116	0.8960492986728394	0.02000366660611328	0.2924784599609428	0.02000552685125309	0.3986874634670127	0.1942066768485527	0.1913741130548721	0.02003188437577942	0.03261167210530457	0.7532239811847241	0.7029562214810146	0.07614474657605709	0.07491978905690673	0.9953718901094493	0.2383765233713506	0.9878201409927989	0.2019122314692536	0.9989023299542358	0.3316525360464317	0.02001854331406701	0.03803869009272687	0.02004059114025296	0.01673776236780215	0.126496670905766	0.06531118585202564	0.05837784825726169	0.0803270899417946	0.2118689090798724	0.107475475632955	0.02001084387382078	0.05649295349296325	0.02001509515949783	0.0584071534542383	-0.02599839219554924	-0.5716095419342548	-0.04218544619260066	0.5464745594999374	0	0	0.2558018107827124	0.0818016186438206	-0.0009621645379028926	-0.02878615309551519	-0.004400456673010224	-0.04990351342623495	1.130453349884978	-0.1660981727480523	-0.1225644869212539	0.07598417949681045	0.1492042325589127	1.027648362986544	-2.367817280590758	0.3798608638717366	-0.06105163474109434	0.4205208107565571	0.2425427395203651	0.8882834032632002	2.776418646941548	-0.6265092355334485	0.08192849217195303	0.09270007411724493	0.1214840894271708	-0.04774305190750537	0.240606100008357	0.09281259431342648	0	0	0	0	0.9999992356968106	0.9738178595806468	0.02000189220235778	0.02000137208602177	0.1715463212511575	0.3997665681140181	0.7448354428111551	0.05143699670240337	0.02000051477667646	0.02000082159698021	0.02000769368914971	0.02000174446036725	0.0200042363280939	0.999994361772081	0.05194814876205219	0.02000588478512738	0.02000306606875587	0.02002411814485838	0.05314371649622265	0.7832385184444177	0.9999751116578663	0.02000245187083052	0.02000173671391766	0.184999889440035	0.02002055757824719	0.7552602756160356	0.0830043893435049	0.9999754573824758	0.9999469437914658	0.9999689947427658	0.02001338463978668	0.02002739450139625	0.1203222803203922	0.05908102265272057	0.1638740196043852	0.02000825775007974	0.02001144066156488	0.9336927819441876	2.128993477532325	4.135413855203756	4.199493229388342	2.826468172533643	2.163840634093515	1.063479189176773	1.601248891665253	-0.5495479865348549	0.6086719033961678	1.016283908958959	-0.09714838384084989	-1.591296512167027	-2.547081805367231	2.120145230115293	1.311140811240878	1.082533487545983	-0.4242485437730725	0.2003976850822105	1.764349273969086	0.08650127696423651	0.2757782975707839	1.206502829443034	0.2621154399884393	0.4808143550174599	-0.263661228150215	0.03198173890567598	0.01207919330313855	0.09790305287651309	-0.00376443253155329	-2.341605918082864	1.112665854383224	0.1987225850164065	-0.2060255737512245	-0.2219768078898555	2.30980609940443	0.07808420703089602	-1.767421797825276	0.9744134374562585	0.3113712523696597	0.7265734363036016	-0.622360785257942	0.009635462396363269	0.5457384781335984	0.3267260936188272	0.02035517703253943	0.02402692424914873	-0.2766593197472205	-0.03465668029633183	-0.002889418166697349	-0.1104042228893844	0.02644936274592128	-0.8230925561322987	-0.0750252232887768	-0.01059358323296817
0.156	0.9989282410028456	0.8172375014055756	0.9407746587366311	0.8952438162593565	0.02000510721357182	0.1236235531955678	0.02002217274452661	0.183583396852284	0.1515465601714309	0.1685134976631082	0.3943522475411869	0.4646434743030196	0.7211433988551968	0.6758011614106114	0.05517604175924849	0.09329448554793572	0.02000077232865845	0.02306635573005617	0.02000116875456909	0.02833021602115353	0.02001093691900368	0.439355999513815	0.02000239577959959	0.02715398980814044	0.02000607892140669	0.3469932671705861	0.9529526241939766	0.4656042780935571	0.04305711490820474	0.07244759999585981	0.02000686778094122	0.07834052526289131	0.02000396988323173	0.0843929072907821	0.0200491173720946	0.4688313599458009	0.05238166259356223	0.0477843929932518	0.8491910595495485	0.905518123413308	0.9999747589574881	0.8979083338020811	0.02000361798882304	0.2930884708571628	0.02000512519263297	0.4001109495131948	0.1933456775500992	0.19016796189094	0.02003127864534652	0.03263200906126903	0.753257341351919	0.703957781632996	0.07691258364953266	0.07556128359418329	0.9956967149507696	0.2384057867783486	0.9886756304290881	0.2019539801426282	0.9989769913100011	0.3310889794039159	0.02001844839784449	0.03796800941973336	0.02004003558265317	0.01673214668696884	0.1258382892519511	0.06508794375863475	0.05848522658890899	0.08037538916801042	0.2072391137235611	0.1058376588440541	0.0200108654144687	0.05633538611161403	0.02001512018742615	0.05838136029165542	-0.02714268838827113	-0.572543319670021	-0.04108822236245404	0.5505933777566311	0	0	0.2559726556986435	0.08907439595646165	-0.00101916633892373	-0.02820393759926684	-0.004502498845510503	-0.05215941653565027	1.130114379087992	-0.1727504751825822	-0.1224199127926255	0.06855903987195375	0.1512487225042173	1.016512718906063	-2.367027602455424	0.4098884587309986	-0.0602123950958026	0.4186233795487068	0.2443301188841188	0.8987860402057199	2.775141244477471	-0.6509329165493978	0.08211223349349454	0.09103303070233186	0.1214014127757342	-0.03487894492427213	0.2407881122083938	0.08915060062308246	0	0	0	0	0.99999844652925	0.9712777927219185	0.02000390242170029	0.02000280311469403	0.1733633975178257	0.4033477697623477	0.7430345100670429	0.04976647244503068	0.02000103819230337	0.02000165337952334	0.02001554896870607	0.02000352024597133	0.02000848175066208	0.9999882536415658	0.0531779617380391	0.02001219284850443	0.02000623478137552	0.02004813548924412	0.05378423603160667	0.7827827895367716	0.9999505785689206	0.02000493796327045	0.02000359466661641	0.1853369190351123	0.02004057680610873	0.7521968717487971	0.08253045748533402	0.9999509382248389	0.9998936396059247	0.9999373285780103	0.02002667954615277	0.02005421483789864	0.1203692040823694	0.05969058691413298	0.160394267604317	0.02001652437571348	0.02002295803298388	1.058561768420774	2.04464032471595	4.144995149333366	4.403414991234566	2.827668548135487	1.850389836069442	1.053907930547141	1.638034653574321	-0.5290026196060746	0.6186547011936749	1.020084754471692	-0.1047774870973924	-1.607339401278518	-2.570810045789812	2.132642748483146	1.322758753674686	1.08758591100441	-0.4239404632385652	0.2538806346524369	1.608277159486446	0.08795178864490968	0.2761469413543922	1.163539867039783	0.3590027073181191	0.3671133498237706	-0.3594044144400292	0.03296206931188381	0.01291491351633733	0.07043019874189949	-0.003695236087078395	-2.293647873849275	1.121718509508635	0.1910051665205974	-0.2011068191915575	-0.227140500269597	2.278402758139452	0.04902739030545486	-1.833299908672344	0.884150996540537	0.2985632849661464	0.6967634882552233	-0.5833775262654931	0.01070189987872209	0.455422589961044	0.314573620856332	0.008909229922204418	0.0178149111318699	-0.2868694928523359	-0.03602534133384281	-0.002726448362842667	-0.1128169275419031	0.02181661659646999	-0.8143104941704616	-0.08255348643394667	-0.0152194260283084
0.158	0.9990039460622923	0.8177977544900484	0.9426995642554328	0.8982828633762271	0.0200047901685452	0.1238007844661608	0.02001958517278202	0.1841356663374062	0.1537974993912871	0.1707959267373262	0.3951945650232801	0.4654491675933125	0.7225895295966914	0.676420312420857	0.0543333195274118	0.09249068314202064	0.0200007617885762	0.02313324215276654	0.02000116001979478	0.02835691091653209	0.02001086852351247	0.4394699386461664	0.02000238989961466	0.0271467349388779	0.02000602482192758	0.3424563580253943	0.9562697964010916	0.4678650558689521	0.04426007996137945	0.07282094299594598	0.02000703527895794	0.07794345108314669	0.02000399506192405	0.08395562447200423	0.02004694783811377	0.4733520954788155	0.05247207815562345	0.04788216299243837	0.8445677472298173	0.9018006125319477	0.9999742290193425	0.8995842196215618	0.02000357724471138	0.2936724481168353	0.02000477986696875	0.4014739991653354	0.1927431729353231	0.189048201577709	0.02003073522341718	0.03265449529871866	0.7530911870603556	0.7047778584685057	0.07766661499706094	0.07617867593630379	0.9959985927619194	0.2384121723681234	0.9894707329732941	0.2019838524179162	0.9990463576045358	0.3305051838180686	0.02001836276296769	0.03789458577586104	0.02003953096060155	0.01672686236484836	0.1251689340251382	0.06486008834959447	0.05858188901887341	0.08041420574840984	0.2027965236812933	0.1042207245344738	0.02001088403948825	0.05616270865725622	0.02001514508612343	0.05834620367942159	-0.02828799345413113	-0.5726191661976685	-0.0399836987702203	0.553773189064848	0	0	0.2561582290774495	0.09652821644809551	-0.001074934161252326	-0.02755253953210895	-0.004609177678321322	-0.05454031594101028	1.129762842517015	-0.1786611235334627	-0.1222903677411814	0.06095842696350871	0.1532689763590984	1.003416790675185	-2.366177455861319	0.4403223987078627	-0.05937751997858257	0.4161579580231725	0.2461366223435559	0.9073969976531641	2.773814768012012	-0.6755774671604753	0.08229259693316821	0.08932495826815236	0.121344773583756	-0.02171501582434524	0.2409625090631822	0.08519862337628928	0	0	0	0	0.9999992161632146	0.964862500150948	0.02000200788618188	0.02000143232974063	0.1744421911015142	0.4065608764017839	0.7400370977197677	0.04667828206815279	0.02000051637995632	0.0200008253417001	0.02000787620567666	0.02000177268052819	0.02000424251422226	0.9999938104861149	0.05292757571426697	0.02000625667430431	0.02000315335698942	0.02002411795193999	0.05276228818198601	0.7843777748791947	0.9999758818102706	0.02000249119043243	0.02000185939368219	0.1885548341168501	0.0200201905867577	0.7496424333238574	0.08426645735953851	0.999975326559882	0.999946251732732	0.9999681941067968	0.02001331555901919	0.02002691852081799	0.1188005499078972	0.05911401667687605	0.1591151113426339	0.02000825355553558	0.02001151254873133	1.180214911032298	1.959514832490003	4.13339751976035	4.596261373963629	2.820398461825832	1.530570353661766	1.044835634996514	1.659946251260729	-0.4933981058973327	0.6302641966922684	1.019982584474526	-0.1331054043469045	-1.621810103131154	-2.59739121815996	2.165163581206353	1.335241627206442	1.093371296941959	-0.4081310487356493	0.3061982595102276	1.424798569212186	0.08925908071519609	0.2760468013236445	1.118018612626088	0.4455358979472382	0.2518714055198916	-0.4422788701293833	0.03392068162348226	0.01378589208247492	0.04362213235379177	-0.00354572345250641	-2.242748699381554	1.140554424194482	0.181354256640941	-0.1958796937945109	-0.2131203894612766	2.241384283954491	0.04472101456302788	-1.881031803867526	0.7913664601706601	0.2853468912152245	0.6661583225716391	-0.5342863337707656	0.01178865531844429	0.3647982311846509	0.3030553588719064	-0.002519097775511513	0.01214415886334714	-0.2968915200941953	-0.03739884853748575	-0.002557827726639685	-0.115007636959101	0.01695747870863275	-0.8019355737545187	-0.09012821263130404	-0.01995320727127354
0.16	0.9990742948285254	0.8184615976823759	0.9440150949219289	0.9009191249835173	0.02000452892241127	0.1239805079134972	0.02001733711348874	0.1846872810878015	0.1559384390226441	0.1729820897354045	0.3962445411270775	0.4664209991546985	0.7237398288816429	0.6768079820130839	0.05331957257164072	0.09153384655280078	0.02000075312794117	0.02320202376945009	0.02000115330418402	0.02838538323036444	0.02001083610686313	0.4395309408382077	0.02000238930238933	0.02713986255322225	0.02000597841954065	0.3380243226609036	0.9593533493851923	0.4701724764235676	0.04534292900180439	0.07316908271472508	0.02000722554508303	0.07755735715474749	0.02000402778139059	0.08352851344912496	0.02004507413887435	0.4777931031179364	0.05252283981639289	0.04794719067423161	0.8403939806111349	0.8980067128731191	0.9999738170749563	0.9010723261916859	0.02000354852814826	0.2942295900880597	0.02000449578564298	0.4027750714382262	0.1924725417612018	0.1880392023686359	0.02003023621657924	0.03267918095353298	0.752752153712069	0.705417550500279	0.0784344911114342	0.07677445158010192	0.9962791074931765	0.2383957285567342	0.9902095937997198	0.2020029039569106	0.9991107502275036	0.329901551615142	0.02001828270889213	0.03781841184158732	0.02003904133967975	0.01672191556018628	0.1244885215085217	0.0646280365889554	0.05866682932004351	0.08044304914246772	0.1985723442917733	0.1026326695156569	0.02001089947447108	0.05597485628225903	0.02001517682578132	0.05830148337830728	-0.02943259713802959	-0.5718432306401433	-0.03887375888816177	0.5560091996834482	0	0	0.2563588815840814	0.1041515448499993	-0.001129331907677591	-0.02683426486296889	-0.004720743883117052	-0.05704686369732825	1.129400238810028	-0.1838155849493959	-0.1221761827970063	0.05320223567411392	0.1552611042699223	0.9883930722323295	-2.365266069510593	0.4711213637356622	-0.05854813368515738	0.4131370339096372	0.2479584072407548	0.914058825697839	2.772438810648342	-0.7004079372049201	0.0824695171508241	0.08759263168189316	0.1213147141108331	-0.008309050884554693	0.2411287192698101	0.08096553066010001	0	0	0	0	0.9999983972480007	0.9578422629446659	0.02000414238950933	0.02000294662119417	0.1758194252456788	0.4102612587519385	0.7376208939258782	0.04522515520880602	0.0200010465522846	0.02000166753868902	0.02001597576855465	0.02000359123673206	0.02000849412154627	0.9999868932117497	0.053651006060967	0.02001288449705501	0.02000640326026654	0.02004843084754616	0.05330027920288669	0.7863071619024684	0.9999528547001276	0.02000504487841771	0.02000386337339721	0.1910947157124254	0.020040185707101	0.7469874553616367	0.08429889971829836	0.999950351781821	0.9998914175455929	0.9999354228528574	0.02002659569565984	0.0200534405651055	0.1188317860806208	0.059685327642756	0.1566514092788486	0.02001651165576161	0.02002311499218609	1.300349436170242	1.868480162581873	4.120715843876759	4.777288011993164	2.804803308347652	1.205509351203934	1.034237698019592	1.677459275623906	-0.4590699710643479	0.640623111458778	1.019558483215769	-0.1618130840435741	-1.636125878630072	-2.622967252120227	2.196910061671711	1.347362153884664	1.098753187076255	-0.3922690915300321	0.3574707425071897	1.205491649906171	0.09044396538844124	0.275492206627322	1.067273790900194	0.5251409784111938	0.135631931805353	-0.5124385977448225	0.03485726328506543	0.01469233197011981	0.01749325843190067	-0.003312752480183045	-2.188774093148143	1.168361288729218	0.1658018852135372	-0.1901265678461322	-0.2169687043709995	2.198674864245743	0.0162850729121384	-1.909688686140742	0.6963717471839231	0.271727996518228	0.6347861090053163	-0.4726164221074922	0.01290131724342589	0.2750377862246987	0.2929569225339776	-0.01392017124178924	0.006994174838215322	-0.3067061099316484	-0.03877563173525923	-0.002388930904441238	-0.1170132791407042	0.0118434302549505	-0.7854312034072134	-0.09772840707332772	-0.02478311490880353
0.162	0.9991396714332551	0.8192263027195338	0.9447475810753235	0.903090796803139	0.02000430607931604	0.124162444282291	0.02001537881818089	0.1852373073859863	0.157967935457365	0.1750648285687746	0.3974817526518851	0.4675421007730437	0.7245936802384948	0.6769625254478416	0.05216171270092605	0.09044873001935945	0.0200007458511747	0.02327265394071915	0.02000114787927156	0.02841570260358112	0.02001081812214773	0.4395404332755722	0.02000239056122504	0.02713353921527231	0.02000593802369516	0.3337026436437032	0.9622199037772146	0.4725439072093116	0.0462991636289475	0.07348404137979758	0.02000740413039527	0.07718301619565957	0.02000405951326035	0.08311195431816011	0.02004345105181802	0.4821429630619159	0.05253411185968432	0.04797689645007913	0.8366534692591503	0.8941723525725596	0.9999734630446911	0.902368457092626	0.02000352632520099	0.2947591329814367	0.02000425401682741	0.4040127164207993	0.1924819206930871	0.1871627550328171	0.02002979550385253	0.03270608468854261	0.7522275908486017	0.7058782618954065	0.07919177152498499	0.07735086287136958	0.9965397959419577	0.2383565219089313	0.9908962664375316	0.2020121690138047	0.9991705662826508	0.3292785118306376	0.02001821146323725	0.03773948321366689	0.02003859948953699	0.01671731136621762	0.1237968883396647	0.06439215080135459	0.05873982704435942	0.08046143458862695	0.1945570428981087	0.1010811445594409	0.02001091253247634	0.05577178900118365	0.02001520801618904	0.05824701585242954	-0.03057480469912335	-0.5702248771219374	-0.0377602918022281	0.5573005917046417	0	0	0.2565749401389843	0.111932175917158	-0.001182228317839715	-0.02605164278719155	-0.004837449072759956	-0.05967930757080232	1.129028090917383	-0.1882040840827028	-0.1220776493611031	0.04531018836996416	0.1572212919452267	0.971484622712428	-2.364292754318732	0.502244470235227	-0.05772533077499743	0.4095778531725193	0.2497915271246177	0.9187252325431529	2.771013036011061	-0.7253887696260528	0.08264296267587933	0.08585313615999578	0.1213116587472767	0.005278913297389685	0.2412861904594116	0.07646138201410067	0	0	0	0	0.9999991861246373	0.951315836250604	0.02000213100546879	0.02000151737986653	0.176586381453369	0.4134557219240237	0.7340053569751855	0.04223046747032319	0.02000052295778653	0.02000083546055726	0.02000812026758618	0.02000181447252443	0.02000424865387538	0.9999929706517729	0.05302160353223823	0.02000655932553612	0.02000323104692475	0.02002440196801916	0.05219885470817405	0.7882831574205643	0.9999770920662054	0.02000255857518399	0.02000200414184233	0.193819452936022	0.0200200511898904	0.7436996097302601	0.08561052308651185	0.9999748785940872	0.9999446439276122	0.9999670921528937	0.02001328072503182	0.02002656722927036	0.1172332821521908	0.05908152427492511	0.1555139450486074	0.02000824353253049	0.02001159460930912	1.420812419462971	1.766722457564751	4.126623634714036	4.945775640899513	2.781075898331524	0.8763452558286861	1.020235924440048	1.700979605138582	-0.4420390965306639	0.6471809852736656	1.022268229854171	-0.1709548542212692	-1.651390310724902	-2.644086217236302	2.207682962872962	1.357792462252586	1.102715723398121	-0.3917496197469634	0.4069654072709145	0.9673687289993558	0.09146996910183056	0.2744573074066156	1.014339642945236	0.5955645127883281	0.01887965314862443	-0.5716284586300752	0.03576884956679116	0.01563295087979889	-0.007870110937541515	-0.002995886698247812	-2.132491173775795	1.204281209538062	0.1483330688503312	-0.1841362048222032	-0.202454430950046	2.150238737009154	0.009904726255716149	-1.922698923627842	0.5995045659206156	0.2577580705055064	0.6027541158169889	-0.4034835008900743	0.01400463463669805	0.1855767026889501	0.283339767360251	-0.02527695741749281	0.002352178518897917	-0.3162926176182431	-0.04015282066543408	-0.002215485899268056	-0.1188689729450794	0.006512587629606349	-0.7657235461061848	-0.1053356259058857	-0.02969596180102849
0.164	0.999200421388335	0.8200883837619405	0.945027892819981	0.9047933541366505	0.02000412827317311	0.1243462980526907	0.02001368338753332	0.1857848031808247	0.1598672427216807	0.1770349467090866	0.3989092172869916	0.4688016726972688	0.7251492320004669	0.6768833732264634	0.05086843957826082	0.08925153062654631	0.02000074067479442	0.02334508293404841	0.02000114483446368	0.02844793867241656	0.02001083820619638	0.4394999832349766	0.02000239783930357	0.02712793780151529	0.02000590459260124	0.3294960129669063	0.9648844626266774	0.4749944481118134	0.04711464252064625	0.0737591201460919	0.02000759391795195	0.07682112508113709	0.02000409685217454	0.08270723970790002	0.02004209078637618	0.4863902726950743	0.05250482690439601	0.04797274567253582	0.8333142672957341	0.8903238079417716	0.9999732232294418	0.9034693261040256	0.02000351755280079	0.2952603950646687	0.02000406296404796	0.4051856688704909	0.1926953232659253	0.186426658016361	0.02002939719094122	0.03273520835956177	0.7514957355165832	0.7061594696861793	0.07990232997326915	0.07790735224404913	0.9967820098602671	0.2382946588036386	0.9915342743989265	0.202012637856838	0.9992260625412048	0.3286365453724869	0.02001814532079164	0.03765780126100454	0.02003817249494941	0.016713052725249	0.1230907339812616	0.0641525748392352	0.05880080212103708	0.08046898177988747	0.1907337281194146	0.09957125615804241	0.02001092203066878	0.0555535267710202	0.02001524609763065	0.05818265332777481	-0.03171294331664707	-0.567776623252398	-0.03664518425644532	0.5576505059986455	0	0	0.2568067066139724	0.1198572774406039	-0.001233497399672494	-0.0252074083510266	-0.004959544941508165	-0.06243748015625537	1.128647936575405	-0.1918215723352066	-0.1219950196555205	0.03730170536471049	0.1591458216571029	0.9527448217856253	-2.363256902475723	0.5336513168705906	-0.05691016660453507	0.405502304208447	0.2516319544625024	0.9213614385493382	2.76953717933972	-0.7504839366440459	0.08281293644580055	0.08412377078778456	0.121335909932116	0.0189871004069229	0.2414343915171814	0.07169734152359701	0	0	0	0	0.9999983257446212	0.9464851963641584	0.02000440217976991	0.02000314786624134	0.1773877608821994	0.4175460356182401	0.730944894509952	0.04068379080627591	0.02000106489974516	0.02000169397146205	0.02001653612809841	0.02000368804166058	0.02000852242811059	0.9999848151283185	0.05326196442230975	0.02001341714806187	0.02000655455497019	0.02004930187083653	0.05264239309009873	0.7902235215986828	0.9999553758123366	0.02000521085298192	0.02000417427172344	0.1953861572482632	0.02003996845861877	0.7400911432720151	0.08500496483649611	0.9999491414896666	0.9998871299055345	0.9999329082778942	0.02002653314264027	0.02005278955809639	0.1171852920662234	0.05962740529660048	0.1530761423105832	0.02001648200929876	0.02002328531937952	1.539996750023948	1.65713300577578	4.140139978040516	5.101050256660905	2.749454649865399	0.544227430846425	1.004210846540657	1.724127473784165	-0.432976630255183	0.6514206034999669	1.026120172462337	-0.1716729140644537	-1.667017184868715	-2.66244673091834	2.208592832091913	1.366181319494565	1.105806579337935	-0.3981997421384897	0.4548467477559474	0.7363771637961889	0.0923613669944315	0.2729617032810498	0.9546530978420648	0.6636112842909914	-0.0980637243305493	-0.6245214571166077	0.03665608534526331	0.01660902758887153	-0.03244921952830971	-0.002590828287262019	-2.073725752744697	1.247471405487194	0.1259219864353581	-0.177676723280673	-0.2051241836662335	2.09612455342464	-0.01757148047868257	-1.923873016369316	0.5011098576432489	0.2434471863732912	0.5700935761238104	-0.3322661027446182	0.01512125325295783	0.0955341818699508	0.2730350039458331	-0.03657662873153925	-0.001802039022673882	-0.3256327835779883	-0.04152895647718155	-0.002043377904408476	-0.1207034536592831	0.001005175356244129	-0.7437946485897419	-0.1129233561613795	-0.03467811368577893
0.166	0.9992568771649812	0.8210440104584171	0.9449794915116038	0.9060568844659586	0.02000397923022547	0.1245317653188302	0.02001220895863898	0.1863288234329966	0.1616231601149095	0.1788789721725668	0.4005318424901242	0.4701978392275295	0.7254071070479825	0.6765704331882784	0.0494050094600914	0.08794055128675785	0.02000073665291168	0.02341925871850071	0.02000114284409318	0.02848215995188945	0.02001086925053436	0.4394112012027232	0.02000240647766755	0.02712323408069219	0.02000587734560777	0.3254086880204051	0.9673614201287785	0.4775380531084342	0.04778804029265941	0.07398823737655967	0.02000777025708869	0.07647233511125359	0.02000413314067257	0.08231463802703656	0.02004092842204063	0.4905236499825613	0.05243467932287142	0.04793210154573681	0.8303435017098219	0.8864821426226157	0.999973028456239	0.9043721216176295	0.02000351409527951	0.2957327357623774	0.02000390312893755	0.4062927617422472	0.193048155864275	0.1858319134196012	0.02002904359370151	0.03276657877780532	0.7505406519437201	0.7062595507025808	0.08053788825057882	0.07844184567834617	0.9970070944423862	0.2382102689890463	0.9921271773793329	0.2020052831188037	0.9992776034220223	0.3279761584547429	0.0200180861190183	0.03757337154903735	0.02003778618135514	0.01670914169165134	0.122369256295081	0.06390933454226913	0.05884973685865968	0.08046536967365663	0.1870797833828008	0.09810660164042841	0.02001092949520058	0.05532012532254727	0.02001528302896909	0.0581082671008236	-0.03284536819147039	-0.5645139607965945	-0.03553031284449081	0.557065944702302	0	0	0.2570544566343312	0.1279134399905764	-0.001283018821806151	-0.0243044855435918	-0.005087282431792943	-0.06532079655877002	1.128261319079053	-0.1946675240487519	-0.1219285075135295	0.0291957396231223	0.1610310921886395	0.9322367499557823	-2.362157986552446	0.5653019226368374	-0.05610364843628911	0.4009365633096451	0.2534756036211492	0.9219441306957669	2.768011048280149	-0.7756570741604124	0.08297947612265913	0.08242195215912912	0.1213876453831994	0.03275262811934013	0.2415728146306419	0.06668553492683908	0	0	0	0	0.9999991443861437	0.9421797760675213	0.02000227510911866	0.02000163905224663	0.1776189481677216	0.4212192147518894	0.7267484675790296	0.03702202648082321	0.02000053460965282	0.02000085121024416	0.02000843951481392	0.02000186858830848	0.02000429102775226	0.9999916794426204	0.05229732571488907	0.02000680952852784	0.02000331716800401	0.02002498634715354	0.05145472262642078	0.7921307802187778	0.9999783018287676	0.02000265771400426	0.02000216748441631	0.1972751413605717	0.02001992050296588	0.7359710610232437	0.08577740360640146	0.9999741117436358	0.9999418746917338	0.9999656713843297	0.02001324792372371	0.02002624868692285	0.1155419626174415	0.05899831856672685	0.1518255960426945	0.02000822462900319	0.02001168241895446	1.655777880527222	1.543768654025	4.146819152406964	5.242469194635353	2.71019727740085	0.2102876371458528	0.9878243588823145	1.73866745026601	-0.4200495465565461	0.6552741026589879	1.028590465899796	-0.1785114695530552	-1.682078237288849	-2.680709217767757	2.214381967122175	1.372967108833897	1.108712876393129	-0.4004950916642679	0.5004299476746652	0.5300643955501881	0.09308198257872112	0.2709821456857648	0.888552965410477	0.7320956743399354	-0.2147809622849307	-0.6847362551546825	0.03751529319384914	0.01761812615026245	-0.05618871434190884	-0.002097218773036193	-2.013286123745824	1.297060727305418	0.1024683922495773	-0.1710462877548084	-0.190232638809989	2.036329663600676	-0.02604402773869047	-1.916712347843902	0.4015524841592602	0.2288478008816648	0.5369193513107365	-0.2629326476784659	0.01625051548549174	0.004331241541007296	0.2612231174541191	-0.04779752866160897	-0.005476154218197016	-0.3347070291655771	-0.04289944910158014	-0.001867955971524965	-0.1225518021836259	-0.004639142322676535	-0.7207271711817969	-0.1204682510673606	-0.0397146956389297
0.168	0.9993093363068506	0.822088703548455	0.9446157623963289	0.9069252566390049	0.02000386949347529	0.1247185303167403	0.02001094121887689	0.1868684261507476	0.1632274120673278	0.1805858809698181	0.4023424723361203	0.4717282171081092	0.7253682420463855	0.6760246307836021	0.04781914605953966	0.08651947211599627	0.02000073497831764	0.0234951264831711	0.02000114348604185	0.02851843467408261	0.02001094273220582	0.4392758047711419	0.02000242177444337	0.02711961162147439	0.02000586224803187	0.3214441207519655	0.9696637137172244	0.4801863995657224	0.04830894554180393	0.07416608630795887	0.02000795284402391	0.0761372077655099	0.02000417694047862	0.08193528858620898	0.02004001065219835	0.4945318990676305	0.05232331288821063	0.04785668403590759	0.8277270140167908	0.8826612783701657	0.99997293155801	0.9050750033534571	0.02000352607416378	0.2961756034263806	0.02000378580371279	0.407333026498447	0.1935188151745529	0.185373110810994	0.02002871818338615	0.0328002158234833	0.7493555098002846	0.706175932280381	0.0810965730745079	0.07895130346227726	0.9972161970919335	0.2381035313177889	0.9926779419520633	0.2019910394191389	0.9993253857257625	0.3272979056758266	0.02001803065413161	0.03748620869015191	0.02003741081600345	0.01670557970024979	0.1216302045109353	0.06366230779499335	0.05888626532891184	0.08045033776765441	0.1835877045310614	0.096688878264685	0.02001093315529381	0.0550716931317275	0.02001532695123096	0.05802376821572509	-0.03397046832128515	-0.5604551321497765	-0.03441753638962545	0.5555576372944817	0	0	0.2573184384694864	0.1360867302439204	-0.001330678277047252	-0.02334597080204799	-0.005220910899167103	-0.06832825607271317	1.127869778451654	-0.1967456530148257	-0.1218782894651142	0.02101059515723392	0.1628736376170781	0.9100323994642044	-2.36099555873045	0.5971566237226588	-0.05530672722511628	0.3959106285388945	0.2553183536766978	0.9204612396449215	2.766434523437573	-0.8008716195821122	0.0831426542465568	0.0807651205672813	0.1214669164731236	0.04651221075799999	0.2417009770775194	0.06143888198305274	0	0	0	0	0.9999982290607831	0.9374479661948447	0.02000471980047326	0.0200034367898448	0.177934606454226	0.4255698518430925	0.7231163171064312	0.0357849497731287	0.0200010936245216	0.02000173122408299	0.02001726297815535	0.02000380961782142	0.02000865824711628	0.9999815680939783	0.05208954896330674	0.0200138676982101	0.02000674479203723	0.02005080877110439	0.05181072150304612	0.7943396406656891	0.9999577534611346	0.02000544573892446	0.0200045204918696	0.1985639605673373	0.02003970279836091	0.7316938937403733	0.08492708663245388	0.9999472617977077	0.9998802503866359	0.999929714150158	0.02002647327465638	0.02005218841767086	0.1154230349924148	0.05951466261440272	0.1494912861481245	0.02001643734382481	0.02002346869334786	1.768027840634934	1.427318366442172	4.149097612938442	5.36945284418	2.66357000595488	-0.124371852369149	0.9712369015562127	1.745842236719976	-0.4059231224666861	0.6589069249263271	1.030218092085514	-0.1888588122972227	-1.696032022095445	-2.698386800933784	2.222739677467582	1.380794438121558	1.111509259503836	-0.4004561556126053	0.5439131413171954	0.3412190075346342	0.09365909876513877	0.2685441688601241	0.8175364316132626	0.7978226346098478	-0.3309260908217129	-0.7346212880897003	0.03834806556336997	0.0186624703091567	-0.07906361885614284	-0.001509566681945673	-1.950968074683096	1.352212866154564	0.07465368736679699	-0.1640140991408627	-0.1918719436303543	1.970996351006836	-0.0523448635089031	-1.903071949663657	0.3011960798668988	0.2139741526677555	0.5032654605674509	-0.1963241145920999	0.01738788068736499	-0.08816525673139962	0.2479993535798736	-0.0589244853965611	-0.008691000653213619	-0.3434986447501879	-0.04426210339543437	-0.001694335708292822	-0.1244899039689865	-0.01041462441513837	-0.6968635067191444	-0.1279540985082231	-0.04479077183308952
0.17	0.9993580867955105	0.8232177510402526	0.9439310803381857	0.9074271470460589	0.02000378097883547	0.1249062687437065	0.02000984204834001	0.1874026697528252	0.1646770837681943	0.1821480103884762	0.4043343462126832	0.4733865134835318	0.7250361059863381	0.675247429417495	0.04608902988700977	0.08499510788502751	0.02000073424220358	0.02357262904041542	0.02000114496233956	0.02855682962276681	0.02001102414643281	0.4390955382266434	0.02000243799386524	0.0271172576533073	0.02000585282331151	0.3176053496314016	0.9718038256723639	0.4829500422369617	0.04868095870934518	0.07428803626593387	0.02000811999775354	0.07581626221701457	0.02000421937630498	0.08156933632767632	0.02003924820741638	0.4984039565032413	0.05217048991056712	0.04774427233543626	0.8254530884447325	0.8788731139982069	0.9999728677963988	0.9055766252792502	0.02000354229735282	0.2965884895579732	0.02000369115490034	0.4083055993476482	0.1941320106754442	0.1850460360984384	0.02002843001759797	0.03283613885861977	0.7479549682710487	0.7059065941460323	0.08161196402393237	0.07943378266118692	0.9974105001328438	0.237974652049495	0.9931897210557576	0.2019708272943985	0.9993697490859909	0.3266023648657838	0.02001798148304288	0.03739632773131996	0.02003707205899583	0.01670236708522737	0.120876056868848	0.06341139014195156	0.05891093838647024	0.08042368303019339	0.1802636295180716	0.09531979395534111	0.02001093540012399	0.0548083668210038	0.02001536944629147	0.05792908831457836	-0.03508667173693641	-0.5556209096418723	-0.03330868866413689	0.5531398922465128	0	0	0.2575988720487112	0.1443627469382934	-0.001376367809260788	-0.02233511710180942	-0.005360677285319689	-0.0714584456886083	1.127474843341163	-0.1980635949447903	-0.1218445062520678	0.01276373896542573	0.1646701441342684	0.8862118200459534	-2.35976925029916	0.6291759710589134	-0.05452029058209316	0.3904578026239424	0.2571560705395565	0.9169116557211884	2.764807558607804	-0.8260909602981238	0.08330257818441442	0.07917065242717412	0.1215736482839013	0.06020291856543693	0.2418184226087171	0.05597092057039822	0	0	0	0	0.9999990886960828	0.9324106105253912	0.02000244746789667	0.0200018089732982	0.1777699563927504	0.4294740350869413	0.7184185282365978	0.03168722562163035	0.02000055175189147	0.02000087283607977	0.02000884891007195	0.02000193649733231	0.02000437995279098	0.9999896218119847	0.05085091874272654	0.0200069967530635	0.02000341731753877	0.0200258999797432	0.05053898902312509	0.7966152161414212	0.9999794236985914	0.02000279430026871	0.02000235090576132	0.2012074122907823	0.02001982339463923	0.7275206306253206	0.08611442027133434	0.9999729825370731	0.9999376681010491	0.9999638829542233	0.02001322930408689	0.0200259832209668	0.1137870499716281	0.05886900235680484	0.1486448586917228	0.02000820199420322	0.02001178062933088	1.876954057330661	1.307859876230888	4.151710861692655	5.481462579512875	2.609855846412601	-0.4586724719160661	0.9544735315969248	1.7481573929152	-0.3950162937138421	0.6622491673171387	1.031930747799025	-0.197821767134627	-1.708467516033992	-2.714484901260003	2.228997212806359	1.391470259791618	1.114121762988704	-0.4017635805438289	0.5847212779241343	0.1619856537901344	0.0940545426874046	0.2656248671440517	0.7440048933497799	0.8600742301340045	-0.4460617201845177	-0.7875063992429173	0.03914976497117736	0.01973820934144532	-0.101049144011089	-0.0008276049401891749	-1.887588359054813	1.412083088017567	0.04669623201375762	-0.1568765180897385	-0.1767309807036243	1.900183603642916	-0.06248603319540309	-1.88449187378728	0.2004164201855653	0.1988780404193142	0.469253793431865	-0.1306980882039031	0.01853658743347553	-0.181154135649164	0.2345591220884395	-0.06993210992724344	-0.01144868663506602	-0.3519896243902698	-0.04561718113898897	-0.001518567444427689	-0.1264350339979249	-0.01624540764407375	-0.6720301371486799	-0.1353545504561744	-0.0498904599861334
0.172	0.9994033845061168	0.8244259363699261	0.942936845553682	0.907578456271249	0.02000372800744935	0.1250946493454355	0.02000890866082244	0.1879306273550298	0.1659642009776153	0.183559548168437	0.4065045231685059	0.47516691598593	0.7244128190241929	0.6742412381232672	0.04426604496278789	0.08337839269356918	0.02000073619491243	0.02365170663621673	0.02000114944246419	0.02859741043531402	0.02001115436622515	0.4388722233216225	0.02000246187284184	0.02711636838789346	0.02000585910195555	0.3138946260630503	0.9737928772897999	0.485837345049524	0.04889781838612896	0.07435047108163614	0.0200082848446325	0.0755099214182099	0.02000427007536272	0.08121776200018914	0.02003872414010828	0.5021291235583579	0.05197680968220022	0.04759706311819409	0.8235084539833929	0.8751257130690483	0.9999728835482632	0.905876631331237	0.02000357674637297	0.2969709798340352	0.02000363364112753	0.4092098272913672	0.194910985182865	0.1848505284972164	0.02002817193454386	0.03287436790515465	0.7463511961739232	0.7054513907056567	0.0821060817022478	0.07988985705766563	0.9975909691227764	0.2378238935699604	0.9936649740407737	0.201945534422407	0.9994108334417815	0.3258901573418749	0.02001793773610202	0.03730374666278609	0.02003674744209398	0.01669950427795091	0.1201059568671266	0.06315653851930117	0.05892382359973645	0.08038533495868527	0.1771148493847118	0.09400152037799464	0.02001093437160213	0.05453034557694004	0.02001541994740341	0.05782420105309058	-0.03619245038207988	-0.5500343960892889	-0.0322055713596009	0.5498304501772135	0	0	0.2578959480746809	0.1527266781304882	-0.001419986112575059	-0.02127531812745168	-0.005506825296584905	-0.07470954359903816	1.127078023441768	-0.1986326010777983	-0.1218272646610294	0.004471617589048195	0.1664174654446372	0.8608622941041612	-2.358478771295637	0.6613206553995473	-0.05374515659803365	0.3846141917568494	0.2589846286617478	0.9113049879486648	2.763130180742992	-0.8512785912015804	0.08345938992105317	0.07765576993255351	0.1217076409952443	0.07376296437716284	0.2419247225366342	0.05029563676323997	0	0	0	0	0.9999981012772149	0.9273015769440183	0.02000509953312758	0.02000383540448892	0.1776087723938131	0.4341173089764902	0.7142642401930517	0.03088179206125987	0.02000113427072076	0.0200017812294464	0.02001819032459861	0.02000396203835265	0.0200088853812371	0.9999762208169695	0.05025504589831513	0.02001416587355647	0.02000695910223735	0.02005301810478333	0.05082059741955657	0.7991356408674659	0.9999598740032084	0.02000576368092473	0.02000491289044805	0.2032783314678578	0.02003959770042639	0.7231666266652576	0.08558796748208894	0.9999445948023473	0.9998701241961038	0.9999257264904627	0.02002645989873818	0.02005173239355804	0.1136283950487959	0.05936378408029717	0.1467565813294059	0.02001639055805361	0.02002367909654804	1.981856168849991	1.186542568939718	4.151728357254451	5.578044351386755	2.549368941658836	-0.7915500641924934	0.9378896576245643	1.743834610500872	-0.3850945593191868	0.6656315452785163	1.033210892271304	-0.2082841429565775	-1.719212258726348	-2.729527203729403	2.236132587618572	1.401197145574731	1.116320686036336	-0.4025446127575151	0.6230509791929741	-0.009362174329120605	0.09430127352793984	0.2622581689870276	0.6669447929159433	0.9199287615853775	-0.5599160189425695	-0.8269722485792689	0.03992310412035866	0.02084833417217261	-0.122111979378673	-4.486392869459245e-05	-1.822920522470497	1.475873007477618	0.01513854509407456	-0.1494093494501791	-0.177494012584903	1.824105970512735	-0.08714238027973641	-1.862308506863447	0.0995802060605966	0.1835782971369987	0.4349205550852704	-0.06475700325857306	0.01969389208577323	-0.2740305627585679	0.2215945511489411	-0.08080369663717032	-0.01377174790425911	-0.3601653586163	-0.04696221309735246	-0.001344527962323409	-0.1284238735775925	-0.02210795846225642	-0.6460527747216981	-0.142649031848281	-0.05499813217413374
0.174	0.9994454792205874	0.8257078972638962	0.9416068476421668	0.9073882990730988	0.02000369053255944	0.1252833338079828	0.02000810389686261	0.1884513760803649	0.1670935675263211	0.1848170648489443	0.4088415574194374	0.4770623024230732	0.723505660765521	0.6730089760424938	0.04232750201405178	0.08167933682499091	0.02000073890493103	0.02373229717044576	0.02000115456512419	0.02864024040860192	0.02001129004301131	0.438607693547622	0.02000248630030141	0.02711714366080739	0.02000587039141788	0.3103138215508877	0.9756417216696655	0.4888556116664398	0.04896840786411644	0.07435068797596536	0.02000843347896886	0.07521857542387686	0.02000431914735807	0.08088058471280357	0.02003832085551047	0.5056969360202039	0.05174203587370621	0.04741320543371762	0.8218681080212122	0.8714250019728287	0.9999729201939881	0.905975159838316	0.02000361451800513	0.2973227036869699	0.02000359232073526	0.4100451666396906	0.1958693219341971	0.1847879036870978	0.02002794690638936	0.03291492422364455	0.7445608670386378	0.7048111469320016	0.08255656376602369	0.0803200791329972	0.9977586506994287	0.2376515489035116	0.9941065247341754	0.2019160376947829	0.9994489621895049	0.3251619248381478	0.02001789951436841	0.03720848866414064	0.02003645562106198	0.01669699101988845	0.1193194519696116	0.0628976761237106	0.0589244232129561	0.08033522849646406	0.1741303770326317	0.09273602995489573	0.02001093239784253	0.05423785680936949	0.02001546871367934	0.05770910130987445	-0.03728632460419153	-0.5437208756068952	-0.03110994737012227	0.5456503541158255	0	0	0.2582098272676865	0.1611633593144659	-0.001461438794702249	-0.02017009205261657	-0.005659594588383296	-0.07807932100961723	1.126680802552549	-0.1984672928612727	-0.1218266397557876	-0.003850508127109784	0.1681126364275493	0.8340776491106198	-2.357123910242345	0.6935515019710515	-0.05298206872239365	0.378418294371966	0.2607999323619961	0.9036614913395172	2.761402489544815	-0.8763982849292017	0.08361326564045866	0.07623743676478094	0.1218685730771675	0.08713250608732383	0.2420194764612064	0.0444273181045884	0	0	0	0	0.9999990156479354	0.9210080065474612	0.0200026547824034	0.02000204070390722	0.1771770114176769	0.4381212565048557	0.7091919591191198	0.02641369530461432	0.02000057552430694	0.0200009014793137	0.02000937063142126	0.02000202120942268	0.02000451610673532	0.9999861031858766	0.04882827170495929	0.02000710983849998	0.02000353096577	0.02002718553208467	0.04946795937536393	0.8013652911974031	0.9999803674361162	0.0200029770172019	0.02000256158732914	0.2064694410758099	0.02001981909907503	0.7190245277314551	0.08628697374916466	0.9999714226167012	0.9999315696956569	0.9999616690717766	0.02001322650191999	0.02002577734987927	0.1119442788891126	0.05868327559625757	0.1459657618085243	0.02000817623385337	0.02001189096261975	2.081990319029024	1.064052633001338	4.146013298703317	5.658794228272181	2.482453447576332	-1.121953994551527	0.9214398919583736	1.730976072159457	-0.3736614894116607	0.6689618162699944	1.033433786110048	-0.2232776762714976	-1.728569112421262	-2.744080925392061	2.247188979913173	1.406164795466424	1.117890196039052	-0.400522346859688	0.6584491694150141	-0.1807041212774027	0.09435815631283802	0.2584193504985753	0.5903642260970707	0.9748620144836486	-0.6719740692914424	-0.8693178491631344	0.04066244789763821	0.02198704467022613	-0.1422577256283539	0.0008380180554375063	-1.757762950105286	1.542790065953913	-0.01536124484040209	-0.141894541110825	-0.1622337064712811	1.742897208788252	-0.09857440346496299	-1.838321899826762	-0.000938661139104285	0.1681238242422224	0.4003927618691962	0.002097352046405553	0.02086300443166437	-0.3660264669937531	0.2083487478626629	-0.09151056452871244	-0.01565619950107536	-0.3680099842089533	-0.04829308549864236	-0.001169005823002968	-0.1304777592002608	-0.02802574514228443	-0.6194510230503998	-0.1498150545846615	-0.06009761118375499
0.176	0.9994845905110166	0.8270578900661384	0.9399460685140268	0.9068560033963138	0.02000368697567005	0.1254719818398606	0.02000743622696094	0.1889640199336259	0.1680612976333138	0.1859201744268482	0.4113396068882521	0.479063981399568	0.7223225126446088	0.6715548298162594	0.0403324804558906	0.07991218438026017	0.0200007448074437	0.02381433649896314	0.02000116321614177	0.02868538023621295	0.02001148373375486	0.4383038326950827	0.02000251963815462	0.02711979198496648	0.02000590060583484	0.3068640584209766	0.977359837014844	0.4920100911394024	0.04889065565718484	0.07428726772597231	0.02000857237246625	0.07494251166885475	0.02000437728913232	0.08055862544762159	0.02003816163308084	0.509097475263331	0.05146767832986035	0.04719532910726133	0.8205090130051418	0.867772748227859	0.9999730134224214	0.9058733288380501	0.02000367440845481	0.2976433882047821	0.02000358555803145	0.410811294213368	0.1969889540546183	0.1848587785410279	0.02002775466461803	0.03295782223499149	0.7425903210950494	0.7039880318132921	0.08291746748047109	0.0807221369438364	0.9979143464414887	0.2374579729329776	0.994516350021898	0.201883184745278	0.9994842204095373	0.3244183460486463	0.02001786590441229	0.03711058512098932	0.02003617684649089	0.01669482715176741	0.1185113258211435	0.06263447053375099	0.05891086373654854	0.08027312301258284	0.1712906948885988	0.09152366278710031	0.02001092695356129	0.0539311840831518	0.02001552592004516	0.0575838266077885	-0.03836686739734065	-0.53670768663979	-0.03002353429794833	0.5406238266301517	0	0	0.2585406397116604	0.1696573325333344	-0.00150063861134317	-0.01902306462547112	-0.005819219952834866	-0.08156514347250821	1.126284632020987	-0.1975854640881824	-0.1218426773806852	-0.01218871130862404	0.169752885692072	0.8059576718626991	-2.355704533852024	0.725829515830251	-0.05223169128752321	0.3719106657361956	0.2625979371260556	0.8940121159848571	2.759624656757298	-0.9014142692882434	0.08376441510306887	0.07493223311287574	0.1220560058776611	0.1002544541095895	0.2421023127569094	0.03838042503562526	0	0	0	0	0.999997934224733	0.9152610688229006	0.02000555588657568	0.02000437340529533	0.1766272132432692	0.4429506629468	0.7046914458602898	0.02619371933455989	0.02000118969882796	0.02000184674393531	0.02001937044317277	0.02000415046854481	0.02000920440820382	0.9999665292841712	0.04792543802075977	0.02001431056029056	0.02000719931892291	0.0200560348116921	0.04968940038205615	0.8038324217047428	0.9999615470440493	0.02000618570107962	0.02000537157312514	0.2086094233165072	0.02003966123200839	0.7145141387012462	0.08490313697997612	0.9999409759246651	0.9998555163463579	0.9999208203626323	0.02002645569628448	0.0200513531112394	0.1116642476943851	0.05912440936089575	0.1439936889611028	0.02001633224644754	0.02002390884144411	2.177512136954911	0.9380406498617322	4.138168915374361	5.723408692968303	2.409510774969814	-1.4488253099141	0.9030019738002173	1.711591224720993	-0.3637631373932317	0.6699529049935733	1.032875185855941	-0.2387070817616767	-1.738549532594556	-2.758082340078369	2.258060208312084	1.408105985797343	1.118935450697808	-0.3973766597139797	0.691082887465262	-0.3515006529640685	0.09426484285836152	0.2541532969128374	0.512537690312552	1.026221300937048	-0.7818001644034145	-0.8950688247317206	0.04137189840870789	0.02315818849531407	-0.1614430579175687	0.001828187316472481	-1.691879140218945	1.612085863524356	-0.04849859922820488	-0.1341271101392413	-0.1622759903813095	1.656832751793947	-0.1211610222595621	-1.813851155613455	-0.1007793012844182	0.1525389620144328	0.3657087804391823	0.06874266079015691	0.02203558494282384	-0.4569019078131584	0.1934302866565518	-0.1020350007222832	-0.01712796978494124	-0.3755116443907138	-0.04960775760323374	-0.0009951380209156477	-0.1327670679466308	-0.03410698012226415	-0.592929519418211	-0.1568329904954279	-0.06517309104396686
0.178	0.9995209354736837	0.8284700730885395	0.9379828902139236	0.9059858984112982	0.02000369431572364	0.1256602476825763	0.02000686653412988	0.1894676707019111	0.168873065110544	0.1868689365416595	0.4139885957657293	0.4811637002305675	0.7208751153459372	0.6698837043334855	0.03829354147836073	0.07810305789090252	0.02000075126068021	0.02389775826656694	0.02000117227827157	0.02873288697742741	0.0200116802041366	0.4379625210522891	0.02000255300971095	0.02712452457094027	0.02000593462319472	0.3035461141692161	0.9789567240838105	0.4953050481101686	0.04867642960833477	0.07415910985302387	0.02000869444599502	0.07468199142035073	0.02000443319163461	0.08025177580482529	0.02003809455637399	0.5123211474048784	0.05115365231010698	0.04694208340397968	0.81938197031585	0.8641681444205864	0.9999731155882455	0.9055727419478987	0.02000373669609169	0.2979328034197163	0.02000359001506182	0.4115079982495515	0.1982198407854675	0.1850607415968819	0.0200275873739575	0.03300307080445134	0.7404433830143408	0.702984344589868	0.08316824850393975	0.0810921540965174	0.9980589923060476	0.2372435540562704	0.9948970263893643	0.2018478156855774	0.9995169230102069	0.323660116379544	0.02001783642881242	0.03701006998886125	0.02003592560521743	0.01669301166804978	0.1176793793837875	0.06236641573503286	0.05888221496276676	0.0801986440642604	0.1685665626706643	0.09036345397142226	0.02001092090951726	0.05361063812228932	0.02001558090676319	0.05744843572636697	-0.03943270838114479	-0.5290241015646308	-0.028947998229007	0.5347781468867974	0	0	0.2588884843358629	0.1781929072638747	-0.001537505660771028	-0.01783795085732502	-0.005985930508912126	-0.08516397277261398	1.125890924555405	-0.1960079436810233	-0.1218753969723735	-0.02053052129940255	0.171335646970734	0.7766076467847288	-2.354220586549154	0.7581159883002038	-0.05149460566315073	0.3651336874269515	0.2643746712219521	0.8823986991955804	2.75779692504754	-0.9262914104283285	0.08391308069758996	0.07375619125749118	0.1222693900499933	0.1130752750084015	0.2421728887973686	0.03216948602561159	0	0	0	0	0.9999989210263299	0.9091015627107957	0.02000290331862019	0.02000234825313951	0.1759536226653095	0.4470562213583937	0.699388109005965	0.02182278320997953	0.02000060626717097	0.02000093714007566	0.02001002003689938	0.02000212238704552	0.02000469786457797	0.99997929633393	0.04638179503449827	0.02000713166073298	0.02000365319939562	0.02002889637429133	0.04826311869955992	0.8052436868802165	0.9999810383165861	0.02000321461373383	0.02000280708925558	0.2111679201480513	0.02001983555847172	0.7101341919393803	0.08513408611858933	0.9999693382092807	0.9999227316655839	0.9999589551015421	0.02001322521021266	0.02002559295351341	0.1098977877131141	0.05840167420322049	0.1429089604578307	0.02000814618560853	0.02001201108393999	2.26862646748462	0.8070630117827245	4.131825060666548	5.7716394353328	2.330978291421839	-1.771112700002959	0.8812828536902038	1.687704774427694	-0.3585270467005816	0.6671397869922026	1.031950067140952	-0.2506427838650098	-1.75055311516555	-2.769278172225988	2.264504733060877	1.409944713122039	1.119636066263363	-0.3952222733089853	0.7206029021686903	-0.5174462836602787	0.09397649321283863	0.2494312985325166	0.4361502153637552	1.073039568402792	-0.8888113771063283	-0.9136744042715564	0.0420447143606924	0.02435336070500899	-0.1797056166506915	0.002923088449843094	-1.626031670051011	1.683027618873921	-0.07989456593604499	-0.1263645536855735	-0.1470279528138702	1.566120655461482	-0.1333854683239031	-1.791362554941941	-0.1995746000651914	0.1368669113457638	0.3309974854242859	0.1327047128289739	0.02321364422506864	-0.5465362126868929	0.1763401048405612	-0.1123451112441635	-0.01817580945582789	-0.3826572907012293	-0.0509039497455246	-0.000820671825431678	-0.1353466567098028	-0.04039976373965212	-0.5674644234014474	-0.1636817640897117	-0.07020849332707259
0.18	0.9995547019982304	0.8299383127437445	0.9357434105265614	0.9047908504552378	0.02000373587870956	0.1258477897861339	0.02000641467900633	0.1899614804363967	0.1695262038162073	0.1876644784517633	0.4167848105804056	0.4833543078265408	0.7191716718359624	0.6680016400728904	0.03621020156584206	0.07625901980459143	0.02000076124806047	0.02398249473706832	0.0200011851365797	0.02878281291097644	0.02001194340982821	0.4375856621013813	0.02000259607254925	0.02713155909793593	0.02000599101307477	0.3003600655067347	0.9804402181265317	0.4987428276614266	0.04832813411537992	0.0739667482933649	0.02000879671828669	0.07443716779282929	0.02000449792769365	0.07996069643477059	0.02003828726128424	0.5153590829480097	0.05080242686166337	0.04665658408475842	0.8184423012101881	0.8606048583949599	0.999973247022796	0.9050759623929963	0.02000382544736302	0.298190818483869	0.0200036277849575	0.412135293073785	0.1995456667973401	0.1853875346634045	0.02002744269782591	0.03305067945072394	0.7381273284767941	0.7018028833742407	0.08332551889808096	0.08142651031846308	0.99819323961168	0.237008747546964	0.9952500385527552	0.2018107426292943	0.9995471001351063	0.322887959821883	0.02001781124529792	0.03690698302112447	0.02003568465134763	0.01669154315995084	0.1168209178686521	0.06209284820315854	0.05883848042538988	0.08011141277546631	0.1659491600704951	0.0892530645849281	0.02001091180948402	0.05327658185190233	0.02001564509675609	0.05730302982268214	-0.04048253755591991	-0.5207011961107667	-0.02788494773651384	0.5281435161431047	0	0	0.2592534285035091	0.1867542228353828	-0.001571967546199975	-0.01661853598000539	-0.006159948898027954	-0.08887237062828081	1.125501048267641	-0.1937584798908769	-0.1219247945590008	-0.02886502029369122	0.1728585697251573	0.7461379353328551	-2.352672089797948	0.7903726259370124	-0.05077130678436072	0.3581313838185485	0.266126257616096	0.8688741694311204	2.755919606575119	-0.9509953926085435	0.08405953619540307	0.072724611383942	0.1225080733146744	0.1255457490599554	0.2422308910096981	0.02580900763932253	0	0	0	0	0.9999977194877813	0.9034962356730537	0.0200061066465824	0.02000507989150693	0.1750467243325639	0.4520915364278771	0.6946051239229043	0.02152336790702492	0.02000125796506884	0.020001924332594	0.02002080876764042	0.02000436901908557	0.02000962289530756	0.999945692402547	0.04526687917754459	0.02001424453400564	0.02000744949647137	0.02005997019728781	0.04844166500736828	0.8068917042007735	0.9999625788835027	0.02000672481227172	0.02000590231140145	0.2131113483186139	0.02003968089897684	0.705467791246463	0.08374362164208694	0.9999361898748639	0.9998341658144085	0.9999148189971361	0.02002646397844534	0.02005101176916179	0.1095202855327591	0.05881080062302758	0.1409176599047088	0.02001627228763999	0.02002416298246022	2.354694489826125	0.6764137730522288	4.124210833609753	5.803344394980543	2.24734575008824	-2.087761029032886	0.8608112855236962	1.657404698830549	-0.3559220991887893	0.6648146039281642	1.030940571932258	-0.2626588499885169	-1.760377354377735	-2.779124139398735	2.270627895415305	1.413923305630076	1.120074569968607	-0.3939718608028138	0.7471395202692591	-0.6764436240088497	0.09354110370021568	0.2443122631132208	0.3593174856051254	1.117110065911005	-0.9927389422247713	-0.9299804216851576	0.04268660130628684	0.02557738082988835	-0.1969903660317195	0.004130128338332699	-1.559983550939759	1.754908444016273	-0.1127022859387423	-0.118430489156659	-0.1465057176397096	1.471096153377976	-0.153414638199172	-1.772533373967335	-0.2969719660355599	0.1211388112328229	0.2962995684892671	0.1935726714587714	0.02439566175557315	-0.6346759000164559	0.1577693559212464	-0.1224226333213612	-0.01883196636742142	-0.3894385329494009	-0.05217959321194325	-0.0006481624022182893	-0.1382798011028263	-0.04685932059392704	-0.5431100902343132	-0.1703433000199261	-0.07518811330727829
0.182	0.9995860792803243	0.8314564064188066	0.9331923358112482	0.9032778715239602	0.02000378493963212	0.126034262963704	0.02000603718682563	0.1904446132529725	0.170035509586124	0.1883106750139354	0.4197177655242382	0.4856288572755184	0.7172199619861495	0.6659149511826823	0.0343032216812109	0.07445548268012456	0.02000077155886332	0.02406847646200883	0.02000119814079658	0.02883520564248985	0.02001220652921666	0.4371751418059429	0.02000263867108243	0.02714111458800363	0.02000605023477675	0.2973056766820536	0.9818188402901227	0.5023248662858217	0.04786138408909363	0.07371149572665503	0.02000888347750494	0.07420817821156106	0.02000455998863993	0.0796851523348089	0.02003854767800805	0.5182028153435727	0.05041401818265186	0.04633793765167046	0.8176305193798948	0.8570740364185269	0.9999733767566452	0.9043860285474297	0.02000391561265896	0.2984173439947342	0.0200036728248642	0.4126933044482925	0.2010164159127297	0.185835078706896	0.0200273196566409	0.03310065470008915	0.7356710524069208	0.7004474943688475	0.08347363947879539	0.08172430661364133	0.998317936698694	0.2367540447444967	0.9955778152971261	0.2017727736520391	0.9995750666531829	0.3221026124670885	0.02001779031349219	0.03680136677081688	0.02003546893333805	0.01669041998954825	0.1159416855598936	0.06181324486244328	0.05878186551982641	0.08001128366866472	0.1634536387025968	0.08819085199198883	0.02001090282128248	0.05292940298620467	0.0200157069967471	0.05714773097696648	-0.0415151087320259	-0.5117716860783676	-0.02683592821436237	0.5207528929711612	0	0	0.2596355077444663	0.1953253130639839	-0.001603959493814498	-0.01536865593465241	-0.006341490491690684	-0.0926865065923782	1.125116320956028	-0.1908636185967836	-0.121990845939434	-0.03718289875292358	0.1743195288362449	0.7146635364725963	-2.351059141114591	0.8225616763291166	-0.05006220003558758	0.350949254474457	0.2678489363334203	0.8535026333435558	2.753993081161703	-0.9754928829758808	0.08420408505564522	0.07185186649129589	0.1227713098596542	0.1376216089155132	0.2422760347450652	0.01931339984818101	0	0	0	0	0.9999987996020295	0.8957917967781007	0.02000320720175071	0.02000274754197178	0.1743185003744608	0.4562477208934171	0.6890103335963706	0.02018497155846648	0.02000064424587201	0.02000097954582688	0.02001081490200174	0.02000224155203383	0.02000493375777244	0.9999627518716935	0.04370420975880306	0.02000707567383564	0.02000378496527166	0.02003109485573122	0.04694987747545694	0.807009533332767	0.9999813703098733	0.02000351724129108	0.02000309516585911	0.2169093413820439	0.02001991447702279	0.7015509719610251	0.08522881997043981	0.999966591407589	0.9999096909185765	0.9999556425237728	0.02001324859092909	0.02002546265834225	0.1078027583825116	0.05809231562951772	0.1403258769541142	0.02000812092076392	0.02001214957804409	2.435067520303704	0.5506876615962808	4.112495548557487	5.818435047186192	2.159127293354588	-2.397732217585948	0.8454888204793514	1.618767900685291	-0.3537847563485249	0.6666055886383419	1.029968828234105	-0.278535019957049	-1.764553637191743	-2.788015292650135	2.280242852941984	1.420932058145679	1.120248565124291	-0.39319211481743	0.7704304715277559	-0.8376770886963497	0.09290897707320292	0.2387611744329428	0.2872707043786762	1.156800495616907	-1.093386819908852	-0.8727242560105987	0.04328991460972834	0.0268193100376896	-0.2133672389089546	0.00544451396389273	-1.49445269815106	1.827056752606882	-0.1424672583752222	-0.1105440160786396	-0.1314003827129593	1.372029435386095	-0.165997905482476	-1.759470891501242	-0.3926118221179473	0.1053897600590057	0.2617424915219996	0.2542774843655207	0.02558042724450807	-0.7201229984348664	0.1405230373429734	-0.1322325866733598	-0.01907549653874081	-0.3958457530031529	-0.05343250480360016	-0.0004751799760524567	-0.1413379203135668	-0.05325359357157594	-0.51904533457391	-0.1767984827380976	-0.08009625076283497
0.184	0.9996152273017971	0.8330179398967952	0.9302973076706206	0.9014355749747417	0.02000387113154931	0.1262193333072399	0.02000576594026431	0.1909162876180096	0.1704036859467511	0.1888151277805251	0.4227794307384251	0.4879789542592098	0.7150270840458061	0.6636303453055528	0.03254322931678155	0.07277145256763352	0.02000078604048846	0.02415563355940921	0.02000121549843789	0.02889010598854389	0.02001254992932658	0.4367328439077367	0.02000269264183321	0.0271534137627296	0.02000613571145762	0.2943820650164918	0.9830979034715969	0.5060507609607665	0.04728403377087537	0.07339721134944761	0.02000894945025158	0.07399505203264649	0.02000463197751729	0.07942564690235487	0.02003909414974782	0.5208447734623582	0.04999159035035153	0.04598952802045378	0.8168926353803218	0.8535622456728129	0.9999735082012784	0.9035069153341768	0.02000403831966701	0.2986123897658115	0.02000375291318629	0.4131823857818884	0.2026751923126673	0.1864058690501974	0.02002723328551014	0.03315300451824146	0.7330986092289253	0.6989247518082689	0.08366920904820585	0.08199058686017892	0.9984335918373102	0.2364800075301613	0.995881288005479	0.2017346867005351	0.9996007962957069	0.3213048290852379	0.02001777749118548	0.03669326961107822	0.02003526955031853	0.01668964175214388	0.1150428950858281	0.06152743899909978	0.05871298224282302	0.07989846317172432	0.1610950359536454	0.08717711191915667	0.02001089230295952	0.05256953625270849	0.02001578020072417	0.056982702746213	-0.04252924264835486	-0.5022697342602515	-0.02580241652801103	0.5126417963935428	0	0	0.2600347256011027	0.2038901723164733	-0.001633424437752563	-0.01409217831605622	-0.006530762617073337	-0.09660217025237577	1.124738004647166	-0.187352544175676	-0.122073509918767	-0.04547647017576508	0.1757166334305034	0.6823035655178863	-2.349381912903263	0.8546460218224922	-0.04936759848113242	0.3436340688032083	0.2695390867170845	0.8363592433156088	2.752017794200134	-0.9997516735300893	0.08434705841848054	0.07115122403283076	0.123058270682305	0.1492640229967143	0.2423080640258031	0.01269690985380477	0	0	0	0	0.9999974429052906	0.888633855681417	0.02000678640158388	0.02000598918636389	0.1732013226346279	0.4613620138254919	0.6839373571044258	0.02020248058028898	0.02000134391955315	0.02000201853429744	0.02002259257672701	0.02000463235437659	0.02001015260791106	0.9998814610263614	0.04250292274094745	0.02001409244506359	0.02000772913369956	0.02006497217679261	0.04710079891245009	0.8073636715093937	0.9999628867199447	0.0200074148883927	0.02000654140200007	0.2200854273996516	0.02004000924523532	0.6973018138095809	0.084884318616957	0.9999298820167353	0.9998021553513463	0.9999075060996635	0.0200265491470378	0.02005083621147974	0.1074163308613148	0.05848920288405074	0.1388613493020369	0.020016230342442	0.02002446385716589	2.509972191667722	0.4250748692189989	4.099590787270549	5.81691918400269	2.066846699141851	-2.700023186627235	0.8308292560238183	1.573676256992565	-0.3543687439933516	0.6679107168155402	1.028667455450088	-0.2946616622403243	-1.767477239797761	-2.7956837704357	2.289226352857806	1.427070700940859	1.119927501335377	-0.3932531353501045	0.7905793231957406	-1.005761241949804	0.09213826966604953	0.2328538115744111	0.2175736900228001	1.192657600624832	-1.190655929146327	-0.8104734097093341	0.04386197376614909	0.02808499537052801	-0.2287679687994323	0.006873812996601795	-1.42920639182048	1.898764494566098	-0.1717340964363081	-0.1025670868029878	-0.1304670501320379	1.269321876600569	-0.1831778363278985	-1.753502143248303	-0.4861513337218545	0.08965907144493068	0.2273695275777423	0.3168189712686157	0.02677023054268681	-0.8020294552017936	0.1262533072806089	-0.1417570451894007	-0.01894994061629769	-0.4018745600055469	-0.05466050264302309	-0.0003032294040016565	-0.1444823237310547	-0.05955071073274593	-0.4946375701272015	-0.1830311678184447	-0.08491749834510334
0.186	0.9996423116530692	0.8346164754868828	0.9270565665428431	0.8992510986216875	0.02000396212482274	0.1264026638782204	0.0200055505289397	0.1913757376533362	0.1706519879792097	0.1891878346518279	0.4259608261779178	0.4903967170698715	0.7126086049188717	0.6611549551687188	0.03100064424551202	0.07123799768388417	0.02000080069376847	0.02424389447023741	0.02000123282173758	0.02894754889219786	0.02001289127764723	0.4362606194636232	0.02000274577304633	0.02716867861060644	0.02000622254232947	0.2915880674376235	0.9842904311000786	0.5099196365362126	0.04661337750131787	0.07302807181986366	0.02000900471845195	0.07379780424199493	0.0200047012816331	0.07918182154519908	0.0200396862994893	0.5232778500225825	0.04953534790116034	0.04561097165105513	0.8161588575383905	0.8500539856549986	0.9999736290114033	0.9024430593581885	0.02000416161703642	0.2987760040805647	0.02000383760252328	0.4136029988408794	0.2044752724658841	0.1871019162583037	0.02002716596108673	0.03320773199136827	0.7304145026660316	0.6972417500324404	0.08390139487667378	0.08223097780830389	0.9985409898307757	0.2361872355066317	0.9961628623956584	0.2016972598495581	0.9996246128573252	0.320495371420883	0.02001776841987322	0.03658274241006577	0.02003509247299541	0.0166892073744425	0.1141239935288295	0.06123526828380803	0.05863221063359716	0.07977317490442364	0.1588440109079016	0.0862117713612803	0.02001088240011831	0.05219743826542265	0.02001585084796938	0.0568081288820427	-0.04352382960247073	-0.4922307131235265	-0.02478581616812427	0.5038480559780554	0	0	0.2604510536259236	0.2124328230695256	-0.001660313063204229	-0.01279298497818086	-0.006727963817632787	-0.1006147904007618	1.124367300582192	-0.1832568294181124	-0.1221727315090446	-0.05373962112488516	0.1770482343462	0.649180540609133	-2.347640651153998	0.8865891937038485	-0.04868772065812204	0.3362335472300534	0.2711932489502885	0.8175296118281715	2.749994254284704	-1.023740778684836	0.08448881273830126	0.07063472211149471	0.1233680547412147	0.1604397935322806	0.24232675115258	0.005973563032276238	0	0	0	0	0.9999986434256576	0.8802751053065561	0.02000358295918894	0.0200032536025671	0.1725699370596985	0.4655700183295068	0.6783022147761669	0.02006499854115319	0.02000069178777005	0.02000103075299265	0.02001180133557894	0.02000238378947508	0.02000522459051259	0.9998904628147294	0.04100254362347232	0.02000701761237847	0.02000393793204343	0.02003384129741324	0.04555450256337353	0.8056657503810885	0.9999813190541673	0.02000390212534179	0.02000344591244048	0.2232509865944306	0.02002009241692483	0.6932518408378248	0.08623913140358673	0.9999629714542367	0.9998895227475447	0.999951614308341	0.02001329722495886	0.02002538636244015	0.1056416937820798	0.05774969717108923	0.1379171566662656	0.02000810337926555	0.02001230879295387	2.579673240877012	0.2946350115113121	4.088326854469655	5.798848716406143	1.971026946755412	-2.99366917179642	0.8122360249148839	1.52399219002947	-0.3598210784074422	0.6640619403280267	1.026646507271954	-0.3073164346423491	-1.773713662875772	-2.801337158458426	2.293404641145712	1.428819627890905	1.118923929262134	-0.3943546295206894	0.8074193960422341	-1.178644637390388	0.09117152269634768	0.2265452743687369	0.1556243150958355	1.224618853804571	-1.284017453963643	-0.7243849356774639	0.04439375907541166	0.02936080375636561	-0.243296909282179	0.008410202893980217	-1.364911670761097	1.969594993813577	-0.1970095477941503	-0.09467778572035833	-0.115631179307198	1.16327880529389	-0.1956323560120111	-1.756432577082532	-0.5772421326238502	0.07397052821680537	0.1933023101696377	0.3786444924480539	0.02795717662705915	-0.8804728742444511	0.1143597436950169	-0.1509584873651412	-0.01842046177357425	-0.4075189763155328	-0.05586192117590228	-0.000131367498630515	-0.1477394979822543	-0.06573475756645439	-0.4709934164249811	-0.1890246222771754	-0.08963693917328586
0.188	0.9996674676258515	0.8362454699975657	0.9234934193098191	0.896721278320036	0.0200040955082187	0.1265839362835529	0.02000543542344287	0.1918222649179507	0.1707814139362328	0.1894395895761718	0.4292561073904173	0.492875484249499	0.7099797785696204	0.6584971425045938	0.02963898674484141	0.06986829897837386	0.02000082018812274	0.0243331878837643	0.02000125501344349	0.02900756078546103	0.02001332923585797	0.4357602945347356	0.02000281173718692	0.02718713124636052	0.02000633965333651	0.2889219363985943	0.9853572395475244	0.5139270765877548	0.0458615563568571	0.07261075669968493	0.02000904718467017	0.07361635256227794	0.02000478313500509	0.07895403069599229	0.02004059540868144	0.5254959851702141	0.04904919184225289	0.04520598330464067	0.815363736627911	0.8465298165544166	0.9999737228882134	0.901199796842252	0.02000432459513046	0.2989083330183129	0.02000396109098082	0.4139558301375924	0.2063536677474779	0.1879181120424312	0.02002712859856508	0.03326483296092149	0.7276141786775571	0.6954048580968196	0.08414323053409854	0.08244891424636162	0.9986404975350721	0.2358763995446007	0.9964227081467404	0.2016612306477894	0.9996464304932194	0.3196750096921112	0.02001776720781343	0.03646984103514871	0.02003492896598242	0.01668911540534436	0.1131793559160103	0.06093627658148454	0.05853834585849905	0.07963553533746447	0.1566681267791169	0.08529197653875346	0.02001087190542301	0.05181360655236065	0.02001593391345711	0.05662423269612746	-0.04449783165314204	-0.4816909437045337	-0.02378745286734824	0.494411525294112	0	0	0.2608844314965996	0.2209373840675475	-0.001684583820961559	-0.0114749563130166	-0.00693328315100686	-0.1047194590957984	1.124005344696056	-0.1786101161708347	-0.1222884450042342	-0.06196771463969966	0.1783129302368844	0.615419522734445	-2.345835674162045	0.9183553302953923	-0.04802268900536011	0.3287959489212736	0.2728081442652384	0.7971088800104389	2.747923030703141	-1.047430497729923	0.08462972724946852	0.07031309610391392	0.1236997002646356	0.1711213376898801	0.242331896213041	-0.0008428914034169684	0	0	0	0	0.9999970882011631	0.8729989046116	0.02000763240275505	0.02000712959498357	0.1712792175958379	0.4707811303493562	0.6732134244220628	0.02009903223236624	0.02000144905801058	0.02000212944100252	0.0200247886385872	0.02000493963617637	0.0200108005911242	0.9987057983062401	0.03983155321129093	0.02001400244619875	0.02000806431880583	0.02007112179329722	0.04569548170984002	0.8041581463738965	0.9999623668612226	0.02000828305743859	0.02000731854437067	0.2254298471683281	0.02004034394448358	0.6886852921389708	0.08552158747882335	0.999921551958605	0.9997506558143017	0.9998986216138854	0.02002665411691413	0.02005069462792937	0.1051206338662439	0.05810542424110286	0.1360079418284756	0.02001620126544974	0.02002479968114658	2.643680225099147	0.1630426049431174	4.075955196441555	5.764347583511829	1.872143336018815	-3.277793905741199	0.7929053000949531	1.467963190366886	-0.3678823586372885	0.65798530545621	1.023903481223039	-0.3198749687787539	-1.780550375504739	-2.805544390527731	2.296336585931311	1.428919945004921	1.117452491667708	-0.3952302746854545	0.82103824379093	-1.351105190547135	0.09008010401811427	0.2199310408622484	0.09662174306392822	1.253661969590698	-1.373078456437458	-0.6467172314702752	0.04489447646483106	0.03065398497971722	-0.2568684535735356	0.01006160087385766	-1.301339851981403	2.037328970662035	-0.2199096870310879	-0.08677097586840118	-0.1144325421830425	1.054380464007707	-0.2096098133437108	-1.769411226016043	-0.6655578736698463	0.0583736944399126	0.1595877652996631	0.4369675472897667	0.02914372696910707	-0.9559196149941602	0.1037987972133758	-0.1598209836908254	-0.01755229140802945	-0.4127786244224599	-0.05703467654763668	3.917919924625145e-05	-0.1513033107627845	-0.07190201039121816	-0.4490918347776721	-0.1947648935946159	-0.09423982009005141
0.19	0.99969084107379	0.8378984359475493	0.9196010095826646	0.8938463068893709	0.02000423139882782	0.1267628285379164	0.02000536112356034	0.1922551888541254	0.1708179792873974	0.1895826054722147	0.4326580762087694	0.495409495671763	0.7071588222795395	0.6556658871689303	0.0284427962328025	0.06864681632224648	0.02000083953817235	0.02442344076534304	0.02000127681585261	0.02907016162758454	0.02001376141675914	0.4352336503102294	0.02000287614740669	0.02720899143418444	0.02000645662878416	0.2863816813412852	0.9847553382505507	0.5180313399367125	0.04504552124362934	0.07215181963920876	0.02000908446042311	0.07345059550538867	0.02000486244603504	0.07874180137119868	0.0200415263935707	0.5274936246050301	0.0485336957921088	0.04477481934820232	0.8144490448271803	0.8429691859277898	0.9999737991602446	0.8997829005348921	0.02000448663383304	0.2990095575782684	0.02000408645526837	0.4142416694998113	0.2082668744758248	0.1888461473449555	0.02002710125290876	0.03332429967325243	0.7247039359917355	0.6934200706597323	0.08439115857935098	0.08264678857555137	0.9987328613723075	0.235548208032907	0.9966634314468666	0.2016273445264443	0.9996665912409629	0.3188445162648882	0.02001776850167583	0.03635462367341512	0.02003478318855697	0.01668936405166379	0.1122084198513447	0.06062986437310393	0.05843177905527584	0.07948561080979556	0.1545372472410273	0.08441358157995311	0.02001086231139821	0.05141855735240718	0.02001601387629954	0.05643125649099721	-0.04545028419584821	-0.4706874174739538	-0.02280857092436538	0.4843737535318405	0	0	0.2613347672860719	0.2293881385369663	-0.001706202909309713	-0.01014195821152241	-0.007146899549206632	-0.1089109614231083	1.123653203941299	-0.1734477083889441	-0.1224205767621193	-0.0701574374513181	0.1795095714720731	0.581147070437934	-2.343967371440129	0.9499090704349116	-0.04737252939433583	0.3213695321626078	0.274380692457735	0.7752003452481707	2.745804750845939	-1.070792430765941	0.0847702013564768	0.07019578112985261	0.1240521956598001	0.1812863919902173	0.2423233264724899	-0.007739029343058377	0	0	0	0	0.9999984453051806	0.8637218762512887	0.02000404599225419	0.02000387460875476	0.170889034919753	0.4750368335152984	0.6676631707281935	0.02004155891300465	0.02000074730634858	0.02000108857928756	0.02001298895729407	0.02000254622359307	0.02000557309802531	0.9522041785175825	0.03845386196751038	0.02000702127896886	0.02000412410181391	0.02003711820959023	0.04410983521499721	0.8007082881872064	0.9999808558529031	0.02000437309440261	0.02000386506899639	0.2279268050592237	0.02002022725055292	0.6845997569066247	0.08688204586283987	0.9999581637733636	0.999855413270972	0.9999467222864549	0.02001335421225527	0.02002531702792973	0.1032840748344287	0.05734603149361308	0.1346399834453566	0.02000809309685471	0.02001248560993399	2.701518697973218	0.03465922138869938	4.059759950520085	5.713571029296832	1.770648615176413	-3.551576953457267	0.7764479373399173	1.404295920601393	-0.3761739001914618	0.6532272871358954	1.020576159317719	-0.3357197803213229	-1.784662283778445	-2.808874253658106	2.301754252602177	1.430594529628159	1.115738444497625	-0.3949194987110244	0.8313950030199376	-1.524830269028859	0.08879434301123165	0.2129515357943395	0.04723163726314145	1.27974094889301	-1.4573465375968	-0.5761848748770939	0.04535330251254327	0.03194855298195654	-0.2696215035290529	0.01181738366006722	-1.239099556557818	2.043478229956256	-0.2382973679000462	-0.07899251746203058	-0.09998295553967544	0.9429283639237798	-0.2213412402442001	-1.793009250225367	-0.7507719695741231	0.04287797081129775	0.1263376168554513	0.4902928656455442	0.03032200942255172	-1.028318173171974	0.094347764883664	-0.1683056505993566	-0.01628609103846066	-0.4176507254597853	-0.05817732826718776	0.0002092432758190801	-0.1551707240899918	-0.07801252760214225	-0.4297201262565961	-0.2002378096391788	-0.09871238963082539
0.192	0.9997125453690383	0.8395689191969539	0.9153500443757758	0.8906181011282769	0.02000441555948956	0.1269390424262613	0.02000538379366841	0.1926739056230554	0.1707672925669646	0.1896318660623612	0.4361568763402979	0.4979920140299499	0.7041602706662622	0.6526710777207237	0.02739179681955962	0.06755788167798556	0.0200008640094728	0.02451458068340901	0.02000130363169916	0.0291353617807415	0.02001430484927731	0.4346824255902338	0.02000295453820876	0.02723447596784082	0.0200066065587653	0.2839648007674422	0.9801791231967604	0.5220071649142227	0.04418125292398369	0.07166048725026493	0.02000912417923932	0.07330035674666513	0.02000495810340651	0.07854535418211714	0.020042792965151	0.5292663761983711	0.04799339217703259	0.04432146995506565	0.8133626629280613	0.8393506201550562	0.9999738222118425	0.8981989748204197	0.02000469425109402	0.2990799533227407	0.02000425467312628	0.4144615246847587	0.2102064945768218	0.1898761839466572	0.02002709269744357	0.03338611709485457	0.7216948006371762	0.6912937839998164	0.08466473318384493	0.08282739423752548	0.9988182978532453	0.2352034364518174	0.9968838600140973	0.2015962772392297	0.9996849442506727	0.3180046630996351	0.02001777794430167	0.03623715314975502	0.02003464835587684	0.0166899514830702	0.1112087337690428	0.06031534637923593	0.05831256923181848	0.07932352518575812	0.1524396151085991	0.08357142802479137	0.02001085325484051	0.05101284130068265	0.02001610755943872	0.05622947911924167	-0.04638029707145049	-0.4592575248996988	-0.02185033010442183	0.4737776405064519	0	0	0.2618019378501172	0.237769601807374	-0.001725144235053954	-0.008797831054531486	-0.007368981231527402	-0.1131838076466243	1.123311873329016	-0.1678061324879161	-0.1225690477052145	-0.07830661990267933	0.1806372621976723	0.5464901227952901	-2.342036202810293	0.9812154327934608	-0.04673717162441009	0.31400195841559	0.2759080269111286	0.7519138853247344	2.743640097604399	-1.093799469771274	0.08491065206152047	0.07029095991792583	0.1244244898189381	0.1909175737231375	0.2423008956853799	-0.01470179514690286	0	0	0	0	0.9999966414432296	0.8550309607435775	0.0200086603049596	0.02000849997111712	0.1695755380855678	0.480231756322455	0.6626169605080454	0.02007096035390611	0.02000156797878692	0.02000225157775962	0.02002739573013583	0.02000528745338421	0.02001155075716169	0.8850731602652774	0.03742498339786168	0.02001411526768438	0.02000847899689915	0.02007824094769674	0.04425940129620504	0.7974638617052993	0.9999610147169363	0.02000932109610112	0.02000824054784776	0.2299110054292351	0.02004058359910008	0.6801115008106633	0.08647584664839078	0.9999103898378771	0.9996580672968624	0.9998878315186903	0.02002678435254535	0.02005057451588918	0.1026691118516547	0.05767790818651318	0.1325372949768152	0.02001619049636346	0.0200251745329203	2.75355155149071	-0.09175895291853094	4.042350290452779	5.646724254025528	1.666922535364273	-3.814312632338806	0.7605095781622992	1.337372330158884	-0.3856251786230074	0.6485794518437192	1.016911697649387	-0.3519579692175595	-1.787184774870207	-2.810797405592254	2.306797094864549	1.432863820712148	1.113661169450202	-0.3951166726981158	0.8385555432117729	-1.704339520976262	0.0874017379995001	0.2057238736174605	0.002866437167583842	1.302168905513658	-1.536632568980515	-0.5141692196038228	0.04578151295207232	0.03325329601316153	-0.2814489490628133	0.01368594670632083	-1.177965368515452	1.908890599214831	-0.2523050154987386	-0.07125267770268817	-0.09865040647098525	0.8294926225325979	-0.2317952500420174	-1.827346372123002	-0.8325872807822939	0.02754487895672922	0.09360358802807825	0.5389688464671031	0.03149443624030453	-1.097418837822839	0.08653012999775903	-0.1764010530867725	-0.01473345727763487	-0.4221383624525665	-0.0592878384741555	0.0003779642862261651	-0.1594090962501586	-0.08406310675972868	-0.4128504311391044	-0.2054317453656794	-0.1030409867153421
0.194	0.9997327098843515	0.8412506110623554	0.910731968983466	0.8870255270333698	0.02000459970998492	0.1271122758506117	0.02000543442992753	0.1930778311295201	0.1706580721593943	0.1896035674044567	0.4397444884092351	0.5006161081251291	0.7010005008659229	0.649522872606023	0.02646980104476774	0.06658577480937383	0.02000088800072507	0.02460653397152289	0.02000132972305137	0.0292031652871903	0.02001483847308875	0.4341083086057582	0.02000303074178298	0.02726379791441198	0.02000675391157518	0.2816685944814095	0.9720789351248784	0.5255868877107497	0.04328342492602787	0.07114538530808781	0.02000916533685043	0.07316543191521263	0.02000505156996658	0.07836411734588075	0.02004405367157187	0.5308103836885972	0.04742902884582057	0.04384663477716903	0.8120711953534686	0.8356531449481237	0.9999738232107687	0.8964550168155894	0.02000489882734255	0.2991198281333408	0.0200044224954408	0.4146165007424306	0.2121798892784872	0.1909996073049042	0.02002709057168072	0.03345026847085731	0.7186068160865371	0.6890330531759481	0.08498138665058905	0.08299436343376439	0.9988975452337036	0.2348428952972753	0.9970872837806434	0.2015687330482501	0.9997018607438333	0.3171562204873926	0.02001778928503825	0.03611749440236067	0.02003452857973535	0.01669087579607628	0.1101827916979227	0.05999209553053071	0.05818189386537969	0.07914948237800291	0.1503675231652144	0.08276064442775086	0.02001084532924558	0.05059702437432505	0.02001619769532543	0.05601919764170759	-0.04728705508557562	-0.4474388182396837	-0.02091380333632354	0.4626670903001828	0	0	0.2622857893668492	0.2460665873268027	-0.001741389352636893	-0.007446381304710627	-0.007599685192562645	-0.1175322658869364	1.122982273992695	-0.1617227006010361	-0.1227337753837082	-0.08641404088278931	0.1816953598032232	0.5115748818015284	-2.340042697764456	1.012239723039139	-0.04611645132760994	0.3067396778986173	0.2773875058331147	0.727364294646242	2.741429806819246	-1.116425771499617	0.08505151156236743	0.07060565259988878	0.1248155012633091	0.2000018467805069	0.2422644833178978	-0.02171853582018313	0	0	0	0	0.9999981962287166	0.8447846533242224	0.02000460501864212	0.02000460956993549	0.169532214998406	0.4844833631492151	0.657172427588441	0.02003114133787715	0.0200008096975176	0.02000115215576961	0.02001439810407904	0.02000273064432656	0.02000596594705386	0.8463672199084435	0.03620060094391928	0.0200071711308844	0.02000436102308945	0.02004082146464929	0.04264763796879344	0.792743039294272	0.9999799880642372	0.02000492866094753	0.02000436433283165	0.2326280922345954	0.02002035443560455	0.6763865756398562	0.08816601921282873	0.9999516477223962	0.9997884252901312	0.9999407888449661	0.02001342671435629	0.02002526650738779	0.100814492485515	0.05691031635812637	0.1310646153940332	0.02000809209440274	0.02001268326797306	2.800131928571166	-0.2178417141997336	4.025992692137212	5.56403463734642	1.5613167970499	-4.065352098093926	0.7420781754768933	1.271942335943659	-0.3965870291851574	0.6424961462255955	1.013027538969144	-0.3659842955703983	-1.789634271503133	-2.810847038136187	2.308835538871341	1.433984770584737	1.111070435739468	-0.3969963396882758	0.8426256715524983	-1.88911444553119	0.08581741218251591	0.1981705938914978	-0.0303915116344918	1.32138253259504	-1.610682036533595	-0.4590595862598196	0.04616679595969819	0.03455063799774478	-0.2925203474871749	0.01565404615433894	-1.118478684496627	1.661517124126242	-0.2619148081494113	-0.06368414954037585	-0.08468765218753693	0.7143378622397871	-0.2424269184296427	-1.87163693345201	-0.910713446049406	0.01236824595231214	0.06148439681920541	0.5839960426830842	0.03265537439557473	-1.162582176725698	0.08075454976847658	-0.1840680361529442	-0.0127845460052341	-0.4262410537273562	-0.06036503696206068	0.0005461449792320468	-0.1638989531471463	-0.08996388854832747	-0.3983369041649532	-0.2103352512669954	-0.1072126777805137
0.196	0.9997514281978588	0.8429373792806151	0.9057361151392751	0.8830581238597506	0.02000483969427518	0.1272822549783179	0.02000558125716375	0.1934664638427982	0.1704927629819267	0.1895133943495733	0.4434122434387828	0.5032753735320484	0.6976942601857857	0.6462319116113355	0.02566109391458003	0.06571715558393861	0.02000091734968974	0.02469922795043938	0.02000136096849793	0.0292735660429809	0.0200155008637737	0.4335129349519878	0.02000312235971203	0.02729716433761617	0.0200069359081611	0.279489934961538	0.961793271568306	0.5286159731179844	0.04236833814133377	0.07061635649178322	0.02000923304739547	0.07304557216534138	0.02000516791054183	0.07819819868367839	0.02004565549059196	0.5321230196255151	0.04684531398676995	0.04335421431904696	0.810546575913659	0.8318580400266783	0.9999737481403561	0.8945587501482162	0.02000515428687664	0.2991295795637861	0.02000463888256252	0.4147079099807374	0.2141963713775183	0.1922103342410024	0.02002710628599906	0.0335167323309694	0.7154573934645437	0.6866463745301929	0.08534240259755584	0.08315167437070865	0.9989706447142882	0.2344674525684152	0.997269113354627	0.2015452438059956	0.9997171183746469	0.316299951668976	0.02001780930245981	0.03599571648973927	0.02003441884986584	0.01669213524802462	0.1091277567936497	0.05965952176387902	0.05803927769557683	0.07896373288135343	0.1483087638737521	0.08197646545507731	0.02001083879784618	0.05017170001451435	0.02001630294463566	0.05580073966027252	-0.04816981814259313	-0.4352688032681851	-0.01999997499650375	0.4510866749232525	0	0	0.2627861379889275	0.2542642709406283	-0.00175492739005303	-0.006091374809323217	-0.007839156745863666	-0.1219503941454671	1.1226652519772	-0.1552350995114815	-0.1229146757014143	-0.09447923005676487	0.1826834725127524	0.4765257421550337	-2.337987454950623	1.042947475825248	-0.04551011290771632	0.2996273345231496	0.2788167206673249	0.7016696448175934	2.739174664777879	-1.138646724619127	0.08519322501221235	0.07114582204839572	0.1252241263593383	0.2085299624354321	0.242213993717215	-0.02877702828838323	0	0	0	0	0.9999960807961426	0.8350622782745752	0.02000990320970211	0.02001010801759222	0.1682155752218995	0.4896475003400277	0.6522295075357272	0.02005526338445031	0.02000169988598909	0.02000238449571898	0.02003048008806651	0.02000568131657713	0.02001238813991327	0.8069380372908548	0.03537214401721362	0.02001461352145711	0.02000902423829987	0.02008610619848543	0.0428187188945142	0.7882757439422683	0.9999588660248168	0.02001052730667071	0.02000933693149655	0.2348776334987957	0.02004085881126658	0.6722426615816585	0.08790294526444983	0.9998950407115532	0.9994541828740797	0.9998747624976484	0.0200269429519622	0.0200504923330255	0.1001064244528883	0.05721435151237804	0.1287802546325555	0.02001619648440053	0.02002559155406862	2.840724685118136	-0.3413056819120663	4.006562675395708	5.465770244099827	1.454118894563071	-4.304149654664327	0.7220518666999172	1.207484447500713	-0.4046564769468854	0.6365786922644483	1.008370502756583	-0.3822640725408592	-1.790833343566849	-2.809947205545126	2.312452172871462	1.433264241056697	1.108020931067488	-0.3970587318263353	0.843631896069938	-2.079168599688432	0.08414744135534957	0.1904310804307504	-0.05900795981144129	1.337340217253875	-1.679388448967378	-0.4106815764273154	0.04652220375467602	0.03585054535495567	-0.3027056183574721	0.01773042333934347	-1.060418602354262	1.358253209922568	-0.2662318896261919	-0.05618759612144539	-0.08333223243698688	0.5981210692242745	-0.2493805302674579	-1.924976086635995	-0.9848959433252485	-0.00257850119802036	0.03003676866314655	0.6262724243183452	0.03380692034964113	-1.223366659709644	0.07687187070309809	-0.1913026274047626	-0.01067850855255576	-0.4299645686266763	-0.06140700370122306	0.0007131032284807584	-0.1687320141966215	-0.09576979565399815	-0.3862458067721525	-0.2149391788187793	-0.1112174906163292
0.198	0.9997688162448182	0.8446233073259292	0.9003332095419153	0.8787026044320048	0.02000507748378704	0.1274487006841188	0.02000574554507844	0.1938393223708186	0.1702963655322593	0.1893757746716662	0.4471446053728245	0.5059614026942846	0.6942597845480823	0.6428090992784687	0.02495249583360713	0.06493962120729969	0.02000094588165087	0.02479258917805948	0.02000139116042569	0.02934655165428115	0.02001614920973486	0.4328978858331168	0.0200032111477895	0.02733477666470358	0.02000711305943543	0.2774255424550018	0.9499341966504109	0.5309997826943255	0.04144409873472771	0.07008108145142788	0.02000930673394826	0.07294048311687151	0.02000528238185867	0.07804694456473604	0.02004722475205149	0.5332022068802322	0.04624285341141966	0.04284503799234477	0.8087847825317079	0.827948518735027	0.9999736491261492	0.8925182301138276	0.02000540438533772	0.2991096345258091	0.02000485284400002	0.4147371534223012	0.2162659196783066	0.1935034870238061	0.02002712749759631	0.03358548390641434	0.7122655636018653	0.6841428872530371	0.08573091342269772	0.08330263649766581	0.999038367172806	0.2340780070105826	0.997435038476707	0.201526478563189	0.9997311291024338	0.3154366155614357	0.02001783016697131	0.03587189027348252	0.02003432139483048	0.01669372786723038	0.1080448085715024	0.05931701442592301	0.05788482767076964	0.07876648031236826	0.1462561665808767	0.08121420281294231	0.02001083330896664	0.04973747343412599	0.02001640397219642	0.05557444328660804	-0.04902792096180701	-0.4227847712344326	-0.01910973992894945	0.4390813249683314	0	0	0.263302770638463	0.262348252254526	-0.001765754962054316	-0.004736531957750607	-0.008087529137736136	-0.12643207018226	1.122361577894784	-0.1483810425086437	-0.1231116642008833	-0.1025022773673053	0.1836014546747256	0.4414643428355893	-2.335871141715145	1.073304458220379	-0.04491781376539176	0.2927072385938839	0.2801935009289673	0.6749497917013896	2.736875505785939	-1.160438919611918	0.08533624852832099	0.07191647811359346	0.1256492462835508	0.2164959276482036	0.2421493552301029	-0.03586549795205521	0	0	0	0	0.9999978815600087	0.8232652056714849	0.02000527792166614	0.02000546940123316	0.1685191054066299	0.4936775693822572	0.6469999836101068	0.02002510476917996	0.02000087900910139	0.02000122153708317	0.02001606918385747	0.02000294024739096	0.02000639727986563	0.7814326029169685	0.03426227909651992	0.02000751406894468	0.02000466638155129	0.02004490804489488	0.04118956086339168	0.7829652937623005	0.9999787394452877	0.02000557450180724	0.02000496373474512	0.2378838987153729	0.02002053209159586	0.6689104678886673	0.08937623543077035	0.9999425282575745	0.9996069175388503	0.999933616141479	0.02001350663643132	0.02002522608691858	0.09820948258108522	0.05642301856969324	0.127161168783011	0.02000809689123909	0.02001289990690803	2.87493155994044	-0.4601502648705896	3.980813939993531	5.352218163777765	1.345591148011277	-4.530206178698696	0.7015940021473661	1.143213465509059	-0.4064112307254916	0.6323093886545559	1.002520717029046	-0.4043828265425852	-1.789691789826489	-2.80883802721296	2.3213287840998	1.430436970294043	1.104576176626307	-0.3925980685138492	0.8418223860897007	-2.277772622732671	0.08228784460371123	0.1824070989770063	-0.07782135790265048	1.34790566232763	-1.742479337033808	-0.3677128796612552	0.04683427338887367	0.03713422799362395	-0.3122027290594976	0.01989877561951172	-1.00425438207257	1.025340709984185	-0.2681341903155648	-0.04891507413919642	-0.06993954897170564	0.481045822783487	-0.2588313706798711	-1.985509440897857	-1.054892705167107	-0.01731768139415809	-0.0006572325857336802	0.6666184657484131	0.0349426771061842	-1.279288359058291	0.07416455203577542	-0.1980654870312831	-0.008170042305031218	-0.4333097913985188	-0.06241291912551549	0.0008792729775038257	-0.1738430036710791	-0.1014800565528458	-0.3764615740662299	-0.21923495701324	-0.1150468901272407
0.2	0.9997849489984719	0.8463027737723556	0.894504834913198	0.8739413461901187	0.02000537905889448	0.1276113646773655	0.02000600822365379	0.1941960108442556	0.170073097528166	0.1892052703587345	0.4509296334652169	0.5086638630507402	0.6907122791027365	0.6392657724506629	0.02433173932068827	0.06424286374749499	0.02000098019384857	0.02488654604208867	0.02000142685314454	0.02942209960314872	0.02001694963542405	0.432264687121566	0.02000331742888022	0.02737682692757999	0.0200073240186942	0.2754717955216853	0.9372109476802151	0.5327164733321835	0.04052584992919209	0.06954745557217523	0.0200094279595999	0.07284985738162149	0.02000542586297111	0.07791036983792621	0.02004914766029725	0.5340471214658117	0.0456263038419942	0.0423227465393469	0.8067786708831778	0.8239121453195566	0.9999734546477225	0.8903421048711327	0.02000571229678241	0.2990605042597483	0.02000512502008977	0.4147058254284489	0.2183911462277577	0.1948757605330483	0.02002717465652841	0.03365649512743767	0.7090438747743588	0.6815325501275115	0.08612667677781349	0.08344862976197866	0.9991005234411141	0.2336755003938763	0.9975627860045996	0.2015122304045716	0.9997435911083329	0.3145669594934422	0.02001785856992453	0.03574608998695725	0.02003423121468391	0.01669565136793555	0.1069301323667755	0.05896387902954799	0.05771757157712892	0.07855782352225534	0.1441908909114692	0.08046884020399891	0.0200108293450618	0.04929496996468676	0.0200165208703277	0.05534068007144718	-0.04986077251340595	-0.4100236505212628	-0.01824390298245311	0.4266960420330544	0	0	0.2638354459061768	0.2703046136238187	-0.001773876075512319	-0.003385523747107711	-0.008344923211936223	-0.1309710200861752	1.122071947142051	-0.1411979709890859	-0.1233246570218406	-0.1104836477316586	0.1844494004884257	0.4065087136192674	-2.333694493612926	1.103276710380797	-0.04433912938262197	0.2860188998983426	0.2815159165536602	0.6473250015250366	2.734533209786795	-1.181780122955047	0.08548104736918878	0.07292177210713313	0.126089733089218	0.2238965004428727	0.2420705192926736	-0.04297263240815265	0	0	0	0	0.9999953651237948	0.8121679533416925	0.02001137795472784	0.02001197782682861	0.1672772854769007	0.4986607169255941	0.6422432673238991	0.02004587247364957	0.02000184749316855	0.02000253104561458	0.02003415909278299	0.02000613290981087	0.02001327202855423	0.7585434599374197	0.03365023989754447	0.02001550557128824	0.02000970760295272	0.02009478502150111	0.04139114237775882	0.7778334701029846	0.9999559689595593	0.0200119331132385	0.02001067675390264	0.2403206026341047	0.02004130769871184	0.6650589239716446	0.08881331061814858	0.9998730945517739	0.9987064031814121	0.9998589962590502	0.02002710276899491	0.02005041137944292	0.09738656213250528	0.05668888737950663	0.124547868818563	0.02001620939450177	0.02002604221950784	2.903787971981072	-0.5773753193746906	3.955022102324809	5.223707205456894	1.235939862195025	-4.743105858619571	0.6786289609514408	1.083065087890968	-0.4066238560589268	0.6275374198261804	0.9963164061747781	-0.4256891536723513	-1.788142878155934	-2.806226976681279	2.328708076555122	1.425903232744413	1.100653795964636	-0.3886184281150779	0.8371702971821944	-2.484907413828796	0.08036572880123426	0.1742610258473047	-0.09189259483611645	1.353771411473286	-1.799902943906332	-0.3299046595930952	0.04711784016376935	0.0384128829222822	-0.3208552110372729	0.02216835912834299	-0.9497730291345988	0.6911342714394305	-0.2645827285235273	-0.04172428290159363	-0.06865284030446563	0.3638484000866595	-0.2624956565631375	-2.051828210454967	-1.120501151631577	-0.0317637292819301	-0.03053466675293416	0.705393150756873	0.03606656592802986	-1.330216508079323	0.0719030080587947	-0.2043636862784143	-0.006161424363325166	-0.4362845290799769	-0.0633810739697404	0.001043984727897006	-0.1793600726156059	-0.1071740167817545	-0.3693457735805142	-0.223216067869639	-0.1186843321127078
0.202	0.9997999320826684	0.8479704176502106	0.8883146846617376	0.868768076240612	0.02000567605012599	0.1277699924885698	0.02000627989304746	0.1945361520814537	0.1698352073162691	0.1890125317240262	0.4547557967920457	0.5113734781676366	0.6870719319911509	0.6356134922943583	0.02378831511582699	0.06361731781976299	0.02000101343435701	0.02498102645118366	0.02000146123990745	0.02950018099106601	0.02001773259242122	0.4316148067730612	0.0200034202424991	0.02742349922524705	0.02000752733347914	0.2736249660480644	0.9239523622218397	0.5337726021594584	0.03961506478364497	0.06902102612129227	0.02000955624937015	0.07277333046067869	0.02000556689197487	0.07778775764128112	0.02005101675143267	0.5346574716175473	0.04499595918093823	0.0417881180190806	0.8045261459583188	0.8197383802044894	0.9999732354006584	0.8880392821618538	0.02000601297731089	0.2989827247078873	0.02000539363852975	0.4146155970355309	0.2205077626010979	0.1963222890568462	0.0200272238058863	0.03372973298096511	0.7057833586375962	0.6788248121300893	0.08651547779326742	0.08359015769333915	0.9991579806655375	0.2332609002612555	0.9976685287572485	0.2015037982580651	0.9997549694144757	0.3136917247587501	0.0200178865073939	0.03561839139023742	0.02003414987909947	0.01669790329868704	0.1057834192984425	0.05859934193405526	0.05753811452721563	0.07833784518540256	0.1420892289317824	0.07973475668350698	0.02001082623711116	0.04884482297517559	0.02001663265071512	0.05509983579872332	-0.0506678551372196	-0.3970218695601372	-0.01740317916441191	0.413975640545059	0	0	0.2643838950804874	0.2781199758747323	-0.001779302026847608	-0.002041968371568423	-0.008611447137371149	-0.1355608456135541	1.121796980715626	-0.1337228222249432	-0.1235535714466259	-0.1184240018533302	0.1852276359441616	0.3717725459871573	-2.331458313778951	1.132830621784742	-0.04377355936533812	0.2795986495733044	0.2827822773237816	0.6189147381016852	2.732148700031175	-1.202649259438502	0.08562809430121572	0.07416506766169063	0.1265444546784031	0.2307307267238897	0.2419774594948102	-0.05008759127700429	0	0	0	0	0.9999974748576539	0.8013752821165905	0.02000608801863191	0.02000648597013811	0.1677496702745404	0.5025153829300721	0.6373563046279113	0.02002125873628711	0.02000095694867425	0.02000129791868315	0.02001807479113469	0.02000317751389604	0.02000685625697084	0.7402601994121941	0.03259977523340955	0.02000805018536757	0.02000504335774142	0.02004946671036954	0.03975002604550954	0.77197037542881	0.9999770944989999	0.02000633395910064	0.02000570253832522	0.2420216295063134	0.02002070752472198	0.6613892768490985	0.09007227833112331	0.9999292102830879	0.9981667488723419	0.999924979193033	0.02001358178853154	0.02002516416572103	0.09541608144182259	0.05588051460413231	0.1224042595190841	0.02000810546623782	0.02001313064594001	2.928266474034471	-0.696046465764653	3.934834225540511	5.080586548225959	1.125347907142202	-4.942469596898791	0.6509870335418609	1.030332812218702	-0.4097622037968083	0.6199188704387543	0.9904796882196421	-0.4401117830451033	-1.788326088795414	-2.800946599742639	2.32841868130757	1.420708752982161	1.096250108471347	-0.3898582456541355	0.8300475134103419	-2.685507004146054	0.07825633787507878	0.1658712348130526	-0.1004422671850892	1.355362490919367	-1.851348427919276	-0.2963016494628299	0.04735816065771568	0.03966641653306792	-0.3288910126825798	0.02451906674443628	-0.8973688771421165	0.3680881056596554	-0.2609692380776273	-0.03481451739810532	-0.05589458291459286	0.2466373013602322	-0.2708591803130519	-2.122468323306465	-1.181534826517781	-0.04595712004789148	-0.05953579705996505	0.7399686393785466	0.03716767304036949	-1.377022978562473	0.06960617171382735	-0.2101560147811649	-0.004086910709809455	-0.4388902767000604	-0.06431089384022425	0.001207559047587684	-0.1852680598444809	-0.1128001388161932	-0.3654482792726506	-0.2268769068196864	-0.1221262035183972
[truncated: 1,820,602 more chars]
