# Supplementary material for: Hindlimb kinematics, kinetics and muscle dynamics during sit-to-stand and sit-to-walk transitions in emus (Dromaius novaehollandiae)
Source: J Exp Biol. 2024 Dec 2;227(24):jeb247519. doi: 10.1242/jeb.247519 (PMC11708823; doi:10.1242/jeb.247519)
Supplement: Dataset 1. [file jexbio-227-247519-Dataset1.zip › Dataset1/DataS1/Dynamic Simulation/sts_exemplar_trial_DO_with_rigid_tendon/sts_exemplar_trial_muscle_outputs_with_rigid_tendon.sto]

DataType=double
version=3
OpenSimVersion=4.5
endheader
time	/forceset/IC_r|active_fiber_force	/forceset/IC_r|fiber_force	/forceset/IC_r|implicitresidual_normalized_tendon_force	/forceset/IC_r|normalized_fiber_length	/forceset/IC_r|passive_fiber_damping_force	/forceset/IC_r|passive_fiber_elastic_force	/forceset/IC_r|passive_fiber_force	/forceset/IC_r|passive_force_multiplier	/forceset/IC_r|tendon_force	/forceset/ILPR_r|active_fiber_force	/forceset/ILPR_r|fiber_force	/forceset/ILPR_r|implicitresidual_normalized_tendon_force	/forceset/ILPR_r|normalized_fiber_length	/forceset/ILPR_r|passive_fiber_damping_force	/forceset/ILPR_r|passive_fiber_elastic_force	/forceset/ILPR_r|passive_fiber_force	/forceset/ILPR_r|passive_force_multiplier	/forceset/ILPR_r|tendon_force	/forceset/ILPOa_r|active_fiber_force	/forceset/ILPOa_r|fiber_force	/forceset/ILPOa_r|implicitresidual_normalized_tendon_force	/forceset/ILPOa_r|normalized_fiber_length	/forceset/ILPOa_r|passive_fiber_damping_force	/forceset/ILPOa_r|passive_fiber_elastic_force	/forceset/ILPOa_r|passive_fiber_force	/forceset/ILPOa_r|passive_force_multiplier	/forceset/ILPOa_r|tendon_force	/forceset/ILPOp_r|active_fiber_force	/forceset/ILPOp_r|fiber_force	/forceset/ILPOp_r|implicitresidual_normalized_tendon_force	/forceset/ILPOp_r|normalized_fiber_length	/forceset/ILPOp_r|passive_fiber_damping_force	/forceset/ILPOp_r|passive_fiber_elastic_force	/forceset/ILPOp_r|passive_fiber_force	/forceset/ILPOp_r|passive_force_multiplier	/forceset/ILPOp_r|tendon_force	/forceset/AMB_r|active_fiber_force	/forceset/AMB_r|fiber_force	/forceset/AMB_r|implicitresidual_normalized_tendon_force	/forceset/AMB_r|normalized_fiber_length	/forceset/AMB_r|passive_fiber_damping_force	/forceset/AMB_r|passive_fiber_elastic_force	/forceset/AMB_r|passive_fiber_force	/forceset/AMB_r|passive_force_multiplier	/forceset/AMB_r|tendon_force	/forceset/FMTL_r|active_fiber_force	/forceset/FMTL_r|fiber_force	/forceset/FMTL_r|implicitresidual_normalized_tendon_force	/forceset/FMTL_r|normalized_fiber_length	/forceset/FMTL_r|passive_fiber_damping_force	/forceset/FMTL_r|passive_fiber_elastic_force	/forceset/FMTL_r|passive_fiber_force	/forceset/FMTL_r|passive_force_multiplier	/forceset/FMTL_r|tendon_force	/forceset/FMTI_r|active_fiber_force	/forceset/FMTI_r|fiber_force	/forceset/FMTI_r|implicitresidual_normalized_tendon_force	/forceset/FMTI_r|normalized_fiber_length	/forceset/FMTI_r|passive_fiber_damping_force	/forceset/FMTI_r|passive_fiber_elastic_force	/forceset/FMTI_r|passive_fiber_force	/forceset/FMTI_r|passive_force_multiplier	/forceset/FMTI_r|tendon_force	/forceset/FMTM_r|active_fiber_force	/forceset/FMTM_r|fiber_force	/forceset/FMTM_r|implicitresidual_normalized_tendon_force	/forceset/FMTM_r|normalized_fiber_length	/forceset/FMTM_r|passive_fiber_damping_force	/forceset/FMTM_r|passive_fiber_elastic_force	/forceset/FMTM_r|passive_fiber_force	/forceset/FMTM_r|passive_force_multiplier	/forceset/FMTM_r|tendon_force	/forceset/ILFB_r|active_fiber_force	/forceset/ILFB_r|fiber_force	/forceset/ILFB_r|implicitresidual_normalized_tendon_force	/forceset/ILFB_r|normalized_fiber_length	/forceset/ILFB_r|passive_fiber_damping_force	/forceset/ILFB_r|passive_fiber_elastic_force	/forceset/ILFB_r|passive_fiber_force	/forceset/ILFB_r|passive_force_multiplier	/forceset/ILFB_r|tendon_force	/forceset/FCLP_r|active_fiber_force	/forceset/FCLP_r|fiber_force	/forceset/FCLP_r|implicitresidual_normalized_tendon_force	/forceset/FCLP_r|normalized_fiber_length	/forceset/FCLP_r|passive_fiber_damping_force	/forceset/FCLP_r|passive_fiber_elastic_force	/forceset/FCLP_r|passive_fiber_force	/forceset/FCLP_r|passive_force_multiplier	/forceset/FCLP_r|tendon_force	/forceset/FCLA_r|active_fiber_force	/forceset/FCLA_r|fiber_force	/forceset/FCLA_r|implicitresidual_normalized_tendon_force	/forceset/FCLA_r|normalized_fiber_length	/forceset/FCLA_r|passive_fiber_damping_force	/forceset/FCLA_r|passive_fiber_elastic_force	/forceset/FCLA_r|passive_fiber_force	/forceset/FCLA_r|passive_force_multiplier	/forceset/FCLA_r|tendon_force	/forceset/FCM_r|active_fiber_force	/forceset/FCM_r|fiber_force	/forceset/FCM_r|implicitresidual_normalized_tendon_force	/forceset/FCM_r|normalized_fiber_length	/forceset/FCM_r|passive_fiber_damping_force	/forceset/FCM_r|passive_fiber_elastic_force	/forceset/FCM_r|passive_fiber_force	/forceset/FCM_r|passive_force_multiplier	/forceset/FCM_r|tendon_force	/forceset/IFE_r|active_fiber_force	/forceset/IFE_r|fiber_force	/forceset/IFE_r|implicitresidual_normalized_tendon_force	/forceset/IFE_r|normalized_fiber_length	/forceset/IFE_r|passive_fiber_damping_force	/forceset/IFE_r|passive_fiber_elastic_force	/forceset/IFE_r|passive_fiber_force	/forceset/IFE_r|passive_force_multiplier	/forceset/IFE_r|tendon_force	/forceset/ITCr_r|active_fiber_force	/forceset/ITCr_r|fiber_force	/forceset/ITCr_r|implicitresidual_normalized_tendon_force	/forceset/ITCr_r|normalized_fiber_length	/forceset/ITCr_r|passive_fiber_damping_force	/forceset/ITCr_r|passive_fiber_elastic_force	/forceset/ITCr_r|passive_fiber_force	/forceset/ITCr_r|passive_force_multiplier	/forceset/ITCr_r|tendon_force	/forceset/ITM_r|active_fiber_force	/forceset/ITM_r|fiber_force	/forceset/ITM_r|implicitresidual_normalized_tendon_force	/forceset/ITM_r|normalized_fiber_length	/forceset/ITM_r|passive_fiber_damping_force	/forceset/ITM_r|passive_fiber_elastic_force	/forceset/ITM_r|passive_fiber_force	/forceset/ITM_r|passive_force_multiplier	/forceset/ITM_r|tendon_force	/forceset/ITCaa_r|active_fiber_force	/forceset/ITCaa_r|fiber_force	/forceset/ITCaa_r|implicitresidual_normalized_tendon_force	/forceset/ITCaa_r|normalized_fiber_length	/forceset/ITCaa_r|passive_fiber_damping_force	/forceset/ITCaa_r|passive_fiber_elastic_force	/forceset/ITCaa_r|passive_fiber_force	/forceset/ITCaa_r|passive_force_multiplier	/forceset/ITCaa_r|tendon_force	/forceset/ITCap_r|active_fiber_force	/forceset/ITCap_r|fiber_force	/forceset/ITCap_r|implicitresidual_normalized_tendon_force	/forceset/ITCap_r|normalized_fiber_length	/forceset/ITCap_r|passive_fiber_damping_force	/forceset/ITCap_r|passive_fiber_elastic_force	/forceset/ITCap_r|passive_fiber_force	/forceset/ITCap_r|passive_force_multiplier	/forceset/ITCap_r|tendon_force	/forceset/ISF_r|active_fiber_force	/forceset/ISF_r|fiber_force	/forceset/ISF_r|implicitresidual_normalized_tendon_force	/forceset/ISF_r|normalized_fiber_length	/forceset/ISF_r|passive_fiber_damping_force	/forceset/ISF_r|passive_fiber_elastic_force	/forceset/ISF_r|passive_fiber_force	/forceset/ISF_r|passive_force_multiplier	/forceset/ISF_r|tendon_force	/forceset/IFI_r|active_fiber_force	/forceset/IFI_r|fiber_force	/forceset/IFI_r|implicitresidual_normalized_tendon_force	/forceset/IFI_r|normalized_fiber_length	/forceset/IFI_r|passive_fiber_damping_force	/forceset/IFI_r|passive_fiber_elastic_force	/forceset/IFI_r|passive_fiber_force	/forceset/IFI_r|passive_force_multiplier	/forceset/IFI_r|tendon_force	/forceset/OMII_r|active_fiber_force	/forceset/OMII_r|fiber_force	/forceset/OMII_r|implicitresidual_normalized_tendon_force	/forceset/OMII_r|normalized_fiber_length	/forceset/OMII_r|passive_fiber_damping_force	/forceset/OMII_r|passive_fiber_elastic_force	/forceset/OMII_r|passive_fiber_force	/forceset/OMII_r|passive_force_multiplier	/forceset/OMII_r|tendon_force	/forceset/OMIP_r|active_fiber_force	/forceset/OMIP_r|fiber_force	/forceset/OMIP_r|implicitresidual_normalized_tendon_force	/forceset/OMIP_r|normalized_fiber_length	/forceset/OMIP_r|passive_fiber_damping_force	/forceset/OMIP_r|passive_fiber_elastic_force	/forceset/OMIP_r|passive_fiber_force	/forceset/OMIP_r|passive_force_multiplier	/forceset/OMIP_r|tendon_force	/forceset/CFP_r|active_fiber_force	/forceset/CFP_r|fiber_force	/forceset/CFP_r|implicitresidual_normalized_tendon_force	/forceset/CFP_r|normalized_fiber_length	/forceset/CFP_r|passive_fiber_damping_force	/forceset/CFP_r|passive_fiber_elastic_force	/forceset/CFP_r|passive_fiber_force	/forceset/CFP_r|passive_force_multiplier	/forceset/CFP_r|tendon_force	/forceset/PIFML_r|active_fiber_force	/forceset/PIFML_r|fiber_force	/forceset/PIFML_r|implicitresidual_normalized_tendon_force	/forceset/PIFML_r|normalized_fiber_length	/forceset/PIFML_r|passive_fiber_damping_force	/forceset/PIFML_r|passive_fiber_elastic_force	/forceset/PIFML_r|passive_fiber_force	/forceset/PIFML_r|passive_force_multiplier	/forceset/PIFML_r|tendon_force	/forceset/GL_r|active_fiber_force	/forceset/GL_r|fiber_force	/forceset/GL_r|implicitresidual_normalized_tendon_force	/forceset/GL_r|normalized_fiber_length	/forceset/GL_r|passive_fiber_damping_force	/forceset/GL_r|passive_fiber_elastic_force	/forceset/GL_r|passive_fiber_force	/forceset/GL_r|passive_force_multiplier	/forceset/GL_r|tendon_force	/forceset/GI_r|active_fiber_force	/forceset/GI_r|fiber_force	/forceset/GI_r|implicitresidual_normalized_tendon_force	/forceset/GI_r|normalized_fiber_length	/forceset/GI_r|passive_fiber_damping_force	/forceset/GI_r|passive_fiber_elastic_force	/forceset/GI_r|passive_fiber_force	/forceset/GI_r|passive_force_multiplier	/forceset/GI_r|tendon_force	/forceset/GM_r|active_fiber_force	/forceset/GM_r|fiber_force	/forceset/GM_r|implicitresidual_normalized_tendon_force	/forceset/GM_r|normalized_fiber_length	/forceset/GM_r|passive_fiber_damping_force	/forceset/GM_r|passive_fiber_elastic_force	/forceset/GM_r|passive_fiber_force	/forceset/GM_r|passive_force_multiplier	/forceset/GM_r|tendon_force	/forceset/FL_r|active_fiber_force	/forceset/FL_r|fiber_force	/forceset/FL_r|implicitresidual_normalized_tendon_force	/forceset/FL_r|normalized_fiber_length	/forceset/FL_r|passive_fiber_damping_force	/forceset/FL_r|passive_fiber_elastic_force	/forceset/FL_r|passive_fiber_force	/forceset/FL_r|passive_force_multiplier	/forceset/FL_r|tendon_force	/forceset/TCf_r|active_fiber_force	/forceset/TCf_r|fiber_force	/forceset/TCf_r|implicitresidual_normalized_tendon_force	/forceset/TCf_r|normalized_fiber_length	/forceset/TCf_r|passive_fiber_damping_force	/forceset/TCf_r|passive_fiber_elastic_force	/forceset/TCf_r|passive_fiber_force	/forceset/TCf_r|passive_force_multiplier	/forceset/TCf_r|tendon_force	/forceset/TCt_r|active_fiber_force	/forceset/TCt_r|fiber_force	/forceset/TCt_r|implicitresidual_normalized_tendon_force	/forceset/TCt_r|normalized_fiber_length	/forceset/TCt_r|passive_fiber_damping_force	/forceset/TCt_r|passive_fiber_elastic_force	/forceset/TCt_r|passive_fiber_force	/forceset/TCt_r|passive_force_multiplier	/forceset/TCt_r|tendon_force	/forceset/EDL_r|active_fiber_force	/forceset/EDL_r|fiber_force	/forceset/EDL_r|implicitresidual_normalized_tendon_force	/forceset/EDL_r|normalized_fiber_length	/forceset/EDL_r|passive_fiber_damping_force	/forceset/EDL_r|passive_fiber_elastic_force	/forceset/EDL_r|passive_fiber_force	/forceset/EDL_r|passive_force_multiplier	/forceset/EDL_r|tendon_force	/forceset/FDL_r|active_fiber_force	/forceset/FDL_r|fiber_force	/forceset/FDL_r|implicitresidual_normalized_tendon_force	/forceset/FDL_r|normalized_fiber_length	/forceset/FDL_r|passive_fiber_damping_force	/forceset/FDL_r|passive_fiber_elastic_force	/forceset/FDL_r|passive_fiber_force	/forceset/FDL_r|passive_force_multiplier	/forceset/FDL_r|tendon_force	/forceset/FHL_r|active_fiber_force	/forceset/FHL_r|fiber_force	/forceset/FHL_r|implicitresidual_normalized_tendon_force	/forceset/FHL_r|normalized_fiber_length	/forceset/FHL_r|passive_fiber_damping_force	/forceset/FHL_r|passive_fiber_elastic_force	/forceset/FHL_r|passive_fiber_force	/forceset/FHL_r|passive_force_multiplier	/forceset/FHL_r|tendon_force	/forceset/FP2_r|active_fiber_force	/forceset/FP2_r|fiber_force	/forceset/FP2_r|implicitresidual_normalized_tendon_force	/forceset/FP2_r|normalized_fiber_length	/forceset/FP2_r|passive_fiber_damping_force	/forceset/FP2_r|passive_fiber_elastic_force	/forceset/FP2_r|passive_fiber_force	/forceset/FP2_r|passive_force_multiplier	/forceset/FP2_r|tendon_force	/forceset/FPP2_r|active_fiber_force	/forceset/FPP2_r|fiber_force	/forceset/FPP2_r|implicitresidual_normalized_tendon_force	/forceset/FPP2_r|normalized_fiber_length	/forceset/FPP2_r|passive_fiber_damping_force	/forceset/FPP2_r|passive_fiber_elastic_force	/forceset/FPP2_r|passive_fiber_force	/forceset/FPP2_r|passive_force_multiplier	/forceset/FPP2_r|tendon_force	/forceset/FP3_r|active_fiber_force	/forceset/FP3_r|fiber_force	/forceset/FP3_r|implicitresidual_normalized_tendon_force	/forceset/FP3_r|normalized_fiber_length	/forceset/FP3_r|passive_fiber_damping_force	/forceset/FP3_r|passive_fiber_elastic_force	/forceset/FP3_r|passive_fiber_force	/forceset/FP3_r|passive_force_multiplier	/forceset/FP3_r|tendon_force	/forceset/FPP3_r|active_fiber_force	/forceset/FPP3_r|fiber_force	/forceset/FPP3_r|implicitresidual_normalized_tendon_force	/forceset/FPP3_r|normalized_fiber_length	/forceset/FPP3_r|passive_fiber_damping_force	/forceset/FPP3_r|passive_fiber_elastic_force	/forceset/FPP3_r|passive_fiber_force	/forceset/FPP3_r|passive_force_multiplier	/forceset/FPP3_r|tendon_force	/forceset/FP4_r|active_fiber_force	/forceset/FP4_r|fiber_force	/forceset/FP4_r|implicitresidual_normalized_tendon_force	/forceset/FP4_r|normalized_fiber_length	/forceset/FP4_r|passive_fiber_damping_force	/forceset/FP4_r|passive_fiber_elastic_force	/forceset/FP4_r|passive_fiber_force	/forceset/FP4_r|passive_force_multiplier	/forceset/FP4_r|tendon_force
0	379.9354243026824	381.5885669910589	0	0.8096115361620946	-0.01684553158466184	1.669988219961116	1.653142688376454	0.003963106373672213	381.5885669910589	550.4506844135624	561.8058416415518	0	1.003625718014442	-0.02691530847884142	11.38207253646812	11.35515722798928	0.01882481784166342	561.8058416415518	5.396096954503093	38.49560307095499	0	1.223503948732583	0.008697519046909611	33.09080859740498	33.09950611645189	0.1094578236228311	38.49560307095499	5.018633513093389	55.79616345302969	0	1.276992383735946	0.009855298120550908	50.76767464181575	50.7775299399363	0.1679293862018507	55.79616345302969	24.83869182592298	27.13397143514477	0	1.002519171341257	0.004247670390339076	2.291031938831452	2.295279609221792	0.01865864073341672	27.13397143514477	10.44201682341332	32.71866439826866	0	1.208098594369169	-0.003000754828101295	22.27964832968344	22.27664757485534	0.0967625461930034	32.61079920261853	5.902479283724645	81.21437440812193	0	1.301314229363606	0.001977646320550452	75.30991747807673	75.31189512439728	0.2040061986899735	78.80618544816278	21.27375773249579	50.20030736957334	0	1.164081769283681	0.006570248763504477	28.91997938831405	28.92654963707756	0.06803298309289761	46.08208192952422	13.66535564063726	16.48041818584536	0	0.8019851664279165	0.03213916429580287	2.782923380912295	2.815062545208098	0.003726740456636611	16.48041818584536	6.648565684824502	9.207027489526252	0	0.8883263593017328	0.03278344609054579	2.525678358611205	2.55846180470175	0.007465769295947199	9.207027489526252	1.381918168306852	72.51225101212293	0	1.443937080573994	0.02424530854401843	71.10608753527205	71.13033284381608	0.6385721696826728	72.51225101212293	5.679596733703994	8.079342449439695	0	0.902659030516206	0.05848516764049114	2.34126054809521	2.399745715735701	0.008376509960665029	6.872453375533066	4.047136869853905	224.0172418831501	0	1.446685378864129	0.03472042705917079	219.9353845862371	219.9701050132962	0.6527682212963317	222.8902395691694	393.0108172809138	402.4390513932054	0	0.9836714590043444	0.06653458822510011	9.361699524066545	9.428234112291644	0.01604283241434256	316.1143019161964	0.5998077959732225	2.905216174658711	0	1.174369210727324	0.003716251266535512	2.301692127418953	2.305408378685489	0.07387153012459026	2.905216174658711	6.914095985389507	37.24718061139709	0	1.187983699325261	0.02960624993160064	30.30347837607598	30.33308462600758	0.0823753240482271	33.78750490380425	6.857778846804665	39.12787843312627	0	1.195727516775295	0.02921882545314234	32.24088076086846	32.27009958632161	0.08764185310071651	35.54280517740575	0.6518152445946608	14.50878783090126	0	1.35491466042494	0.004466736417801865	13.85250584988879	13.8569725863066	0.3132513322373698	14.50878783090126	18.52755587629193	18.66075234732147	0	0.7561417517297661	-0.001253899384373692	0.1344503704139168	0.1331964710295431	0.002573230700190316	18.66075234732147	498.7022761179704	503.8452282658261	0	0.925916367021744	-0.0001253450347916588	5.143077492890511	5.14295214785572	0.01009567063150031	503.8452282658261	1023.108967267588	1043.101400161802	0	1.008714019039392	0.01428393994485648	19.97814895426906	19.99243289421392	0.01960818322381584	934.1695537233053	8.392314123427292	203.4347616820787	0	1.36327449292915	0.04876966502196745	194.9936778936294	195.0424475586514	0.3349196966878258	189.25821051847	8.946413101084939	348.9147263105357	0	1.415053882695628	0.1590403131064766	339.8092728963443	339.9683132094508	0.5068204138748599	338.5696625375016	237.3264741784549	272.2716618456013	0	1.022543593044283	0.00130131999737655	34.94388634714901	34.94518766714639	0.0219056835859734	254.5946719344472	111.6202853030801	115.5252297760028	0	0.9839155449559124	-0.001192193675166165	3.906136666597837	3.904944472922671	0.01607424914495697	115.5252297760028	452.8194954849557	695.0011719993005	0	1.261497765850362	-0.01165330569762867	242.1933298200425	242.1816765143449	0.1483482739054081	666.367255646734	44.60396437762665	137.6350994854414	0	1.100398517800786	-0.03442214479357587	93.06555725260836	93.03113510781478	0.04086317815339249	128.2250783090681	105.8105005068742	106.1740487696968	0	0.6362770044688391	-0.000196002025180114	0.3637442648477039	0.3635482628225238	0.0009675703336833165	45.9593916505665	291.795619317014	292.1226329223834	0	0.6242957150965158	-0.002438729357989315	0.3294523347273413	0.3270136053693519	0.0008763528012691729	115.3364610632881	429.7550429670124	436.566461262312	0	0.9812155164891762	-0.01100329226860787	6.822421587568235	6.811418295299627	0.01573011440867978	354.2093408227993	11.79639492084027	45.61551890282337	0	1.137416045205232	-0.01085685219789696	33.829980834181	33.8191239819831	0.05495751676957202	38.96681813564711	2.64742794611876	3.191681440954098	0	0.8023996009588087	-0.003127141945422702	0.5473806367807604	0.5442534948353377	0.003739217950332273	2.67326660545204	50.78483203369702	51.28443864579477	0	0.8246161080304235	-0.004187790619617671	0.5037944027173689	0.4996066120977512	0.004472434811795015	35.74517398593839	0.6985101879918679	2.178932759539016	0	1.106208058337056	-0.0003787921810901823	1.480801363728238	1.480422571547148	0.04280862125291084	2.17215934328856	298.6867197834908	300.1816402569981	0	0.7408924020466432	-0.03186217580163842	1.526782649308853	1.494920473507215	0.002274207619303293	221.5172745821559	13.9476777266849	177.5419903405753	0	1.293465259466068	0.06429199496234343	163.530020618928	163.5943126138904	0.1915883293876529	150.8576401373307	7.189900327196487	73.48019428472378	0	1.267857059491261	0.02471229372341326	66.26558166380389	66.2902939575273	0.156092258988669	62.76218058317746
0.002	379.903725144289	381.5557502481395	0	0.8095315322839612	-0.01688640859008969	1.668911512440619	1.65202510385053	0.003960551202093121	381.5557502481395	546.9856912253666	558.332647212863	0	1.003536593159166	-0.02699092167292336	11.37394690916929	11.34695598749637	0.01881137886091016	558.332647212863	5.395772808690674	38.51052071941374	0	1.223561489404235	0.008699031804417081	33.10604887891865	33.11474791072307	0.1095082354476426	38.51052071941374	5.018240329294158	55.8222873264165	0	1.277057609457395	0.009869774798821682	50.79417722232352	50.80404699712234	0.1680170514752522	55.8222873264165	23.61747829555094	25.91403938245456	0	1.002588418040531	0.004257554594978054	2.292303532308645	2.296561086903623	0.01866899685523578	25.91403938245456	10.03458431663957	32.30658159261123	0	1.208072522900805	-0.003003171736393434	22.27500044770806	22.27199727597167	0.09674236001736512	32.20007032547675	5.905373339753965	81.22393755051549	0	1.30132524175157	0.002010714382880432	75.31655349637865	75.31856421076152	0.2040241749262189	78.81550640761839	20.40872016205609	49.34244714885217	0	1.164112706363562	0.006585912741268806	28.9271410740548	28.93372698679607	0.0680498306444942	45.29482176943373	13.66623179652526	16.48318899470181	0	0.8020698706019816	0.03213197126211686	2.784825226914426	2.816957198176542	0.003729287305927196	16.48318899470181	6.649511293865721	9.211951797298072	0	0.8885205314745124	0.03281975892893223	2.529620744503419	2.562440503432351	0.007477422776465223	9.211951797298072	1.380581385834222	72.75966211491446	0	1.444373511513971	0.02428426454610021	71.35479646453415	71.37908072908024	0.6408057140398921	72.75966211491446	5.681362636264379	8.089095596383508	0	0.903077782822668	0.05858744994208083	2.349145510177048	2.407732960119128	0.008404720602779046	6.881968213996131	4.045006847095338	224.3778713857505	0	1.446891398900739	0.03467538665276152	220.2981891520024	220.3328645386552	0.6538450252472665	223.2493770400086	383.8433347668718	393.2885644360604	0	0.983899356132971	0.06641413334914981	9.378815535839436	9.445229669188587	0.01607216355317782	308.9710388772164	0.5997954823840557	2.909593868438793	0	1.174607618555033	0.003710327956999176	2.306088058097738	2.309798386054737	0.07401261507756682	2.909593868438793	6.913003130281316	37.28513551759215	0	1.188144640120921	0.02959793181241538	30.34253445549841	30.37213238731083	0.08248149196593439	33.82292057081403	6.85667523262248	39.16778455111627	0	1.19588636539913	0.02921692105686707	32.28189239743693	32.31110931849379	0.08775333689838978	35.5800562936367	0.651734811080141	14.53117748468062	0	1.355117037597648	0.00448903027945444	13.87495364332103	13.87944267360048	0.3137589516727728	14.53117748468062	17.73856225368982	17.8717055281463	0	0.7560937534753753	-0.001254868331282927	0.1343981427877663	0.1331432744564834	0.002572231121456582	17.8717055281463	498.7558367354046	503.8990054575357	0	0.9259161875185014	9.863709194100799e-05	5.143070085039258	5.143168722131199	0.01009565609016267	503.8990054575357	1023.212735505242	1043.210121787418	0	1.00874234871094	0.01470199131724352	19.98268429085872	19.99738628217596	0.01961263457268882	934.2733972824387	8.3899387052334	203.694239925026	0	1.363442153029999	0.04888278834310659	195.2554184314495	195.3043012197926	0.33536926029668	189.5032282338399	8.937728103546299	350.1995534863177	0	1.415528646243507	0.1593883045740518	341.1024370781973	341.2618253827714	0.5087491487803808	339.8234656379358	241.4953241613704	276.4409378848248	0	1.022545243014636	0.001265481432343665	34.94434824202205	34.94561372345439	0.021905973139426	258.4933214515043	107.2560387101096	111.160659190592	0	0.9839057069201448	-0.00120818648089501	3.905828666963247	3.904620480482352	0.01607298168729086	111.160659190592	442.0807637506386	684.2320461619057	0	1.26148208281832	-0.01165647552467784	242.1629388867918	242.1512824112671	0.1483296588490254	656.0410997503191	44.60569761410142	137.6144088199667	0	1.100368357722584	-0.03437711802915738	93.04308832389441	93.00871120586525	0.04085331250745367	128.205267554876	101.6020906113523	101.9656531270105	0	0.6362759936539845	-0.0001787152589689863	0.3637412309172105	0.3635625156582415	0.0009675622633398813	44.13740602124211	282.2342360874673	282.5612170538426	0	0.6242827463292191	-0.002436002455379332	0.3294169688307045	0.3269809663753251	0.0008762587269545601	111.5488526578963	429.7500388905415	436.5586868031103	0	0.9811647787384792	-0.01099964572320649	6.819647558292059	6.808647912568852	0.01572371846886175	354.1935249090226	11.79744225579865	45.60702821700199	0	1.137380771615498	-0.01084449516883437	33.82043045637217	33.80958596120334	0.05494200197956498	38.95911751108548	2.648816241973112	3.192875392681336	0	0.8023568848468376	-0.003132940066898856	0.5471920907751228	0.5440591507082239	0.003737929971618063	2.674206051087249	48.78879795246502	49.2880938328038	0	0.8245417152751597	-0.004196742722043751	0.503492623060823	0.4992958803387793	0.004469755762893028	34.35044384163592	0.7005845887161919	2.180748225678245	0	1.106186172240379	-0.0003782934634827465	1.480541930425536	1.480163636962053	0.04280112127197631	2.173968897210715	291.1299851440363	292.6236412473132	0	0.7407973894849125	-0.03195095472417742	1.525607058001118	1.493656103276941	0.002272456526107121	215.9167278405855	13.94588410681929	177.7382889734554	0	1.293616283567013	0.06465764659436835	163.7277472200417	163.7924048666361	0.1918199817108135	151.031223877428	7.189270625087003	73.54157027290248	0	1.267973749499425	0.02481678444503161	66.32748286337043	66.35229964781547	0.1562380707031646	62.81674693586686
0.003999999999999999	379.84593899951	381.4967261955478	0	0.8094510619092431	-0.01704202562399911	1.667829221661721	1.650787196037722	0.003957982780691851	381.4967261955478	545.4099871386413	556.7485519715357	0	1.00344696937637	-0.02721680132734107	11.3657816342217	11.33856483289435	0.0187978743068825	556.7485519715357	5.395562674959568	38.52557438130509	0	1.223619061875446	0.008707100527389905	33.12130460581813	33.13001170634552	0.1095586983627233	38.52557438130509	5.018088821432882	55.84879432705403	0	1.277123056092717	0.009922037671680825	50.82078346794947	50.83070550562115	0.1681050596522788	55.84879432705403	21.45903933587786	23.75690383538166	0	1.00265795528146	0.004283329367247411	2.293581170136552	2.297864499503799	0.01867940220350452	23.75690383538166	9.378055256398806	31.64538942102859	0	1.208046405801608	-0.003011238143919226	22.2703454027737	22.26733416462978	0.0967221427323422	31.54105351353945	5.917163748890285	81.2426708056398	0	1.301336603713681	0.002106277382916697	75.32340077936659	75.32550705674952	0.204042723455025	78.83372689733319	19.11109510002535	48.05206616104741	0	1.164143790166929	0.006632550572711785	28.93433851044935	28.94097106102206	0.06806676229793585	44.1105123196398	13.66716900556628	16.48601599639083	0	0.8021545328602109	0.03211957080174974	2.786727420022804	2.818846990824553	0.003731834620043693	16.48601599639083	6.65084903145743	9.217356527453072	0	0.8887151355386501	0.03292944742664274	2.533578048569	2.566507495995643	0.007489120354300821	9.217356527453072	1.379520027595042	73.00912836832823	0	1.444811386256067	0.02440597078166907	71.60520236995153	71.6296083407332	0.643054498185756	73.00912836832823	5.684003282398802	8.09995562442165	0	0.9034979106313774	0.05886937985826373	2.357082962164585	2.415952342022849	0.008433119042111225	6.892429947111268	4.042661851006653	224.7377383961621	0	1.447096831069598	0.0345221787249816	220.6605543664305	220.6950765451554	0.6549205252034326	223.6077558296196	373.7119126764118	383.1738714327215	0	0.9841264360130559	0.06605752131755321	9.395901234992193	9.461958756309746	0.01610144274628639	301.0679203026298	0.6000491429757147	2.914222209141136	0	1.174845310267089	0.003693927226686142	2.310479138938735	2.314173066165421	0.07415354437769395	2.914222209141136	6.911982768299096	37.32318941625208	0	1.188305514906868	0.02958184468899987	30.38162480326399	30.41120664795299	0.08258775303683805	33.85842721399619	6.855653407140003	39.20782118858151	0	1.196045202679978	0.02921453129773469	32.32295325014377	32.3521677814415	0.08786495448253132	35.61742751864728	0.6519782086877554	14.55417220477435	0	1.355321277404179	0.004549078230522372	13.89764491785608	13.9021939960866	0.3142720770275133	14.55417220477435	16.35806260467144	16.49114732529575	0	0.7560456178690398	-0.001261065219549637	0.1343457858438587	0.133084720624309	0.002571229067724662	16.49114732529575	498.9027233312684	504.0465648266366	0	0.9259176498519931	0.0007110615329804773	5.143130433835294	5.143841495368275	0.01009577455261411	504.0465648266366	1023.494758180691	1043.498075386961	0	1.008772215833879	0.015850332891388	19.98746687337901	20.0033172062704	0.01961732858886396	934.5381099634504	8.388489859238216	203.9564653126389	0	1.363610603152566	0.04922936050184502	195.5187460928988	195.5679754534007	0.3358215499373227	189.7508266504048	8.931040134457726	351.4975706955582	0	1.416005453529913	0.1604097876612383	342.4061207734393	342.5665305611005	0.5106935733817247	341.0901433245296	255.218932077527	290.1648530535745	0	1.022546791210511	0.001139324489128977	34.94478165155834	34.94592097604747	0.02190624483594169	271.3262859162079	99.74705403448098	103.6513099441499	0	0.9838956040913681	-0.00125649300568965	3.905512402674558	3.904255909668868	0.01607168021952208	103.6513099441499	429.8039487659158	671.9248461668701	0	1.261466403156233	-0.01166089446904669	242.1325582954233	242.1208974009543	0.1483110501272531	644.2402639408677	44.60968584066884	137.5960923804305	0	1.10033826488342	-0.0342683503170348	93.02067489007871	92.98640653976167	0.0408434712281869	128.1876699905503	94.86215659846289	95.22576556327792	0	0.6362751590799793	-0.0001297611718037685	0.3637387259868354	0.3636089648150317	0.000967555600152161	41.21970722562261	266.2235564176256	266.5505089647932	0	0.624269803099858	-0.002429129066722219	0.3293816762343487	0.3269525471676265	0.0008761648476208288	105.2163649194267	429.7479507549634	436.5538498718381	0	0.9811140978502597	-0.01097864489697406	6.816877761771647	6.805899116874674	0.01571733228829586	354.1801015051022	11.80000995276505	45.60009300589163	0	1.137345562554647	-0.01081718396901535	33.8109002370956	33.80008305312658	0.0549265199375184	38.95274655063054	2.655294173471693	3.199143515841598	0	0.8023139886025209	-0.00315347213633049	0.5470028145062347	0.5438493423699042	0.00373663700439445	2.679394981426352	45.38595309946953	45.88491612006866	0	0.8244669777073759	-0.004226604846332057	0.5031896254454596	0.4989630205991276	0.004467065901561634	31.97559114252398	0.7132600437196251	2.193166094924504	0	1.106164335669978	-0.0003770782580997613	1.480283129462979	1.479906051204879	0.04279363957142054	2.186347893213968	282.4831134419149	283.9753068653113	0	0.7407018256398706	-0.0322321232792033	1.524425546675642	1.492193423396439	0.002270696614793021	209.5128022348553	13.94706004717073	177.9406290627194	0	1.293768953861693	0.0656969739965402	163.9278720415521	163.9935690155486	0.1920544437385014	151.210027858262	7.189784613576395	73.6048589898917	0	1.268091402225954	0.02512108423208788	66.38995329208322	66.4150743763153	0.1563852232685378	62.87296773049403
0.005999999999999999	379.762204449273	381.4116268291391	0	0.8093695819618079	-0.01731168238742704	1.666734062253471	1.649422379866043	0.003955383820304498	381.4116268291391	549.0309659801252	560.3609057734477	0	1.003356351068796	-0.02759190874044413	11.35753170206297	11.32993979332253	0.0187842297382333	560.3609057734477	5.395326121511853	38.54063470466873	0	1.223676708777834	0.008721485707760037	33.13658709744912	33.14530858315688	0.1096092498102208	38.54063470466873	5.018025064396754	55.87563159599591	0	1.277188972544711	0.0100117374593778	50.84759479413978	50.85760653159916	0.168193746195087	55.87563159599592	19.62969200960901	21.92888645150553	0	1.002728040805035	0.004324840721092517	2.29486960117543	2.299194441896523	0.01868989545392881	21.92888645150553	8.849188108002979	31.11183796963375	0	1.208020194819153	-0.003024740455332244	22.2656746020861	22.26264986163077	0.09670185701864493	31.00925674040374	5.925863106624014	81.25879032162381	0	1.301348653688467	0.002263841923669273	75.33066337307613	75.3329272149998	0.2040623970144303	78.84941375219101	18.48734038462096	47.43565508454321	0	1.164175165103077	0.006709526214191254	28.94160517370806	28.94831469992225	0.06808385680453918	43.54488252183015	13.66802707252381	16.48875760313287	0	0.8022391240097076	0.03210122798550997	2.788629302623549	2.820730530609059	0.003734381518345165	16.48875760313287	6.652485640347434	9.223156132699993	0	0.8889106017949646	0.03311140019728924	2.53755909215527	2.570670492352559	0.007500888104881915	9.223156132699993	1.378632921075462	73.2614080811087	0	1.445252181220005	0.024609381293456	71.85816577873977	71.88277516003323	0.6453262501327339	73.2614080811087	5.687392099766459	8.111818373571824	0	0.9039206923836255	0.05932874206788411	2.365097531737481	2.424426273805365	0.008461793391026566	6.9037541381046	4.039975853389155	225.0955691541548	0	1.44730102943091	0.03425939279510181	221.0213339079705	221.0555933007656	0.6559913188824682	223.9641075608209	372.2902658025955	381.7686238487506	0	0.9843518866427203	0.06546296523321957	9.412895080921912	9.478358046155131	0.01613056453358845	300.0063611839518	0.6000968947184881	2.918616627009543	0	1.175081610244668	0.003666938764129457	2.314852793526925	2.318519732291055	0.07429391439191836	2.918616627009543	6.910860517610086	37.36115591723068	0	1.18846627881126	0.02955690172617562	30.42073849789442	30.4502953996206	0.08269407757258668	33.89385547199664	6.85457352111931	39.24784611977066	0	1.196204023373679	0.02921058278901764	32.36406201586232	32.39327259865134	0.08797670231079258	35.65478962287541	0.6522167221106947	14.5776337826941	0	1.355529082704632	0.00464665409152989	13.92077040649187	13.9254170605834	0.3147950214104504	14.5776337826941	15.23114593761177	15.36416661241567	0	0.7559971462428681	-0.001272408977884567	0.1342930837817903	0.1330206748039057	0.002570220408814611	15.36416661241567	499.1434886230032	504.288521848584	0	0.9259222787897728	0.001711756232654508	5.143321469348067	5.145033225580722	0.0100961495482502	504.288521848584	1023.955075201206	1043.965529667876	0	1.008805053222185	0.01772806712134683	19.99272639954829	20.01045446666964	0.01962249071639809	934.9642638059219	8.387696633841964	204.2224208636173	0	1.363780641768286	0.0498071422399821	195.7849170875354	195.8347242297754	0.3362787232659852	190.0019378001255	8.926099959880476	352.8141038390204	0	1.416486304285851	0.1620978249147518	343.7259060542252	343.8880038791399	0.5126620132554591	342.3748948113926	269.664270390322	304.6103486438994	0	1.022548124550009	0.0009233361272324106	34.94515491745024	34.94607825357747	0.02190647882950611	284.8339802840933	93.68036938757143	97.58421201610579	0	0.9838849710909786	-0.001336940686721162	3.905179569221092	3.90384262853437	0.01607031056753306	97.58421201610579	425.751056559886	667.841585678731	0	1.261450730935634	-0.01166681159358738	242.1021959304387	242.0905291188451	0.1482924525695065	640.3245431350194	44.61310550143642	137.577367914946	0	1.100308294956562	-0.03409595122596473	92.99835836473551	92.96426241350954	0.04083367249944358	128.1696945764817	90.45472210775084	90.81841009451045	0	0.6362746689148312	-4.926802987334985e-05	0.3637372547894884	0.3636879867596151	0.0009675516867243891	39.31179492424049	254.3030945160747	254.6300229229378	0	0.6242569074644657	-0.002418110184552729	0.3293465170476262	0.3269284068630735	0.0008760713231606058	100.499702011477	429.7514200933637	436.5545962065382	0	0.9810635535578148	-0.01094043551115525	6.814116548685699	6.803176113174544	0.01571096589812322	354.1712318265375	11.80191454258934	45.59254283656206	0	1.137310466563929	-0.01077500023407294	33.80140329420679	33.79062829397272	0.05491109195366498	38.94585180707284	2.660270215524644	3.203893512452781	0	0.8022707132048679	-0.003188634131530757	0.5468119310596675	0.5436232969281367	0.003735333058361534	2.683311666568915	42.72351684597147	43.222123554182	0	0.8243915253953714	-0.004277205650612168	0.5028839138611336	0.4986067082105214	0.004464351946970766	30.11706399974196	0.725503407067949	2.205153710104708	0	1.106142590002102	-0.0003751477399014698	1.480025450776661	1.479650303036759	0.04278619031485059	2.19829797085438	281.2365425941244	282.7270695585941	0	0.7406051395007884	-0.032704114205779	1.523231078675449	1.49052696446967	0.002268917403961484	208.5690718908624	13.95047210981591	178.1503468866995	0	1.293924843664427	0.06740531851077856	164.1324694583728	164.1998747768836	0.1922941457646943	151.3952593410853	7.190859013993294	73.66997620321318	0	1.268210955820549	0.02562389884075355	66.45349329037914	66.47911718921989	0.1565348952644838	62.93078845382308
0.007999999999999998	379.6525860205289	381.3005105563781	0	0.8092865536173396	-0.01769428933400398	1.665618825183211	1.647924535849207	0.003952737212928188	381.3005105563781	552.357263338954	563.6783015843044	0	1.00326424737622	-0.0281144207932077	11.34915266614373	11.32103824535052	0.01877037164478299	563.6783015843044	5.395087453706348	38.55573650013134	0	1.223734470848797	0.008741854886672245	33.15190719153832	33.16064904642499	0.109659925639183	38.55573650013134	5.018073595874208	55.90292367633658	0	1.277255604931346	0.01013838233501618	50.87471169812736	50.88485008046237	0.1682834435285666	55.90292367633658	17.92101867292557	20.22157400947131	0	1.002798928871144	0.004381815566423248	2.296173520979327	2.300555336545751	0.01870051484807768	20.22157400947131	8.354639363623027	30.61257595147853	0	1.207993844199384	-0.003043317301050604	22.26097990515656	22.25793658785551	0.09668146752138783	30.51163646653961	5.935803652461477	81.27682948592313	0	1.301361726530867	0.002482586271778067	75.33854324718988	75.34102583346166	0.204083742717864	78.86696720046386	18.5287331971975	47.48452258873024	0	1.164206971533149	0.00681575547316577	28.94897363605958	28.95578939153275	0.06810119078904348	43.58996412686733	13.66882511417885	16.49143113965089	0	0.8023236124116946	0.03207586519412117	2.790530160277914	2.822606025472036	0.003736927044093886	16.49143113965089	6.654430570291058	9.229366928301861	0	0.8891073518165654	0.03336378425768529	2.541572573753117	2.574936358010803	0.007512751740479415	9.229366928301861	1.37792617008987	73.51736421755101	0	1.445697348311691	0.02489281883139109	72.11454522862975	72.13943804746114	0.6476286800266172	73.51736421755101	5.691536512614982	8.124712134490309	0	0.9043473853673387	0.05996184486114944	2.373213777014179	2.433175621875328	0.008490831513015497	6.915968972484249	4.036974482615838	225.4502151526509	0	1.447503337708326	0.03388495893664423	221.3793557110984	221.4132406700351	0.6570539275938985	224.3172884520584	372.3011076535525	381.7954692098116	0	0.9845748872241832	0.06462712789794997	9.42973442836116	9.494361556259109	0.01615942156197739	300.0695367566133	0.6000038829064596	2.922829220369339	0	1.175315833075657	0.003629168132915245	2.319196169329965	2.32282533746288	0.07443331262535476	2.922829220369339	6.909658138068293	37.39904211026412	0	1.188626879144	0.02952131638277813	30.45986265581305	30.48938397219582	0.08280043055116769	33.92921144425924	6.853452280833136	39.2878709874708	0	1.19636281453622	0.02920331883387193	32.40521538780379	32.43441870663766	0.08808857139417912	35.69215309966309	0.6525098940729491	14.60181196795907	0	1.355742143238313	0.004781404068848478	13.94452066981727	13.94930207388612	0.3153320940316995	14.60181196795907	14.22240879365949	14.35535983314353	0	0.7559481436623672	-0.001288785710888816	0.1342398251949305	0.1329510394840417	0.002569201098638414	14.35535983314353	499.4781414987918	504.6249477939504	0	0.9259315977633942	0.003100211820127744	5.143706083338447	5.146806295158575	0.01009690453126815	504.6249477939504	1024.592980391157	1044.612006091415	0	1.008842290954223	0.02033330457700936	19.99869239568059	20.0190257002576	0.01962834623111783	935.5517620201986	8.387578325324847	204.4933698282496	0	1.363953057401439	0.05061258547966899	196.0551789174451	196.1057915029247	0.336742922983009	190.2577543591689	8.92285495727552	354.15468248669	0	1.416973171141851	0.1644411970535631	345.0673863323609	345.2318275294144	0.51466281089107	343.6831173204088	279.4431132778733	314.3891425686861	0	1.022549029115765	0.0006211396089319373	34.94540815120389	34.94602929081282	0.02190663757711723	293.9779380991666	88.12325148084943	92.02662413170259	0	0.9838735443190764	-0.001449269892634047	3.904821920745787	3.903372650853153	0.01606883879857333	92.02662413170259	421.6456280013493	663.7058121806316	0	1.261435069802043	-0.01167466792357579	242.0718588472058	242.0601841792822	0.1482738704973402	636.3584820698399	44.61634121372556	137.5586611295031	0	1.10027850348514	-0.03386010926555724	92.97618002504306	92.9423199157775	0.04082393444518642	128.1517388958466	87.33416788970236	87.69796776112716	0	0.6362746904211185	6.25520857778391e-05	0.3637373193390258	0.3637998714248036	0.0009675518584280375	37.96108108149625	244.2631516481865	244.5900602542027	0	0.6242440814782191	-0.002402945336693703	0.3293115513528603	0.3269086060161666	0.0008759783133946201	96.52628798665432	429.7595526809009	436.5600356135629	0	0.9810132246580739	-0.01088527890709204	6.811368211569144	6.800482932662052	0.01570462919542578	354.1662081155041	11.80347723578795	45.58471179292717	0	1.137275531834502	-0.01071807905274299	33.79195263619197	33.78123455713923	0.05489573916056472	38.93871928585116	2.663725210909782	3.207105550881993	0	0.8022268566372919	-0.003238211568412236	0.5466185515406238	0.5433803399722116	0.003734012061380188	2.685939294465009	40.37103128189829	40.86925701905887	0	0.8243149923323339	-0.004348274675918287	0.5025740118364983	0.49822573716058	0.004461600791746037	28.47479079182945	0.7375770624607492	2.216973941516705	0	1.106120976523869	-0.0003725038515826968	1.479769382907538	1.479396879055956	0.04277878762554141	2.210081183835691	282.1227754348162	283.6114277452614	0	0.7405067661539826	-0.03336440419758526	1.522016714642803	1.488652310445218	0.002267108557144354	209.1981856253994	13.95618328657481	178.369563203086	0	1.294085511599965	0.06977480750637539	164.3436051090048	164.4133799165112	0.1925415078479721	151.5887920751871	7.192586958583908	73.73751078969347	0	1.268333340239085	0.02632304677201628	66.51860078433755	66.54492383110957	0.1566882595835449	62.99072948258056
0.01	379.5172317715898	381.1635197963707	0	0.8092014441251886	-0.01818837794279286	1.664476402723698	1.646288024780905	0.003950026090971394	381.1635197963707	555.4059961493726	566.7178152852704	0	1.003170174747111	-0.0287817433348235	11.34060087923251	11.31181913589768	0.01875622783834452	566.7178152852704	5.394861214029072	38.57090408395514	0	1.223792386329958	0.008767786447421997	33.16727508347865	33.17604286992607	0.1097107595739449	38.57090408395514	5.018248244600791	55.93078297008778	0	1.277323195658176	0.01030134231494681	50.90223338317205	50.91253472548699	0.1683744797974011	55.93078297008778	16.35380939045565	18.65576079060622	0	1.002870868335581	0.004453863668600555	2.297497536481972	2.301951400150572	0.01871129790577784	18.65576079060622	7.910339274331822	30.16352666394205	0	1.207967311962929	-0.003066461116927912	22.25625385072715	22.25318738961023	0.09666094183564679	30.06406346220583	5.945240380263135	81.29524097316417	0	1.301376151726918	0.00276136140785299	75.34723923149319	75.35000059290104	0.2041072991731224	78.88488703890374	19.15286068336322	48.11628547133542	0	1.164239343669698	0.006949709231840169	28.95647507874036	28.9634247879722	0.0681188376039399	44.17014070318986	13.66957399408506	16.49404527150443	0	0.8024079630692654	0.03204207642634162	2.792429200993019	2.824471277419361	0.003739470136695832	16.49404527150443	6.656685060318738	9.23599610450127	0	0.8893057942297817	0.03368406189447443	2.545626982288058	2.579311044182532	0.007524736353900275	9.23599610450127	1.377398978360199	73.77784382601186	0	1.446148303681532	0.02525398658801528	72.37519086106364	72.40044484765166	0.6499694226098603	73.77784382601186	5.696431596501793	8.138651135654504	0	0.904779215266303	0.06076355011329674	2.381455989039414	2.442219539152711	0.00852032031603807	6.929090594523883	4.033671455979618	225.8004826739176	0	1.447703085413711	0.03339615997595671	221.733415057962	221.766811217938	0.6581047757351393	224.6661097049052	373.3160282220425	382.8259285267142	0	0.9847946029379626	0.06354517075957004	9.446355133912132	9.509900304671701	0.01618790391105054	300.9209570534778	0.5998266057924837	2.926902983007137	0	1.175547278228457	0.003580338949151147	2.323496038265502	2.327076377214653	0.07457131453004889	2.926902983007137	6.908385531680662	37.43683965036603	0	1.188787251636202	0.02947261751840321	30.49898150116696	30.52845411868537	0.08290676908836232	33.96448715603127	6.852295193479836	39.32789259485783	0	1.196521551848098	0.0291903129897022	32.44640708838829	32.475597401378	0.08820054466805993	35.72951488964935	0.6528937300285708	14.62693209265544	0	1.355962129885574	0.00495284810581626	13.96908551452105	13.97403836262686	0.3158875870531823	14.62693209265544	13.32968727099504	13.46256302614673	0	0.7558984201712975	-0.001310049270021734	0.1341858044217109	0.1328757551516892	0.002568167201062165	13.46256302614673	499.9065831380142	505.0558058087724	0	0.9259471275346453	0.004875576805559814	5.144347093952731	5.149222670758291	0.01009816281136252	505.0558058087724	1025.40744904908	1045.4367061861	0	1.008885354427168	0.0236631650249699	20.00559397199515	20.02925713702012	0.01963512000046046	936.3002217358594	8.388134745725576	204.7705390931266	0	1.364128624173582	0.05164085544934668	196.3307634919517	196.382404347401	0.337216265006723	190.5194350192988	8.921231319414318	355.5247886686691	0	1.417467986972982	0.1674244770686395	346.4361328721861	346.6035573492548	0.5167042757454315	345.0201621427169	288.0483597826679	322.994153976198	0	1.022549596426071	0.0002272225129671198	34.94556697101705	34.94579419353002	0.02190673713835492	302.0243071927019	83.08475495326111	86.98759311192363	0	0.9838610626696463	-0.001593134175935464	3.904431292838452	3.902838158662517	0.01606723131505664	86.98759311192363	418.6120842640095	660.6419520007263	0	1.261419422751006	-0.01168510202614245	242.0415528387429	242.0298677367168	0.1482553074590939	633.4201753318764	44.61964304885247	137.5402628947531	0	1.10024894580426	-0.03356110856389956	92.95418095446449	92.92061984590059	0.04081427510432177	128.1340749072459	85.25691579335898	85.62086061449348	0	0.6362753895107127	0.0002054035235000449	0.3637394176109993	0.3639448211344994	0.0009675574398925713	37.06215780355602	235.7797876825479	236.1066808881005	0	0.6242313472001549	-0.002383633665881971	0.3292768392184894	0.3268932055526075	0.0008758859781066667	93.16805859231563	429.7719348950154	436.569758293095	0	0.9809631884658804	-0.01081355712182144	6.808636955201535	6.797823398079713	0.01569833187495233	354.164712143532	11.80493322935095	45.57684772821123	0	1.137240806024761	-0.01064661419717691	33.78256111305746	33.77191449886028	0.05488048243332368	38.93156131448932	2.66653891543017	3.209658768413373	0	0.8021822249136066	-0.003301970738560924	0.5464218237217652	0.5431198529832042	0.00373266819179077	2.688013932203848	38.29382833578487	38.79164736123366	0	0.8242370181794055	-0.004439444094390287	0.50225846954318	0.4978190254487897	0.004458799565036057	27.02454962770512	0.748843612205402	2.227989875134047	0	1.106099536383202	-0.0003691494852810244	1.479515412413927	1.479146262928646	0.04277144556945155	2.221062599031284	284.4042011357278	285.8907672557249	0	0.74040614960887	-0.03420952781333732	1.520775647810492	1.486566119997155	0.002265259935372693	210.8554618099217	13.96418150335302	178.6003024949532	0	1.29425249411416	0.07279438885301402	164.5633266027471	164.6361209916001	0.1927989289242816	151.7924176071658	7.195007955700354	73.80799257895903	0	1.268459473092928	0.02721547153054038	66.58576915172814	66.61298462325868	0.1568464784044672	63.0532606427095
0.012	379.3564003297499	381.0009080288945	0	0.8091137285807068	-0.01879211380459397	1.663299812949234	1.64450769914464	0.003947233885386563	381.0009080288945	558.194588664714	569.4968318621104	0	1.003073659465586	-0.02959052882312407	11.33183372621953	11.3022431973964	0.01874172783775758	569.4968318621104	5.394640964181496	38.58613991110941	0	1.223850490391377	0.00879877488877095	33.18270017203914	33.19149894692791	0.1097617827037681	38.58613991110941	5.018538735721458	55.95929598670255	0	1.277391982520663	0.01049985537102252	50.93025739561007	50.94075725098109	0.1684671776654999	55.95929598670255	14.91718136576027	17.2205679772786	0	1.002944100759321	0.004540480277511854	2.298846131240813	2.303386611518325	0.0187222811420539	17.2205679772786	7.50751877661762	29.75591513739042	0	1.207940561167612	-0.003093520192180925	22.25148988096498	22.2483963607728	0.09664025148015495	29.65779166769119	5.95544286376189	81.31548751652369	0	1.301392251614513	0.003098692502748657	75.35694596025905	75.3600446527618	0.2041335936228251	78.90459384883727	20.12648429537427	49.09773252122928	0	1.164272407491641	0.007109417763944779	28.96413880809106	28.97124822585501	0.06813686619110948	45.07133558015716	13.67026000521059	16.49658368738633	0	0.8024921367541505	0.03199814688468989	2.794325535291051	2.826323682175741	0.003742009605010431	16.49658368738633	6.659231978971408	9.243031503716157	0	0.8895063205961754	0.03406901283542112	2.549730511909328	2.583799524744749	0.007536866166608624	9.243031503716157	1.377033749976792	74.04366182184283	0	1.446606416697244	0.02568998394364111	72.64093808792241	72.66662807186604	0.6523559803452746	74.04366182184283	5.702044394981642	8.153619704196931	0	0.9052173659267145	0.06172731270837795	2.389847996506911	2.451575309215289	0.008550345053865158	6.943109583124363	4.030062087541983	226.1451195419054	0	1.447899584046583	0.03278964959129618	222.0822678047721	222.1150574543634	0.6591401706874246	225.0093243168425	374.5138970897806	384.0387990777111	0	0.9850101798845599	0.06221081234808711	9.462691175582352	9.52490198793044	0.01621589844112014	301.9151878059779	0.5995513945802354	2.930810189750914	0	1.17577522486592	0.003520095611946846	2.327738699558731	2.331258795170678	0.07470748038724488	2.930810189750914	6.907024533439468	37.47450765155862	0	1.188947316762665	0.02940766918148392	30.53807544893767	30.56748311811916	0.08301303994532372	33.99964501347027	6.85108545491468	39.36788085645522	0	1.196680196013406	0.02916848730091239	32.48762691423963	32.51679540154054	0.08831259439613327	35.76684740900344	0.6533486235590708	14.65316244272119	0	1.356190688993698	0.005160382036137062	13.99465343712598	13.99981381916212	0.3164657630095997	14.65316244272119	12.54499425408872	12.67778905490493	0	0.7558477920138148	-0.001336022055734093	0.1341308228719409	0.1327948008162068	0.002567114915290273	12.67778905490493	500.4286093994494	505.5809532696406	0	0.9259703848431881	0.007036652965223988	5.145307217225971	5.152343870191196	0.01010004749778727	505.5809532696406	1026.397140958784	1046.438514343577	0	1.008935662413917	0.02771378114258895	20.01365960364982	20.04137338479241	0.01964303626856231	937.2089765381104	8.389319445593959	205.0550856849213	0	1.364308097425674	0.05288586104368622	196.6128803782836	196.6657662393273	0.3377008268808384	190.7880732292935	8.921110453374249	356.9298005046484	0	1.417972632469125	0.1710281307436938	347.8376619205305	348.0086900512742	0.5187946352176294	346.3912797622879	294.9898963430554	329.9352136791391	0	1.022549614037299	-0.0002545652483504784	34.94557190133195	34.9453173360836	0.0219067402290792	308.5147311485209	78.50940283509304	82.41163435970874	0	0.9838472682434189	-0.00176810079311481	3.903999625408814	3.902231524615699	0.01606545494868649	82.41163435970874	416.0053900626793	658.0049730939415	0	1.261403791896834	-0.01169895740607342	242.0112819886683	241.9995830312623	0.148236765956066	630.891166845685	44.62292753956343	137.5221301635698	0	1.100219676948663	-0.03319935091783471	92.93240197492423	92.89920262400639	0.04080471240091973	128.116663479018	83.96593019896548	84.33005314848154	0	0.636276930300813	0.0003789072822968837	0.3637440422337624	0.3641229495160593	0.0009675697415237514	36.503797548963	228.559259242766	228.8861415080743	0	0.6242187266920891	-0.002360175388209772	0.3292424406965103	0.3268822653083006	0.0008757944770368053	90.30892072971045	429.7885338162906	436.5837349024319	0	0.9809135202447754	-0.01072577966842494	6.805926865809737	6.795201086141312	0.01569208335811068	354.1667339825976	11.80622028508698	45.5689007828221	0	1.137206336060759	-0.01056086504382611	33.77324136277895	33.76268049773512	0.05486534230259969	38.92433589919413	2.668243171077207	3.211084476871955	0	0.8021366261855544	-0.003379600272591506	0.5462209060673392	0.5428413057947477	0.003731295700969051	2.689142835902873	36.45041746314411	36.94780308275834	0	0.824157249977011	-0.004550251170925184	0.5019358707851507	0.4973856196142255	0.004455935694560581	25.73737679873069	0.7588361317973321	2.237735066235341	0	1.106078310528229	-0.0003650887233222132	1.479264023161331	1.478898934438009	0.0427641781346929	2.230777222887299	287.1465854050246	288.6308515470958	0	0.7403027455817174	-0.03523509682080442	1.519501238892043	1.484266142071239	0.00226336164914724	212.8514484800957	13.97435366794217	178.8444580437761	0	1.294427298066794	0.07644987590027985	164.7936544999336	164.8701043758339	0.1930687762395716	152.0078152948866	7.198083409988034	73.88186580903975	0	1.268590255557096	0.02829725791045015	66.65548514114127	66.68378239905172	0.1570106982905966	63.11877845570074
0.014	379.1704073331346	380.8129862430494	0	0.8090228916187673	-0.01950331343417043	1.662082223348912	1.642578909914742	0.003944344381707512	380.8129862430494	560.7394762300734	572.0317493808317	0	1.002974240101834	-0.03053669961808969	11.32280985037646	11.29227315075837	0.01872680324309987	572.0317493808317	5.394432617064768	38.60145777218757	0	1.223908814602588	0.008834238022974551	33.19819091709983	33.20702515512281	0.1098130230122558	38.60145777218757	5.018949954814262	55.98856227513777	0	1.277462197860767	0.01073303579974307	50.95887928452376	50.96961232032351	0.1685618531902531	55.98856227513777	13.60608571216962	15.91095039349461	0	1.003018858574659	0.004641049643215008	2.300223631681772	2.304864681324987	0.01873349979221863	15.91095039349461	7.148912594513748	29.39247145444595	0	1.207913561147878	-0.003123701333942363	22.24668256126615	22.24355885993221	0.09661937285193159	29.29554214081193	5.965044330784087	81.33638993876507	0	1.301410339615187	0.003492780994153644	75.36785282698683	75.37134560798098	0.204163139112918	78.92494460040093	21.33310872739372	50.31239298121373	0	1.164306278686074	0.007292476505385943	28.97199177731462	28.97928425382	0.06815533995677997	46.18663519073826	13.67088445608996	16.49904469327768	0	0.8025760892029101	0.03194207941967939	2.796218157768039	2.828160237187718	0.003744544102655069	16.49904469327768	6.662061629256836	9.250467372306765	0	0.8897093014653162	0.03451476337841154	2.55389097967152	2.588405743049932	0.007549164285397128	9.250467372306765	1.376822204762348	74.31562094540772	0	1.447072999289982	0.02619732748717368	72.9126014131582	72.93879874064537	0.6547956679308555	74.31562094540772	5.708350959088925	8.169609166824515	0	0.9056629694915683	0.06284523240522021	2.398412975330371	2.461258207735591	0.008580988644765778	6.958022331494194	4.026148704979914	226.4828340699216	0	1.44809212344366	0.03206147801509691	222.4246238869266	222.4566853649417	0.6601562835390169	225.345645927927	375.8326405128354	385.3719312035711	0	0.9852207402697125	0.06061639896916846	9.478674291766547	9.539290690735715	0.01624328817454865	303.0032487288713	0.5992044968340986	2.934562390132843	0	1.175998926880798	0.003448006748686579	2.331909886550058	2.335357893298744	0.07484135231642881	2.934562390132843	6.905569765704012	37.51201267770114	0	1.189106976204281	0.02932269649233717	30.5771202155048	30.60644291199713	0.08311917711078171	34.03465406106877	6.849815374069144	39.40780931886563	0	1.196838689290167	0.02913413661245514	32.52885980818403	32.55799394479649	0.08842467964779857	35.80412625351566	0.6538951303412092	14.6807095114053	0	1.356429436844436	0.005403280807430235	14.02141110025666	14.02681438106409	0.3170708429651019	14.6807095114053	11.86318761904051	11.99589581322551	0	0.7557960828154282	-0.00136649612270629	0.1340746903077054	0.1327081941849991	0.002566040600380418	11.99589581322551	501.043866094008	506.2000970306407	0	0.9260028810372931	0.009581891261486536	5.146649045371266	5.156230936632753	0.01010268145673844	506.2000970306407	1027.560364384566	1047.61596162962	0	1.00899462513418	0.03248030620598516	20.02311693884762	20.0555972450536	0.01965231846791881	938.2770440588974	8.391112741804159	205.3481633161993	0	1.364492209479687	0.05434029605548923	196.9027102783396	196.9570505743951	0.3381986365701903	191.0647590196757	8.922387251181243	358.3750187611009	0	1.418488924103879	0.1752286520524974	349.2774028578671	349.4526315099196	0.5209419871468868	347.8016454624845	300.8736015490398	335.8181703693696	0	1.02254897216827	-0.0008233883331359405	34.9453922086629	34.94456882032976	0.02190662758302971	314.0157185608809	74.37984513573853	78.2813904696347	0	0.9838319070538638	-0.001973651590908725	3.903518985487065	3.901545333896156	0.01606347705428323	78.2813904696347	413.8794365472562	655.8487674546919	0	1.26138817822852	-0.01171729223851982	241.9810481996742	241.9693309074356	0.1482182471536933	628.8231265708661	44.62634782111891	137.5044559966022	0	1.10019075153481	-0.0327753847635472	92.91088356024684	92.87810817548329	0.04079526410620685	128.0996854315167	83.27311194068885	83.63744622110093	0	0.6362794746710556	0.0005826012232107474	0.3637516791888658	0.3643342804120765	0.0009675900560466507	36.2046179016781	222.4040922156126	222.730968057662	0	0.6242062420072055	-0.002332573742423844	0.3292084157918775	0.3268758420494537	0.0008757039697999616	87.87081254623629	429.8090424343975	436.6016617199921	0	0.9808642925963836	-0.01062259251413763	6.803241878108799	6.792619285594661	0.01568589271697548	354.1720406464044	11.80746326477525	45.56100784895613	0	1.137172167906915	-0.01046116566978703	33.76400574985067	33.75354458418089	0.0548503388547742	38.91716055474834	2.66948731066368	3.212031560891111	0	0.8020898732699399	-0.003470728675448044	0.5460149789028783	0.5425442502274302	0.003729888989627668	2.689869203168488	34.81710266608594	35.31402736417767	0	0.8240753437966722	-0.004680141665663933	0.5016048397574014	0.4969246980917375	0.004452996966610639	24.59671506521672	0.7675799026474884	2.246235270890141	0	1.106057339628364	-0.0003603271550286702	1.479015695397682	1.478655368242653	0.04275699920479652	2.239250732391893	290.1092573130917	291.5910085364587	0	0.7401960242014954	-0.03643582673634776	1.518187050103361	1.481751223367013	0.002261404109115083	215.0084136728432	13.98662271883739	179.1039203423556	0	1.29461139346123	0.08072400663138007	165.0365736168868	165.1172976235182	0.1933533751628595	152.2366611625978	7.201811561736015	73.95960207930852	0	1.268726568379249	0.02956365366642664	66.72822686390607	66.7577905175725	0.1571820454597302	63.18770256213033
0.016	378.9596609740329	380.600158483531	0	0.8089284290303491	-0.02031946406193261	1.660816973559954	1.640497509498022	0.003941341773998684	380.600158483531	563.056069971326	574.3379438688891	0	1.002871469889439	-0.03161547563367553	11.31348937319671	11.28187389756304	0.01871138809928103	574.3379438688891	5.394230132815911	38.61685836770891	0	1.223967386449446	0.008873525723181864	33.21375470916981	33.22262823489299	0.1098645049457445	38.61685836770891	5.01947157957976	56.01866374762593	0	1.277534067777018	0.0109998844372651	50.9881922836089	50.99919216804617	0.1686588147702119	56.01866374762593	12.41281348741272	14.71920251090866	0	1.003095363305578	0.004754849212514741	2.301634174283428	2.306389023495942	0.01874498754461413	14.71920251090866	6.827536922273582	29.06620864515235	0	1.207886288732359	-0.003156072994198263	22.24182779587296	22.23867172287876	0.0965982881627272	28.9703509322411	5.974509438536967	81.35859389466903	0	1.301430718477161	0.003941507183049358	75.38014294894901	75.38408445613206	0.2041964316877462	78.94656695253514	22.6499307112781	51.63748487777909	0	1.164341060615922	0.007496052949753741	28.98005811355124	28.987554166501	0.06817431565899053	47.40333010448713	13.6714321059631	16.50140966242823	0	0.8026597703802276	0.03187162636659954	2.798105930098536	2.829977556465135	0.003747072105245882	16.50140966242823	6.665151359258086	9.258283926155769	0	0.8899150825920964	0.03501682094802838	2.558115745949655	2.593132566897684	0.00756165246713821	9.258283926155769	1.376744476373266	74.5944848423666	0	1.447549295661764	0.02677197619942862	73.19096838979391	73.21774036599334	0.6572955580302805	74.5944848423666	5.715306391179134	8.18658776906844	0	0.9061170968891649	0.06410811540058277	2.407173262488723	2.471281377889306	0.00861233100548677	6.973805403221203	4.021924785452011	226.8122730177126	0	1.448279968274123	0.03120712379302638	222.7591411084676	222.7903482322606	0.6611491306523138	225.6737268831064	377.155239930436	386.7082265539359	0	0.9854253778192447	0.05875298401142036	9.494233639488488	9.552986623499908	0.01626995171008917	304.0929148820575	0.598777968226785	2.938136214821477	0	1.17621760814031	0.003363569181155899	2.335994677413536	2.339358246594692	0.07497245140988684	2.938136214821477	6.903999282372521	37.54929855412078	0	1.189266109444202	0.02921331617955306	30.61608595556871	30.64529927174827	0.08322509945490041	34.06946257071066	6.848464182866917	39.44763209753216	0	1.196996952146187	0.02908295756372359	32.57008495710152	32.59916791466524	0.08853674384580482	35.84130922277967	0.6545140406503726	14.70973758283571	0	1.356679954261875	0.005680702595658302	14.04954283958968	14.05522354218534	0.3177069953637882	14.70973758283571	11.27733006950033	11.40994606104154	0	0.7557431247227492	-0.001401234537178191	0.1340172260783885	0.1326159915412103	0.002564940798880534	11.40994606104154	501.7518577870737	506.912802207293	0	0.9260461206891342	0.01250938842563914	5.148435031793684	5.160944420219323	0.01010618728193706	506.912802207293	1028.895084731443	1048.967234290052	0	1.009063642339873	0.03795692526862485	20.03419263334	20.07214955860863	0.0196631890569526	939.503133561407	8.393461836953389	205.6508562434812	0	1.364681665535975	0.05599568910544951	197.2013987174224	197.2573944065278	0.3387116616205529	191.3505173776516	8.924922481482026	359.8655884495988	0	1.419018602489641	0.1799987261810458	350.7606672419357	350.9406659681167	0.5231542536415942	349.2562830796023	305.7825988527582	340.7261180021263	0	1.022547562139722	-0.00147832189145825	34.94499747125956	34.9435191493681	0.02190638012936725	318.6049625029204	70.66761508520425	74.56838749090306	0	0.9838147297259499	-0.002209184229151199	3.902981589927967	3.900772405698816	0.01606126560321441	74.56838749090306	412.1442132904048	654.08332259827	0	1.261372581353501	-0.01174139095164854	241.9508506988168	241.9391093078652	0.1481997505785326	627.1297497447779	44.62984323331384	137.4872190258984	0	1.100162223619049	-0.03228993950067637	92.88966573208522	92.85737579258455	0.0407859477928704	128.0831218104674	83.00225514889806	83.36683389569994	0	0.6362831818217893	0.0008159402813183325	0.3637628065205749	0.3645787468018932	0.0009676196550729316	36.08838820317852	217.1353478681125	217.4622218552001	0	0.6241939151688292	-0.002300837317646851	0.3291748244052783	0.3268739870876314	0.0008756146157337075	85.78301874905496	429.8333291660871	436.6234101176348	0	0.980815574810707	-0.01050478876063701	6.800585740308356	6.790080951547719	0.01567976859360522	354.1805406010648	11.8086205637642	45.55313892458936	0	1.13713834630891	-0.01034793563967745	33.75486629646485	33.74451836082517	0.05483549162015181	38.91001021948369	2.6700273908266	3.212255706215807	0	0.8020417861558532	-0.003574940093972395	0.5458032554831794	0.542228315389207	0.003728442683422721	2.689988211974617	33.36954155737038	33.86597713094904	0	0.8239909663350389	-0.004828473998090273	0.5012640475767506	0.4964355735786603	0.00444997158402578	23.58556400640304	0.7748520139583644	2.253268046332178	0	1.106036663978078	-0.0003548722522907817	1.478770904626104	1.478416032373814	0.04274992252612554	2.246261377467022	293.0416945293948	294.5207158385201	0	0.7400854726399905	-0.0378055691827219	1.516826878308023	1.479021309125301	0.002259378075440991	217.1414428676395	14.00085457647411	179.3804757149989	0	1.294806206306923	0.08559651399952112	165.2940246245253	165.3796211385248	0.1936549993433368	152.4805414708148	7.206150579587804	74.04162152886036	0	1.268869267986518	0.03100909544279186	66.80446185382976	66.83547094927256	0.1573616212137248	63.26040832028522
0.018	378.7246250600098	380.3628849092578	0	0.8088298492637461	-0.02123774743224092	1.659497596680216	1.638259849247975	0.003938210715432601	380.3628849092578	565.1591895374728	576.4302022333936	0	1.00276491898801	-0.03282140790697811	11.30383410382786	11.27101269592089	0.01869541924242315	576.4302022333936	5.394035856160209	38.63234954473912	0	1.224026228923777	0.008915930684826667	33.22939775789408	33.23831368857891	0.1099162490445067	38.63234954473912	5.020104624735897	56.04969095405624	0	1.277607811419731	0.01129930130122739	51.01828702801911	51.02958632932034	0.1687583622084659	56.04969095405624	11.330557648691	13.63852037770853	0	1.003173823874278	0.004881054743071746	2.303081674274458	2.30796272901753	0.01875677628567726	13.63852037770853	6.543181205186678	28.77691467334283	0	1.207858729427639	-0.003189569011749368	22.2369230371679	22.23373346815615	0.09657698634800636	28.68200668765937	5.983253436341646	81.38168801489211	0	1.301453678536715	0.004442433571443282	75.39399214497902	75.39843457855046	0.2042339476209939	78.96906283366205	24.01241382167943	53.00848937031725	0	1.164376842328334	0.007716895046437088	28.98835865359138	28.99607554863782	0.06819384231537676	48.66219445710716	13.67189915797581	16.50367105272776	0	0.802743123848039	0.03178432838192737	2.799987566370021	2.831771894751948	0.003749591890758382	16.50367105272776	6.668483868053736	9.266465623288928	0	0.8901239814083507	0.03557011584262558	2.562411639392566	2.597981755235192	0.007574350896950303	9.266465623288928	1.37678794217459	74.88099112177181	0	1.448036472559977	0.02740936216220078	73.47679381743502	73.50420317959723	0.6598624291633425	74.88099112177181	5.722872278648479	8.204528004995895	0	0.9065807488704624	0.06550554882136714	2.416150177526049	2.481655726347416	0.008644448412619174	6.99043877495039	4.017386532764839	227.1320274673187	0	1.448462354775823	0.03022153326471441	223.0844194012891	223.1146409345538	0.662114556625178	225.9921640735178	378.4798922910422	388.0457981896062	0	0.9856231535179845	0.05661041845607045	9.509295480107985	9.565905898564056	0.01629576268429198	305.1825144630247	0.5982844323606391	2.94152805684009	0	1.176430458041513	0.003266212567780472	2.339977411911671	2.343243624479451	0.07510027506099656	2.94152805684009	6.902298867974455	37.58630988480533	0	1.189424570570066	0.02907457320341826	30.65493644362746	30.68401101683088	0.08333070850424959	34.10401935708818	6.847016325291145	39.48730134377838	0	1.197154880112417	0.0290100837092703	32.61127493477797	32.64028501848724	0.08864871243622628	35.87835216805765	0.6552190404045016	14.74044094559743	0	1.356943781464219	0.0059916941215303	14.07923021107139	14.08522190519292	0.3183783257907916	14.74044094559743	10.78155572875448	10.91407401597608	0	0.7556887594779416	-0.001439973061593956	0.1339582602831953	0.1325182872216013	0.002563812259078189	10.91407401597608	502.5519571518581	507.718501519704	0	0.9261016002004101	0.01581688492695582	5.150727482918923	5.166544367845879	0.01011068727858911	507.718501519704	1030.398944503833	1050.490193589144	0	1.009144101433084	0.04413687188411755	20.04711221342739	20.09124908531151	0.01967586938555102	940.8856636397109	8.396335202502355	205.9642277298432	0	1.364877139787038	0.05784246516635076	197.5100500621745	197.5678925273409	0.3392417988838906	191.6463532568504	8.928587859900574	361.4065145507409	0	1.419563321344639	0.1853074294000583	352.2926192614403	352.4779266908403	0.5254391370114444	350.7600801091782	309.867165678992	344.8093049383892	0	1.022545276485769	-0.002218352640990477	34.94435761203825	34.94213925939726	0.02190597901331787	322.422950819416	67.34731929580332	71.24722510972826	0	0.9837954921812119	-0.00247401387674749	3.902379827801697	3.899905813924949	0.01605878927553587	71.24722510972826	410.7803004330052	652.6892131608096	0	1.261356999222267	-0.01177277828498096	241.9206855060894	241.9089127278044	0.1481812737927497	625.7924101921113	44.63351968907818	137.4705636504162	0	1.100134146518154	-0.03174396684802536	92.86878792818598	92.83704396133795	0.04077678077721637	128.0671080766294	83.03939824901943	83.40425443879097	0	0.6362882078335623	0.001078296717431619	0.3637778930541075	0.3648561897715391	0.0009676597856913217	36.10582373296432	212.6279945292848	212.9548712726382	0	0.624181768133625	-0.002264982880229292	0.3291417262336135	0.3268767433533842	0.0008755265736335374	83.99611817695472	429.8610757384973	436.6486643927699	0	0.9807674321545875	-0.01037332157289872	6.797961975845563	6.787588654272665	0.01567371911181178	354.1919898368967	11.80977003854843	45.54538294747594	0	1.137104914492589	-0.01022169302288869	33.74583460195039	33.7356129089275	0.05482081944208677	38.90296140681471	2.670274672902386	3.212167901633216	0	0.8019921859412078	-0.003691726598490605	0.5455849553293202	0.5418932287308296	0.003726951450815971	2.689843810235662	32.08973994880257	32.58565764280403	0	0.8239037964137624	-0.004994524431577789	0.5009122184330389	0.4959176940014611	0.004446848220801313	22.69135089429111	0.7809919774271238	2.259173363763665	0	1.106016323373523	-0.0003487338223217075	1.478530120158863	1.478181386336541	0.04274296166607085	2.252148073170027	295.8747549570954	297.3508323916842	0	0.7399705976195384	-0.03933735208350841	1.515414786672312	1.476077434588804	0.002257274704958924	219.1994224459221	14.01693521074741	179.6758754289192	0	1.29501311168801	0.09104421181142713	165.5678960063603	165.6589402181718	0.1939758612885275	152.7410112042448	7.211080437866226	74.12835289880033	0	1.269019182745698	0.03262724054540502	66.88464522038869	66.9172724609341	0.1575504975882354	63.33727805785608
0.02	378.4658409650629	380.1017037376146	0	0.8087266748197535	-0.02225506670599597	1.658117839257699	1.635862772551703	0.00393493636572765	380.1017037376146	567.0626618185836	578.3223211408562	0	1.002654176643287	-0.03414841668990388	11.29380773896253	11.25965932227263	0.01867883663046042	578.3223211408562	5.393843869335271	38.64792956800926	0	1.224085360179582	0.008960700740439623	33.24512499793355	33.25408569867399	0.1099682716314207	38.64792956800926	5.020838605185522	56.08172000873404	0	1.277683640364795	0.01163010014069501	51.04925130340782	51.06088140354851	0.1688607858825242	56.08172000873404	10.35177809519461	12.6613666369676	0	1.003254434984455	0.005018746117630831	2.304569795655361	2.309588541772992	0.01876889585579035	12.6613666369676	6.290324850721775	28.51906934723445	0	1.20783087857213	-0.003222992819165683	22.23196748933184	22.22874449651268	0.09655546395145403	28.42500740596293	5.991274024394323	81.40583475840698	0	1.301479495997241	0.004992808851279292	75.40956792516137	75.41456073401265	0.2042761406788678	78.9925909361865	25.3661838701321	54.37104569807363	0	1.164413696599766	0.007951340790349126	28.99691048715118	29.00486182794153	0.06821396012874636	49.9133262724993	13.67226912860293	16.50580830776025	0	0.8028260862301841	0.03167755862973626	2.801861620527581	2.833539179157318	0.003752101522714049	16.50580830776025	6.672031543944405	9.274985478273889	0	0.8903362837239422	0.0361690484551708	2.566784885874313	2.602953934329484	0.007587277978182051	9.274985478273889	1.376930925017556	75.17582948428011	0	1.448535610065675	0.02810442553367247	73.77079413372888	73.79889855926255	0.6625027153381378	75.17582948428011	5.730993201258603	8.223383036645654	0	0.9070548475413087	0.06702598509647997	2.42536385029057	2.49238983538705	0.008677412886286619	7.007885721103703	4.012525559165057	227.4406202567646	0	1.448638487709071	0.0290991659672994	223.3989955316323	223.4280946975996	0.663048218579814	226.2994864286762	379.7957771577954	389.3737374976575	0	0.9858130916341719	0.05417744909227507	9.523782890769782	9.577960339862058	0.01632058927702415	306.2632698267014	0.5977183968946197	2.944715315183752	0	1.176636627340225	0.003155304525501418	2.34384161376363	2.346996918289132	0.0752242944726781	2.944715315183752	6.90044277429404	37.6229720514847	0	1.189582185260228	0.02890098191479393	30.69362829527586	30.72252927719066	0.08343588632502674	34.13825561052368	6.845447221619609	39.52675223165715	0	1.19731234081256	0.02891012523236289	32.65239488480518	32.68130501003754	0.08876049066730263	35.91519533139643	0.6559913986219328	14.77297816963222	0	1.357222413140892	0.006335196942982921	14.1106515740673	14.11698677101029	0.3190888675458965	14.77297816963222	10.3692089429039	10.50162415566513	0	0.7556328394320541	-0.001482422103993929	0.1338976348652221	0.1324152127612282	0.002562651955939862	10.50162415566513	503.4433750822335	508.6164654033827	0	0.9261708064006251	0.01950176438824176	5.153588556760986	5.173090321149227	0.01011630346057388	508.6164654033827	1032.069234731778	1052.18234714769	0	1.009237375614695	0.05101244972953803	20.06209996618279	20.11311241591232	0.01969057958732265	942.4227364392181	8.399674743861144	206.2892665869743	0	1.365079271728431	0.05987001615940536	197.8297218269537	197.8895918431132	0.3397908647390304	191.9532017598015	8.933228122648341	363.002595898303	0	1.420124637014827	0.1911204575955358	353.8782473180591	354.0693677756547	0.527804077382428	352.3177233919236	313.2205396756829	348.1609402256419	0	1.022542009063198	-0.003042381175406859	34.94344293113435	34.94040054995894	0.02190540561657934	325.5568355043723	64.39170593847751	68.29064484564289	0	0.9837739563094273	-0.002767375298786629	3.90170628246416	3.898938907165373	0.01605601755081395	68.29064484564289	409.7591452735184	651.6378769089844	0	1.261341427835974	-0.01181323503180898	241.8905448704978	241.878731635466	0.1481628120487052	624.7837213997292	44.63732572871909	137.4544758877842	0	1.100106572596544	-0.03113868714312778	92.84828884620822	92.81715015906509	0.04076778005059347	128.0516321248472	83.28309714761271	83.64826350515327	0	0.6362947052280046	0.001368960418038959	0.3637973971225232	0.3651663575405621	0.0009677116670811028	36.21305890370939	208.7670412968232	209.0939254388993	0	0.6241698227409926	-0.00222503855689944	0.3291091806330301	0.3268841420761307	0.0008754400013885302	82.46467184996361	429.8920516126233	436.6771961361866	0	0.9807199251055272	-0.01022931867496777	6.795373842238305	6.785144523563337	0.01566775178229036	354.206214293994	11.810878733258	45.53771741620729	0	1.137071913824137	-0.01008306896191321	33.7369217519112	33.72683868294929	0.05480634032937624	38.89599541749724	2.670069535411872	3.211608316972207	0	0.8019409057587482	-0.003820570805244575	0.5453593523655794	0.5415387815603349	0.003725410331903492	2.689301942053097	30.95973760065344	31.45510824299892	0	0.8238135263936581	-0.005177493044318141	0.5005481353898005	0.4953706423454823	0.004443616073583755	21.90153168114907	0.7858572307160402	2.263809109590979	0	1.105996356965118	-0.0003419245146960093	1.478293803389635	1.477951878874939	0.04273612996310419	2.256769148770787	298.5385909941442	300.0115127031251	0	0.7398509278090643	-0.04102342593753264	1.513945134918456	1.472921708980923	0.002255085596235521	221.1307482271684	14.03471064430296	179.9917680530377	0	1.295233427019337	0.09704109273708889	165.8600163159977	165.9570574087348	0.1943181032933398	153.0195363324821	7.216555212307778	74.22018409891692	0	1.269177109362789	0.03441100323426028	66.96921788337488	67.00362888660914	0.1577497131943276	63.41865877947929
0.022	378.183898477874	379.8172020797657	0	0.8086184434926424	-0.02336807739128342	1.656671679282937	1.633303601891653	0.003931504433846441	379.8172020797657	568.7798503479385	580.027636560491	0	1.002538853192501	-0.03558983565179683	11.28337604820437	11.24778621255257	0.01866158364971603	580.027636560491	5.393654770239062	38.66360184428918	0	1.224144793288557	0.00900705306332715	33.26094002098679	33.26994707405012	0.1100205845871122	38.66360184428918	5.021672476876273	56.11483334522479	0	1.277761758105071	0.01199102535122721	51.08116984299728	51.09316086834851	0.1689663660730595	56.11483334522479	9.469337215166696	11.7806060525257	0	1.003337375621164	0.005166914096396493	2.306101923262607	2.311268837359004	0.01878137382176577	11.7806060525257	6.067812676691798	28.29151995816405	0	1.207802742445403	-0.003255022279783152	22.22696230375204	22.22370728147225	0.09653372597365009	28.1982041683744	5.998607992669576	81.43122606280359	0	1.301508431235792	0.005589572834251402	75.42702849729976	75.43261807013401	0.2043234394287295	79.01733850000599	26.66107524124411	55.67499708259017	0	1.164451678036408	0.008195329447593411	29.00572651189846	29.01392184134606	0.06823469944029723	51.11068164661882	13.67253526249084	16.50781031310368	0	0.8029085868193176	0.03154857361412148	2.803726476998725	2.835275050612846	0.00375459883762559	16.50781031310368	6.675771266333736	9.283819853539889	0	0.8905522407676025	0.03680754352236082	2.571241043683792	2.608048587206153	0.007600450140836284	9.283819853539889	1.377157999661684	75.47965178741293	0	1.449047693150049	0.02885165502421734	74.07364213272703	74.10249378775124	0.6652224586190258	75.47965178741293	5.73961923104501	8.243109129406108	0	0.9075402286303751	0.06865683917796482	2.434833059183132	2.503489898361096	0.008711291611434357	7.026111898242349	4.007334021796574	227.7365065459282	0	1.448807537641053	0.02783404707399112	223.7013384770577	223.7291725241317	0.6639455724416226	226.5941554755628	381.1069621947556	390.6960195331535	0	0.9859941761410854	0.05144182694565932	9.537615511452232	9.589057338397891	0.01634429377799529	307.3380976693292	0.5970852538418303	2.947685331403328	0	1.176835224374221	0.003030156367948293	2.347569921193549	2.350600077561498	0.07534395242838039	2.947685331403328	6.898410778986083	37.65920760251795	0	1.189738748041311	0.02868657299129663	30.73211025054056	30.76079682353186	0.08354049357491398	34.17209974860497	6.843735835234207	39.56591481665659	0	1.197469171256057	0.0287772144767206	32.69340176694566	32.72217898142238	0.08887196154079803	35.9517741013636	0.6568406236419499	14.80753240149931	0	1.357517293887031	0.006710055009062118	14.1439817228483	14.15069177785736	0.3198425733102151	14.80753240149931	10.03420484109564	10.16651177670405	0	0.7555752284675329	-0.001528268995955176	0.1338352046043658	0.1323069356084106	0.002561457110114136	10.16651177670405	504.4252079005361	509.6058492246863	0	0.9262552151511403	0.02356105557250042	5.157080268577738	5.180641324150239	0.01012315756154568	509.6058492246863	1033.90295726115	1054.04091118332	0	1.00934482209145	0.05857506188476109	20.07937886028548	20.13795392217024	0.01970753850189708	944.1121932571492	8.403440586302695	206.6269267858408	0	1.365288662767361	0.06206678326109912	198.161419416277	198.2234861995381	0.3403605860613229	192.2719649227501	8.938698337966885	364.6584361250378	0	1.420703998831572	0.197400392041049	355.5223373950298	355.7197377870709	0.5302562129764794	353.933709596877	315.908567571923	350.8468424840506	0	1.022537655157025	-0.003949225495138843	34.94222413762274	34.9382749121276	0.02190464157720614	328.0681567298759	61.7714856763474	65.66935151279797	0	0.9837499081032612	-0.003088463267175503	3.90095429971776	3.897865836450584	0.0160529230461793	65.66935151279797	409.0610753425478	650.9096271844554	0	1.261325860928718	-0.01186481561231878	241.8604166575199	241.8485518419076	0.1481443579137608	624.0848066786237	44.64133641899841	137.4390670289178	0	1.100079553004254	-0.03047564136401251	92.82820625128336	92.79773060991936	0.04075896219489666	128.0367985319643	83.67309938495067	84.03860828957232	0	0.6363028225307585	0.001687139318137959	0.3638217653035182	0.3655089046216562	0.0009677764871519471	36.38405940671306	205.4690056204705	205.795901819452	0	0.6241581006417695	-0.002181047444250803	0.3290772464257667	0.3268961989815159	0.0008753550554675527	81.15568637184845	429.9258762484659	436.7086264354194	0	0.9806731085041032	-0.01007409864779514	6.792824285601297	6.782750186953502	0.0156618733977495	354.2229168115411	11.81199899138171	45.53020437936419	0	1.137039383412694	-0.009932824004916957	33.72813821198739	33.71820538798247	0.0547920712836731	38.88916574191932	2.66968460111877	3.210849450438393	0	0.8018877845858696	-0.003960898370445159	0.5451257476900683	0.5411648493196232	0.003723814552408825	2.688590584471731	29.9654889720285	30.46028310698845	0	0.8237198634581565	-0.005376510687565085	0.5001706456475135	0.4947941349599484	0.00444026490839535	21.20629274024945	0.7899070410060525	2.26763498626231	0	1.105976803074561	-0.0003344603913979685	1.478062405647656	1.477727945256258	0.0427294404647435	2.260582878038509	301.0305978013835	302.5001550909452	0	0.7397260160502419	-0.04285531785319925	1.512412607414971	1.469557289561771	0.00225280283141186	222.9334056277874	14.05404016223663	180.3297454265912	0	1.295468405585211	0.1035584430131419	166.1721468213414	166.2757052643545	0.1946837888221705	153.3175326540448	7.222543832492249	74.31750135172005	0	1.269343809493102	0.03635259707548601	67.05860492215231	67.0949575192278	0.1579602693300583	63.50489555684843
0.024	377.87944902473	379.5100291464115	0	0.8085047094776845	-0.02457322075167287	1.655153342433127	1.630580121681454	0.003927901216545302	379.5100291464115	570.323229484549	581.5585980709153	0	1.002418581937738	-0.03713846034755376	11.27250704671396	11.23536858636641	0.01864360740044138	581.5585980709153	5.393462816844265	38.67936203636796	0	1.22420453608021	0.009054189416393023	33.2768450301073	33.28589921952369	0.1100731951988447	38.67936203636796	5.022595739915745	56.14910067615905	0	1.277842359643138	0.01238077027438172	51.11412416596892	51.12650493624331	0.1690753724293358	56.14910067615905	8.675919167641672	10.98892477191259	0	1.003422807649887	0.005324467731878034	2.307681136539044	2.313005604270922	0.01879423526322674	10.98892477191259	5.874125772494829	28.09275232477708	0	1.207774339339299	-0.003284215023287562	22.22191076730554	22.21862655228225	0.09651178668980157	28.00008777798429	6.004978807026264	81.45772995727276	0	1.30154072713544	0.006229362233286649	75.44652178801321	75.4527511502465	0.2043762445873538	79.04317839467092	27.84197677746012	56.86523619024729	0	1.164490821223436	0.008444414210582358	29.0148149985766	29.02325941278718	0.06825607970659034	52.2036706568916	13.67268054621101	16.50965545842109	0	0.8029905473051577	0.03139456816678906	2.805580344043285	2.836974912210074	0.003757081436091497	16.50965545842109	6.679671374855928	9.292935427590765	0	0.8907720665176342	0.03747910882461091	2.575784943910225	2.613264052734836	0.007613881665352733	9.292935427590765	1.377446337480798	75.79305339997312	0	1.449573603889821	0.02964513197464931	74.38596193051767	74.41560706249231	0.6680272639152123	75.79305339997312	5.748686404444827	8.263646076081846	0	0.9080376343858614	0.07038459415508769	2.444575077481931	2.514959671637018	0.008746146388013265	7.045068636938264	4.001802015967897	228.0180672463605	0	1.448968638509553	0.02641982387106102	223.9898454065215	224.0162652303926	0.6648018610080672	226.8745587980919	382.4129444120435	392.01204415939	0	0.9861653474748076	0.04839042288206694	9.550709324464506	9.599099747346573	0.01636673220888923	308.4063062316948	0.5963807915782305	2.950414845634863	0	1.177025311616998	0.002890029242647724	2.351144024813985	2.354034054056633	0.07545866129848523	2.950414845634863	6.896173902817952	37.69492135693358	0	1.189894019775538	0.02842494407657287	30.77032251003905	30.79874745411562	0.08364436769852905	34.20546388301427	6.841854392403886	39.60470310464571	0	1.197625175353319	0.02860505512597986	32.73424365711584	32.76284871224182	0.08898298390911356	35.98800906337632	0.657748562959619	14.84425514452419	0	1.357829813947815	0.007115023044648563	14.17939155851992	14.18650658156457	0.320643307727413	14.84425514452419	9.770163224924763	9.902356882450309	0	0.7555158028404055	-0.001577180494446401	0.1337708380199937	0.1321936575255473	0.002560225205207792	9.902356882450309	505.4963720072912	510.6856279475098	0	0.9263562899568487	0.02799143673814549	5.161264503480497	5.189255940218643	0.01013137105968594	510.6856279475099	1035.89676067579	1056.062746417688	0	1.009467780335913	0.06681524648818021	20.0991704954096	20.16598574189777	0.01972696362525064	945.9515569477736	8.40757075124678	206.9780823250732	0	1.365505873087561	0.06442034690264258	198.5060912269237	198.5705115738264	0.3409525918100508	192.6034696538302	8.944832707570098	366.3783874482888	0	1.421302740187828	0.2041069901109541	357.2294477506078	357.4335547407188	0.5328023423671508	355.6122905276475	317.9492336991539	352.8849684546228	0	1.022532111581654	-0.004937624733639482	34.94067238020264	34.935734755469	0.0219036688088452	329.97370059064	59.45601984726624	63.35269938693179	0	0.9837230883155124	-0.003436281110841188	3.900115820776393	3.896679539665552	0.01604947259870224	63.35269938693179	408.6588229165953	650.4771767507068	0	1.261310289630338	-0.01192986522010307	241.8302836993316	241.8183538341115	0.1481259008722799	623.6695019698032	44.64551302564998	137.4243330360426	0	1.100053137375482	-0.029756744250835	92.80857675464343	92.77882001039259	0.04075034328536731	128.0226044078982	84.15773346131569	84.52361685243608	0	0.6363127038367136	0.002031959954284747	0.3638514311661112	0.365883391120396	0.0009678553992100662	36.59650458380569	202.6556559348267	202.9825688451343	0	0.6241466232102324	-0.002133071354107519	0.3290459816617057	0.3269129103075982	0.0008752718902849822	80.03825371551309	429.9622108851054	436.7426175894111	0	0.980627030641937	-0.00990918744490127	6.790315891750549	6.780406704305648	0.01565608992017518	354.241832469738	11.81310566271369	45.52282750765128	0	1.137007359667503	-0.009771864579040938	33.71949370951663	33.70972184493759	0.0547780281072424	38.88245888895755	2.669018407782485	3.20978979056599	0	0.8018326695141746	-0.00411209681026458	0.5448834795937697	0.5407713827835051	0.00372215959212415	2.687624535513821	29.09368133207732	29.58786935097115	0	0.8236225307865751	-0.005590646453301815	0.4997786653471326	0.4941880188938308	0.004436785103277418	20.5963343275544	0.7932391337438539	2.270749137951612	0	1.105957698983318	-0.000326361509701788	1.47783636571746	1.477510004207758	0.04272290585585078	2.263687100690307	303.353871597816	304.8198599472694	0	0.7395954414392881	-0.0448238899178305	1.510812239371291	1.46598834945346	0.002250419015221473	224.6095897318962	14.07475306256286	180.6912924730883	0	1.295719230321701	0.1105649685892865	166.5059744419362	166.6165394105255	0.1950748942344437	153.6363229087555	7.228996667823445	74.42065426690156	0	1.269520006531239	0.03844358116429106	67.15321401791383	67.19165759907811	0.158183126311126	63.59630163526341
0.026	377.5531812201427	379.1808717763728	0	0.808385044292344	-0.02586675960260966	1.653557315832734	1.627690556230124	0.003924113631030049	379.1808717763728	571.7048836540454	582.9272682014476	0	1.002293020826186	-0.03878660194893753	11.26117114935114	11.2223845474022	0.01862485895175215	582.9272682014476	5.393267748181677	38.69520988546034	0	1.224264591099701	0.009101312065731913	33.29284082521293	33.30194213727866	0.1101261061125876	38.69520988546034	5.023606178912653	56.184596649136	0	1.277925631225918	0.01279799653497084	51.14819247368838	51.16099047022335	0.1691880636259413	56.184596649136	7.964518655508875	10.27931908396305	0	1.003510874561285	0.0054902426007	2.309310185853476	2.314800428454176	0.01880750257974896	10.27931908396305	5.704870539490673	27.91838000536122	0	1.207745700573017	-0.003309014487172772	22.21681848035772	22.21350946587055	0.09648967042280646	27.82628625477611	6.010785349629582	81.48587835282885	0	1.301576607457078	0.006908517708909201	75.46818448549035	75.47509300319926	0.204434926427856	79.07062762285655	28.91827975261768	57.95115270125527	0	1.164531138946967	0.00869377697850862	29.02417917165908	29.03287294863759	0.06827810851305818	53.20091206368328	13.67269676026282	16.51133074550655	0	0.803071881674118	0.03121273426568988	2.807421250978035	2.838633985243725	0.003759546679079389	16.51133074550655	6.683704364609882	9.302301901504665	0	0.8909959354435396	0.03817689837958538	2.580420638515196	2.618597536894782	0.007627584529111764	9.302301901504665	1.377778798797167	76.11658170730217	0	1.450114114624065	0.03047857820835045	74.70832433029666	74.73880290850501	0.6709222573565105	76.11658170730217	5.758135944924279	8.284936393442882	0	0.9085477073699862	0.07219491586592676	2.454605532652677	2.526800448518604	0.008782033127622883	7.064709276656141	3.995918868391219	228.2836071855946	0	1.449120885579342	0.02484982489242114	224.262838492311	224.2876883172034	0.6656121044864971	227.1390082081326	383.7216037284322	393.3295895596373	0	0.9863254997580805	0.04500935327017689	9.562976477934882	9.607985831205058	0.01638775402088184	309.4737845094477	0.5956059938048061	2.952884750299354	0	1.177205902696878	0.002734140742041888	2.354544615752506	2.357278756494548	0.07556780137545896	2.952884750299354	6.893707687909544	37.7300131509534	0	1.190047725473901	0.028109314343496	30.80819614870036	30.83630546304385	0.08374732133371549	34.23825537043988	6.839777949085819	39.64302405088415	0	1.197780121747902	0.02838697503068641	32.77485912676764	32.80324610179833	0.08909339078823209	36.02381416097357	0.6587216076513416	14.88331819863049	0	1.358161305418322	0.007548775732533377	14.21704781524661	14.22459659097914	0.3214948412127284	14.88331819863049	9.571142527250517	9.703218139895327	0	0.755454451909806	-0.001628805503108947	0.1337044181479205	0.1320756126448116	0.002558954002656284	9.703218139895327	506.6556940235051	511.854686303942	0	0.9264754806084602	0.03278924371232951	5.166203036724621	5.198992280436951	0.01014106521753294	511.8546863039421	1038.047052458637	1058.244470265536	0	1.009607570438411	0.07572272167631897	20.12169508522238	20.1974178068987	0.01974907109301962	947.9381321872053	8.412019447931797	207.3435612482824	0	1.365731418882143	0.0669175246923908	198.8646242756582	198.9315418003506	0.3415684055186379	192.9484993262447	8.951476120725514	368.1665593236963	0	1.421922070648364	0.2111975029437073	359.0038857000271	359.2150832029708	0.5354488898502571	357.3574813955229	319.391440048726	354.3241930843404	0	1.02252527677801	-0.006006241322474403	34.93875927693689	34.93275303561441	0.02190246951937892	331.3191644836165	57.41905067610384	61.31442548351717	0	0.9836932980774511	-0.003809878783375052	3.899184686196701	3.895374807413326	0.01604564086149001	61.31442548351716	408.5396747382579	650.327786800975	0	1.26129470210393	-0.01201103390259992	241.8001230966196	241.788112062717	0.1481074268979735	623.5255920397183	44.64989668467154	137.4103479035361	0	1.100027373474115	-0.02898433436727699	92.78943555323178	92.7604512188645	0.04074193877626164	128.0091195230335	84.70505910712829	85.07134838943608	0	0.636324488379272	0.002402468276223179	0.3638868140315549	0.3662892823077781	0.0009679495186621993	36.83661442951286	200.271191725601	200.5981259744389	0	0.6241354114330793	-0.002081194479473112	0.329015443317444	0.3269342488379709	0.0008751906574002252	79.09032349648747	430.00058414945	436.778698648538	0	0.9805817322633347	-0.009736333616121218	6.787850832704144	6.778114499088022	0.01565040635748026	354.2625868948644	11.81423042600434	45.5156262671057	0	1.13697587579473	-0.00960125799170802	33.71099709909308	33.70139584110137	0.05476422518455895	38.87590898346427	2.668237427517496	3.208595832021579	0	0.801775416225755	-0.004273521173687355	0.5446319256777706	0.5403584045040832	0.003720441199373335	2.686543017196382	28.33105323373579	28.82460550202901	0	0.8235212685715121	-0.005818915431427021	0.4993711837246412	0.4935522682932141	0.004433167685172399	20.06239597412489	0.7959973600468576	2.273295814481152	0	1.105939080682724	-0.0003176524734185083	1.477616106907713	1.477298454434294	0.04271653837389469	2.266225618631045	305.5032822643535	306.9655023039	0	0.739458811203326	-0.04691940079424401	1.509139440340814	1.46222003954657	0.002247927309999123	226.155442527267	14.09668778791756	181.0778198084899	0	1.295987007955314	0.1180269350671181	166.8631050855053	166.9811320205724	0.1954933009778391	153.9771642870727	7.235874924090351	74.52998386157817	0	1.26970638266201	0.0406749104871575	67.25343402700067	67.29410893748782	0.1584192001102453	63.69318232884827
0.028	377.2058283777475	378.8304619225798	0	0.8082590375478095	-0.02724481496154238	1.651878359793854	1.624633544832311	0.003920129242817445	378.8304619225798	572.9361076374032	584.1449228023472	0	1.0021618539729	-0.04052614435363338	11.24934130929763	11.20881516494399	0.01860529357089644	584.1449228023472	5.393064067880571	38.71113852025202	0	1.224324955656795	0.009147639580281926	33.30892681279116	33.31807445237145	0.1101793153651193	38.71113852025202	5.024693476510367	56.22138442139349	0	1.278011750190923	0.0132413534851957	51.18344959139793	51.19669094488313	0.1693046871699185	56.22138442139349	7.3282577818799	9.64491226231401	0	1.003601700334829	0.005663009572870054	2.310991470861239	2.31665448043411	0.01882119531462473	9.64491226231401	5.556918976326349	27.76528474581487	0	1.207716871460722	-0.003327756527717217	22.21169352601624	22.20836576948852	0.09646741227833908	27.67369162734706	6.015757584044865	81.51552177696523	0	1.301616275247738	0.007623092028385722	75.49214110089198	75.49976419292037	0.2044998222371362	79.0995419261962	29.91990769714048	58.96266274562303	0	1.164572620480275	0.00893824500834587	29.0338168034742	29.04275504848255	0.06830078061920079	54.12986857086772	13.67256733080911	16.51281470067822	0	0.8031524962460216	0.03100032134829473	2.809247048520815	2.84024736986911	0.003761991688386859	16.51281470067822	6.6878356688871	9.311880800941161	0	0.8912239805765034	0.03889377764663216	2.585151354407429	2.624045132054061	0.00764156827068189	9.311880800941161	1.378132163668541	76.45072003628459	0	1.450669881870916	0.03134540580361054	75.04124246681245	75.07258787261605	0.6739120471780379	76.45072003628459	5.767897690766034	8.306908737893693	0	0.9090709849769116	0.07407277215395089	2.464938274973708	2.539011047127659	0.008819001383481257	7.084975004764677	3.989673474620272	228.531353017084	0	1.449263333702825	0.0231171190437463	224.51856242342	224.5416795424638	0.6663710931138478	227.3857376641651	385.0425483737409	394.6581576353466	0	0.9864734784092353	0.04128411276915759	9.574325148836603	9.61560926160576	0.01640720185991297	310.5477683408819	0.594757103464521	2.955070117961841	0	1.177375959789893	0.002561671784086417	2.357751342713233	2.36031301449732	0.07567071949576654	2.955070117961841	6.89098066432327	37.76436583774372	0	1.190199552370266	0.02773258101086918	30.84565259240959	30.87338517342046	0.08384914088888173	34.27036590995007	6.837476286755201	39.68076895310496	0	1.197933741899982	0.02811598063789393	32.81517668571186	32.84329266634975	0.08920298784311953	36.05908886105626	0.6597423494454628	14.92486509473534	0	1.358513038808834	0.008009917268435517	14.25711282802144	14.26512274528988	0.3224008447014707	14.92486509473534	9.431255270341959	9.56320833564501	0	0.7553910787739241	-0.001682777908976473	0.133635843212028	0.1319530653030515	0.002557641554577792	9.56320833564501	507.9017997359956	513.1117077786067	0	0.9266142218544368	0.03795048120145953	5.171957561409616	5.209908042611076	0.01015236113635603	513.1117077786067	1040.349886247328	1060.582344156184	0	1.009765491539205	0.0852864380192625	20.14717147083638	20.23245790885565	0.01977407569370327	950.0689042800253	8.41672250300015	207.7241072065041	0	1.3659657698835	0.0695444733125245	199.2378402301914	199.3073847035039	0.3422094384774577	193.3077579552713	8.958458325511332	370.026771143255	0	1.422563068898659	0.2186270079061301	360.8496858098375	361.0683128177436	0.5382018729210566	359.1730147869654	320.3233078994501	355.2526111834388	0	1.022517050908982	-0.007153660691942034	34.93645694468066	34.92930328398872	0.02190102622937352	332.1869196541583	55.63750101785786	59.53144728714074	0	0.9836603294399031	-0.00420819577094618	3.898154465053824	3.893946269282878	0.01604140137046897	59.53144728714074	408.7034549898566	650.4612491993527	0	1.261279083170057	-0.01211128568013564	241.7699054951762	241.7577942094961	0.1480889180108005	623.6528757883353	44.65443490814551	137.397089835174	0	1.100002306804878	-0.02816121711805408	92.77081614414656	92.74265492702851	0.04073376337546868	127.9963243703686	85.28699389941278	85.65371984786263	0	0.6363383101038886	0.002797630701569922	0.363928317748286	0.3667259484498559	0.0009680599197569447	37.09227699749854	198.2644241225679	198.5913842827982	0	0.6241244857826812	-0.002025526722515234	0.3289856869527606	0.3269601602302454	0.0008751115046039111	78.29167330598199	430.0405401720122	436.8164134614927	0	0.9805372455133179	-0.009557520879101946	6.785430810359586	6.775873289480485	0.01564482663364425	354.2848161467988	11.81534348975657	45.50857746349698	0	1.136944961257241	-0.009422244576669058	33.70265621831707	33.6932339737404	0.05475067524796965	38.8694965824694	2.667230226894915	3.207156232019015	0	0.8017158911144823	-0.004444507062076219	0.5443705121861767	0.5399260051241005	0.003718655454766117	2.685252626243313	27.66396637100054	28.15685335146028	0	0.8234158349193099	-0.006060286309134514	0.4989472667688741	0.4928869804597396	0.00442940436239617	19.59495864720702	0.7978827491907396	2.274976420108032	0	1.105920982599011	-0.000308362909181856	1.477402033826474	1.477093670917293	0.04271034971572645	2.267900765454939	307.4587073267539	308.9169657750475	0	0.7393157624190427	-0.04913156727942682	1.507390015572973	1.458258448293546	0.002245321467485638	227.5560749050737	14.11965899887221	181.4906245658162	0	1.296272763431936	0.1259083158914551	167.2450572510525	167.370965566944	0.1959407880938208	154.34121491433	7.243125384356527	74.64579602391873	0	1.269903576119055	0.04303698820124031	67.35963365136097	67.4026706395622	0.1586693592253385	63.79581229987173
0.03	376.8381478195985	378.4595559338848	0	0.808126297524041	-0.02870340260045288	1.650111516886817	1.621408114286364	0.003915936287260956	378.4595559338848	574.027852996038	585.2224975259337	0	1.00202479296069	-0.04234860513393893	11.23699313502975	11.19464452989581	0.01858487091671593	585.2224975259337	5.392851328409742	38.7271447959842	0	1.224385621989018	0.009192421532927366	33.32510104604153	33.33429346757446	0.1102328165168105	38.7271447959842	5.025854895310971	56.2595313598298	0	1.27810088495442	0.01370949673170886	51.21996696778712	51.23367646451883	0.1694254793993441	56.2595313598298	6.760563888653798	9.079132394665105	0	1.003695388471208	0.005841484193599691	2.312727021817709	2.318568506011308	0.01883533000267618	9.079132394665105	5.426552479052675	27.62976042900753	0	1.207687912209912	-0.00333867684317636	22.20654662679803	22.20320794995485	0.0964450588252691	27.53861000453899	6.020359395206509	81.54723131351342	0	1.301659911304146	0.008368859850295252	75.51850305845662	75.52687191830691	0.204571233851076	79.13047616512999	30.89929524439889	59.95218738384474	0	1.164615229965955	0.009172310340123203	29.04371982910572	29.05289213944585	0.06832407705265642	55.03866378309365	13.67228387138972	16.51409398108482	0	0.8032322898923394	0.03075469641497285	2.811055413280124	2.841810109695096	0.003764413352653686	16.51409398108482	6.692034754773018	9.321636600098486	0	0.8914562920202534	0.03962238947493161	2.589979455850536	2.629601845325467	0.007655839878699106	9.321636600098486	1.378488520782625	76.79589516720249	0	1.451241441271188	0.03223876804216114	75.3851678783777	75.41740664641986	0.6770006884446986	76.79589516720249	5.77790665892099	8.329494474582667	0	0.9096078949332339	0.07600255530811285	2.475585260353564	2.551587815661676	0.008857093931172275	7.10580896218611	3.983053348756519	228.7594507151447	0	1.449394995966514	0.02121457124323951	224.755182795145	224.7763973663882	0.66707338237696	227.6129007779207	386.3876541379584	396.0095133141448	0	0.9866080782869532	0.03719971727979807	9.58465945890662	9.621859176186417	0.0164249114225992	311.6372643224121	0.5938325390325341	2.956947093853024	0	1.17753439152642	0.002371773779126439	2.360742781041364	2.36311455482049	0.07576672804701451	2.956947093853024	6.887965638856705	37.79785619782252	0	1.19034914834892	0.02728737714382758	30.88260318182198	30.90989055896581	0.08394958535729702	34.30168143239752	6.834921928152857	39.71782105280068	0	1.198085728508674	0.02778481196797146	32.85511431267985	32.88289912464782	0.08931155211162947	36.09372504937105	0.6608147097299828	14.96905605458379	0	1.358886220102648	0.00849699098512215	14.29974435386868	14.30824134485381	0.323364885605815	14.96905605458379	9.344967404569434	9.476793712255628	0	0.7553256007832251	-0.001738719472493337	0.1335650271586862	0.1318263076861928	0.002556286214001456	9.476793712255628	509.2332636856249	514.4553242492364	0	0.9267739321366568	0.04347083884549486	5.178589724766018	5.222060563611512	0.01016537982738549	514.4553242492364	1042.801144721816	1063.072456534759	0	1.009942820391185	0.09549464140233896	20.17581717154122	20.27131181294356	0.01980219091845611	952.3407027912855	8.421630357652386	208.1204091499006	0	1.366209347294531	0.07228679255853029	199.6264919996896	199.6987787922482	0.342876983877717	193.6818977798067	8.965620532373055	371.9625595515776	0	1.42322667683853	0.2263487521626442	362.7705902670418	362.9969390192045	0.5410668729951168	361.0623476520793	320.8357827173107	355.7611423620713	0	1.022507335960166	-0.008378385374079349	34.93373803013473	34.92535964476065	0.02189932179154572	332.6619789675769	54.08989450660491	57.98228342549762	0	0.9836239834629726	-0.004630103013804625	3.897019021906518	3.892388918892713	0.01603672887751812	57.98228342549762	409.1546041957893	650.8819646433545	0	1.261263413921796	-0.01223389780678667	241.7395943453722	241.7273604475654	0.1480703518233796	624.0555708290975	44.6591599073944	137.3846192274579	0	1.09997798018826	-0.02729069248875202	92.75275001255223	92.72545932006348	0.04072583090747863	127.9842759646632	85.88769250196501	86.25488516704496	0	0.6363542972492522	0.003216335589890294	0.3639763294900606	0.3671926650799509	0.0009681876323877652	37.35667650256338	196.597218088906	196.9242086489995	0	0.6241138660721839	-0.001966206224420782	0.3289567663178907	0.3269905600934699	0.0008750345748732302	77.62723544863303	430.081496636131	436.8551786583917	0	0.9804935928322058	-0.009374975090947519	6.783056997351586	6.773682022260639	0.01563935345235204	354.308051324624	11.81646980842754	45.50171129875559	0	1.136914641199111	-0.00923624387953513	33.69447773420758	33.68524149032805	0.05473738912818732	38.8632477950158	2.666140781725748	3.205615123135995	0	0.8016539647753318	-0.004624344017334196	0.5440986854275808	0.5394743414102465	0.00371679857597497	2.683873873067948	27.08035030545696	27.5725426774753	0	0.8233060066036115	-0.006313688239068045	0.4985060602574081	0.49219237201834	0.004425487551589166	19.1855983374994	0.7990975173938423	2.275993518458912	0	1.105903437291681	-0.0002985277793424107	1.477194528844412	1.476896001065069	0.04270435093533443	2.268914475451259	309.2132366623359	310.6673472245838	0	0.7391659635278719	-0.05144962236251278	1.505560184610315	1.454110562247802	0.00224259585652903	228.8063502918778	14.14349126487634	181.9309182239534	0	1.296577434753609	0.1341709490752987	167.6532560100018	167.7874269590771	0.1964190251660672	154.7295573149642	7.250704477409057	74.76838443835079	0	1.270112178727893	0.04551971894988747	67.47216024199184	67.51767996094173	0.1589344218609761	63.90445510938148
0.03199999999999999	376.4509247438862	378.0689383932088	0	0.8079864515927263	-0.03023846958875134	1.648252118911411	1.618013649322659	0.003911523686094406	378.0689383932088	574.9903658856886	586.1702256756822	0	1.001881577962083	-0.04424519951820963	11.22410498951188	11.17985978999367	0.01856355520370202	586.1702256756822	5.392624476671519	38.74321971649405	0	1.224446577508509	0.009234952402917159	33.3413602874196	33.35059523982252	0.1102865988585071	38.74321971649405	5.027080592525557	56.29909441664327	0	1.278193195106255	0.01420110604790535	51.25781271806981	51.27201382411771	0.1695506656258191	56.29909441664327	6.255186594209716	8.575729413966041	0	1.003792021159699	0.006024336545172255	2.314518483211153	2.320542819756325	0.0188499200369579	8.575729413966041	5.309211840441789	27.50726321220102	0	1.207658898761887	-0.003339919016198909	22.20139129077543	22.19805137175923	0.09642266873038767	27.4165125378175	6.024320437196267	81.58082957585252	0	1.301707672686147	0.009141328829611767	75.54736780982664	75.55650913865625	0.2046494252553468	79.16325882735785	31.87794112947328	60.9412052600015	0	1.164658904881554	0.009390151369177599	29.05387397915904	29.06326413052822	0.0683479642453001	55.94701566274023	13.67183128196993	16.51514854145696	0	0.8033111543950282	0.03047340400247362	2.812843855484553	2.843317259487026	0.003766808337712676	16.51514854145696	6.696265356021264	9.331526989899974	0	0.8916929158040069	0.04035522066949476	2.594906413209214	2.635261633878709	0.007670403699482324	9.331526989899974	1.378825024751017	77.15246350390223	0	1.451829203339386	0.03315161135624507	75.74048686779496	75.7736384791512	0.6801916503702732	77.15246350390223	5.788088921728924	8.352613571868908	0	0.9101587515683471	0.07796820709865765	2.486556443041324	2.564524650139982	0.008896346384787089	7.127144194992168	3.976046546429371	228.9659666654944	0	1.449514842622661	0.01913489552678545	224.9707852235383	224.9899201190651	0.6677132903842788	227.8185718993743	387.763617200981	397.3902374918542	0	0.986728042267631	0.03274085344758396	9.593879437425572	9.626620290873156	0.01644071139245117	312.7471884051551	0.5928284191679012	2.958488407257178	0	1.177680051298889	0.00216357596597413	2.363496412123303	2.365659988089277	0.07585510430680976	2.958488407257178	6.884629560281969	37.83034449614316	0	1.190496120646747	0.02676613030553275	30.91894880555566	30.94571493586119	0.0840483853199825	34.33207261458918	6.832083085597134	39.75404813804151	0	1.198235734194416	0.02738599795190569	32.89457905449247	32.92196505244438	0.08941883091490577	36.12760029862063	0.6619221870589377	15.01602610804114	0	1.359281988198652	0.009008489137750356	14.34509543184445	14.3541039209822	0.3243904246489495	15.01602610804114	9.307003311685181	9.438698968997423	0	0.7552579499545241	-0.001796242767095529	0.1334919000793388	0.1316956573122433	0.002554886642955184	9.438698968997423	510.6484275475755	515.8839344318371	0	0.9269560123852059	0.04934571165238098	5.186161172609293	5.235506884261675	0.01018024229907388	515.8839344318371	1045.396346175897	1065.710529589773	0	1.010140810035201	0.1063349451870158	20.20784846868933	20.31418341387635	0.01983362904342026	954.75002808652	8.42667837732715	208.5330687484611	0	1.366462522034878	0.07512963140428942	200.0312607397297	200.106390371134	0.3435722116671888	194.071488901198	8.972794110055064	373.9771392556477	0	1.423913694580569	0.2343145057476896	364.7700306398449	365.0043451455927	0.5440490082047446	363.028623155386	320.9593965646987	355.8802934824335	0	1.022496035847545	-0.009678825228072827	34.93057574296283	34.92089691773476	0.02189733941152343	332.7728652752342	52.7534341984169	56.6441323301558	0	0.9835840707759498	-0.005074403783201261	3.895772535522104	3.890698131738903	0.01603159942752468	56.6441323301558	409.8850599798902	651.5818226949077	0	1.261247671342553	-0.01238245259638235	241.709145167614	241.6967627150176	0.1480517010910675	624.7258991005466	44.66401280207783	137.3729025384679	0	1.099954433318675	-0.02637657107927913	92.73526630746936	92.70888973639008	0.04071815417102882	127.9729437542774	86.4950302255086	86.86271883916008	0	0.6363725719359556	0.003657395075679026	0.3640312185758073	0.3676886136514863	0.0009683336389537621	37.62460589760654	195.2329132304193	195.5599385620779	0	0.6241035713004272	-0.001903401274688087	0.3289287329333111	0.327025331658623	0.000874960005254151	77.08253018560001	430.1228732086751	436.8944120186754	0	0.9804507858309583	-0.009191166944280901	6.78072997694463	6.771538810000349	0.01563398815840723	354.3318224724838	11.81757790774963	45.49500003819285	0	1.13688493585889	-0.009044856307853675	33.68646698675107	33.67742213044322	0.05472437550013249	38.85713918351348	2.664856645891079	3.203860275567938	0	0.8015895225469177	-0.004812328399087982	0.5438159580759481	0.5390036296768601	0.003714867234021604	2.682312644377304	26.56997749381894	27.06144626897375	0	0.8231915797162817	-0.006578017189693293	0.4980467923445003	0.491468775154807	0.004421410400690804	18.82717690028084	0.7993072434473175	2.276013004289339	0	1.105886475139258	-0.0002881875694944141	1.476993948411515	1.476705760842021	0.04269855233736381	2.268933683174862	310.776311266764	312.2260954935963	0	0.7390091157032485	-0.05386237093780335	1.503646597770139	1.449784226832336	0.002239745487634614	229.9131895165105	14.16798929846794	182.3997912086698	0	1.296901868139507	0.1427747009890252	168.0890272092128	168.2318019102018	0.1969295655288465	155.1431681144626	7.258556539098762	74.89800779738162	0	1.270332733668217	0.04811256313542601	67.59133869514743	67.63945125828286	0.1592151533283344	64.01934370395971
0.034	376.0449542433859	377.6594041034846	0	0.8078391464463358	-0.03184593109467957	1.646295791193354	1.614449860098675	0.00390688105762808	377.6594041034846	575.8335780302307	586.99802918656	0	1.001731978612841	-0.04620690876609516	11.21065806509531	11.16445115632922	0.01854131532587121	586.99802918656	5.392383347384861	38.75935802898358	0	1.224507805145806	0.009274584400289099	33.35770009719844	33.36697468159873	0.110340647704474	38.75935802898358	5.028367773293444	56.34013439489726	0	1.278288831631966	0.01471490250333897	51.29705171910047	51.31176662160381	0.1696804604490948	56.34013439489726	5.80618955270636	8.128766855184953	0	1.003891658634049	0.006210201775499323	2.316367100703095	2.322577302478595	0.01886497556239648	8.128766855184953	5.206075320146153	27.39898971943619	0	1.207629923548518	-0.003329543385023161	22.19624394267506	22.19291439929004	0.09640031332778153	27.3085919109542	6.028021609209954	81.61677534780164	0	1.301759691304269	0.009935752544364263	75.57881798604731	75.58875373859168	0.204734620288269	79.19833562625919	32.82990802001986	61.90375211690436	0	1.164703554628212	0.009585657258788979	29.06425843962572	29.07384409688451	0.0683723932330899	56.83108720230251	13.67120221911654	16.51596617582539	0	0.8033889749847535	0.03015422585822873	2.81460973085062	2.844763956708849	0.003769173102482429	16.51596617582539	6.700495223523601	9.341512673245594	0	0.8919338531797077	0.04108466950975272	2.599932780212241	2.641017449721994	0.007685261369824003	9.341512673245594	1.379123837761464	77.52071786579836	0	1.45243345027503	0.03407672871359912	76.10751729932329	76.14159402803689	0.6834877875524007	77.52071786579836	5.798375881502968	8.376188912267793	0	0.910723753105799	0.07995334759433431	2.497859683170492	2.577813030764826	0.008936786866136673	7.148915845056921	3.968639573807892	229.1488855798182	0	1.449621800354933	0.0168707042865341	225.1633753017238	225.1802460060103	0.6682848977361971	228.0007440425877	389.1726955892211	398.8024686715975	0	0.9868320604240071	0.02789203668665637	9.601881045689728	9.629773082376385	0.01645442348181027	313.8789468642116	0.5917420522929598	2.959666861542995	0	1.177811736113575	0.001936192962960517	2.365988616287074	2.367924809250035	0.07593509021490213	2.959666861542995	6.880943792740235	37.86168454143479	0	1.190640034918538	0.02616112231427339	30.95457962638029	30.98074074869456	0.08414524220139748	34.36140400127286	6.828930943935788	39.78930957274559	0	1.198383370521678	0.02691191222913075	32.93346671658067	32.9603786288098	0.08952454101611058	36.16058424863744	0.6630667428419064	15.0659238981505	0	1.359701412850824	0.009542862943237749	14.39331429236535	14.40285715530859	0.3254808138146946	15.0659238981505	9.312299926954077	9.443861381270329	0	0.7551880732596767	-0.001854954176536806	0.1334164084927891	0.1315614543162523	0.002553441817868294	9.443861381270329	512.1456472783074	517.3959511091084	0	0.9271618449205453	0.05557022705335107	5.194733603747746	5.250303830801097	0.01019706966389673	517.3959511091084	1048.13094770238	1068.492222650521	0	1.010360688652348	0.117794416200642	20.24348053194015	20.3612749481408	0.01986860125363172	957.2933227798345	8.431815252473326	208.962626471414	0	1.366725613400493	0.07805779706273405	200.452753421878	200.5308112189407	0.3442961643757388	194.4770435166027	8.979822881992304	376.073409626828	0	1.424624776653136	0.2424749281268417	366.8511118167089	367.0935867448358	0.5471529094443294	365.0746769827046	320.6923509378213	355.6082415498414	0	1.022483056545174	-0.01105328258522456	34.92694389460527	34.91589061202005	0.02189506267217731	332.5178712114822	51.60209710058803	55.49096678416618	0	0.9835404121340087	-0.005539833863464881	3.894409517441618	3.888869683578153	0.01602599043478201	55.49096678416618	410.8834445654304	652.5493885958269	0	1.261231827940315	-0.01256081984621733	241.6785048502428	241.6659440303966	0.1480329332819073	625.6528950686634	44.66902719227041	137.3619955298856	0	1.099931702315742	-0.02542317511955441	92.7183915127348	92.69296833761524	0.04071074479462904	127.9623803175483	87.10676836692889	87.47498124971796	0	0.6363932497680306	0.004119547462759309	0.3640933353263023	0.3682128827890616	0.0009684988713183988	37.89513773737052	194.1402775610734	194.4673418853093	0	0.6240936194881729	-0.001837311410281082	0.3289016356460783	0.3270643242357972	0.0008748879256812654	76.64522348864631	430.1639711340228	436.9334120079487	0	0.9804088241689751	-0.009008809203896137	6.778449683129801	6.769440873925904	0.01562873059961637	354.3555606674797	11.81869196802299	45.48846994335686	0	1.136855859989307	-0.008849859000659594	33.67862783433453	33.66977797533387	0.05471164063183613	38.85119335940794	2.66353206142872	3.202046207973525	0	0.8015224578864314	-0.005007733518350595	0.5435218800631553	0.5385141465448047	0.00371285835444066	2.680698169848325	26.12597721000937	26.61669384397968	0	0.823072370200398	-0.006852141665339044	0.4975687756356449	0.4907166339703058	0.004417166807356354	18.51489447633578	0.7991435416098036	2.275666772599441	0	1.105870124018995	-0.0002773883150636235	1.476800619304701	1.476523230989638	0.04269296336863817	2.26858831876316	312.1834750856839	313.628763192911	0	0.738844954038277	-0.05635824285885681	1.50164635008599	1.445288107227133	0.002236766033731436	230.9027405646601	14.19296963696997	182.8982392968071	0	1.297246813635399	0.1516776409750105	168.5535920188621	168.7052696598371	0.1974738398794284	155.5829403055922	7.266635362858325	75.03491043173136	0	1.270565733528971	0.05080459288936788	67.71747047598367	67.76827506887304	0.1595122637453361	64.14069801347385
0.036	375.621041997775	377.2317587438814	0	0.8076840481701588	-0.03352170857675486	1.644238454683093	1.610716746106338	0.00390199872172945	377.2317587438814	576.5667824659727	587.7151943513182	0	1.001575794683996	-0.04822455290230602	11.19663643824783	11.14841188534552	0.01851812494728226	587.7151943513182	5.392123557643767	38.77554924047739	0	1.224569283769999	0.009310740181899448	33.37411494265172	33.38342568283362	0.1103949447535513	38.77554924047739	5.029707371287763	56.38270278383298	0	1.2783879372378	0.01524966588191734	51.3377457466633	51.35299541254522	0.1698150682111978	56.38270278383298	5.408070473702502	7.73274187568525	0	1.003994338681038	0.006397691269924993	2.318273710712823	2.324671401982748	0.01888050339096459	7.73274187568525	5.115049814714395	27.30286832090252	0	1.207601096180466	-0.003305536514918206	22.19112404270304	22.18781850618812	0.09637807713490203	27.21278333897002	6.031213712694402	81.6548814380486	0	1.30181607257214	0.01074714484790797	75.6129205805063	75.62366772535421	0.2048270004274859	79.23552534684735	33.7372353779644	62.82183336665372	0	1.164749059222505	0.009752454330369075	29.07484553435895	29.08459798868932	0.06839729890910431	57.67435702785798	13.6703841154704	16.51652961318424	0	0.8034656310225793	0.02979524191940418	2.816350255794436	2.84614549771384	0.003771503919337968	16.51652961318424	6.704687626780013	9.351548920390231	0	0.8921790602758505	0.04180311562228663	2.605058177987932	2.646861293610218	0.007700411769799837	9.351548920390231	1.379363219322113	77.90087574582854	0	1.453054333634517	0.03500681534461893	76.48650571116181	76.52151252650643	0.6868913140410753	77.90087574582854	5.808692284477684	8.400134359448943	0	0.9113029797780999	0.08194140965051312	2.509500665320747	2.59144207497126	0.008978435713383883	7.17105095551703	3.960819955922723	229.3061138103467	0	1.449714751806075	0.01441455675773349	225.3308792976663	225.345293854424	0.6687820495960359	228.1573321853332	390.617536810872	400.2487308399556	0	0.9869187696756931	0.02263777396993902	9.608556255113596	9.631194029083535	0.01646586256569055	315.0342342876262	0.5905692357692575	2.960452645608011	0	1.177928185863754	0.001688732480327759	2.368194677358426	2.369883409838753	0.07600589251941006	2.960452645608011	6.8768746741382	37.89171410828444	0	1.190780414589107	0.02546455067558808	30.98937488347065	31.01483943414624	0.08423982773189627	34.38952530835732	6.825433054769112	39.82344951286753	0	1.198528207289742	0.02635483040449444	32.97166162769393	32.99801645809842	0.08962836798082074	36.19253243582963	0.6642329368221384	15.11887577491043	0	1.360145493025292	0.01009853329150649	14.44454430479679	14.45464283808829	0.3266392951622996	15.11887577491043	9.356298237687644	9.487722296189473	0	0.7551159328095678	-0.001914457007779006	0.1333385155096073	0.1314240585018283	0.002551951032718086	9.487722296189473	513.7229813586574	518.9894894709628	0	0.9273927924566356	0.06213927841849788	5.204368833886838	5.266508112305337	0.01021598326379435	518.9894894709628	1050.999990143277	1071.412777400781	0	1.010603658572409	0.1298596740627393	20.28292758344111	20.41278725750385	0.01990731780416103	959.9666535207975	8.436977615611417	209.4095343275279	0	1.366998888060773	0.08105586938041293	200.8915008425361	200.9725567119165	0.3450497536953348	194.8989905189921	8.986545672490914	378.2539230554664	0	1.425360429185931	0.2507799535363268	369.0165974294392	369.2673773829755	0.5503826986290959	367.2030065247921	320.0542511639782	354.964568169834	0	1.022468306227727	-0.01249993546674063	34.92281694132262	34.91031700585588	0.02189247556060404	331.9153047592815	50.61259839544186	54.49949816416737	0	0.9834928389724646	-0.006025061657077152	3.892924830382584	3.886899768725507	0.0160198807587194	54.49949816416737	412.1451070702799	653.7799449187314	0	1.261215851400064	-0.01277313482975838	241.6476109832812	241.6348378484514	0.1480140101685357	626.8320334716312	44.67414878685125	137.3518625730434	0	1.099909819276371	-0.02443533259032209	92.70214911878249	92.67771378619216	0.04070361309244722	127.9525530249441	87.72124616816239	88.09001063821323	0	0.6364164394464189	0.004601460097010627	0.3641630099538345	0.3687644700508451	0.0009686842078559764	38.16759357216883	193.2904282843008	193.6175356363159	0	0.624084027509787	-0.001768168158978313	0.3288755201739833	0.327107352015005	0.0008748184577652289	76.3039123069386	430.204087704282	436.9714721944139	0	0.9803676944462385	-0.008830851428854784	6.77621534156078	6.767384490131925	0.01562357899060809	354.3786906073637	11.81978335490069	45.48209265893654	0	1.136827422290893	-0.008653199015380154	33.67096250305122	33.66230930403584	0.05469918813963368	38.84538620946874	2.662084934378087	3.200091159479372	0	0.8014526742565612	-0.005209821746086741	0.5432160468473711	0.5380062251012844	0.00371076917376194	2.678961873953762	25.74148052304426	26.23141702347782	0	0.8229482142923163	-0.007134908420248664	0.4970714088538015	0.4899365004335528	0.004412751433748889	18.24395447773491	0.7984622817916738	2.274810935112261	0	1.105854408986362	-0.0002661815541478744	1.476614834874736	1.476348653320588	0.04268759250966147	2.26773494193565	313.4559276941486	314.8965593400205	0	0.7386732485912538	-0.05892534726154662	1.499556993133401	1.440631645871854	0.002233653847787239	231.7905873728119	14.21823248169658	183.4271303856157	0	1.297612921090432	0.1608362282883395	169.0480616756308	169.2088979039191	0.1980531501193137	156.0496547967924	7.274884328448923	75.1793016142138	0	1.270811618599616	0.05358455116254548	67.85083273460233	67.90441728576488	0.1598264059544429	64.26870722985805
0.038	375.1799871292092	376.7868016827664	0	0.8075208421029731	-0.03526177156922339	1.642076325126356	1.606814553557133	0.003896867697854798	376.7868016827664	577.1989711007133	588.3307093264519	0	1.001412856467478	-0.05028887068521778	11.18202709642386	11.13173822573864	0.0184939625464768	588.3307093264519	5.391845459257313	38.79178671813023	0	1.224630988702722	0.009342926265159864	33.39059833260776	33.39994125887292	0.1104494685342321	38.79178671813023	5.031096829991219	56.42685475016041	0	1.278490646806705	0.01580425354722991	51.37995366662196	51.39575792016919	0.1699546836287154	56.42685475016041	5.055640379200387	7.382464517870165	0	1.004100076364773	0.006585404848292563	2.320238733821485	2.326824138669778	0.01889650694796262	7.382464517870165	5.03546337584946	27.21825174247554	0	1.207572544037872	-0.003265821424947068	22.18605418805102	22.18278836662608	0.09635605829341501	27.12844169650435	6.034222355753675	81.69551883162222	0	1.301876894153438	0.01157029614767783	75.64972617972087	75.66129647586855	0.2049267027062524	79.27518830979405	34.59727424299518	63.69275861844969	0	1.16479526813583	0.009883934801909447	29.0856004406526	29.09548437545451	0.06842259935445447	58.47435321439302	13.66937187761118	16.51682929945305	0	0.8035409968698507	0.02939489482165498	2.818062527020211	2.847457421841866	0.003773796900342618	16.51682929945305	6.708809946028575	9.361594229669583	0	0.8924284482313085	0.04250299509568665	2.610281288545322	2.652784283641009	0.00771585100349947	9.361594229669583	1.379526180200952	78.29308564369836	0	1.453691873170987	0.03593452912990031	76.8776249343675	76.91355946349741	0.6904037819552066	78.29308564369836	5.818968533994346	8.424367152862217	0	0.9118963930663295	0.08391578451365758	2.521482834354216	2.605398618867873	0.009021305251479881	7.193479037993981	3.952573703018433	229.435478431367	0	1.449792535421821	0.01175900859333651	225.4711457197552	225.4829047283486	0.6691983603366967	228.2861723578241	392.102782107869	401.733538034283	0	0.9869867540888717	0.01696273203119845	9.613793194382858	9.630755926414055	0.01647483693394974	316.2162959833015	0.5893067598792293	2.960815865407009	0	1.178028083177144	0.001420303294059442	2.37008880223372	2.37150910552778	0.07606668340500168	2.960815865407009	6.872393233738797	37.92026462470909	0	1.190916740592356	0.02466859341584133	31.02320279755446	31.0478713909703	0.0843317836898872	34.41628021283974	6.821560290758131	39.85630378647596	0	1.198669772183781	0.02570699066963481	33.0090365050482	33.03474349571783	0.08972996581045312	36.22329254265586	0.6654212284995457	15.17501911030153	0	1.360615155825937	0.01067390284000361	14.49892397896198	14.50959788180198	0.3278690008605661	15.17501911030153	9.434576675866342	9.565860521873706	0	0.7550415059018648	-0.001974354837408061	0.1332582008447709	0.1312838460073628	0.002550413899271773	9.565860521873706	515.3786308367198	520.6628072771603	0	0.9276501972761472	0.06904756860259258	5.215128871837814	5.284176440440407	0.01023710481976656	520.6628072771603	1053.998656341146	1074.467576465759	0	1.010870895526509	0.1425170112918003	20.32640311332071	20.46892012461251	0.0199499882316157	962.7662110828334	8.442114405488258	209.8741789950393	0	1.367282559514868	0.08410832596102669	201.34795626359	201.432064589551	0.3458337581452344	195.3376970000073	8.992814959940908	380.5208919714588	0	1.426121008441668	0.2591792113951221	371.2688978001227	371.5280770115178	0.5537419707181438	369.4157776034634	319.082713095998	353.9868663104588	0	1.022451695440125	-0.0140168203965061	34.91817003485725	34.90415321446074	0.02188956249988512	331.0003161815461	49.76410199718342	53.64888701494378	0	0.9834411939601941	-0.00652868874200985	3.891313706502372	3.884785017760362	0.01601325077905806	53.64888701494378	413.671199940946	655.2745674194059	0	1.26119970426706	-0.01302377414621066	241.616391252606	241.6033674784598	0.1479948874571015	628.2643432088796	44.67939046329413	137.3425313963559	0	1.099888811836163	-0.02341836841259107	92.68655930147432	92.66314093306173	0.04069676792329067	127.9434881898994	88.33931033870064	88.70865262317166	0	0.6364422424021091	0.005101732963989937	0.3642405515070213	0.3693422844710113	0.0009688904706448144	38.44238001997604	192.6602806594363	192.987434852417	0	0.6240748109213884	-0.001696235659497847	0.3288504286402481	0.3271541929807503	0.0008747517135550379	76.04948295164844	430.2424126626062	437.0077776013631	0	0.9803273691290645	-0.008660473607916788	6.774025412364833	6.765364938756916	0.01561852978097527	354.4005463483826	11.82086654015716	45.47588099896408	0	1.136799624875351	-0.008456985308562162	33.66347144411548	33.65501445880692	0.05468701875653232	38.8397286995982	2.660618873375891	3.198099124897487	0	0.8013800852472481	-0.005417848393973013	0.5428980999155691	0.5374802515215962	0.003708597242943124	2.677190706341893	25.40976687854641	25.89889590777956	0	0.8228189688475659	-0.007425148760126372	0.4965541779932826	0.4891290292331562	0.004408159716782916	18.00966568959208	0.7976097052922472	2.273791932400915	0	1.10583935195992	-0.0002546242493620961	1.47643685135803	1.476182227108668	0.04268244716799544	2.266718916011141	314.5976244653735	316.0334494768252	0	0.7384938052434603	-0.06155153270554677	1.497376544157212	1.435825011451665	0.002230405976403978	232.5796250263472	14.2435899208262	183.9872280363976	0	1.298000736657903	0.1702055210941175	169.5734325944773	169.7436381155714	0.1986686636272904	156.5440002567102	7.283255543461149	75.33137402237308	0	1.271070775491879	0.05644091740592703	67.99167756150601	68.04811847891193	0.1601581737688386	64.40354556088995
0.04	374.7225790567629	376.3253227834776	0	0.8073492325169382	-0.0370621829970362	1.639805909711834	1.602743726714798	0.003891479697093699	376.3253227834776	577.73854469056	588.8529740262061	0	1.001243024924813	-0.0523906058930711	11.16681994153909	11.11442933564602	0.01846881142222605	588.8529740262061	5.391545501697729	38.80805922360133	0	1.224692892314765	0.009370747430332367	33.40714297447327	33.41651372190361	0.1105041949240659	38.80805922360133	5.032528129015289	56.47263742421628	0	1.278597087970752	0.01637762098956139	51.42373167421143	51.44010929520099	0.1700994925843256	56.47263742421628	4.744189370824848	7.07322348598364	0	1.004208863928759	0.006771943854826171	2.322262171303966	2.329034115158792	0.01891298624377348	7.07322348598364	4.965856322479032	27.14370825467694	0	1.207544412782467	-0.003208268371917614	22.18106020056983	22.17785193219791	0.09633436894997539	27.05413999435137	6.036801490402603	81.73846951439113	0	1.301942204789639	0.01239979120337307	75.68926823278515	75.70166802398853	0.2050338177344475	79.31711318243822	35.40665633512265	64.51311055415663	0	1.16484199925403	0.009973287187479116	29.09648093184649	29.10645421903397	0.06844819523277433	59.22793598286742	13.66815663003953	16.51685223285381	0	0.8036149429149403	0.02895205802171036	2.819743544792569	2.84869560281428	0.003776048028413029	16.51685223285381	6.712826341038143	9.371603077929009	0	0.8926818837303881	0.04317688070269604	2.615599856188171	2.658776736890867	0.007731572403206215	9.371603077929009	1.379592790401775	78.69741746263713	0	1.454345956657073	0.0368525553964328	77.28097211683892	77.31782467223536	0.6940260637368952	78.69741746263713	5.829130627105434	8.44879795025679	0	0.912503835880029	0.08585997788996941	2.533807345261386	2.619667323151355	0.009065399612723965	7.216123566817552	3.943887920391832	229.5347322823866	0	1.449853945566742	0.008896663612971735	225.5819476983818	225.5908443619947	0.6695272206091818	228.3850266641596	393.6318445845087	403.2601728485373	0	0.9870345456735223	0.01085190836817054	9.617476355660443	9.628328264028614	0.01648114864465776	317.4273917363989	0.5879494050513355	2.960723581915527	0	1.178110053707218	0.001130023405390689	2.371644153458801	2.372774176864191	0.07611660153849537	2.960723581915527	6.867466163835664	37.94715220374284	0	1.191048451423552	0.02376547701335829	31.05592056289382	31.07968603990718	0.08442072188003541	34.44149821389017	6.81728044055289	39.88769350293209	0	1.19880755072032	0.02496065769590151	33.0454524046833	33.0704130623792	0.08982895680731891	36.25269858875222	0.6666174076881585	15.23447179023825	0	1.361111255933187	0.01126736952043566	14.55658701302966	14.56785438255009	0.3291729542707497	15.23447179023825	9.543261978552495	9.674403184177178	0	0.7549647849510872	-0.002034255074255977	0.1331754606989383	0.1311412056246823	0.002548830344814174	9.674403184177178	517.1103399393395	522.4137056094232	0	0.9279353805674977	0.07628966257675687	5.227076007507036	5.303365670083793	0.01026055660459248	522.4137056094232	1057.121504787245	1077.651377460987	0	1.011163548118513	0.1557525320171468	20.37412014172412	20.52987267374127	0.01999682161132329	965.6876237139123	8.447165350735451	210.3568596067574	0	1.367576787940036	0.08719967760211549	201.8224945784198	201.9096942560219	0.3466488216395301	195.7934475578683	8.99848272134218	382.876165024971	0	1.426906720485917	0.2676224795238337	373.610059824105	373.8776823036288	0.5572337786250597	371.7148012654091	317.8017889601483	352.6991662216093	0	1.022433137283078	-0.01560181609196848	34.91297907755303	34.89737726146106	0.02188630838364044	329.7953741009433	49.0378743948524	52.9203969090399	0	0.983385331545454	-0.007049251096384291	3.889571765283881	3.882522514187496	0.01600608246941306	52.9203969090399	415.4599818477289	657.0314273951814	0	1.261183343653024	-0.0133173317703752	241.5847628792229	241.5714455474525	0.1479755144438095	629.9480681704555	44.68469457371157	137.3339550826186	0	1.099868702736633	-0.02237809640782298	92.6716386053149	92.64926050890708	0.04069021655151217	127.9351425021849	88.96177600239619	89.33172115216743	0	0.6364707524470137	0.005618902907266259	0.364326246863971	0.3699451497712373	0.0009691184227890321	38.71988900947987	192.2283939732108	192.5555985609441	0	0.6240659837857612	-0.001621811366319196	0.3288263990995314	0.3272045877332123	0.0008746877942771924	75.87347305022463	430.2781279985634	437.0415044527884	0	0.9802878054997055	-0.008501080064598784	6.771877534289662	6.763376454225064	0.01561357752649719	354.4204520006327	11.82191188945427	45.46980160561823	0	1.136772462750316	-0.008263480940373913	33.65615319710433	33.64788971616396	0.05467513011004416	38.83419227160831	2.659049793065823	3.195986453953965	0	0.8013046146461982	-0.005631066160203105	0.5425677270483449	0.5369366608881417	0.00370634042917877	2.675314543269891	25.12478209985152	25.61307707122842	0	0.8226845115613207	-0.007721685625810335	0.4960166570027119	0.4882949713769016	0.004403387874187341	17.80780253106874	0.7964011627070628	2.272425268216185	0	1.105824971409465	-0.0002427787184416346	1.476266884227565	1.476024105509123	0.04267753357276804	2.265356318930079	315.6152925623808	317.0461716010026	0	0.738306466390068	-0.06422445411413613	1.495103492735945	1.430879038621809	0.002227020169744692	233.2747998436824	14.26884206502711	184.5791631795742	0	1.298410699739978	0.1797394057579675	170.1305817087891	170.310321114547	0.1993214078000533	157.0665488635697	7.291692454445609	75.49128578713474	0	1.271343536043352	0.05936197974399485	68.14023135294514	68.19959333268913	0.1605081004774686	64.54535686001688
0.042	374.2495796103863	375.8480844601611	0	0.8071689420392137	-0.03891915040166183	1.637424000176476	1.598504849774815	0.003885827105806974	375.8480844601611	578.1936007580576	589.2900879157131	0	1.001066191493472	-0.05452060302950686	11.15100776068498	11.09648715765548	0.01844265964509546	589.2900879157131	5.391224888406897	38.82435977300752	0	1.2247549647347	0.009393922923295973	33.42374096167733	33.43313488460063	0.1105590977696863	38.82435977300752	5.033999333362736	56.52010177897693	0	1.278707381845113	0.01696884526160201	51.46913360035259	51.48610244561419	0.1702496731400249	56.52010177897693	4.469305146123096	6.800604677897676	0	1.004320670952131	0.006955925547867189	2.324343606226712	2.331299531774579	0.01892993788280358	6.800604677897676	4.905244169821	27.07828465863529	0	1.207516866759576	-0.003130706340324545	22.17617119515462	22.17304048881429	0.09631313555323021	26.98892819834078	6.039251317100682	81.78404372638884	0	1.302012023244145	0.01323002902361773	75.73156238026455	75.74479240928817	0.2051483878806254	79.36160112619686	36.16722393564573	65.28467462275651	0	1.164889038004837	0.01001352872549809	29.10743715838529	29.11745068711079	0.06847396927517138	59.93674160835577	13.66673684795654	16.51659319883822	0	0.8036873368135655	0.02846610968443986	2.821390241197238	2.849856350881678	0.003778253195164356	16.51659319883822	6.716705322134213	9.381533592755952	0	0.892939190100122	0.04381757023020691	2.621010700391533	2.66482827062174	0.007747566567459505	9.381533592755952	1.379547670651549	79.11386876382075	0	1.455016341089429	0.03775367854415648	77.69656741462504	77.7343210931692	0.6977583403986585	79.11386876382075	5.839110770690452	8.473341588304789	0	0.9131250340634357	0.08775778219625127	2.546473035418088	2.634230817614339	0.009110714637505221	7.238911164540134	3.934748831213783	229.6015554113634	0	1.449897732989982	0.005820229312212973	225.6609863508374	225.6668065801496	0.6697618073296143	228.4515847229662	395.204144137601	404.8279218181842	0	0.9870606258583131	0.004290805393454829	9.619486875189706	9.62377768058316	0.01648459400495701	318.6666187003734	0.586494478824106	2.960144405678554	0	1.178172667033977	0.0008170284703280179	2.372832898384121	2.373649926854449	0.07615475364646634	2.960144405678554	6.862065384239263	37.97218739154206	0	1.191174943624965	0.02274754912033948	31.08737445818246	31.1101220073028	0.08450622443471992	34.46500348375836	6.812565213130755	39.91743219431805	0	1.198940986601576	0.02410819167872421	33.08075878950857	33.10486698118729	0.08992493175959533	36.28057742356303	0.6678208691456711	15.29736062424884	0	1.361634575777911	0.01187734222046436	14.6176624128827	14.62953975510317	0.3305540726458811	15.29736062424884	9.678524487404767	9.809521022011264	0	0.7548857772597071	-0.00209377285782929	0.1330903074643271	0.1309965346064978	0.002547200606518567	9.809521022011264	518.9162798672686	524.2404128365358	0	0.9282496420258808	0.08386005335392349	5.240272915913378	5.324132969267302	0.01028646164701283	524.2404128365358	1060.363732271195	1080.959576135756	0	1.011482737635381	0.169552317937683	20.4262915466242	20.59584386456188	0.02004802687907188	968.7270886364936	8.452081752221451	210.857808640433	0	1.367881680594135	0.09031461973867876	202.3154122684728	202.4057268882115	0.3474954534125596	196.2664637336203	9.003415975456919	385.3212364048363	0	1.427717622464225	0.2760601873467072	376.0417602420327	376.3178204293794	0.5608606231832708	374.1015427587887	316.2336579248794	351.1236260793391	0	1.022412547622374	-0.01725262962635788	34.9072207840861	34.88996815445974	0.02188269861472612	328.321197071874	48.41633702767456	52.29644683686467	0	0.9833251184858354	-0.007585221569182927	3.887695030759291	3.880109809190108	0.01599835946817115	52.29644683686467	417.5115606661317	659.0505341839579	0	1.261166720971333	-0.0136585976639519	241.5526321154901	241.5389735178261	0.1479558337063484	631.8832142351649	44.6900654051961	137.3261442204874	0	1.099849509398733	-0.0213208160329659	92.65739963132425	92.63607881529128	0.04068396450996126	127.9275261283384	89.59149157767416	89.9620633862443	0	0.6365020554532266	0.006151448765366137	0.3644203598047728	0.370571808570139	0.000969368765951346	39.00139287303874	191.9772151978446	192.3044734358125	0	0.6240575584921639	-0.001545227082299663	0.3288034650501246	0.3272582379678249	0.0008746267890381226	75.76895501658774	430.3103147645287	437.0717269398561	0	0.9802489446341029	-0.008356295087535392	6.769768470414905	6.761412175327369	0.01560871476396936	354.4376459244943	11.82293056879893	45.46385973207004	0	1.136745923330233	-0.00807509700224637	33.64900426027337	33.64092916327112	0.05466351651151159	38.82878124825928	2.657479366075837	3.193855297688168	0	0.8012261964344395	-0.005848730630696454	0.5422246622430272	0.5363759316123308	0.003703996915375076	2.673418812633185	24.88155700946869	25.36899217517488	0	0.8225447410345631	-0.00802334209487615	0.4954585078010594	0.4874351657061832	0.004398432904647819	17.63489585731342	0.7951515533849476	2.27102594534911	0	1.105811282047324	-0.0002307126168450297	1.476105104581007	1.475874391964162	0.04267285667025732	2.263961173822111	316.5219864686947	317.9477916213188	0	0.738111111388065	-0.06693165142596107	1.49273680405006	1.425805152624099	0.002223494886401712	233.8857227615615	14.29380263550895	185.2034557859991	0	1.298843140583732	0.1893908574599504	170.7202622930302	170.9096531504901	0.2000122651581059	157.6177745727344	7.300147402959969	75.65917767549728	0	1.271630176633846	0.06233591754163393	68.29669435499568	68.35903027253731	0.1608766577710894	64.69426929671323
0.044	373.7617155462027	375.355814126905	0	0.8069797108517998	-0.0408290821680769	1.6349276628705	1.594098580702423	0.003879902962049611	375.355814126905	578.5716730142078	589.6495892724918	0	1.000882277608471	-0.0566699111470881	11.13458616943104	11.07791625828395	0.0184154999636723	589.6495892724918	5.3908811262753	38.84067741871279	0	1.224817174657069	0.0094123041176383	33.44038398831986	33.4497962924375	0.1106141495968251	38.84067741871279	5.035503811853857	56.56929224103657	0	1.278821643906362	0.01757715083119646	51.51621127835152	51.53378842918271	0.1704053967500966	56.56929224103657	4.227050711631533	6.560668918560751	0	1.004435444716397	0.007135998602261279	2.326482208326957	2.333618206929218	0.01894735510322023	6.560668918560751	4.852762717301419	27.02115141513439	0	1.207490089311982	-0.003030935078523829	22.17141963291149	22.16838869783297	0.09629249908472605	26.93197952919005	6.041423782763863	81.83208485843613	0	1.302086337344854	0.01405524451060511	75.77660583116167	75.79066107567228	0.2052704055842841	79.40850016951948	36.87957331240306	66.00798231193649	0	1.16493613662045	0.00999753935908306	29.11841146017436	29.12840899953344	0.06849978583880191	60.60125473169315	13.66510868650674	16.51604521027733	0	0.8037580449074141	0.02793701116616915	2.822999512604419	2.850936523770588	0.003780408244383456	16.51604521027733	6.720413516913667	9.391341436895626	0	0.8932001488799738	0.04441818152623526	2.626509738455723	2.670927919981958	0.007763821428018809	9.391341436895626	1.379373414158469	79.5423575187767	0	1.455702655059954	0.03863085934702959	78.12435324527121	78.16298410461823	0.7016000948180635	79.5423575187767	5.848839079913768	8.497908958131779	0	0.9137595990161119	0.0895934623826323	2.559476415835378	2.64906987821801	0.009157237842996538	7.261764666865994	3.925143216998953	229.6335608608608	0	1.449922605593543	0.002522574845738815	225.7058950690161	225.7084176438618	0.6698950964051369	228.4834694302629	396.8217743564294	406.4387428392068	0	0.9870634274772749	-0.002734393964458516	9.619702876741851	9.616968482777393	0.01648496415961679	319.9351590552843	0.5849349406056983	2.959041693577535	0	1.178214438031351	0.0004804803875923919	2.373626272584244	2.374106752971837	0.07618021655066032	2.959041693577535	6.85615901932728	37.99516643251919	0	1.191295572622319	0.02160735494084442	31.11740005825106	31.13900741319191	0.08458784438952173	34.48660694639637	6.807383647812848	39.94531946712825	0	1.199069482404825	0.02314212138716504	33.11479369792823	33.1379358193154	0.09001745039970745	36.30674296152853	0.669018841842191	15.36379577534153	0	1.36218582638049	0.01250225837152339	14.68227467512782	14.69477693349934	0.3320151712692262	15.36379577534153	9.837095075098599	9.96794530916331	0	0.7548045046529749	-0.002152535215714219	0.1330027692804258	0.1308502340647116	0.002545525222943496	9.96794530916331	520.7936927965449	526.1402288136169	0	0.9285942597003847	0.09175324050125154	5.254782776570772	5.346536017072023	0.01031494396607346	526.1402288136169	1063.718805807528	1084.38583887908	0	1.011829558161841	0.1839026196461535	20.48313045190507	20.66703307155122	0.02010381321200691	971.8792501399938	8.456808471878164	211.3771747012167	0	1.368197292693026	0.0934381973815462	202.826928031957	202.9203662293386	0.3483740290987447	196.7568879875932	9.007485502823194	387.8572311711431	0	1.428553625243393	0.2844439612621862	378.5653017070577	378.8497456683199	0.5646244472803386	376.5771072346387	314.4021378768531	349.2840438388718	0	1.022389845310206	-0.01896678447415022	34.90087274649289	34.88190596201873	0.02187871914599939	326.6000373645217	47.88390495981792	51.76144989422579	0	0.9832604343557331	-0.008135013432453594	3.885679947840326	3.877544934407872	0.01599006714569197	51.76144989422579	419.8267296995188	661.3325709403507	0	1.261149781691392	-0.01405253861429374	241.5198937794461	241.5058412408318	0.1479357808186563	634.0704330067227	44.69544414224107	137.3190415548112	0	1.099831243497356	-0.02025331297538062	92.64385072554552	92.62359741257013	0.04067801546321439	127.9205859329803	90.23115243622362	90.60237336372928	0	0.6365362290577204	0.006697797352099248	0.3645231301535571	0.3712209275056564	0.0009696421380709246	39.28809722237072	191.8905003292073	192.2178151338719	0	0.6240495455707255	-0.001466850266775755	0.3287816549314483	0.3273148046646726	0.0008745687734875157	75.72951925964051	430.3380435692117	437.0975076638618	0	0.9802107103940348	-0.008229960031670381	6.767694054681768	6.759464094650098	0.01560393188791947	354.451353886462	11.82389330011742	45.45801787707585	0	1.136719985962213	-0.007894387966341627	33.64201896492477	33.63412457695843	0.05465216875201558	38.82346333561961	2.655832001144453	3.191630591287191	0	0.8011447764219667	-0.006070102648519554	0.5418686927912583	0.5357985901427387	0.003701565248497612	2.671440613060104	24.67569438952	25.16224491810778	0	0.8223995766982736	-0.008328951089792648	0.494879479677575	0.4865505285877823	0.004393292582479665	17.48787589631429	0.7937283931102829	2.269461529673371	0	1.105798294519444	-0.000218498962519621	1.475951635525607	1.475733136563088	0.04266842001938193	2.262401458678791	317.329076014194	318.7496912950354	0	0.7379076567861292	-0.0696606382203403	1.490275919061737	1.420615280841397	0.002219829293664457	234.4207714441984	14.31827716518709	185.8604895134297	0	1.299298278433086	0.199112228118528	171.3431001201241	171.5422123482426	0.2007419688438311	158.198031378464	7.308565440130306	75.83515668777075	0	1.271930917857845	0.0653508930768658	68.46124035456357	68.52659124764044	0.1612642550144126	64.85038131783119
0.04599999999999999	373.2596588050877	374.8491843783092	0	0.8067812955697241	-0.04278865127055743	1.632314224492089	1.589525573221531	0.003873700921717302	374.8491843783092	578.8799737058501	589.938697323016	0	1.000691233812123	-0.05882989945185296	11.11755351661775	11.0587236171659	0.0183873296471027	589.938697323016	5.390516619468574	38.85700611490775	0	1.224879490288005	0.009425894169571469	33.45706360126961	33.46648949543918	0.1106693224442028	38.85700611490775	5.037040673844475	56.6202576086953	0	1.278939985074397	0.0182019388871517	51.56501499596368	51.58321693485083	0.1705668297564495	56.6202576086953	4.013758981241224	6.349746585812027	0	1.00455311087283	0.007310860185228997	2.328676744385573	2.335987604570802	0.01896522786143028	6.349746585812027	4.807340207868159	26.97127482323677	0	1.207464282971438	-0.002906737845303501	22.16684135321391	22.16393461536861	0.09627261519813296	26.88226372296852	6.043498149859984	81.88274449617984	0	1.302165103168149	0.01486953264768437	75.82437681367217	75.83924634631985	0.2053998118680247	79.45795728943028	37.54765136397388	66.68690768458823	0	1.164983013587045	0.009918097775292848	29.12933822283905	29.13925632061434	0.06852549056872739	61.22502837513137	13.66327569758372	16.51520934714438	0	0.8038269338867231	0.02736539171978652	2.824568257840873	2.85193364956066	0.003782509023146878	16.51520934714438	6.723922317047918	9.400986596282875	0	0.8934645020577394	0.04497225699760485	2.632092022237353	2.677064279234958	0.007780322358438578	9.400986596282875	1.379057011394101	79.98272876776777	0	1.456404402775134	0.0394773202543011	78.56419443611937	78.60367175637367	0.7055501130695443	79.98272876776777	5.858252702182623	8.522416355028748	0	0.9144070318922797	0.09135196090296188	2.572811691943163	2.664163652846125	0.009204948497513805	7.284611118284005	3.915058357386043	229.6283000540237	0	1.449927229588147	-0.001003208852974947	225.7142449054906	225.7132416966377	0.6699198787197873	228.4782423253746	398.4569664037959	408.0647296473736	0	0.9870413374499125	-0.01023664923042123	9.617999892808095	9.607763243577674	0.01648204581281626	321.2106691740957	0.5832698590542575	2.957384096279968	0	1.178233828873744	0.000119576066906415	2.373994661158804	2.37411423722571	0.07619203977730256	2.957384096279968	6.849721197196885	38.01588149832533	0	1.19140965404758	0.02033771848275035	31.14582258264569	31.16616030112844	0.08466510663078063	34.50611557169024	6.801709543124678	39.9711488158591	0	1.199192400738102	0.02205522252006132	33.14738405021436	33.16943927273442	0.09010604223715586	36.33100329217891	0.6702100741965309	15.433894747019	0	1.362765649143991	0.01314060421482566	14.75054406860764	14.76368467282247	0.3335589698202128	15.433894747019	10.01565199026604	10.14635469406445	0	0.7547210029278367	-0.002210185588546265	0.1329128893869586	0.1307027037984123	0.002543805021649237	10.14635469406445	522.7410278691741	528.1116611110639	0	0.9289704902290694	0.09996382748273777	5.270669414407059	5.370633241889797	0.01034612884774378	528.1116611110639	1067.184895416573	1087.928536204877	0	1.012205077159683	0.1987900857349927	20.54485070256963	20.74364078830462	0.02016439049503853	975.1429652262393	8.461301484881414	211.9150418947818	0	1.368523628962575	0.09655598919921038	203.3571844207012	203.4537404099004	0.3492847935440508	197.2648017464262	9.010578671920877	390.4849194368618	0	1.429414497985882	0.2927272295808748	381.1816135353601	381.474340764941	0.5685266369773525	379.1422534772784	312.3233121090906	347.1964840017087	0	1.022364952423527	-0.02074161122064328	34.89391350383867	34.87317189261802	0.02187435652399258	324.6469164507886	47.42677265469771	51.30159906641539	0	0.9831911720146269	-0.008696985493703282	3.883523397211385	3.874826411717682	0.01598119266559512	51.30159906641539	422.4066375101457	663.8785640593948	0	1.261132465114361	-0.01450428227298513	241.4864308315221	241.4719265492491	0.147915284091649	636.5107048377178	44.70082509107408	137.3126378912212	0	1.09981391053277	-0.01918286497641538	92.63099566512351	92.61181280014709	0.04067237106973839	127.91431344353	90.8846432537062	91.2565343574523	0	0.6365733424069242	0.007256330713382934	0.3646347730327032	0.3718911037460861	0.0009699391113795593	39.58172320484486	191.9548824355965	192.2822563414684	0	0.6240419534977951	-0.001387085725055511	0.3287609915969268	0.3273739058718713	0.0008745138084161451	75.74989144387558	430.3602886683752	437.1178116748782	0	0.9801730084289607	-0.008126132489758769	6.765649138992738	6.757523006502979	0.01559921702863796	354.4607191613287	11.82480714986578	45.45227245426194	0	1.136694621465265	-0.007724048990040578	33.6351893533862	33.62746530439616	0.05464107390414972	38.81823509770526	2.654195737791824	3.189400896034098	0	0.8010603052160082	-0.006294470214829398	0.5414996284571033	0.5352051582422739	0.003699044129023574	2.669454012652416	24.50318277279555	24.98882481380166	0	0.8222489585271834	-0.008637366799387048	0.4942794078054885	0.4856420410061014	0.004387965444433226	17.36394264351099	0.7923507779510002	2.267951110252923	0	1.105786015092927	-0.0002062162177736991	1.475806548519697	1.475600332301924	0.04266422568593731	2.260895581083184	318.0441477148058	319.4594694606353	0	0.7376960562337582	-0.07239900455038092	1.487720750379951	1.415321745829571	0.002216023261360283	234.8855479903447	14.3420866073461	186.550532481356	0	1.299776220497972	0.2088555742537362	171.9995902997562	172.2084458740099	0.201511098917313	158.8075708448883	7.316900873651474	76.01931263922532	0	1.272245924720678	0.06839515651095546	68.63401660906288	68.70241176557384	0.161671239080458	65.01377581835781
0.04799999999999999	372.7440145991536	374.3288009895284	0	0.8065734678479013	-0.04479486382613267	1.629581254200995	1.584786390374862	0.003867215216099604	374.3288009895284	579.1251579362344	590.1640763124673	0	1.000493038522388	-0.06099238109000538	11.09991075732295	11.03891837623295	0.01835815027499057	590.1640763124673	5.390130205992167	38.8733365595494	0	1.224941880409075	0.009434868857411828	33.47377148469982	33.48320635355724	0.110724588804716	38.8733365595494	5.038605094090745	56.67304193521977	0	1.279062512970815	0.01884281878084414	51.61559402234818	51.63443684112902	0.1707341351316782	56.67304193521977	3.826203086126418	6.164607953429309	0	1.00467357435817	0.00747927414053267	2.330925593162359	2.338404867302891	0.01898354295371626	6.164607953429309	4.768403554564822	26.92812324910166	0	1.207439669552508	-0.002755894704033458	22.16247558924088	22.15971969453684	0.09625365428672818	26.8392509292799	6.045373003832971	81.93587396426857	0	1.302248244341539	0.01566687454410127	75.87483408589149	75.89050096043559	0.2055364950121103	79.50982797419645	38.17351868116634	67.32343037004028	0	1.165029353244074	0.009767918996050135	29.1401437698779	29.14991168887395	0.06855091014420954	61.80987593824566	13.66124061756293	16.5140866754694	0	0.8038938726531271	0.02675263681847757	2.826093421087996	2.852846057906473	0.003784551439267642	16.5140866754694	6.727202677671296	9.410428338933523	0	0.8937319548587535	0.04547387441419451	2.637751786848034	2.683225661262228	0.007797052318018997	9.410428338933523	1.378584305121863	80.43475008422035	0	1.457120969449997	0.04028663604267833	79.01587914305581	79.05616577909849	0.7096064926752681	80.43475008422035	5.867289137170166	8.546779062813975	0	0.9150667291142475	0.09301911576624164	2.586470809877568	2.679489925643809	0.009253817786121828	7.307376305516517	3.904480799889774	229.5832680135579	0	1.449910230972968	-0.004763747762656701	225.6835509614308	225.6787872136681	0.6698287790938394	228.4334087918292	400.0985062476824	409.6945297140659	0	0.9869926999807305	-0.01822788424925572	9.614251350632781	9.596023466383524	0.01647562206104319	322.4838197810789	0.5814893371516638	2.955130588691941	0	1.178229251525946	-0.0002664436933501496	2.373907695233627	2.373641251540277	0.07618924865424791	2.955130588691941	6.842722669842851	38.03411185610494	0	1.191516465450967	0.01893182697725214	31.17245735928483	31.19138918626208	0.08473750915597501	34.52332437260593	6.795514329430411	39.99470100052167	0	1.199309065773167	0.02084059955662166	33.17834607153463	33.19918667109125	0.09019020770845237	36.35315467249231	0.67138349165613	15.50776143253024	0	1.363374618491521	0.01379093693010857	14.822587003944	14.83637794087411	0.3351881007310354	15.50776143253024	10.21138075142648	10.34193508817633	0	0.7546353211466906	-0.002266388558540328	0.1328207253083879	0.1305543367498476	0.002542041103590085	10.34193508817633	524.7543835443066	530.1508676381961	0	0.9293795694291019	0.1084866326554808	5.287997461233996	5.396484093889477	0.01038014316187647	530.1508676381961	1070.734298606327	1091.560168045508	0	1.012610336460357	0.2142020191018668	20.6116674200793	20.82586943918116	0.02022996986589728	978.493897742024	8.465513076994974	212.4714177164475	0	1.368860645760681	0.0996543044448638	203.9062503350077	204.0059046394526	0.3502278650911267	197.790214156285	9.012590679792703	393.2047130159342	0	1.430299874346832	0.3008658678812323	383.8912564682603	384.1921223361415	0.5725680286115487	381.7973906300534	309.9928741345881	344.856622508623	0	1.022337794510025	-0.02257423982199427	34.88632261385692	34.86374837403493	0.0218695979338225	322.4577919647865	47.0315490746282	50.90350233499006	0	0.9831172380340497	-0.009269448337437036	3.881222708699296	3.871953260361859	0.01597172503977841	50.90350233499006	425.2456070359062	666.6827019108132	0	1.261114704162196	-0.0150191033959667	241.452113978303	241.437094874907	0.1478942643305156	639.1984535872417	44.70614652376245	137.3068626127742	0	1.099797509396534	-0.01811725105308203	92.61883334006477	92.60071608901168	0.04066703084215788	127.9086428523723	91.55533644166188	91.92791731423411	0	0.6366134559367975	0.007825394356922529	0.3647554782153036	0.3725808725722262	0.0009702601906792011	39.88377007332979	192.1580049366403	192.4854400508734	0	0.6240347884930045	-0.001306377531172522	0.3287414917642542	0.3274351142330816	0.0008744619382935639	75.8251964650741	430.3760099722719	437.1315884258902	0	0.9801357251787275	-0.008049086797462558	6.763627540415829	6.755578453618367	0.01559455593044943	354.4648688045208	11.82564217332049	45.44658031736403	0	1.136669791675431	-0.007566914536614957	33.62850505858017	33.62093814404355	0.05463021512637813	38.81305919934892	2.652495083456627	3.187091290236755	0	0.8009727482140566	-0.006521138292228132	0.5411173450723559	0.5345962067801278	0.003696432708746144	2.667396262392629	24.36039562034556	24.84510635404008	0	0.8220928465674113	-0.008947477277738453	0.4936582109722515	0.4847107336945131	0.004382450769544104	17.2605651759663	0.7909037370693274	2.266379648315143	0	1.105774445338648	-0.0001939484083276877	1.475669859654144	1.475475911245816	0.04266027413509579	2.259328860144096	318.6703255142321	320.0802626589134	0	0.7374763001107236	-0.07513452966197515	1.485071674343235	1.40993714468126	0.002212077350061421	235.2823823855277	14.36504760114283	187.2737152443038	0	1.300276961616545	0.2185730136069049	172.690094629554	172.908667643161	0.2023200792530349	159.4465232221663	7.32510205498125	76.21170319048126	0	1.272575307282309	0.07145716024390818	68.81514397525611	68.88660113550002	0.1620978946540438	65.18450733986504
0.05	372.2153000832448	373.7951814909714	0	0.806356012597451	-0.04684513287181416	1.626726540598408	1.579881407726593	0.003860440597250086	373.7951814909714	579.3135259738995	590.3320375092677	0	1.000287696312516	-0.06314974597695719	11.08166128134522	11.01851153536826	0.01832796745372618	590.3320375092677	5.389725878602007	38.88966526570936	0	1.225004315601836	0.009439598537717472	33.49049978856964	33.49993938710735	0.1107799227119882	38.88966526570936	5.040197707409949	56.72769458845485	0	1.27918933342322	0.01949964162524986	51.66799723941964	51.68749688104489	0.1709074745674491	56.72769458845484	3.661391488265382	6.002258345511874	0	1.004796720661209	0.007640090389583563	2.333226766856908	2.340866857246491	0.01900228419101812	6.002258345511874	4.734945450498589	26.89073421465273	0	1.207416490111766	-0.002576196504750118	22.15836496065889	22.15578876415414	0.09623580145161334	26.80198187865464	6.047141500671472	81.99149920423771	0	1.302335651516101	0.01644116583698661	75.92791653772926	75.94435770356624	0.205680289476096	79.56413703434914	38.75946529571928	67.91975129432336	0	1.165074805589905	0.009539693977921334	29.15074630462615	29.16028599860407	0.06857585214218211	62.35781360683293	13.65901376201724	16.51268678280381	0	0.8039587344534551	0.02610097966426029	2.82757204112231	2.85367302078657	0.003786531527235447	16.51268678280381	6.730230892079502	9.419631172820427	0	0.8940021793075847	0.04591776450312589	2.643482516237799	2.689400280740925	0.007813992045667066	9.419631172820427	1.377945409564647	80.89811917646914	0	1.457851628624993	0.04105283029591147	79.47912093660858	79.52017376690449	0.7137666613394482	80.89811917646914	5.875893990628662	8.570919424268133	0	0.9157379897285554	0.09458189289685776	2.600443540742612	2.695025433639469	0.009303809112103874	7.329991677204784	3.893399878171299	229.4959144867184	0	1.449870197417269	-0.008765322521957834	225.6112799310691	225.6025146085471	0.6696142786757771	228.3464291359694	401.5973410754913	411.1789514051154	0	0.986915820459653	-0.02671880749635711	9.608329137120476	9.58161032962412	0.01646547336115642	323.6367748246638	0.5795955870833054	2.952251669033771	0	1.178199070890119	-0.0006782852012938405	2.37333436715176	2.372656081950466	0.07617084800797277	2.952251669033771	6.835141203662175	38.0496349640386	0	1.191615248547608	0.01738331874116429	31.19711044163526	31.21449376037643	0.08480452475141927	34.53802649361035	6.788775270171967	40.0157529131513	0	1.199418765297507	0.01949177138281499	33.20748587159652	33.22697764297934	0.09026941975279291	36.37298960144708	0.672537597451484	15.58550604154903	0	1.364013245693168	0.01445190877773306	14.89851653531982	14.91296844409755	0.3369051205336169	15.58550604154904	10.42124397808363	10.55164949110897	0	0.7545475207200888	-0.0023208347857547	0.1327263478110965	0.1304055130253418	0.002540234823155977	10.55164949110897	526.8332444714557	532.257393832935	0	0.9298227134259043	0.1173168153419236	5.306832546137376	5.4241493614793	0.01041711573593621	532.257393832935	1074.384747288048	1095.298671624571	0	1.013046353872896	0.2301266633065671	20.6837976732164	20.91392433652296	0.02030076437357315	981.9484347412031	8.469406389296857	213.0462515584007	0	1.369208254000233	0.1027203938449409	204.4741247752589	204.5768451691039	0.3512032420230365	198.333079353325	9.01343486941264	396.0166875112438	0	1.43120926094647	0.3088188883547577	386.6944337534763	387.0032526418311	0.5767489253238381	384.5425996524007	307.4331231672038	342.2867423006143	0	1.022308300844935	-0.02446159399488962	34.8780807274054	34.85361913341051	0.02186443124586556	320.0535010449545	46.68708666404397	50.55601166446129	0	0.9830385530595867	-0.009850671949285706	3.878775672366598	3.868925000417312	0.01596165517406815	50.55601166446129	428.3493273419	669.7505262336491	0	1.261096425180428	-0.01560241260771523	241.4168013043568	241.4011988917491	0.1478726346092066	642.1389880613924	44.71139533764911	137.301687999624	0	1.099782031926123	-0.01706476438066172	92.60735742635551	92.59029266197484	0.0406619920037281	127.9035481886781	92.24732957329904	92.62061828960063	0	0.6366566212071024	0.008403306670031021	0.3648854096315616	0.3732887163015926	0.0009706058120289624	40.19605212093839	192.4898409235245	192.8173388777871	0	0.6240280543037461	-0.001225211168659591	0.3287231654313287	0.3274979542626691	0.0008744131897144729	75.95147770885487	430.3840730535625	437.1376917257265	0	0.9800987268687446	-0.008003315896088652	6.761621988060158	6.75361867216407	0.01558993182922637	354.462848554033	11.82640308021155	45.44093030580915	0	1.13664544899266	-0.007425958476189122	33.62195318407379	33.6145272255976	0.05461957146817385	38.80792550390922	2.650816521349357	3.18478882497001	0	0.800882078334525	-0.006749449025967858	0.5407217526466216	0.5339723036206537	0.003693730372930942	2.665340190577462	24.2449676005159	24.72872527034398	0	0.8219312201947782	-0.009258218374488501	0.4930158882025666	0.4837576698280782	0.004376748549154095	17.17609016174301	0.7895650324988214	2.264924773036856	0	1.105763581804447	-0.0001817852821424307	1.475541525820177	1.475359740538035	0.04265656412062202	2.257878372366639	319.2294620637675	320.6339362756018	0	0.7372484147531464	-0.07785530604187249	1.482329517876161	1.404474211834289	0.002207992791507154	235.6273789533168	14.38699446902058	188.0300514850487	0	1.300800384923021	0.2282171153367726	173.4148399006914	173.6430570160282	0.2031691755547615	160.1149149511238	7.333127237678442	76.41237027258757	0	1.27291912194949	0.07452568390367806	69.00471735100545	69.07924303490913	0.1625444452723566	65.36261612651703
0.052	371.6739308136865	373.2487415311045	0	0.8061287259182711	-0.04893734763419821	1.623748065052204	1.574810717418005	0.003853372274683557	373.2487415311045	579.450812390407	590.4483280095974	0	1.000075235825158	-0.06529508958265016	11.06281070877299	10.99751561919034	0.01829679047837777	590.4483280095974	5.389304099714201	38.90598625915683	0	1.225066769593593	0.009440668834091073	33.50724149060854	33.51668215944263	0.1108353009377431	38.90598625915683	5.041815991668203	56.78426237577663	0	1.279320552152081	0.02017253165826801	51.72227385245017	51.74244638410843	0.1710870108250311	56.78426237577663	3.516721621561326	5.860091823074737	0	1.004922417355565	0.007792263939238849	2.335577937574173	2.343370201513411	0.0190214326144743	5.860091823074737	4.706927179312535	26.85911716860336	0	1.207395004800253	-0.002365459346512993	22.15455544863734	22.15218998929083	0.09621925639320382	26.7704660238477	6.04876469073792	82.04949379846701	0	1.302427181971962	0.0171862454690015	75.98354286226008	76.00072910772909	0.205830975008555	79.62076130693623	39.30575177360611	68.47603379695039	0	1.165118986250923	0.009226130486272693	29.16105589285802	29.17028202334429	0.06860010499632337	62.86898644480165	13.65660616569399	16.51102105876607	0	0.8040213992148366	0.02541358775655547	2.829001305315521	2.854414893072077	0.003788445520530627	16.51102105876607	6.732984342887541	9.42856079039209	0	0.894274818375618	0.04629942546503658	2.649277022039513	2.695576447504549	0.007831120292956403	9.42856079039209	1.377130140131544	81.37246243738713	0	1.458595550942715	0.04177046936333589	79.95356182789224	79.99533229725559	0.7180274041230095	81.37246243738713	5.884015750067573	8.594761958957799	0	0.9164200241648119	0.09602861327052803	2.614717595619696	2.710746208890225	0.009354878508440074	7.352390199391908	3.881801890570724	229.363646792284	0	1.44980568048524	-0.01301380323008446	225.4948587049433	225.4818449017132	0.6692687404767181	228.2147214302104	402.7605138077677	412.3248993097666	0	0.9868089698991285	-0.03571872746049716	9.600104229459451	9.564385501998954	0.0164513786110643	324.5171605326194	0.5775736468023907	2.948700215601562	0	1.178141608453477	-0.001116592671606988	2.372243161470779	2.371126568799172	0.07613582636786094	2.948700215601562	6.826951364795597	38.06221708555024	0	1.191705211872867	0.01568637070726784	31.21957935004738	31.23526572075465	0.0848656030074692	34.55000471203907	6.781467354430846	40.03407026240001	0	1.199520753165376	0.01800275662269776	33.23460015134647	33.25260290796917	0.09034312573311035	36.39029018966187	0.673663482595985	15.66722874073507	0	1.364681983613591	0.01512229039588759	14.9784429677432	14.99356525813908	0.3387125235918733	15.66722874073507	10.64259307333499	10.77284966735457	0	0.7544576743328766	-0.002373245673807356	0.1326298396933823	0.130256594019575	0.002538387765014334	10.77284966735457	528.9761205967989	534.4298120998735	0	0.9303011201809575	0.1264499933733644	5.327241509701228	5.453691503074592	0.01045717777551383	534.4298120998735	1073.245624683708	1094.25363939776	0	1.013514125249186	0.2465534724215298	20.76146124163043	21.00801471405196	0.020376989727722	981.1220823875431	8.472943629865426	213.6394278484362	0	1.369566322679472	0.1057426537447766	205.060741564826	205.1664842185708	0.3522108106752928	198.893290132968	9.013036127315944	398.9205925254391	0	1.432142047572531	0.3165491101195886	389.5910072880036	389.9075563981232	0.581069121135669	387.3776432708128	304.7185838765135	339.5613531546301	0	1.02227640469287	-0.02640038594477439	34.86916966406135	34.84276927811658	0.02185884506314707	317.5037154103211	46.38562775894396	50.25136941310157	0	0.9829550521188426	-0.0104388934988758	3.876180547656487	3.865741654157611	0.01595097590585174	50.25136941310157	431.7376369873074	673.1017151663484	0	1.261077547750594	-0.01625974541861704	241.3803379244597	241.3640781790411	0.1478503000574148	645.3511702080147	44.71651136428665	137.2970331904223	0	1.099767462450147	-0.01603422566152752	92.59655605179717	92.58052182613564	0.04065724934161002	127.898953845164	92.96419127444665	93.33820434773702	0	0.6367028807776897	0.008988368298308368	0.3650247049920683	0.3740130732903767	0.0009709763417430255	40.52015494090598	192.9413795901163	193.2689414898889	0	0.6240217519805825	-0.001144115494790111	0.3287060152673769	0.3275618997725868	0.0008743675697790918	76.1251790835779	430.3833245476743	437.134955084835	0	0.9800618585003709	-0.007993532641373764	6.759624069802112	6.751630537160739	0.01558532532955834	354.4536837421023	11.82706177783904	45.43527566735172	0	1.136621535927403	-0.007304294562974043	33.61551818407565	33.60821388951268	0.05460911767507113	38.80279335377853	2.649104916684013	3.182438928321344	0	0.8007882771993564	-0.006978788794195176	0.5403128004315256	0.5333340116373304	0.003690936774910178	2.663240105934773	24.15539404185408	24.63817796898192	0	0.8217640771645417	-0.009568587398469754	0.4923525145263134	0.4827839271278436	0.004370859449340956	17.10946288396229	0.7883628149279133	2.263614433238026	0	1.105753415680571	-0.0001698224725317581	1.475421440782644	1.475251618310113	0.0426530925713543	2.256571979467317	319.7540725342647	321.1530182138113	0	0.7370124613669147	-0.08054986173528629	1.479495541281897	1.398945679546611	0.002203771462972591	235.9444710526617	14.40776103945496	188.8194191830141	0	1.301346263284819	0.2377412850898736	174.1739168584693	174.4116581435592	0.204058494137777	160.8126525385724	7.340930040309599	76.62132634600032	0	1.273277373259609	0.07758995613436363	69.20280634955635	69.28039630569072	0.1630110549132631	65.54811639001716
0.05399999999999999	371.1202049608093	372.6897790053758	0	0.8058914126764375	-0.05106992594335506	1.62064397050986	1.569574044566505	0.003846005841364926	372.6897790053758	579.5423634378504	590.5183077606796	0	0.9998557072169101	-0.06742232120126025	11.04336664403039	10.97594432282913	0.01826463192590779	590.5183077606796	5.388870867881733	38.92230056342983	0	1.22512922074905	0.009438897003079727	33.52399079854501	33.53342969554809	0.1108907043222968	38.92230056342983	5.043462470372046	56.84279857673039	0	1.279456276677953	0.02086190974187907	51.77847419661646	51.79933610635834	0.1712729104031931	56.84279857673039	3.389788668666241	5.735700010447267	0	1.005050515975344	0.007934871492257592	2.337976470288767	2.345911341781025	0.01904096676388987	5.735700010447267	4.683111252626325	26.8320860596781	0	1.207375492570584	-0.002121539552016904	22.15109634660379	22.14897480705178	0.09620423319735465	26.74352126650565	6.05024950964524	82.10975675828553	0	1.302522659403196	0.01789592314289646	76.04161132549739	76.05950724864029	0.2059882760234214	79.67960217720162	39.8182718038122	68.99806629982898	0	1.165161476673241	0.008819995287024769	29.17097450072975	29.17979449601677	0.06862343808631566	63.34870360784893	13.65403646114633	16.5091097040494	0	0.8040817561265547	0.0246946334767997	2.830378609426269	2.855073242903068	0.003790289931694017	16.5091097040494	6.73544621554398	9.437188977248686	0	0.8945494908757999	0.04661522229612425	2.655127539408581	2.701742761704705	0.007848414107424297	9.437188977248686	1.37613231337413	81.85734361405132	0	1.459351814788149	0.04243474373964514	80.43877655693754	80.48121130067719	0.7223849019551712	81.85734361405132	5.891611876972535	8.618239809441754	0	0.917111964790462	0.09734915103332395	2.629278781435895	2.726627932469219	0.00940697519546951	7.374511903962689	3.869679907013489	229.183849541005	0	1.449715198302338	-0.01751457690279886	225.3316842108943	225.3141696339915	0.6687844385784962	228.0356811466112	403.6187638144422	413.1629758621364	0	0.9866703901063737	-0.04523535793320684	9.589447405627434	9.544212047694227	0.0164331163672947	325.1486996444297	0.5754329130013681	2.944453179583498	0	1.178055146621177	-0.001581938654919071	2.370602205237049	2.36902026658213	0.0760831607891725	2.944453179583498	6.818136253205006	38.07162600583857	0	1.191785533974864	0.01383578162963858	31.23965397100392	31.25348975263356	0.08492017276299095	34.55904300582453	6.773572902687773	40.04941812855925	0	1.199614252271367	0.01636815438748769	33.25947707148399	33.27584522587148	0.09041074979699562	36.40483777655513	0.6747593723187811	15.75303496345458	0	1.365381232597195	0.01580098972761367	15.06247460140818	15.0782755911358	0.3406127589341922	15.75303496345458	10.87365427414443	11.0037621913177	0	0.7543658646764037	-0.002423377196346168	0.1325312943696179	0.1301079171732717	0.002536501717012458	11.0037621913177	531.1815099839757	536.6666849517733	0	0.9308159715046054	0.1358823210347018	5.34929264676285	5.485174967797551	0.01050046334084547	536.6666849517733	1066.75617424199	1087.864529038925	0	1.01401462711289	0.2634733034413157	20.84488149349406	21.10835479693537	0.02045886516006877	975.5109157819284	8.476097168826909	214.250783306429	0	1.369934683180985	0.1087107982910375	205.665975339311	205.7746861376021	0.3532503557229345	199.4706940878962	9.011338105311099	401.9158825450075	0	1.433097519581362	0.3240237335336642	392.5805207061628	392.9045444396964	0.5855279353845022	390.3019960402981	301.881725121135	336.7129104994949	0	1.022242043577337	-0.02838711118868153	34.85957248954857	34.83118537835989	0.02185282876987884	314.8387838089681	46.12017272814069	49.98257647396326	0	0.9828666848570745	-0.01103232418888915	3.873436070011465	3.862403745822576	0.01593968203131425	49.98257647396326	435.4197776500571	676.7453365616799	0	1.261057984514643	-0.01699674936445389	241.3425556609873	241.3255589116229	0.147827157662971	648.8436885931205	44.72146878343877	137.2928452409264	0	1.09975377732029	-0.01503499415736137	92.58641145164495	92.57137645748759	0.04065279505566845	127.8948100801722	93.70862766775794	94.08338001343461	0	0.636752268140615	0.009578870107384141	0.3651734755692825	0.3747523456766667	0.0009713720758093692	40.85729047518751	193.5049391550339	193.8325655269894	0	0.6240158796417297	-0.001063664018628022	0.3286900359741712	0.3276263719555432	0.0008743250643939814	76.34326784891769	430.3725197960331	437.1221193067415	0	0.9800249428373848	-0.008024668240292054	6.75762417894873	6.749599510708438	0.01558071428177644	354.4363203958918	11.82761792976032	45.42959449618683	0	1.136597984644856	-0.00720517642434474	33.60918174285085	33.60197656642651	0.05459882399277263	38.79764318097352	2.647422134917491	3.180104012633727	0	0.8006913344638711	-0.007208596164331345	0.539890473880567	0.5326818777162357	0.00368805181531509	2.661148231683503	24.08852047681811	24.57031105774379	0	0.8215914323932586	-0.009877654741437746	0.491668235667117	0.4817905809256793	0.00436478476376617	17.05848369668294	0.7872933726333464	2.262444642125529	0	1.105743932454499	-0.0001581616327099629	1.475309431124892	1.475151269492182	0.04264985447397484	2.255405706832141	320.2374289934492	321.6307931427898	0	0.7367685345365022	-0.08320726660081439	1.476571415941387	1.393364149340573	0.002199415854050656	236.2287538174178	14.42720013360489	189.6415804149824	0	1.301914261746308	0.2471001005017774	174.9672801808757	175.2143802813775	0.2049879819037664	161.5395393544358	7.348474357896667	76.83857040544257	0	1.273650016297576	0.08063975651786578	69.40945629102804	69.4900960475459	0.1634978303308222	65.74101002722939
0.05599999999999999	370.554298255961	372.1184689432866	0	0.8056438839352628	-0.05324184129614588	1.61741252862172	1.564170687325575	0.00383833719568829	372.1184689432866	579.5929621903273	590.5467743588576	0	0.9996291793527683	-0.06952624003024133	11.02333840856052	10.95381216853028	0.01823150721305763	590.5467743588576	5.388428763425046	38.93860767829806	0	1.225191653634118	0.009435341956411483	33.5407435729166	33.55017891487302	0.1109461191731295	38.93860767829806	5.045137082616746	56.90335617587475	0	1.279596618321973	0.02156850522201778	51.83665058803598	51.858219093258	0.1714653463532626	56.90335617587474	3.278518827903766	5.627005411814123	0	1.0051808540907	0.008067124212593728	2.340419459697763	2.348486583910357	0.01906086297787335	5.627005411814123	4.663257382918193	26.80945522657126	0	1.207358250770334	-0.001842348951969746	22.14804019260503	22.14619784365306	0.09619096004159824	26.72096259951011	6.05162067303232	82.17218427541036	0	1.302621873821357	0.01856400360023445	76.10199959877781	76.12056360237804	0.2061518611459384	79.74055816549453	40.30412529685729	69.49283553110197	0	1.165201824486804	0.008314156917780374	29.18039607732691	29.18871023424469	0.06864560193203409	63.80337417336325	13.6513251297968	16.50697609218512	0	0.8041397063546105	0.02394934181545961	2.831701620572856	2.855650962388315	0.003792061636656642	16.50697609218512	6.73760195183127	9.445490247482921	0	0.8948257967894327	0.0468624621776669	2.661025833473983	2.70788829565165	0.00786584914723521	9.445490247482921	1.374946008491068	82.35226524695371	0	1.46011941799994	0.04304152952171258	80.93427770894093	80.97731923846264	0.7268347775802098	82.35226524695371	5.898644577345812	8.64129084654671	0	0.9178128775122762	0.0985350851606768	2.644111184040221	2.742646269200898	0.009460042235896433	7.396300599138061	3.857022532541848	228.9538845032293	0	1.449597238635425	-0.02227246554816846	225.1191344362356	225.0968619706874	0.6681535908474594	227.8066810383544	404.2665279097505	413.7874833213473	0	0.9864982994524337	-0.05527461068416471	9.576230022280981	9.520955411596816	0.01641046617803813	325.6052498703992	0.5731599368315548	2.939464557407541	0	1.177937933589795	-0.002074814035514991	2.368379434611501	2.366304620575986	0.07601182220080563	2.939464557407541	6.808676157036275	38.07762077789553	0	1.191855366974316	0.01182704769925958	31.25711757315999	31.26894462085925	0.08496764486730855	34.56491727382616	6.765072257601109	40.06155271445916	0	1.199698457879143	0.01458321692365441	33.28189723993439	33.29648045685805	0.09047169556099002	36.4164054583065	0.6758178527482277	15.84302347020836	0	1.366111346935336	0.01648706403539594	15.15071855342473	15.16720561746013	0.3426082488354867	15.84302347020836	11.11316967825119	11.24312947011238	0	0.7542721830805345	-0.002471022489610878	0.1324308143507959	0.1299597918611851	0.002534578641096843	11.24312947011238	533.448383570243	538.9670500402993	0	0.9313684352046783	0.1456105060803121	5.373055963976046	5.518666470056358	0.01054710985239968	538.9670500402993	1059.040029948973	1080.255194759504	0	1.014548819488493	0.2808784891882958	20.93428632134192	21.21516481053022	0.02054661434291586	968.8116793641478	8.478840305062798	214.8801045491892	0	1.370313133989138	0.1116159814409331	206.2896482626855	206.4012642441264	0.3543215717161162	200.0650914621791	9.00829794286145	405.0017396181003	0	1.434074871537403	0.3312147627578213	395.662226912481	395.9934416752388	0.5901242537886894	393.3148664626883	298.8566476965581	333.6755032492818	0	1.022205159556712	-0.03041804187875966	34.84927359460242	34.81885555272365	0.02184637258089818	311.9970791688228	45.88224734585601	49.74115964778072	0	0.9827734157335151	-0.01162915406228437	3.870541455986992	3.858912301924708	0.01592777032648176	49.74115964778072	439.3751613317181	680.6606149153513	0	1.261037641013411	-0.01781916719370501	241.3032727508269	241.2854535836333	0.1478030960923216	652.5966183503969	44.72619593217382	137.2890185783322	0	1.099740944437646	-0.01407697356495276	92.57689961972329	92.56282264615834	0.04064861860528386	127.8910179769605	94.48192077775307	94.85742568241088	0	0.6368048076811826	0.0101730986017235	0.3653318060560809	0.3755049046578044	0.0009717932395135113	41.20805262196178	194.1732955926786	194.500986331169	0	0.6240104322346774	-0.0009844751488483838	0.3286752136392505	0.3276907384904021	0.0008742856365515899	76.60289102487823	430.3503942638287	437.0979038597627	0	0.9799877794103011	-0.008101866132434469	6.755611462066511	6.747509595934077	0.01557607366166476	354.4096829316765	11.82803870183165	45.42382936074845	0	1.136574716512031	-0.007131996062540143	33.60292265497934	33.5957906589168	0.05458865597262661	38.79242494210067	2.645690495177752	3.177706918963578	0	0.8005912470698049	-0.007438367488899411	0.5394547912747256	0.5320164237858263	0.003685075619025081	2.659000001844575	24.04042205561704	24.52120074572562	0	0.8214133165956625	-0.01018457204332785	0.4909632621519093	0.4807786901085815	0.004358526361382575	17.02041980175925	0.7862080383108476	2.261266379934438	0	1.105735111561015	-0.0001469105103622125	1.475205252133952	1.47505834162359	0.04264684275405419	2.254230998037552	320.6493129734585	322.0370549617584	0	0.7365167605053621	-0.08581721082233586	1.473559199122249	1.387741988299914	0.002194929029128865	236.4580899550722	14.4451662581638	190.4961647294673	0	1.302503940540221	0.256249562040226	175.7947489092633	176.0509984713035	0.205957426845388	162.2952614220494	7.355720122475579	77.06407495968061	0	1.274036959443596	0.08366548521134506	69.62468935199369	69.70835483720504	0.1640048237631839	65.94127551534216
0.058	369.9762655329379	371.5348650382685	0	0.805385954350655	-0.05545260135637878	1.614052106686981	1.558599505330602	0.003830362463035324	371.5348650382685	579.6070022909997	590.5381365020141	0	0.9993957368173144	-0.07160254761263984	11.00273675862704	10.9311342110144	0.01819743412961937	590.5381365020141	5.387985638196432	38.95491470123545	0	1.225254060615157	0.009431302371080778	33.55749776066793	33.56692906303901	0.1110015386991417	38.95491470123545	5.046844424270919	56.96599595861315	0	1.279741694223297	0.02229334577096329	51.89685818857127	51.91915153434223	0.1716645011397269	56.96599595861315	3.181003288785334	5.532095432117641	0	1.005313257557379	0.008188372802337109	2.34290377052997	2.351092143332307	0.01908109572212393	5.532095432117641	4.646489619965213	26.79040642635422	0	1.207343594583655	-0.001525870400436305	22.14544267678944	22.143916806389	0.09617967879333192	26.70197452505544	6.052826974636453	82.23657594291159	0	1.302724581592594	0.01918430413617135	76.16456466413895	76.18374896827513	0.2063213429563364	79.80343392231117	40.76929812178782	69.96620644669675	0	1.165239544099244	0.007701628680718497	29.1892066962282	29.19690832490892	0.06866632852656936	64.23837702737936	13.64850022560406	16.50465256329334	0	0.8041951658504385	0.02318399520331352	2.83296834248596	2.856152337689274	0.003793757962122608	16.50465256329334	6.739443071624077	9.453445809791882	0	0.8951033229619458	0.04703942287506987	2.666963315292735	2.714002738167805	0.007883400023935939	9.453445809791882	1.373569087278022	82.85667811198564	0	1.460897290490748	0.04358741085998652	81.43952161384763	81.48310902470762	0.7313721485389927	82.85667811198564	5.905085479045847	8.663862615342502	0	0.9185217742833749	0.09957975910407078	2.659197377192584	2.758777136296654	0.009514017282506299	7.417708147068313	3.843825759496458	228.6711150743528	0	1.449450262567754	-0.02729162633419804	224.8545809411905	224.8272893148563	0.6673683960743529	227.5250954973796	404.816084956455	414.310569465111	0	0.9862908994857507	-0.06584036776205777	9.560324876418028	9.494484508655971	0.01638321005975009	325.9746923769694	0.5707654406681856	2.933712604953987	0	1.177788188977741	-0.002595617324764518	2.365542781610566	2.362947164285801	0.07592078139864301	2.933712604953987	6.798560097483403	38.07996447615737	0	1.1919138405516	0.009656422819877187	31.27174795585409	31.28140437867397	0.08500741530225397	34.56740694421173	6.755953340102488	40.07023207871043	0	1.199772541355476	0.01264390591144151	33.3016348326965	33.31427873860794	0.09052534915743637	36.42476787385637	0.6768377740903072	15.93729912131828	0	1.366872641635813	0.01717971835172729	15.24328162887625	15.26046134722798	0.3447014085147088	15.93729912131828	11.36020403214659	11.49001652961962	0	0.7541767280743304	-0.002516012180615402	0.132328509653651	0.1298124974730356	0.002532620642865552	11.49001652961962	535.7739736761032	541.32820882355	0	0.9319596670761279	0.155631706922032	5.398603440524746	5.554235147446778	0.01059725860264857	541.32820882355	1050.377267842951	1071.705939614072	0	1.01511764866265	0.2987626759709516	21.02990909514975	21.32867177112071	0.02064046632457269	961.2753891822781	8.481156089231039	215.5271442300825	0	1.370701445717073	0.1144508211417121	206.9315373197097	207.0459881408514	0.3554240756055145	200.6762502693535	9.003890918676937	408.177109737785	0	1.435073221842498	0.3380991305320565	398.835119688576	399.1732188191081	0.5948565755886644	396.4152324380928	295.568890153642	330.3746597121366	0	1.022165699510933	-0.03248921790222907	34.83825877639683	34.8057695584946	0.02183946759271308	308.9089719365015	45.66332049219886	49.51858934685653	0	0.9826752241898429	-0.01222755255293454	3.867496407210602	3.855268854657667	0.01591523956351364	49.51858934685653	443.5841351059875	684.8276958984177	0	1.261016415550599	-0.01873281176958508	241.2622936041998	241.2435607924302	0.1477779955428029	656.590917405373	44.73066482939088	137.2854841805319	0	1.099728922777724	-0.01317060704653236	92.56798995818758	92.55481935114105	0.04064470655557	127.8875125100549	95.28647714478865	95.66274623531505	0	0.6368605146579432	0.010769336055209	0.3654997544712014	0.3762690905264104	0.000972239987186984	41.57352381900044	194.9400875645616	195.2678418791964	0	0.6240054013014161	-0.0009072104638878089	0.3286615250986979	0.3277543146348101	0.0008742492246352243	76.9015345052763	430.3155973443463	437.0609406473186	0	0.9799501435727879	-0.008230466916222793	6.753573769888567	6.745343302972343	0.01557137545726955	354.3726202868619	11.82832415219398	45.41795258172507	0	1.136551641655359	-0.00708827904590978	33.59671670857701	33.5896284295311	0.05457857428191715	38.78711386161951	2.643982380327432	3.175320522630281	0	0.8004880184435051	-0.00766765780986038	0.5390058001127099	0.5313381423028496	0.003682008510509107	2.656856410401307	24.00725802719608	24.48700731672493	0	0.8212297748170131	-0.01048857348325321	0.4902378630121036	0.4797492895288504	0.004352086630516542	16.99259897635894	0.7851236285039335	2.260096029272324	0	1.105726926030823	-0.0001361828965835368	1.475108583664974	1.47497240076839	0.04264404815649576	2.25306418436498	320.9577574764533	322.3398487551107	0	0.7362572952720401	-0.08837002784440361	1.47046130650181	1.382091278657407	0.002190314586461223	236.6090951557335	14.46153406039275	191.3826884701949	0	1.303114758571054	0.2651471721276658	176.6560072376745	176.9211544098022	0.2069664589710307	163.0794038343452	7.362637959086173	77.29780194760829	0	1.274438067344843	0.0866581681838783	69.84850582033825	69.93516398852212	0.1645320358884771	66.14888156528563
0.06	369.3860550281414	370.9389139758514	0	0.8051174397346483	-0.05770218941720643	1.610561137127343	1.552858947710136	0.003822077923332152	370.9389139758514	579.5883623316507	590.496288128023	0	0.9991554769603216	-0.07364781155872729	10.98157360793106	10.90792579637233	0.01816243237967171	590.496288128023	5.387546174281559	38.97122830006626	0	1.225316443421522	0.009428305603943209	33.57425382018076	33.5836821257847	0.1110569644165692	38.97122830006626	5.04858667449872	57.03078023868753	0	1.279891629249878	0.02303773038354295	51.95915583380526	51.9821935641888	0.1718705693790105	57.03078023868753	3.09560585373944	5.449330039058252	0	1.00544754279697	0.008298106648952301	2.34542607866986	2.353724185318812	0.0191016379243532	5.449330039058252	4.632779214924277	26.77497157180898	0	1.207331856355303	-0.001170173442594254	22.1433625303273	22.1421923568847	0.09617064452738873	26.68658889769029	6.053923695759003	82.30281711770166	0	1.302830505543986	0.01975066689399649	76.22914275504866	76.24889342194265	0.2064962778292764	79.86811719347473	41.21568058705686	70.41994094301768	0	1.165274117464478	0.006975611643069684	29.19728474431776	29.20426035596083	0.06868533178040025	64.65532358676103	13.64559193428263	16.5021750199123	0	0.8042480681428309	0.02240590515038189	2.834177180479288	2.85658308562967	0.003795376772574291	16.5021750199123	6.740963667425324	9.461040172924614	0	0.8953816488531623	0.04714534473177482	2.672931160767516	2.720076505499291	0.007901040653969715	9.461040172924614	1.371999725821614	83.36998396827833	0	1.461684306987689	0.04406967239534586	81.95391457006137	81.99798424245672	0.7359916830613492	83.36998396827833	5.9109112951006	8.685908207231273	0	0.9192376257626197	0.1004782692078346	2.674518642922839	2.774996912130673	0.009568833366561487	7.438690978820712	3.830081863458014	228.3329091872822	0	1.449272708728678	-0.03257543876038441	224.5354027625846	224.5028273238242	0.6664210752404762	227.1883034684366	405.342083805791	414.8067567007831	0	0.9860463822387797	-0.07693424057072376	9.541607135562868	9.464672894992145	0.0163511340911781	326.3152703886645	0.5682378667528182	2.927153600757863	0	1.177604110058186	-0.003144643492503423	2.362060377497548	2.358915734005045	0.07580901557328512	2.927153600757863	6.787775073016054	38.07841472658315	0	1.19196006618741	0.007320966753773507	31.28331868681332	31.2906396535671	0.08503886854667737	34.56628641209319	6.746202758671548	40.07520849761254	0	1.199835654138374	0.01054693591146001	33.31845880302953	33.32900573894099	0.0905710825214668	36.42969429375903	0.6778130707274368	16.03596254299497	0	1.367665398941552	0.01787829353650083	15.34027117873103	15.35814947226753	0.346894665535088	16.03596254299497	11.6139732299549	11.74363951319481	0	0.7540796039666043	-0.002558212997178246	0.1322244962370871	0.1296662832399088	0.00253062994164316	11.74363951319481	538.1568864624705	543.7488390792104	0	0.9325908123914942	0.1659433387394597	5.426009278000427	5.591952616739887	0.01065105524656796	543.7488390792104	1041.276928456592	1062.726038514273	0	1.015722049521852	0.3171204820038223	21.13198957567755	21.44911005768137	0.02074065642578507	953.3585494575403	8.483028668157406	216.1916196500704	0	1.371099366094874	0.1172093484925633	207.5913816334204	207.708590981913	0.3565574193107895	201.3039050923331	8.998104583648665	411.4407298740582	0	1.43609162739629	0.3446585939226208	402.0979666964869	402.4426252904095	0.5997230627709144	399.601867646467	292.0442440900993	326.836162976564	0	1.022123615439418	-0.03459643616107025	34.82651532262572	34.79191888646466	0.02183210583621122	305.598575192248	45.45884054920156	49.31031599761359	0	0.9825721048259157	-0.0128256658588001	3.864301114270829	3.851475448412029	0.01590209052670593	49.31031599761359	448.0539109632795	689.2535760497249	0	1.260994199085004	-0.01974353461474218	241.2194086210601	241.1996650864453	0.1477517276301813	660.8332869700657	44.73479655342618	137.2821146222797	0	1.099717661922896	-0.01232686357027099	92.55964493242384	92.54731806885357	0.04064104242584742	127.8841740830134	96.1243472517525	96.50139046047127	0	0.6369193951745208	0.01136585668912175	0.3656773520296528	0.3770432087187746	0.0009727124018626193	41.95463233914732	195.799805364258	196.1276217301629	0	0.6240007747553344	-0.0008325714265214426	0.3286489373313878	0.3278163659048663	0.000874215740807729	77.23701831333858	430.2667654114469	437.0098470376756	0	0.9799117856323775	-0.00841598633963259	6.751497612568376	6.743081626228744	0.01556658856572996	354.3239649866954	11.82843883717464	45.41189773347443	0	1.136528658535684	-0.00707767707881269	33.5905365733786	33.58345889629979	0.0545685345220524	38.78165192791916	2.64221004689026	3.17285754226703	0	0.8003816577042675	-0.007896078174499759	0.5385435735512691	0.5306474953767694	0.00367885098950905	2.654644447113055	23.9870058181029	24.46570920586796	0	0.8210408649857504	-0.01078897181360937	0.4894923595786776	0.4787033877650683	0.00434546842378383	16.97361272418414	0.7838569690162043	2.258749896605083	0	1.105719342144367	-0.0001260984746729183	1.475019026063551	1.474892927588878	0.04264145912765399	2.251722143372069	321.1574112251956	322.5338350350738	0	0.7359903226816367	-0.09085667474064102	1.467280484618782	1.376423809878141	0.002185576617133825	236.6779555806515	14.47617930616894	192.30053626444	0	1.303746076926599	0.2737518831301413	177.5506050751409	177.8243569582711	0.2080145509635915	163.8914349301629	7.369194133068171	77.53968883910626	0	1.274853163809387	0.08960941324899993	70.08088529278909	70.17049470603808	0.1650794186456598	66.36377526395957
0.062	368.7835297645513	370.3304768990139	0	0.8048381550753568	-0.05999095877983766	1.606938093242499	1.546947134462662	0.003813479953513867	370.3304768990139	579.5405836345633	590.4247860441926	0	0.9989085072129368	-0.07565936644706317	10.95986177607642	10.88420240962936	0.01812652316556657	590.4247860441926	5.387119698728307	38.98756289537474	0	1.225378814574892	0.009428084890905372	33.59101511175552	33.60044319664643	0.1111124074406187	38.98756289537474	5.050370026614602	57.09777995441829	0	1.280046557615637	0.02380318101340686	52.02360674679029	52.04740992780369	0.1720837602004158	57.09777995441829	3.020826506652944	5.377205362632726	0	1.005583518979357	0.008395945270929669	2.347982910708852	2.356378855979782	0.01912246129639906	5.377205362632726	4.621527454951019	26.76261541436398	0	1.207323384760328	-0.0007734300882282813	22.14186138950119	22.14108795941296	0.09616412493576955	26.67427228540641	6.054801048637882	82.3706073377457	0	1.30293933512334	0.02025696463865857	76.29554932446915	76.31580628910781	0.206676165847338	79.93431527195619	41.64159609489331	70.85222680411289	0	1.165304995080662	0.006129537542001083	29.20450117167758	29.21063070921958	0.06870230810925476	65.05254334376971	13.64263744097411	16.49958778549723	0	0.8042983669916597	0.02162334119696212	2.835327003326156	2.856950344523118	0.003796916553134108	16.49958778549723	6.74216353918109	9.468264341182415	0	0.8956603520543184	0.04718037557571347	2.678920426425611	2.726100802001325	0.007918744600912533	9.468264341182415	1.370239434139372	83.89154463893777	0	1.462479299171201	0.04448625316316249	82.47681895163524	82.5213052047984	0.7406876549120373	83.89154463893777	5.916107437313117	8.707389987907252	0	0.9199593734514663	0.1012273609458103	2.690055189648326	2.791282550594136	0.009624419678177362	7.459213332223401	3.815790204189802	227.9366659649023	0	1.449062998340086	-0.03812637541526483	224.1590021361278	224.1208757607125	0.6653039181814188	226.7937149859596	405.8882402915077	415.3196403285127	0	0.9857629385060749	-0.08855531619210845	9.519955353197217	9.431400037005108	0.01631403015347202	326.6608653136642	0.5655869018544343	2.919765606085558	0	1.177383878831838	-0.003722072343351963	2.357900776574476	2.354178704231124	0.07567551549252514	2.919765606085558	6.776316514304995	38.07273551732741	0	1.191993141646294	0.004818577213029175	31.29160042580938	31.29641900302241	0.08506138117460137	34.56133579680314	6.735814403012978	40.07623837636645	0	1.1998869319151	0.00828980094610178	33.33213417240736	33.34042397335347	0.09060825690026246	36.43095766363762	0.6787433779795971	16.13912147206101	0	1.368489873833914	0.01858224106614302	15.44179585301527	15.46037809408141	0.3491904768358829	16.13912147206101	11.87358813515584	12.00310950547296	0	0.7539809195374416	-0.002597524246760967	0.1321188945638835	0.1295213703171225	0.002528608842953417	12.00310950547296	540.5948334441867	546.226726317986	0	0.9332630062248757	0.1765427632506567	5.455350110548747	5.631892873799404	0.01070865021414746	546.226726317986	1031.74260062546	1053.319322233324	0	1.016362946831686	0.3359469263824263	21.24077468148142	21.57672160786385	0.02084742699254314	945.0643928761029	8.48445075172463	216.8732268134665	0	1.371506624545364	0.1198868610168469	208.268889200725	208.3887760617418	0.3577211012895926	201.9477702560596	8.990941677901613	414.7911620389945	0	1.437129097331639	0.3508793359223186	405.4493410251706	405.8002203610929	0.6047215871191042	402.8733747558734	288.3580779159533	323.1353747763597	0	1.022078864774531	-0.03673523896320185	34.8140320993696	34.77729686040639	0.02182428033174199	302.136359038588	45.2645406645032	49.11207531581601	0	0.9824640676219387	-0.01342161042838649	3.860956261741193	3.847534651312807	0.01588832603316574	49.11207531581601	452.8140618058377	693.9675987238008	0	1.260970875171207	-0.02085718644654128	241.1743941044097	241.1535369179631	0.1477241553355572	665.3518529878389	44.73856661471196	137.2788291420676	0	1.099707101614591	-0.01155721288671203	92.55181974024234	92.54026252735562	0.04063760654439313	127.8809263949713	96.99913519870537	97.37696071940358	0	0.6369814461101183	0.01196091782044588	0.3658646028777702	0.3778255206982161	0.0009732104945697887	42.35298265076814	196.7476644867986	197.0755405996536	0	0.6239965366846428	-0.0007612940701188575	0.328637406925083	0.3278761128549641	0.0008741850695912893	77.60744644358347	430.2024617258809	436.9431657645428	0	0.9798724301225432	-0.008664084324772324	6.749368122986595	6.740704038661822	0.01556167870867648	354.2624842971174	11.8283862356314	45.40563397672322	0	1.136505653557507	-0.007103957189195646	33.58435169828101	33.57724774109182	0.05455848706212153	38.77601136915884	2.64047314043305	3.170418059227151	0	0.8002721789552655	-0.00812328841752033	0.5380682072116214	0.5299449187941011	0.003675603709224076	2.652447877821857	23.97957173025824	24.45721370245582	0	0.8208466566237482	-0.01108514771936788	0.4887271199169566	0.4776419721975887	0.004338675008684362	16.96339161999132	0.7826534205214137	2.257472734241039	0	1.105712319100276	-0.0001167825375495892	1.474936096257176	1.474819313719626	0.04263906170234182	2.250448865338456	321.2802617827531	322.6510129097258	0	0.7357160526894129	-0.09326865842873691	1.464019785401452	1.370751126972715	0.002180719667123511	236.6882645176401	14.48899684186018	193.2489785210541	0	1.304397161992227	0.2820238769696774	178.4779578022242	178.7599816791939	0.2091010178952444	164.7307211188141	7.375365193958707	77.78966411684783	0	1.275282034269951	0.09251130291541949	70.3217876199737	70.41429892288913	0.1656468774606545	66.58589534819644
0.06399999999999999	368.1684982984718	369.7093602657467	0	0.8045479130282043	-0.06231950411972329	1.603181471394681	1.540861967274958	0.00380456498524606	369.7093602657467	579.4667872479979	590.3267668309505	0	0.9986549427187836	-0.07763518380089719	10.93761476675357	10.85997958295267	0.01808972882106711	590.3267668309505	5.386712573788953	39.0039333749414	0	1.22544119867516	0.009432550481135437	33.60778825067131	33.61722080115244	0.1111678896533196	39.0039333749414	5.052198114531388	57.16706863291172	0	1.280206624198087	0.02459138357218454	52.09027913480815	52.11487051838034	0.1723042992200862	57.16706863291172	2.95538436043877	5.314436667477303	0	1.005720990065961	0.008481625885990692	2.350570681152544	2.359052307038534	0.01914353663724918	5.314436667477303	4.613128325394283	26.75379803601222	0	1.207318543854005	-0.0003339307040138365	22.14100364132195	22.14066971061794	0.09616039965713914	26.66548330374529	6.055607635884932	82.43988376226174	0	1.303050726580703	0.02069710371490936	76.36357902266191	76.38427612637682	0.2068604507408963	80.00196591130965	42.04762803097452	71.26350493359969	0	1.165331597162809	0.005157111763956398	29.21071979086122	29.21587690262518	0.06871693713813826	65.43043406443716	13.63967561717512	16.49693825582812	0	0.8043460388759938	0.020845437281218	2.836417201371783	2.857262638653001	0.003798376487385353	16.49693825582812	6.743044615349258	9.47511226682091	0	0.8959390134791885	0.04714549143944628	2.684922160032205	2.732067651471652	0.007936485402440088	9.47511226682091	1.368289727789992	84.42068447458951	0	1.46328106699295	0.0448356812663662	83.00755906553316	83.05239474679952	0.7454539959922057	84.42068447458951	5.920663409186337	8.728275050889499	0	0.9206859410848725	0.1018252782104246	2.705786363492735	2.80761164170316	0.00968070232237425	7.479243403082112	3.800948224597161	227.4798240927988	0	1.448819540944779	-0.04394586583635897	223.722821734038	223.6788758682017	0.664009334748325	226.3387795242587	406.4857801435926	415.8803327869247	0	0.9854387668688055	-0.1006999030762979	9.495252546408453	9.394552643332155	0.01627169777691398	327.0355125833839	0.5628025089834277	2.911507747740771	0	1.177125669739257	-0.00432795683864852	2.353033195595992	2.348705238757343	0.07551929318520503	2.911507747740771	6.764178607161821	38.0626889262702	0	1.19201215559422	0.002148013276635456	31.29636230583174	31.29851031910837	0.085074325609727	34.55233347006912	6.724781508122534	40.07307567592112	0	1.199925498909099	0.005870792195679139	33.34242337560291	33.34829416779859	0.09063622650945756	36.42832866442776	0.6796236798417828	16.24688101266992	0	1.369346298471513	0.01929109131901027	15.54796624150912	15.56725733282813	0.3515913432206552	16.24688101266992	12.13832826612091	12.2677062211547	0	0.7538807868608643	-0.002633873275368612	0.1320118283091602	0.1293779550337916	0.002526559713800704	12.2677062211547	543.0861101384119	548.760242237795	0	0.933977372661736	0.187426922758995	5.486705176624075	5.67413209938307	0.01077019904753817	548.760242237795	1021.839300071666	1043.551055930095	0	1.017041255484969	0.3552367471055442	21.35651911132283	21.71175585842838	0.02096102800696453	936.4512520850482	8.485415092843628	217.5716377453876	0	1.371922936274195	0.1224797286576595	208.9637429238864	209.086222652544	0.3589145768971996	202.6075374063804	8.982413594866358	418.2268155876642	0	1.438184605589687	0.3567514204408018	408.8876505723571	409.2444019927979	0.6098497740366711	406.2282071983877	284.5246739558227	319.2866058153355	0	1.022031511435133	-0.03889586466673646	34.80082772417955	34.76193185951281	0.02181600275030786	298.535713515795	45.07525589972405	48.91870546914922	0	0.982351138209525	-0.01401346497739585	3.85746303440257	3.843449569425174	0.01587395095841703	48.91870546914922	457.8715537573064	698.9764864414661	0	1.260946319942208	-0.02207957416033746	241.1270122583201	241.1049326841597	0.1476951330041534	670.153052577575	44.74189664143756	137.2754850433458	0	1.099697171326613	-0.01087359452055835	92.54446199642877	92.5335884019082	0.04063437590993354	127.8776352685384	97.91477741061543	98.29339164317085	0	0.637046655006863	0.01255274886864032	0.3660614836867792	0.3786142325554195	0.0009737342032532741	42.77032551302705	197.7794301849495	198.1073629219929	0	0.6239926671824321	-0.0006941425712545834	0.3286268796146588	0.3279327370434042	0.0008741570666390937	78.01113743284766	430.1212500527697	436.8594385509796	0	0.9798317752055404	-0.008980529410752747	6.747169027620647	6.738188498209894	0.01555660836506638	354.1869398306184	11.82813243644505	45.399089665036	0	1.136482500710528	-0.007170989305322915	33.57812821789627	33.57095722859095	0.05454837688708814	38.77012940878355	2.638699969800305	3.167930798379873	0	0.8001596006680451	-0.008348987819627564	0.5375798163991947	0.5292308285795672	0.003672267457318375	2.650207102529817	23.9844326650397	24.46099868300492	0	0.8206472297364277	-0.01137653602249671	0.4879425539877195	0.4765660179652228	0.004331710024644957	16.96156838616745	0.7814526491603427	2.256203507552129	0	1.105705808699428	-0.0001083656361447328	1.474859224027931	1.474750858391786	0.04263683939607765	2.249183504907717	321.3429739048713	322.7080585118617	0	0.7354347198369338	-0.09559793627631222	1.460682543266746	1.365084606990434	0.002175748703185949	236.6523588060078	14.49988031430966	194.2271496629388	0	1.305067188065182	0.2899242651618023	179.4373450834674	179.7272693486292	0.2102250158361329	165.5965082097825	7.381122251870707	78.04763207894021	0	1.275724427769648	0.09535625680185865	70.57115357026764	70.6665098270695	0.1662342728100791	66.81515921450305
0.06599999999999999	367.5407451507415	369.0753464138868	0	0.80424652315643	-0.06468852000211038	1.599289783147353	1.534601263145242	0.003795329486268892	369.0753464138868	579.3698436025865	590.2051164740725	0	0.9983949045106106	-0.07957372420906024	10.91484659569503	10.83527287148597	0.01805207252680335	590.2051164740725	5.386335089633079	39.02036224321107	0	1.225503633446617	0.009443756776191725	33.6245833968018	33.63402715357799	0.1112234446615165	39.02036224321107	5.054077735334431	57.23872845079498	0	1.280371985374441	0.02540412263881249	52.15924659282174	52.18465071546055	0.1725324298755443	57.23872845079498	2.898109432698681	5.259850146183044	0	1.005859756586196	0.008554988606449262	2.353185724877914	2.361740713484364	0.01916483409737921	5.259850146183044	4.606641279769093	26.74764742407311	0	1.207317711965245	0.0001498999426951332	22.14085624436132	22.14100614430401	0.09615975949868596	26.65935287320037	6.056174030477927	82.51024473819666	0	1.303164303162905	0.02106502644035691	76.43300568127837	76.45407070771873	0.2070485198450248	80.07067794155384	42.43949416655126	71.65934416304286	0	1.165353315046217	0.004052356778483055	29.21579763971311	29.2198499964916	0.06872888255485003	65.79410136704735	13.63675127088278	16.4942810909922	0	0.8043910851916101	0.02008208213053525	2.837447737978892	2.857529820109427	0.003799756526265367	16.4942810909922	6.74361365580691	9.481583557404848	0	0.8962172219428767	0.04704240183301878	2.690927499764918	2.737969901597936	0.007954236863482369	9.481583557404848	1.366154820526461	84.95669810994613	0	1.464088388471463	0.04511699712214785	83.54542629229752	83.59054328941967	0.7502843425054455	84.95669810994613	5.924575833555583	8.748538255138499	0	0.9214162446062125	0.1022715834292969	2.721690838153618	2.823962421582915	0.009737604998381163	7.498755986506382	3.785560529922284	226.9598901557667	0	1.448540741065113	-0.05003415851108784	223.2243637843555	223.1743296258444	0.66252991155402	225.8210142131322	407.1891200115905	416.5431460722685	0	0.9850720837034245	-0.113361286331993	9.467387347009966	9.354026060677974	0.01622394611355489	327.481458546582	0.559894566090122	2.902360125918771	0	1.176827658223695	-0.004962211731356281	2.347427771560005	2.342465559828649	0.07533939021486301	2.902360125918771	6.751363655971987	38.04804593392331	0	1.19201619233323	-0.0006910877270691932	31.29737336567839	31.29668227795132	0.08507707401971039	34.53906591048712	6.713104236544656	40.0654808969552	0	1.199950472247634	0.003289009375842881	33.3490876510347	33.35237666041054	0.09065434231258178	36.42158391569954	0.6804538870349703	16.35935361237079	0	1.370234884828656	0.02000441827986167	15.65889530705596	15.67889972533582	0.3540998191558356	16.35935361237079	12.40740525146802	12.53664146438975	0	0.7537793203434371	-0.002667210384120023	0.1319034233058533	0.1292362129217333	0.002524484962487599	12.53664146438975	545.6282939040121	551.3470422722547	0	0.9347350222544318	0.1985919455433237	5.520156422699337	5.718748368242661	0.01083586260463136	551.3470422722547	1011.591342670949	1033.445812043848	0	1.017757879107337	0.3749836602246465	21.47948571267423	21.85446937289887	0.02108171744897576	927.5409447034281	8.485921123058828	218.2865116234448	0	1.372348005513081	0.124985172768692	209.6756053276172	209.8005905003859	0.3601372664885568	203.2828859345939	8.972542613867208	421.7459729524317	0	1.439257101401758	0.362268160910198	412.4111621776543	412.7734303385645	0.6151050385409871	409.6646942571222	280.5192835207573	315.26503905669	0	1.02198132349628	-0.04108285040011327	34.78683838633281	34.74575553593269	0.02180723309013316	294.7734317042341	44.8849773473671	48.72420121040894	0	0.9822333582222796	-0.01459926255574841	3.853823125597591	3.839223863041842	0.01585897227078009	48.72420121040894	463.2082903224053	704.2618852132061	0	1.260920402152963	-0.02341641675271176	241.0770113075536	241.0535948908009	0.1476645064185849	675.2192797629012	44.74475207801773	137.2719751371471	0	1.099687789872097	-0.01028838287315915	92.53751144200255	92.5272230591294	0.04063132406398572	127.87419941476	98.87733926801415	99.25674675076284	0	0.6371149998845206	0.01313953973349103	0.3662679430152008	0.3794074827486918	0.0009742833910772431	43.20934056899414	198.8924289341788	199.2204143221276	0	0.6239891422188739	-0.0006319019857694678	0.3286172899346383	0.3279853879488688	0.0008741315578110679	78.44702234092337	430.0216411690026	436.7571526373994	0	0.9797894922729188	-0.009371160294748415	6.744882628691543	6.735511468396794	0.01555133673002052	354.0960441457482	11.82767708524929	45.39222322457626	0	1.136459061259256	-0.007282733124347945	33.57182887245131	33.56454613932696	0.05453814346766572	38.76396879283582	2.63696606442275	3.165471693653295	0	0.8000439452273105	-0.008572904794274108	0.53707853402482	0.5285056292305459	0.003668843141720602	2.647985684759068	24.000473095502	24.47594959517445	0	0.820442674010794	-0.01166261036214762	0.4871391100345978	0.4754764996724501	0.004324577450948453	16.96736528196864	0.7803519631706656	2.255038728568325	0	1.10569975505418	-0.000100983182029681	1.474787748579689	1.47468676539766	0.04263477310584616	2.248022273094919	321.3444624152585	322.7038979675319	0	0.7351465821046681	-0.09783680445932004	1.457272356732758	1.359435552273438	0.002170669085466721	236.5695561415507	14.50873872161797	195.2340616346095	0	1.305755239069631	0.2974147499896359	180.4279081630019	180.7253229129915	0.2113855386859609	166.4879327501149	7.386445201726653	78.31348709761942	0	1.276180058131958	0.09813687792165073	70.82890501797111	70.92704189589276	0.1668414206645076	67.051475122581
0.06799999999999999	366.9000651558856	368.4282280518884	0	0.8039337917491554	-0.06709865901002855	1.595261555012902	1.528162896002873	0.003785769959798329	368.4282280518884	579.252311001823	590.0624088702425	0	0.9981285181037961	-0.08147378828200649	10.89157165670146	10.81009786841945	0.01801357808869236	590.0624088702425	5.385994689786058	39.03687305249885	0	1.225566170595342	0.009463868423618852	33.64141449428918	33.6508783627128	0.1112791185896627	39.03687305249885	5.056012917836106	57.31284449153994	0	1.280542809485967	0.02624321542302748	52.23058835828081	52.25683157370383	0.172768414268539	57.31284449153993	2.848004964849438	5.212445252089124	0	1.005999617208091	0.008615961272576538	2.355824325967109	2.364440287239686	0.01918632341358106	5.212445252089124	4.602316792052498	26.74448480967596	0	1.207321280468097	0.0006794865226790693	22.14148853110079	22.14216801762347	0.09616250557770524	26.65620122140993	6.056822296072743	82.58175931668661	0	1.303279655321453	0.02135471463662884	76.50358230597725	76.52493702061388	0.2072397040794967	80.14051684628363	42.82052322879039	72.04291828087067	0	1.16536951276683	0.002809655957157953	29.21958539612313	29.22239505208028	0.06873779308567518	66.14645156433173	13.63391017327252	16.49167317332062	0	0.8044335342139337	0.01934380450328575	2.83841919554482	2.857763000048106	0.00380105744968916	16.49167317332062	6.743878847468352	9.487680063527792	0	0.8964945782563339	0.04687345153744712	2.696927764521993	2.74380121605944	0.007971973323169802	9.487680063527792	1.363838565661857	85.49885195883414	0	1.464900028309051	0.04532967525185899	84.08968371792042	84.13501339317229	0.7551720765545664	85.49885195883414	5.927844031929864	8.768157793319226	0	0.922149201033259	0.1025669720692442	2.737746789320119	2.840313761389363	0.009795049623663711	7.517728715439101	3.769631565132239	226.3744519407305	0	1.448225005563486	-0.05639018621232712	222.6612105618106	222.6048203755983	0.6608584727899052	225.2380170964538	408.0288535561191	417.3385792542924	0	0.9846611338857204	-0.1265294978138796	9.436255195987147	9.309725698173267	0.01617059598409676	328.0221803794138	0.5568546357339024	2.892285864923148	0	1.176488029905295	-0.005624602674471293	2.341055831863716	2.335431229189245	0.07513488635024133	2.892285864923148	6.737873308532529	38.0285791335018	0	1.192004336610809	-0.003698195905304457	31.29440402087458	31.29070582496928	0.08506900231462791	34.52132112569657	6.700782597360334	40.05321543398959	0	1.199960966380663	0.0005443700281137867	33.35188846660114	33.35243283662926	0.09066195589697039	36.41050088073074	0.6812296037700846	16.4766500675612	0	1.371155825981847	0.02072180410352454	15.77469865968759	15.79542046379112	0.3567185189696102	16.4766500675612	12.68020037567427	12.80929667858408	0	0.7536766359302204	-0.002697503764597076	0.1317938066744122	0.1290963029098151	0.002522387021958262	12.80929667858408	548.219146224971	553.9849675344082	0	0.9355370481644838	0.2100327539025363	5.555788555534574	5.76582130943711	0.01090580716165965	553.9849675344082	1001.027442274224	1023.03256755249	0	1.018513707427703	0.3951796214023	21.60994565686402	22.00512527826632	0.02120976146821387	918.3592278805207	8.48596705320103	219.0174903714196	0	1.372781528115113	0.1274010430945541	210.404122275124	210.5315233182185	0.361388561800931	203.9734789202253	8.96135569153763	425.3468030638016	0	1.440345518161665	0.367425478702668	416.0180218935613	416.385447372264	0.6204846154972704	413.181054176922	276.3428072887848	311.0716071550031	0	1.021928377211333	-0.04328641056252683	34.7720862767808	34.72879986621827	0.02179798526231968	290.8503966363807	44.68907087374496	48.52393263680031	0	0.9821107856970117	-0.01517698375183216	3.850038746807177	3.834861763055345	0.01584339907078016	48.52393263680031	468.821889565923	709.8211419721475	0	1.260892983268961	-0.02487330234651233	241.024125708571	240.9992524062245	0.1476321129281063	680.5479814251344	44.74705238671815	137.2681377087614	0	1.099678865037367	-0.009814351255726959	92.53089967329902	92.52108532204329	0.04062842097190292	127.8704665569001	99.89096142609492	100.2711647565584	0	0.6371864490054492	0.01371942995527133	0.3664839005082366	0.380203330463508	0.0009748578442955929	43.67187316426481	200.0836559709237	200.4116891612413	0	0.623985933547583	-0.0005753706467282896	0.3286085609643397	0.3280331903176114	0.0008741083384959593	78.91389923671977	429.9021614642533	436.6348094127594	0	0.9797452256996664	-0.009841846802012865	6.742489795308115	6.732647948506102	0.01554581969440507	353.9885163791171	11.8269861832456	45.38495589615977	0	1.136435183469251	-0.007443225142097682	33.56541293805628	33.55796971291418	0.054527720647037	38.75746034933301	2.63519894633171	3.162968709642395	0	0.7999252404990609	-0.008794753977188671	0.5365645172878735	0.5277697633106848	0.003665331836277163	2.645723408164356	24.02686217025786	24.50123657402513	0	0.8202330882422924	-0.01194286811119334	0.4863172718784664	0.474374403767273	0.004317281582714669	16.98020256518434	0.7793183953368823	2.253944535641049	0	1.105694094317755	-9.477503728820727e-05	1.474720915341454	1.474626140304166	0.0426328410176858	2.246931412781016	321.2872404562076	322.641055741275	0	0.7348519200437625	-0.09997778829886295	1.4537930733663	1.353815285067437	0.002165486545080048	236.4418209902584	14.51547787851053	196.2685811354303	0	1.306460309607705	0.3044572917055305	181.4486459652142	181.7531032569197	0.2125814136056149	167.4040023953829	7.391307589846003	78.58709815211415	0	1.276648604518328	0.100845799605897	71.09494476266225	71.19579056226814	0.1674680920629462	67.29472894110165
0.06999999999999999	366.2462922616213	367.7678371983152	0	0.8036095223765531	-0.06955040104423449	1.591095337738164	1.52154493669393	0.003775882966561932	367.7678371983152	579.116584530929	589.9010547855227	0	0.9978559126298503	-0.08333438149620996	10.86780463608987	10.78447025459366	0.01797426979644429	589.9010547855227	5.38570205863991	39.05349663057879	0	1.225628876415227	0.00949512764490805	33.65829944429397	33.66779457193888	0.1113349706512424	39.05349663057879	5.058010019564605	57.38950983905522	0	1.280719276819025	0.02711044984928528	52.30438936964133	52.33149981949062	0.1730125333586153	57.38950983905521	2.804163782256075	5.171311069569246	0	1.006140370036989	0.008664545663020422	2.358482741650151	2.367147287313172	0.0192079741039574	5.171311069569246	4.599416390909964	26.74364446313736	0	1.207329652394246	0.001256086877404508	22.14297198534999	22.1442280722274	0.09616894835490666	26.65536487520234	6.057198536938969	82.65379982609223	0	1.303396340954265	0.02156019682569742	76.57504109232755	76.59660128915326	0.2074332779918645	80.21087185310246	43.19356449424473	72.41691615198327	0	1.165379528878507	0.001423798106587572	29.22192785963196	29.22335165773855	0.06874330362834026	66.48994541117862	13.63120285459697	16.48917732938321	0	0.8044734427422826	0.01864166065624636	2.839332814129986	2.857974474786232	0.003802280918278566	16.48917732938321	6.743852269622358	9.493408330303929	0	0.8967706986799389	0.04664152889466135	2.702914531786909	2.749556060681571	0.007989669884996846	9.493408330303929	1.361346917499445	86.04639046994706	0	1.465714744975374	0.04547355339527556	84.63956999905234	84.68504355244761	0.7601103608533187	86.04639046994706	5.93047282540016	8.787117972567746	0	0.9228837358631561	0.1027131019153624	2.753932045252222	2.856645147167585	0.009852956872663177	7.536144474072207	3.753173198422976	225.7212081951312	0	1.447870751876776	-0.06301144120803259	222.0310464379162	221.9680349967082	0.6589881456706327	224.5874967649453	409.2433083934321	418.504876865636	0	0.9842042023502972	-0.1401911120871207	9.401759584291026	9.261568472203905	0.01611148200419936	328.8443510999487	0.5536937178791941	2.8812691596727	0	1.17610499052337	-0.006314736234072808	2.333890178027579	2.327575441793506	0.07490490867124905	2.8812691596727	6.723717117656558	38.00407281575206	0	1.191975678516368	-0.006871874828570584	31.28722757292407	31.2803556980955	0.0850494942496427	34.49889784770924	6.687823247741425	40.03604984732494	0	1.199956097557253	-0.002362380609050848	33.35058898019256	33.34822659958351	0.09065842344394061	36.39486542431553	0.681950547731259	16.59888796667649	0	1.372109295632943	0.02144280686156751	15.89549461208366	15.91693741894523	0.3594501181060403	16.59888796667649	12.95612917620237	13.08508754742452	0	0.7535728505197036	-0.00272473495820098	0.1316831061803553	0.1289583712221544	0.002520268337502754	13.08508754742452	550.8557251201355	556.6711568497269	0	0.9363845206144982	0.2217427064829429	5.593689023108457	5.8154317295914	0.01098020437576632	556.6711568497269	990.2028119157413	1012.366804415473	0	1.019309612055756	0.4158141507488232	21.74817834898287	22.16399249973169	0.02134543429560104	908.9556457716948	8.485555944675307	219.7642069052864	0	1.373223193312001	0.1297256155869954	211.1489253450241	211.2786509606111	0.3626678300364847	204.6789708380661	8.94888670513164	429.0273776089585	0	1.441448780199339	0.3722213196270631	419.7062695841998	420.0784909038268	0.6259855813923729	416.7754100047645	272.0056984717413	306.7167649834915	0	1.021872655113962	-0.04550099436782621	34.7565675061181	34.71106651175027	0.02178825682867028	286.776390904194	44.48241857392462	48.31278600712265	0	0.9819834779252627	-0.01574466265568717	3.84611209585372	3.830367433198033	0.01582724040273588	48.31278600712265	474.7231752862369	715.6647961118101	0	1.260863917611562	-0.02645564922829469	240.9680764748016	240.9416208255733	0.1475977816478452	686.1492521293744	44.74875793596887	137.2638431958904	0	1.099670293250988	-0.009464637242104355	92.52454989716362	92.51508525992152	0.04062563291538539	127.8663141687442	100.9591354365939	101.3401351828865	0	0.6372609605797944	0.0142905003895479	0.366709245903103	0.3809997462926509	0.0009754572696061092	44.1594883819873	201.3494932445561	201.6775684962085	0	0.6239830086578234	-0.0005253525450452627	0.3286006041974601	0.3280752516524148	0.0008740871732644249	79.41032194025736	429.7613041372379	436.4908756512876	0	0.9796985927996934	-0.01039845225246866	6.739969966302135	6.729571514049666	0.0155400098513683	353.8630427425699	11.82605812806759	45.37723773108707	0	1.136410702379029	-0.007656566878329614	33.55883616989782	33.55117960301948	0.05451703654857033	38.75055934499589	2.633474650564473	3.160498208302647	0	0.7998035120206146	-0.009014356025352176	0.5360379137635263	0.5270235577381741	0.003661734549090449	2.643484189999529	24.06291921810135	24.53617995808649	0	0.8200185800487055	-0.01221681735442249	0.4854775573395601	0.4732607399851376	0.004309827016892743	16.99960509475204	0.7784017790898694	2.252969767054224	0	1.105688754440105	-8.988511810216602e-05	1.474657873082457	1.474567987964355	0.04263101852328887	2.245959609359889	321.1747797368873	322.5230157781666	0	0.7345510397246829	-0.1020127783905311	1.450248819669808	1.348236041279277	0.002160207228626619	236.2718275996246	14.52001564785489	197.3294392271239	0	1.307181305181588	0.3110138282914212	182.4984097509776	182.809423579269	0.2138112947565183	168.3436038284353	7.395690366986145	78.86832179129802	0	1.27712971120223	0.1034755494398239	71.36915587487205	71.47263142431187	0.1681140115715349	67.54479521477052
0.07199999999999999	365.5793294685354	367.0940752578597	0	0.8032735169645941	-0.07204393284547307	1.586789722169704	1.514745789324231	0.003765665162449313	367.0940752578597	578.9648421524779	589.7232480206515	0	0.9975772203377556	-0.08515459183562556	10.84356046000918	10.75840586817356	0.01793417233642743	589.7232480206515	5.385465124529483	39.07026517577298	0	1.225691832209256	0.009539822656458826	33.67526022858704	33.6848000512435	0.1113910735575885	39.07026517577298	5.060072468189287	57.46882017951489	0	1.280901579241063	0.02800752636108035	52.38074018496452	52.4087477113256	0.1732650866938565	57.46882017951489	2.765813810302293	5.135671838235208	0	1.006281813729255	0.008700804964337673	2.361157222968576	2.369858027932914	0.01922975563621059	5.135671838235208	4.598477833556756	26.74573861043975	0	1.207343240922255	0.001880775736702645	22.14538000114629	22.14726077688299	0.09617940658729324	26.65745410040822	6.057827206942668	82.72659623570577	0	1.303513885685766	0.02167555848790033	76.64709347027521	76.66876902876311	0.2076284598779149	80.28196434645574	43.56002009196541	72.7825746018524	0	1.16538267845104	-0.0001099776408460018	29.22266448752784	29.22255450988699	0.06874503651315712	66.82571013697969	13.6286800561746	16.48685770479284	0	0.8045108975052985	0.01798712412099331	2.840190524497251	2.858177648618244	0.003803429517606773	16.48685770479284	6.743546788985093	9.498776475602302	0	0.897045217919695	0.04634997981913058	2.70887970679808	2.755229686617211	0.008007302621283916	9.498776475602302	1.358685189859087	86.59853671397128	0	1.4665312967378	0.04554876811788987	85.1943027559943	85.2398515241122	0.7650921691973478	86.59853671397128	5.932468538304485	8.805405195877576	0	0.9236187894540964	0.1027124353702387	2.770224222202853	2.872936657573092	0.009911246661306695	7.553987979205858	3.736198748855641	224.9979857821183	0	1.447476416869755	-0.06989386028321323	221.3316808935459	221.2617870332627	0.6569124287354363	223.8672894496198	410.9442260505581	420.1537102919165	0	0.9836996262097881	-0.1543290659912243	9.363813307349631	9.209484241358407	0.01604645473429457	330.0349630724213	0.5504052859381268	2.869278611691704	0	1.175676776405886	-0.007032050702199263	2.325905376455776	2.318873325753577	0.07464864090075807	2.869278611691704	6.708904495067102	37.97431647432614	0	1.191929318440817	-0.01020976789596296	31.27562174715501	31.26541197925905	0.08501794560540096	34.4715996783685	6.674233149036955	40.01375901880533	0	1.199934988349024	-0.005429659253921184	33.34495552902229	33.33952586976837	0.09064310977730797	36.37446744791966	0.6826125706672624	16.72618357857623	0	1.373095446430414	0.02216693106272114	16.02140407684624	16.04357100790896	0.3622973508021008	16.72618357857623	13.23464795251911	13.36347050748456	0	0.7534680815231501	-0.002748894784342382	0.1315714497497998	0.1288225549654575	0.002518131357484815	13.36347050748456	553.5350349591484	559.4026961748528	0	0.9372784801836612	0.2337132719146531	5.633947943789731	5.867661215704384	0.01105923114597145	559.4026961748528	979.1920109253333	1001.523355785916	0	1.02014644116519	0.436873715279632	21.89447114530334	22.33134486058297	0.02148901796599725	899.397129836549	8.484688651302363	220.5262793486485	0	1.373672684896981	0.1319574087463667	211.9096332885998	212.0415906973462	0.3639744163652445	205.3990021867322	8.935171052570617	432.7856759449203	0	1.442565808112509	0.3766551219476286	423.473849770402	423.8505048923496	0.6316048705100663	420.44579439261	267.5159383007561	302.2084977515149	0	1.021814146879071	-0.04772078075981209	34.74028023151853	34.69255945075871	0.02177804663395091	282.55888839254	44.261682099092	48.08742968119301	0	0.981851562270321	-0.01629995502256073	3.842047537123567	3.825747582101006	0.0158105142266521	48.08742968119301	480.9131072861861	721.7935101982679	0	1.260833052542404	-0.02816867036114471	240.908571582443	240.8804029120818	0.1475613337073636	692.0237161462228	44.74978714569385	137.2589111423953	0	1.099661959279082	-0.009252709113564741	92.518376705815	92.50912399670143	0.04062292239362739	127.8615721084761	102.0849220200985	102.4667166251215	0	0.6373384824384687	0.01485076710025611	0.366943837922741	0.3817946050229972	0.0009760812912077025	44.67356552503463	202.6869214328191	203.0150321026236	0	0.623980330762238	-0.000482649703613373	0.3285933195080754	0.328110669804462	0.0008740677957785924	79.93507706019952	429.5975926193219	436.3238469841679	0	0.9796491839292837	-0.0110467971436249	6.737301161989633	6.726254364846008	0.01553385652345809	353.7183280475878	11.82485940770424	45.36898324843874	0	1.136385439603995	-0.007926914094840544	33.55205075482934	33.5441238407345	0.05450601349880148	38.74319053616752	2.631724084176175	3.157991552586916	0	0.7996787943321854	-0.009231441957807621	0.5354989103685486	0.5262674684107409	0.003658052557009684	2.641210672310968	24.10777013854131	24.57990669025893	0	0.8197992657702682	-0.01248396566526317	0.4846205173828905	0.4721365517176273	0.004302218644674565	17.02496423836464	0.7776015788535411	2.252112789104122	0	1.105683654943487	-8.646101013218606e-05	1.474597671260713	1.474511210250581	0.04262927814335077	2.245105233173572	321.0065642952238	322.3492721517912	0	0.7342442585654222	-0.1039359728706618	1.446643829438097	1.342707856567435	0.002154837442523676	236.0593301276737	14.5222652390489	198.4152080445008	0	1.307917041895412	0.3170460416328218	183.5758967638191	183.8929428054519	0.2150736558566141	169.3054825857318	7.399567498648897	79.15698663404046	0	1.277622986820717	0.1060184284238258	71.65140070696775	71.75741913539157	0.1687788549536274	67.80152384989017
0.07399999999999998	364.899172537735	366.4069368578808	0	0.8029255774739551	-0.07457904248895582	1.582343362634766	1.50776432014581	0.003755113353998254	366.4069368578808	578.7991703802213	589.5310911732564	0	0.9972925765194618	-0.08693348604815185	10.81885427908324	10.73192079303509	0.01789331076626928	589.5310911732564	5.385294424846347	39.08721765462374	0	1.225755134481812	0.009600257804691982	33.69232297197271	33.7019232297774	0.1114475137243656	39.08721765462374	5.062205277444693	57.55087801311748	0	1.281089919422602	0.02893600525101864	52.45973673042177	52.48867273567279	0.1735263915789886	57.55087801311748	2.73225497490258	5.104823859597766	0	1.006423748391856	0.008724853109806545	2.363844031585379	2.372568884695186	0.01925163756454631	5.104823859597766	4.598570625654034	26.7499126709829	0	1.207362467707638	0.002554428546239883	22.14878761678263	22.15134204532887	0.09619420617302006	26.66161719973986	6.058160592769189	82.79928575460792	0	1.30363178322648	0.02169495675206834	76.71943020508667	76.74112516183874	0.2078244120551142	80.35295511566984	43.92727294955595	73.14710701339779	0	1.165378255310413	-0.001795936579903132	29.22163000042175	29.21983406384184	0.06874260292761221	67.16036005021394	13.62639613247631	16.48478308579389	0	0.8045460162635962	0.01739197923728086	2.840994974080298	2.858386953317579	0.003804506792973758	16.48478308579389	6.74297834873344	9.50379646043285	0	0.8973177915839236	0.04600253065983224	2.714815581039578	2.76081811169941	0.0080248487460728	9.50379646043285	1.355860318491206	87.15449738708942	0	1.467348446488488	0.04555569994652255	85.75308136865169	85.79863706859821	0.7701103115734124	87.15449738708942	5.933841673672507	8.823010615605114	0	0.9243533222199949	0.1025681016719186	2.786600840260687	2.889168941932606	0.009969838561467086	7.571248077556954	3.718729249668603	224.2027700492429	0	1.447040466413751	-0.07703172429752332	220.5610725238718	220.4840407995743	0.654625263094789	223.0753892629304	414.3620405887673	423.5154578072845	0	0.9831458075261644	-0.1689225107988715	9.322339729316097	9.153417218517225	0.01597538284608617	332.5592812370745	0.5470022025219298	2.856304450393195	0	1.175201665570968	-0.007775808098019699	2.317078055969285	2.309302247871265	0.07436533295376149	2.856304450393195	6.693452642890022	37.93911431776801	0	1.19186437212098	-0.01370858538979373	31.25937026026778	31.24566167487799	0.08497376844916871	34.43924376560838	6.660025728541258	39.98612984403696	0	1.199896772240076	-0.008655033836045024	33.33475914933175	33.3261041154957	0.09061539249446987	36.34910792168215	0.6832148483195448	16.85865872025914	0	1.374114406882935	0.02289360231828482	16.15255026962131	16.17544387193959	0.3652630033742654	16.85865872025914	13.51575913750661	13.64444812274891	0	0.7533624465847144	-0.002769979917296119	0.131458965159598	0.1286889852423019	0.002515978527411423	13.64444812274891	556.2533728334619	562.1759645526254	0	0.9382199297477742	0.2459337487781347	5.67665797038536	5.922591719163495	0.01114306934630348	562.1759645526254	968.092056102856	990.5995161313859	0	1.021025012894536	0.4583411971341622	22.04911883139589	22.50746002853005	0.02164080180598078	889.7708136307208	8.483369399301914	221.3033168282359	0	1.374129681747561	0.1340950270883705	212.6858524018456	212.819947428934	0.3653076445641269	206.1332048871603	8.92024804868381	436.6195931676995	0	1.443695522435403	0.38072736071146	427.3186177583042	427.6993451190157	0.6373392840717463	424.1901574433073	262.8662735924228	297.5395586450279	0	1.021752849652325	-0.04993969188074728	34.72322474448575	34.67328505260501	0.02176735486089989	278.1911218884576	44.02269165209692	47.84369924121277	0	0.9817151312116041	-0.01684077130853393	3.83784836042439	3.821007589115856	0.0157932340805058	47.84369924121277	487.3947951334212	728.2100842598436	0	1.260800228693322	-0.03001734305955486	240.8453064694819	240.8152891264224	0.1475225825563175	698.174046258976	44.7500957390027	137.253189280777	0	1.099653735952626	-0.009192334081043505	92.51228587585528	92.50309354177423	0.04062024803506668	127.8560962822365	103.2710614821082	103.6536471635621	0	0.6374189516776251	0.01539817838532898	0.3671875030685472	0.3825856814538762	0.0009767294475890365	45.21534572612912	204.0929318660046	204.421070406646	0	0.6239778588298924	-0.0004480545984040656	0.3285865952397796	0.3281385406413755	0.0008740499090291712	80.48695223313331	429.4095353638089	436.132202745837	0	0.9795965627744566	-0.01179262490161012	6.73446000692968	6.72266738202807	0.01552730581509564	353.55305920582	11.82338712820096	45.36013393542231	0	1.136359203176856	-0.008258467488493581	33.54500527470984	33.53674680722135	0.05449456796787686	38.73530154065725	2.630019901194046	3.155521830988832	0	0.7995511233620779	-0.009445770478406786	0.5349477002731921	0.5255019297947853	0.003654287179602322	2.638964039520252	24.16109607258951	24.6320989971468	0	0.8195752705691932	-0.01274381147413794	0.4837467360314274	0.4710029245572895	0.004294461650724052	17.05605652615698	0.776921841413121	2.251376445471635	0	1.105678706722358	-8.465360249767285e-05	1.474539257661012	1.474454604058514	0.04262758945928626	2.244371117910248	320.7929347589675	322.1301780558036	0	0.7339319260495123	-0.10573938615653	1.442982682992564	1.337243296836034	0.002149384009354532	235.812043555794	14.52214935900672	199.524307396521	0	1.308666245624625	0.3225151906308439	184.6796428468835	185.0021580375143	0.2163667815305553	170.2882483377433	7.402919192245553	79.45290512895285	0	1.278128003039088	0.1084664122806235	71.94151952442668	72.0499859367073	0.1694622459456818	68.06475012837956
0.076	364.2059342469361	365.7065342269365	0	0.802565507992927	-0.07715502523551163	1.577755005235928	1.500599980000416	0.003744224565541744	365.7065342269365	578.6215142691599	589.3265457262283	0	0.997002119711391	-0.08867001995474973	10.79370147702317	10.70503145706842	0.01785171052910059	589.3265457262283	5.385197745900625	39.1043944299602	0	1.225818894961126	0.009678724698437799	33.70951795936114	33.71919668405958	0.1115043913280428	39.1043944299602	5.064410357041655	57.63578754315679	0	1.281284509766965	0.0298972579492747	52.54147992816587	52.57137718611514	0.1737967818444517	57.63578754315679	2.702891555871941	5.078167855447722	0	1.006565976341262	0.008736845471190538	2.36653945410459	2.375276299575781	0.01927358964629528	5.078167855447722	4.599511418929787	26.75606035494237	0	1.207387761091106	0.003277705484135068	22.15327123052845	22.15654893601258	0.09621367891674437	26.66774829788639	6.059038706646066	82.87237289963188	0	1.303749495806717	0.02161263849227154	76.79172155449355	76.81333419298582	0.2080202412882953	80.42433172435167	44.30487482899181	73.51989206961252	0	1.165365534461726	-0.003637803167256361	29.21865504378797	29.21501724062071	0.06873560447261158	67.50249717963685	13.62440487991669	16.48302264397519	0	0.8045789486827785	0.01686821651060945	2.84174954754789	2.8586177640585	0.003805517276944847	16.48302264397519	6.742163154307158	9.508481254272331	0	0.8975880982540789	0.0456032167842525	2.72071488318092	2.766318099965173	0.008042286765701939	9.508481254272331	1.352878416208606	87.7134627609275	0	1.468164965764593	0.04549492517842985	86.31508941954046	86.36058434471889	0.7751574560989376	87.7134627609275	5.934603346025053	8.839926545357738	0	0.9250863190005634	0.1022837725683627	2.803039426764321	2.905323199332684	0.01002865217095577	7.587914686711832	3.700788464240464	223.333724319209	0	1.446561405447249	-0.08441757081933531	219.7173534257879	219.6329358549685	0.6521211048122728	222.2099676164815	419.5035080337978	428.5968353667199	0	0.982541226464544	-0.1839466921513882	9.277274025073519	9.093327332922131	0.01589815525093216	336.4205249232065	0.5434819532874161	2.842324071697912	0	1.174677989240633	-0.008545087151572955	2.307387205562069	2.298842118410496	0.07405431049369322	2.842324071697912	6.677379206803409	37.89827951948214	0	1.191779975739997	-0.01736409272767419	31.2382644054064	31.22090031267873	0.08491639544360333	34.40165562542882	6.645215182587612	39.95295708717101	0	1.199840598266135	-0.01203521307301249	33.31977711765641	33.30774190458339	0.09057466615609906	36.31859515586958	0.6837529511137704	16.99643336348278	0	1.375166277339263	0.02362214497122986	16.28905826739777	16.31268041236901	0.3683499042301764	16.99643336348278	13.79956359781578	13.92812138772046	0	0.7532560634085902	-0.002787989939315591	0.1313457798439913	0.1285577899046757	0.002513812286232368	13.92812138772046	559.006826401005	564.9871315277205	0	0.9392098255342068	0.2583910217006658	5.721914105014845	5.980305126715511	0.01123190546240434	564.9871315277205	956.9469065737059	979.6395249226404	0	1.021946107903193	0.4801954279910897	22.21242292094342	22.69261834893451	0.02180108174564768	880.1162151349557	8.481599515204678	222.0949127043026	0	1.374593857909502	0.1361370241595677	213.4771761649384	213.6133131890979	0.3666668163976951	206.8811959685121	8.90415632215389	440.5269381267869	0	1.444836846192836	0.3844391460862406	431.2383426585467	431.622781804633	0.6431854947395244	428.0063647740712	258.0350970581816	292.6883492000149	0	1.021688768365393	-0.05215141185457148	34.70540355368784	34.65325214183326	0.02175618308215535	273.6529068029563	43.76135319768281	47.5775072855493	0	0.9815743130243755	-0.01736486949530843	3.8335189573618	3.816154087866492	0.01577541803631254	47.5775072855493	494.16355313821	734.9095113543186	0	1.260765280226459	-0.03200638261922602	240.7779645987278	240.7459582161086	0.1474813343093268	704.5954294681198	44.74960451743199	137.2464811561112	0	1.099645483919246	-0.009297547435288689	92.50617418611455	92.49687663867925	0.0406175645174038	127.8497012189462	104.5197079063613	104.9030785550225	0	0.6375022942963536	0.01593061428378691	0.3674400343774797	0.3833706486612666	0.0009774011882223948	45.78581541515759	205.5649773253184	205.8931352911496	0	0.623975547654876	-0.0004223425602715656	0.3285803083915235	0.328157965831252	0.0008740331858297898	81.06491344501954	429.195683767442	435.9144639594521	0	0.9795402667729042	-0.01264156913742075	6.731421761147562	6.718780192010141	0.01552030068456523	353.365952376344	11.82160993434226	45.3505991476778	0	1.136331787413595	-0.0086554643981299	33.53764467773367	33.52898921333554	0.05448261052297808	38.72681236781178	2.628303047761595	3.153030445170178	0	0.7994205383899282	-0.009657093885858462	0.5343844912944419	0.5247273974085834	0.00365043983648928	2.636695341716652	24.22316642047164	24.69302741381734	0	0.8193467286474763	-0.01299583737742195	0.4828568307231244	0.4698609933457025	0.004286561516346639	17.0930659854528	0.776473312712149	2.25087017223608	0	1.105673811861727	-8.461673147343344e-05	1.474481476255405	1.474396859523932	0.0426259190513783	2.243866357873359	320.5514709808647	321.8833303289637	0	0.733614324546182	-0.1074097945430866	1.439269142642013	1.331859348098926	0.002143852533237982	235.5429554321283	14.51958562130319	200.6549820145686	0	1.309427550899557	0.3273819954928333	185.8080143977726	186.1353963932654	0.2176887578841643	171.2903551010662	7.405718463637691	79.75585840816686	0	1.278644292848197	0.1108110696188294	72.23932887491033	72.35013994452916	0.1701637524155229	68.33428166894315
0.078	363.4998626457811	364.9931155635234	0	0.8021931172953356	-0.07977060381241476	1.573023521554726	1.493252917742311	0.003732996119191186	364.9931155635234	578.4337817870811	589.1115365262386	0	0.9967059922011484	-0.09036296619466658	10.76811770535223	10.67775473915756	0.01780939751098678	589.1115365262386	5.385185053670012	39.12184212475428	0	1.225883240411658	0.009777474494752844	33.72687959658951	33.73665707108427	0.1115618201762969	39.12184212475429	5.066690722782213	57.72365832614604	0	1.281485570995298	0.03089242329180326	52.62607518007202	52.65696760336382	0.1740766061387181	57.72365832614604	2.677185245100692	5.055162029884138	0	1.00670830270547	0.008736971211356033	2.36923981357209	2.377976784783446	0.01929558193557819	5.055162029884138	4.60121258066511	26.7641719086335	0	1.207419554152102	0.004051035892618614	22.15890829207577	22.16295932796839	0.09623816118954752	26.67583773809236	6.059576986019002	82.94461746734486	0	1.303866454738316	0.02142296296991825	76.86361751835594	76.88504048132586	0.2082149994659681	80.49488843330009	44.68668267929218	73.89461088307176	0	1.165343774755092	-0.005638715970453918	29.21356691975003	29.20792820377957	0.0687236348839753	67.84631038690236	13.62276264976652	16.48164895960002	0	0.8046098769126817	0.01642792933496715	2.842458380498533	2.8588863098335	0.003806466507689853	16.48164895960002	6.741120129353973	9.512849169802402	0	0.8978559279509809	0.04515631809283998	2.72657272235559	2.77172904044843	0.008059602223033127	9.512849169802402	1.349746098822631	88.27476305832307	0	1.468979858113576	0.04536717582883928	86.8796497836716	86.92501695950044	0.7802275218153396	88.27476305832307	5.934767813114981	8.856148972019344	0	0.9258167925050391	0.1018635546607497	2.819517604243615	2.921381158904365	0.01008760742815737	7.603980965507078	3.682408359660807	222.3892201022336	0	1.446037788569662	-0.09204212468287655	218.7988538672556	218.7068117425728	0.649394998123199	221.2694033061165	424.4315346113468	433.4607261346094	0	0.9818844548602732	-0.1993728670404472	9.228564390303054	9.029191523262607	0.0158146831734982	340.0964888738665	0.5398584014895036	2.827334094556435	0	1.174104143819809	-0.009338777699314838	2.296814470766246	2.287475693066931	0.07371498444410347	2.827334094556435	6.660709377275839	37.85164292811672	0	1.1916752910951	-0.02117110123196545	31.21210465207284	31.19093355084088	0.0848452841958736	34.35867709035952	6.629822021476475	39.91405049601586	0	1.199765635714653	-0.01556603745993363	33.29979451199932	33.28422847453938	0.09052034652995243	36.28275130866413	0.6842254892091048	17.13963164935837	0	1.37625112492107	0.02435176357662593	16.43105439657264	16.45540616014926	0.3715609100307575	17.13963164935837	14.08724847588852	14.21567757175133	0	0.7531490497004638	-0.002802924962056085	0.131232020824866	0.1284290958628099	0.002511635065005415	14.21567757175133	561.7908125211059	567.8316953407324	0	0.9402490671889189	0.2710693649994643	5.769813454627067	6.040882819626531	0.01132593011161807	567.8316953407324	945.5318202106224	968.4189217618044	0	1.022910460983367	0.5024108105741264	22.38469074060785	22.88710155118198	0.02197015942042523	870.2314094283132	8.479382691645529	222.9006485358457	0	1.375064882197106	0.1380817899519996	214.2831840542482	214.4212658442002	0.3680512095776775	207.6425812410953	8.886936305215583	444.5054348737398	0	1.445988706218056	0.3877918889620005	435.2307066795622	435.6184985685242	0.6491400455621777	431.8921988975841	253.0299675235724	287.6624395667727	0	1.021621916015214	-0.05434941362238956	34.68682145682271	34.63247204320032	0.02174453430530645	268.9513312889925	43.47511727927269	47.28631160320443	0	0.9814292546285546	-0.01786996356557944	3.829064287497321	3.811194323931742	0.01575708650329874	47.28631160320443	501.2053462938226	741.8774241637008	0	1.260728035127688	-0.03414022126355366	240.7062180911417	240.6720778698781	0.1474373881339013	711.2740777271187	44.74826173974049	137.2386083753196	0	1.099637051424294	-0.009582622630214937	92.49992925820936	92.49034663557914	0.04061482249759455	127.8422180540556	105.8342359072805	106.2183829867879	0	0.637588424839665	0.01644588932741479	0.3677011901800144	0.3841470795074292	0.0009780958702598082	46.38649440990847	207.1013577964815	207.4295258572608	0	0.6239733479701379	-0.0004062641473400741	0.3285743249266028	0.3281680607792627	0.000874017269638912	81.66825675149056	428.9545913381056	435.669152576846	0	0.9794798077010368	-0.0135991228660279	6.728160361606529	6.714561238740501	0.01551278103963353	353.1557200995036	11.8195219452464	45.34031003183342	0	1.136302972806611	-0.009122171782982412	33.52991025837	33.52078808658702	0.05447004579573317	38.71766146534786	2.626635088964892	3.150579439449543	0	0.7992870821549358	-0.009865155761113353	0.5338095062457647	0.5239443504846514	0.003646512049734106	2.634456526647103	24.29277897436333	24.76149092149105	0	0.8191137835739528	-0.01323950594419382	0.4819514530719139	0.4687119471277201	0.004278524026245015	17.13515810393718	0.7761543493255026	2.25049090782958	0	1.105668863478094	-8.650683304640699e-05	1.474423065337123	1.474336558504077	0.04262423044483118	2.243488210809051	320.2723984786192	321.59895742699	0	0.7332920141051825	-0.1089512288145722	1.435510177185326	1.326558948370753	0.002138253394496024	235.2450929764138	14.51449876563541	201.8053051283182	0	1.310199499566243	0.3316065880888112	186.959199774594	187.2908063626828	0.2190374624359398	172.3101038916543	7.407943587356686	80.06560676964936	0	1.2791713484802	0.1130435018316707	72.54461968046101	72.65766318229268	0.1708828818684061	68.60990732957295
0.08	362.7813596586657	364.2670837442878	0	0.8018082217054598	-0.08242385996337813	1.568147945585533	1.485724085622155	0.003721425722485466	364.2670837442878	578.2377962009022	588.8879042788055	0	0.996404340719153	-0.09201085553988506	10.74211893344333	10.65010807790344	0.01776639812368505	588.8879042788055	5.385263377439562	39.13960839677025	0	1.225948312286952	0.009898690764123421	33.74444632856656	33.75434501933069	0.1116199274372517	39.13960839677024	5.06904597088769	57.81460008697231	0	1.281693330489287	0.03192236741414985	52.71363174867047	52.74555411608461	0.1743662258805403	57.81460008697231	2.654678015848887	5.035344941974691	0	1.006850535927517	0.008725446883496387	2.371941479242309	2.380666926125805	0.01931758486284777	5.035344941974691	4.605042988287649	26.77569456774917	0	1.207458282646022	0.004874603162908955	22.16577697629861	22.17065157946152	0.09626799251204252	26.68732804535719	6.060923993947855	83.01679259677741	0	1.303982061088725	0.02112042814511819	76.93474817468443	76.95586860282955	0.2084076845105657	80.5653732461878	45.06011413519491	74.25850332666718	0	1.16531222173239	-0.007801183026589847	29.20619037449886	29.19838919147227	0.0687062818848041	68.18007427485971	13.62152437455353	16.48073395298995	0	0.8046390159378571	0.01608321064816119	2.84312636778826	2.859209578436421	0.003807361040135201	16.48073395298995	6.739867046574489	9.516912369145995	0	0.8981208361435635	0.0446662989954664	2.732379023576039	2.777045322571506	0.008076765336945419	9.516912369145995	1.346471334797122	88.83725987787335	0	1.469791480913676	0.045173305381053	87.44561523769518	87.49078854307623	0.7853102060195859	88.83725987787335	5.934349311534108	8.87167437313034	0	0.9265437861088126	0.1013118932470981	2.836013168349134	2.937325061596232	0.01014662489084391	7.61944059503885	3.663624316279791	221.3678567100027	0	1.445468230943558	-0.0998942447728204	217.8041266384958	217.7042323937229	0.6464426477089436	220.252302050871	428.5910721452044	437.5520770831565	0	0.9811741699662302	-0.2151682520597223	9.176173190011788	8.961004937952065	0.01572490211995143	343.1513212202609	0.5361360823350961	2.811324948447683	0	1.173478603150163	-0.01015557624266672	2.285344442355254	2.275188866112587	0.07334686025442626	2.811324948447683	6.643469596083603	37.79904838141481	0	1.1915495108008	-0.0251234614854936	31.1807022468167	31.15557878533121	0.08475992160888721	34.31016209669249	6.613868023609494	39.86923133315999	0	1.19967107886311	-0.01924247197156275	33.27460578152206	33.2553633095505	0.09045187485783358	36.24140927247048	0.6846271632707793	17.2883741779013	0	1.377368977781836	0.02508152718661905	16.57866548744391	16.60374701463052	0.3748988888318137	17.2883741779013	14.37970864142924	14.50801167248064	0	0.7530415231817171	-0.002814783669374453	0.1311178147207767	0.1283030310514022	0.002509449287069015	14.50801167248064	564.6004130486655	570.7048182720272	0	0.9413384872488488	0.2839502844202017	5.820454938941434	6.104405223361636	0.01142533746969013	570.7048182720272	933.655104626564	956.7462959822744	0	1.023918752092065	0.5249570093881817	22.56623434632222	23.0911913557104	0.02214834110743276	859.9439671697356	8.476719183815606	223.7200864439069	0	1.375542417483123	0.1399274562884121	215.1034398038029	215.2433672600913	0.3694600747768721	208.4169481548931	8.868626319722773	448.5527152883506	0	1.447150033660988	0.3907870152591703	439.2933019533687	439.6840889686278	0.6551993452408675	435.8453520192996	247.8895571278256	282.5005157393201	0	1.021552313914614	-0.05652699205219117	34.66748560354667	34.61095861149448	0.02173241301234202	264.1225755175496	43.16327647495228	46.96941262437088	0	0.9812801219153591	-0.01835373414101512	3.824489883559618	3.806136149418603	0.01573826224934646	46.96941262437088	508.5236098127573	749.1169152272092	0	1.260688315520925	-0.03642299134051519	240.6297284057924	240.5933054144519	0.1473905366669284	718.2129418374036	44.74598343073269	137.2293508047396	0	1.099628274115396	-0.01006204182056404	92.49342941582746	92.4833673740069	0.04061196855006486	127.8334388184023	107.2159316805148	107.6008441313661	0	0.6376772460619189	0.01694175794612763	0.3679706929051414	0.3849124508512691	0.0009788127553543098	47.01799130395091	208.7001446064487	209.0283125691893	0	0.6239712065974256	-0.0004005374394439334	0.3285685001800822	0.3281679627406383	0.0008740017756435996	82.29618455708463	428.6848662924365	435.3948441548736	0	0.9794146723820535	-0.01467060924469244	6.724648471681763	6.709977862437071	0.01550468385161925	352.9211142045808	11.81709017505694	45.32916693900136	0	1.136272525937414	-0.009662880131983152	33.5217396440764	33.51207676394442	0.0544567724606326	38.70776081311441	2.624951921160574	3.148105214521392	0	0.7991508009840007	-0.01006969000452737	0.5332229833653459	0.5231532933608185	0.003642505446768314	2.632194478719121	24.36852652535496	24.8360835576907	0	0.8188765886611472	-0.01347425746183578	0.4810312897975725	0.4675570323357367	0.004270355276773995	17.1813576754255	0.7760176418862251	2.250289815160421	0	1.105663745578117	-9.048259937992589e-05	1.474362655873576	1.474272173274196	0.0426224840621573	2.243287678942314	319.9359837873175	321.2573430207497	0	0.7329653213518386	-0.1103507474533287	1.431709980885466	1.321359233432137	0.002132592840661526	234.9041589077406	14.50680837623186	202.9731573416663	0	1.310980539403356	0.3351485146574145	188.131200450777	188.4663489654344	0.2204105537542266	173.3456242850265	7.40956561930861	80.38187506685117	0	1.279708619116763	0.1151543001389387	72.85715514740362	72.97230944754256	0.1716190765236745	68.8913846066669
0.08199999999999999	362.0509935390084	363.5290088722276	0	0.801410648289779	-0.08511218077879973	1.563127513997971	1.478015333219171	0.003709511563939055	363.5290088722276	578.035381081457	588.6574906600041	0	0.9960973173208527	-0.09361193551567386	10.71572151406279	10.62210957854712	0.01772273941304721	588.6574906600041	5.38544187564577	39.1577468431304	0	1.226014266184763	0.01004446308749519	33.76226050439713	33.77230496748463	0.1116788531933362	39.1577468431304	5.071476823163753	57.90872648912982	0	1.281908020353468	0.03298764842577292	52.80426201754029	52.83724966596606	0.1746660128124807	57.90872648912983	2.634956695041151	5.018300081147743	0	1.006992488164867	0.008702511619431176	2.374640874487161	2.383343386106592	0.01933956929930085	5.018300081147743	4.610120312313945	26.78982447674715	0	1.207504382797055	0.005748330403728076	22.17395583402947	22.1797041644332	0.09630351403766435	26.70141808403253	6.061825913858119	83.0872497629458	0	1.304095686534881	0.02069970199402741	77.00472414709365	77.02542384908769	0.2085972416447239	80.6341838985872	45.41347579895057	74.59969721523936	0	1.165270110712091	-0.01012703803363189	29.19634845432243	29.1862214162888	0.06868312919925151	68.49287870930891	13.62074661984828	16.48035183341859	0	0.8046666136301375	0.0158460486389389	2.843759164931372	2.859605213570311	0.003808208447839724	16.48035183341859	6.738424485478248	9.520692185803826	0	0.898382665487243	0.04413775411784565	2.738129946207732	2.782267700325577	0.008093764754729822	9.520692185803826	1.343060836758514	89.40026009577215	0	1.470598868098997	0.04491426192102886	88.01228499709262	88.05719925901364	0.7903992152773724	89.40026009577215	5.933364403477926	8.886502048522853	0	0.9272663759492848	0.1006334911843489	2.852504153860579	2.953137645044928	0.01020562597233831	7.634289789980807	3.644480829494413	220.2684907896565	0	1.444851419492492	-0.1079608930000017	216.7319708531621	216.6240099601621	0.6432604893388318	219.1575259006607	432.0142949932259	440.9030770103974	0	0.980409168342917	-0.2312960136379049	9.120078030809429	8.888782017171524	0.01562877371548535	345.6103774185154	0.5323254212166071	2.79429637247194	0	1.172799931031061	-0.01099398319150402	2.272964934446837	2.261970951255333	0.07294954682554049	2.79429637247194	6.625693057388603	37.74035980325419	0	1.191401863522375	-0.0292140610090746	31.14388080687466	31.11466674586558	0.08465982821335334	34.25598316694224	6.597381006830031	39.81833872315948	0	1.199556151753189	-0.02305860198229887	33.24401631831174	33.22095771632944	0.09036872212819839	36.19441848291503	0.6849566930209052	17.44278503070158	0	1.378519818664345	0.02581035745812643	16.73201798022255	16.75782833768068	0.3783666998679822	17.44278503070158	14.67752880461174	14.80570853056733	0	0.7529336016764245	-0.00282356187872991	0.1310032878343182	0.1281797259555883	0.002507257369714493	14.80570853056733	567.4301943404771	573.6011456949835	0	0.9424788400140562	0.2970124103732142	5.873938944133234	6.170951354506448	0.01153032459096456	573.6011456949835	921.2930966601264	944.5982646449149	0	1.024971596792929	0.54779873525152	22.75736924953702	23.30516798478854	0.022335936475316	849.232321333997	8.473611235702773	224.5527721456896	0	1.376026119668409	0.1416718255609792	215.9374890844258	216.0791609099868	0.3708926316428507	209.2038685896794	8.849265123585958	452.6663154629811	0	1.448319763648662	0.3934257436945147	443.4236245957006	443.8170503393951	0.6613596592699138	439.8634224716268	242.6323399719297	277.2210682064504	0	1.021479991884754	-0.0586773067685263	34.64740554128925	34.58872823452073	0.02171982518837109	259.1839373187966	42.82455818995945	46.62554619986692	0	0.9811270999579106	-0.01881384291141313	3.819801852818874	3.800988009907461	0.01571897040664922	46.62554619986692	516.1273583236707	756.6366468755224	0	1.26064593800315	-0.0388585144298401	240.5481470662816	240.5092885518517	0.147340566459622	725.4203116744036	44.74271705920223	137.2185101587924	0	1.099618974874964	-0.01075046688518257	92.48654356647531	92.47579309959012	0.04060894511478847	127.8231756705967	108.6656991361181	109.0513632875786	0	0.6377686486317735	0.01741592346341363	0.3682482279970007	0.3856641514604144	0.0009795510067781544	47.68074644079006	210.3584439874058	210.6866008265606	0	0.6239690666430925	-0.0004058402365710766	0.3285626793913781	0.328156839154807	0.0008739862921761938	82.94751560884906	428.3851326694606	435.0901290551555	0	0.9793443235402961	-0.01586115443507281	6.720857540129923	6.70499638569485	0.01549594329135622	352.6608945972783	11.81430893305804	45.31709382331496	0	1.136240199408379	-0.01028189861910814	33.51306678887602	33.50278489025691	0.05444268322459514	38.69704237626067	2.623315092845118	3.145669847881946	0	0.799011744919826	-0.01027042169966213	0.5326251767364896	0.5223547550368275	0.003638421763263188	2.629961176085119	24.44859671916971	24.91499427258524	0	0.8186353073610293	-0.01369951028770773	0.4800970637032372	0.4663975534155295	0.004262061684618434	17.23041068841928	0.7759125625921126	2.250114628085366	0	1.105658332939253	-9.670463831657015e-05	1.47429877013157	1.474202065493253	0.04262063718343339	2.243112968331505	319.5211349061061	320.8374079945381	0	0.7326346802086967	-0.1116008666441889	1.427873955076215	1.316273088432026	0.002126878917250626	234.5049136253315	14.49644066945506	204.1562296534046	0	1.311769022834038	0.3379668084658232	189.3218221754836	189.6597889839495	0.2218054611009379	174.3948765846812	7.410560585710232	80.70436262232937	0	1.280255508425489	0.1171335256033943	73.17666851101575	73.29380203661914	0.1723717080022046	69.1784480393581
0.08400000000000001	361.309511540027	362.7796410313034	0	0.8010002382470017	-0.08783221666780971	1.557961707944249	1.47012949127644	0.003697252412256455	362.7796410313034	577.8283134801351	588.4220915934474	0	0.995785080364005	-0.09516414261186959	10.6889422559242	10.59377811331233	0.01767844917901658	588.4220915934474	5.385726465118378	39.17631142756614	0	1.226081271148707	0.01021676104933731	33.78036820139842	33.79058496244776	0.1117387498591656	39.17631142756614	5.073980203733127	58.00614935373458	0	1.282129875282672	0.03408848467756673	52.89808066532388	52.93216915000145	0.1749763462687152	58.00614935373458	2.617669696565331	5.003672603772582	0	1.007133975630115	0.008668423512976031	2.377334483694274	2.38600290720725	0.01936150661305885	5.003672603772582	4.618314301272299	26.8085095943573	0	1.207558288985041	0.006671866840223668	22.18352342624478	22.190195293085	0.09634506696390403	26.7200494522151	6.063759801711326	83.15705265043155	0	1.304206674370349	0.02015565755435914	77.07313719116587	77.09329284872022	0.2087825649796757	80.70235012634555	45.74596551919042	74.91721153643746	0	1.165216670048839	-0.01261739745574523	29.18386341470279	29.17124601724704	0.06865375869113489	68.78381330090188	13.62048358046201	16.48057498617381	0	0.80469295056488	0.01572822169204017	2.844363184019757	2.860091405711797	0.003809017317530029	16.48057498617381	6.736812138050788	9.524207813362109	0	0.898641199344887	0.04357535792764728	2.743820317383674	2.787395675311321	0.00811058518566991	9.524207813362109	1.339521089949418	89.96290934599908	0	1.471400851396354	0.04459106658571228	88.57879718946396	88.62338825604967	0.7954868094957268	89.96290934599908	5.931829212823063	8.90063134410868	0	0.9279836725323644	0.09983323840773771	2.86896889287788	2.968802131285618	0.01026453314970923	7.64852492223121	3.625025918998263	219.0902534363998	0	1.44418612419586	-0.1162271224214093	215.581454639823	215.4652275174016	0.6398457572184554	217.9842102831389	434.7639449491012	443.5765023879002	0	0.9795883797027347	-0.2477152927444312	9.060272731543424	8.812557438798994	0.01552628736766489	347.523062028866	0.5284358817559404	2.776250826669931	0	1.172066793853829	-0.01185230145066343	2.259667246364654	2.247814944913991	0.07252276491407264	2.776250826669931	6.607415105610303	37.67545817224451	0	1.191231619209759	-0.03343482572596126	31.10147789236017	31.06804306663421	0.0845445624415376	34.19602869723759	6.580390540439232	39.76122692712142	0	1.199420112977626	-0.02700763209729578	33.20784401877948	33.18083638668219	0.09027039332057571	36.14164247983567	0.6852082333882257	17.60298216067881	0	1.379703578037047	0.02653701954743648	16.89123690774315	16.91777392729059	0.3819671705484283	17.60298216067881	14.98112559062761	15.10918490542677	0	0.7528254032403436	-0.002829251485568699	0.1308885662847254	0.1280593147991567	0.002505061726723873	15.10918490542677	570.2742945161696	576.5148928780699	0	0.9436707901356775	0.3102314318822445	5.930366930018024	6.240598361900268	0.01164109063730146	576.5148928780699	908.450363257392	931.9796718458173	0	1.026069536399699	0.5708956035625032	22.95841298486275	23.52930858842526	0.02253325717841471	838.1002230490453	8.470057291679373	225.3982264200953	0	1.376515636462273	0.1433123167623124	216.7848568116536	216.9281691284159	0.3723480641740582	210.0028908629203	8.828888590982027	456.8436644671738	0	1.449496834418943	0.3957089097480307	447.6190669664437	448.0147758761917	0.6676170983933505	443.943903734758	237.2263732857521	271.7921731016024	0	1.021404988402188	-0.06079343169476824	34.62659324754507	34.5657998158503	0.02170677834186613	254.1055806232899	42.45653897723417	46.25229790215938	0	0.9809703931085798	-0.01924794983809198	3.815006874763291	3.795758924925199	0.01569923846215042	46.25229790215938	524.0053781129332	764.4250442329117	0	1.26060071399034	-0.04145029503086306	240.4611164150093	240.4196661199785	0.1472872584395263	732.885073859572	44.73837620867	137.2058446004577	0	1.099608963675663	-0.01166271060280767	92.47913110239048	92.46746839178768	0.04060569045377965	127.8111999732526	110.1835852317286	110.5699847245051	0	0.6378625108866071	0.01786604980810799	0.3685334429684337	0.3863994927765417	0.0009803096869052388	48.37482330620669	212.0739065815788	212.4020404777441	0	0.6239668677309766	-0.0004228021728643099	0.3285566983381986	0.3281338961653343	0.0008739703824006184	83.62127926376701	428.0540798018817	434.7536620073151	0	0.9792682007621107	-0.01717566209798278	6.716757867531439	6.699582205433456	0.0154864908823861	352.3738697007799	11.81114447263144	45.30398289407567	0	1.136205731788122	-0.01098355113125633	33.50382197257548	33.49283842144423	0.05442766482569746	38.68541084255428	2.621657327412893	3.14320661475861	0	0.7988699678321947	-0.01046706928239869	0.5320163566281153	0.5215492873457166	0.003634262845455746	2.627700908561476	24.53197324070638	24.99720811215648	0	0.8183901136414915	-0.01391466310297443	0.4791495345530687	0.4652348714500943	0.00425364999458467	17.28161529156285	0.7758208468125203	2.249945332204955	0	1.105652491007897	-0.0001053351329218087	1.474229820525357	1.474124485392435	0.04261864391299873	2.242944125148058	319.0174333846333	320.3287470037392	0	0.7323005469286872	-0.1126940895410429	1.424007708647029	1.311313619105986	0.002121119978942453	234.0399483622493	14.48331691112936	205.352003397965	0	1.312563205842916	0.3400201151957357	190.5286663716399	190.8686864868356	0.2232193743536706	175.4556342899432	7.410897447469221	81.03272884151129	0	1.280811372052904	0.1189707065236996	73.50286068751836	73.62183139404206	0.1731400717955392	69.47079678653091
0.08600000000000001	360.5578461782527	362.0199166196865	0	0.8005768504816257	-0.09057985465187811	1.552650296085708	1.46207044143383	0.003684647718439949	362.0199166196865	577.6183910188466	588.1835244284384	0	0.9954677955615849	-0.09666509182126549	10.66179850141305	10.56513340959178	0.01763355610417681	588.1835244284384	5.386124978886904	39.19536138632612	0	1.226149508781138	0.01041740899472113	33.7988189984445	33.80923640743922	0.1117997814318098	39.19536138632612	5.076554038397666	58.10698250875838	0	1.282359130213074	0.03522472800363359	52.99520374235708	53.03042847036071	0.1752976101207095	58.10698250875838	2.602500894796688	4.991143210548477	0	1.007274818878372	0.008623457507629051	2.380018858244159	2.388642315751789	0.01938336871784722	4.991143210548477	4.627273412886048	26.82947592550809	0	1.207620431304673	0.007644575331150264	22.1945579372909	22.20220251262204	0.09639299085251382	26.74095572669802	6.065232902523463	83.22427726801688	0	1.304314340746107	0.01948341246442271	77.13956095302899	77.15904436549341	0.2089624995701542	80.76800208015636	46.06543112906844	75.21871620332956	0	1.165151124619808	-0.01527261926696878	29.16855769352808	29.15328507426111	0.06861775265337387	69.05991031941991	13.62079005278794	16.48147682844725	0	0.804718339527601	0.01574119313543648	2.844945582523873	2.86068677565931	0.003809797234103393	16.48147682844725	6.735051044012217	9.527480406325157	0	0.89889624888783	0.04298381987187807	2.749445542441062	2.79242936231294	0.008127213048189717	9.527480406325157	1.335859438728072	90.52434626891782	0	1.47219628155097	0.04420479888846707	89.14428203130127	89.18848683018975	0.8005651775355321	90.52434626891782	5.929761598645559	8.914063818988581	0	0.9286948218476081	0.09891615578499906	2.885386064558023	2.984302220343022	0.01032327014171832	7.662144387987563	3.605316986977944	217.832577265399	0	1.443471209395457	-0.1246760902465169	214.3519363686675	214.227260278421	0.636196546990536	216.7317909571899	436.8961189720194	445.6285058699926	0	0.9787108805938781	-0.2643812754491699	8.996768173422431	8.732386897973262	0.01541746172325461	348.9336238243047	0.5244768034719164	2.757194570647431	0	1.171277973270512	-0.01272863690791763	2.245446404083432	2.232717767175515	0.07206635488144489	2.757194570647431	6.58867732802272	37.60424714435278	0	1.191038094306314	-0.03777672709127496	31.05334654342134	31.01556981633007	0.08441372480578802	34.13020809829094	6.562932025778805	39.69777095901976	0	1.199262260459678	-0.03108188950325657	33.16592082274421	33.13483893324095	0.09015643158932872	36.08296404976808	0.6853803271369028	17.76908519676508	0	1.380920126877516	0.02726011685577195	17.0564447527724	17.08370486962817	0.3857030706167827	17.76908519676508	15.29057392951015	15.41851586580114	0	0.7527170463244733	-0.002831839886573791	0.1307737761775619	0.1279419362909882	0.002502864771617525	15.41851586580114	573.1264599599853	579.4398810331114	0	0.9449149010221913	0.323580084609202	5.989840988517071	6.313421073126273	0.01175783601136105	579.4398810331114	895.1824760932241	918.9463616981113	0	1.027213027910061	0.5942020907789198	23.1696835141083	23.76388560488722	0.02274061529035601	826.5972567940013	8.466057515569796	226.2559475702973	0	1.377010606001341	0.1448459342349922	217.6450441204925	217.7898900547275	0.3738255155236769	210.8135419774216	8.807532271290745	461.0820773174278	0	1.450680185978529	0.3976368504730367	451.876908195664	452.2745450461371	0.6739676044746402	448.0841775337279	231.6699205197731	266.2121152445517	0	1.021327350662877	-0.06286841348097125	34.60506313825955	34.54219472477858	0.02169328150991977	248.8859136999245	42.05624444631162	45.84670290568655	0	0.980810224918323	-0.01965373378514906	3.810112193160081	3.790458459374932	0.01567909622487336	45.84670290568655	532.1508176470486	772.4748865147651	0	1.260552450070467	-0.04420152029326715	240.3682703880098	240.3240688677165	0.1472303883851173	740.6002886269183	44.73291238464092	137.191140501131	0	1.099598037463121	-0.01281370778142124	92.47104182427152	92.4582281164901	0.04060213861760453	127.7973091380637	111.7716083289838	112.1587240522733	0	0.6379586986668623	0.0182897766039288	0.3688259466855754	0.3871157232895042	0.0009810877553080959	49.10114507685942	213.8444358038264	214.1725341911294	0	0.6239645462821601	-0.0004519967956521067	0.3285503840986836	0.3280983873030315	0.0008739535863396908	84.31660064555845	427.6904251379594	434.3841250291928	0	0.9791857215824569	-0.01861879012269637	6.712318681356086	6.69369989123339	0.01547625567403325	352.0588666947819	11.80759381223649	45.28975344409448	0	1.136168847567971	-0.01177217334427135	33.49393180520226	33.48215963185799	0.05441159804038263	38.67279385791341	2.620051756851835	3.140789218106108	0	0.7987255274800411	-0.01065934836288289	0.5313968096171566	0.5207374612542738	0.003630030650984864	2.62547537593847	24.61967224727499	25.08374264736549	0	0.8181411922902693	-0.01411909955640238	0.4781894996469095	0.4640704000905071	0.004245127284702056	17.33567547968338	0.7757865054584053	2.249824076702199	0	1.105646075819301	-0.0001165374981561631	1.474154108741949	1.474037571243793	0.04261645515416879	2.242823165591288	318.4622130677691	319.7687071616396	0	0.7319634000458282	-0.1136229589341967	1.420117052804676	1.30649409387048	0.002115324681776369	233.536749652106	14.46736523524925	206.5577543042206	0	1.313361247314785	0.3412668846222394	191.7491221843491	192.0903890689713	0.2246492346897938	176.5254871826343	7.410568634364934	81.36670948151725	0	1.281375655009381	0.1206603418305548	73.83548050532175	73.95614084715231	0.173923576255045	69.76819696450414
0.08799999999999999	359.7971217323519	361.2509649072441	0	0.8001403652668115	-0.0933502026277938	1.547193377520036	1.453843174892243	0.003671697717661663	361.2509649072441	577.4073849481256	587.943581073338	0	0.9951456370429401	-0.09811207837774991	10.63430820359019	10.53619612521244	0.017588089881108	587.943581073338	5.386641838297976	39.21495560985505	0	1.22621917220947	0.01064806155004356	33.81766571000703	33.82831377155708	0.1118621226110533	39.21495560985505	5.079192306894025	58.21133582484092	0	1.282596017826555	0.03639584064041531	53.09574767730648	53.13214351794689	0.1756301894913719	58.21133582484092	2.589180789178026	4.980439315533539	0	1.007414843071698	0.008567904221109477	2.382690622134404	2.391258526355513	0.01940512811879996	4.980439315533539	4.639245666277209	26.85504796001067	0	1.207691233033189	0.008665520800415109	22.20713677293304	22.21580229373346	0.09644762188379701	26.76645379565424	6.068474955067032	83.29070519981741	0	1.304417976097088	0.01867837025699558	77.20355187449339	77.22223024475038	0.2091358438663077	80.83286599686147	46.37232863941404	75.50449130786728	0	1.165072699473622	-0.01809226344850399	29.15025493190175	29.13216266845325	0.06857469620939935	69.32141710938035	13.62171755186008	16.48312780766531	0	0.8047431247834801	0.0158960091167329	2.84551424668849	2.861410255805223	0.003810558758392223	16.48312780766531	6.733161377352726	9.530530835501764	0	0.8991476532050114	0.04236784348313413	2.755001614665903	2.797369458149037	0.008143636498658324	9.530530835501764	1.332082253195749	91.08370187320756	0	1.472984029317612	0.04375658636108423	89.70786303365072	89.75161962001181	0.8056264480390414	91.08370187320756	5.927178744353113	8.926800831648888	0	0.9293990061380987	0.09788734810418928	2.901734739191586	2.999622087295775	0.01038176206651632	7.675146537986163	3.585414843462312	216.4952097245399	0	1.442705644971626	-0.1332890890056554	213.0430839700832	212.9097948810776	0.6323118730724638	215.4000172737127	438.4649375771884	447.1132852909732	0	0.9777759078001036	-0.2812452976156604	8.929593011400511	8.648347713784851	0.01530234588729411	349.8848148619684	0.5204620143759998	2.737142491042933	0	1.170432378801296	-0.01362090024654341	2.230301376913477	2.216680476666934	0.07158028364824409	2.737142491042933	6.569524045402913	37.52665102236432	0	1.19082065691379	-0.04222979337036636	30.99935677033177	30.9571269769614	0.08426696194911693	34.05844998768742	6.545042966256755	39.6278643551768	0	1.199081936210747	-0.03527283055168028	33.11809421947173	33.08282138892005	0.09002642235758962	36.01828323422043	0.6854667784268742	17.9412050587041	0	1.382169269276262	0.02797808822028342	17.22776019205694	17.25573828027722	0.3895770837498753	17.9412050587041	15.60585788888527	15.73368562296023	0	0.752608649953549	-0.002831309715538555	0.1306590437905036	0.1278277340749651	0.002500668921209856	15.73368562296023	575.9799890339209	582.3694805655881	0	0.9462116232729272	0.3370281756617577	6.052463356005455	6.389491531667213	0.01188076139936102	582.3694805655881	881.5092864610996	905.518451498494	0	1.028402433922552	0.6176675571357119	23.39149748025862	24.00916503739433	0.02295832159036571	814.7408705841904	8.461608272639943	227.1254026690727	0	1.377510655391304	0.1462692511633581	218.5175251452694	218.6637943964328	0.375324082468722	211.6353194152449	8.785228604424914	465.3787415466757	0	1.451868758491268	0.399209327355952	456.1943036148948	456.5935129422508	0.6804069347335983	452.2815007094876	226.0642332949259	260.5821700232411	0	1.02124713458883	-0.06489533122543592	34.58283205954059	34.51793672831516	0.02167934525304913	243.6196317913793	41.62458222281701	45.40967891189747	0	0.9806468379066002	-0.02002891437624194	3.805125603456693	3.785096689080452	0.01565857577407568	45.40967891189747	540.5799528123932	780.8020730510709	0	1.260500948358725	-0.04711506251719437	240.2692353011949	240.2221202386777	0.1471697274073935	748.5811813586524	44.72624614565334	137.1741435469904	0	1.099585980062459	-0.01421848446357932	92.46211588580063	92.44789740133704	0.04059821942102215	127.7812624484824	113.4307084220355	113.8185184666769	0	0.638057065224063	0.01868473577475208	0.3691253088667018	0.3878100446414539	0.0009818840674248128	49.86016088648444	215.6684395363514	215.9964891584446	0	0.6239620358316392	-0.0004939338215865193	0.3285435559147511	0.3280496220931646	0.0008739354231716506	85.03279974818774	427.2929601479648	433.980273437445	0	0.9790962826642753	-0.02019492849329143	6.707508217973501	6.68731328948021	0.01546516443049229	351.7147691250962	11.80362726207333	45.27429438923201	0	1.136129257128772	-0.0126521095656715	33.48331923672436	33.47066712715868	0.05439435769924997	38.65909296126213	2.618447790922972	3.138367653241978	0	0.7985784855277349	-0.01084697619031625	0.5307668385093229	0.5199198623190067	0.003625727248349989	2.623242861470406	24.71325712580948	25.17616272592676	0	0.8178887391432439	-0.01431219396817989	0.4772177940854619	0.462905600117282	0.00423650096857708	17.39367265078787	0.7760399136273531	2.249979262717065	0	1.105638933935825	-0.0001304760173821301	1.474069825107093	1.473939349089711	0.04261401859090598	2.242977778112037	317.8966132182898	319.1984410939951	0	0.7316237401854718	-0.1143801186681423	1.416207994373488	1.301827875705345	0.002109501973172407	233.0255456807239	14.44850990891133	207.770534794637	0	1.314161208796385	0.3416655985520436	192.9803592871737	193.3220248857257	0.2260917261584394	177.6018258532342	7.409505649480081	81.70567836370761	0	1.281947330292864	0.1221802816906141	74.17399243253691	74.29617271422752	0.1747209599056058	70.07009480262866
0.09	359.0286548667051	360.4741087040683	0	0.7996906879528116	-0.09613758658394417	1.541591423947158	1.445453837363214	0.003658403529328883	360.4741087040683	577.1970918772322	587.7040797833315	0	0.9948187883849315	-0.09950209308096847	10.60648999918033	10.50698790609936	0.01754208133310236	587.7040797833315	5.387283099681673	39.23515735423513	0	1.226290464879391	0.01091018088773665	33.83696407366573	33.84787425455346	0.1119259577657412	39.23515735423513	5.081889837013017	58.31931892482434	0	1.282840765905806	0.03760087720307796	53.19982821060825	53.23742908781132	0.1759744672270815	58.31931892482433	2.577468258139928	4.971316805259525	0	1.007553878231543	0.008502069667062287	2.385346477452535	2.393848547119597	0.01942675795703182	4.971316805259525	4.65172621260276	26.88279581228662	0	1.207771107991286	0.009733459913171831	22.22133613977069	22.23106959968386	0.09650929102997059	26.79412185776112	6.071193452508279	83.3535800086656	0	1.304516846829781	0.01773626132232032	77.26465029483499	77.28238655615732	0.2093013526983083	80.89426392158467	46.67772916625808	75.78543516114865	0	1.164980623684248	-0.02107505563697935	29.12878105052756	29.10770599489058	0.06852417984530196	69.578329618068	13.62331718208229	16.48559815613308	0	0.8047676810519172	0.01620320579568811	2.846077768255104	2.862280974050792	0.003811313395991983	16.48559815613308	6.731164243612183	9.533381454371373	0	0.899395279170881	0.04173209119047825	2.760485119568712	2.80221721075919	0.00815984544402858	9.533381454371373	1.32819664249785	91.64010245964538	0	1.473762986313685	0.04324759896243061	90.26865821818511	90.31190581714753	0.8106627003508857	91.64010245964538	5.924099164705926	8.93884554954977	0	0.9300954443653505	0.0967519677629706	2.917994417080872	3.014746384843842	0.01043993558074036	7.687531407449526	3.565389363497657	215.0782357081303	0	1.441888517259042	-0.1420455968917377	211.6548919415243	211.5128463446326	0.6281917191326833	213.9889746869553	439.523109339512	448.083648573927	0	0.9767828712731152	-0.298254991653126	8.858794226068156	8.56053923441503	0.01518102036885527	350.4183277300478	0.5164008480174946	2.716109302134992	0	1.169529060241403	-0.01452681041960923	2.214235264537106	2.199708454117497	0.07106465069705221	2.716109302134992	6.550005390719339	37.44261924302078	0	1.190578731870913	-0.04678312622398659	30.93939697852542	30.89261385230144	0.08410397051893802	33.98070629535161	6.52676648469713	39.55142413800873	0	1.19887853103244	-0.03957105138085235	33.06422870469245	33.0246576533116	0.08987999727793704	35.94752187530302	0.6854658174898056	18.11945176207285	0	1.383450735006889	0.02868920806576611	17.40529673651728	17.43398594458304	0.3935917768079883	18.11945176207285	15.92669919172417	16.05441604855771	0	0.7525003339064342	-0.002827638927801986	0.130544495761342	0.12771685683354	0.002498476599207488	16.05441604855771	578.8279269623021	585.2968054927139	0	0.947561283318116	0.3505426495644248	6.118335880847418	6.468878530411843	0.01201006672586817	585.2968054927139	867.4563690039337	891.721773666443	0	1.029638012695097	0.6412363432342967	23.62416831927508	24.26540466250938	0.02318668371003541	802.5536335049475	8.45670752325316	228.0060296314458	0	1.378015399227913	0.1475784098274336	219.4017436983652	219.5493221081926	0.3768428097054589	212.467693017395	8.76200940390896	469.7307083446602	0	1.45306149051125	0.4004254912790808	460.5682734494721	460.9686989407512	0.6869306448811812	456.5329965267728	220.4525037023767	254.9455556043099	0	1.021164404743329	-0.06686735143034933	34.55991925336349	34.49305190193314	0.02166498163369677	238.347148792397	41.16134318842064	44.94102734856609	0	0.9804804931214411	-0.02037127361816169	3.80005543376361	3.779684160145449	0.01563771138099114	44.94102734856609	549.2916760927212	789.4051132502992	0	1.260446006850926	-0.05019348271053332	240.1636306402885	240.1134371575779	0.1471050424337261	756.8263039626463	44.7183196455178	137.1546112884691	0	1.099572562115985	-0.01589212197806903	92.4521837649293	92.43629164295123	0.04059385843037655	127.7628300109296	115.1612216106391	115.5497012391325	0	0.6381574512322054	0.01904856860518799	0.3694310598882744	0.3884796284934624	0.0009826973740431066	50.65205182532512	217.5433632779378	217.8713502521323	0	0.623959267389556	-0.0005490519831501669	0.3285360261775819	0.3279869741944317	0.0008739153938515775	85.76881403299092	426.8605175790115	433.5409032136836	0	0.9789992610882029	-0.02190817796632884	6.702293812638429	6.6803856346721	0.01545314183830253	351.3404907950626	11.79923711639023	45.2575129812442	0	1.136086656719483	-0.01362770786658329	33.47190357272056	33.45827586485398	0.05437581271251175	38.64422518213686	2.616898670007832	3.1359957557078	0	0.7984289074842599	-0.01102967622616536	0.5301267619261335	0.5190970856999682	0.003621354814090119	2.621048455975608	24.81157319439923	25.27331518647645	0	0.8176329634648222	-0.01449330720298456	0.4762352992801987	0.4617419920772141	0.004227778870940097	17.45480984913781	0.7763729726659738	2.250200705507306	0	1.105630902409642	-0.0001473154273451498	1.473975048268678	1.473827732841332	0.04261127867866746	2.243198429927131	317.3067154698223	318.604043818092	0	0.7312820896465989	-0.1149583784251907	1.412286726694885	1.297328348269694	0.002103661078375729	232.4963448224021	14.42668087666638	208.9871778294518	0	1.314961054916294	0.3411750253636509	194.2193219274218	194.5604969527855	0.2275432687040861	178.6818446790316	7.407697905172269	82.04928992365585	0	1.28252573473746	0.1235238217369732	74.51806819674661	74.64159201848358	0.1755314494833058	70.37618386946636
0.09199999999999998	358.253955925187	359.6908656895191	0	0.79922775267254	-0.09893555603736906	1.535845320369504	1.436909764332135	0.003644767253671254	359.6908656895191	576.9892876505803	587.4668190799816	0	0.9944874435833451	-0.1008318456521894	10.57836327505353	10.47753142940134	0.01749556252411803	587.4668190799816	5.388051336950204	39.25602875493321	0	1.226363599216998	0.01120501559646832	33.85677240238654	33.86797741798301	0.111991479783585	39.25602875493321	5.08463753103227	58.43103527519488	0	1.283093594590804	0.03883847020896702	53.30755927395364	53.34639774416261	0.1763308201912483	58.43103527519489	2.567156956026178	4.96356644119967	0	1.007691759489251	0.008426275289895292	2.387983209883596	2.396409485173492	0.01944823205449308	4.96356644119967	4.665348481755284	26.91342592435792	0	1.207860457829189	0.0108468317587263	22.23723061084391	22.24807744260263	0.09657832216855398	26.82466409047054	6.077409419614568	83.41644430435726	0	1.304610197191435	0.01665318114782502	77.32238170359486	77.33903488474269	0.2094577406700458	80.95563098450206	46.99861643005094	76.0783629404358	0	1.164874134345123	-0.0242188538127217	29.10396536419759	29.07974651038487	0.06846580203161624	69.84607539796876	13.6256360141917	16.48895415906685	0	0.8047924122789533	0.01667272817186757	2.846645416703278	2.863318144875145	0.003812073560088295	16.48895415906685	6.729079655787736	9.536054043538085	0	0.8996390211280205	0.0410811529217583	2.76589323482859	2.806974387750349	0.008175831541671806	9.536054043538085	1.324208795904778	92.19266921191166	0	1.47453206577974	0.04267904556886919	90.82578137043801	90.86846041600688	0.8156659757728123	92.19266921191166	5.920540581005336	8.950200827761098	0	0.9307833924329032	0.0955151834858073	2.934145063269955	3.029660246755762	0.01049771900377036	7.699298894254945	3.545313410845107	213.5820858652303	0	1.441019039649774	-0.150923340209567	210.1876957945947	210.0367724543852	0.6238370809696344	212.4990930290273	440.1212098305276	448.5902928759818	0	0.975731366562239	-0.3153544625961507	8.784437508050358	8.469083045454207	0.01505359773977244	350.5742259616293	0.5123108727483549	2.694122425634537	0	1.168567219853228	-0.01544389917143026	2.197255452057612	2.181811552886182	0.07051969304865664	2.694122425634537	6.530174546617741	37.35212494686966	0	1.190311805745375	-0.0514249209799183	30.87337532123184	30.82195040025192	0.08392450084399622	33.8969509955305	6.508148026886706	39.46838890753962	0	1.198651489164353	-0.04396630122701466	33.00420718187993	32.96024088065291	0.08971683804155534	35.87062191267491	0.6853710951548512	18.30392394554899	0	1.384764172097007	0.02939158803681874	17.58916126235732	17.61855285039414	0.3977495666183458	18.30392394554899	16.25292691380605	16.38053637201529	0	0.7523922188924209	-0.002820801062651544	0.1304302592718883	0.1276094582092367	0.002496290239728974	16.38053637201529	581.6628807139648	588.2145278328207	0	0.9489640723244644	0.3640876772044558	6.187559441651477	6.551647118855932	0.01214595001185472	588.2145278328207	853.0742361850872	877.6070883104543	0	1.030919908399169	0.6648479069374297	23.86800421842966	24.53285212536709	0.02342600412946522	790.0805419010119	8.451349661906002	228.8972286811357	0	1.378524438121737	0.1487691302304596	220.2971098889992	220.4458790192297	0.378380684041853	213.3100969797919	8.737903474011722	474.1348782877632	0	1.454257317118224	0.4012838658149427	464.9956909479365	465.3969748137515	0.6935340714146677	460.8356407197853	214.7194159951848	249.1869845335032	0	1.021079234200468	-0.06877777177325842	34.53634631009167	34.46756853831842	0.02165020418646688	232.9606926266218	40.66259601004769	44.43682785630515	0	0.9803114695569358	-0.02067867531217686	3.794910521569641	3.774231846257464	0.0156165394130101	44.43682785630515	558.2443718564335	798.2420026853932	0	1.260387419778407	-0.05343903200078436	240.0510698609605	239.9976308289597	0.1470360966979573	765.2953656471361	44.70904927229202	137.13226582055	0	1.099557541051884	-0.01784971414140614	92.44106626239942	92.42321654825801	0.04058897696294745	127.7417486758567	116.9608426524919	117.3499642848055	0	0.6382596848746523	0.01937894149708807	0.3697426908164244	0.3891216323135125	0.0009835263213840699	51.47583581113192	219.4667499683989	219.7946598572572	0	0.6239561698344219	-0.0006177126428012017	0.3285276015011526	0.3279098888583514	0.0008738929839670197	86.5236157929529	426.392012481962	433.0648921498129	0	0.9788940157304824	-0.02376232846858922	6.69664199631958	6.672879667850991	0.01544011072960143	350.9350094726382	11.79439208809013	45.23928927421029	0	1.136040728455504	-0.01470331231148228	33.45960049843164	33.44489718612016	0.05435582610906479	38.62808416198887	2.615347319175703	3.133617050979321	0	0.7982768625979551	-0.0112071818972522	0.5294769137008705	0.5182697318036182	0.0036169156286575	2.618845051661753	24.91219409847247	25.37277517350642	0	0.8173740788659135	-0.01466183242162516	0.4752429074555811	0.4605810750339559	0.004218968912513761	17.51741331772781	0.7768138923686492	2.250514417119306	0	1.105621808768585	-0.000167220435991576	1.473867745186648	1.473700524750657	0.04260817664411348	2.243511049934724	316.6561860986853	317.9491949460385	0	0.7309389918354223	-0.1153507717625871	1.408359619115711	1.293008847353124	0.002097811484799051	231.9228276558332	14.40180567398567	210.2042842627708	0	1.315758654311834	0.3397544724441315	195.462724116341	195.8024785887852	0.2290000125314908	179.7625307559664	7.405111644839758	82.39704610210886	0	1.283110008730827	0.1246786672651655	74.86725579000392	74.9919344572691	0.1763539802583148	70.68602272459134
0.09399999999999997	357.474725516875	358.9029450227932	0	0.7987515259932474	-0.1017368976921999	1.52995640361041	1.42821950591821	0.00363079206315013	358.9029450227932	576.7857676566783	587.2336180871606	0	0.9941518079281846	-0.1020977947271743	10.54994822520952	10.44785043048235	0.0174485668530255	587.2336180871606	5.388950473391457	39.27763525453084	0	1.226438795149363	0.01153358249766427	33.87715119864172	33.88868478113938	0.1120588887947483	39.27763525453084	5.08742700268748	58.54658564231623	0	1.283354713550294	0.04010682027587952	53.41905181935287	53.45915863962875	0.176699615391089	58.54658564231623	2.558063575616629	4.957002127793123	0	1.007828327336774	0.008340857888123653	2.39059769428837	2.398938552176493	0.0194695249593998	4.957002127793123	4.678122053335517	26.94501847792934	0	1.207959669228069	0.01200374987147541	22.25489267472235	22.26689642459382	0.09665503012402134	26.85616707113578	6.08346630943379	83.47515010052825	0	1.304697251357213	0.015425621330826	77.37625816976364	77.39168379109447	0.2096036860306305	81.01293854256951	47.35683491213627	76.40495602964279	0	1.164752480729236	-0.02752062009531831	29.07564173760184	29.04812111750652	0.06839917194231207	70.14454832552939	13.62871991762924	16.49326089510028	0	0.8048177501960783	0.01731387065637227	2.847227106814671	2.864540977471044	0.003812852528020443	16.49326089510028	6.726928223238214	9.538571468866616	0	0.8998788003933325	0.04041951960570517	2.771223726022696	2.811643245628401	0.008191588186754339	9.538571468866616	1.320125557613563	92.74052109912563	0	1.475290203309097	0.04205217156800518	91.37834336994406	91.42039554151206	0.8206282895090834	92.74052109912563	5.916521753508004	8.960871044594773	0	0.9314621432053051	0.09418215248164624	2.950167138605123	3.044349291086769	0.01055504242885637	7.71045033827508	3.5252681293134	212.0075533835406	0	1.44009656277186	-0.1598983649974919	208.6421836192247	208.4822852542272	0.6192500008342298	210.9311632129976	440.3087832463743	448.6829062032091	0	0.9746211865165993	-0.3324844988458512	8.706607455680693	8.374122956834842	0.01492022297338988	350.3917997207831	0.5082018266386573	2.671206038217478	0	1.167546224176592	-0.01636951677325888	2.17937372835208	2.163004211578821	0.06994578906051811	2.671206038217478	6.510090122340623	37.25516859062339	0	1.190019431686998	-0.05614249145272491	30.8012209597355	30.74507846828277	0.08372836036018805	33.80718341188939	6.489238441916082	39.37872323348675	0	1.198400312838465	-0.04844749887009173	32.93793229044076	32.88948479157067	0.08953667998871367	35.78754940445659	0.6851805343231068	18.49471615977858	0	1.386109139557999	0.03008318001001361	17.77945244544546	17.80953562545547	0.4020526845712514	18.49471615977858	16.58406979300418	16.71157548957052	0	0.7522844267109535	-0.002810765648311658	0.1303164622146546	0.127505696566343	0.002494112290494893	16.71157548957052	584.47735164541	591.1152097261311	0	0.9504200355371549	0.3776247635143109	6.260233317206783	6.637858080721094	0.01228860613790672	591.1152097261311	838.4020374280943	863.2137803476181	0	1.032248141717703	0.6884369918214628	24.12330592770231	24.81174291952377	0.02367657802919089	777.3563641395161	8.445530641396148	229.7983641428284	0	1.379037357280134	0.1498367250852337	221.202996776347	221.3528335014322	0.3799366286489879	214.1619314706562	8.712938911769685	478.5879915307926	0	1.455455168049122	0.4017823403886476	469.4732702786343	469.8750526190229	0.7002123135656229	465.1862518717242	208.7330169572626	243.1745022526554	0	1.020991589452827	-0.07062003989385646	34.51210533528666	34.44148529539281	0.02163500796248026	227.3369113258773	40.12449266822043	43.89324377489485	0	0.9801400634099799	-0.02094907905298737	3.789700185727412	3.768751106674425	0.01559509821839623	43.89324377489485	567.3939234046691	807.2682309647374	0	1.260324977968275	-0.0568536463738247	239.9311612064422	239.8743075600684	0.1469626502412058	773.9456727148869	44.69837866560099	137.1068468942414	0	1.09954066110026	-0.02010631155984589	92.4285745402003	92.40846822864046	0.04058349210383594	127.7177715140556	118.8290090319024	119.2187422434721	0	0.6383635820150971	0.01967355787664363	0.3700596536930353	0.389733211569679	0.000984369451863161	52.33128748133882	221.4355647319077	221.7633826209059	0	0.6239526703396202	-0.0007001948892193239	0.3285180838873815	0.3278178889981622	0.0008738676668373153	87.29594649633046	425.8864135644341	432.551171329149	0	0.978779888754797	-0.02576083607576104	6.690518600790631	6.664757764714871	0.0154259923244276	350.4973441616158	11.78908478618796	45.21952365301576	0	1.135991140354169	-0.01588324931799456	33.44632211614579	33.4304388668278	0.05433425509722403	38.61058074048334	2.613848474843309	3.131286798423151	0	0.7981224183818718	-0.01137929578850432	0.5288176193683461	0.5174383235798419	0.003612411915816604	2.6166789246747	25.0131534614094	25.47257789637663	0	0.8171123168472524	-0.01481713807955824	0.4742415730467985	0.4594244349672402	0.004210079566296471	17.58012960179398	0.7771958570320148	2.250751273489954	0	1.105611471036852	-0.0001903551150705131	1.47374577157301	1.473555416457939	0.04260465049782743	2.243747038047788	315.9100444982417	317.1989271092623	0	0.7305950105255502	-0.1155505938288977	1.404433204849488	1.28888261102059	0.002091962923941466	231.279711076248	14.37381744182153	211.4182277584411	0	1.316551781193299	0.3373640061210804	196.7070463104985	197.0444103166195	0.2304578342176639	180.8406678979145	7.401717611647097	82.74840911987178	0	1.283699233979289	0.125632172676593	75.22105933554809	75.34669150822468	0.1771873841653744	70.99913424217421
0.09599999999999999	356.6928518908214	358.112244733346	0	0.7982620104973622	-0.1045336558537116	1.523926498378266	1.419392842524554	0.003616482288043627	358.112244733346	576.5883031310921	587.0062728461279	0	0.9938120987781759	-0.1032961829938272	10.52126589802972	10.41796971503589	0.01740112913175771	587.0062728461279	5.389980972098958	39.30004036290326	0	1.226516278519963	0.01189665068286717	33.89816274012144	33.9100593908043	0.112128390801463	39.30004036290326	5.090246092969577	58.66606239251031	0	1.283624319101462	0.04140368996714412	53.53441260957359	53.57581629954073	0.1770812059766378	58.66606239251031	2.550030325916999	4.951463395676082	0	1.007963427877002	0.00824616942330083	2.393186900335782	2.401433069759083	0.01949061199210528	4.951463395676082	4.689804460740745	26.97739872846689	0	1.208069111045958	0.01320199552756853	22.27439227219858	22.28759426772615	0.09673971865561833	26.88845669133401	6.096720164301751	83.53655055684503	0	1.304777215650555	0.01405049517585345	77.42577989736742	77.43983039254327	0.2097378348883018	81.07283450878661	47.75451808899326	76.76719145747558	0	1.164614928554987	-0.03097639674771663	29.04364976523003	29.01267336848231	0.06832391223046183	70.47555094513314	13.63261030386	16.49857890176418	0	0.8048441527534627	0.01813523425536468	2.847833363648818	2.865968597904183	0.003813664394378828	16.49857890176418	6.724729301901347	9.540955800770888	0	0.9001145646195099	0.0397515600908807	2.776474938778659	2.81622649886954	0.008207110489040492	9.540955800770888	1.315952916963334	93.28277474894414	0	1.47603635752145	0.04136825704646225	91.92545357493434	91.96682183198079	0.8255416431018101	93.28277474894414	5.912060562677207	8.970860184272677	0	0.932131026330806	0.09275799462604001	2.966041626969429	3.058799621595469	0.01061183782055776	7.720986872317894	3.505336949862429	210.3557964851331	0	1.439120584237983	-0.1689451176617879	207.0194046529324	206.8504595352706	0.6144335928634225	209.2863397159636	440.13337747098	448.4092022472508	0	0.9734523322918478	-0.3495828113893051	8.625407587660234	8.275824776270928	0.01478107346625498	349.908804791058	0.5040945007139142	2.647400029105401	0	1.166465615498458	-0.01730083876590726	2.160606367157394	2.143305528391487	0.06934346102918103	2.647400029105401	6.489813876193292	37.15177680492891	0	1.18970123415382	-0.0609222988166782	30.7228852275523	30.66196292873562	0.08351541677519549	33.71142720409125	6.470091011129046	39.28241591578856	0	1.198124566750117	-0.05300275203803877	32.86532765669755	32.81232490465951	0.08933931550936992	35.69829297242988	0.6848878176769581	18.69190867997917	0	1.38748510021752	0.03076178010237699	17.97625908219983	18.00702086230221	0.4065031386497067	18.69190867997917	16.91969004470119	17.0470957793435	0	0.7521770803976771	-0.002797498703198769	0.1302032333455121	0.1274057346423134	0.002491945215749555	17.0470957793435	587.2634038191253	593.9909711891951	0	0.9519290620273018	0.3911128708369504	6.336454499232794	6.727567370069745	0.01243822549517714	593.9909711891951	823.4185635144554	848.5208617343778	0	1.033622600758627	0.711933822108167	24.39036439781416	25.10229821992233	0.0239386909719571	764.3614922921523	8.43924318265335	230.7087563379582	0	1.37955372513295	0.1507761193122326	222.1187370359926	222.2695131553049	0.3815094973353904	215.0225550254508	8.68714098291828	483.0866132279976	0	1.456653965793438	0.4019181694979583	473.9975540755814	474.3994722450794	0.7069602147247402	469.581477154525	202.5442729224834	236.9591956099222	0	1.020901885802589	-0.07238981138208828	34.48731249882097	34.41492268743888	0.02161946578650645	221.5235916115852	39.54674703295131	43.31000067900113	0	0.9799665872521625	-0.02118055005863709	3.784434196108462	3.763253646049825	0.0155734280014134	43.31000067900113	576.738724225798	816.4817938420653	0	1.260258469214418	-0.06043893671211131	239.8035085529793	239.7430696162672	0.1468844604297245	782.7752825948799	44.68622474691688	137.0780580907608	0	1.099521653355853	-0.02267685624874216	92.41451020009272	92.39183334384398	0.04057731674044273	127.6906176793753	120.7630274971233	121.1533390262312	0	0.6384689464185744	0.01993016713194841	0.3703813619759171	0.3903115291078655	0.0009852252052610789	53.21723873284501	223.4472322321519	223.7749428123611	0	0.6239486948213658	-0.0007966917415494623	0.3285072719507722	0.3277105802092227	0.0008738389067711813	88.08472536066552	425.3427822952077	431.9987643671172	0	0.9786562071995762	-0.02790679908556608	6.683888870995069	6.655982071909502	0.0154107064897948	350.0265873028704	11.7832842463523	45.19808943517666	0	1.135937546415759	-0.01717180963292182	33.43197699845728	33.41480518882436	0.05431095115124214	38.59160248727265	2.6123447811339	3.128948405780731	0	0.7979656617371179	-0.01154566151083237	0.5281492861576633	0.516603624646831	0.00360784645739468	2.614502901290493	25.11365399487741	25.57192766346152	0	0.8168479176443024	-0.01495860831320618	0.4732322768973204	0.4582736685841142	0.004201119539726131	17.64241402728219	0.7775334981553603	2.25092348872403	0	1.105599697788884	-0.0002168821981046185	1.473606872766774	1.47338999056867	0.04260063505960981	2.243918567938215	315.0633002874673	316.3482630324525	0	0.730250729044885	-0.1155514234350648	1.400514168420214	1.284962744985149	0.002086125352685455	230.5636177153221	14.3426474287243	212.6251454838415	0	1.317338117334899	0.3339646459484949	197.9485334091687	198.2824980551172	0.2319123343656509	181.9128285310306	7.397481422471705	83.10278977471165	0	1.284292431935759	0.1263713775392164	75.57893697470074	75.70530835223995	0.1780303848262648	71.31499548297359
0.09799999999999999	355.9104035053979	357.320844293465	0	0.7977592482336658	-0.1073171620387049	1.517757950105892	1.410440788067187	0.003601843494378893	357.320844293465	576.3986718676385	586.7865870202331	0	0.9934685462019227	-0.1044230786466319	10.49233823124124	10.38791515259461	0.0173532856431371	586.7865870202331	5.391144378791973	39.32330974614279	0	1.226596279404925	0.01229472884198882	33.91987063850883	33.93216536735082	0.1122001962185448	39.32330974614279	5.09308325181004	58.78955263555834	0	1.283902591308701	0.04272640293702531	53.65374298081127	53.6964693837483	0.1774759271479061	58.78955263555834	2.542918294461384	4.94680876911381	0	1.008096913065402	0.008142576627847561	2.395747898024578	2.403890474652425	0.01951146929006977	4.94680876911381	4.699202395571739	27.0094377275981	0	1.208189131406186	0.01443901294757862	22.29579631907879	22.31023533202637	0.09683267838479881	26.92040778098639	6.110395017390154	83.59335708018148	0	1.304849280893155	0.01252515587339212	77.47043690691793	77.48296206279132	0.2098588057652904	81.1282421068104	48.22911355027475	77.20236823487454	0	1.164460764363431	-0.03458128848846441	29.00783597308826	28.97325468459979	0.06823966185522613	70.87331148104853	13.63734692301498	16.50496691454339	0	0.8048721024610236	0.01914470576158761	2.848475285766827	2.867619991528415	0.00381452402175614	16.50496691454339	6.722502578336001	9.543229868942838	0	0.9003462870360347	0.0390815027676385	2.781645787839198	2.820727290606837	0.008222395240568149	9.543229868942838	1.311697446361571	93.81854735351615	0	1.476769510727548	0.04062861589231147	92.46622129126226	92.50684990715457	0.8303980376227232	93.81854735351615	5.907175675993727	8.980173504474399	0	0.9327894078915359	0.09124776956169922	2.981750058918972	3.072997828480672	0.01066803909930857	7.73091085607467	3.485610388706159	208.6283484692589	0	1.438090757864545	-0.1780365370072863	205.32077461756	205.1427380805527	0.609392058919639	207.5661505664771	439.6415226406506	447.8158984803392	0	0.9722250233822441	-0.3665843135463714	8.540960153235023	8.174375839688652	0.01463635871282564	349.1622199503771	0.4999989848361235	2.622738276969407	0	1.165325122774032	-0.01823487427223436	2.140974166405517	2.122739292133283	0.06871337645271748	2.622738276969407	6.469412565920423	37.0420052548676	0	1.189356913443266	-0.06574998677877814	30.63834267572595	30.57259268894717	0.08328560090996275	33.60973298276155	6.450764148286783	39.17948381474457	0	1.197823882395582	-0.05761938157263769	32.78633904803043	32.72871966645779	0.08912459718052587	35.60286730578065	0.6844906394502313	18.89557398675668	0	1.388891413828578	0.03142503438363825	18.17965831292281	18.21108334730645	0.4111026732530824	18.89557398675668	17.25910737900396	17.38641711803842	0	0.7520703043450929	-0.002780963375659797	0.1300907024101144	0.1273097390344546	0.002489791498680608	17.38641711803842	590.0131561116481	596.8339816255761	0	0.9534908750132843	0.4045085649918003	6.416316948936277	6.820825513928078	0.01259499252603477	596.8339816255761	808.2528220222475	833.6575446095654	0	1.035043032426278	0.7352643362419053	24.66945825107598	25.40472258731789	0.02421261642040207	751.2116085547723	8.432481559374494	231.6276831661556	0	1.380073092051074	0.1515818763367094	223.0436197304444	223.1952016067811	0.3830980690000912	215.8912859687293	8.660534227893351	487.6271231011591	0	1.45785262371968	0.4016879821663031	478.5649008910995	478.9665888732658	0.7137723437276382	474.0177820975982	196.2818009720527	230.6696037778844	0	1.020809799408824	-0.07407679996437784	34.46187960579613	34.38780280583175	0.02160352237077577	215.6409004274826	38.9315975093465	42.68935024132585	0	0.9797913413235099	-0.02136916710654444	3.779121899085899	3.757752731979355	0.01555156722357558	42.68935024132585	586.2963233703025	825.899839500525	0	1.260187678670075	-0.06419617335162046	239.6677123035741	239.6035161302225	0.1468012825023346	791.8006134376482	44.6725371231017	137.0456264402684	0	1.099500235911864	-0.02557610375547769	92.39866542092221	92.37308931716673	0.04057035962275968	127.6600279489958	122.7612179990541	123.1520717599784	0	0.6385755700103215	0.02014656982553152	0.3707071910987573	0.3908537609242889	0.0009860919202132508	54.13295681690053	225.4998198655272	225.8274075199194	0	0.6239441684030762	-0.000907307796612294	0.3284949621888253	0.327587654392213	0.0008738061624460454	88.8891216739391	424.7602479374776	431.4067625905409	0	0.9785222846922373	-0.03020293327791354	6.676717586341247	6.646514653063333	0.01539417201935583	349.521885085329	11.77706368521431	45.17493550028583	0	1.135879432051442	-0.01855706360279873	33.41642887867431	33.39787181507151	0.05428569290300676	38.57109938209553	2.610899096788518	3.126665262019068	0	0.7978066668880532	-0.01170610073390574	0.5274722659644564	0.5157661652305506	0.003603221657229908	2.612370051582856	25.21493906821469	25.67206947028882	0	0.8165811323930402	-0.01508563190758127	0.4722160339817049	0.4571304020741236	0.004192097843239382	17.70513046736271	0.7778664588962348	2.251068181889829	0	1.105586288253363	-0.000246962255830599	1.473448685249425	1.473201722993594	0.04259606200228894	2.244062640614821	314.165548605491	315.4468108132519	0	0.7299067494257638	-0.1153471253888883	1.39660933314983	1.281262207760941	0.002080308934658927	229.8109482917795	14.30823182874621	213.8209446070567	0	1.318115254514127	0.3295185257033771	199.1831942526071	199.5127127783105	0.2333588370167203	182.9753791656337	7.392373005989319	83.45955487475455	0	1.28488856239407	0.1268830377258969	75.94029883103933	76.06718186876523	0.178881592754302	71.63304398519487
0.09999999999999999	355.1296214929022	356.5309970730744	0	0.7972433240228626	-0.1100780741793085	1.511453654351549	1.40137558017224	0.003586882553704632	356.5309970730744	576.2186158183334	586.5763294689432	0	0.9931213934803246	-0.1054744237816159	10.46318807439133	10.35771365060972	0.01730507417804608	586.5763294689432	5.392438867174215	39.34750629987519	0	1.226679030354582	0.01272805491668455	33.94233937778429	33.95506743270097	0.1122745183461954	39.34750629987519	5.095923412615641	58.91713284534023	0	1.284189691084278	0.04407184767697278	53.77713758504762	53.82120943272459	0.1778840919948531	58.91713284534023	2.536606946301414	4.942915270277558	0	1.008228640950152	0.008030460750614404	2.398277863225529	2.406308323976144	0.01953207385299728	4.942915270277558	4.698974009338894	27.03385413483945	0	1.208320054757749	0.0157119064401085	22.31916821906045	22.33488012550056	0.09693418467960781	26.94476304694922	6.142211161095589	83.66276938819365	0	1.304912624838649	0.01084741172586551	77.5097108153722	77.52055822709806	0.2099651944195309	81.19585064800576	48.83881051607786	77.76853609328965	0	1.164289299958119	-0.03832944972719867	28.96805502693899	28.92972557721179	0.06814607892418553	71.39110300667819	13.64296497257335	16.5124789293837	0	0.8049021046810262	0.02034944903661471	2.849164507773744	2.869513956810358	0.003815446990586112	16.5124789293837	6.720266390873143	9.545415555193641	0	0.9005739655873871	0.03841342092396297	2.786735743396535	2.825149164320498	0.008237440875254029	9.545415555193641	1.307364937286174	94.34695684851752	0	1.477488669575655	0.0398345967453804	92.99975731448596	93.03959191123134	0.8351894875219295	94.34695684851752	5.901884824146832	8.988815814289511	0	0.9334366898982341	0.08965645832349224	2.997274531819187	3.086930990142679	0.0107235822134607	7.740224392843321	3.466180222057099	206.8271138000221	0	1.437006902328828	-0.1871441605322565	203.5480777384973	203.360933577965	0.6041306945838352	205.7724934431771	438.8777820795331	446.9477663910686	0	0.9709397067368785	-0.3834214377177028	8.453405749253234	8.069984311535531	0.01448631964923397	348.1874987334741	0.4959386295316535	2.597272600076097	0	1.164124672048302	-0.01916847585669757	2.120502446401141	2.101333970544443	0.06805634797223981	2.597272600076097	6.448955969604381	36.92593754410839	0	1.18898625004216	-0.07061042285209614	30.54759199735611	30.47698157450402	0.08303890921188319	33.50217733011642	6.431318665085758	39.06997014106702	0	1.197497962284594	-0.06228395049855388	32.70093542647981	32.63865147598126	0.08889244063028381	35.50131162650251	0.6839829017631947	19.10576708148952	0	1.390327330406561	0.03207044656961953	18.38971373315671	18.42178417972633	0.4158527264885754	19.10576708148952	17.60174757091689	17.7289654504127	0	0.7519642244002706	-0.002761120751060947	0.1299790002468731	0.1272178794958122	0.002487653643389877	17.7289654504127	592.7182929985597	599.6359699772653	0	0.9551050227471977	0.4177661888861932	6.499910789819404	6.917676978705598	0.01275908413957641	599.6359699772653	793.1786392738101	818.8978408070408	0	1.036509034246427	0.7583504691143089	24.96085106411631	25.71920153323062	0.02449861307010554	738.1530390511435	8.425237232579448	232.5543726439126	0	1.380594989151063	0.1522482333943253	223.9768871779388	224.1291354113332	0.3847010422545059	216.7673954093503	8.633140607972132	492.2057009817808	0	1.459050044229427	0.4010878102800243	483.1714725635286	483.5725603738086	0.7206429760139941	478.4914364418325	189.9972766635729	224.3575264150844	0	1.020715759715371	-0.07567681824059902	34.43592656975211	34.36024975151151	0.02158725288689445	209.7372832898621	38.27872099996472	42.03097922152266	0	0.9796147236369869	-0.02151732791772646	3.773775549475663	3.752258221557937	0.01552956631500885	42.03097922152266	596.0537491171408	835.5089931706818	0	1.260112389258761	-0.06812626994589442	239.523370323487	239.4552440535411	0.1467128701434396	801.00881945776	44.65724081368165	137.0092454240025	0	1.099476114055701	-0.02881853823342983	92.38082314855428	92.35200461032086	0.04056252544676637	127.6257116343595	124.819741440722	125.2110985417478	0	0.6386832331605582	0.02032062190856152	0.3710364791172449	0.3913571010258065	0.0009869678359285387	55.07674986855501	227.5925949924408	227.9200438852306	0	0.6239390158912793	-0.001032057495170103	0.3284809502849208	0.3274488927897507	0.00087376889037375	89.70877434277446	424.1380438604276	430.7743615022836	0	0.9783774232625593	-0.03265154750662426	6.668969189362632	6.636317641856007	0.01537630693004802	348.9824674317085	11.77024285632693	45.14982998393959	0	1.135816732106357	-0.02007489363996965	33.39966202125263	33.37958712761266	0.05425845478979464	38.54887277936827	2.609471326310643	3.124397885067072	0	0.7976455165417765	-0.01186038680388392	0.5267869455603132	0.5149265587564293	0.003598540157401979	2.61024749646488	25.31784967837344	25.77384597057664	0	0.8163122230597393	-0.01519760034115063	0.4711938925443489	0.4559962922031983	0.004183023782625863	17.76886455195175	0.778287023893668	2.251275009817855	0	1.105571032460309	-0.0002807527990269908	1.473268738723214	1.472987985924187	0.04259085991180265	2.244268631214307	313.2569809227194	314.5347747247438	0	0.7295636915537231	-0.1149318471022121	1.39272564912661	1.277793802024398	0.002074524022313628	229.0511997750388	14.27050535721422	215.0012970224581	0	1.318880697296444	0.3239890526237691	200.4068026126201	200.7307916652439	0.2347923908108945	184.0244758650742	7.386357774543637	83.81801648628019	0	1.285486522228074	0.1271536602151445	76.3045050515214	76.43165871173655	0.1797395007400977	71.9526684546381
0.102	354.3529060149515	355.7451166651898	0	0.7967143685166898	-0.1128064312984243	1.505017081536771	1.392210650238347	0.003571607701797326	355.7451166651898	576.0498613622285	586.37725446269	0	0.9927708974166375	-0.1064460941622488	10.43383919462372	10.32739310046147	0.0172565340449805	586.37725446269	5.393863480657065	39.37269390626877	0	1.226764764578269	0.01319658889972208	33.96563383671198	33.9788304256117	0.1123515717904832	39.37269390626877	5.09875209513961	59.04887171858068	0	1.284485757349669	0.04543648832693966	53.90468313511413	53.95011962344108	0.1783059873463058	59.04887171858068	2.530991359896386	4.939675660928913	0	1.008358475908872	0.007910217830879796	2.400774083201648	2.408684301032527	0.01955240358779344	4.939675660928913	4.697128231743661	27.05871304000859	0	1.20846217892052	0.01701744056449498	22.34456736770044	22.36158480826493	0.09704449550036999	26.96956103691135	6.179132619665359	83.73122487360321	0	1.304966414687978	0.009015540284248513	77.5430767136536	77.55209225393786	0.2100555789306578	81.26249424695108	49.52576648780103	78.40772334847586	0	1.164099876893517	-0.04221407889926127	28.92417093957409	28.88195686067483	0.06804284353339717	71.97568729773454	13.64949777853903	16.52116684795716	0	0.8049346859107537	0.02175590628912138	2.849913163129008	2.871669069418129	0.003816449549341296	16.52116684795716	6.718039216915614	9.54753525617577	0	0.9007976220091588	0.0377512236778312	2.791744815582324	2.829496039260155	0.008252247423046762	9.54753525617577	1.302961714920299	94.86712491322655	0	1.478192865773361	0.03898758814831094	93.52517561015793	93.56416319830625	0.8399080357178457	94.86712491322655	5.896206354760429	8.996793037286448	0	0.9340723097008733	0.08798895460777616	3.012597727918242	3.100586682526018	0.01077840520394648	7.748930673184221	3.447143758455614	204.9543706789978	0	1.435869009091624	-0.1962382536767387	201.7034651742189	201.5072269205422	0.5986558844943622	203.9076382207062	437.8855519578441	445.8484301738313	0	0.969597064566416	-0.400024509369419	8.362902725356527	7.962878215987108	0.01433122763398251	347.0191857785951	0.4919234696250753	2.571046119386275	0	1.162864396062035	-0.02009835198406404	2.099221001745263	2.079122649761199	0.06737333182891471	2.571046119386275	6.428518309683806	36.80368736231053	0	1.188589108694063	-0.07548774946115057	30.45065680208787	30.37516905262672	0.08277540586012923	33.38886475869127	6.411820121906467	38.95394769659338	0	1.197146583949229	-0.06698230122790776	32.60910987591483	32.54212757468692	0.08864282705821055	35.39369264966177	0.6833621927649547	19.32253101221349	0	1.391791984091664	0.03269538956082432	18.60647342988771	18.63916881944854	0.4207543857632329	19.32253101221349	17.94672010060948	18.07385042847498	0	0.7518589679196473	-0.002737930980177137	0.1298682588456873	0.1271303278655102	0.002485534176017372	18.07385042847498	595.3707096915083	602.388869221841	0	0.9567708702572816	0.4308380853848833	6.587321444947826	7.01815953033271	0.01293066801811607	602.388869221841	778.2150497485676	804.2609487648069	0	1.038020046897901	0.7811105226109196	25.26478849362838	26.0458990162393	0.02479692202856261	725.2026537785435	8.417503306066509	233.4880045490922	0	1.381118927275894	0.1527691544994018	224.9177320885263	225.0705012430257	0.3863170305033973	217.6501087255223	8.604981512020636	496.8183168084007	0	1.460245117095765	0.400113158715434	487.8132221376646	488.2133352963801	0.7275660756110575	482.9985043259247	183.6689339560259	218.0012045651595	0	1.020619765997852	-0.07718378382959562	34.4094543929631	34.3322706091335	0.02157065796316985	203.7924051600892	37.58400541487289	41.33078923162536	0	0.9794370628588803	-0.02162142367870814	3.768405240431176	3.746783816752468	0.01550746681032314	41.33078923162536	605.9871227691783	845.2849719273123	0	1.260032382109839	-0.07222977093065322	239.3700789290647	239.297849158134	0.1466189760887025	810.3765964344711	44.64028107059481	136.9686201472723	0	1.099448980552201	-0.03241828128526636	92.36075735796274	92.32833907667748	0.04055371496950779	127.5873886679442	126.9382205595184	127.3300393271922	0	0.6387917049924101	0.02045024023812027	0.3713685274356354	0.3918187676737557	0.0009878510941219252	56.04843714914355	229.7188781424748	230.04617231132	0	0.6239331622585987	-0.001170863586264224	0.328465032431453	0.3272941688451887	0.0008737265484201309	90.54097925660022	423.4754872630976	430.1008406649871	0	0.9782209152785669	-0.03525452099092427	6.660607922880382	6.625353401889457	0.01535702877834204	348.4076321567372	11.76288844541426	45.12270852911612	0	1.135748906139481	-0.02171377618630711	33.38153385988817	33.35982008370186	0.05422900520964052	38.52486108255071	2.608103779178165	3.122189204581362	0	0.7974822964909328	-0.01200829799305091	0.5260937233962474	0.5140854254031965	0.003593804679774038	2.608171216441496	25.42279364931877	25.87766667621631	0	0.8160414624095141	-0.01529390650421007	0.4701669334017416	0.4548730268975315	0.004173906952833959	17.83390293029975	0.7787440104951243	2.251490062153038	0	1.105553711449287	-0.0003184073119507911	1.473064458969864	1.472746051657914	0.04258495436984072	2.24448279436027	312.3248720869811	313.5994422488402	0	0.7292221923277372	-0.1143000199675571	1.388870181826672	1.274570161859115	0.002068781139976406	228.2753052163033	14.22940552114686	216.1616465806547	0	1.319631866249232	0.3173410958427554	201.6148999636651	201.9322410595078	0.2362077722335125	185.0560704895814	7.379404782353623	84.1774383123695	0	1.286085144338378	0.1271695529145629	76.67086397710132	76.79803353001589	0.1806024795423447	72.27321415997923
0.104	353.5828015355523	354.9657621115805	0	0.7961725610028707	-0.1154917209518316	1.498452296980077	1.382960576028245	0.003556028586203909	354.9657621115805	575.8940759001101	586.1910581989765	0	0.9924173284549385	-0.1073339673316661	10.40431626619807	10.29698229886641	0.01720770605271595	586.1910581989765	5.39541407054427	39.39893287746301	0	1.226853714085587	0.01370000806546196	33.98981879885328	34.00351880691874	0.1124315708425642	39.39893287746301	5.101551691871705	59.18482522768672	0	1.28479090426732	0.0468163811320203	54.036457154683	54.08327353581502	0.1787418696351772	59.18482522768673	2.525979416292343	4.936995638039705	0	1.008486288894467	0.007782259406379727	2.403233962340983	2.411016221747362	0.01957243735525453	4.936995638039705	4.697666593849841	27.08806728800391	0	1.208615772143304	0.01835204303708771	22.37204865111698	22.39040069415407	0.09716384922250632	26.99884128950114	6.24658404213169	83.82361748220686	0	1.305009809678932	0.007028303337709442	77.57000513673746	77.57703344007517	0.2101285250367488	81.35232961117697	50.18272138850402	79.01255223436944	0	1.163891870976323	-0.04622741849568797	28.8760582643611	28.82983084586541	0.06792966057516028	72.52847961631511	13.6569742017483	16.53107785244064	0	0.8049703920533181	0.02336980345151472	2.850733847240821	2.874103650692336	0.003817548565111041	16.53107785244064	6.715838176693425	9.549610365109913	0	0.9010173008514109	0.03709865110279296	2.796673537313695	2.833772188416488	0.008266816459220699	9.549610365109913	1.298493435582356	95.37817760341331	0	1.478881156899327	0.03808902723121931	94.04159514059972	94.07968416783095	0.8445457700026514	95.37817760341331	5.890157748025761	9.004110742941144	0	0.9346957393382797	0.08625006421170847	3.027702930703676	3.113952994915385	0.01083244826279911	7.757032708457498	3.428598224118226	203.0127601317208	0	1.434677249552349	-0.2052879583064933	199.7894498659091	199.5841619076026	0.5929750870606529	201.9742160935703	436.706190218333	444.5594944484483	0	0.9681980209472221	-0.4163221664436014	8.269626396558902	7.853304230115301	0.01417138309856685	345.690230656047	0.4879786690121217	2.544121596770765	0	1.161544643117499	-0.02102108161973101	2.077164009378375	2.056142927758644	0.06666542491266018	2.544121596770765	6.408176461114421	36.67539726087632	0	1.188165442206699	-0.08036544324003703	30.34758624300193	30.26722079976189	0.08249522446975657	33.26992660611033	6.392336272796552	38.83151707509432	0	1.196769603762575	-0.07169959966522874	32.51088040196299	32.43918080229776	0.08837580540982258	35.28010295973004	0.6826228454755726	19.54588789644607	0	1.39328438747989	0.03329712018012394	18.82996793079037	18.86326505097049	0.4258083414095354	19.54588789644607	18.29321332034353	18.42026057704986	0	0.7517546637842126	-0.002711354659883641	0.1297586113662107	0.127047256706327	0.002483435645090912	18.42026057704986	597.9618281907703	605.0841317638091	0	0.9584875919316262	0.4436748607514013	6.678628712287312	7.122303573038713	0.01310990080210505	605.0841317638091	763.1185748757892	789.5035297140145	0	1.039575347445287	0.8034596094310918	25.58149522879414	26.38495483822523	0.02510776382404436	712.1405275855113	8.409270671738081	234.4277040390996	0	1.381644396145933	0.1531383980380019	225.8652949693235	226.0184333673615	0.3879445574881562	218.538599572113	8.576076275717719	501.4607178439706	0	1.461436717998155	0.3987591106326175	492.4858824576203	492.8846415682529	0.7345352781200748	487.5348317730266	177.2995031323788	211.6034089854361	0	1.020521938849053	-0.07859166527424506	34.38249751833165	34.3039058530574	0.02155375919122798	197.8088661707265	36.84368212983875	40.58502437817057	0	0.9792587279173797	-0.02167997530385415	3.763022223635671	3.741342248331816	0.01548531501162588	40.58502437817057	616.0719084951667	855.202835562187	0	1.259947437008862	-0.07650684332279301	239.2074339103432	239.1309270670204	0.14651935275141	819.8800095299518	44.62158693648196	136.923431315642	0	1.099418515998047	-0.03638899685777516	92.33823337601783	92.30184437916004	0.04054382515082395	127.544756055506	129.1165022473965	129.5087382593244	0	0.6389007437232254	0.02053341027995359	0.3717026016479705	0.3922360119279241	0.0009887397412521814	57.0479276549885	231.8715825918686	232.1987060431403	0	0.623926533136254	-0.001323555407981216	0.3284470066797182	0.3271234512717369	0.0008736785993957573	91.38287040020651	422.7720107709143	429.3855954624966	0	0.9780520454719355	-0.03801328215828133	6.651597973740575	6.613584691582294	0.01533625499164967	347.7967711654545	11.75497419065415	45.09343646965685	0	1.135675554464046	-0.0234776057242772	33.36193988472697	33.3384622790027	0.05419717438408427	38.49894447232744	2.606751599067147	3.119994992081928	0	0.7973170955568862	-0.01214961620415783	0.5253930092189381	0.5132433930147802	0.00358901802337118	2.60610438083189	25.52995168105486	25.98371400576211	0	0.8157691339853061	-0.01537394459461804	0.4691362693018728	0.4537623247072547	0.004164757232283954	17.90037576483184	0.7794825819735237	2.251955679099444	0	1.105534097527561	-0.0003600742372903672	1.472833171363211	1.472473097125921	0.04257826805539218	2.244946713094449	311.3502728275983	312.62187655871	0	0.7288829048049749	-0.1134463699961178	1.385050101107803	1.271603731111685	0.002063090967455035	227.4696876674339	14.18486934947843	217.2972107670295	0	1.320366101591784	0.309541212518823	202.8028002050322	203.112341417551	0.2375994911476381	186.065912276646	7.371479484969966	84.53702685807926	0	1.286683196842878	0.1269168910778388	77.03863048203145	77.16554737310929	0.1814687739759491	72.59397527687345
0.106	352.8219757504791	354.1956167609557	0	0.7956181318015677	-0.1181229639662262	1.491763974442828	1.373641010476602	0.003540156298387913	354.1956167609557	575.752878391007	586.0193892278701	0	0.9920609705297339	-0.1081340008565883	10.37464483771968	10.2665108368631	0.01715863245610883	586.0193892278701	5.397087128168911	39.4262832917163	0	1.226946107813874	0.01423770564646574	34.01495845790092	34.02919616354739	0.1125147278424264	39.4262832917163	5.104305198221025	59.32503916783887	0	1.285105218634118	0.0482071987912692	54.17252677082658	54.22073396961785	0.1791919609044923	59.32503916783887	2.52149231042152	4.93479435245508	0	1.008611957698499	0.007647013773949906	2.405655028259611	2.41330204203356	0.01959215501977152	4.93479435245508	4.703614811851843	27.12498856751378	0	1.208781070208329	0.01971181159375213	22.40166194406819	22.42137375566194	0.09729246245664343	27.03566542803232	6.325386610019053	83.92023571169686	0	1.305041963769797	0.004884964129436156	77.58996413754838	77.59484910167781	0.2101825917522815	81.44622310952046	50.69218907933512	79.46543157766992	0	1.163664696742612	-0.05036076351325767	28.82360326184806	28.7732424983348	0.06780626248240267	72.94153363045513	13.66542109958966	16.54225683773755	0	0.8050097866950666	0.02519615682506704	2.851639581322813	2.87683573814788	0.003818761475200289	16.54225683773755	6.713680420147817	9.551662641627679	0	0.9012330685048678	0.03645927473572474	2.801522946744137	2.837982221479862	0.008281151052501682	9.551662641627679	1.293966271940297	95.87924864258544	0	1.479552627466303	0.03714041343833609	94.54814195720681	94.58528237064515	0.8490948418323478	95.87924864258544	5.883757082030368	9.010775640765063	0	0.9353064849663451	0.08444451597076322	3.042574042763933	3.127018558734696	0.01088565379705725	7.764534615655691	3.410644422060202	201.0052804492917	0	1.433431981170655	-0.2142614659174277	197.8088974931489	197.5946360272315	0.5870968076197022	199.9752140230801	435.3796664823653	443.1211926820955	0	0.9667437466900904	-0.4322418427470422	8.173768042477121	7.741526199730079	0.01400711383249018	344.2324869951573	0.4841137415647327	2.516550496557953	0	1.160165984752234	-0.02193313192847328	2.054369886921694	2.032436754993221	0.06593386021568634	2.516550496557953	6.388010972356083	36.54124004560732	0	1.187715294856941	-0.08522638604536015	30.2384554592966	30.15322907325124	0.08219856929506676	33.14552229861737	6.372939032860803	38.70280921536246	0	1.196366960453369	-0.07642038916502546	32.40629057166668	32.32987018250166	0.08809149411539342	35.16066333682023	0.6817625046569062	19.7758434375794	0	1.394803426885799	0.03387279863941544	19.06020813428308	19.09408093292249	0.4310148398770509	19.7758434375794	18.64023272003752	18.76720155754565	0	0.7516514423439706	-0.002681354575166833	0.1296501920832997	0.1269688375081329	0.002481360620482053	18.76720155754565	600.4835236421956	607.7136551440963	0	0.960254165395253	0.4562257044966715	6.773905797404083	7.230131501900755	0.01329692619135846	607.7136551440963	747.6086759670119	774.3451580052	0	1.041174043672592	0.8253101987526057	25.91117183943555	26.73648203818816	0.02543133531211668	698.7129575454024	8.400532104110916	235.3725437878301	0	1.382170863826781	0.1533496052533729	226.8186620784658	226.9720116837192	0.3895820537725244	219.4319918355205	8.546444120765047	506.128421250174	0	1.46262370753836	0.3970204832639866	497.184956646145	497.581977129409	0.7415438765163382	492.096039394123	170.8768890756848	205.152087000703	0	1.020422406421618	-0.07989446180655833	34.35509238682477	34.2751979250182	0.02153657941524491	191.7754092913444	36.05314520587357	39.78909161825271	0	0.9790800994220967	-0.02169162689611831	3.757638039275256	3.735946412379138	0.01546315840825054	39.78909161825271	626.2847823414577	865.2388566474998	0	1.259857332860169	-0.08095727587074342	239.0350315819129	238.9540743060421	0.1464137528661493	829.4962861965822	44.60110688428578	136.8733713765945	0	1.0993843892721	-0.04074379149614768	92.31300828380482	92.27226449230868	0.04053274932999974	127.4975215532854	131.3557825114248	131.7483886422998	0	0.6390100970646359	0.02056819830025038	0.3720379325747525	0.3926061308750028	0.0009896317312794512	58.07571582445146	234.0422834882647	234.3692202960506	0	0.6239190553173491	-0.001489866533912751	0.3284266743198337	0.3269368077859209	0.0008736245147265566	92.23105409647157	422.0271435677798	428.6281184016141	0	0.9778700930656417	-0.04092878976585618	6.641903623600188	6.600974833834331	0.0153139032159834	347.1493557822323	11.7464925083324	45.06189511543342	0	1.135596265006943	-0.02537010773303563	33.34077271483405	33.31540260710101	0.05416278787053416	38.47101664828893	2.605456865785124	3.11785806836364	0	0.7971500079795089	-0.01228403146731884	0.5246852340458341	0.5124012025785153	0.003584183132521488	2.604082884543509	25.63949403475651	26.09215996662484	0	0.8154955320630927	-0.01543711234574451	0.4681030442140772	0.4526659318683326	0.00415558477656362	17.96840624555822	0.7803486652431589	2.252514874597283	0	1.105511954596338	-0.0004058959000395676	1.472572105254164	1.472166209354125	0.04257072087151059	2.245503886873254	310.3135166253434	311.5824233483026	0	0.72854649727495	-0.1123659470240024	1.381272669983216	1.268906722959213	0.002057464323316251	226.6202740798603	14.136836061587	218.4029908985283	0	1.321080667527743	0.3005579420603033	203.965596894881	204.2661548369413	0.2389617992693057	187.0495568195925	7.362550806597101	84.89593723349419	0	1.287279382694728	0.1263818120575539	77.40700461483954	77.5333864268971	0.1823364997107767	72.91419980854677
0.108	352.0731975604141	353.4374661537329	0	0.7950513642893303	-0.1206888104526647	1.48495740377145	1.364268593318785	0.003524003391865483	353.4374661537329	575.6277957441965	585.8638047096554	0	0.9917021206792851	-0.1088423148515771	10.34485128031037	10.2360089654588	0.01710935687037623	585.8638047096554	5.398876205516041	39.45480091722231	0	1.227042169746771	0.01480879235398534	34.04111591935229	34.05592471170628	0.1126012515305236	39.45480091722231	5.106992987054861	59.46954478864525	0	1.285428757421048	0.04960426038897826	54.31294754120142	54.36255180159039	0.1796564449279464	59.46954478864525	2.517459484434312	4.93299935004553	0	1.008735367233634	0.007504927310610664	2.408034938300607	2.415539865611217	0.01961153750225907	4.93299935004553	4.729899659428717	27.18444379263805	0	1.20895827360015	0.02109252392766702	22.43345160928167	22.45454413320934	0.09743052787415638	27.09495114982488	6.441591995331949	84.04659875933615	0	1.305062028410402	0.002585305362655655	77.60242145864154	77.6050067640042	0.2102163372509779	81.56893825251852	51.00334139313463	79.71544194673773	0	1.163417811890283	-0.054604476379056	28.76670502998216	28.7121005536031	0.0676724118874706	73.16811670575893	13.67486100415622	16.55474406274651	0	0.8050534493768489	0.02723928182200555	2.852643776768287	2.879883058590293	0.003820106239421498	16.55474406274651	6.711581813915141	9.553712884968943	0	0.9014450122209248	0.03583650192057106	2.806294569133231	2.842131071053803	0.008295255711474943	9.553712884968943	1.289385877893912	96.36948072711321	0	1.480206390189678	0.03614332492019044	95.04395152429912	95.08009484921931	0.8535474871962276	96.36948072711321	5.877021792297507	9.016794376325835	0	0.9359040863395561	0.082576979554733	3.057195604473595	3.139772584028328	0.01093796649561662	7.771440578596352	3.393381507346471	198.9352691003735	0	1.432133752608512	-0.2231262056429321	195.7650137986699	195.541887593027	0.5810305608159346	197.9139567143513	433.9437917657673	441.5716151989562	0	0.96523566269721	-0.4477102939154077	8.075533727104322	7.627823433188914	0.01383877296074867	342.6761067832707	0.4803547877349232	2.488405016424704	0	1.158729222389549	-0.02283087812563091	2.030881106815412	2.008050228689781	0.06518000086736557	2.488405016424704	6.368104397662577	36.4014172999197	0	1.187238805443187	-0.09005294447233667	30.12336584672946	30.03331290225712	0.08188571596476103	33.01583800629427	6.353702091920328	38.56798344036584	0	1.195938678352005	-0.08112865168643693	32.29541000013194	32.21428134844551	0.08779008241283331	35.03552097693331	0.6807761367494144	20.01237884671353	0	1.396347858368633	0.03441951106054773	19.29718319890357	19.33160270996412	0.4363736360041791	20.01237884671353	18.98698447703321	19.11387971567409	0	0.7515494353047417	-0.002647897632927629	0.1295431362738171	0.1268952386408894	0.002479311691239639	19.11387971567409	602.9271098589438	610.2687668955131	0	0.9620693665354628	0.4684387432455421	6.873218293323673	7.341657036569215	0.01349187294255604	610.2687668955131	731.6685671818707	758.7691313948965	0	1.042815069395634	0.8465727233634439	26.25399148966234	27.10056421302579	0.02576780645014646	684.9039154065515	8.391278949677146	236.321539210966	0	1.38269777646483	0.1533964009764524	227.7768638603124	227.9302602612888	0.3912278540549152	220.329355152157	8.516103041176741	510.8167053531603	0	1.463804930654339	0.3948920117192656	501.9057103002643	502.3006023119836	0.7485848095090993	496.6775138279861	164.4583842206715	198.704575449058	0	1.020321304399797	-0.08108618831800167	34.3272774167046	34.2461912283866	0.02151914271892692	185.7456420966479	35.21243618708099	38.9430455175081	0	0.9789015686312215	-0.02165515182443746	3.752264482251548	3.73060933042711	0.01544104553771727	38.9430455175081	636.605646504674	875.3725358725012	0	1.25976184815567	-0.08558048183369352	238.8524698496609	238.7668893678272	0.1463019301422085	839.205748296273	44.57877635039247	136.8181126243038	0	1.099346258062954	-0.04549511122795417	92.28483138513923	92.23933627391128	0.04052037743148032	127.4453739699431	133.6523068547123	134.0452333379417	0	0.6391195026831252	0.02055276572538735	0.3723737175040157	0.392926483229403	0.000990524928966538	59.13010424049214	236.2254975796978	236.5522319885401	0	0.6239106572718248	-0.001669432450532088	0.3284038412928372	0.3267344088423051	0.0008735637782100392	93.08329386910644	421.2405413558258	427.8280292453377	0	0.9776743339759968	-0.04400151550650978	6.631489405018412	6.587487889511902	0.01528989167584831	346.4649616381784	11.73741894326506	45.0279464476008	0	1.135510613898098	-0.02739481027107811	33.31792231460681	33.29052750433573	0.05412566691383498	38.44095469852538	2.604172170916027	3.115731454595108	0	0.7969811235863027	-0.01241152471797613	0.523970808397057	0.5115592836790809	0.003579302811533526	2.602067607825097	25.75127818126917	26.20286379921044	0	0.8152209615672057	-0.01548281455177842	0.4670684324930443	0.4515856179412659	0.004146400011006718	18.03790247308128	0.7816552055366853	2.253477597225533	0	1.105487038532033	-0.0004560073894431752	1.472278399078291	1.471822391688848	0.04256223009296962	2.246463296345186	309.2149175884189	310.4814086573063	0	0.7282136522511602	-0.111054164189416	1.377545233076811	1.266491068887395	0.002051912147689382	225.7275432076603	14.08524568547064	219.4737809156679	0	1.321772757213948	0.2903621397547868	205.0981730904424	205.3885352301972	0.240288701696093	188.0023739579185	7.352585103473844	85.25326619131656	0	1.287872339718606	0.1255505278842263	77.77513055995848	77.90068108784271	0.1832036408257146	73.23308355851637
0.11	351.3393102646173	352.6941711078576	0	0.794472596373026	-0.1231776474417298	1.478038490682034	1.354860843240304	0.003507583881694216	352.6941711078576	575.5202675859073	585.725775021319	0	0.9913410883502756	-0.1094552758111116	10.3149627112229	10.20550743541179	0.01705992414476171	585.725775021319	5.400775323969154	39.48454013619228	0	1.227142117068484	0.01541210191231496	34.0683527103108	34.08376481222312	0.1126913454262957	39.48454013619228	5.109596140609658	59.61836107318136	0	1.285761545573347	0.05100256808598461	54.45776236448572	54.5087649325717	0.180135463605848	59.61836107318136	2.513822428968961	4.93155038080555	0	1.008856409837267	0.007356465370715338	2.410371486465874	2.41772795183659	0.01963056683660972	4.93155038080555	4.761369136768373	27.25131479429031	0	1.209147544790736	0.02248965150302548	22.46745600601891	22.48994565752194	0.09757821207281893	27.16163013870812	6.593713740873484	84.20069019614186	0	1.305069155417351	0.0001296459390743617	77.60684680932931	77.60697645526838	0.210228325034286	81.71851465706044	51.21343655993101	79.85976512755617	0	1.163150721603544	-0.05894801104985428	28.70527657867502	28.64632856762516	0.06752790414999654	73.29743855930954	13.68531436865119	16.56857737526504	0	0.8051019738732854	0.02950280620612188	2.853760200407732	2.883263006613854	0.003821601293569378	16.56857737526504	6.709558224279037	9.555782207988745	0	0.9016532391922566	0.03523358404925298	2.810990399660455	2.846223983709708	0.008309136333783633	9.555782207988745	1.284758437809002	96.84802928670045	0	1.48084158764393	0.03509943669306104	95.52817141219839	95.56327084889145	0.8578960508022052	96.84802928670045	5.869970027060488	9.02217493251792	0	0.9364881164959648	0.08065208833497384	3.071552817122459	3.152204905457432	0.01098933341198073	7.777756054126083	3.376910160145259	196.8063891718874	0	1.430783307608256	-0.2318490448703326	193.6613280566125	193.4294790117422	0.5747868215349968	195.794093094528	432.4347619906634	439.9472507341182	0	0.9636754411760965	-0.46265417575437	7.975142919209201	7.512488743454831	0.01366673657965552	341.0499570183634	0.4767102626797403	2.459743597365617	0	1.157235392421337	-0.02371062595288476	2.006743960638761	1.983033334685876	0.06440533257021606	2.459743597365617	6.348541981487052	36.25616003654346	0	1.186736209811334	-0.0948270600449858	30.00244511510139	29.9076180550564	0.08155701163820178	32.88108722318756	6.334702523608295	38.42722929325958	0	1.195484870228928	-0.08580787778549161	32.17833464743678	32.09252676965129	0.08747183115478833	34.90485115644237	0.6796616650745595	20.25545444205742	0	1.397916305067471	0.03493429533208705	19.54085848165077	19.57579277698286	0.4418839463971895	20.25545444205742	19.33275293125923	19.45957955430109	0	0.7514487755229223	-0.002610956967279	0.1294375800091308	0.1268266230418518	0.002477291461618463	19.45957955430109	605.2847163216143	612.7416008833629	0	0.9639317661853608	0.4802614276292747	6.976623134119285	7.456884561748559	0.01369485281517478	612.7416008833629	715.6030143768201	743.0802672313081	0	1.04449718120281	0.8671562452769956	26.61009660921108	27.47725285448807	0.02611731703028249	670.9876570424916	8.381504816628469	237.2736515055335	0	1.383224558454905	0.1532725055215438	228.7388741833834	228.892146688905	0.3928801958595007	221.2297077223547	8.485071591099398	515.5206069554359	0	1.464979216742486	0.3923685543770786	506.6431668099594	507.0355353643365	0.7556506545594498	501.274405075644	158.0651686364304	192.2821007638659	0	1.020218775988285	-0.08216086005507346	34.29909298749057	34.2169321274355	0.0215014744154566	179.7394139535708	34.32398835300108	38.04933246172994	0	0.9787235363569887	-0.02156945843848944	3.746913567167344	3.725344108728855	0.01541902584164455	38.04933246172994	647.0095394078704	885.5785131905114	0	1.259660761446429	-0.09037550345635928	238.6593492860974	238.568973782641	0.146183639922236	848.9840574826294	44.55454987708219	136.7573400055705	0	1.099303769501329	-0.05065463359531266	92.25344476208367	92.20279012848836	0.04050659620878725	127.3880137400313	135.9983566953213	136.3915512018458	0	0.6392286887554692	0.02048538477852733	0.372709121745963	0.3931945065244904	0.000991417114014282	60.20763085559217	238.4196135857775	238.7461301164471	0	0.6239012696738089	-0.001861788967069771	0.3283783196366798	0.3265165306696101	0.0008734958898616836	93.93887674944119	420.4119683662133	426.9850572012166	0	0.9774640431000083	-0.04723142813017987	6.620320263133562	6.573088835003381	0.01526413954701248	345.7432547255634	11.72774848563903	44.99146971532718	0	1.135418166166193	-0.02955501397860159	33.29327624366675	33.26372122968814	0.05408562885222234	38.40865035727983	2.602946945239697	3.11366532792292	0	0.7968105423500956	-0.01253180114302004	0.5232501838262424	0.5107183826832224	0.003574380145020352	2.600100590712064	25.86425548328344	26.31477820564338	0	0.8149456179955726	-0.01551046506639759	0.4660331874263456	0.450522722359948	0.004137209622923665	18.10814631378073	0.7829995743614032	2.254438145402683	0	1.105459097642915	-0.0005105353880588115	1.471949106429339	1.47143857104128	0.042552710541843	2.24742049937858	308.068957747231	309.3333261063837	0	0.7278850653050983	-0.1095068448032751	1.373875203955963	1.264368359152688	0.002046445483397988	224.8022707304955	14.0300407314832	220.5041825413573	0	1.322439498676978	0.278927344224007	206.1952144656501	206.4741418098741	0.2415739722754623	188.9195612574699	7.341552306962699	85.60805786307118	0	1.288460641311602	0.1244094561225131	78.14209609998598	78.26650555610848	0.1840680485419933	73.54977502617548
0.112	350.6232047374647	351.9686407744542	0	0.7938822215063733	-0.1255777130532496	1.471013750042677	1.345436036989427	0.003490913228531238	351.9686407744542	575.431605912652	585.6066432334661	0	0.9909781944601499	-0.109969578162523	10.28500689897674	10.17503732081422	0.01701038020563937	585.6066432334661	5.402775861954807	39.51555035790803	0	1.227246158349934	0.01604619991830166	34.09672829603493	34.11277449595323	0.112785206229009	39.51555035790803	5.112093682821024	59.77149098493496	0	1.286103574024567	0.05239684845497598	54.60700045365896	54.65939730211394	0.1806291135689321	59.77149098493496	2.510527399301327	4.930392122356893	0	1.008974985584131	0.00720211251444044	2.412662610541125	2.419864723055566	0.01964922622772131	4.930392122356893	4.80086279740144	27.32846818016639	0	1.209349005640375	0.02389837615666581	22.50370700660829	22.52760538276495	0.09773565347706223	27.2385596231553	6.818081330925412	84.4183144145933	0	1.305062499927683	-0.002481144966467618	77.60271422863435	77.60023308366789	0.2102171303323584	81.92969770278205	51.38861184244934	79.96447774301113	0	1.162862982770222	-0.06337994384318497	28.63924584440498	28.57586590056179	0.06737256974370646	73.39014872222579	13.69679754080644	16.5837901716945	0	0.8051559664820642	0.03198969015854568	2.855002940729504	2.88699263088805	0.003823265504185454	16.5837901716945	6.707624369818172	9.557890884451059	0	0.9018578756668209	0.03465362802744493	2.81561288660544	2.850266514632885	0.008322800156410582	9.557890884451059	1.280089774574727	97.31406457070503	0	1.481457394171133	0.03401053895958986	95.9999642571707	96.03397479613029	0.862133012658745	97.31406457070503	5.862619591539137	9.026925624572653	0	0.937058181561242	0.07867446459022674	3.085631568443289	3.164306033033515	0.01103970405559346	7.783486905333468	3.361327865014079	194.6226046031651	0	1.429381587775561	-0.2403964944646308	191.5016732326156	191.261276738151	0.5683769660189021	193.6195716383136	430.88650065067	438.2823269606474	0	0.9620650050894661	-0.4770006531667514	7.872826963144168	7.395826309977417	0.01349140113631589	339.3811043764097	0.4732064733706349	2.430646120228167	0	1.15568577001892	-0.02456863585807171	1.982008282715604	1.957439646857532	0.06361145472917669	2.430646120228167	6.329410068902556	36.10572687939754	0	1.186207842941556	-0.09953034675972426	29.8758471572547	29.77631681049498	0.08121287464930424	32.74150910195636	6.316018546276175	38.2807643473708	0	1.195005739791316	-0.09044114279918365	32.05518694389381	31.96474580109463	0.08713707314914777	34.76885523418307	0.6784148858068043	20.50500254348481	0	1.399507255525943	0.03541416889190415	19.7911734887861	19.826587657678	0.4475444030910068	20.50500254348481	19.67692149779442	19.8036846435857	0	0.7513495967335645	-0.002570514089147991	0.1293336598804252	0.1267631457912772	0.002475302545822027	19.8036846435857	607.5477235328989	615.1235319733141	0	0.9658397281477401	0.4916409339808452	7.084167506434348	7.575808440415193	0.01390595843484806	615.1235319733141	699.5541812067662	727.420745825942	0	1.04621895634693	0.8869691475084632	26.97959547166737	27.86656461917584	0.02647997332104391	657.0919191746601	8.371202729285647	238.227784795956	0	1.383750612933435	0.1529718511142635	229.7036102155561	229.8565820666703	0.3945372193218477	222.1320136387988	8.453368004043545	520.2349184899568	0	1.466145380279239	0.3894453042477627	511.3921051816656	511.7815504859134	0.7627336246341025	505.8816236953626	151.6974657577639	185.8849347126657	0	1.020114971921015	-0.08311247459391301	34.27058142949575	34.18746895490184	0.02148360104093343	173.756985272252	33.38954483131074	37.10970873038556	0	0.9785464118406867	-0.02143359399445466	3.741597493069265	3.72016389907481	0.01539714952066062	37.10970873038556	657.458288868669	895.818222069553	0	1.259553851818482	-0.09534101518077188	238.4552742160648	238.3599332008841	0.1460586398472589	858.7942146421683	44.52836968750848	136.6907204313573	0	1.099256560874732	-0.05623315723943596	92.21858390108824	92.1623507438488	0.04049128951944384	127.3251243542035	138.3869465879949	138.780354321289	0	0.6393373745909258	0.02036445287523212	0.3730432804188152	0.3934077332940474	0.0009923059858119726	61.30513740814639	240.6222781121652	240.9485616690264	0	0.6238908259332067	-0.002066372082343229	0.3283499289436034	0.3262835568612601	0.0008734203697916008	94.79679792520355	419.5413256259474	426.0990693685275	0	0.9772384966649168	-0.0506179787575605	6.608361721337657	6.557743742580096	0.01523656733849441	344.9840149125591	11.71745943192828	44.9523256066644	0	1.135318476521589	-0.0318537603771116	33.26671993511323	33.23486617473612	0.05404248756935195	38.37397943141541	2.601740884233443	3.111620027035963	0	0.7966383645197661	-0.01264466816777721	0.5225238109702977	0.5098791428025204	0.003569418211332752	2.598148844277116	25.97727246876576	26.42675240709097	0	0.8146700661560431	-0.01551950144123219	0.4649994397664447	0.4494799383252125	0.004128032528069465	18.17835880449981	0.7844919830711039	2.255503588996876	0	1.105427873184483	-0.0005695969794412186	1.471581202905213	1.471011605925771	0.04254207478541564	2.248482229185309	306.8741938886784	308.1367436723431	0	0.7275614437876186	-0.1077202682227474	1.370270051887396	1.262549783664649	0.002041075456232174	223.8436469668158	13.97116616867168	221.4886218419964	0	1.323077961470557	0.2662301474617761	207.2512255258629	207.5174556733247	0.2428111726015879	189.7961588273769	7.329420877818379	85.95929876591796	0	1.289042797681414	0.1229453572318913	78.5069325308677	78.62987788809959	0.1849274410233966	73.8633711049015
0.114	349.9277896000704	351.263802675127	0	0.7932806890801872	-0.1278772158464505	1.463890290903124	1.336013075056674	0.003474008303106548	351.263802675127	575.3629983128811	585.5076281399733	0	0.9906137701705841	-0.1103823195966315	10.25501214668881	10.14462982709218	0.0169607718635543	585.5076281399733	5.404869650661488	39.5478786669449	0	1.227354491826522	0.01670939713720724	34.1262996191462	34.14300901628341	0.1128830222935479	39.5478786669449	5.114465591727726	59.92892361751543	0	1.286454798049415	0.05378159910697795	54.76067642668073	54.81445802578771	0.1811374431705062	59.92892361751543	2.507531482893244	4.929480253390149	0	1.009091002590012	0.007042371434260015	2.414906399062644	2.421948770496904	0.01966750010823566	4.929480253390149	4.837357385481758	27.40490052637429	0	1.209562734976124	0.02531360994141962	22.54222953095111	22.56754314089253	0.09790296031629214	27.31477242506316	7.141214480070762	84.72547335756487	0	1.305041223412355	-0.005245640415720827	77.58950451790983	77.58425887749411	0.2101813466937495	82.22771904986283	51.59833635953564	80.09900496684035	0	1.162554208005314	-0.06788801339541806	28.56855662070013	28.50066860730471	0.06720627644534038	73.50996028425966	13.70932489462214	16.60041352991353	0	0.8052160443622312	0.03470225930489274	2.856386375986498	2.891088635291391	0.00382511812584825	16.60041352991353	6.705795016346808	9.560059543561655	0	0.9020590661611612	0.03409961079615038	2.820164916418697	2.854264527214847	0.008336255711548148	9.560059543561655	1.275386277804206	97.76677591617539	0	1.482053018170711	0.03287855381257181	96.45851108455862	96.49138963837119	0.8662510179184348	97.76677591617539	5.85498917822675	9.031056384813441	0	0.9376139207768274	0.07664874346601502	3.099418463120676	3.176067206586691	0.01108903050099303	7.788640508933043	3.346731864064213	192.3881597368146	0	1.427929734031756	-0.2487349140640159	189.2901627868144	189.0414278727504	0.561813203017329	191.3946199847036	429.3311323719009	436.6092817109102	0	0.9604065251663599	-0.4906780442961391	7.768827383305434	7.278149339009295	0.01331318052303668	337.6951784750022	0.4698502490018208	2.401176228308182	0	1.154081871089199	-0.02540114910497381	1.956727128411335	1.931325979306362	0.06280007012672492	2.401176228308182	6.31079658410177	35.95040407515906	0	1.185654140404071	-0.1041441974368831	29.74375168849418	29.63960749105729	0.08085379352635826	32.59736844206694	6.297730870724121	38.12883538738875	0	1.194501583686045	-0.09501119028565763	31.92611570695028	31.83110451666463	0.08678621293314953	34.6277617104231	0.6770342654059809	20.76093036120349	0	1.401119063542375	0.03585615817477152	20.04803993762274	20.08389609579751	0.4533530097198072	20.76093036120349	20.01874530432438	20.14545025593802	0	0.751252033181717	-0.002526561012088127	0.1292315126257301	0.126704951613642	0.002473347560864288	20.14545025593802	609.7086962848902	617.4071086065621	0	0.9677914090250187	0.5025245738066964	7.195887747865334	7.698412321672031	0.01412526113093188	617.4071086065621	683.6726160650898	711.9410946795321	0	1.047978792192317	0.9059198378535057	27.36255877658879	28.26847861444229	0.02685584471273722	643.3521749444501	8.360368424734121	239.1827903485786	0	1.384275322739687	0.1524886989197548	230.6699332249247	230.8224219238444	0.3961969685644706	223.0351868179377	8.421011757134444	524.9541912813152	0	1.467302222179308	0.3861179921961657	516.1470615319845	516.5331795241807	0.769825570433241	510.4938439559759	145.3479529604836	179.505804999408	0	1.020010050501834	-0.08393498333903565	34.24178702226342	34.15785203892439	0.02146555035339368	167.7915643478983	32.40969030843738	36.12477217221658	0	0.9783706116055303	-0.02124674444978982	3.736328608228996	3.715081863779206	0.01537546738947387	36.12477217221658	667.9190430468769	906.058421543185	0	1.2594408993761	-0.1004753216291212	238.2398538179372	238.139378496308	0.1459266905311898	868.6043264948445	44.50019953146845	136.6179374537943	0	1.099204260453549	-0.06224048911874662	92.17997841144457	92.11773792232582	0.04047433864043361	127.2564046792083	140.8097678480394	141.2033316513613	0	0.6394452713307421	0.0201885028200331	0.3733753005019077	0.3935638033219408	0.0009931891688986442	62.41886132335755	242.8313645819904	243.157400558951	0	0.6238792627190999	-0.002282520834143046	0.3283184977947427	0.3260359769605997	0.0008733367620206196	95.65614262344614	418.6286358373523	425.1700558007445	0	0.9769969746499578	-0.05416008768612527	6.595580051078319	6.541419963392194	0.01520709728406685	344.1871243178864	11.70654841363326	44.91039162795848	0	1.135211090261538	-0.03429379709641947	33.23813701142164	33.20384321432522	0.05399605400748256	38.33683202035178	2.60059646892186	3.109638788628999	0	0.796464695377384	-0.01274983981215967	0.521792159519298	0.5090423197071383	0.003564420218975817	2.596248610833435	26.09004118967118	26.5384998147072	0	0.8143945223004206	-0.01550937322238021	0.4639679982584016	0.4484586250360214	0.00411887590607839	18.24834800969901	0.7859226381179094	2.256460933637613	0	1.105393099953813	-0.0006332984468860447	1.471171593966589	1.470538295519703	0.04253023336336887	2.24943615098434	305.647222835004	306.9082689173391	0	0.7272435054055416	-0.105691205355384	1.366737287690522	1.261046082335138	0.00203581325387654	222.8639634219049	13.90857002774296	222.4213699781674	0	1.32368516429099	0.2522505390396524	208.2605494113847	208.5127999504244	0.2439936752167426	190.6270678787537	7.316119651258778	86.30568949345749	0	1.289616975955045	0.1211325279369711	78.86843731426175	78.98956984219872	0.1857789856240533	74.17271513904552
0.116	349.2559616328857	350.5825729687537	0	0.7926685043053722	-0.1300644591379818	1.456675795005918	1.326611335867937	0.003456887335227077	350.5825729687537	575.3154730795687	585.429789168238	0	0.9902481554457773	-0.1106910715382142	10.22500716020754	10.11431608866933	0.01691114659512962	585.429789168238	5.407046187393196	39.58156661211235	0	1.227467303755712	0.01739976676787569	34.15712065795128	34.17452042471916	0.1129849721694317	39.58156661211235	5.116690361110039	60.09063098870958	0	1.28681513589084	0.05515114013638737	54.91878948746315	54.97394062759954	0.1816604497772697	60.09063098870958	2.504795313309402	4.928774172126695	0	1.009204377295785	0.006877760908481121	2.417101097908812	2.423978858817293	0.0196853741922214	4.928774172126695	4.86034323228286	27.47011434555228	0	1.209788766333442	0.02673001777903758	22.58304109549039	22.60977111326942	0.09808020866601942	27.37980558263008	7.582637416787674	85.14118328460276	0	1.305004496723051	-0.00816185336566522	77.56670772118075	77.55854586781508	0.2101195927043847	82.63103018982746	51.92499051934416	80.34570075640045	0	1.162224069501004	-0.07245916827116786	28.49316940532746	28.42071023705629	0.06702893132762767	73.73243875919007	13.72290710301916	16.61847449616582	0	0.8052828339281267	0.03764224878429619	2.857925144362362	2.895567393146658	0.00382717876122149	16.61847449616582	6.704083970479791	9.562308168260154	0	0.9022569727473938	0.03357439762935106	2.824649800151013	2.858224197780364	0.008349512786484256	9.562308168260154	1.270654112851564	98.20537454414841	0	1.482627704624221	0.03170555125220726	96.90301488004465	96.93472043129685	0.870242908949915	98.20537454414841	5.847097432234347	9.034577886667217	0	0.9381550066658921	0.07457959825780766	3.112900856175063	3.18748045443287	0.01113726750725256	7.793225000431299	3.333214871444959	190.1075489692894	0	1.426429086953168	-0.2568307175574435	187.0311648154018	186.7743340978444	0.5551084970397748	189.1237147019058	427.7984370133672	434.9582146044995	0	0.9587024149625428	-0.5036164912953591	7.663394082427654	7.159777591132295	0.01313250298980408	336.0159459111505	0.4666672799600661	2.371419283064038	0	1.152425452749791	-0.02620441558432563	1.930956418688298	1.904752003103972	0.06197297351508026	2.371419283064038	6.292789410422516	35.79050320346084	0	1.185075639296953	-0.1086498976916004	29.60636369072992	29.49771379303832	0.08048032548101655	32.44895358596134	6.279920517461497	37.97171587150243	0	1.193972793094268	-0.0995005219885106	31.79129587602944	31.69179535404093	0.08641972605258734	34.48182390292185	0.6755166198146785	21.02311384001544	0	1.402749949162558	0.03625732982513456	20.31133989037563	20.34759722020076	0.4593070993171446	21.02311384001544	20.35760487374895	20.48425704605742	0	0.7511562191864267	-0.002479102381439868	0.1291312746899073	0.1266521723084674	0.002471429118148297	20.48425704605742	611.7591928761872	619.5838613045008	0	0.9697847594665185	0.5128602121232417	7.311808216190497	7.824668428313738	0.01435280871684282	619.5838613045008	668.2486674171598	696.9316010680685	0	1.049774906879735	0.9239174680265922	27.75901618288208	28.68293365090867	0.02724496031503012	630.0304573139057	8.348997855055785	240.1374657212183	0	1.384798051719907	0.1518177582422419	231.6366501079203	231.7884678661625	0.3978573943215175	223.9380902194086	8.388022810033263	529.6727394245104	0	1.468448531655859	0.3823830897543335	520.9023335247228	521.2847166144771	0.7769179870082953	515.105507608225	139.1697618471327	173.2978955925456	0	1.019904177677992	-0.0846222567765285	34.21275600218941	34.12813374541288	0.02144735133758869	161.9863424232196	31.39133320096857	35.10144434596948	0	0.9781965583238056	-0.02100823107496307	3.731119376075875	3.710111145000912	0.01535403073668104	35.10144434596948	678.3962472710166	916.3031741625133	0	1.259321685734957	-0.1057763523518575	238.0127032438486	237.9069268914968	0.1457875562469893	878.4182613743975	44.46999395900851	136.5386614458903	0	1.099146488402745	-0.0686853301280152	92.13735281700977	92.06866748688175	0.04045562261583006	127.1815412010734	143.2599909179631	143.6536513908685	0	0.639552082687346	0.0199562098618266	0.3737042630436059	0.3936604729054325	0.0009940642188361972	63.54567325898785	245.0430451846349	245.3688195673487	0	0.6238665204659959	-0.002509482433431764	0.3282838651472242	0.3257743827137925	0.0008732446381700076	96.51532827857487	417.6740670613148	424.1981533726517	0	0.9767387632581361	-0.05785613281642792	6.581942444153356	6.524086311336928	0.01517565373950766	343.3525870947168	11.69499870763118	44.865530798679	0	1.135095544275963	-0.03687754096763444	33.20740963201546	33.17053209104782	0.05394613673211439	38.29708580954743	2.599482400132162	3.107690732423906	0	0.7962896353428582	-0.01284734412974659	0.521055676421491	0.5082083322917443	0.003559389221102687	2.594374237317997	26.20286559295743	26.6503261833841	0	0.8141193315133323	-0.01547955475642538	0.4629401451830923	0.4474605904266669	0.004109751140398922	18.3183328009304	0.7874400707469661	2.257455460267327	0	1.105354506944009	-0.0007017340658282276	1.470717123586189	1.470015389520361	0.04251709503782315	2.25042708994158	304.419830843168	305.6796983457787	0	0.7269319767170423	-0.1034169468124668	1.363284449423126	1.259867502610659	0.002030670104588402	221.8865174884324	13.84220495830345	223.2965681387437	0	1.324258083277553	0.2369722310736502	209.2173909493666	209.4543631804403	0.2451146906184213	191.4070730121423	7.301706738041651	86.64657659334195	0	1.29018212945763	0.1189844955859857	79.22588535971431	79.3448698553003	0.186620974353117	74.47722071780782
0.118	348.6105728655438	349.9278233796296	0	0.7920462274171739	-0.1321279729959387	1.44937848708179	1.317250514085851	0.00343956984328367	349.9278233796296	575.2899017630863	585.3740287172036	0	0.989881697363827	-0.1108939447736336	10.1950208988909	10.08412695411727	0.016861552296268	585.3740287172036	5.409295489632574	39.61665268101979	0	1.227584766930391	0.01811516709177479	34.18924202429545	34.20735719138722	0.1130912232705939	39.61665268101979	5.118747752626404	60.25657018564146	0	1.287184467802568	0.05649967251710985	55.08132276049794	55.13782243301505	0.1821980775683923	60.25657018564146	2.502286763009553	4.928240691457291	0	1.009315034699135	0.006708812572980576	2.419245115874758	2.425953928447738	0.01970283552057503	4.928240691457291	4.878263251925627	27.53255668522439	0	1.210027085935008	0.02814204406228191	22.62615138923648	22.65429343329876	0.09826744060650039	27.44207835083368	8.176295617724016	85.69889398819248	0	1.304951503116716	-0.0112272418660414	77.53382561233451	77.52259837046847	0.2100305187250833	83.17209000102214	52.31202155370149	80.64800406227579	0	1.161872302588614	-0.07707962607088115	28.41306213464519	28.33598250857431	0.06684048248681877	74.0056589251754	13.73755320636925	16.63799818630816	0	0.8053569693665787	0.04081086216892892	2.859634117769978	2.900444979938907	0.00382946732596645	16.63799818630816	6.702505209184899	9.564657237230421	0	0.9024517744835583	0.03308076517839834	2.829071262867122	2.862152028045521	0.00836258239230978	9.564657237230421	1.265900044330693	98.62909828178978	0	1.483180737946581	0.03049376452989732	97.33270447292919	97.36319823745909	0.8741017602118725	98.62909828178978	5.838964081373765	9.037502739859898	0	0.9386811454137091	0.07247176736864909	3.126066891117484	3.198538658486133	0.01118437265448933	7.797250305809113	3.32086794309883	187.7854909415275	0	1.424881185780003	-0.2646505815634967	184.7292735799922	184.4646229984287	0.5482764838547077	186.8115555668421	426.3162679152491	433.3573026582649	0	0.9569553232331885	-0.5157486739154391	7.556783416931165	7.041034743015726	0.01294980784607031	334.3656319626451	0.4636624966300101	2.341442319173324	0	1.150718511679401	-0.02697472419035883	1.904754546733673	1.877779822543314	0.06113203899114494	2.341442319173324	6.275476723757913	35.62636059088894	0	1.184472978448811	-0.1130287512329066	29.46391261836392	29.35088386713102	0.08009309424962001	32.29657585456981	6.262669945843625	37.80970647537097	0	1.193419854744969	-0.1038914974945705	31.65092802702192	31.54703652952735	0.08603815774203077	34.33132041662103	0.673861179871364	21.29140007727676	0	1.404398001370833	0.03661482462748339	20.58092407277791	20.6175388974054	0.4654032962942652	21.29140007727676	20.69262126602627	20.81922619006562	0	0.7510622886091137	-0.002428157648960173	0.1290330816883049	0.1266049240393447	0.002469549813201131	20.81922619006562	613.6924697384566	621.6470066058223	0	0.9718175272952108	0.5225967039166992	7.431940163449017	7.954536867365716	0.01458862327991703	621.6470066058223	653.2897407653888	682.3995663534574	0	1.051605341605355	0.9408726839757059	28.16895290409287	29.10982558806857	0.02764730561529147	617.1333017053715	8.337090138510227	241.0905603670848	0	1.385318146507029	0.1509543101673587	232.6025159184072	232.7534702285745	0.399516358282728	224.8395410980076	8.354422987146492	534.3846497638856	0	1.469583088778236	0.3782380149305555	525.6519887618086	526.0302267767391	0.7840020262768677	519.7108336110374	133.2186753123931	167.3170438593955	0	1.019797527173848	-0.08516803987039717	34.18353658687287	34.09836854700247	0.02142903422024998	156.3935105003966	30.33032201471569	34.0355868549962	0	0.978024679735498	-0.02071750311893692	3.72598234339945	3.705264840280513	0.01533289119391677	34.0355868549962	688.864528474952	926.5267315933296	0	1.259195994532624	-0.1112416533265141	237.7734447717041	237.6622031183776	0.1456410056322954	888.2113088632683	44.43772624161252	136.4525785261165	0	1.09908285780858	-0.07557515821040299	92.09042744271441	92.01485228450402	0.0404350186460441	127.100234990443	145.7342210769919	146.1279166977206	0	0.6396575057121836	0.01966639523607223	0.3740292254926034	0.3936956207286756	0.0009949286284107171	64.68394513894584	247.2519747591138	247.5774742205254	0	0.6238525438381004	-0.002746420194286938	0.328245881605898	0.3254994614116111	0.0008731436008443171	97.372177864021	416.6779212197028	423.1836344662825	0	0.9764631574420162	-0.06170394062933538	6.567417187208986	6.50571324657965	0.01514216358493165	342.4805207160238	11.6828083413736	44.81762018608938	0	1.134971368195015	-0.03960703847579169	33.17441888319158	33.13481184471578	0.05389254256543081	38.25463044903356	2.598431945316501	3.105809880429729	0	0.7961132945256605	-0.01293691196082068	0.5203148470740486	0.5073779351132279	0.003554328533515378	2.592554270859217	26.31669080501184	26.76317844593694	0	0.8138448480049811	-0.01542954456267862	0.4619171854877731	0.4464876409250945	0.004100669815700331	18.38897271017444	0.7889651066341939	2.258404705665702	0	1.105311818078036	-0.0007749848834669249	1.470214583914975	1.469439599031508	0.04250256707277898	2.251372835975543	303.2063045774357	304.4653283434375	0	0.7266275915528251	-0.1008953219878128	1.3599190879896	1.259023766001787	0.002025657255760642	220.921872441473	13.77202713188128	224.1082533300268	0	1.324793661124459	0.2203829613586531	210.1158432367868	210.3362261981455	0.2461672984034008	192.1308653911397	7.286115408952388	86.98055993518729	0	1.290736312002137	0.1164771709032257	79.57796735533168	79.6944445262349	0.1874503230536834	74.77564063498265
0.12	347.9943972562656	349.302347701333	0	0.7914144723132961	-0.1340566535689406	1.442007098636295	1.307950445067354	0.003422076548311903	349.302347701333	575.2869685631695	585.3410613251046	0	0.9895147482392556	-0.1109896522928956	10.16508241422808	10.05409276193519	0.01681203701524802	585.3410613251046	5.411605644981427	39.65316950883006	0	1.227707039328516	0.01885326846058576	34.22271059538804	34.24156386384863	0.1132019306575343	39.65316950883006	5.12061669426247	60.42668078838111	0	1.287562635438535	0.05782134243187818	55.24824275168676	55.30606409411864	0.182750215752048	60.42668078838111	2.499980066055535	4.927853162471803	0	1.009422908539429	0.006536067092512429	2.421337029323756	2.427873096416268	0.01971987249890287	4.927853162471803	4.900231604937742	27.60133742049031	0	1.210277630887283	0.0295439427098114	22.67156187284276	22.70110581555257	0.09846466248148594	27.51067066894959	8.878459300439095	86.35439476500886	0	1.304881441259473	-0.01443871851948592	77.49037418308926	77.47593546456977	0.2099128136311884	83.80798597532892	52.67389494475546	80.920390812999	0	1.161498709046028	-0.08173494194434244	28.32823081018789	28.24649586824354	0.06664092051669912	74.25113062295918	13.75326917453941	16.65900639225565	0	0.8054390912610351	0.04420883879628709	2.861528378919949	2.905737217716236	0.003832004018033307	16.65900639225565	6.701072025587469	9.567126890947202	0	0.9026436669702476	0.03262142964487427	2.833433435714857	2.866054865359732	0.008375476740475373	9.567126890947202	1.261130749458722	99.0372150060015	0	1.483711445068836	0.02924560620079994	97.74683865034199	97.77608425654279	0.877820915200945	99.0372150060015	5.830609149809844	9.039844778524394	0	0.9391920774311028	0.07033008660333427	3.138905542111214	3.209235628714548	0.01123030649470971	7.800727529100566	3.309776624283309	185.4268940915313	0	1.423287766287914	-0.2721616585687577	182.3892791258168	182.117117467248	0.5413313803163708	184.4630312500472	424.9100976956738	431.8323433575624	0	0.9551681241567022	-0.5270105517861641	7.449256213674783	6.922245661888619	0.012765542062129	332.7645686489872	0.4608601558818656	2.311333679872645	0	1.148963280734203	-0.02770843536480188	1.878181959355581	1.850473523990779	0.06027920656164437	2.311333679872645	6.25894531771522	35.45833450934423	0	1.183846898009441	-0.1172622146013103	29.31665140623032	29.19938919162901	0.07969278739643655	32.14056696942071	6.246060911126452	37.64313216588747	0	1.192843351437338	-0.1081664425227645	31.50523769728378	31.39707125476102	0.0856421210899365	34.17655245725268	0.6720659880320344	21.56560223460542	0	1.406061182131219	0.03692589420673141	20.85661035236665	20.89353624657338	0.4716374820290744	21.56560223460542	21.02298584477986	21.14954914925793	0	0.7509703742514507	-0.002373763322621267	0.1289370678006918	0.1265633044780706	0.00246771221407448	21.14954914925793	615.5000465266608	623.5880114835643	0	0.9738872621660613	0.5316843512836608	7.556280605619912	8.087964956903573	0.01483269896263185	623.5880114835643	638.5517377557462	668.1007425051141	0	1.05346796422015	0.9566984142355565	28.59230633513236	29.54900474936792	0.02806281916778601	604.4396983377628	8.324645428540554	242.0407770064817	0	1.38583493867349	0.1498943378832186	233.5662372400579	233.7161315779412	0.4011716388857993	225.7383123216447	8.320235401942075	539.08379345739	0	1.470704667571137	0.3736813527714207	530.3898767026765	530.7635580554479	0.7910685148003159	524.3038294212269	127.3927081311333	161.4613212372864	0	1.019690280669093	-0.08556590573903794	34.15417901189217	34.06861310615313	0.02141063049314333	150.9177921983105	29.22000454159483	32.92056052386995	0	0.9778554076249947	-0.02037412873423268	3.720930111009359	3.700555982275127	0.01531210061511522	32.92056052386995	699.2744046106985	936.6792452102072	0	1.259063611951848	-0.1168683793566346	237.5217089788654	237.4048405995088	0.1454868124083302	897.9356555228758	44.4033653525816	136.3593686187931	0	1.099012975794099	-0.0829161099119248	92.03891937612346	91.95600326621154	0.04041240251002581	127.012181290788	148.2340915445508	148.6277587977225	0	0.6397612315800689	0.01931802905443445	0.3743492241172714	0.3936672531717059	0.0009957798340680156	65.83426107697757	249.4454640607249	249.7706760486197	0	0.6238372821562169	-0.002992422697010086	0.3282044105918634	0.3252119878948533	0.0008730332867396963	98.22162961914587	415.6406531467783	422.1269262038393	0	0.9761694634608331	-0.06570077963532465	6.551973836696314	6.486273057060989	0.01510655662817888	341.5711719681137	11.66996498985454	44.76652626645446	0	1.134838085648262	-0.04248392535401564	33.13904520195393	33.09656127659991	0.05383507727482516	38.2093465428984	2.597414026595295	3.103965800606558	0	0.7959357828768467	-0.01301837970029226	0.519570153711555	0.5065517740112627	0.003549241450411916	2.590763449894095	26.43149933190842	26.87704090947889	0	0.8135714346658172	-0.01535886730627558	0.4609004448767444	0.4455415775704689	0.004091643700922551	18.46026554035998	0.7908775293692093	2.259685137637628	0	1.105264753004043	-0.000853117483408812	1.469660725751828	1.468807608268419	0.04248655553678588	2.252648680978226	301.9879963821996	303.2465204176718	0	0.7263310893848953	-0.09812471744531681	1.356648752917571	1.258524035472254	0.002020785952735387	219.9566866481788	13.69800021809863	224.8503925075156	0	1.325288816824999	0.2024747974551103	210.9499174919619	211.152392289417	0.2471444822411417	192.7930732123571	7.269322586494332	87.3064224090533	0	1.291277806969813	0.113600072238101	79.92349975032087	80.03709982255897	0.1882642438061076	75.06688873663424
0.122	347.4100935105423	348.7088244202505	0	0.7907739044143689	-0.1358399134355771	1.434570823143812	1.298730909708235	0.003404429267661428	348.7088244202505	575.3071710491162	585.3314141506435	0	0.989147663513504	-0.1109775716188281	10.13522067314616	10.02424310152734	0.01676264866049092	585.3314141506435	5.413965357593664	39.6911461475787	0	1.227834262991704	0.01961158523175317	34.25756920475329	34.27718078998504	0.1133172360150448	39.6911461475787	5.122277728864324	60.60088705727416	0	1.287949441762841	0.05911031325582175	55.41949901515401	55.47860932840983	0.183316697463298	60.60088705727416	2.497848529195355	4.927584184524902	0	1.009527941404881	0.006360070024744482	2.423375585304803	2.429735655329547	0.01973647492291129	4.927584184524902	4.935361988296714	27.68555721882804	0	1.210540287694029	0.03092981208099835	22.71926541845033	22.75019523053133	0.09867184333403438	27.59465334194114	9.691328171248301	87.10942158972304	0	1.304793528142955	-0.01779266399667351	77.43588608247141	77.41809341847474	0.2097652114208405	84.54039724279053	52.88742561861136	81.03970550850033	0	1.161103159995254	-0.08641009040088449	28.23868998028986	28.15227988988897	0.06643027964158708	74.35585567146241	13.77005984934705	16.68151957924362	0	0.8055298453915204	0.04783652663797528	2.863623203258599	2.911459729896575	0.003834809293473494	16.68151957924362	6.699798102078582	9.569738035437283	0	0.902832862116671	0.03219908075939014	2.83774085259931	2.8699399333587	0.008388209232960471	9.569738035437283	1.256353538101552	99.42902780841968	0	1.484219198871123	0.02796368575799706	98.14471058456013	98.17267427031813	0.8813940262114965	99.42902780841968	5.822054030351039	9.041620222627593	0	0.9396875782087764	0.06815952941931781	3.151406662857235	3.219566192276552	0.01127503272671055	7.80366995676873	3.300023630807713	183.0368267960353	0	1.421650757224825	-0.2793318034576183	180.0161349686852	179.7368031652276	0.5342878884596836	182.0831895650559	423.6033846143467	430.4071181740703	0	0.9533439045482014	-0.5373421459746259	7.341075705698191	6.803733559723565	0.01258015673166573	331.2314777916043	0.4582631261362858	2.28116181752958	0	1.147162223051803	-0.02840201661974988	1.851300708013045	1.822898691393295	0.05941646773368321	2.28116181752958	6.243280775613667	35.28680396013453	0	1.183198238163186	-0.121332045036058	29.16485522955692	29.04352318452086	0.0792801529428081	31.98127790706796	6.230175334058193	37.4723420401802	0	1.192243961855591	-0.1123077696536052	31.35447447577561	31.24216670612201	0.08523229456533216	34.01784365069584	0.6701312130940813	21.84550167764348	0	1.407737332458373	0.03718794161739084	21.13818252293201	21.1753704645494	0.4780047673784811	21.84550167764348	21.34779595794482	21.47432334765827	0	0.7508806071485332	-0.002315975346483126	0.1288433650599311	0.126527389713448	0.002465918847730638	21.47432334765827	617.1762839138706	625.4011705480998	0	0.975991322345889	0.5400753979381498	7.684811236291042	8.224886634229192	0.01508499983017827	625.4011705480998	623.7220599621419	653.7223335555826	0	1.055360474660104	0.9713107270886651	29.02896286635215	30.00027359344081	0.02849138946674776	591.6662711025617	8.311667538806701	242.9867789458213	0	1.386347747422098	0.1486346679621045	234.5264767390525	234.6751114070146	0.4028209391360687	226.6331392524765	8.285485746082138	543.7638442751617	0	1.471812039917967	0.3687131033408342	535.1096454257387	535.4783585290795	0.7981079787832358	528.8783088611433	121.5602718351428	155.5991982123182	0	1.019582628049331	-0.08580921046778801	34.12473558764318	34.03892637717539	0.02139217294869969	145.4362488852715	28.04769602187535	31.74369354415338	0	0.9776891768863601	-0.01997778546694091	3.715975307744965	3.695997522278024	0.01529171096955643	31.74369354415338	709.5759930203166	946.7104756673672	0	1.258924327258272	-0.1226532919486984	237.2571359389994	237.1344826470507	0.1453247561129929	907.5431148358682	44.36689327291314	136.2587239391591	0	1.098936444754574	-0.09071286017624294	91.98254352642221	91.89183066624597	0.0403876490302434	126.9170867633444	150.7595887059844	151.1531622179002	0	0.6398629463950196	0.01891023538569832	0.3746632765300488	0.3935735119157471	0.0009966152226285811	66.99646627573443	251.620346707255	251.9452595234467	0	0.6238206897657026	-0.003246513157039153	0.3281593293488368	0.3249128161917976	0.0008729133693208569	99.06237179192814	414.5628600529355	421.0286000888858	0	0.9758570014621902	-0.06984335740109957	6.535583393351382	6.465740035950283	0.01506876600710461	340.6249089679573	11.65646844654473	44.71212790367002	0	1.134695215674834	-0.04550938652058145	33.10116884364587	33.05565945712529	0.05377354633257934	38.16112528705793	2.596457242803492	3.102187855999636	0	0.7957572150022961	-0.01309148232678006	0.5188220955229232	0.5057306131961432	0.003544131381807233	2.589026433058156	26.5474872695958	26.99211146057911	0	0.8132994625729629	-0.01526707680396818	0.459891267787273	0.4446241909833049	0.00408268473130742	18.53235617173826	0.7929787291520204	2.26109481648662	0	1.105213027973093	-0.0009361827241620117	1.469052270058762	1.4681160873346	0.04246896563583653	2.254053310132264	300.7389473608559	301.9973242372129	0	0.7260432136279343	-0.09510410177664395	1.353480978133635	1.258376876356991	0.002016067417616374	218.9723354752773	13.62012457827034	225.5169614545605	0	1.325740460166986	0.1832537347115763	211.7135831415786	211.8968368762901	0.2480391768389106	193.3883309090565	7.251308915615827	87.62290402278323	0	1.29180485088736	0.1103437876747802	80.26125131949263	80.37159510716741	0.1890598363910556	75.34984021233286
0.124	346.8601692438678	348.1497806775679	0	0.790125237911331	-0.1374678313076727	1.427079265007777	1.289611433700105	0.003386650793871747	348.1497806775679	575.3507928780164	585.3453994467174	0	0.9887807994757433	-0.110857802744785	10.10546437144578	9.994606568700991	0.01671343469200174	585.3453994467174	5.416361879614862	39.73060576673744	0	1.227966563082062	0.02038750875132523	34.29385637837125	34.31424388712258	0.1134372667794172	39.73060576673744	5.123711276083244	60.77909609308551	0	1.288344651362589	0.06036083827850424	55.59502397872376	55.65538481700226	0.1838972991868028	60.77909609308551	2.49587900301583	4.927420074474842	0	1.009630084785532	0.006181367879084403	2.425359703579927	2.431541071459012	0.01975263399491752	4.927420074474842	5.01299410276015	27.81453371713064	0	1.210814891041817	0.03229363209714701	22.76924598227334	22.80153961437049	0.09888891348451934	27.72324784175856	10.56330491446254	87.91193299447329	0	1.304687001948976	-0.02128494184225552	77.36991302185301	77.34862808001076	0.2095864977299562	85.31881121091428	52.8868614847059	80.94024502530704	0	1.160685598466901	-0.09108955281670193	28.14447309341784	28.05338354060114	0.06620863854753363	74.25957817885426	13.78792771293618	16.70555570917273	0	0.8056298816552793	0.05169395172038944	2.865934044516162	2.917627996236551	0.003837903847086608	16.70555570917273	6.698696807074062	9.572511676226235	0	0.9030195880862779	0.03181641829748717	2.841998450854686	2.873814869152174	0.008400794464259259	9.572511676226235	1.251575782806632	99.80387909661304	0	1.484703421869293	0.02665082666612219	98.52565248714029	98.55230331380642	0.8848150961323101	99.80387909661304	5.813320881526096	9.042847174899109	0	0.9401674594388676	0.06596525171351095	3.163561041659502	3.229526293373013	0.01131851839309045	7.806092626898129	3.291685442296302	180.6204802730381	0	1.419972275545298	-0.2861298040588158	177.6149246348006	177.3287948307418	0.5271610961904132	179.6772005163693	422.4171996884421	429.103016863129	0	0.9514859488692533	-0.5466882912786052	7.232505465965569	6.685817174686964	0.01239410353088335	329.783184915227	0.4558936217700347	2.251015529127683	0	1.145318024225682	-0.02905207822041445	1.824173985578063	1.795121907357649	0.05854585064738148	2.251015529127683	6.228565791062508	35.11216541438511	0	1.18252793715052	-0.12522045109218	29.00882007441479	28.88359962332261	0.07885599548113875	31.81907589723775	6.215093238969854	37.29770603846737	0	1.191622459808877	-0.1162981040585209	31.19891090355604	31.08261279949751	0.08480941902897775	33.85553701976598	0.6680562962305824	22.13084421448871	0	1.409424180022844	0.03739856215145751	21.42538935610667	21.46278791825813	0.484499471231673	22.13084421448871	21.66625155913699	21.79274879037689	0	0.7507931157909759	-0.002254871330835302	0.1287521025707328	0.1264972312398975	0.002464172185090305	21.79274879037689	618.7118812510088	627.0771031521951	0	0.9781268831560389	0.5477245266301973	7.817497374556177	8.365221901186374	0.01534545780522185	627.0771031521951	608.7084251037122	639.1718096542655	0	1.057280411825923	0.9846296983928121	29.47875485216047	30.46338455055328	0.02893285197113303	578.7286488851862	8.298162197409869	243.9271939852725	0	1.386855882680186	0.1471731094218101	235.4818586784409	235.6290317878627	0.4044618960779421	227.5227234611123	8.250201954130269	548.4182996056622	0	1.472903980091515	0.3633349347058397	539.8047627168262	540.168097651532	0.8051106755265524	533.4279126466536	115.9399035332939	149.9492732442541	0	1.019474767694038	-0.08589105570814676	34.09526076666832	34.00936971096017	0.02137369572222253	140.1532033883318	26.8190166108293	30.51061892688905	0	0.9775264246565643	-0.01952825113278627	3.711130567192538	3.691602316059752	0.01527177424605458	30.51061892688905	719.7806222972911	956.6314059575594	0	1.258777933343472	-0.1285927628138261	236.9793764230822	236.8507836602683	0.1451546228364995	917.0441909035333	44.32829472064098	136.1503399682009	0	1.098852863679776	-0.09896850798080531	91.92101375554077	91.82204524755997	0.04036063256933681	126.8146611088106	153.3117105025966	153.7051231862807	0	0.6399623320225525	0.01844229935045155	0.3749703843336203	0.3934126836840718	0.0009974321383264899	68.17084364426537	253.7592896589488	254.0838925308178	0	0.6238027263646838	-0.003507657970273359	0.3281105298392537	0.3246028718689803	0.0008727835612047324	99.88752774827141	413.4452975987816	419.8893882537638	0	0.9755251080720337	-0.07412781974705134	6.518218474729293	6.444090654982242	0.01502872858738246	339.6422346839592	11.64231118442293	44.65429744586896	0	1.134542274239258	-0.04868411920566297	33.06067038065168	33.01198626144602	0.05370775572601486	38.10985235924723	2.595531232271628	3.100446105413473	0	0.7955777003744832	-0.01315627442023693	0.5180711475620831	0.5049148731418461	0.003539001572847506	2.587318372733278	26.66506673208065	27.10880398762029	0	0.8130293104476601	-0.01515375971325089	0.4588910152528925	0.4437372555396416	0.004073804989430138	18.60553794722081	0.795796519162112	2.26315822489745	0	1.105156356777722	-0.001024214525714824	1.468385920261053	1.467361705735338	0.04244970206895253	2.256109568704136	299.4557483605284	300.7143385731032	0	0.7257647098707394	-0.09183305512770173	1.350423267702542	1.25859021257484	0.002011512828026846	217.9665625528597	13.53836371064337	226.1018758741166	0	1.326145497614896	0.1627166296010956	212.4007955338721	212.5635121634732	0.2488443004099571	193.9112212891743	7.232119704358846	87.92895134716642	0	1.292315897197811	0.1067179738455819	80.59011366896199	80.69683164280757	0.1898344899251546	75.62355159199093
0.126	346.3469471821887	347.627558274243	0	0.7894692322168357	-0.1389312885374749	1.419542380591795	1.28061109205432	0.003368764754731119	347.627558274243	575.4179055398685	585.3831160565926	0	0.9884145107726329	-0.1106312175603882	10.07584173428446	9.965210516724072	0.01666444179138853	585.3831160565926	5.418783177533057	39.77156764957484	0	1.228104047187939	0.02117833668560653	34.33160613535618	34.35278447204178	0.1135621354791257	39.77156764957484	5.12489968886799	60.96120001187571	0	1.288747991307158	0.06156732637124924	55.77473299663647	55.83630032300772	0.184491740931199	60.96120001187571	2.494045686090675	4.92733466845741	0	1.009729299057701	0.006000505094577505	2.427288477272158	2.433288982366735	0.01976834232912684	4.92733466845741	5.115381745742007	27.970489376917	0	1.211101222960745	0.03362930208713303	22.82147832908787	22.855107631175	0.09911576333406009	27.8787351354865	11.51814746524718	88.78526465553557	0	1.3045611248078	-0.02491091267494397	77.29202810296333	77.26711719028839	0.209375516138553	86.16586927331514	52.75550838858486	80.70538366935237	0	1.160246041471602	-0.09575740633258492	28.04563268710009	27.94987528076751	0.06597612082676969	74.0388264217335	13.80687455020168	16.73113194572536	0	0.8057398531366271	0.05578087099030174	2.868476524533379	2.924257395523681	0.00384130859879675	16.73113194572536	6.697782157256979	9.575469920072724	0	0.9032040894794071	0.03147618552246105	2.846211577293283	2.877687762815744	0.008413248239261121	9.575469920072724	1.246805513423189	100.1611561261524	0	1.485163590228829	0.02531007885129365	98.88904053387789	98.91435061272918	0.8880785226754576	100.1611561261524	5.804433591081115	9.043546690530105	0	0.9406315704959568	0.06375263440747665	3.175360465041514	3.239113099448991	0.0113607341078557	7.808013256631305	3.284834794560465	178.1831361491288	0	1.418254620081418	-0.2925256153489042	175.1908269699172	174.8983013545683	0.5199663743227544	177.2503239883661	421.3705823951582	427.9393904395218	0	0.9495977213555966	-0.554999281498601	7.123807325862257	6.568808044363657	0.01220783115149911	328.4348956843723	0.4537524609476145	2.220962700503153	0	1.143433581868572	-0.02965540608038548	1.796865645635924	1.767210239555538	0.05766940464808511	2.220962700503153	6.214880303472613	34.93483114303365	0	1.181837028350206	-0.1289102368947335	28.84886107645577	28.71995083956103	0.07842117165900925	31.65434285742523	6.200893436810999	37.11961417021426	0	1.190979712677691	-0.1201204091923909	31.03884114259564	30.91872073340325	0.08437429411474201	33.68999423809911	0.6658425112480718	22.42134215215718	0	1.411119348860771	0.0375555798500815	21.71794406105903	21.75549964090911	0.4911151082919796	22.42134215215718	21.97769848503467	22.10417133844687	0	0.7507080252523817	-0.002190552221748969	0.1286634056339479	0.1264728534121989	0.002462474624272547	22.10417133844687	620.1034888786776	628.612365208813	0	0.9802909476458415	0.5545893281109892	7.954287002024403	8.508876330135392	0.01561397077758788	628.612365208813	593.8379823813082	624.7760205300868	0	1.059225162412885	0.9965802383888365	29.94145791038986	30.93803814877869	0.02938698645399977	565.9222185064285	8.28413922462264	244.8606234682262	0	1.387358648729398	0.145508572844341	236.4309756707593	236.5764842436036	0.4060920923931373	228.40574125454	8.214415262725415	553.0405083592033	0	1.473979270144851	0.357550409586907	544.4685426868909	544.8260930964778	0.8120666331274224	537.9461356569908	110.6472231447541	144.6272301038183	0	1.019366906816472	-0.0858042664404849	34.0658112255047	33.98000695906422	0.02135523434319693	135.1767757019907	25.52887875191461	29.21626186293425	0	0.9773675895235445	-0.01902539626842954	3.706408507288073	3.687383111019643	0.01525234236902097	29.21626186293425	729.8822651238689	966.4356754267543	0	1.258624227266096	-0.1346827862287171	236.6880930891141	236.5534103028853	0.1449762059501068	926.432761621858	44.28756543652621	136.0339250549702	0	1.098761829586204	-0.1076844788794189	91.85404409732342	91.746359618444	0.04033122756542995	126.7046260416718	155.8827539029737	156.2759371164478	0	0.6400590669795473	0.01791367748780701	0.3752695359862317	0.3931832134740387	0.0009982278904312285	69.35380489526793	255.8746281262035	256.1989112730517	0	0.6237833572864735	-0.003774772665181371	0.3280579195133716	0.3242831468481902	0.0008726436162063139	100.7018911294531	412.2888694133426	418.7101731463347	0	0.9751731389821201	-0.07854975160065754	6.499853484592745	6.421303732992087	0.01498638535305514	338.6237789319732	11.62749759110961	44.59292052417663	0	1.134378775874439	-0.05200830395965705	33.01743123702668	32.96542293306702	0.05363751282601086	38.05542484376576	2.594666949496455	3.098772269823178	0	0.7953973578611213	-0.01321250119199179	0.5173178215187151	0.5041053203267233	0.003533855518941799	2.585665896341304	26.78334343301181	27.22622595559211	0	0.8127613640233914	-0.0150185399294237	0.4579010625097213	0.4428825225802976	0.004065016683949351	18.67920789829087	0.7988307733208002	2.265371920032287	0	1.105094451768076	-0.001117228809538743	1.467658375521026	1.466541146711487	0.04242866941191747	2.258315577506031	298.15539783438	299.4145691119953	0	0.7254963239931324	-0.08831180341255739	1.347483081027863	1.259171277615305	0.002007133295065323	216.9518973160243	13.45266265103447	226.5990536959371	0	1.326500842338332	0.1408584976572361	213.0055325472454	213.1463910449027	0.2495527975634006	194.356330472678	7.21161901653932	88.22273978272381	0	1.292808589312985	0.102680328420616	80.90844043776387	81.01112076618449	0.190584326313688	75.88639877931979
0.128	345.8725384169997	347.144286752092	0	0.7888066879203249	-0.1402220801214672	1.411970415213778	1.271748335092311	0.003350795463755198	347.144286752092	575.5083485440226	585.4444293602364	0	0.9880491478054115	-0.1102994957097517	10.04638031192362	9.93608081621387	0.01661571552404819	585.4444293602364	5.421216158060953	39.81404527697162	0	1.228246804770663	0.02198129527902489	34.37084782363164	34.39282911891067	0.1136919391912736	39.81404527697163	5.125825751549	61.14707468127948	0	1.289159152329895	0.06272439396222577	55.95852453576825	56.02124892973048	0.1850996868450753	61.14707468127948	2.492345638793937	4.927324833694017	0	1.009825553435335	0.005818022086746018	2.429161172813334	2.434979194900079	0.01978359395120754	4.927324833694017	5.239483926450655	28.15034239407744	0	1.211399012260038	0.03493067647105033	22.87592779115574	22.91085846762678	0.09935224231750557	28.05804363347541	12.5544822093438	89.72764485841567	0	1.304415185507866	-0.02866544665444383	77.20182809572631	77.17316264907187	0.2091311743411585	87.07984543657376	52.57184010858234	80.4136831519498	0	1.159784581738068	-0.1003974063396712	27.94224044970712	27.84184304336745	0.0657328951230427	73.76569628714519	13.82690023734638	16.75826346690195	0	0.8058604152376684	0.06009680422104127	2.871266425334535	2.931363229555577	0.003845044683037151	16.75826346690195	6.697068175708051	9.578635369649167	0	0.9033866276753089	0.03118119600719424	2.850385997933922	2.881567193941116	0.008425587602007369	9.578635369649167	1.242050927243783	100.5002955328897	0	1.485599237899171	0.02394472384950051	99.23429988179645	99.25824460564594	0.8911791434316512	100.5002955328897	5.795417250159473	9.043742355600477	0	0.9410798001718523	0.06152731816281042	3.186797787278195	3.248325105441005	0.01140165430518992	7.80945188328544	3.279537723115844	175.7301283533927	0	1.416500264036325	-0.2984905839945399	172.7490812142714	172.4505906302768	0.5127192729217251	174.8078717919467	420.480286712777	426.9332947469769	0	0.9476828465979994	-0.5622313465782464	7.015239380778128	6.453008034199882	0.01202178188297937	327.200004303712	0.45185907538455	2.191089812327657	0	1.141511993573668	-0.03020898906783918	1.769439726010946	1.739230736943107	0.05678918499418941	2.191089812327657	6.202300003929302	34.75522579368051	0	1.181126636740647	-0.1323849294000451	28.68531071915125	28.55292578975121	0.07797658528136757	31.48747223666344	6.187651670234407	36.93847305153119	0	1.190316679298261	-0.1237581041256526	30.87457948542244	30.75082138129678	0.08392777417830381	33.52159244034206	0.6634907680017278	22.71667189168462	0	1.412820370284917	0.03765707589231281	22.01552404779058	22.05318112368289	0.4978443837242353	22.71667189168462	22.28163093792618	22.40808518962554	0	0.7506254562818626	-0.002123143139227438	0.1285773948385867	0.1264542516993593	0.002460828473217032	22.40808518962554	621.3381064235784	629.9938469883853	0	0.9824803586933726	0.5606307020126049	8.095109862794141	8.655740564806745	0.01589040083754365	629.9938469883853	579.3572057620861	610.7810870350467	0	1.06119197101328	1.007092808334486	30.41678846462611	31.42388127296059	0.02985351459034899	553.469713992229	8.269610969181469	245.7856483483217	0	1.387855348120512	0.1436411550677846	237.3723962240724	237.5160373791402	0.4077090693617102	229.2808494349534	8.178159869421158	557.6237015546799	0	1.475036705793643	0.3513651558274545	549.0941765294313	549.4455416852587	0.8189656963534722	542.4263568418611	105.5673688137416	139.518273376053	0	1.019259261808914	-0.08554138606747409	34.03644594837888	33.9509045623114	0.02133682578775629	130.399663201444	24.18627564286941	27.86962498872901	0	0.9772130033307359	-0.01846917763151116	3.701818523491117	3.683349345859606	0.01523345400196652	27.86962498872901	739.8231821300504	976.0652247827974	0	1.258463010786154	-0.1409189967714015	236.3829616495183	236.2420426527469	0.1447893068211674	935.6531470372519	44.24470762215324	135.9091971987014	0	1.098662939010945	-0.1168604512102956	91.78135002775849	91.66448957654819	0.04029930908986262	126.5867123241978	158.4702836323253	158.8631673511095	0	0.6401528273688178	0.01732400893662887	0.3755597098475381	0.392883718784167	0.0009989997613497376	70.54408191329335	257.9383396929931	258.2622943896724	0	0.623762553760859	-0.004046725338767643	0.3280014220181371	0.3239546966793694	0.0008724933312242559	101.4943970876975	411.0946416225781	417.4920022233111	0	0.9748004715350943	-0.08310417777288183	6.480464778505897	6.397360600733014	0.01494168178833581	337.5703105679585	11.61202636295804	44.52787901962161	0	1.134204235389701	-0.05548158498257109	32.97133424164615	32.91585265666358	0.05356262728560604	37.99773672136537	2.593838597163871	3.097141317058591	0	0.7952163083258371	-0.01325991467455523	0.5165626345692759	0.5033027198947206	0.00352869675297995	2.584048272616757	26.90100969476472	27.34307140860253	0	0.8124960153552847	-0.01486108262704724	0.4569227964648602	0.442061713837813	0.00405633212713285	18.75248083302989	0.8023577991913182	2.268008921121305	0	1.105027024913497	-0.001215222666893419	1.466866344596881	1.465651121929987	0.04240577251792288	2.260943501167731	296.8283432999806	298.0884698685674	0	0.7252388002032258	-0.08454124929467133	1.344667817881464	1.260126568586792	0.002002939841006369	215.921615409253	13.36304501934949	227.0025700967622	0	1.326803421032906	0.1176975357510036	213.5218275416617	213.6395250774127	0.2501576779093888	194.7183822972567	7.189859733517466	88.50315292758714	0	1.293281316839879	0.09824331469549911	81.21504987937418	81.31329319406967	0.1913065618870663	76.13738137643251
0.13	345.4388271706437	346.701868034329	0	0.7881384422700557	-0.1413329730252184	1.404373836710467	1.263040863685249	0.003332767762526698	346.701868034329	575.6217387920623	585.528980427139	0	0.9876850540252219	-0.1098651366333946	10.01710677171014	9.907241635076746	0.01656729999512464	585.528980427139	5.423648469729664	39.85804799792642	0	1.228394906723753	0.02279354545506192	34.4116059827417	34.43439952819676	0.1138267590877994	39.85804799792641	5.126474299388428	61.33658167424067	0	1.289577790303988	0.0638268873254792	56.14628048752677	56.21010737485224	0.1857207462486624	61.33658167424068	2.49075211905495	4.927363803788006	0	1.00991882590221	0.005634455274866292	2.430977229458189	2.436611684733056	0.01979838429433352	4.927363803788006	5.379322344434943	28.34806400998323	0	1.211707934287086	0.03619159415086717	22.93255007139742	22.96874166554829	0.09959815804859633	28.25516442894774	13.68346813958424	90.74986084629504	0	1.304248502127611	-0.03254293173090552	77.0989356384417	77.0663927067108	0.2088524501068554	88.07120160964115	52.36543638813418	80.09483047711744	0	1.15930138904211	-0.104993050805055	27.83438713978831	27.72939408898325	0.06547917494185942	73.46743400977212	13.84800398676067	16.78696469496365	0	0.8059922248173385	0.06464102597243021	2.874319682230549	2.938960708202979	0.003849133439514215	16.78696469496365	6.696569649637392	9.582031902212504	0	0.9035674812817833	0.03093434228982688	2.854527910285285	2.885462252575112	0.008437830872000117	9.582031902212504	1.237320839968013	100.8207887259813	0	1.486009960697672	0.02255826406586103	99.56090962194743	99.5834678860133	0.8941122803491374	100.8207887259813	5.786298875055747	9.043461092088121	0	0.9415120785744971	0.05929521351277134	3.197867003519603	3.257162217032374	0.01144125750107445	7.810431564656336	3.275856036369827	173.266810233873	0	1.414711846016012	-0.3039976527518926	170.2949518502551	169.9909541975032	0.5054354169710613	172.3551749083099	419.7611953474992	426.099902644804	0	0.9457450887509922	-0.5683468113932263	6.907054108697975	6.338707297304748	0.01183638838843063	326.0904164538243	0.450212664710526	2.161462611787755	0	1.139556543239464	-0.0307100344396522	1.741959981516881	1.711249947077229	0.05590723786102278	2.161462611787755	6.190896762908856	34.57378478644178	0	1.180397974670676	-0.1356288679253856	28.51851689145832	28.38288802353293	0.07752318203059431	31.31886750587568	6.175441351996465	36.75470488664859	0	1.189634407178227	-0.127195158898848	30.70645869355097	30.57926353465212	0.0834707637804285	33.35072324794408	0.6610034977416385	23.01647591096677	0	1.414524694870145	0.03770139924109803	22.31777101398404	22.35547241322513	0.504679195118707	23.01647591096677	22.57742449771825	22.70386589029355	0	0.7505455243889414	-0.002052792574366732	0.1284941851496631	0.1264413925752964	0.002459235932226387	22.70386589029355	622.4243805320834	631.2300703006905	0	0.9846918126338201	0.5658131127710621	8.23987665583601	8.805689768607072	0.01617457269047599	631.2300703006905	565.367084508231	597.2875900273602	0	1.063177951596688	1.016103895763483	30.90440162336572	31.9205055191292	0.03033209787555705	541.4623226989806	8.25459386052982	246.700838963615	0	1.388345285797315	0.1415721515534046	238.3046729515318	238.4462451030852	0.4093103409627318	230.1466945273022	8.141473452651054	562.1610273873831	0	1.476075102676799	0.3447869058241151	553.6747670289079	554.019553934732	0.8257975781115788	546.8618735130461	100.5301516824008	134.4522832955955	0	1.019152058586358	-0.08509469780403504	34.0072263109987	33.92213161319466	0.02131850853120995	125.6628617427929	22.76636192807154	26.44588179589627	0	0.9770633192946204	-0.01785963299735674	3.697379500822087	3.67951986782473	0.01521518685915191	26.44588179589627	749.5562159611364	985.4725912653852	0	1.258294090882705	-0.1472966918437111	236.0636719960924	235.9163753042487	0.1445937355021852	944.6598276288748	44.1997314621082	135.7758869154101	0	1.098555789560285	-0.1264943263315047	91.70264977963338	91.57615545330187	0.04026475342442859	126.4606624686767	161.0697191041881	161.4622321073913	0	0.6402432878851106	0.01667312571496129	0.3758398774882782	0.3925130032032395	0.000999745015430243	71.73944065054351	259.9569938821833	260.2806125241886	0	0.6237402931676089	-0.004322335876536743	0.327940977881801	0.3236186420052642	0.0008723325480619746	102.2675862810426	409.863835518002	416.2360807816052	0	0.9744065073103682	-0.08778556151842878	6.460030825121633	6.372245263603205	0.01489456824948008	336.482731959839	11.59590525893763	44.45906638632977	0	1.134018169625265	-0.05910306654653328	32.92226419393868	32.86316112739215	0.0534829119590445	37.93669197405032	2.593072116962517	3.095579606040107	0	0.7950346673045242	-0.01329858973680352	0.5158060788143936	0.50250748907759	0.003523528636556028	2.582487644095961	27.01756871822698	27.45884523451689	0	0.8122336620564906	-0.01468109668849128	0.4559576129784091	0.4412765162899179	0.004047763710728679	18.82502914274856	0.8060281485016528	2.270716534776803	0	1.104953788906522	-0.001318173963515604	1.466006560238665	1.46468838627515	0.04238091693374288	2.263641740721175	295.476834691435	296.7382965049861	0	0.7249928789866438	-0.0805229895918315	1.341984803142988	1.261461813551156	0.001998943376569399	214.877541910579	13.26953129015928	227.3066424203952	0	1.327050211918581	0.09325389998011627	213.9438572302558	214.0371111302359	0.2506521190076269	194.9922285735547	7.166837238149076	88.76880804340446	0	1.293732190675253	0.09340335655446236	81.50856744870093	81.60197080525539	0.1919979588279628	76.37526362790707
0.132	345.0474659814852	346.3019715266819	0	0.7874653644938073	-0.1422577242104573	1.39676326940726	1.254505545196803	0.003314706863996945	346.3019715266819	575.7574634749676	585.6361787177924	0	0.9873225632314209	-0.1093314518963561	9.988046694721143	9.878715242824788	0.01651923751317947	585.6361787177924	5.426066841501903	39.90357922406297	0	1.228548404940236	0.02361217755008096	34.45390020501099	34.47751238256107	0.1139666599762226	39.90357922406297	5.126830751782436	61.52956714417618	0	1.290003527787872	0.06486988322897873	56.33786650916476	56.40273639239374	0.1863544747628304	61.52956714417618	2.489268900386526	4.92745549763996	0	1.010009103152083	0.00545033836414031	2.432736258889294	2.438186597253435	0.01981271019596684	4.92745549763996	5.538520535281336	28.56721750934356	0	1.212027610894155	0.03740590320284085	22.99129107085938	23.02869697406222	0.09985327557063946	28.4736491979493	14.88421935201693	91.83068345829778	0	1.304060424645672	-0.03653727924926745	76.98300138553013	76.94646410628086	0.2085383970972855	89.11932782337502	52.13611265132555	79.74876742586487	0	1.158796711306768	-0.109527631276467	27.72218240581578	27.61265477453931	0.06521521822644141	73.14399715504788	13.87018298139844	16.81724788684893	0	0.8061359392676348	0.06941252915801596	2.877652376292471	2.947064905450487	0.003853596403128429	16.81724788684893	6.696301428212613	9.585683975867171	0	0.9037469466160687	0.03073859117192873	2.85864395648263	2.889382547654559	0.008449997683033702	9.585683975867171	1.232624211089201	101.1221860959764	0	1.486395420143765	0.02115440018586405	99.86840748470134	99.8895618848872	0.8968737819898251	101.1221860959764	5.777106778444434	9.042732594503493	0	0.9419283790773856	0.05706249256810623	3.208563323490953	3.265625816059059	0.01147952655697058	7.810977897871648	3.273844727389763	170.7985174559211	0	1.412892160076115	-0.3090215443559725	167.8336942728873	167.5246727285313	0.4981304044831752	169.897546539741	419.2262207808157	425.4524034459462	0	0.9437883306743579	-0.5733140198814133	6.799496685011932	6.226182665130519	0.01165207081674637	325.1164790685522	0.4488295702642455	2.132163040986804	0	1.137570686792211	-0.03115597442262321	1.714489445145181	1.683333470722558	0.05502558625742789	2.132163040986804	6.1807374600443	34.39095109360476	0	1.179652337278648	-0.1386272649596316	28.34884089852008	28.21021363356045	0.07706194405889909	31.14893918439386	6.164332002046971	36.56874407329369	0	1.188934029302895	-0.1304161726059043	30.53482824385263	30.40441207124672	0.08300421291999639	33.17778963751062	0.6583829576362269	23.32036135554907	0	1.41622970460764	0.03768716422794879	22.62429123368489	22.66197839791284	0.5116106390191443	23.32036135554907	22.86444063254503	22.99087484719068	0	0.7504683389761128	-0.001979670403185036	0.1284138850488291	0.1264342146456441	0.002457699077518898	22.99087484719068	623.2518334369194	632.2104164574929	0	0.9869218735512714	0.5701047326724686	8.388478287901133	8.958583020573602	0.01646627219037788	632.2104164574929	551.8872032214072	584.3146488099618	0	1.065180099630236	1.023556300458264	31.40388928809638	32.42744558855465	0.03082233576849166	529.9175333520681	8.239106755920602	247.6047617462224	0	1.388827773180282	0.1393040148431099	239.2263509754587	239.3656549903018	0.4108934083090783	231.0019191530267	8.10439649021176	566.6455870849188	0	1.477093302610039	0.3378254364938725	558.2033651582132	558.541190594707	0.8325519140324456	551.2459364205999	95.83075808920499	129.7245179746481	0	1.019045532885303	-0.0844562673577452	33.97821615280089	33.89375988544315	0.02130032259333381	121.2423250389334	21.31118744066766	24.98709131084709	0	0.9769188696799258	-0.01719687680887709	3.69310074698831	3.675903870179433	0.01519757924297652	24.98709131084709	759.1048697533026	994.6809881818862	0	1.258117280256881	-0.1538108560499633	235.7299292846335	235.5761184285835	0.1443893113951703	953.4750347147168	44.15266077373375	135.6337442074653	0	1.098439981467011	-0.1365822322411062	91.61766566597267	91.48108343373156	0.04022743864247011	126.3262372609327	163.6823679277931	164.0744379963046	0	0.6403301228603053	0.01596106134717727	0.3761090071642569	0.3920700685114342	0.00100046090820315	72.94025035492929	261.9018734884573	262.2251496610047	0	0.6237165592976656	-0.004600372668704715	0.3278765452159976	0.3232761725472929	0.0008721611552951976	103.0101421173575	408.5978394900221	414.9437840511628	0	0.9739906747169862	-0.09258780164402997	6.438532362784755	6.345944561140725	0.01484500032585806	335.3620889998379	11.57914052935936	44.38637763543341	0	1.133820099199929	-0.06287132101066639	32.87010842708472	32.80723710607405	0.05339818381670366	37.87219606452795	2.592348783571565	3.094069166417723	0	0.7948525593277068	-0.01332829810256037	0.5150486809487187	0.5017203828461583	0.003518354767579715	2.580969179360074	27.13391350407839	27.57444208242413	0	0.8119747065101224	-0.01447833579589875	0.4550069141416407	0.440528578345742	0.004039323881802113	18.8974784974259	0.8104114174269416	2.274061169884285	0	1.104874458277868	-0.00142604128086338	1.465075793738208	1.463649752457344	0.04235400932035935	2.266974935991271	294.1289571213273	295.3921390718762	0	0.7247592950247513	-0.07625932128744202	1.339441271836347	1.263181950548905	0.001995154678629901	213.8401955779073	13.1720230388537	227.5053999796411	0	1.327238184448585	0.0675140505548265	214.2658628902326	214.3333769407874	0.2510293740597258	195.1726496466709	7.14255247900856	89.01830938656288	0	1.294159308829558	0.08815855617508951	81.78759835137923	81.87575690755432	0.192655231620763	76.59879783087372
0.134	344.6998821918741	345.9460405753285	0	0.7867883511859453	-0.1429910477607028	1.389149431215174	1.246158383454471	0.003296638203208507	345.9460405753285	575.9146992158193	585.7652210655866	0	0.9869619969407656	-0.1087025325633051	9.959224382330552	9.850521849767247	0.01647156827027225	585.7652210655866	5.42845852648778	39.95063767985257	0	1.228707331767782	0.02443419173496643	34.49774496162982	34.52217915336479	0.1141116897243668	39.95063767985257	5.126882301703777	61.72586327446832	0	1.29043595544789	0.06584866233753781	56.533132310427	56.59898097276454	0.1870003752572598	61.72586327446832	2.487869268578767	4.927573519172037	0	1.010096380570688	0.005266205018904407	2.434438045574365	2.43970425059327	0.01982656990076775	4.927573519172037	5.72495082973791	28.81560505040551	0	1.212357610607922	0.03856747982744944	23.05208674084015	23.0906542206676	0.1001173167142786	28.72127463524164	16.14956586648339	92.96263002630418	0	1.303850337518663	-0.04064192650264543	76.85370608632344	76.8130641598208	0.2081881504978609	90.21695494026307	51.87609720555285	79.36786744852033	0	1.1582708754806	-0.1139842675285842	27.60575451049606	27.49177024296748	0.06494132670918021	72.78840379011284	13.8934332027863	16.84912387955218	0	0.8062922154073043	0.07440995337922741	2.881280723386657	2.955690676765884	0.003858455289290862	16.84912387955218	6.696278941805904	9.589617135049828	0	0.9039253380503798	0.03059695975883558	2.862741233485088	2.893338193243924	0.00846210901333736	9.589617135049828	1.22797044517919	101.4041013714009	0	1.486755346622625	0.01973699287546493	100.1563939333463	100.1761309262217	0.8994600602920756	101.4041013714009	5.76787098395383	9.041589775219441	0	0.9423287200232998	0.05483555330617431	3.218883237959437	3.273718791265611	0.01151644891762318	7.811119408261659	3.273554422876706	168.3305368653316	0	1.411044144605762	-0.3135389197533322	165.3705213622082	165.0569824424549	0.4908197072860226	167.440251097162	418.8867747343375	425.0024713050319	0	0.9418165539654966	-0.5771069752957571	6.692803545990143	6.115696570694387	0.01146923434088144	324.2873463741114	0.4477082510529583	2.103253818059457	0	1.135558037904579	-0.03154446161731726	1.687090028623816	1.655545567006498	0.05414621720591883	2.103253818059457	6.171884752846871	34.20717398558626	0	1.178891097667956	-0.1413662305065791	28.17665546324596	28.03528923273938	0.07659388455592504	30.97810364943493	6.154390094876845	36.38103616585775	0	1.188216760544983	-0.1334064287134151	30.36005249969432	30.22664607098091	0.08252911206252596	33.00320494849307	0.6556324900619862	23.62790164658742	0	1.417932724409613	0.03761323129138373	22.93465592523405	22.97226915652544	0.5186290192429646	23.62790164658742	23.14206064054582	23.2684932719352	0	0.7503940025947364	-0.001903964416260596	0.1283365958056449	0.1264326313893843	0.002456219847281421	23.2684932719352	623.7235650888814	632.8378277115911	0	0.9891669878494603	0.5734774406925879	8.540785182017135	9.114262622709724	0.01676524498245179	632.8378277115911	539.0172949941036	571.9614726439644	0	1.067195304526897	1.02939917600467	31.91477847385617	32.94417764986085	0.03132376404317191	518.9255571382536	8.223171853125773	248.4959880685857	0	1.389302131925711	0.1368402436195852	240.1359759718404	240.27281621546	0.412455773464599	231.8451703942968	8.066972172349676	571.0704710776747	0	1.478090179349942	0.3304923751938137	562.6730065301313	563.003498905325	0.8392183168374059	555.5717851419886	91.62403202426763	125.4898958443968	0	1.018939930492803	-0.08361801100388484	33.94948183113305	33.86586382012916	0.02128230957233608	117.282828361211	19.81686206240675	23.48937562053743	0	0.9767800919459656	-0.01648109675027411	3.688994654880958	3.672513558130683	0.01518068215176358	23.48937562053743	768.4898988787151	1003.710897657911	0	1.257932397813272	-0.1604561853184969	235.3814549645149	235.2209987791963	0.1441758638822748	962.1183810397639	44.1035178182266	135.4825246337356	0	1.098315119121169	-0.1471185690534478	91.52612538456243	91.37900681550899	0.0401872451816678	126.1832028176632	166.3045457677377	166.6960998916437	0	0.640413007355055	0.01518805642963462	0.3763660674763821	0.3915541239060167	0.001001144696116848	74.14465192741037	263.7600949390521	264.0830234927764	0	0.6236913426462362	-0.004879546776427008	0.3278081005007016	0.3229285537242746	0.000871979090359973	103.7169835077238	407.2982050509946	413.6166533747732	0	0.9735524316109009	-0.09750422785338615	6.415952551631943	6.318448323778557	0.01479293919064365	334.2095682130546	11.56174210560778	44.3097150492201	0	1.133609550200688	-0.06678441051941536	32.81475735413173	32.74797294361231	0.05330826483226977	37.80416083872796	2.591688431708432	3.092630577310018	0	0.7946701105071383	-0.01334882561078827	0.5142909712123742	0.5009421456015859	0.003513178768180204	2.579510208792271	27.25004959014989	27.68986909813489	0	0.811719555080041	-0.01425259765266918	0.4540721056376698	0.4398195079850006	0.004031025119305009	18.96984600438082	0.8151365573527731	2.277668662417316	0	1.104788750499699	-0.001538764287516881	1.46407086935206	1.462532105064543	0.04232495786991627	2.270570084180071	292.7895874969066	294.0548786207511	0	0.7245387751272629	-0.07175323106190491	1.337044354906473	1.265291123844568	0.001991584369033295	212.8132687446013	13.07083667611094	227.5939713959525	0	1.327364519215348	0.04058227006161318	214.4825524497799	214.5231347198416	0.2512832429857633	195.2553000570966	7.117009134897128	89.25025259649237	0	1.29456076427985	0.08250867524370835	82.05073478635154	82.13324346159524	0.1932750641118658	76.8067283853145
0.136	344.397290693288	345.6353052093601	0	0.7861083218564809	-0.1435285588985402	1.381543074970665	1.238014516072125	0.00327858729808671	345.6353052093601	576.0924165023677	585.9150959770697	0	0.9866036618789942	-0.1079832017998222	9.93066267650185	9.822679474702028	0.01642433004474261	585.9150959770697	5.430809809093167	39.99921567708523	0	1.228871699355289	0.02525647382134496	34.54314939417072	34.56840586799206	0.1142618785707387	39.99921567708523	5.126616555633149	61.92528709712751	0	1.290874633320218	0.06675867229556347	56.7319118691988	56.79867054149436	0.1876578985637642	61.92528709712751	2.486560400029547	4.927725539571043	0	1.010180662252903	0.005082591792657704	2.436082547748839	2.441165139541496	0.01983996306859694	4.927725539571043	5.93027946843289	29.08481266521758	0	1.212697448946273	0.03967024589679438	23.1148629508879	23.15453319678469	0.1003899595241956	28.98965441835642	17.48124398579709	94.14715674787665	0	1.303617662253678	-0.04484983954486726	76.71076260162442	76.66591276207956	0.2078009324804008	91.36548855331701	51.60569638946864	78.97260043220717	0	1.157724288278161	-0.1183459386652454	27.48524998140377	27.36690404273852	0.06465784508976846	72.41944086947952	13.91774799341566	16.88260055210207	0	0.8064617082054637	0.07963149868637609	2.885221060000032	2.964852558686408	0.003863731974941121	16.88260055210207	6.696517452280132	9.593857236124579	0	0.9041029882480393	0.03051248291196419	2.866827300932484	2.897339783844448	0.008474187208799552	9.593857236124579	1.223368942713399	101.666214616306	0	1.487089541931113	0.01831001720468883	100.4245356563879	100.4428456735926	0.9018681219334959	101.666214616306	5.758622496745151	9.040068047095367	0	0.9427131662370523	0.05262097128595428	3.228824579064263	3.281445550350218	0.01155201682690807	7.810886933176079	3.275029106557185	165.8680723844514	0	1.409170870459833	-0.3175285195843495	162.9105717974786	162.5930432778942	0.4835185769796455	164.9884702404557	418.7527685080213	424.7602648554604	0	0.9398338202182129	-0.5797048636001313	6.587201211039183	6.007496347439051	0.01128826713959216	323.6109869960101	0.4468611309581332	2.074809939241875	0	1.133522354045266	-0.03187335982230408	1.659822168106045	1.627948808283741	0.05327107037125924	2.074809939241875	6.164396156081057	34.02290613920188	0	1.178115701989403	-0.1438327813405968	28.00234276446142	27.85850998312083	0.07612004241576223	30.80678046474316	6.145677761884048	36.19203467655381	0	1.187483893823705	-0.1361519409984064	30.18250885566817	30.04635691466976	0.08204648709690802	32.82738992999468	0.6527553427919347	23.9386357054898	0	1.419631032805729	0.03747868082894103	23.24840168186893	23.28588036269787	0.5257238566185781	23.9386357054898	23.40973572857108	23.53617226320348	0	0.750322610322134	-0.001825876243747137	0.1282624108761481	0.126436534632401	0.00245480003015868	23.53617226320348	623.516434828971	632.7889882193452	0	0.9914234987294466	0.5759067550606135	8.696646635313591	9.272553390374204	0.01707119524254473	632.7889882193452	527.1025548393195	560.5726726126268	0	1.069220362093893	1.033587957765411	32.43652981554185	33.47011777330726	0.03183585332273743	508.799518269226	8.206813038942965	249.3731000573331	0	1.38976769733267	0.1341852412487488	241.0321017771414	241.1662870183901	0.4139949525095179	232.6751053254906	8.029245476088839	575.4287937557775	0	1.47906464383271	0.3228009439491308	567.0767473357396	567.3995482796887	0.8457864299400076	559.8326821008269	87.64384841378944	121.4823688859975	0	1.018835507382499	-0.08257177912788567	33.92109225133594	33.83852047220805	0.02126451266371533	113.5357088861679	18.32987166940458	21.99923264714727	0	0.976647421716569	-0.01571255093847588	3.685073528681174	3.669360977742698	0.01516454621878327	21.99923264714727	777.6408958366335	1012.49165648874	0	1.25773926912504	-0.1672271097627301	235.0179877618696	234.8507606521069	0.1439532329280131	970.5221116708587	44.05234433652286	135.3220115515499	0	1.098180812558932	-0.158096075371682	91.42776329039874	91.26966721502706	0.0401440564027467	126.0313513326125	168.9358739701147	169.3268385633633	0	0.640491618267827	0.01435456212316273	0.3766100311253998	0.3909645932485625	0.001001793646525414	75.35224518710633	265.5265295541667	265.8491066877144	0	0.623664640729594	-0.005158505881750902	0.3277356394294618	0.3225771335477109	0.0008717863418010153	104.3860874609189	405.9666559927903	412.2564055157991	0	0.9730912679249681	-0.1025275968369908	6.392277119845785	6.289749523008794	0.01473835193802505	333.0265044388246	11.54372194214975	44.22898702074964	0	1.133386055804389	-0.07083991482968491	32.75610499342957	32.68526507859989	0.0532129828363188	37.73250356052894	2.591070259317621	3.09124343601979	0	0.794487441270009	-0.01336027652623962	0.5135334532284087	0.5001731767021691	0.003508004078662501	2.578093869153112	27.36424656299693	27.80339743468383	0	0.8114686173367759	-0.01400372255660499	0.4531545942435125	0.4391508716869075	0.004022879911900334	19.04096020010935	0.8205691251171177	2.2819015392291	0	1.104696387065558	-0.001656264333654687	1.462988678445638	1.461332414111983	0.04229367271461378	2.274788577678914	291.4207454216631	292.6885381096531	0	0.7243320361940928	-0.06700837784595137	1.334801065835942	1.26779268798999	0.001988242894659841	211.7694350125283	12.9659110495502	227.5670322365453	0	1.327426339363228	0.01245490768544866	214.5886662793096	214.6011211869951	0.2514075637144441	195.2354497288747	7.090217254728429	89.46323580030237	0	1.294934652704449	0.07645508815325175	82.29656345742069	82.37301854557394	0.1938541272035632	76.99780163723599
[truncated: 2,829,422 more chars]
