# Supplementary material for: Hindlimb kinematics, kinetics and muscle dynamics during sit-to-stand and sit-to-walk transitions in emus (Dromaius novaehollandiae)
Source: J Exp Biol. 2024 Dec 2;227(24):jeb247519. doi: 10.1242/jeb.247519 (PMC11708823; doi:10.1242/jeb.247519)
Supplement: Dataset 1. [file jexbio-227-247519-Dataset1.zip › Dataset1/DataS1/Dynamic Simulation/sts_exemplar_trial_DO_with_rigid_tendon/sts_exemplar_trial_solve_with_rigid_tendon.sto]

inDegrees=no
num_controls=55
num_derivatives=0
num_iterations=18
num_multipliers=0
num_parameters=0
num_slacks=0
num_states=73
objective=236.266015
objective_activation_effort=5.492356
objective_excitation_effort=230.773658
solver_duration=133.330075
status=Solve_Succeeded
success=true
DataType=double
version=3
OpenSimVersion=4.5
endheader
time	/forceset/IC_r/activation	/forceset/ILPR_r/activation	/forceset/ILPOa_r/activation	/forceset/ILPOp_r/activation	/forceset/AMB_r/activation	/forceset/FMTL_r/activation	/forceset/FMTI_r/activation	/forceset/FMTM_r/activation	/forceset/ILFB_r/activation	/forceset/FCLP_r/activation	/forceset/FCLA_r/activation	/forceset/FCM_r/activation	/forceset/IFE_r/activation	/forceset/ITCr_r/activation	/forceset/ITM_r/activation	/forceset/ITCaa_r/activation	/forceset/ITCap_r/activation	/forceset/ISF_r/activation	/forceset/IFI_r/activation	/forceset/OMII_r/activation	/forceset/OMIP_r/activation	/forceset/CFP_r/activation	/forceset/PIFML_r/activation	/forceset/GL_r/activation	/forceset/GI_r/activation	/forceset/GM_r/activation	/forceset/FL_r/activation	/forceset/TCf_r/activation	/forceset/TCt_r/activation	/forceset/EDL_r/activation	/forceset/FDL_r/activation	/forceset/FHL_r/activation	/forceset/FP2_r/activation	/forceset/FPP2_r/activation	/forceset/FP3_r/activation	/forceset/FPP3_r/activation	/forceset/FP4_r/activation	/jointset/GroundToBody/Body_yaw/value	/jointset/GroundToBody/Body_yaw/speed	/jointset/GroundToBody/Body_pitch/value	/jointset/GroundToBody/Body_pitch/speed	/jointset/GroundToBody/Body_roll/value	/jointset/GroundToBody/Body_roll/speed	/jointset/GroundToBody/Body_ty/value	/jointset/GroundToBody/Body_ty/speed	/jointset/GroundToBody/Body_tz/value	/jointset/GroundToBody/Body_tz/speed	/jointset/GroundToBody/Body_tx/value	/jointset/GroundToBody/Body_tx/speed	/jointset/Hip_r/Hip_flexion/value	/jointset/Hip_r/Hip_flexion/speed	/jointset/Hip_r/Hip_abduction/value	/jointset/Hip_r/Hip_abduction/speed	/jointset/Hip_r/Hip_rotation/value	/jointset/Hip_r/Hip_rotation/speed	/jointset/Knee_r/Knee_flexion/value	/jointset/Knee_r/Knee_flexion/speed	/jointset/Knee_r/Knee_abduction/value	/jointset/Knee_r/Knee_abduction/speed	/jointset/Knee_r/Knee_rotation/value	/jointset/Knee_r/Knee_rotation/speed	/jointset/Ankle_r/Ankle_flexion/value	/jointset/Ankle_r/Ankle_flexion/speed	/jointset/Ankle_r/Ankle_abduction/value	/jointset/Ankle_r/Ankle_abduction/speed	/jointset/Ankle_r/Ankle_rotation/value	/jointset/Ankle_r/Ankle_rotation/speed	/jointset/MTP_r/MTP_flexion/value	/jointset/MTP_r/MTP_flexion/speed	/jointset/MTP_r/MTP_abduction/value	/jointset/MTP_r/MTP_abduction/speed	/jointset/MTP_r/MTP_rotation/value	/jointset/MTP_r/MTP_rotation/speed	/forceset/IC_r	/forceset/ILPR_r	/forceset/ILPOa_r	/forceset/ILPOp_r	/forceset/AMB_r	/forceset/FMTL_r	/forceset/FMTI_r	/forceset/FMTM_r	/forceset/ILFB_r	/forceset/FCLP_r	/forceset/FCLA_r	/forceset/FCM_r	/forceset/IFE_r	/forceset/ITCr_r	/forceset/ITM_r	/forceset/ITCaa_r	/forceset/ITCap_r	/forceset/ISF_r	/forceset/IFI_r	/forceset/OMII_r	/forceset/OMIP_r	/forceset/CFP_r	/forceset/PIFML_r	/forceset/GL_r	/forceset/GI_r	/forceset/GM_r	/forceset/FL_r	/forceset/TCf_r	/forceset/TCt_r	/forceset/EDL_r	/forceset/FDL_r	/forceset/FHL_r	/forceset/FP2_r	/forceset/FPP2_r	/forceset/FP3_r	/forceset/FPP3_r	/forceset/FP4_r	/forceset/reserve_jointset_GroundToBody_Body_yaw	/forceset/reserve_jointset_GroundToBody_Body_pitch	/forceset/reserve_jointset_GroundToBody_Body_roll	/forceset/reserve_jointset_GroundToBody_Body_ty	/forceset/reserve_jointset_GroundToBody_Body_tz	/forceset/reserve_jointset_GroundToBody_Body_tx	/forceset/reserve_jointset_Hip_r_Hip_flexion	/forceset/reserve_jointset_Hip_r_Hip_abduction	/forceset/reserve_jointset_Hip_r_Hip_rotation	/forceset/reserve_jointset_Knee_r_Knee_flexion	/forceset/reserve_jointset_Knee_r_Knee_abduction	/forceset/reserve_jointset_Knee_r_Knee_rotation	/forceset/reserve_jointset_Ankle_r_Ankle_flexion	/forceset/reserve_jointset_Ankle_r_Ankle_abduction	/forceset/reserve_jointset_Ankle_r_Ankle_rotation	/forceset/reserve_jointset_MTP_r_MTP_flexion	/forceset/reserve_jointset_MTP_r_MTP_abduction	/forceset/reserve_jointset_MTP_r_MTP_rotation
0	0.9999990529913143	0.9201682956956199	0.02000144058678365	0.02000173264379658	0.2005478880682297	0.0504249191383179	0.02016310590481609	0.05290763504532427	0.02000054953230817	0.0200007617096458	0.02000379764984881	0.02000118515220699	0.02000174586549588	0.6570596854345563	0.02003914039839409	0.02000127762264133	0.02000105125351077	0.02003369869530142	0.4079103166369872	0.9999987122996209	0.9999992906207785	0.0200017368094978	0.02000114451397355	0.148589156005154	0.4609833862439677	0.3297562130869365	0.02000251501607715	0.3571193338414597	0.9999567246886241	0.9999958661833407	0.02000829760356338	0.02007205731457462	0.4942392106412752	0.02066091481936308	0.520930642436235	0.02000275566005379	0.02000450121221864	-5.512439546087676e-08	0.0888071243937319	-0.05582433669794357	-0.1455878339814718	0	0	0.2558997519825765	0.01213893042713819	-7.547917917682863e-08	0.01593441514628958	1.460380152677678e-07	-0.02203683899158504	1.106422331763007	0.1951501920378767	-0.138349542058669	0.03038007464124399	0.07812992157779339	-0.04392827374357071	-2.360157658754193	-0.01199795408441765	-0.0969643597402125	0.07122747571068938	0.2121161690203995	-0.0576226723758806	2.801120695557509	-0.0485657276019282	0.07518145861271663	-0.0264064321949953	0.1339996380541014	0.02988364085053086	0.233261522552806	-0.01402394245311918	0	0	0	0	0.9999990529913143	0.9201682956956199	0.02000144058678365	0.02000173264379658	0.2005478880682297	0.0504249191383179	0.02016310590481609	0.05290763504532427	0.02000054953230817	0.0200007617096458	0.02000379764984881	0.02000118515220699	0.02000174586549588	0.6570596854345563	0.02003914039839409	0.02000127762264133	0.02000105125351077	0.02003369869530142	0.4079103166369872	0.9999987122996209	0.9999992906207785	0.0200017368094978	0.02000114451397355	0.148589156005154	0.4609833862439677	0.3297562130869365	0.02000251501607715	0.3571193338414597	0.9999567246886241	0.9999958661833407	0.02000829760356338	0.02007205731457462	0.4942392106412752	0.02066091481936308	0.520930642436235	0.02000275566005379	0.02000450121221864	0.09202855435877794	-2.398295522288756	3.019211372993985	-0.9164850038298434	0.004008308843985635	-1.074730382399562	1.737407622021158	1.286231175469205	-2.268355461435195	-0.004534213156110908	0.1224176069108171	0.001954961824500607	0.09462400979595363	-0.1351174620678951	0.7058139360242051	0.941113886796446	1.549490005987251	-0.7473810963736742
0.002	0.9999988990808193	0.9144118304959505	0.02000161231336797	0.02000193239802881	0.1906828668885793	0.04845612035962679	0.02017292180486464	0.05075718035849806	0.02000061600441177	0.02000085160416432	0.02000424049065602	0.02000132540340732	0.02000195816884464	0.6417357295551896	0.0200439872545385	0.02000144019244914	0.02000118216207824	0.02003688024849812	0.3905557786112316	0.9999984182929277	0.9999991541109678	0.0200019335307385	0.0200012769844669	0.1512000921457381	0.4429673642264016	0.3219288416050818	0.02000291336183513	0.3429121120491657	0.9672041022506686	0.999992423493008	0.0200094871980669	0.02008341887121612	0.4748486088765669	0.02072197162125417	0.5078056493600256	0.02000307942483726	0.02000502836204029	0.000177533562754452	0.08876712030886325	-0.05611554996967944	-0.145646151080755	0	0	0.255924003963475	0.0121005858230179	3.178780015316156e-05	0.01592596948981613	-4.393810536524014e-05	-0.02205252158268441	1.106812816079562	0.1954228740531663	-0.1382887285553781	0.03046418979115586	0.07804224419068538	-0.0436573600911689	-2.36018181559594	-0.01223358698870866	-0.09682181718000425	0.07135888678383794	0.2120008666408086	-0.05771203615953187	2.801023579124322	-0.04854134862971941	0.07512867546533974	-0.02636123308647325	0.1340593347234736	0.02978280963604436	0.2332335237626681	-0.01396478809827614	0	0	0	0	0.999995023783694	0.8072435002895305	0.02000408564735293	0.02000480375874302	0.02272842802032094	0.02299218105630516	0.02033434226615471	0.0232201335914456	0.02000157334595523	0.02000214438183342	0.02001062872989781	0.02000334632892874	0.02000502132115077	0.3272260204873935	0.02011634573597269	0.02000379700435267	0.02000307486335141	0.02008294100394737	0.03206577090154912	0.9999908853581375	0.9999956190321955	0.02000476101875427	0.02000318430504896	0.2019487831681295	0.06100968748757199	0.1834671311400875	0.02000889539854786	0.06624644435024778	0.2240930138956898	0.9999112717084723	0.02002707432489948	0.02027962776835318	0.05789412459314458	0.02196125675067537	0.2472525234065973	0.02000773644890799	0.0200126115223187	0.0830867938677595	-2.429601502539149	3.022888767577256	-1.116390327460403	-0.04164063747037894	-1.162575665688703	1.807912403581498	1.448810812762322	-2.13169416777665	-0.07572686094104225	0.2056719771131997	-0.03311574573793959	-0.07429796141599181	-0.1820601101265135	0.6629383541905601	0.8955334350866387	1.544629893560036	-0.7446057568109081
0.003999999999999999	0.9999985318789424	0.9118703162573266	0.02000210305110943	0.02000250016103475	0.1732461800288936	0.04528486528796123	0.02021230325551283	0.04752993618319971	0.02000080592485327	0.02000110741515511	0.02000551173897584	0.0200017266904356	0.02000256782339375	0.6248586877254324	0.0200592723674597	0.02000191313748368	0.02000156020398102	0.02004612480127172	0.3601848487317234	0.9999976786645006	0.9999987997032664	0.02000249252295047	0.02000165519503782	0.1597955355557743	0.4119761757470874	0.3129818498949838	0.0200041853402359	0.320154572251627	0.9123463180013759	0.9999858324798685	0.02001313609755874	0.02013387764572524	0.441782630239558	0.0210964741750892	0.4928118266145839	0.02000400141746172	0.02000653010413929	0.0003549550282892662	0.08863955635381461	-0.05640700312983715	-0.145827083930408	0	0	0.2559481045139096	0.01198752922616382	6.361677700160636e-05	0.01590008607834519	-8.808483336668621e-05	-0.02209937156252976	1.107204376871471	0.1962258066321465	-0.1382275624250634	0.03073259458457461	0.07795565931466567	-0.04283566164512962	-2.360206891358766	-0.01291653958780207	-0.09667874927423771	0.07175264141146445	0.2118851923625772	-0.05799406932548937	2.800926567493089	-0.04846098891794307	0.07507607567930026	-0.02622302764794222	0.1341186483575436	0.02950056730611588	0.2332057036634176	-0.01384523152334639	0	0	0	0	0.9999927148444434	0.9999101905326759	0.02000678085923671	0.02000789638928218	0.02456363449738624	0.02655873347487483	0.02064369913241536	0.03066564805198294	0.02000261616420994	0.02000354038630242	0.02001765802115689	0.02000555441632524	0.02000839429992379	0.5834741948455311	0.02021211944450785	0.02000646433625486	0.0200051840845848	0.0201349307466109	0.04857792578402447	0.9999855253512607	0.9999928570354708	0.02000780461744746	0.02000525863650907	0.2729523850559152	0.09078688711725943	0.2875444931677973	0.02001699520983975	0.1228272668020525	0.3079786115275289	0.9998999693136812	0.02004918836388734	0.02070552573851413	0.09739947376707749	0.02566836312285652	0.4451640329774902	0.02001277309356195	0.02002081940824202	0.07398689508644873	-2.460109908449904	3.026734802935548	-1.31732835074152	-0.08715614208793213	-1.248272279725707	1.827389912517146	1.652074788619051	-2.021067390842337	-0.1273429545468373	0.3451947808937051	-0.07361001488951012	-0.2368827885122186	-0.2757089143714945	0.6055055371527102	0.8379138690222317	1.542317949762656	-0.7388525404517979
0.005999999999999999	0.9999983075626896	0.9180744521076917	0.02000239711014806	0.02000283584096334	0.1584633071758439	0.04273042831332367	0.02024031578477059	0.04597784484513982	0.02000091928023548	0.02000125891394541	0.02000627191985017	0.02000196561022892	0.020002937757446	0.622601802310238	0.02006923215324845	0.02000220484772067	0.02000179102825357	0.02005142391446861	0.3354021224416294	0.9999971774578036	0.9999985556883293	0.02000282095780307	0.02000187870810513	0.1688455344145849	0.3869517629940421	0.310023826734599	0.02000506549528438	0.3052638642228448	0.8715022110111066	0.9999823077279822	0.02001554222813863	0.02017345960342194	0.4159359940177534	0.02145807375768412	0.490760749364643	0.02000455321682993	0.02000742794799686	0.0005320313897318851	0.08842132796936013	-0.05669893630039612	-0.1461248841276525	0	0	0.2559719044439692	0.01180002397962399	9.537636359565534e-05	0.01585652630889643	-0.0001323560641100512	-0.02217692014562472	1.107598067767228	0.1975512637210167	-0.1381656759557639	0.03118430937582514	0.07787126932147943	-0.04146227831237272	-2.36023377801426	-0.01404381696043333	-0.09653463277281123	0.07240712388430411	0.2117687648699959	-0.05846424255145481	2.800829772108934	-0.04832523333963033	0.0750238456098991	-0.02599143162665863	0.1341772158153937	0.02903655064614946	0.23317818325903	-0.01366503360229537	0	0	0	0	0.9999969108351743	0.9999833639093122	0.02000310834228457	0.02000361197432466	0.02049829076066747	0.02274190009812427	0.0203373191535926	0.03946579254675944	0.02000118535359946	0.02000160716661576	0.02000806190944699	0.0200025167828708	0.02000387653722146	0.6063868239125439	0.02009644239765369	0.02000296027371642	0.02000237766509996	0.02006156994513001	0.05964731024151695	0.999993368671659	0.9999967061734903	0.02000355580212182	0.02000238004241429	0.2347807518517252	0.09436054543489006	0.2723014239670475	0.02000793927624473	0.1609768259497976	0.3570770466450899	0.9999569604963849	0.02002269430728747	0.02030131218102324	0.1142955079930277	0.02312137668079882	0.4873462697281167	0.02000591274204665	0.02000962585100242	0.06455693501713007	-2.489046580908193	3.030880006278288	-1.51993069441367	-0.1324215277715824	-1.329763723465237	1.80694981461574	1.739320700709724	-2.073039708788907	-0.1159142216694207	0.4362526905247021	-0.07597474311681671	-0.2528007854024966	-0.3564202554959206	0.5743834863302155	0.8207769529171862	1.546953128964552	-0.7328614258011433
0.007999999999999998	0.9999981662712023	0.9238444744516936	0.02000259089352929	0.02000305292416055	0.1446527135508567	0.04034199293778157	0.02027177694690797	0.04607924080129799	0.02000099145514201	0.02000135507966627	0.02000676132987344	0.02000211585972018	0.02000318967888593	0.6228001618743835	0.0200760583526016	0.0200023999405109	0.02000194549224617	0.02005472317213531	0.3132251325416074	0.9999967837583763	0.9999983616465826	0.02000302878821663	0.02000201761709347	0.1749765096425019	0.3640399440816653	0.30702777157987	0.02000572723507967	0.2947112180361657	0.8370997197704843	0.9999799029261847	0.0200172521827604	0.02020201518009991	0.3931169433098007	0.02181452684145088	0.4924667032213281	0.02000492890350975	0.02000803639217441	0.0007085765166374706	0.08810729943572031	-0.05699157429317601	-0.1465300026071729	0	0	0.2559952552668979	0.01153851043948715	0.0001270308385538926	0.01579489622240088	-0.0001768124675429401	-0.0222843893272407	1.107994921849029	0.1993864418582264	-0.1381027040645854	0.0318176873827904	0.07779017896482442	-0.03953573193901241	-2.360263359583197	-0.0156104643522087	-0.09638894871972647	0.07331966188594238	0.211651214935669	-0.05911500189763994	2.800733302829643	-0.04813508848714361	0.07497217262707531	-0.02566581688865447	0.1342346729666034	0.02839013596027425	0.2331510842672571	-0.01342372095090427	0	0	0	0	0.9999946135490978	0.9999797609092599	0.0200057982662092	0.02000671007021275	0.02053981059682132	0.02438156966093962	0.02075277049596442	0.0550415441860635	0.02000219781957184	0.02000297664381262	0.02001493720386923	0.02000464332947408	0.0200072856256888	0.6467904902604185	0.02018296751653651	0.02000553433979466	0.02000444962221533	0.0201142213712393	0.07377685890855946	0.9999875624692385	0.9999937818857584	0.02000657236363178	0.02000438042954168	0.2344344996748274	0.103979924739661	0.2808615979881334	0.02001533411013327	0.2001781595381884	0.407743471327907	0.9999245842126299	0.0200430957296057	0.020611683110388	0.1332586268251717	0.02631576215915186	0.5404312642828947	0.02001111810953705	0.02001808211579634	0.05456345277116111	-2.515716140897582	3.035292937443414	-1.723091934716764	-0.1773164423524711	-1.40555615778662	1.806245986242537	1.799052376476038	-2.125682737091855	-0.1194381181276387	0.4852283103075369	-0.07070527245526141	-0.2866573409502092	-0.4176736789694349	0.5469900807700911	0.8158085845503606	1.553415093174554	-0.7270249063068757
0.01	0.9999980507148736	0.9292088661247708	0.02000274599542909	0.02000322439154409	0.1319831968147503	0.03819641591661218	0.02030075036365674	0.0476290569501959	0.02000104791050413	0.02000143021626712	0.02000714537199052	0.02000223229148894	0.02000339529312651	0.6247403957577465	0.02008166816831908	0.0200025572624375	0.02000207011924623	0.02005726172986467	0.2936053420668713	0.9999964287435531	0.9999981860878774	0.02000319003352962	0.0200021240258768	0.180375700758737	0.3432765359972211	0.3048124621315367	0.02000628383269986	0.2876744701655874	0.8080290583823759	0.9999778596406308	0.02001866708853084	0.02022621076004114	0.3729863740603086	0.02214697846225417	0.4966452302239863	0.02000523446545786	0.0200085311857648	0.0008843920132736971	0.08769034610032113	-0.05728511908291763	-0.1470291595407056	0	0	0.2560180095563032	0.01120360895928006	0.0001585435422985748	0.0157146522444357	-0.000221512855108167	-0.0224206994955382	1.108395941596481	0.2017135527662916	-0.1380382856164671	0.03263042925753572	0.07771349651494561	-0.0370539864245147	-2.360296508222731	-0.01760957370654079	-0.0962411845305696	0.0744865600815247	0.211532191440106	-0.05993579667519768	2.80063726705805	-0.04789200533643555	0.07492124558998875	-0.02524532378561337	0.1342906541853841	0.02756045321196533	0.2331245295808143	-0.0131205927778562	0	0	0	0	0.999997625786323	0.9999932651736959	0.02000274978376244	0.02000315928204168	0.02014545324764372	0.02190771908162066	0.02038012181370295	0.06297525637344949	0.0200010213249971	0.02000138675387639	0.02000698600560761	0.0200021508287986	0.02000350340558102	0.6526869558972487	0.02008679964928303	0.02000262492196896	0.0200021145563379	0.02005316977605724	0.08569993390058715	0.999993911133634	0.9999969454307053	0.02000305790453077	0.02000201544591921	0.2270569807259485	0.1100989087963751	0.281269986433992	0.02000734231539751	0.2244588409178535	0.4401086611029416	0.9999656423835737	0.02002057082691707	0.02027168440198681	0.1447889629118056	0.02347165115075061	0.5550369139006246	0.02000533508801794	0.02000868311545506	0.04376548155726555	-2.539445598318909	3.039927530051688	-1.925395940524387	-0.2217181294156282	-1.474268773577801	1.822452480959853	1.838716169398577	-2.175612541943871	-0.1119505780056696	0.5181503596036298	-0.06648480636780883	-0.3029862873261983	-0.4650867566476845	0.5258898552575316	0.8191808721509874	1.560928434618401	-0.721453435557722
0.012	0.9999979827841559	0.9341962005471717	0.02000284749449678	0.0200033291791603	0.1203676798414509	0.03625129374130581	0.02033159960315531	0.0500470943385037	0.02000108020104474	0.020001473155137	0.02000736874897459	0.02000229515029099	0.02000354356161855	0.6270520536749392	0.02008564366326985	0.02000266259757211	0.02000215432006994	0.02005858574294508	0.2763662720453632	0.9999961128590195	0.9999980282560224	0.02000327838423272	0.02000217728709565	0.184736162064044	0.3244311170734219	0.3029082131096201	0.02000669925894159	0.2832859017385204	0.7832838223088777	0.9999763787921711	0.02001968416480998	0.02024248695012977	0.3551390995683877	0.02244161857013998	0.5016673815852559	0.02000545001753464	0.02000888089080086	0.001059263286717366	0.08716141075830627	-0.05757974242209133	-0.1476054379343764	0	0	0.2560400213093877	0.01079612386094391	0.000189876584047076	0.01561510882264351	-0.0002665135848294044	-0.02258447961325899	1.108802089018162	0.2045099474634812	-0.1379720647134136	0.03361960259639703	0.077642334852892	-0.03401447428870644	-2.360334080327184	-0.02003229271760794	-0.09609083600184781	0.0759031451501925	0.211411367334722	-0.06091311682839803	2.800541768828696	-0.04759790943454726	0.07487125529659427	-0.02472887766098965	0.1343447918732139	0.02654640480143193	0.2330986437148242	-0.01275472991106296	0	0	0	0	0.9999957289415964	0.9999898941308177	0.02000526885697099	0.02000600857263443	0.02020375786059761	0.02349855958902922	0.02083916103165759	0.07268655283607413	0.02000193221357475	0.02000262257653105	0.02001318889702734	0.02000403704677861	0.02000679861263861	0.6609471664573725	0.02016861013492127	0.02000503467905184	0.02000406564902683	0.02010029375433301	0.09834689592675655	0.9999879587631216	0.9999939319556332	0.02000575308081568	0.02000376076387875	0.22462857887595	0.117164721620313	0.2838504926006103	0.0200142360538185	0.2486789130567023	0.4730998839138086	0.9999363992924745	0.02003969500419257	0.02053625253409	0.1567844346042144	0.02639305311662678	0.5712919521930302	0.02001031939138887	0.02001679924941335	0.03195311060467791	-2.559573211474759	3.044840493661812	-2.125917343793797	-0.2654968679104432	-1.534415996059424	1.849758547610006	1.872943632252735	-2.216467669213164	-0.1078734283209255	0.5399806983015435	-0.06188189709564493	-0.3181041697201057	-0.5012935517936018	0.5084916109479045	0.8261473862108377	1.568502965323169	-0.7163435638087767
0.014	0.9999979299101436	0.9388329932473798	0.02000292740345104	0.02000340852111503	0.1097660020731902	0.03451977733836633	0.02035969079022452	0.05304350661935672	0.02000110374318315	0.02000150441937241	0.02000753277275617	0.02000233920839721	0.02000366617087896	0.6296345432479593	0.02008891479540952	0.02000274653068553	0.0200022217151986	0.02005949029498972	0.2613943662167568	0.9999958185632463	0.999997880725855	0.02000334075917929	0.0200022125447817	0.1884372776588047	0.3074310726976116	0.3013542901398277	0.02000704388850064	0.2809103860635172	0.7621874509279559	0.9999751022938265	0.02002051849983985	0.02025575827803602	0.3393435152574498	0.02269919630441706	0.5071139250476411	0.02000562545875818	0.02000916614849175	0.001232955763678222	0.08650957842173494	-0.05787557870302061	-0.1482384083190873	0	0	0.2560611463206415	0.01031704868011173	0.0002209905689065182	0.01549544849727819	-0.0003118679932794229	-0.02277408075352045	1.109214276111285	0.2077482818226391	-0.1379036919321784	0.03478166794805913	0.07757781249512165	-0.03041413129203812	-2.360376912653193	-0.02286783748343642	-0.09593740920126814	0.07756382587530586	0.2112884455059587	-0.0620305428883902	2.800446907814971	-0.04725524078218546	0.07482239488968007	-0.02411521072571308	0.1343967160308685	0.02534669029523912	0.2330735532305977	-0.01232500661536795	0	0	0	0	0.9999980803610939	0.9999961026153904	0.02000253518983	0.02000286226883326	0.02007144982530829	0.02152341083216229	0.02041023298517337	0.07763722997918165	0.02000090760402653	0.02000123470915213	0.02000623002045921	0.02000188709138507	0.02000333118238098	0.6645169468010994	0.02008166733399281	0.02000242584433393	0.02000196288088835	0.0200470490990172	0.1098370996080203	0.9999938955066351	0.9999969158155435	0.02000269903920298	0.02000174229450751	0.2218126676166115	0.1235010002510917	0.2854742572779437	0.02000688940561746	0.2627746085881175	0.4952519408181496	0.9999701391253861	0.02001922794684279	0.02024508693660256	0.1652661861306446	0.02346984302884108	0.5765344941406904	0.02000502001919304	0.02000818583832444	0.01892805440585269	-2.575437623858058	3.050053567389762	-2.323830473683461	-0.3085174766625193	-1.584515440333954	1.887582490649811	1.903083026490649	-2.248008253477792	-0.1036174327790163	0.5559493022271235	-0.0578574181195828	-0.3286128134360289	-0.5289973402544118	0.4944852180244916	0.8354485588309176	1.575934226513503	-0.711716021734024
0.016	0.9999979078485314	0.9431436622540895	0.02000297440172118	0.02000344470706932	0.1001163797473907	0.0329680956346498	0.02038664814146537	0.05631282934529502	0.02000111143860591	0.02000151449565626	0.02000758968263996	0.02000234742196185	0.02000375832594038	0.6322955017009021	0.02009127743933563	0.0200027989868497	0.02000226491253422	0.02005956371353572	0.2485367479308012	0.9999955300070638	0.9999977345444866	0.02000335385272181	0.02000221165171343	0.1915310618345035	0.2921581271344965	0.3000851899301999	0.02000729262952614	0.2799529920201299	0.7441268510527979	0.9999741651531223	0.02002110357000586	0.02026416117232737	0.3253619545237034	0.02291312284758125	0.5125475341176785	0.02000574632793001	0.02000936533762385	0.001405211249054534	0.08572216509732716	-0.05817271805691156	-0.1489042773480754	0	0	0.2560812425654485	0.009767572367356864	0.0002518443440176751	0.01535473381398151	-0.0003576258532624759	-0.02298759222117766	1.109633355636523	0.2113967143626272	-0.137832825512288	0.0361125099889624	0.07752105455330721	-0.02624943678030019	-2.360425818469662	-0.02610350828659754	-0.0957804222434058	0.07946216509623318	0.2111631645443102	-0.0632688056819647	2.800352778260505	-0.04686700124960363	0.07477486022146913	-0.02340288800564492	0.1344460538770553	0.02395983554666359	0.2330493871371349	-0.01183010449996684	0	0	0	0	0.9999964943432392	0.9999936437127984	0.02000491318289343	0.02000549129881664	0.02011047552843445	0.02303287580379062	0.02087706560419657	0.08357593720408719	0.02000173107709809	0.02000235322279598	0.02001183936147189	0.02000356371514731	0.02000656681356671	0.6683229635006422	0.02016093982857198	0.02000470950738227	0.02000382141427934	0.02008910145301864	0.1214398316147743	0.9999875324488835	0.9999936750304302	0.02000510593299476	0.02000326503425474	0.2197450030170617	0.1299147387446154	0.2874758874289904	0.02001342342986312	0.2767398409839096	0.5178157382499036	0.9999434408128319	0.02003746032213741	0.02048682365971216	0.1739268343929636	0.02622703464274201	0.5821665237112217	0.0200098155232349	0.02001602176656721	0.004507204844435916	-2.586368291574241	3.05534508006395	-2.51821179346835	-0.350633606485553	-1.623207549994607	1.934965604627681	1.931339359239298	-2.269340071454113	-0.1008154515639725	0.568325072209915	-0.05439315533453019	-0.3369722421877452	-0.5503627187517177	0.4832223799988095	0.8453845896064333	1.583030074709038	-0.7074180371900969
0.018	0.9999978947582335	0.9471512740818206	0.02000300906149486	0.02000346665240139	0.09136416776215101	0.03159518801287415	0.02041051883492431	0.05969456391106094	0.02000111439237566	0.02000151823056191	0.02000761392806154	0.02000234568434404	0.02000383561614597	0.6350358149366341	0.02009322740763371	0.02000283907676995	0.02000229838916358	0.02005941639140841	0.2376643315422894	0.9999952529568392	0.9999975936968393	0.02000335302539344	0.02000220154872475	0.1941115633498397	0.2785069382735312	0.2990868213663982	0.02000749554607119	0.2800288779021975	0.7286736322708581	0.9999733604367891	0.02002157617709502	0.02027080054274234	0.3130188000500563	0.02309344279795544	0.517847136205334	0.02000584309832263	0.02000952598265211	0.001575744506412459	0.08478482480319581	-0.05847119982520318	-0.1495760678284296	0	0	0.2561001705991541	0.009149086712857059	0.0002823947744058225	0.01519192161850012	-0.0004038328718691968	-0.02322286108111223	1.110060112389106	0.2154191468842012	-0.137759132465699	0.03760747570822628	0.07747319359445978	-0.02151646093050692	-2.360481583748307	-0.02972470996419659	-0.09561940688461368	0.08159096761242898	0.2110353043634655	-0.06460585898651312	2.800259467791981	-0.04643681197564511	0.07472885015339954	-0.02259033856419075	0.1344924295394823	0.02238422734457343	0.2330262772580371	-0.01126852909686952	0	0	0	0	0.9999984045121276	0.9999973747195693	0.02000238086398834	0.02000262976283576	0.02004303785906819	0.02133270956392273	0.02041981596638663	0.08646981777760103	0.02000081687563041	0.02000111280726623	0.02000561767057235	0.02000167257642799	0.02000325218753115	0.6720284253611933	0.02007885134522085	0.02000228721894472	0.02000185986310354	0.02004194667161294	0.1323576477425615	0.9999935160530474	0.9999967017637925	0.02000240419667836	0.02000151775713636	0.2174299542357777	0.1357226487694941	0.2892965321625192	0.02000654097911886	0.2847873514032218	0.5338274114008391	0.9999730481326995	0.02001829486355143	0.02022657384659724	0.1804624754985814	0.02334659502121023	0.5841433812815505	0.02000480741273818	0.02000786333350182	-0.01148668734601659	-2.591746558315787	3.060649263494531	-2.708132092347076	-0.3916925672511829	-1.649191202171367	1.991728510373252	1.95797078593252	-2.280638633825567	-0.09880474532807118	0.5783163122738235	-0.0515157686710419	-0.3432663559221953	-0.5668946820776783	0.4743479489303603	0.8554574006721891	1.589780574967377	-0.7033819320185969
0.02	0.9999979024233621	0.9508768943584953	0.02000302191195659	0.02000345862612127	0.08344868958153781	0.03037435684344122	0.02043134305259611	0.06305356374713458	0.02000110633501829	0.02000150716094846	0.02000756285460819	0.02000231893002798	0.02000389699924977	0.6378416549354111	0.02009466259521923	0.02000285871635842	0.02000231635139111	0.02005867686202968	0.2286307701719252	0.9999949557360365	0.9999974409047037	0.02000331744741374	0.02000216635261145	0.1962370905134878	0.2663646763070646	0.2983384563690918	0.02000763272728497	0.2807955512362834	0.7154337869760585	0.9999727860953908	0.0200218861222634	0.02027444847633477	0.3021389027164465	0.0232359463742818	0.5228898579683886	0.0200059042754064	0.02000963161147571	0.001744240035678179	0.08368167018817584	-0.0587710063639371	-0.1502238228837466	0	0	0.2561177939697294	0.008463194631023904	0.0003125965450661569	0.01500587905920956	-0.0004505302246134995	-0.02347751425621335	1.110495254915553	0.2197754978137909	-0.1376822896157026	0.03926141780460623	0.07743537041548018	-0.01621091654495135	-2.360544963393168	-0.03371497625805539	-0.09545390995512212	0.08394238004227589	0.2109046916846665	-0.06601696230359391	2.800167056126532	-0.04596897767973618	0.07468456679845116	-0.02167589061338564	0.1345354638094385	0.0206181521368078	0.2330043585680474	-0.01063862836559829	0	0	0	0	0.9999970549743625	0.9999955134399745	0.02000464089894087	0.02000506574610048	0.0200705132420726	0.02278474584673817	0.02087698663794689	0.09033140113159577	0.02000156450849917	0.02000212879986035	0.02001070826230391	0.0200031683957568	0.02000647223440909	0.6756630589046549	0.02015678808436484	0.02000446936762745	0.02000364535782454	0.02007954436855264	0.1431764229227941	0.9999864080759886	0.9999930556331744	0.02000455998214379	0.02000285178594586	0.2155368404702208	0.1414518899317552	0.2913540079843488	0.02001279969997741	0.2927884414509108	0.5501081192576504	0.9999483446444978	0.02003585855566517	0.02045347884091105	0.1870670617629038	0.0259962895254307	0.5862129651883251	0.02000945158432028	0.02001548142366194	-0.02922176800974561	-2.591168379938713	3.066769882302778	-2.892731064338418	-0.4315261921789319	-1.661277186274901	2.05756326943413	1.983799538642313	-2.282766700451263	-0.09768450594963071	0.5870699207755574	-0.0483807574779827	-0.3481657327756664	-0.5798795374799731	0.4666066198683901	0.8665604899673662	1.596095201106005	-0.7001833933775006
0.022	0.9999979151128785	0.954340499426629	0.02000302800649529	0.02000344340633431	0.07631241654935338	0.0292999862730832	0.02044929856554097	0.06626523948500612	0.02000109609578956	0.02000149316644624	0.02000749645410545	0.02000228800159812	0.02000394962987444	0.6407245816913208	0.02009585538504581	0.02000287141434138	0.02000232881001307	0.02005784849109074	0.2213023998331038	0.9999946621977243	0.9999972894489391	0.02000327588431408	0.02000212779442216	0.1979487772182344	0.2556102429517634	0.2978258461820537	0.0200077416642597	0.2820495594187252	0.7041212684678619	0.9999723013144916	0.02002212882477656	0.0202771564485363	0.292585394531655	0.02335421997172892	0.5276700519619861	0.02000595114684386	0.02000971418400198	0.001910349144513371	0.08239541041607464	-0.0590720573467937	-0.1508148417814353	0	0	0.2561339796504993	0.007711719456530646	0.000342402001895903	0.01479540165031814	-0.0004977541435321193	-0.02374898391957366	1.110939407899359	0.2244220180541568	-0.1376019845293187	0.04106874459998753	0.077408734693849	-0.01032821579378691	-2.360616677531532	-0.03805599998486877	-0.0952834945463589	0.08650800581680398	0.2107712053183596	-0.06747477716226592	2.800075613622492	-0.04546855884394203	0.0746422156781011	-0.02065781149386896	0.1345747739900096	0.01865983989530211	0.2329837694847953	-0.009938613549149768	0	0	0	0	0.9999986464527417	0.9999980703667815	0.02000225786182842	0.02000243305006842	0.0200290694710406	0.02128248304642201	0.02041506050780481	0.09099103096608842	0.02000074002984428	0.02000100901521222	0.02000509483488314	0.02000149088066022	0.02000322775011189	0.6797982264265457	0.02007736006197026	0.02000218023537602	0.02000178227837251	0.02003754549659773	0.1535800089052885	0.9999927643715849	0.9999962905077899	0.02000215234120183	0.02000132947711888	0.2130187145365266	0.1463383028912909	0.2933126964241102	0.02000628098665553	0.2976323326116774	0.5623142902186414	0.9999751709085432	0.02001762350346617	0.02021408769640684	0.1923865103169826	0.0232332387300461	0.5875080973316418	0.02000465024382256	0.02000763104328824	-0.04884550984060712	-2.584137125726218	3.073923715424319	-3.071175209541588	-0.469960080509374	-1.658347776153962	2.132314161298325	2.009102972835618	-2.276187607920402	-0.09717894225658483	0.594925721661681	-0.04450106902013826	-0.351999977775441	-0.5901156274884949	0.459500694592346	0.8789909931688037	1.602007415679431	-0.6979522507206533
0.024	0.9999979418993035	0.9575602883034123	0.02000301900066832	0.02000340667658516	0.06989630541987113	0.0283647056252236	0.0204634993147386	0.06919281166894958	0.02000107801680812	0.02000146857453949	0.02000737614906823	0.02000223947614288	0.02000399514190431	0.6436889105729451	0.02009676362382716	0.02000287020003542	0.02000233087877578	0.02005659760672816	0.2155391067726672	0.9999943195307452	0.9999971105302706	0.02000320966042661	0.02000207201993678	0.1992577486939623	0.2461170295765052	0.2975292266619753	0.02000780963490013	0.2836164962734823	0.6944680143581666	0.9999719821724882	0.02002226946526984	0.02027813441456594	0.2842286296074197	0.02345115951802873	0.5321917621068548	0.0200059747321591	0.02000976064737434	0.002073687267700871	0.08090750037156298	-0.05937420449760857	-0.1513139397614965	0	0	0.2561485984891672	0.006896714631820604	0.0003717610244903227	0.01455923228568792	-0.0005455355508718752	-0.02403453493111142	1.111393105116731	0.2293116350148399	-0.1375179163620549	0.04302347246875447	0.0773944455387348	-0.003863529145928691	-2.360697407861486	-0.04272766802689935	-0.09510774099433882	0.08927902756371185	0.2106347812693797	-0.06894947421451587	2.799985199707103	-0.04494144429083303	0.07460200580763907	-0.01953435068913833	0.1346099738239854	0.01650751210050591	0.2329646521234003	-0.009166581388577594	0	0	0	0	0.9999974789108517	0.9999965993778188	0.02000441657000406	0.02000469840000012	0.02004944535703868	0.02288854832722789	0.02085431000689604	0.09218791797305768	0.02000142122992358	0.02000193481728838	0.02000973125852224	0.02000283091211411	0.02000646599234021	0.683733733411965	0.02015472326844514	0.02000427685307736	0.02000350753464087	0.02007127970681229	0.1638080075950416	0.9999844320055923	0.9999919762725399	0.02000409059800735	0.02000250500511906	0.2105484364734293	0.1510069093193727	0.2953857821129731	0.02001237596278739	0.3025413227083781	0.5746288344340041	0.9999520580844296	0.0200347459496585	0.02043194896914262	0.1978050487105911	0.02589947606480469	0.5890864538038316	0.02000918061408744	0.0200150810605751	-0.07043448238156022	-2.569586478826095	3.079098048069459	-3.24266622204338	-0.5068043542839028	-1.639447789826726	2.21604236041393	2.032706936276183	-2.258474928048844	-0.09691083957085218	0.6010338742241886	-0.0423905118072286	-0.3554186758754131	-0.5985363955337933	0.455806973866493	0.887831353705855	1.607862882851599	-0.6944175088846016
0.026	0.9999979710610751	0.9605535475490072	0.02000300673500647	0.02000336737686619	0.06414375770000091	0.02754726349558833	0.02047536527321261	0.07185989157440019	0.02000105944935916	0.02000144332854299	0.02000725213724839	0.02000219062419332	0.02000403534162036	0.6467534965106551	0.02009752731316449	0.02000286540577631	0.02000233003069708	0.02005534729744636	0.2112104744288698	0.9999939725062071	0.9999969286200809	0.02000314279061264	0.02000201676826515	0.2001944820709962	0.237776651851529	0.2974394456690485	0.02000786061564709	0.2853885741084684	0.6862828264096824	0.9999717248070774	0.02002237079924776	0.02027862625857646	0.276939480320525	0.02353102510697057	0.5364443202797233	0.02000599008594977	0.02000979362354965	0.002233831640933577	0.07919830211991388	-0.05967722694741167	-0.1516837389504761	0	0	0.2561615256792801	0.006020473383440239	0.0004006209432470908	0.01429608065000824	-0.0005938997578975887	-0.02433129429609056	1.11185678321294	0.2343943275779179	-0.1374297965807074	0.04511927819564082	0.07739367190599669	0.003188154975141377	-2.360787794086237	-0.04770810310228202	-0.09492624757570527	0.09224633344918318	0.210495417583184	-0.07040885503858425	2.799895861140707	-0.04439441664225363	0.07456414967969684	-0.01830378587087404	0.1346406735366013	0.01415943537636884	0.2329471524988622	-0.008320537520743803	0	0	0	0	0.9999988313342242	0.9999984959082699	0.02000215248094228	0.02000226007546602	0.02002116894882802	0.02133049996301897	0.02040320127814748	0.09270448833651422	0.02000067337610776	0.02000091862718971	0.02000464025498336	0.02000133527866934	0.0200032376759133	0.6885693671972848	0.02007663872041632	0.02000209081362358	0.02000171866340426	0.02003373345916377	0.1738051854429204	0.9999915173470662	0.9999956062565143	0.02000193528603642	0.02000117173176741	0.2078843924668383	0.1552086072314141	0.2975827566129387	0.02000607577534243	0.3055867019205779	0.5846577858661801	0.9999768650068008	0.02001710104295631	0.02020464187366932	0.2018833526487235	0.02313606403591503	0.5894506776872521	0.0200045239228529	0.02000744844652681	-0.09406810842926371	-2.546645866567489	3.080054227859511	-3.406430649824236	-0.5418629136934483	-1.603712209454358	2.308791124774897	2.053646994050276	-2.227950473876219	-0.09652467205307311	0.6049965112521678	-0.04437309900785365	-0.3586146754994959	-0.605735114427554	0.4576308041878014	0.889585899350161	1.613923955384734	-0.6878962508802854
0.028	0.9999980096943462	0.963336008841122	0.02000298323968859	0.02000331211520288	0.05899916120853558	0.02683251948437206	0.02048404013702202	0.07434113919748193	0.02000103528184801	0.0200014104820485	0.02000708954817383	0.02000212956331768	0.02000407318362563	0.6499405974324933	0.02009813325221294	0.02000285049432497	0.02000232170046864	0.02005380055882017	0.2081872703198527	0.9999935372703481	0.9999966972510592	0.02000305865059261	0.02000195010846596	0.2008140299370544	0.2304939338351236	0.2975564947183212	0.02000787761677308	0.2872711014893867	0.6793903090700799	0.9999715972029322	0.02002239273103696	0.02027776370151285	0.2705850925388357	0.02358498739098026	0.5403904000448483	0.02000598794262727	0.02000980063836794	0.002390319258968317	0.07724725302384131	-0.05998082711564348	-0.1518849825424105	0	0	0.2561726412475556	0.005085537706486557	0.0004289264892503088	0.01400464209025893	-0.0006428662149942956	-0.02463628134074866	1.112330776140062	0.239617517986318	-0.1373373496003492	0.0473495476442645	0.07740759291194911	0.01083197200364212	-2.360888430425652	-0.05297371098879807	-0.09473863099066682	0.09540064021453429	0.2103531789705083	-0.07181848572482855	2.799807630183015	-0.04383520426672061	0.07452886316737434	-0.01696447019232297	0.1346664799754604	0.01161397977766296	0.2329314206879142	-0.007398420176109371	0	0	0	0	0.9999978050191041	0.999997286940601	0.02000421614900865	0.02000436979277176	0.02003702786895276	0.02290585459088522	0.02082841804165323	0.09451563737511273	0.02000129637698067	0.02000176527421168	0.02000887907707144	0.02000254197666943	0.02000650945853441	0.6933153548395573	0.02015378346045885	0.02000410879837175	0.02000338864332196	0.02006414308437496	0.1836088296216594	0.9999812439945326	0.9999902141196035	0.02000368635811708	0.02000221581235001	0.2057412072730603	0.1593570667027822	0.3000413341323868	0.02001194575147949	0.3087042743648893	0.5947809356418179	0.9999552120004159	0.02003370547410183	0.02041185525335334	0.2058747664748623	0.02565301692647553	0.589536283672113	0.02000893728168744	0.02001474044012412	-0.1198897832530365	-2.515744624910449	3.080934487691238	-3.561758206876722	-0.574933356202017	-1.550466481936251	2.410137997286445	2.07392630889243	-2.18857277696589	-0.09645798991017315	0.6085307460336472	-0.04678873631534393	-0.3615568891186202	-0.6119504234361458	0.4606558283663749	0.8917267312156196	1.619852799195056	-0.6814430382139655
0.03	0.9999980489114814	0.9659226284243511	0.0200029586460319	0.020003257317731	0.05440933861439812	0.02620248081195566	0.02049117032745884	0.07676714949757882	0.02000101174995756	0.02000137850172002	0.02000693102881993	0.02000207070842104	0.02000410736887183	0.6532768217668441	0.02009864718245573	0.02000283408203719	0.02000231202139189	0.02005231392583016	0.2063480216719846	0.9999930875619224	0.9999964570698384	0.02000297741071281	0.02000188646424323	0.2011732269826343	0.2241803625812828	0.2978837422709458	0.02000788264928578	0.2892107007997087	0.6736598020006485	0.9999715131707207	0.02002238932422783	0.02027661796923199	0.2650478512468555	0.02361903479264183	0.5440155153486994	0.02000598099947917	0.02000979988990334	0.002542645222439441	0.07503303908198762	-0.06028462733765167	-0.1518768787496574	0	0	0.2561818305600748	0.004094705553339614	0.0004566197853774371	0.01368361470501115	-0.0006924483306008028	-0.02494643775396767	1.112815310502274	0.2449264772501998	-0.1372403133196841	0.0497074149641449	0.077437398019001	0.01907312758250352	-2.360999862243053	-0.05849923524158598	-0.09454452657740965	0.09873260379240197	0.210208201111327	-0.07314184655843314	2.799720522668677	-0.04327250524304056	0.07449636531913828	-0.01551487982877808	0.1346869968898384	0.008869683570683665	0.2329176109372193	-0.006398123491299998	0	0	0	0	0.9999989745734355	0.9999987747737473	0.02000205543644785	0.0200021037818924	0.02001629547316416	0.02125825305043349	0.02039215566836153	0.09674040730397364	0.02000061512684479	0.02000083951160429	0.0200042432675203	0.02000120214089441	0.0200032648916482	0.6991128812451565	0.02007628012989274	0.02000201002049288	0.02000166141230884	0.02003044673145112	0.1932911883529263	0.9999895157335227	0.9999944867556958	0.02000174856793156	0.02000104052541107	0.2035311029159901	0.16315711757316	0.3027055608846985	0.02000584951106676	0.31078120761815	0.6036294590422161	0.9999783399049285	0.02001657558120393	0.02019496287420865	0.2087880783142436	0.02290275604224416	0.5889499542664688	0.0200044044003393	0.02000728547389274	-0.1480243157138709	-2.477352264666664	3.086036661420717	-3.707974576551686	-0.6058120551695728	-1.479137201758661	2.519687778436984	2.095576336469685	-2.144452131266201	-0.09701781198819832	0.6132987872815536	-0.04597796164556329	-0.363983141168341	-0.6172418957805762	0.4604823155656591	0.9015490510098669	1.625303470315894	-0.6782040031922071
0.03199999999999999	0.9999980943346661	0.9683270089973077	0.02000292516305293	0.02000319047362538	0.05032369779181788	0.02563509565163953	0.02049590450594634	0.07919165475118647	0.02000098424909625	0.02000134112993988	0.02000674527737401	0.02000200361448854	0.02000414140203974	0.6567805672997546	0.02009906181054289	0.02000280980242064	0.02000229650818534	0.02005062562290835	0.2055768966989603	0.9999924853418448	0.9999961291545381	0.02000288440124467	0.02000181564403597	0.2012910389907158	0.2187419577082851	0.2984154705885175	0.02000785798608042	0.2911665937993543	0.6689657035272825	0.9999715326740937	0.02002232039948324	0.0202743108628659	0.2602280714839982	0.02362329511004813	0.5473336672022434	0.02000596009487118	0.02000977932977357	0.002690261388211564	0.07253377194007629	-0.06058816710788731	-0.1516174673623382	0	0	0.2561889848393142	0.003051036316222466	0.000483640365899757	0.01333171509893745	-0.0007426533418844299	-0.0252586573418488	1.113310501613363	0.2502647412725134	-0.1371384395942102	0.05218579491775519	0.07748428713252511	0.0279168483696992	-2.361122582772626	-0.06425781827353499	-0.09434358834266088	0.1022329206445269	0.2100606946884808	-0.07434049418594822	2.799634536059629	-0.04271599000372588	0.07446687807161247	-0.01395366134416158	0.1347018253260673	0.005925322583078977	0.232905881731557	-0.005317520407006317	0	0	0	0	0.9999980589150597	0.9999977493747958	0.02000402772928118	0.02000407151500238	0.02002911789768765	0.0226525155902666	0.02080545019676418	0.09953217814456464	0.02000118714418725	0.02000161686407757	0.02000813555743546	0.02000229521658112	0.02000657544262797	0.704702121825461	0.02015325816657112	0.02000395274806394	0.02000327790389918	0.02005801571021712	0.202775281809466	0.9999760326793933	0.9999872532817432	0.0200033395330898	0.02000197612370327	0.2013547732215829	0.1667536426502454	0.3054791892450742	0.02001149074538927	0.3130400649078016	0.6124445206118718	0.9999579711172013	0.02003267294896578	0.02039149415489555	0.2117853005884962	0.02525305939422172	0.5886420281171371	0.02000870473381612	0.02001442868597666	-0.1784876506945911	-2.43089443047673	3.093792458403402	-3.844487900095322	-0.6342989960653852	-1.389360143411451	2.637443432133135	2.117938416501894	-2.094479990435785	-0.09793687948984704	0.6188924838903768	-0.0436384282327467	-0.3659993442053646	-0.6219320017323985	0.4586264201819096	0.9144696074104561	1.630435171530564	-0.6769960313140283
0.034	0.9999981391477332	0.9705620895078007	0.02000289209335316	0.02000312620494364	0.04669417674183915	0.02513601509528304	0.02049961013531904	0.08155057795133078	0.02000095811178275	0.02000130561352154	0.02000656869765466	0.02000194031184744	0.02000417258897487	0.6604632194540985	0.02009941382012978	0.02000278541152913	0.02000228068423988	0.0200490351522538	0.2057626712529345	0.9999918511280669	0.9999957816735424	0.02000279654562689	0.02000174930980701	0.2011661455125406	0.2140713233866088	0.2991435648249655	0.02000782840498825	0.2931313384497791	0.665201021504917	0.9999715804280631	0.02002224141999799	0.02027199162654746	0.2560588528701104	0.02361644929671022	0.5504047032235062	0.02000593740443962	0.02000975532923857	0.002832575424865814	0.06972717047543339	-0.06089090118708308	-0.1510640157060841	0	0	0.2561940016905672	0.00195785368363181	0.0005099252293908159	0.01294769249281288	-0.000793482251873506	-0.02556981522876751	1.113816350509574	0.2555745420757705	-0.1370314946482229	0.05477740699017974	0.07754947059399828	0.03736833988778872	-2.361257029994883	-0.0702210716194985	-0.09413548877980057	0.1058924177841761	0.2099109490349285	-0.07537424030803469	2.799549647527372	-0.04217627683627018	0.07444062585594835	-0.01227967841856425	0.1347105641869969	0.002779984953067371	0.2328963958110609	-0.004154484903479415	0	0	0	0	0.9999990867282572	0.9999989674147729	0.02000196401626467	0.02000196251425732	0.02001308298812696	0.02118842512197731	0.02038185708340704	0.1006554120252584	0.0200005641536633	0.02000077029439781	0.02000389771931536	0.02000108858975972	0.02000329980645802	0.711163504348448	0.02007604289832673	0.02000193399526504	0.02000160716185295	0.02002763255271498	0.2121587108878996	0.9999861431617177	0.9999925278585504	0.02000158875326854	0.02000093193384899	0.1986638254460139	0.1696480409145038	0.3083817419966591	0.02000565293784794	0.3149833432162506	0.620325326600771	0.9999796141172105	0.02001611870641517	0.02018688022248494	0.2143815657717838	0.02269549628192054	0.5889420275048115	0.02000429766709428	0.02000714052754119	-0.2112745692160221	-2.375701881073583	3.101713852424567	-3.970752177730072	-0.6601973863881614	-1.280881681854038	2.763402985800024	2.139988536661461	-2.036694605302387	-0.09888477353543143	0.6242998346833224	-0.04183864237040085	-0.3678786910729913	-0.6262766787381966	0.4575414507989328	0.9247864997729932	1.635511873019065	-0.6759659849951462
0.036	0.9999981878448962	0.9726396331246712	0.02000285186677189	0.02000305299220375	0.04347621781929163	0.02469509311951074	0.02050151276343931	0.08379971311456308	0.02000092921638587	0.0200012663597361	0.02000637349166424	0.02000187169262574	0.02000420446974795	0.6643372941132814	0.02009969143186287	0.02000275463183102	0.02000226005813435	0.02004731421038257	0.2068051547213788	0.9999909347832973	0.9999952628258785	0.02000270102465387	0.02000167882051635	0.2008106339036444	0.2100723395855201	0.3000648241028069	0.02000778036533206	0.2950994665941598	0.6622668241979637	0.999971709191149	0.02002211963973609	0.02026901123153176	0.2524732545348339	0.02359425021905169	0.5532632067486289	0.02000590494108382	0.02000971700479037	0.002968950188861865	0.06659074799894153	-0.06119219841590176	-0.1501734375372775	0	0	0.2561967856320493	0.0008187468280961255	0.0005354089160858386	0.01253034237597131	-0.0008449298178942053	-0.0258767974152261	1.114332741730929	0.2607972587419145	-0.1369192594445577	0.05747479761407063	0.0776341691059757	0.04743274998487414	-2.361403583641583	-0.07635915443164611	-0.09391991852873105	0.1097021413471247	0.2097593354605261	-0.07620134285633966	2.799465812084708	-0.04166489475512331	0.07441783512288752	-0.01049205861423713	0.1347128109231087	-0.0005668511241973247	0.2328893201498892	-0.00290691406555054	0	0	0	0	0.9999982583550316	0.99999807502717	0.02000384949292975	0.02000380288978111	0.02002377819922288	0.0225817632600526	0.02078491144595965	0.1024811530126278	0.02000109166759358	0.02000148729065357	0.02000749069263824	0.02000208533609665	0.02000664867973515	0.7174635270905045	0.02015279874453704	0.02000380389906044	0.02000317103902241	0.0200527941390925	0.2213828526490049	0.9999667876810493	0.9999817133290446	0.02000304376037042	0.02000177837273516	0.1962248080095421	0.1724029529387748	0.3114670582601618	0.02001114250536534	0.3171283434250866	0.6281498819932811	0.9999603569297103	0.0200318449638996	0.02037658135096587	0.2169799395455768	0.02499826113124304	0.5891315798568082	0.02000850629377193	0.02001415637333421	-0.2463813264803227	-2.311682656478864	3.109564884135514	-4.086324794464418	-0.6833189019222921	-1.153679243942964	2.897347215191131	2.161747992054689	-1.971119881235209	-0.09983920561417373	0.6293692910894474	-0.04060313422948971	-0.3698033523803592	-0.63041341416234	0.4574096734038737	0.9335953729671796	1.64065667085583	-0.6748904001545328
0.038	0.9999982351484255	0.9745708325749658	0.02000281304733233	0.02000298374062342	0.04062780298509806	0.02430904415399655	0.02050279429177183	0.08593292662440184	0.02000090213564179	0.02000122957789334	0.02000619062299009	0.02000180778469416	0.02000423357547423	0.6684191794449411	0.02009991834953589	0.02000272463397443	0.02000223977291867	0.02004571302156273	0.2086070822315119	0.9999899515729497	0.9999947014638959	0.02000261198668943	0.02000161358557331	0.2002478854428338	0.2066589586471853	0.3011802890879635	0.02000773144274794	0.2970739703364159	0.6600840589676277	0.9999718554832581	0.02002199654306265	0.02026613368351961	0.2494057070235069	0.02356694227507815	0.5559132682644645	0.02000587261281764	0.02000967804734227	0.00309870353473991	0.06310200962985121	-0.06149134151237043	-0.148902742534229	0	0	0.256197248625313	-0.0003624301156554773	0.0005600236160710646	0.01207852062111139	-0.0008969846079206861	-0.02617653185692532	1.114859442159072	0.2658739050013279	-0.1368015300038872	0.06027036578076336	0.0777396135826359	0.0581151399158147	-2.361562562391501	-0.08264086433846235	-0.09369658583257007	0.1136534528616355	0.2096063101270622	-0.07677871328426125	2.799382960815037	-0.04119424067795111	0.07439873376148476	-0.008590240907899647	0.1347081624035694	-0.004115237231959156	0.2328848258849053	-0.001572750374148506	0	0	0	0	0.9999991749701475	0.9999991049476775	0.02000187605538271	0.02000183504048597	0.02001087173411365	0.02117383539385075	0.02037254635098498	0.1032428092257039	0.02000051970440568	0.02000071005822951	0.02000359897719137	0.02000099236901002	0.02000333045755669	0.7247687732698018	0.02007568247598592	0.02000185976523085	0.02000155314466557	0.02002524430840111	0.2304835820961814	0.9999799350004834	0.9999886370800493	0.02000145302923359	0.02000084274751827	0.1935505664910594	0.1746105270379901	0.3147842142786871	0.02000548698738908	0.3191476085128433	0.6354615314392207	0.9999807506893597	0.02001571970165022	0.02017990687770878	0.2191408116831619	0.02254281972640234	0.5891139688866683	0.02000420271928401	0.02000700952799709	-0.2837942479010949	-2.238877833491178	3.117621159020195	-4.190816846033776	-0.7034801841614217	-1.007850990539321	3.03904323451702	2.183436685043922	-1.898236216615961	-0.1008470752608314	0.6343371241558708	-0.03963050575504095	-0.3717776716079089	-0.6344203565900084	0.4579322583989985	0.943059324629083	1.64593024261883	-0.6739263872866347
0.04	0.9999982846537232	0.9763658603433486	0.02000276807918803	0.02000290784732139	0.0381107908569281	0.02397077819415262	0.0205026946647547	0.08794232442309917	0.0200008732139876	0.02000119032198317	0.02000599565867958	0.0200017407350666	0.02000426208557736	0.6727236728131057	0.02010005046460605	0.02000268899516109	0.02000221509465334	0.02004403495824128	0.2110831911023378	0.9999883878189907	0.999993742117571	0.02000251836293621	0.02000154637092839	0.199492770710075	0.2037537676956759	0.3024889101504595	0.0200076686353405	0.2990577517471963	0.6585793203047751	0.9999720683091635	0.02002184003380095	0.02026269368536147	0.2467970820700812	0.023529082345463	0.5583637490826331	0.02000583279430853	0.02000962790157186	0.003221108475691925	0.05923865864922238	-0.06178752766854802	-0.1472095091552014	0	0	0.2561953106041805	-0.001581559462645693	0.0005836993028016188	0.01159115839569621	-0.0009496291127455306	-0.02646602144246383	1.11539610073165	0.2707456505471906	-0.1366781176735171	0.06315639430949939	0.07786704495592521	0.06942046186492974	-2.361734221233313	-0.08903373892003852	-0.09346521581587854	0.1177381365665543	0.2094524165534735	-0.07706213606376429	2.79930099917276	-0.04077753767165828	0.07438355043447327	-0.006574024168184167	0.1346962159266121	-0.007864673688075315	0.2328830882053588	-0.0001500043303063434	0	0	0	0	0.9999984152120135	0.9999983096335141	0.02000367554818374	0.02000356035965382	0.02002005254927185	0.02256808387683989	0.02076604806513035	0.1046792550486361	0.02000100867052749	0.02000137497420126	0.02000693552658342	0.0200019083108858	0.0200066975584534	0.7319124374720418	0.02015177077901018	0.02000365554985025	0.02000306165971984	0.02004838940950589	0.239461751399284	0.9999484077948249	0.9999693385285292	0.02000279385783733	0.02000161689390076	0.1910405422514889	0.1767041729710447	0.3182511797205074	0.02001082721514923	0.3213740586542607	0.6426920466833591	0.9999625305676505	0.0200310757360422	0.02036208334672012	0.2213197056153328	0.02477787948074377	0.5890943700729281	0.0200083243301063	0.0200139032541932	-0.3234663616781426	-2.157329043547659	3.125935678068001	-4.283952963590708	-0.7205060457715711	-0.8437543870823699	3.18832498633031	2.205171564757818	-1.818326060136705	-0.1019009711114865	0.6392887778347658	-0.03882368570772485	-0.3738374584889493	-0.6383740019324596	0.4590447543402634	0.9530435154084155	1.651363101808222	-0.6730940204706993
0.042	0.9999983322688163	0.9780343976856909	0.02000272515899919	0.02000283678155974	0.03588946044576118	0.02367549841411196	0.02050231079779386	0.08983297410921295	0.02000084636034113	0.02000115388607374	0.02000581480660644	0.02000167884761776	0.0200042872806376	0.677259219830989	0.02010012944429165	0.02000265469191674	0.02000219114765535	0.02004248739253225	0.2141490625736958	0.9999866826195201	0.9999927013003059	0.02000243189522189	0.02000148470045676	0.1985589818618337	0.2012840505805226	0.3039910008070911	0.02000760767228058	0.3010605609762738	0.6576925385303866	0.9999722903426107	0.02002168820046441	0.02025944086608577	0.2445988130991587	0.02348998760135055	0.560634632911525	0.0200057943999153	0.02000957898260551	0.003335393826790283	0.05497881607042415	-0.0620798702538008	-0.145052388037839	0	0	0.2561908999995863	-0.002834262022484698	0.000606363902163794	0.01106727866137643	-0.001002839936438921	-0.02674238039723748	1.115942249394419	0.2753543937103351	-0.136548849313625	0.06612509239803428	0.07801771394030285	0.08135354579360729	-2.361918749075092	-0.09550417259940841	-0.09322554949775474	0.1219485277230146	0.2092982876056033	-0.07700650400622429	2.799219805370559	-0.04042880139320006	0.07437251380186095	-0.004443617314021014	0.134676570414079	-0.01181402860239252	0.2328842861905217	0.001363222301645487	0	0	0	0	0.9999992442294681	0.9999992046751645	0.02000178912572914	0.02000172007088176	0.0200093117169867	0.02118058050697093	0.02036519578355327	0.1052498440537698	0.02000048121015434	0.02000065810149969	0.0200033432193968	0.02000091167195682	0.02000333883246566	0.7399276139706505	0.02007484142606474	0.02000178420372887	0.02000149634128612	0.02002324402054887	0.2482456984051734	0.9999669910671848	0.999978922973303	0.02000133910610284	0.02000077046691228	0.1882836272395211	0.1782864945738936	0.3219776517901163	0.02000534028770067	0.3236390915299274	0.6496800693728754	0.9999817866087044	0.02001535624537133	0.02017346754408478	0.2232430284606595	0.02242410229117553	0.5891945891299143	0.02000411604576511	0.02000688705456054	-0.3653341539137823	-2.067139680706971	3.134501703585529	-4.365515910194678	-0.7342250698238657	-0.6618848459331733	3.34498601714207	2.227103188530093	-1.731564352686765	-0.1029385509062256	0.6442203634720999	-0.03816533889679607	-0.3759668159992401	-0.6423223467891054	0.4607575325801734	0.96297395085293	1.656981805674999	-0.6723790118174403
0.044	0.9999983808507548	0.9795852410581344	0.02000267662406025	0.02000276084787259	0.03393193981124813	0.02341898763626443	0.02050121750762365	0.09160686241679368	0.02000081836769178	0.02000111595379336	0.02000562689928586	0.02000161544870443	0.02000430822822604	0.6820392729879607	0.02010004638761426	0.02000261495123614	0.02000216274480316	0.02004090396282487	0.217732557064596	0.9999835686146598	0.9999902845255175	0.0200023431804424	0.02000142262772314	0.1974612385589109	0.1991852709655821	0.3056873909467449	0.02000753702050414	0.303091637876719	0.6573681464524209	0.9999725669111686	0.02002151166755032	0.02025577415258538	0.242767874252572	0.02344575741254845	0.5627429138547773	0.02000575033662477	0.02000952112121361	0.003440745237297609	0.05030125014037816	-0.06236740141245953	-0.1423916298200393	0	0	0.2561839542604297	-0.004115899631811312	0.0006279434911359323	0.01050601386545948	-0.00105658805261673	-0.02700287365399812	1.116497305084451	0.2796433767983571	-0.1364135674008321	0.06916864797905606	0.07819288078452295	0.09391909611254907	-2.362116266568719	-0.1020175468993735	-0.09297734256583221	0.1262776592098463	0.2091446470672853	-0.0765660658856579	2.799139228818752	-0.04016281353127112	0.07436585165657658	-0.002199690684237419	0.1346488277453276	-0.01596145770739378	0.2328886026069876	0.002968713036908056	0	0	0	0	0.9999985377775277	0.9999984800696531	0.02000350176515466	0.02000334198368322	0.02001740865815397	0.02259093974262693	0.02075432018813791	0.1064725071362671	0.02000093712218724	0.02000127866389966	0.02000646333256451	0.02000176086158419	0.02000668141923354	0.7479041885147991	0.02014939673051968	0.02000350177756293	0.02000294397312317	0.0200447334511019	0.2569456022110508	0.9999051667958448	0.9999283548393871	0.0200025857272476	0.02000148725229084	0.1857359794464124	0.1797758278765394	0.3258658706323763	0.0200105535612869	0.3261235771733366	0.6565708642031992	0.9999645164586359	0.02003038545478966	0.02034914918197262	0.2252035347631301	0.02461903987976488	0.589274126496289	0.02000815876046462	0.02001366538521501	-0.4092991392216013	-1.968644895061875	3.143301026569236	-4.435409191092864	-0.7444734997361513	-0.463030601145226	3.508715143291303	2.249326921946385	-1.638161792763917	-0.1039609169648158	0.6491393172673573	-0.03763608679398268	-0.3782216140092781	-0.6463164096776464	0.4630730454797455	0.9726547059856279	1.662820095819687	-0.6717574464804917
0.04599999999999999	0.9999984272456981	0.9810267634445068	0.02000263054721279	0.02000269024217274	0.03220855581892028	0.02319602651428772	0.0205001010857606	0.0932743084098315	0.02000079255767908	0.02000108100006287	0.02000545389688283	0.02000155734117809	0.02000432485664087	0.6870262481396775	0.02009989888954876	0.02000257687431348	0.02000213529592155	0.02003945414245698	0.2217602554844485	0.9999801424853306	0.999989586172909	0.02000226184444498	0.02000136607756756	0.1962094026752991	0.1974001885655731	0.307579187176626	0.02000746992965453	0.305164218301767	0.6575604530638398	0.9999728462582124	0.02002134361376518	0.02025234081189133	0.2412649586019862	0.0234028776566826	0.5646988854654575	0.02000570853541564	0.02000946573532397	0.003536306757863593	0.04518561849157943	-0.06264907589406205	-0.1391896461334708	0	0	0.2561744203680928	-0.005421578349679312	0.0006483625383233393	0.009906625137317396	-0.001110839154626564	-0.02724496051271484	1.11706057317304	0.2835578612357396	-0.1362721299977645	0.07227929428537147	0.07839381503147871	0.107121704661539	-2.362326824250133	-0.1085383801779042	-0.09272036378946506	0.1307194346565123	0.2089923106318682	-0.07569469039825022	2.79905908861353	-0.03999510512094432	0.07436378994188765	0.0001565711421145227	0.1346125942712483	-0.02030432609033607	0.2328962236525692	0.004668113280400893	0	0	0	0	0.9999992979074613	0.9999992768961259	0.02000170127955759	0.02000161683740488	0.02000820358957094	0.02120286314490838	0.0203609304874628	0.1069630933623337	0.02000044824381572	0.02000061390637667	0.02000312763555739	0.02000084510879039	0.02000330188320362	0.7554687763535309	0.02007309625888892	0.02000170429444608	0.02000143380891753	0.02002160532387251	0.2653362849902202	0.9999365608331182	0.9999398472389299	0.02000124532201079	0.02000071327858317	0.1828402981122536	0.1808323342441597	0.330011620513074	0.02000521063580193	0.3287539427839931	0.6634167635905458	0.9999827395306292	0.02001502286746307	0.02016748167318186	0.2269487849653029	0.02233924807729067	0.5892925674681736	0.02000403650488542	0.02000677095448035	-0.4552454489235858	-1.862196652440513	3.152335587758749	-4.493598306090996	-0.7510911985802555	-0.2481359046211368	3.679067239379812	2.272452181171404	-1.538017443078219	-0.1050092363169817	0.6540550071660173	-0.03722387622598391	-0.3806542635638273	-0.6503896109881836	0.4659881839035373	0.9822178354432876	1.668910586765907	-0.6712127771157264
0.04799999999999999	0.9999984736813895	0.9823665707433901	0.02000257902911176	0.02000261616601961	0.0306931999869748	0.02300380203436948	0.02049869513374174	0.09484095225633127	0.02000076615854818	0.02000104532458877	0.02000527782745592	0.02000149897352399	0.02000433098528878	0.6922109419306162	0.0200994715931844	0.02000253311210826	0.02000210293485132	0.02003800102549003	0.226169858091145	0.9999729900548925	0.9999694047694625	0.02000218009514221	0.02000131031207205	0.1948005208255208	0.1958731836012044	0.3096625446304986	0.02000739558124193	0.3072898129171918	0.6582272501539931	0.999973170855906	0.02002115553517738	0.02024854125019098	0.2400544779996506	0.02335796647761601	0.5665049266893923	0.02000566228311551	0.02000940288666673	0.003621182834143093	0.03961271845014483	-0.06292377587421058	-0.1354115919804935	0	0	0.2561622553448025	-0.006746152272398573	0.0006675441785366306	0.009268522430175639	-0.001165554083898891	-0.02746634120534255	1.117631252113965	0.2870458433368907	-0.1361244105985988	0.07544938631748696	0.07862179531125499	0.1209658752648982	-2.362550400952065	-0.1150304918850764	-0.09245439311714447	0.1352688196131761	0.2088421864258382	-0.07434614212682103	2.798979172048561	-0.03994194649189116	0.07436655167694783	0.002623415987282004	0.1345674824620467	-0.02483913183761448	0.2329073386598469	0.006462907044429913	0	0	0	0	0.999998631719481	0.9999986024548873	0.02000332438604962	0.02000314641613203	0.02001553861214585	0.0226300578453158	0.02074760741828077	0.108070214396361	0.02000087627441555	0.02000119745147981	0.02000606929954745	0.02000164057243706	0.02000655022138909	0.7635184337946367	0.02014473023473423	0.02000333657570809	0.02000281213497306	0.02004178252446176	0.2736690119266537	0.9997929619355579	0.9993761031263805	0.02000241658256824	0.02000138644286356	0.1799686683596213	0.1817266035182832	0.3342345492383342	0.02001030572705204	0.3316016749299711	0.6701530863550175	0.9999663544847294	0.0200297359189409	0.02033659303692567	0.2287292168266738	0.02450132331715469	0.5891493007413463	0.02000800545049971	0.02001343775519103	-0.5030215383017176	-1.747976125078531	3.161700216185491	-4.540178039230959	-0.7539265022023568	-0.01847008909841045	3.855897756141742	2.296847943867469	-1.431657375681286	-0.1060356015223093	0.6589684942672315	-0.03682334537712069	-0.3832487166276449	-0.6545445739448233	0.4694542201943731	0.9927475627459815	1.675296490057087	-0.6707575243376821
0.05	0.9999985177696453	0.9836119036359541	0.02000253023882574	0.02000254767157229	0.02936168169266304	0.02283740645185743	0.02049739288271832	0.09631300674142454	0.02000074196326666	0.02000101265571606	0.02000511678752351	0.02000144581486866	0.02000433159675329	0.6973448146762447	0.02009896071230134	0.02000249118445557	0.02000207164922426	0.02003667994746468	0.2308940290565298	0.999965106323677	0.9999509593625838	0.02000210565598907	0.02000125985950546	0.1932483479646549	0.1945578733932369	0.3119419144512023	0.02000732595909879	0.3094823598695369	0.6593343336700799	0.9999734931365447	0.02002097858826665	0.02024501299551983	0.2391132165058178	0.02331628861177117	0.5681967676737716	0.02000561884075944	0.02000934334792484	0.003694440880056246	0.03356474575346013	-0.06319031713102863	-0.131025969513737	0	0	0.2561474267522217	-0.008084228286920193	0.0006854105344338219	0.008591285594385821	-0.001220689368558941	-0.02766500662318675	1.118208439780775	0.290058814467858	-0.1359702977850529	0.07867148851678886	0.07887810921155466	0.1354560612035202	-2.362786902612885	-0.1214571847973704	-0.09217921931061358	0.1399220523215897	0.2086952748885863	-0.07247437238905773	2.798899233139243	-0.04002034444307453	0.07437435576055984	0.005198470855078183	0.1345131127246853	-0.02956143271862043	0.23292213974752	0.008354393806014672	0	0	0	0	0.9999993380472064	0.9999993275990215	0.02000161080376987	0.02000152533760902	0.02000743334484948	0.0212347275342814	0.02035890005501835	0.1084435874544995	0.02000042065352184	0.02000057727478564	0.02000295121078268	0.02000079195913867	0.02000319202489046	0.7642683100062393	0.0200698340304533	0.02000161619244649	0.02000136213895991	0.02002032936557315	0.2814923216014263	0.9998947232283595	0.9844296583920515	0.02000117121467609	0.02000067039463451	0.177146570923809	0.1823266900992501	0.3389202284136477	0.02000509929341468	0.3346675470090473	0.6770103344676631	0.9999836182442133	0.02001472098386903	0.02016212601930441	0.2305407850314899	0.02229242189190847	0.589893880272229	0.02000396364569677	0.02000665994660161	-0.5524551630243648	-1.626432411653617	3.17142481124488	-4.575305801175793	-0.7528308741305848	0.2245344358571486	4.038127842772901	2.325204360078061	-1.317732858536675	-0.1066999158045062	0.6638258055176089	-0.03640709975237301	-0.3857422187935805	-0.6587996752489431	0.4734920643437506	1.004601516044733	1.682020755015894	-0.6703853780906225
0.052	0.9999985611223631	0.9847693378189569	0.02000247588880961	0.0200024770230363	0.02819295803986962	0.02269660471245878	0.020496138701051	0.09769163995352936	0.02000071768431021	0.02000097997068133	0.02000495632258445	0.02000139351191876	0.02000431219374562	0.7020989691560351	0.0200979601871835	0.02000244261987747	0.02000203444650341	0.02003538885979524	0.2358739516009066	0.9999574746774268	0.9954026281461753	0.02000203255320016	0.02000121129856843	0.1915994820522062	0.1934219131157371	0.3144320744417041	0.02000725304528642	0.3117540118959086	0.6608510056874475	0.9999738520739719	0.02002078937643438	0.02024131406083059	0.2384264258776367	0.02327868996706253	0.5698293558737816	0.020005572177985	0.02000927762702551	0.003755114295915408	0.02702555260909113	-0.0634474562394645	-0.1260052150477658	0	0	0.2561299131817706	-0.009430171091314809	0.0007018830740792899	0.007874685210496982	-0.001276197845980729	-0.02783928710310071	1.118791141087074	0.292552505703321	-0.1358096947374349	0.08193845984836584	0.07916405319066357	0.1505966886936294	-2.363036161398091	-0.1277814293194392	-0.09189463723189685	0.1446768453487597	0.208552668143723	-0.07003381717910391	2.798818991154507	-0.0402480391851571	0.07438741568602268	0.007878691328468797	0.1344491153464945	-0.03446577435498957	0.232940821429652	0.01034366386689581	0	0	0	0	0.999998699100361	0.9999986847467536	0.02000313972398978	0.02000297568920045	0.02001428670124602	0.02270036190961179	0.02074576552237673	0.1093823542337053	0.02000082657331499	0.020001131860845	0.02000575623247216	0.02000154765904015	0.0200062379668811	0.763281300758875	0.02013605848021803	0.02000314876628837	0.02000265688293077	0.0200396100052026	0.2892449846769199	0.9997843237219266	0.8713632947340821	0.02000228863728873	0.02000131516796955	0.1748991933236871	0.182906830343351	0.3438801580605512	0.02001011494133731	0.337949061710109	0.6837668130609027	0.999968035411064	0.02002919008572936	0.02032689482349588	0.2324913257051758	0.02448198782376643	0.5909471523540372	0.02000786813297259	0.02001322187486157	-0.6033317538879421	-1.499306023377301	3.181179541090305	-4.599263129807866	-0.7476664968771821	0.4791325931461848	4.200631231271033	2.368271827482284	-1.264714365776794	-0.1071509914571201	0.6685327923424785	-0.0361985154152053	-0.3884086257871044	-0.6632604242189499	0.4782745838231752	1.013873572924336	1.689047604569603	-0.6699894830298377
0.05399999999999999	0.9999986021248877	0.9858451342532557	0.02000242465825289	0.0200024119659159	0.02716759700178574	0.02257538121195356	0.02049503144464105	0.09899201540619745	0.02000069551986646	0.02000095015890966	0.02000481018301527	0.02000134606578277	0.02000428823975849	0.706530214042901	0.020096899856075	0.02000239631847088	0.02000199872572431	0.02003422095419675	0.2410701261001806	0.9999508849364245	0.9858586309866344	0.02000196628710544	0.02000116756875634	0.1898741165151094	0.1924360524172559	0.317140110552005	0.02000718527348841	0.3141140203393875	0.6627511479466222	0.9999742049166694	0.02002061247089836	0.02023789771294425	0.2379630596708044	0.0232450762566432	0.5713879589379079	0.02000552856256611	0.02000921570194314	0.003802206068304983	0.01998089528580984	-0.06369389906229446	-0.1203262190690238	0	0	0.2561097047332149	-0.01077810794172361	0.0007168830150910794	0.007118701816492096	-0.001332029393631145	-0.0279878954111974	1.119378277258778	0.2944875448931975	-0.135642518559453	0.08524352029310495	0.07948093251730849	0.1663921294859358	-2.363297935239911	-0.1339660345402414	-0.09160044469296973	0.1495325424139949	0.2084155486857181	-0.06697969854705338	2.798738129157373	-0.04064349315313105	0.07440593814595951	0.01066031779075779	0.1343751325993478	-0.0395456191581281	0.2329635801665155	0.01243156955981143	0	0	0	0	0.9999993687779323	0.999999364346235	0.02000152092689626	0.0200014443140141	0.02000687193027171	0.02127043895318558	0.02035877371343911	0.109837998323627	0.02000039734553504	0.02000054653085481	0.0200028053128482	0.02000074885221414	0.02000302877600649	0.7652131735773172	0.02006542411238373	0.02000152385090239	0.02000128551050347	0.02001933404001041	0.2968229094264632	0.9999113454658646	0.8488497811205274	0.02000111203415626	0.02000063792037226	0.1721654073935495	0.1832202318595348	0.3491227225764441	0.0200049983963968	0.3413881820889453	0.6907296993237445	0.9999844419238904	0.02001443614896872	0.02015717522976554	0.2340920526465227	0.02227217754619645	0.5910322638859056	0.02000389468818853	0.02000655135919822	-0.6554241967920816	-1.368127769447797	3.190740407265341	-4.612377974711113	-0.7382989276095134	0.7434530251491853	4.339906720975135	2.426307554300014	-1.28070880843616	-0.1080806345680653	0.6731632245421278	-0.03637592699823803	-0.3918777948394886	-0.6680226679791398	0.4838677919075123	1.017615414346579	1.696316687090523	-0.6695099218050364
0.05599999999999999	0.9999986422342158	0.9868449778234899	0.02000236883978128	0.02000234535000126	0.0262688428586359	0.02247253141879162	0.02049422874193211	0.100232299950765	0.02000067337389961	0.02000092044721153	0.02000466521063425	0.02000129952604609	0.02000424619271724	0.7108073716429552	0.02009540394574786	0.02000234445349936	0.02000195800983757	0.02003308382404695	0.2464544479548284	0.9999468391533153	0.9751752878520306	0.02000190141519795	0.02000112559502995	0.1880305730093177	0.1915648193834953	0.3200514060352929	0.02000711165651483	0.3165668589634901	0.665010238981495	0.9999745904939431	0.02002041839416732	0.02023415270863775	0.2376843991162746	0.0232110746174581	0.5728159026019011	0.02000548151881823	0.02000914758915951	0.00383469277859772	0.01241866350974311	-0.06392831003241818	-0.1139707459691163	0	0	0.2560868034862223	-0.01212193244214121	0.0007303317591856204	0.006323542509816996	-0.001388131723890542	-0.02810996030161446	1.119968696088609	0.2958299731635448	-0.135468699522558	0.0885802863876984	0.07983006108069159	0.1828465984066982	-2.363571907640672	-0.1399737913394584	-0.09129643911167615	0.1544902048848259	0.2082851875504616	-0.06326832217551311	2.79865629258178	-0.04122586503014593	0.07443012157057596	0.01353884046268729	0.1342908209686123	-0.04479327432087864	0.232990613859439	0.01461869080453721	0	0	0	0	0.9999987558523438	0.9999987512693649	0.02000296540286908	0.02000282116086242	0.02001326136322654	0.02274693383636457	0.02074829094562663	0.1109378370465573	0.02000078253397649	0.02000107380508271	0.02000548224068075	0.02000146696474699	0.02000590667813848	0.7679095521085451	0.02012713311821659	0.0200029690214514	0.02000250720192423	0.02003775613366817	0.304427899344007	0.9998430694254843	0.8199025951256146	0.0200021779438461	0.02000125521554581	0.1690599505830898	0.1833610660945757	0.3542645165588129	0.02000988786408777	0.3449772978860762	0.6975749944630563	0.9999696665724156	0.02002856751877214	0.02031495613976027	0.2356462048966046	0.02440866928851801	0.5905298091201563	0.02000772721281875	0.02001300113502312	-0.7084776812747787	-1.232118438417596	3.200694036839717	-4.615046921906653	-0.7246071911383004	1.015444657268029	4.476909972917444	2.491649396201312	-1.307828671219095	-0.1089824364777684	0.6779716181947359	-0.03653790836437466	-0.3955363604870487	-0.6730030243343411	0.4899690166590826	1.02178064744518	1.703913591203627	-0.6691554977205867
0.058	0.9999986801527951	0.9877742812918424	0.02000231666349273	0.02000228410000634	0.02548128241907738	0.02238378933390048	0.0204936294959557	0.1014278998522922	0.0200006531529394	0.02000089333402973	0.02000453312923526	0.02000125726388493	0.0200042032112974	0.7151329207425666	0.02009392844941954	0.02000229562703372	0.02000191952489559	0.02003205401102611	0.2520059450442014	0.9999434516553037	0.9636278338821517	0.02000184253793097	0.02000108772996451	0.186021724915037	0.1907724195915868	0.3231520432533475	0.02000704182418409	0.3191207705761692	0.6676067417544821	0.9999749677870073	0.02002023426689727	0.02023061681291994	0.2375524730639003	0.02317719964520083	0.5740532201582647	0.02000543738297048	0.02000908337321011	0.003851529095968014	0.004329072978614288	-0.06414932219627373	-0.1069256597869273	0	0	0.2560612239654327	-0.01345530613050672	0.0007421513592960391	0.005489652322171997	-0.001444451236720599	-0.02820504136008359	1.120561183090056	0.2965514833436376	-0.1352881802900099	0.09194274486666389	0.0802127608256681	0.1999639065188175	-2.363857687743742	-0.1457675561405484	-0.09098241410678602	0.1595525601214981	0.2081629418223193	-0.05885736171979938	2.798573087897561	-0.04201495345186151	0.07446015460271649	0.01650898059208095	0.1341958535481849	-0.05019981663253816	0.2330221212570283	0.01690529011699062	0	0	0	0	0.9999993961374287	0.9999993961597949	0.02000143851325612	0.0200013704434892	0.02000637595327501	0.02129424326595812	0.02036095797826777	0.1115248274143487	0.02000037616849484	0.02000051850604688	0.02000267350127117	0.02000070987716025	0.02000287771847836	0.7749852680795801	0.02006129392429619	0.02000143893265165	0.02000121512079727	0.02001844355352015	0.3119857647362387	0.9999305516075339	0.8035476533718082	0.02000105849956319	0.02000060876453954	0.1652823330890487	0.1831880662474565	0.3596705520432092	0.02000487057475452	0.3488067891759604	0.7046771972890432	0.9999852462581239	0.02001409518802795	0.02015069883878804	0.2368211885347589	0.02219560588771618	0.588871625231831	0.02000382247820957	0.02000643898607066	-0.7622160491779514	-1.09045209269045	3.211595982356164	-4.607677120747678	-0.7064762247719029	1.293016943028562	4.615143138027528	2.56211893677096	-1.343542085765785	-0.1093780714179516	0.68317137964551	-0.03629889711188247	-0.3987774655579544	-0.6781085033486195	0.496317758349734	1.032255780184961	1.711927882023738	-0.669102803474138
0.06	0.9999987172462985	0.9886379589575163	0.02000226118003718	0.02000222167393314	0.02479170475139904	0.0223089746259495	0.02049349154540917	0.1025840395167898	0.02000063292389991	0.02000086624214784	0.02000440178928457	0.02000121561440833	0.02000414790477435	0.7196456469735641	0.02009213357671205	0.02000224273994794	0.02000187745736114	0.02003104698907972	0.2577069869470419	0.9999413849440968	0.9516968645893694	0.02000178460740722	0.02000105110815733	0.1838634938237637	0.1900396055152768	0.3264476944741249	0.02000696366091822	0.3217828040199777	0.6705220656560434	0.9999753742120185	0.02002002797718324	0.02022660486349422	0.2375472295403661	0.02313806317684896	0.5750874373240138	0.02000538958058034	0.02000901285860746	0.003851652578030967	-0.004295171697962157	-0.06435554751744421	-0.09918299916343894	0	0	0.2560329936039918	-0.01477165856310995	0.0007522650027551535	0.004617721438329178	-0.001500933885512229	-0.02827312937547688	1.12115447287897	0.2966294439648368	-0.135100915227375	0.09532517902609744	0.08063036066672886	0.2177471053613985	-2.364154810511068	-0.1513102897037025	-0.09065815627405123	0.1647238439040466	0.208050251657967	-0.05370613228819605	2.798488081393229	-0.04303111732339992	0.07449621455169488	0.01956468455553087	0.1340899225669718	-0.05575501561767577	0.2330583012767779	0.0192912598139033	0	0	0	0	0.9999988083623855	0.9999988118967363	0.02000280925072151	0.02000268024112548	0.02001230350909056	0.02278823237112391	0.02075421997038503	0.1126495028508444	0.02000074196561782	0.02000101991257957	0.02000522969669493	0.02000139203774212	0.02000562767629653	0.781885752743713	0.02011919345221875	0.02000280776730338	0.02000237411729767	0.02003605349328308	0.3195764025463345	0.9998736361373358	0.7857336977099126	0.02000207501952724	0.02000119895984784	0.1620445925247981	0.183037843585902	0.3653020389248743	0.02000961773472901	0.3527828776436681	0.7116816436026321	0.9999712447808344	0.020027852360752	0.02030047782308913	0.238177183079668	0.02425822992295572	0.5874863602993003	0.02000758152076672	0.02001277407567997	-0.8163375394409164	-0.9447209585783266	3.223025848260638	-4.590656019035066	-0.6838076816161812	1.574112830832491	4.7563977244934	2.635567705531451	-1.380732586321831	-0.1099195360153362	0.688727838888007	-0.03598481216283936	-0.4022682578409387	-0.6834364826900773	0.503178110409317	1.045724153606302	1.720316778931135	-0.6691218353820115
0.062	0.9999987523099738	0.9894406895402114	0.02000220967113174	0.02000216438645438	0.02418800572730165	0.02224516416975992	0.02049351220023359	0.1036970571314346	0.02000061445388976	0.02000084150865248	0.02000428208102705	0.02000117774882609	0.02000409431594944	0.7244312908359682	0.02009040986872672	0.02000219335934369	0.02000183810588566	0.02003013446534763	0.2635376052904547	0.9999397207257054	0.9393956409983955	0.02000173197386881	0.02000101800309858	0.1816030375762508	0.1893482707134304	0.3299603506140694	0.02000689038097365	0.3245652096185409	0.6737401324904534	0.9999757695038919	0.0200198340629668	0.02022286719682146	0.2376676997482159	0.02310092798165722	0.5759730761982681	0.02000534495614129	0.02000894664191174	0.003833988791200232	-0.01345875382107972	-0.06454558709933952	-0.09073985565415556	0	0	0.2560021532094984	-0.01606418574846299	0.0007605975038846649	0.00370868687307241	-0.001557526019554547	-0.02831462796393654	1.121747260251065	0.2960466462587553	-0.1349068699591738	0.09872203467540176	0.08108419441452111	0.2361979937069592	-2.364462736912255	-0.1565650391434827	-0.09032344249625371	0.1700095068581265	0.2079486367101013	-0.04777584921095888	2.798400798178783	-0.04429516595841288	0.07453846585495458	0.02269913533321614	0.1339727420928062	-0.06144725565024805	0.2330993521941238	0.02177605957166797	0	0	0	0	0.9999994213379735	0.9999994251255288	0.02000136500612429	0.02000130370053915	0.02000591123121687	0.02132626954209546	0.02036470872067104	0.1130965763604193	0.020000356796623	0.02000049264119824	0.02000255273603272	0.02000067387683908	0.02000275036089065	0.7916789259569644	0.02005750078268737	0.02000136222490085	0.02000115230806097	0.02001763914469416	0.3270415167004829	0.999942284150269	0.7691793063501586	0.02000100921717472	0.02000058163242406	0.1588759931764478	0.1825931671179956	0.3716114772076505	0.02000474822954678	0.3571393844889755	0.7189926620005197	0.9999859980443399	0.02001376158752879	0.02014454580198157	0.2395725125087203	0.02213243767465798	0.586812293216019	0.02000375320636984	0.02000632790411347	-0.8705372249807252	-0.7968560433529377	3.234468033556439	-4.564345374722278	-0.6565123024915928	1.85672325306518	4.899564031849005	2.711118729635967	-1.419207366485393	-0.1107375538088524	0.6945004735407574	-0.03600481225928608	-0.4062226865917271	-0.6891377370031154	0.5109150142198099	1.057941600393896	1.729047397725006	-0.6689564901314705
0.06399999999999999	0.9999987866037207	0.9901867207491681	0.02000215589232389	0.02000210634472112	0.02365985024448632	0.02219421685239285	0.02049426177492704	0.1047688967263167	0.02000059598197009	0.02000081676679934	0.02000416293190509	0.02000114030787632	0.02000403267503578	0.7295543744810525	0.02008843001245697	0.02000214094673107	0.02000179619258648	0.02002924142141338	0.2694815670042519	0.9999388569105665	0.9267930329415779	0.02000168004650695	0.02000098579280669	0.1792489473627426	0.1886764998387916	0.3336955610481618	0.02000681201401289	0.3274813464305406	0.677246774184996	0.9999761878141792	0.02001962444877028	0.02021884401858215	0.23790867505401	0.02306403308216457	0.5767375090405389	0.02000529756669372	0.02000887493816458	0.003797456628721851	-0.02316364411460414	-0.064718041129006	-0.08159814780728181	0	0	0.2559687574322641	-0.01732584843967359	0.0007670757973925924	0.002763731070671438	-0.001614175188822679	-0.02833032574357879	1.122338210735441	0.2947909120452457	-0.1347060211744074	0.1021277573464814	0.08157559781085411	0.2553165597775674	-2.364780854070942	-0.1614948959169637	-0.08997803780249926	0.1754158537920282	0.2078596921053252	-0.04102988072998754	2.798310721387467	-0.04582823464403345	0.07458705856754537	0.02590477464049849	0.1338440508679041	-0.06726346040768413	0.233145470721036	0.02435864971611285	0	0	0	0	0.9999988567217852	0.9999988672827053	0.02000267068011049	0.02000255385340735	0.02001140064835444	0.02286246388115338	0.0207655224777286	0.1141556805312856	0.02000070499579209	0.02000097031487511	0.02000499904306838	0.02000132295828468	0.02000539438616017	0.8010196940944718	0.02011174507104017	0.02000266151610645	0.02000225528823123	0.02003453360222997	0.3345546573103281	0.9998929366488852	0.7523926946242474	0.02000198081451825	0.0200011467654794	0.1557255327931933	0.1820758069824019	0.377895771639821	0.02000939151466785	0.361689659035421	0.7262141843098386	0.9999726861442816	0.02002721880857787	0.02028856912530631	0.2410768086720153	0.02418764178768083	0.5859609506869307	0.02000744897121437	0.02001255572463757	-0.9244949542204259	-0.6475037106745143	3.246045367444438	-4.529031525781043	-0.6245218333989746	2.139011568825028	5.045022162593463	2.788232574151829	-1.4583842639974	-0.1114914758754331	0.7004691595769444	-0.03624523972398078	-0.4104431399043765	-0.6944038544113899	0.5193400800176696	1.069514848134744	1.738135996052296	-0.6686766264806683
0.06599999999999999	0.9999988190186063	0.9908800963872231	0.02000210621669662	0.02000205318125368	0.02319780356810227	0.02215157185984351	0.0204952325500532	0.105814286197521	0.02000057911861464	0.02000079417213586	0.02000405431163407	0.02000110623472632	0.02000397441499044	0.7351220515253466	0.02008655054295685	0.02000209225236126	0.02000175724212346	0.02002843237125026	0.2755211254361543	0.9999382345123221	0.9139202693070297	0.02000163283685105	0.02000095662380709	0.1767856327734	0.1879987815572897	0.3376406322890724	0.02000673902117339	0.3305516901055071	0.6810331943015745	0.9999765928106058	0.02001942842246393	0.02021510403000741	0.2382590618384715	0.0230302709837206	0.5773764149876943	0.02000525353189278	0.02000880784902822	0.00374097382777467	-0.03340901958633134	-0.06487151818361632	-0.07176432054443882	0	0	0.2559328752369245	-0.01854937173129175	0.0007716294247540325	0.001784278033670021	-0.00167083087478046	-0.02832136267724028	1.122925970099386	0.2928546167501987	-0.1344983568325642	0.1055366152017088	0.08210590422954735	0.2751003931878696	-2.365108475292707	-0.166062948237357	-0.08962169412099606	0.180949644556349	0.207785083854955	-0.0334339996442549	2.798217291675811	-0.04765165250193007	0.07464212691591329	0.02917333547433162	0.1337036153100865	-0.07318902453476474	0.2331968509290498	0.02703742306964796	0	0	0	0	0.9999994445428539	0.9999994515732566	0.02000129977230423	0.02000124403938777	0.02000547215583589	0.02136521501196213	0.02037263852170247	0.1147739813447458	0.02000033916488875	0.02000046886198588	0.02000244261419116	0.02000064070972662	0.02000264374046097	0.8143747831587641	0.02005386232752122	0.02000129208676448	0.02000109590979334	0.02001692977963477	0.3418857337054015	0.9999502621528358	0.7361493911227723	0.02000096430318671	0.02000055652909966	0.152106168646656	0.1811517895866393	0.3844211989186407	0.02000463936094073	0.366806268045029	0.7338666263550889	0.9999866906307565	0.0200134515591324	0.02013882884682913	0.2424773439835765	0.02210094349970601	0.5849454633591374	0.02000368970650153	0.02000622093912548	-0.9778806993003805	-0.4970272652555106	3.258000072152238	-4.48496062393488	-0.5877794846228308	2.419228368865482	5.193387177536096	2.866064725446051	-1.498565355079005	-0.1121665606218324	0.7066021538106474	-0.03649367735699684	-0.4148546972900479	-0.7007658818542911	0.5285470775739808	1.081782808645247	1.747589901712694	-0.6684085944318681
0.06799999999999999	0.9999988507154633	0.9915244876330328	0.0200020550454868	0.020001999625091	0.02279382850259192	0.02211840363484846	0.02049757863762965	0.1068420089554444	0.02000056226415459	0.02000077155479478	0.02000394615434265	0.0200010724513405	0.02000391117013853	0.7412000131549477	0.02008444750799821	0.0200020411776872	0.02000171642498	0.02002764220510178	0.2816422931930076	0.9999381395175558	0.9008123142888138	0.02000158619831167	0.02000092810339026	0.174213254843894	0.1872952957546068	0.3417943399243366	0.02000666206039256	0.3337902758147772	0.6850894855099356	0.9999770163245195	0.02001921879289556	0.02021108127587935	0.2387105631781052	0.02299868956051631	0.5778919814582001	0.02000520737258285	0.0200087359325019	0.003663462620750117	-0.04419119222215642	-0.06500464400796531	-0.06124901995265437	0	0	0.255894590372806	-0.01972724649914927	0.0007741910133109132	0.0007719883937614424	-0.001727445163495558	-0.02828919548565357	1.123509173036578	0.2902341994802382	-0.134283876669867	0.1089425236827493	0.08267643937641048	0.2955441038784817	-2.365444840024767	-0.1702322432986282	-0.08925414971498301	0.1866176922394301	0.207726543826167	-0.02495663740821034	2.798119906949831	-0.04978681070202015	0.07470378791277923	0.03249588088692301	0.1335512326244386	-0.0792077533580479	0.2332536830562282	0.0298101380618142	0	0	0	0	0.9999989012509487	0.999998917859976	0.020002547904316	0.02000244137680843	0.02001054518534963	0.02292570369307404	0.02078873239688643	0.1159540275993106	0.02000067140851529	0.02000092477051188	0.0200047890589662	0.02000125935112755	0.02000519979503649	0.8266114582322924	0.02010449396607969	0.02000252684503324	0.02000214814943002	0.02003321133067388	0.3492868611837853	0.9999066024425955	0.719823288087265	0.02000189534171576	0.02000109858704473	0.1487228130780955	0.1801958063150077	0.391104476440793	0.02000918339479959	0.3720442707718176	0.7413882029161358	0.9999740196661042	0.02002661385501252	0.02027669382185638	0.244012355577182	0.02415437335934868	0.5838790847592653	0.02000732763236694	0.02001234595911324	-1.030351603953392	-0.346033260354183	3.270393657698703	-4.432298278308031	-0.5462527245686535	2.695815484752479	5.344798800972343	2.944113292543546	-1.539618487263658	-0.1127617371566563	0.7128900011122474	-0.03669757747953737	-0.4195862730911545	-0.7073797593010174	0.5383684570955344	1.09440245249104	1.757394156932494	-0.6681610096745828
0.06999999999999999	0.9999988806751636	0.9921233891951426	0.02000200795294494	0.02000195065250103	0.02244061416204224	0.02209113636375061	0.02050016505855114	0.1078596553561922	0.02000054688049286	0.02000075089718416	0.0200038475474261	0.02000104168344784	0.02000385223922787	0.7482345939850303	0.02008246448776024	0.02000199387950802	0.02000167865815283	0.02002692690797494	0.2878318366464115	0.9999381844654751	0.8875276502164553	0.02000154378364713	0.0200009022394622	0.1715381252965262	0.1865441603569998	0.346165107431281	0.02000659076380651	0.3372089779478965	0.6894036621818215	0.999977424880188	0.02001902357933791	0.02020735204884739	0.2392563452741383	0.02297078089576827	0.5782879935925117	0.02000516466184801	0.02000866886550096	0.003563855539755798	-0.05550354439718346	-0.06511606955494173	-0.05006677673248344	0	0	0.2558540018374425	-0.0208517343199945	0.0007746967435764013	-0.0002712458595943132	-0.001783973342858008	-0.02823556628039729	1.124086450782959	0.2869297214352758	-0.1340625930866791	0.1123388883926111	0.08328851471432154	0.3166387882376142	-2.365789113759776	-0.1739657800538581	-0.0888751295042858	0.1924264915552207	0.2076858641294515	-0.01556914545181049	2.798017922382706	-0.05225503900280679	0.07477214006699677	0.03586284874657004	0.1333867340373001	-0.08530181636647713	0.2333161521668072	0.03267385648948748	0	0	0	0	0.9999994659508991	0.9999994756595088	0.02000124192424154	0.02000119101268675	0.02000505716615304	0.02140264401331613	0.02038644088980752	0.1166668035355182	0.02000032315852686	0.02000044705305441	0.02000234250146753	0.0200006102233341	0.02000255471778437	0.8528219725517893	0.02005031223121171	0.02000122734151879	0.0200010449184079	0.02001631686818705	0.3564987097812318	0.9999561049771112	0.7048552733736297	0.02000092366768836	0.02000053343316551	0.1450348906753711	0.1787847526462012	0.3982736749396549	0.02000454089011611	0.3778074847908936	0.7492661745033166	0.99998732947007	0.0200131595255125	0.02013330739270984	0.2454619355820081	0.02209274459856816	0.5826965098043643	0.02000363203405728	0.02000611887261369	-1.081560669149916	-0.1951836286872066	3.283191824155487	-4.371174196347301	-0.4999222521752011	2.967300711999489	5.500862371156528	3.018163672362678	-1.582566504069288	-0.1132638058596928	0.7193260559472953	-0.0369085638060747	-0.4245876615095954	-0.7141957276023946	0.548819033380838	1.106964755095311	1.76754072072553	-0.66789386072449
0.07199999999999999	0.999998909969582	0.9926799736837224	0.02000195993497619	0.02000190157948062	0.02213193880296732	0.02207233174122876	0.02050482805190457	0.1088712016187122	0.02000053151855263	0.02000073021500531	0.02000374936972376	0.02000101111775257	0.0200037905003288	0.7564502628544419	0.02008027994122645	0.02000194465023834	0.02000163951058895	0.02002623106488074	0.2940774194056271	0.9999385910184161	0.8741414429030919	0.02000150187068733	0.02000087685801132	0.1687650056733427	0.1857308384005937	0.3507541893199504	0.02000651662016173	0.3408182483119054	0.6939658082673164	0.9999778479839893	0.02001881708319623	0.02020337633276503	0.2398876175492267	0.02294655106185713	0.5785616070248175	0.02000512040834795	0.02000859767879916	0.003441101327156073	-0.06733647033547051	-0.0652044784855514	-0.03823569966175264	0	0	0.2558112243289884	-0.02191487528608512	0.000773086807164901	-0.001343306887396519	-0.001840374447936008	-0.02816247408122284	1.124656438004977	0.2829444678355669	-0.1338345322930456	0.1157184640554615	0.08394342000160074	0.3383715381930257	-2.366140387949995	-0.1772265279572545	-0.08848434600664622	0.1983818747515499	0.2076648910494574	-0.005246061295650715	2.797910650639774	-0.05507748978115604	0.07484726217536	0.03926410129471676	0.1332099881003537	-0.09145171239124718	0.2333844367068416	0.03562488554424297	0	0	0	0	0.9999989423610308	0.9999989638168476	0.02000243922511696	0.0200023418597177	0.02000973764244395	0.02300381662458433	0.02082602273844182	0.1179084581454157	0.02000064098152619	0.02000088307062309	0.02000459857233067	0.02000120098283558	0.0200050379566631	0.8740897663521854	0.0200973796623854	0.0200024020023582	0.02000205098937564	0.02003208548438546	0.3637641661039682	0.9999169154745882	0.6902876355597768	0.02000181837161708	0.02000105441689192	0.1415690366126261	0.1774157015878044	0.4054877528605578	0.02000899622170337	0.3836926926136422	0.7570323226537957	0.9999752480843128	0.02002604685642516	0.02026540377626215	0.2469998367427034	0.02415615570097118	0.5813337614587282	0.02000721805269419	0.02001214732073498	-1.131152959028949	-0.04506913718439056	3.296161334693136	-4.301654171754554	-0.4487960506109761	3.232378593150719	5.662388177514369	3.086090185291095	-1.626980236024179	-0.1137106042607561	0.7258750762164579	-0.03735594909023544	-0.4299114672041205	-0.7214508032804333	0.5602297847792521	1.120468587257956	1.778073492048407	-0.6674894979362517
0.07399999999999998	0.9999989376649958	0.9931972610067779	0.02000191582040063	0.02000185671983102	0.02186216348722745	0.02205750544346794	0.02050977361700178	0.1098955773674365	0.020000517492933	0.02000071132158775	0.02000365985312427	0.02000098326832484	0.02000373337767624	0.7681511625073764	0.02007823985068814	0.0200018992112183	0.02000160340642021	0.02002560089607098	0.3003788329536041	0.9999390683929599	0.8607479584389632	0.02000146372918004	0.02000085381659823	0.165889052466977	0.1848373282017529	0.3555644275097543	0.0200064483417092	0.3446274922138492	0.6987660612035654	0.9999782548951665	0.0200186256637786	0.02019970272689675	0.2406010755023597	0.02292614192239232	0.5787290672041576	0.02000507965105214	0.02000853150334216	0.003294170970126902	-0.07967732696274152	-0.06526859399474319	-0.02577718534150266	0	0	0.2557663886763509	-0.02290849987636654	0.0007693058520331233	-0.00244185682677079	-0.001896611746816308	-0.0280721505022633	1.125217778860786	0.278284613181878	-0.1335997357471652	0.1190732367931306	0.08464241478917708	0.3607250144138738	-2.366497680005714	-0.1799774825278159	-0.08808150101218169	0.2044887082670573	0.2076655183654089	0.006034620211534144	2.797797362353822	-0.05827503307761948	0.07492921223374914	0.0426889813455239	0.1330209040553149	-0.09763625155207981	0.233458706935459	0.0386587262767837	0	0	0	0	0.9999994860360744	0.9999994972749384	0.02000118941728882	0.02000114268231691	0.02000467290961672	0.0214340345334452	0.02040866206339232	0.1189714668397188	0.02000030845943391	0.02000042702435832	0.02000225139387011	0.02000058234805727	0.02000247740953751	0.9601269594762195	0.02004710251604762	0.02000116857694558	0.02000099885165441	0.0200157688863264	0.3710987548714016	0.9999604159549448	0.677669735243942	0.02000088652751945	0.02000051229500431	0.1375894060750441	0.175511392739132	0.4131948822587138	0.02000445672339209	0.3900940036433365	0.7651485533126209	0.9999879133299312	0.02001289455694795	0.02012820629351685	0.2485662788817227	0.02210984887462782	0.5803879196818039	0.02000358141945068	0.02000602294177517	-1.178765659204723	0.1038423442756962	3.309266142035275	-4.223777412197879	-0.3928973273467004	3.48981833314501	5.83821071168659	3.126270092892479	-1.680940033477861	-0.1140725740470806	0.7323679922634568	-0.03809630822413018	-0.435580798511326	-0.7290703140277925	0.5726202857324004	1.135333025137014	1.789010222221868	-0.6669180349754553
0.076	0.9999989647943341	0.9936779926593963	0.02000187083064652	0.02000181156084991	0.02162648982984293	0.02204577076101038	0.02051790400364846	0.1109571970787953	0.02000050344110231	0.02000069238427656	0.02000357064271327	0.02000095558079112	0.02000367403937138	0.7834237464117559	0.02007609143386377	0.02000185255101445	0.02000156634576478	0.02002498219082118	0.3067380536535507	0.9999397645494558	0.847393271634275	0.02000142587063489	0.020000831138137	0.1628963582565059	0.183845886270485	0.3605929956044516	0.020006379509885	0.3486441884538302	0.7037961526685184	0.9999786722052688	0.02001842766650799	0.02019586853617865	0.2413992465052658	0.02291284445996163	0.5788186160578079	0.02000503822851432	0.02000846199328449	0.003122063810779985	-0.0925103945737337	-0.06530718514409392	-0.01271563989603456	0	0	0.2557196422461581	-0.02382424386334487	0.0007633034171220506	-0.003564344079258746	-0.001952653186360944	-0.02796703810404638	1.125769132517622	0.27295893094702	-0.1333582617831016	0.1223943238260637	0.08538671922230959	0.3836770702318402	-2.366859933414467	-0.1821817492611936	-0.08766628775737137	0.2107506201737271	0.20768968020044	0.01829117364107561	2.797677286775301	-0.06186815988241484	0.07501802645073866	0.04612637407947248	0.1328194352177799	-0.1038325508492799	0.2335391232715889	0.04177002742007606	0	0	0	0	0.9999989817473682	0.9999990044242014	0.02000233728878271	0.02000224745293231	0.02000900671655393	0.02302268806820493	0.02088510738773337	0.1206833744994185	0.02000061251979731	0.02000084459639332	0.02000442433906343	0.02000114782014601	0.020004889012115	0.9985540959385781	0.02009160758181973	0.02000229199740715	0.02000196379980116	0.02003100480595718	0.3785250078198348	0.9999240555148856	0.6646059941058284	0.02000174652148863	0.02000101401952826	0.1336827793826669	0.1736185317309586	0.4208475503461174	0.02000885100728065	0.3966032319232524	0.7731660022598101	0.9999763559064018	0.02002556110140185	0.02025556216957531	0.2503130625386632	0.02422663175899273	0.5795433024422699	0.02000712612362518	0.02001196275998617	-1.22401430150744	0.2514041919440902	3.323470164169477	-4.137538895583652	-0.3322777206717356	3.738532278780445	6.028816933781718	3.139021210239492	-1.744652058352307	-0.1140905301745216	0.7387919192800704	-0.03824137626076311	-0.4414128110490342	-0.7362419957209484	0.5848381220824785	1.147984909029579	1.800166873882225	-0.6665912133721369
0.078	0.9999989904790358	0.9941247780696273	0.02000182933705637	0.02000177002668408	0.02142058336263141	0.02203670695029231	0.02052628119703779	0.1120412146287522	0.02000049057209636	0.02000067506865773	0.02000348922430431	0.02000093035753157	0.02000361885253613	0.7987014159780137	0.02007414257123489	0.02000180984639378	0.02000153230995492	0.02002441606609695	0.3131812025479699	0.9999404598289087	0.8338860100930308	0.0200013912841509	0.02000081052872584	0.1597914219737512	0.1827452290893564	0.3658302564942001	0.02000631640287696	0.3528799216437488	0.7090507262493321	0.9999790726043182	0.02001824469105534	0.02019233711561817	0.2422699651146381	0.02290368290692795	0.5788130046809014	0.02000500020911292	0.02000839751232885	0.002923813729151894	-0.10581685384644	-0.06531907257898624	0.0009217843881952417	0	0	0.2556711493114286	-0.02465356709166053	0.0007550343519095845	-0.004708010499446458	-0.002008471792517204	-0.02784977151418317	1.126309178073111	0.266978555844157	-0.1331101874405161	0.1256718953557771	0.08617750406544142	0.4072004439873295	-2.367226018092118	-0.1838026648221064	-0.08723839367224734	0.2171697672763443	0.2077393432498451	0.03153786963461038	2.797549612629758	-0.0658768959285346	0.07511371841000644	0.04956477684017108	0.1326055823503084	-0.1100160486705332	0.2336258345441684	0.0449525467864427	0	0	0	0	0.9999995060702339	0.9999995158455532	0.02000113692864691	0.0200010928511745	0.02000434199774798	0.02146515194946057	0.02044123914394099	0.1215100751999248	0.02000029416737903	0.02000040834053033	0.02000216696229995	0.02000055716841923	0.02000239759991742	0.999912077640208	0.02004521808223669	0.02000112091601785	0.0200009585228675	0.02001515693167993	0.3865817089886837	0.999962614904126	0.646788322343705	0.02000085007090931	0.02000049291005358	0.1296379382906907	0.171311499392689	0.428843415080759	0.0200043829661333	0.4037223502478133	0.7816008481680849	0.9999884512778014	0.02001264975820312	0.02012348338400468	0.2517783032551826	0.02215633344604776	0.5778989996818714	0.02000353667518983	0.02000593214525198	-1.266516032635743	0.3973355849006158	3.339450954209947	-4.04291606213304	-0.2670059166370999	3.977500782086832	6.219650381053368	3.158881586292312	-1.806983320980126	-0.113648404143371	0.7454770104399857	-0.03714636305710204	-0.4471606983015563	-0.7442787894185913	0.5968440008622792	1.155674819657673	1.811384521944321	-0.6667904980506884
0.08	0.9999990157821854	0.9945399859784404	0.02000178628919154	0.02000172715476579	0.02124075566111801	0.02203686991094601	0.02053885117105701	0.1131165333966626	0.02000047752210083	0.02000065765184954	0.02000340778036671	0.02000090531603759	0.02000355991547993	0.812927400530582	0.02007231625894513	0.02000176738293637	0.02000149786807306	0.02002383591202275	0.3197279074906036	0.9999411784656081	0.8200671698447931	0.02000135641703153	0.0200007901826985	0.1565984130784984	0.181531809498477	0.3712793322829814	0.02000625125025758	0.3573393490294416	0.7145236507811119	0.9999794820042063	0.02001805252033356	0.02018860575707582	0.2431989583304299	0.02290023639866122	0.5786731666642908	0.02000496136963559	0.0200083297663588	0.002698495351441514	-0.1195747782782512	-0.0653031338012285	0.01510543966303681	0	0	0.2556210913852335	-0.02538777514132091	0.0007444592226441187	-0.005869899475944424	-0.002064046038995693	-0.02772316009711228	1.12683661909625	0.2603567837676837	-0.1328556104152245	0.1288951133090411	0.08701588024324543	0.4312625068427062	-2.367594730970413	-0.1848039479492997	-0.08679750350379678	0.2237466333867981	0.2078164985380943	0.04578470356412202	2.797413489117488	-0.07032072370151873	0.07521627835989926	0.05299237571737284	0.1323793969966446	-0.1161605346869345	0.2337189761811682	0.04819911900940499	0	0	0	0	0.9999990223292604	0.9999990383455564	0.0200022299572194	0.0200021434316108	0.02000840485735669	0.02314896318866586	0.02096669164383357	0.122725106886894	0.02000058394682858	0.02000080838026742	0.02000426110616161	0.02000110022103983	0.02000471990302833	0.9999059260105049	0.02008962773624771	0.02000221036667096	0.02000188936835301	0.02002965311132764	0.394674685240237	0.9999261063985846	0.6288441389032716	0.02000167295332402	0.02000097692653052	0.1259733597958716	0.1691166270007101	0.4370011191224209	0.02000869276408889	0.4108469742635784	0.7899086466607642	0.9999774111774919	0.02002505125403558	0.0202453936076102	0.2533638111617853	0.02429820840246224	0.5758696420097532	0.02000703724502956	0.02001178267757874	-1.305915403498781	0.5408026667787028	3.355681205801419	-3.939861652362427	-0.1971825081255043	4.205829400828771	6.405016902536158	3.195138897439548	-1.865127280040279	-0.1131155249708549	0.7523325176976832	-0.03621488721766127	-0.4533226931875995	-0.7526457912463566	0.6097777915021735	1.163632759404904	1.822920291052661	-0.6668070284217993
0.08199999999999999	0.9999990397719876	0.9949258710340273	0.020001746445468	0.02000168750580324	0.02108368012949785	0.02204203494644318	0.02055141975014922	0.1141541026149222	0.02000046553743745	0.02000064171417161	0.02000333339090209	0.02000088251253635	0.02000350479446141	0.8261299264620284	0.02007071006232867	0.02000172883211117	0.02000146635309416	0.02002329962339155	0.32639089496138	0.9999418513982623	0.8059275036979292	0.02000132444574716	0.02000077168006748	0.1533287814793637	0.180199715479608	0.3769474369864776	0.02000619064558108	0.3620259020793464	0.720205495577437	0.9999798745936939	0.02001787322179196	0.02018513730714071	0.2441678404266934	0.02289808472862423	0.578358693880339	0.02000492557723626	0.02000826685621502	0.002445230250584398	-0.1337591505751359	-0.06525830789461852	0.02980341472574316	0	0	0.2555696675011082	-0.02601804466910586	0.0007315446987751097	-0.007046865440596447	-0.002119360178515759	-0.0275901719233698	1.127350187768904	0.253108917777949	-0.132594651123762	0.1320520920330638	0.08790288789404489	0.4558250872684019	-2.367964796971348	-0.1851498907263183	-0.08634330284993896	0.2304798694987454	0.2079231525651239	0.0610371295623144	2.797268027077855	-0.07521851544188232	0.07532567268692654	0.05639713185335941	0.1321409847247886	-0.1222382010825638	0.2338186683352938	0.05150163230936778	0	0	0	0	0.9999995262438138	0.9999995314329518	0.02000108317740673	0.02000104015181429	0.02000405959251838	0.02156751270672157	0.02048315903081874	0.1230485164303661	0.02000028007362064	0.02000039084684546	0.0200020883845377	0.02000053461032057	0.02000231070426214	0.9999723881999258	0.02004485790680159	0.02000108514073897	0.02000092382810725	0.020014450773693	0.4032568880130512	0.9999628748535926	0.610285949863677	0.0200008136081581	0.02000047519720278	0.1219321998682386	0.1664612652905059	0.4456055649730364	0.02000429657489695	0.4185371427703902	0.7985322843423129	0.9999889655806893	0.02001237989002296	0.02011830041301351	0.2545619708900201	0.02217695692732858	0.5729176784026527	0.02000349221233711	0.02000584278872674	-1.341857569506759	0.6811841878788241	3.37070791498539	-3.828320815295001	-0.1229251204822231	4.422684467669616	6.584305920504367	3.246601370405509	-1.918495654961983	-0.1128648555338328	0.759201558980502	-0.03678337835770968	-0.4602610636377162	-0.7615538387426021	0.6250189352934714	1.177269669917297	1.83503090533125	-0.6659692662938961
0.08400000000000001	0.9999990634817308	0.9952844797879655	0.02000170483018259	0.02000164612745044	0.02094652525218694	0.02206114332399154	0.02056904595472351	0.1151520774790459	0.02000045331067603	0.02000062565597093	0.0200032588535762	0.02000085989506079	0.02000344534930806	0.8383925339769778	0.02006934144009919	0.02000169124626485	0.02000143473891647	0.02002273830157532	0.3331791408227317	0.9999424432338127	0.7914826178533714	0.02000129195253133	0.02000075338464211	0.1499621351846696	0.178738205870776	0.3828270284951831	0.02000612628193632	0.3669402105611823	0.7260886945401025	0.9999802746535593	0.02001768137062122	0.02018140347031939	0.2451661062025218	0.02289671379124539	0.577848439052399	0.02000488878483907	0.02000820073683708	0.002163193100116014	-0.1483418991792546	-0.06518359985784401	0.04498175474525123	0	0	0.2555170944469813	-0.0265354516235071	0.0007162639218412722	-0.008235584562643807	-0.002174404546977153	-0.02745391860863016	1.127848648788706	0.2452521474014026	-0.1323274548210234	0.1351298761374786	0.08883948517327676	0.4808443565321769	-2.368334870338501	-0.1848055792816142	-0.08587548194233398	0.2373661661260587	0.2080613179981062	0.07729580100193879	2.797112300262207	-0.0805884746014618	0.07544184354546894	0.05976687515634643	0.1318905082660504	-0.1282197109048339	0.2339250139760589	0.0548510126899456	0	0	0	0	0.9999990623908411	0.9999990669389019	0.02000212252175965	0.02000203704612449	0.02000787197981746	0.02337724183224008	0.02106987900833392	0.1240914364617761	0.02000055618533028	0.02000077461717153	0.02000411001474256	0.02000105752816137	0.02000454193612568	0.9999608441536413	0.02009013181293957	0.02000214838096231	0.02000182478524827	0.02002818880219946	0.4118356138132132	0.9999251595020119	0.5921277510594557	0.02000160083590839	0.02000094316710918	0.1178073042113465	0.1638313868221278	0.454109305446595	0.02000851269067217	0.4261878536339918	0.8070481917807738	0.9999784075600905	0.02002449618598277	0.02023432801041224	0.2559760390105967	0.02430606124131944	0.569899501607133	0.02000695000210239	0.02001160660971556	-1.373960224785058	0.8187941233882845	3.385716486376853	-3.708231416632813	-0.04438537652492171	4.627345215356391	6.758441020881324	3.312683807120543	-1.968709940121897	-0.1126922209846695	0.766367018633998	-0.03773170765963402	-0.4676091857238296	-0.7708927770426789	0.6415243750740046	1.194634988406277	1.847544845335216	-0.664778792310029
0.08600000000000001	0.9999990859774197	0.9956177602128976	0.02000166627772434	0.02000160779031139	0.0208267449868113	0.0220829624968273	0.02058671758421137	0.1161303425559939	0.02000044206791201	0.02000061095591896	0.02000319074759161	0.0200008393028084	0.02000338970375164	0.8497842878683716	0.02006817707784114	0.02000165729273936	0.02000140587307449	0.02002221753811542	0.3400940034411552	0.9999429688277863	0.7767921248965424	0.02000126210743781	0.02000073673971373	0.1464971726955931	0.1771342345377996	0.3889137552181672	0.02000606700477606	0.372089524977765	0.7321665433551487	0.9999806573236606	0.0200175036972945	0.02017795619350992	0.2462035269765264	0.02289744764229277	0.5772078239040087	0.02000485507939078	0.02000813954849276	0.001851617713117101	-0.1632919633326366	-0.06507808445727591	0.0606046667621471	0	0	0.2554636069308059	-0.0269310032784436	0.0006985968482509466	-0.009432567107376756	-0.002229175834217757	-0.02731764115988459	1.128330803046572	0.2368054688837966	-0.1320541937426409	0.1381144412330871	0.08982653689109087	0.5062707966684953	-2.36870353651417	-0.1837371504952375	-0.0853937396696739	0.2444001675938133	0.2082330037859575	0.09455632251752966	2.796945346726328	-0.0864480882732899	0.07556470871188235	0.06308940745535276	0.1316281904730205	-0.1340742898057628	0.2340380969574043	0.05823721854597867	0	0	0	0	0.9999995458729538	0.9999995446524406	0.02000103031311068	0.02000098752209136	0.02000380141497238	0.02168787211988376	0.0205419821479026	0.1246627030199144	0.02000026652370656	0.02000037458630866	0.02000201589326059	0.02000051434413684	0.02000222169275057	0.9999856392540234	0.0200455434612813	0.02000105764589029	0.02000089351512649	0.0200137192285319	0.420728301166143	0.9999618277282163	0.5746206016325988	0.02000077837962986	0.02000045910652993	0.1137289931875319	0.1607043077202685	0.463130788294091	0.02000422239652813	0.4345534633923713	0.8159003310794323	0.9999894308479393	0.02001213522122697	0.02011355216065143	0.2574666158152987	0.02221710293830401	0.5683660528671288	0.0200034540967578	0.02000575998291013	-1.401841904300111	0.9536468183097728	3.401957638995019	-3.579533840204809	0.03826699797493841	4.819146973500533	6.928225647622404	3.39289181431014	-2.016673486069245	-0.1119079963107881	0.7738346542439516	-0.0379229885919691	-0.4747871854774591	-0.7804023532749178	0.6581337393507712	1.212136294238674	1.860265294575962	-0.6638192603408885
0.08799999999999999	0.9999991082417704	0.9959274803973837	0.0200016260166172	0.02000156771322634	0.02072216762414479	0.02211823705619131	0.02061205069809176	0.1170901727345145	0.02000043057498843	0.02000059613690462	0.02000312247858826	0.02000081889044585	0.02000332981553257	0.860368642434755	0.02006730971674529	0.02000162461037867	0.02000137707503126	0.02002166995509947	0.347134797349776	0.999943337996926	0.761883696707517	0.02000123168614766	0.02000072026831357	0.1429977555668549	0.1753911347244566	0.3952201792144835	0.02000600795949838	0.3774775562819623	0.7384340567517447	0.9999810437364209	0.02001732168631399	0.02017439515602159	0.2472953572823044	0.02290711208072681	0.5765094209177171	0.02000482152209686	0.02000807627102979	0.001509802951734329	-0.1785753782990789	-0.06494090973385053	0.0766347135715368	0	0	0.2554094576888192	-0.02719567264975777	0.0006785305694965119	-0.0106341711060218	-0.002283677331262831	-0.02718469684091689	1.128795491185696	0.2277896308723835	-0.1317750692308953	0.1409907121615135	0.09086480314027039	0.5320492247503699	-2.369069314467321	-0.1819120623391957	-0.08489778772934427	0.2515744125200826	0.2084402048558148	0.1128090141178054	2.79676617030253	-0.0928140845670074	0.07569416161770852	0.06635260829108067	0.1313543171035729	-0.1397698352596664	0.2341579800836254	0.06164924382833901	0	0	0	0	0.9999991008416645	0.9999990913338638	0.02000201865413424	0.02000193311881025	0.0200073703806842	0.02363117009119901	0.02122344565407889	0.1257308281444273	0.02000052978134632	0.02000074335375671	0.02000397125256342	0.02000101916165234	0.02000436419590162	0.9999772977007786	0.0200924488166296	0.02000210038576175	0.02000176811615326	0.02002672755267145	0.4295807135584654	0.9999217882905983	0.5569523209396403	0.02000153212081806	0.02000091259555857	0.1105388909350784	0.1578349239864972	0.4723612698280744	0.02000839777620435	0.4428283575478442	0.824666546163769	0.9999792787128644	0.02002407298979792	0.02022566723870165	0.2592867928345257	0.02444756808496604	0.5670451682996062	0.0200068849154876	0.02001145152696025	-1.425175330470431	1.08386779630895	3.41817188287257	-3.442178286035633	0.1248269357414001	4.997523494597793	7.09207665842498	3.485741004919161	-2.061521495808897	-0.1108105664156062	0.7812371073881185	-0.03847019433216477	-0.4823121464411984	-0.7904855030667169	0.6759073143306078	1.226164483353391	1.873126704723416	-0.6628316025097083
0.09	0.9999991293709866	0.9962153232491461	0.02000158874932671	0.02000153060095955	0.02063084936908865	0.0221550375039813	0.02063730862342018	0.1180596335063084	0.0200004200051097	0.02000058256990291	0.02000306009608823	0.02000080030658306	0.02000327385524011	0.8702046857794621	0.02006661579942896	0.02000159518167423	0.02000135081488663	0.02002116206553738	0.3542949767790499	0.9999436286323804	0.7467892662367072	0.02000120373353526	0.02000070527905017	0.1394911085780022	0.1735075914108015	0.4017461784735429	0.02000595402023212	0.3831060617947456	0.7448829415381213	0.99998141260936	0.02001715408516287	0.02017111983456253	0.2484296513572687	0.02291959197133947	0.5757261455835786	0.02000479096309938	0.02000801789330449	0.001137118413537346	-0.1941553845941421	-0.06477130008571061	0.09303299120367126	0	0	0.2553549175122262	-0.02732043527891116	0.0006560595994399168	-0.01183661779094306	-0.00233791914954619	-0.02705854769882594	1.129241597074004	0.2182271053256599	-0.131490313792872	0.1437426040216005	0.09195492806271366	0.5581188813588325	-2.369430659650682	-0.1792993631352666	-0.08438735487610032	0.2588793004614018	0.2086848912944662	0.132038695445102	2.796573742161542	-0.09970239172958517	0.07583007162558239	0.06954453788906806	0.1310692393310708	-0.145273048019681	0.2342847031955156	0.06507513318081093	0	0	0	0	0.9999995645334778	0.9999995560228853	0.02000097978232195	0.02000093687313691	0.02000355290931403	0.0218095249077159	0.02063032024555637	0.1268252796706447	0.02000025372016307	0.02000035953645223	0.02000194934550522	0.02000049606482424	0.02000213415473663	0.9999908287206412	0.02004702562835413	0.02000103601980443	0.02000086670986392	0.02001300673617926	0.4386050320292421	0.9999595868122351	0.5400786834152476	0.02000074509604009	0.02000044451980687	0.1067079746881615	0.1543849428541507	0.481783458488066	0.02000416312579209	0.451745857464835	0.8336721243464389	0.9999898481999656	0.02001192339631697	0.02010932479270882	0.26058960355633	0.02229322582127659	0.564524937710337	0.02000342351469167	0.02000568485352637	-1.443651999603236	1.20796908248096	3.433184996851626	-3.296125991276891	0.2150693818932808	5.161956143048679	7.24880468605549	3.589763926237163	-2.102407216970664	-0.110452779802171	0.7884185145960279	-0.04050912087955062	-0.4912816463085892	-0.8012050956602451	0.6956926858888899	1.23479527317883	1.88607169081372	-0.6615373131039355
0.09199999999999998	0.9999991502873117	0.9964828162117505	0.02000154995758947	0.02000149192004863	0.02055112519658909	0.02219642043574098	0.02067620665662489	0.1190818999480707	0.02000040919858139	0.02000056888548198	0.02000299753435875	0.02000078187428237	0.02000321401814093	0.8793459188399434	0.02006624814020483	0.02000156704778545	0.02000132467379735	0.02002063019037963	0.3615703581174006	0.9999436959740501	0.731561318190482	0.02000117523383209	0.02000069042924381	0.1359041829583219	0.1714666515363333	0.4084620023724323	0.02000589852405663	0.3889680735725343	0.75150522031647	0.9999817838482763	0.02001697959430459	0.02016768001479796	0.2495816982149634	0.0229357470114902	0.5747902615446964	0.02000476056433583	0.02000795759817403	0.0007330099164938092	-0.2099925527824498	-0.06456855906054546	0.1097592892712164	0	0	0.255300275210063	-0.02729630671498747	0.0006311861335388818	-0.01303600847917961	-0.00239191842127541	-0.0269427503199241	1.12966805122922	0.2081420674894277	-0.1312001930737433	0.1463530796797184	0.09309742879484643	0.5844135557076097	-2.369785967396527	-0.175869939586242	-0.08386219122438075	0.2663030688227568	0.2089689971744565	0.15222448952765	2.796367002451558	-0.1071280930965655	0.07597228447231368	0.0726535309662651	0.130773376013647	-0.1505495793836719	0.2344182812915083	0.06850200687609295	0	0	0	0	0.9999991370810885	0.9999991125023133	0.02000192024198948	0.02000183432432531	0.02000687951114584	0.02377672526595513	0.02148492677540498	0.1286950803749711	0.02000050493474644	0.02000071438060301	0.02000384368316484	0.0200009843681833	0.02000419155621663	0.9999845932361938	0.02009616399036682	0.02000206181060653	0.0200017174612689	0.02002533639602616	0.4476147126720166	0.9999160566664536	0.5235550130519514	0.02000146764654118	0.02000088480163568	0.1023197402721403	0.1509468345008117	0.4908452880299153	0.02000826552112261	0.4604094093504049	0.8425803208510606	0.9999800833494468	0.02002362997817103	0.02021655902606508	0.2619809977630548	0.02453035479731523	0.561322174380284	0.02000682631082378	0.0200113047538795	-1.45691616271974	1.328160082226154	3.448915741761672	-3.141364543158002	0.3087295154801169	5.312000694037292	7.401329754659602	3.704725804184984	-2.140983854741038	-0.1099510698960349	0.7957922013228838	-0.04248082980067804	-0.5005323099922889	-0.8122770993440346	0.7160206166654942	1.244027613011859	1.899165717445166	-0.6604236813751985
0.09399999999999997	0.999999170135382	0.996731413113382	0.02000151409840987	0.02000145615194518	0.0204815146475014	0.02223296650360505	0.02071636202356396	0.1202127466307258	0.0200003992612674	0.02000055635479991	0.02000294035857119	0.02000076508748209	0.02000315824472292	0.8878426759593835	0.02006601615672244	0.02000154174936368	0.02000130084285717	0.02002013795292014	0.3689500509944372	0.9999436789104894	0.7162413940950656	0.02000114905345267	0.02000067691045082	0.1321533301469953	0.1692517569183717	0.4153360275836241	0.02000584687944623	0.3950624882309333	0.7582909146764405	0.9999821379115864	0.02001681730597229	0.02016448975139407	0.2507313118772199	0.02295067858395314	0.5736365002783552	0.02000473283883119	0.02000790196598173	0.0002970046809533784	-0.2260449251346169	-0.06433207181375437	0.1267722230341702	0	0	0.2552458374869731	-0.02711437947712434	0.0006039202675956336	-0.01422834347600841	-0.002445699478506987	-0.02684094712394937	1.130073834204021	0.1975603745170177	-0.1309050076759923	0.148804227619486	0.09429268473975655	0.6108617428375718	-2.370133576825819	-0.1715967109033131	-0.08332207259610466	0.2738317707299099	0.2092944089671041	0.1733396573688109	2.79614486205049	-0.1151053695623529	0.07612062290488261	0.07566826959695015	0.1304672156073879	-0.1555641976149646	0.2345587027203257	0.07191609940455936	0	0	0	0	0.9999995819893346	0.9999995659580676	0.02000093225101972	0.02000088919590853	0.02000330909296659	0.02183215389020261	0.02079556247707917	0.1308421202087318	0.02000024172081055	0.02000034559583767	0.02000188822959192	0.02000047944940548	0.0200020499973271	0.999993425812283	0.02004914082320209	0.02000101833313626	0.02000084259576193	0.02001233903174471	0.4566301301839331	0.999956128378476	0.5075140809775874	0.02000071407017523	0.02000043126132423	0.09700339241575991	0.1469083665903446	0.4999873468583214	0.02000409008230311	0.4698028580995893	0.8516607606175998	0.9999902336329693	0.02001169162050961	0.02010473963229059	0.2629006534028346	0.02231624108793555	0.5568994740873785	0.02000339551800373	0.0200056137547817	-1.464606861498254	1.446763153927811	3.467051437979717	-2.977899802992448	0.4055193209017622	5.447249752653725	7.55258682253239	3.830316714503618	-2.178865648653908	-0.1084038670108246	0.803596475156898	-0.04306220233146216	-0.5089833917943645	-0.8234052127219863	0.7356593078603947	1.259678282828617	1.912519151141042	-0.659703095863349
0.09599999999999999	0.9999991897686923	0.9969624334500717	0.02000147696460894	0.0200014190821125	0.02042074146174243	0.0222636032570394	0.02078288301571686	0.1214582055640513	0.02000038911593487	0.02000054371558133	0.02000288303170523	0.02000074842564034	0.02000309912859563	0.8957404989555826	0.02006612780353508	0.02000151764546621	0.02000127713950441	0.02001962654563624	0.3764238848077999	0.9999433623018071	0.7008185299270727	0.02000112240945225	0.02000066350963549	0.1282707160460044	0.1668614329890893	0.4223677092018809	0.02000579228969075	0.4013811844436824	0.7652315928116641	0.999982492964669	0.02001664602824981	0.02016109282998427	0.2518699867383696	0.02296484393261267	0.5722541398030796	0.0200047053527783	0.02000784473893936	-0.0001712837477497616	-0.2422681722449297	-0.06406130735349716	0.14402934608367	0	0	0.2551919287572874	-0.02676585958422939	0.000574280182422648	-0.01540954249592716	-0.002499294017951978	-0.02675685868354291	1.130457979930662	0.1865095409479245	-0.1306050948295314	0.1510773559023239	0.09554092713700349	0.6373868282173829	-2.370471775056949	-0.1664547806067424	-0.08276680490500142	0.281449254528558	0.2096629536934781	0.1953514595016705	2.795906204425222	-0.123647433163986	0.07627488742971957	0.07857784071853277	0.1301513177774552	-0.1602809697023132	0.2347059274501989	0.07530280900987404	0	0	0	0	0.9999991707053857	0.999999131125857	0.0200018285591243	0.0200017423989181	0.02000639884830178	0.02375725030976907	0.02197409192120625	0.1331650107214553	0.02000048180174794	0.02000068761921687	0.02000372696786823	0.02000095275210727	0.02000402765549013	0.9999885160907613	0.02010107419680371	0.02000202992503377	0.02000167179839019	0.02002405191489177	0.4656161778741965	0.9999075538956769	0.4907850222483065	0.02000140802413171	0.02000085961218882	0.09268901953465276	0.1430853617630749	0.5092920899471373	0.02000811611252871	0.4788022131590644	0.8606552306228086	0.9999808194583224	0.0200231647103428	0.02020696046795094	0.2640661129325711	0.02454843605843785	0.5527947163202369	0.02000677461362503	0.02001116852306019	-1.466513659067212	1.562273803856866	3.484871243305847	-2.805777011398277	0.5051062063933995	5.567345464523298	7.700880424101363	3.964453266630426	-2.214528683945254	-0.1069185265928292	0.8112017290897979	-0.0447982874337456	-0.5178897141846228	-0.8350207754930401	0.7569937509356676	1.278684685262316	1.926246516489631	-0.6576912385769057
0.09799999999999999	0.9999992083917134	0.9971771330898253	0.02000144270592757	0.02000138487879173	0.02036768029593503	0.02228276291808596	0.02085275747757539	0.1229143341250372	0.02000037979454902	0.02000053214547323	0.02000283066244415	0.02000073325138738	0.02000304419199493	0.903082433304483	0.02006633786574344	0.02000149599276313	0.02000125553843201	0.02001915469645632	0.3839762707312789	0.9999429536948743	0.6854087249470244	0.02000109795857492	0.0200006513122209	0.1243376346725007	0.1643045767620751	0.4295705337757323	0.02000574218408014	0.4079194804816548	0.7723209934588928	0.999982830851381	0.02001648824308844	0.02015796689405297	0.2530096711207369	0.02297943906391585	0.5707317962075079	0.02000468054010673	0.02000779218240846	-0.0006721509527722342	-0.2586157723052999	-0.06375582056181314	0.1614872411537455	0	0	0.255138890877613	-0.02624210255780375	0.0005422922798700085	-0.01657546701194113	-0.002552741249709977	-0.02669427718259722	1.130819578998947	0.1750187079773999	-0.1303008298256905	0.1531531080718421	0.09684222908514538	0.6639073130881313	-2.370798801684513	-0.1604215330692772	-0.08219622859055678	0.2891371474755302	0.2100763868042056	0.2182210572024444	2.795649887657313	-0.1327664503329746	0.0764348571656799	0.08137177505392514	0.1298263145750761	-0.1646634642285891	0.2348598854669989	0.07864676219355432	0	0	0	0	0.9999995980660619	0.9999995747052354	0.02000088824751133	0.02000084518164406	0.02000307204288238	0.02166106020099919	0.02113237054035371	0.1374977441559284	0.0200002306222407	0.02000033278524883	0.02000183265997571	0.0200004644138868	0.02000197053554753	0.9999949248962087	0.02005182416498506	0.02000100364486036	0.020000820853848	0.02001173067569517	0.4744564545654344	0.9999512635397478	0.478323850676743	0.02000068561015451	0.02000041933235106	0.08860519126399792	0.1388885757593687	0.519058090112301	0.02000402990713814	0.488560923649356	0.8698842405672135	0.9999905717088726	0.02001149152932	0.02010071029370999	0.2652194846477644	0.0223542599615277	0.5502807611667235	0.02000337557762161	0.02000555137454703	-1.462428211788729	1.672573165101344	3.500863795187604	-2.625066607589324	0.6071333301124902	5.671958067643708	7.844735834746733	4.10546643397182	-2.245358847617917	-0.1057603997044379	0.8181863266819215	-0.04933943834801512	-0.5278548205044384	-0.846969540981645	0.7810919272936487	1.296642660355752	1.940274473541628	-0.6539034698927295
0.09999999999999999	0.9999992267852046	0.9973766518434571	0.02000140741429297	0.02000134965026076	0.0203213525987868	0.02225579061687681	0.02098656878361659	0.1247309446973217	0.02000037030279775	0.02000052048793204	0.0200027782311441	0.02000071819243709	0.02000298639535925	0.9099074667431264	0.02006690446646379	0.02000147538860395	0.02000123405126151	0.02001866941778251	0.391593959245149	0.9999421822784952	0.6702480474637915	0.02000107316162518	0.02000063923384835	0.1203868612867615	0.1615804414358255	0.4369356360604349	0.02000569241299491	0.4146655917263988	0.7795569316070388	0.9999831666503274	0.02001632890837944	0.02015479333926472	0.2541582909798257	0.02299721599196372	0.5691412316933014	0.02000465710390226	0.02000773906761855	-0.001205797434467856	-0.2750392148158172	-0.06341525406066885	0.1791016032048294	0	0	0.2550870828159202	-0.02553465007764343	0.0005079912793778794	-0.01772194366336736	-0.002606088035240974	-0.02665706058452662	1.131157781885717	0.1631186143177741	-0.1299926272320361	0.1550115986238452	0.09819649600426333	0.6903370875013136	-2.371112853414412	-0.1534767066601559	-0.08161022305976168	0.2968748558082763	0.2105363799185292	0.2419034473873582	2.795374746601136	-0.1424734626918426	0.0766002907649754	0.08404008134157157	0.1294929112455213	-0.168674972892621	0.2350204752946426	0.08193189009258708	0	0	0	0	0.9999992014619956	0.9999991474990875	0.0200017438625652	0.02000165793428633	0.0200059312184395	0.02307358882551784	0.02310955802069896	0.1429960382678773	0.0200004604904014	0.02000066310953391	0.0200036212600259	0.02000092420986245	0.02000387298820383	0.999990889365544	0.02010706944661526	0.02000200304425477	0.02000163038083731	0.02002289806707715	0.4832726896622082	0.9998964794656485	0.4679476531127852	0.02000135370193994	0.02000083708215984	0.08494461876209862	0.1347748974333026	0.5285811430347904	0.02000802114768736	0.4977728102707711	0.8791006891912658	0.999981436204753	0.02002282493852031	0.02019997325500298	0.2665754324859493	0.02462774174411896	0.5479112089467552	0.02000674655032922	0.02001105467704896	-1.451843714902551	1.777239729713631	3.523162502643804	-2.435889210792147	0.7112044065730699	5.760795538340808	7.986152462284294	4.25612065035721	-2.275203572875952	-0.1041111783525725	0.8264489672094369	-0.04940643467281643	-0.5371784938705215	-0.8589004132729394	0.8001908412795892	1.311835322512707	1.953645087140027	-0.6547062322921653
0.102	0.9999992442209057	0.9975620745336043	0.02000137492580315	0.02000131722731468	0.02028090437671218	0.02222082385632268	0.02113998631583334	0.1267621795970969	0.02000036159171121	0.02000050982207215	0.02000273037072573	0.02000070448100923	0.02000293282920405	0.9162525469088089	0.0200675320520282	0.02000145687996082	0.02000121446963866	0.020018223321212	0.3992566477611376	0.9999413210486306	0.6553540985984564	0.0200010504397881	0.02000062824727732	0.1164046364410394	0.1586712981400729	0.4444461267486076	0.02000564713251269	0.421619307399382	0.7869168148781425	0.9999834856866195	0.02001618294061752	0.02015188991407601	0.2553194274104781	0.02301668869283443	0.5674582243856257	0.02000463620680534	0.02000769048794975	-0.001772324901557849	-0.2914882456106054	-0.06303933989424812	0.1968273241928841	0	0	0.25503688023581	-0.02463526888565686	0.0004714202600454788	-0.01884478848177041	-0.002659389013187824	-0.02664912750237807	1.131471802125459	0.1508415775059306	-0.1296809417694171	0.156632577749281	0.09960345680037501	0.7165857874320992	-2.371412088842111	-0.1456024613828859	-0.08100871109640152	0.3046396037564951	0.2110445084674996	0.2663474459742949	2.795079595220786	-0.1527783117836673	0.07677092741045369	0.08657328706078218	0.1291518865045204	-0.1722787597102862	0.2351875627064976	0.08514152092666251	0	0	0	0	0.9999996126475863	0.9999995824800433	0.02000084818489417	0.02000080533094289	0.02000283906846659	0.02144805165009963	0.0219453538408155	0.1450273879895966	0.02000022047791574	0.02000032110799706	0.02000178275578372	0.02000045090565921	0.02000189650728258	0.9999958705777702	0.02005500940215077	0.02000099119437477	0.02000080121884041	0.02001119215026628	0.4917442537354555	0.9999448397702303	0.455790831453563	0.02000065993378424	0.02000040875356143	0.08061346979048031	0.1299316226024254	0.5382700969671204	0.02000398565000067	0.5079958173460501	0.8879789131462507	0.9999908708211107	0.02001132514381318	0.02009734114082112	0.2678213215504471	0.02243246398345234	0.544567750749526	0.02000336471232728	0.02000549845807453	-1.4342796239203	1.876282531347066	3.557914540214515	-2.23839590854514	0.8169045117453034	5.833593952409935	8.126123513942272	4.418586828755804	-2.309811991024129	-0.1017283928642101	0.8375731570208089	-0.03853257001176918	-0.5451308640423826	-0.8698218453665799	0.8082263137092263	1.323854346501327	1.965693618938516	-0.6646685712389158
0.104	0.999999261400221	0.9977343857339905	0.02000134177368919	0.0200012841637489	0.02024558358342132	0.02219689393816415	0.02140022461251916	0.1287341416641304	0.02000035276336821	0.02000049910166032	0.02000268263931522	0.02000069089561354	0.02000287711131998	0.9221511752003663	0.02006852517400788	0.02000143929604993	0.02000119503458624	0.02001777009102743	0.4069457776187739	0.9999399560491189	0.6405233409113444	0.0200010275300119	0.02000061740281327	0.1123927348333773	0.1555612997147749	0.4520845880947623	0.02000560229123988	0.4287812258483533	0.7943766070458459	0.9999838030385573	0.0200160341625615	0.02014890118654828	0.2564943755005376	0.02304513055058805	0.5656473729259885	0.0200046169600737	0.02000764187548016	-0.002371733019759402	-0.3079111473685673	-0.06262790105909093	0.2146185824362852	0	0	0.2549886750113675	-0.0235359917842605	0.000432630660956038	-0.01993983114468545	-0.002712706716021406	-0.02667445204728255	1.131760919455838	0.1382214834631385	-0.1293662688816636	0.1579956202719708	0.1010626557121467	0.7425592220265662	-2.371694633358986	-0.1367834533498267	-0.08039166316492678	0.3124065114483398	0.2116022393458105	0.2914957123828847	2.794763229052956	-0.1636895683652476	0.07694648789560228	0.08896248992050636	0.1288040923631892	-0.1754383322558513	0.2353609796079201	0.08825848487991853	0	0	0	0	0.9999992290846778	0.999999162316884	0.02000166849136432	0.02000158305444149	0.02000545659215417	0.02317585123487124	0.02508708610349081	0.1460443668225354	0.02000044123155211	0.02000064092339073	0.02000352756205642	0.02000089876132129	0.0200037321557706	0.9999924295530277	0.02011403929539709	0.0200019805121946	0.02000159351385596	0.02002189428535445	0.5001758517035598	0.999880514643438	0.4410568330699016	0.02000130531476284	0.02000081733509646	0.07689842890241984	0.1251694207804336	0.5476623443029744	0.02000793747191487	0.5176804221749155	0.8967662980251466	0.9999820266557307	0.02002248905239697	0.02019284249304424	0.2692385777122858	0.02480778550167145	0.5410903947665785	0.02000673060759227	0.02001095701348477	-1.409982091946906	1.970047422386646	3.593018234557764	-2.032797215135175	0.9237997031391852	5.890129987229343	8.262574459972091	4.586439352661207	-2.342697405728551	-0.09912180763448318	0.8486667085569658	-0.02765946232842419	-0.5533527013311681	-0.8810217775046071	0.817010510444552	1.335833653045164	1.977856650510645	-0.6739377230637629
0.106	0.9999992776708584	0.9978945224760231	0.02000131136350699	0.02000125384255923	0.02021474412637394	0.02219834185281776	0.02170198224935395	0.1303440600739282	0.02000034467549566	0.02000048930247762	0.02000263913712953	0.02000067853441539	0.02000282568349306	0.9276351525515761	0.02006954422331495	0.02000142351387992	0.0200011773442291	0.02001735515443119	0.4146387183224085	0.9999384616279927	0.6255232216582008	0.02000100658140181	0.02000060755141359	0.1083435513803547	0.1522311531596958	0.4598344391063674	0.02000556139858143	0.4361564880371066	0.8019076313936196	0.9999841048574383	0.02001589692857747	0.02014614011147941	0.2576843180131883	0.02307801647955526	0.5636721387982031	0.02000459990470681	0.02000759754179783	-0.003003916855043479	-0.324255070996646	-0.0621808528190874	0.2324289418529156	0	0	0.2549428746452075	-0.02222916178723636	0.0003916822269618206	-0.0210029384932474	-0.00276611167469801	-0.02673705791547813	1.132024482956414	0.1252937865627208	-0.1290491448388058	0.1590803484211637	0.1025734452415246	0.7681598990569971	-2.371958584253088	-0.1270069315068382	-0.07975910146884968	0.3201487348598523	0.2122109186831627	0.3172848330863094	2.794424427820116	-0.1752144694018815	0.07712667584574143	0.09119943028775401	0.1284504533035741	-0.1781177426512612	0.2355405231753482	0.09126523537092165	0	0	0	0	0.9999996256753135	0.999999589596815	0.02000081294383265	0.0200007703776362	0.02000259413315878	0.02189802206114368	0.02340075873447891	0.1425166264359834	0.02000021136543483	0.0200003105781595	0.02000173883989772	0.02000043890774475	0.02000182974995192	0.9999965032934346	0.02005865311718469	0.02000098079881582	0.02000078386515336	0.02001072849540471	0.5081307390628144	0.9999350664955283	0.4233818106292962	0.02000063721839101	0.02000039954761077	0.0724825022016958	0.1196419221578688	0.5572066665225378	0.0200039446103065	0.5284516176992646	0.9050629768017306	0.9999911619347305	0.02001115298393108	0.02009366426168928	0.2705310592724502	0.0225843142204411	0.5366229995762657	0.02000335870987108	0.02000545313947866	-1.379343873816557	2.05889461847739	3.615970680878558	-1.81933760147895	1.03144728027328	5.930212485041318	8.393210445054393	4.753055485386508	-2.36756852386915	-0.0966438378812506	0.856776131294172	-0.0279608374099551	-0.5636849672282481	-0.8939448324970792	0.8387205342647733	1.350553868858559	1.991466963467199	-0.672730343147307
0.108	0.9999992936594232	0.9980433352142032	0.02000128061693339	0.02000122321939615	0.0201878051791908	0.0222955430474983	0.02213502367025904	0.1314579340090593	0.02000033651942194	0.02000047948046641	0.02000259594772487	0.02000066631187459	0.0200027727041297	0.9327333376073308	0.02007093359810627	0.02000140852871537	0.02000115982607818	0.02001693846741371	0.4223173077996323	0.9999362193452639	0.6103432417907363	0.02000098558876907	0.02000059786795925	0.104293496859086	0.1486812885333095	0.4676814122572496	0.0200055207636785	0.4437338578370878	0.8094912268036697	0.9999844053265499	0.02001575540078725	0.02014323821220486	0.2588872870884773	0.02312463198162373	0.5615324788123148	0.02000458458343568	0.02000755355972728	-0.003668664913837386	-0.3404663974571644	-0.06169820384602059	0.2502114559252664	0	0	0.2548999016090941	-0.02070747779056872	0.0003486429144388225	-0.02203003729034677	-0.002819682512217749	-0.02684101164563997	1.132261914181793	0.1120955082539502	-0.1287301464337262	0.1598666789848927	0.1041349800436913	0.7932876132091141	-2.372202015979264	-0.116262841867614	-0.07911110373270169	0.3278376479636568	0.2128717598014234	0.343645451771083	2.794061958150762	-0.187358858817659	0.07731117906737081	0.09327657123013068	0.1280919649166583	-0.1802819083532445	0.2357259552149341	0.09414398167614917	0	0	0	0	0.9999992536509922	0.9999991759235511	0.02000160240239412	0.02000151768251563	0.02000493681056147	0.02467818359326988	0.02775569398588024	0.1398061639894414	0.0200004239875338	0.0200006209675119	0.0200034454588361	0.02000087621098744	0.02000360500059045	0.9999934843336029	0.0201218654495486	0.02000196143235476	0.02000156083092266	0.02002103709800589	0.5160783800472567	0.999856382616818	0.4074127102899302	0.02000126272829126	0.02000080026309804	0.06928005046154191	0.114460572654303	0.5664574208879622	0.02000785972894879	0.5383689324230773	0.9134246086089244	0.9999825921314196	0.02002214739937166	0.0201851273204647	0.2719437091212369	0.02508954201895955	0.5327037134651299	0.0200067236591059	0.02001087386111651	-1.342158913300414	2.142196059709733	3.631769924009908	-1.598328241033491	1.139409641696142	5.953699015769891	8.518023436436424	4.920146211027494	-2.389685282679803	-0.09426172983980589	0.8634665349871474	-0.03421145907296112	-0.5753954782229436	-0.908067029960289	0.8683764868912174	1.365817990399262	2.005641085765494	-0.6664106808381816
0.11	0.9999993087904161	0.998181633289387	0.02000125245636836	0.02000119518962324	0.02016428160590265	0.02241692639714439	0.0226949322787286	0.1323228349849109	0.0200003290548985	0.02000047050714228	0.02000255661726559	0.02000065519320496	0.02000272386715614	0.9374731535503152	0.02007231460491901	0.02000139505675971	0.02000114387102428	0.02001655818590572	0.4299651343173516	0.999933830409463	0.5952394819879259	0.02000096642163886	0.02000058907965142	0.1002561210473214	0.1449223410454175	0.4756076084351412	0.02000548369054581	0.451489001325719	0.817121936424269	0.9999846905673885	0.02001562519029355	0.02014056595695011	0.2600922171354142	0.02317309843276496	0.5592542762628174	0.02000457119272094	0.02000751356965395	-0.004365658047486331	-0.3564911276549945	-0.0611800571194394	0.2679187740274836	0	0	0.2548601925791025	-0.01896404100590657	0.000303588746941925	-0.02301713576172602	-0.002873506020104388	-0.02699041451630117	1.132472710284548	0.09866522105249628	-0.1284098900823698	0.1603351001969371	0.1057462122390467	0.8178400997239736	-2.372422985675488	-0.1045439281134036	-0.07844780650772774	0.3354430724315413	0.2135858315385858	0.3705024621358121	2.79367457642994	-0.2001271302677248	0.07749967108929021	0.09518717678639635	0.127729691784696	-0.1818969547693897	0.2359170018384464	0.09687683477673437	0	0	0	0	0.9999996372891395	0.9999995960798318	0.02000078144270657	0.02000073939597456	0.02000233049166968	0.02262614838051477	0.02650836964797607	0.1398103872124559	0.02000020313860486	0.02000030105063795	0.02000169994711587	0.02000042818585839	0.02000176814823532	0.9999969476394415	0.02006269483301771	0.02000097150382504	0.02000076808610206	0.0200103316474692	0.5235676027990959	0.9999214700155586	0.3961654202948665	0.02000061710661107	0.02000039153428157	0.06509486648468363	0.1087673425182007	0.5757085761063536	0.02000390568680053	0.5489723386948816	0.9216556272014977	0.9999914197482414	0.02001099140735725	0.02009017652292729	0.2730104509186274	0.02273409698414545	0.5285257096269881	0.02000335791422738	0.02000541475457908	-1.298094394461148	2.219242943216856	3.648000727546899	-1.370116196591064	1.247249030355103	5.960480675376531	8.63872609461596	5.090317084510848	-2.411961594730441	-0.09189581416797152	0.8704078554841228	-0.03986321830463749	-0.5876823488291667	-0.9225059804023367	0.8984362248545109	1.379426613305326	2.019342429089416	-0.6620643218294511
0.112	0.9999993236272252	0.9983101512859832	0.02000122406831862	0.02000116699833625	0.02014372554162941	0.0225758751834835	0.02350770149416849	0.1331074478185731	0.02000032154297539	0.02000046152065019	0.02000251762370082	0.02000064419726952	0.02000267366945153	0.9418795003032894	0.02007407000368597	0.02000138216294392	0.02000112801864412	0.02001617968542369	0.4375680094999426	0.9999304393041326	0.5803293179062938	0.02000094728311021	0.02000058045821592	0.09623170291699555	0.1409621353103942	0.483585341647429	0.02000544615305546	0.4594000752799834	0.8247916963101649	0.9999849723424766	0.02001549151418187	0.02013780335535246	0.2612869128047806	0.02322670281696916	0.5568346898627944	0.02000455971676799	0.02000747415397392	-0.005094469032006174	-0.372275279771777	-0.06062661064125691	0.28550324914236	0	0	0.2548241975913932	-0.01699240077309047	0.0002566036339777847	-0.02396034445255745	-0.002927677220870951	-0.02718939406990018	1.132656447088847	0.08504301230131969	-0.1280890304288257	0.160466968075374	0.1074058878819802	0.8417137236290066	-2.372619538830134	-0.09184581371813243	-0.07776940806279641	0.3429335328166322	0.2143540469463541	0.3977752473832982	2.793261031749107	-0.2135221702959793	0.07769181281987575	0.09692537530156342	0.1273647647611574	-0.182930570178149	0.2361133533980109	0.09944596133862656	0	0	0	0	0.9999992755956025	0.9999991883002838	0.02000154251849088	0.02000145909349569	0.02000440847578768	0.02551215031555618	0.03288029519875982	0.1400095002205432	0.02000040831604732	0.02000060281466729	0.02000337207659254	0.02000085589627936	0.02000348601549503	0.9999942393942944	0.02013047750019514	0.02000194354465103	0.02000153052942117	0.02002030450744788	0.531055469325612	0.9998232720140416	0.3841581976039867	0.02000122484232753	0.02000078530046676	0.06194320884660402	0.103394089386021	0.5844260754855326	0.02000777831393694	0.5587050220670549	0.9298842177653249	0.9999830646271165	0.02002183275592855	0.02017837839129593	0.2741551757505927	0.02526731390454199	0.5243543954917746	0.02000672686885164	0.02001080288338762	-1.247182179295454	2.290533119095997	3.664756425630821	-1.135117206441127	1.354540285765866	5.950495309165269	8.756560949078009	5.262660293517161	-2.433118516134339	-0.08939479309812211	0.8775268169997184	-0.04542223847329351	-0.6001281374398705	-0.9371761734586278	0.9288660680807116	1.394069339950172	2.032856152264663	-0.6581533364756578
0.114	0.9999993376579907	0.9984295882416782	0.02000119809644926	0.0200011412313886	0.02012577510225519	0.02272060494233452	0.02466640569818955	0.1339906676101158	0.02000031467280389	0.02000045331332444	0.02000248213337909	0.02000063419437176	0.02000262743554537	0.945976055748294	0.02007578383950289	0.02000137053807292	0.02000111356676558	0.02001583522818207	0.4451089206956366	0.9999268591904386	0.5657350465866571	0.02000092983015818	0.02000057263970862	0.09221574725538875	0.1368037047436453	0.491590741168163	0.02000541175716525	0.4674408887805954	0.8324931528767435	0.999985239188645	0.02001536868693736	0.02013526762105247	0.2624679442093224	0.02327925798899992	0.5543038137068764	0.0200045499168604	0.02000743843780467	-0.005854563046712224	-0.3877652785414369	-0.06003815790644963	0.3029170471374562	0	0	0.2547923790961127	-0.01478659802130686	0.0002077791433717006	-0.02485589652012783	-0.002982299411045592	-0.02744209603675862	1.132812782043004	0.07127041004186989	-0.1277682582525934	0.1602448239917778	0.1091125450299416	0.8648041974840532	-2.372789715094092	-0.07816703976713621	-0.07707617066907158	0.3502765311637069	0.2151771525982245	0.425377979340379	2.792820068985916	-0.2275453006139966	0.07788725431329055	0.09848618589753186	0.1269983774318489	-0.1833523711556878	0.2363146647801415	0.1018337458262418	0	0	0	0	0.9999996476281939	0.9999996020118748	0.02000075298675948	0.0200007117190773	0.02000211130390587	0.02272658387238954	0.0335879120411592	0.1433835680915099	0.02000019567455255	0.02000029239854405	0.02000166528653508	0.02000041854193497	0.02000171056229938	0.9999972706003101	0.02006707019907304	0.020000962705572	0.02000075345157867	0.02000999417581663	0.5379919655514029	0.9999024946292489	0.3770789979373883	0.02000059927600009	0.0200003845454235	0.05792737256018692	0.09749430844717262	0.5932354922421335	0.02000386807588435	0.5689862067623624	0.9379565317262777	0.9999916318520141	0.0200108475540442	0.0200871635541537	0.2751389203050089	0.02284413020787071	0.5208092839818937	0.02000336310114658	0.02000538352498232	-1.189482363108688	2.356401677113176	3.681996511256994	-0.8937817431139471	1.460860174712674	5.923709824431067	8.872625002736088	5.436237171718125	-2.451613279329203	-0.0865710004836729	0.884467008089419	-0.05157382292602072	-0.6124277149372114	-0.9521987667966899	0.9597814953793223	1.412182167795108	2.046503092945813	-0.6527768506780017
0.116	0.9999993513841641	0.9985405786441878	0.02000117198762057	0.02000111541839611	0.02011009602484661	0.02280199166415812	0.02624072455483373	0.1351867409585068	0.02000030777368586	0.02000044510416582	0.02000244701457053	0.02000062430530871	0.02000257997457747	0.9497843265892277	0.02007786755957369	0.02000135929808006	0.0200010991581852	0.02001549519078894	0.4525736821126306	0.9999218938556391	0.5516925352284467	0.02000091247050049	0.02000056499288246	0.08830558060456416	0.1324768669940223	0.499627306765235	0.02000537770533969	0.4755901945530133	0.8402130513141954	0.9999855003601996	0.02001524573322825	0.02013271608689545	0.2636378227104866	0.02333518302139972	0.5517194135282504	0.02000454258493847	0.02000740390840921	-0.006645298828194537	-0.4029083426053928	-0.05941508817753571	0.3201122615245199	0	0	0.2547652109375576	-0.01234120688461614	0.0001572142387492016	-0.02570016765944443	-0.003037484190757893	-0.02775267677195066	1.132941457018695	0.05739027987778048	-0.1274482978101872	0.159652729125466	0.1108645130854252	0.8870073280228907	-2.372931554128388	-0.06350906812399125	-0.07636842239178622	0.3574388392999957	0.2160557184621676	0.4532199681436465	2.792350431983021	-0.2421962209082501	0.0780856365597019	0.09986551852260729	0.1266317819343452	-0.1831342768770078	0.2365205559874414	0.1040229597328362	0	0	0	0	0.9999992950454918	0.9999991996278789	0.02000148842990034	0.02000140683877	0.02000410694698383	0.02480856534892591	0.04185686556058256	0.147847950295982	0.02000039412231369	0.02000058637136728	0.02000330691670662	0.02000083767370284	0.02000337432999614	0.9999947947655662	0.02013968269566405	0.02000192632387971	0.02000150230419297	0.02001968487591782	0.5449449937599216	0.9997769498798853	0.3717893389849024	0.02000119139803463	0.02000077235275339	0.05631474008449579	0.09230988914112159	0.6020014596366652	0.02000771491390295	0.5784249566915879	0.9458843512646896	0.9999834378835032	0.02002158515735838	0.02017306576519355	0.2762961516950768	0.02542567167020693	0.5178985118241711	0.02000674592430652	0.02001075004319114	-1.124743571011367	2.414886331817743	3.706468752311464	-0.6466228071789162	1.565797355286384	5.88012945210614	8.987161406807397	5.613522815990082	-2.469773949433586	-0.08332622775747184	0.8930602643766737	-0.0525090630159447	-0.6236397790634964	-0.9664151969605783	0.9841759772313254	1.429779904591185	2.059435364860587	-0.6514416787260593
0.118	0.99999936435298	0.9986437262449437	0.02000114813864761	0.02000109187009668	0.0200964114341332	0.0228599533698834	0.02835103902196264	0.1365494150979384	0.02000030147054912	0.02000043761251256	0.02000241509023301	0.0200006153146824	0.02000253629720947	0.9533247735554846	0.02007987800128899	0.02000134913168577	0.02000108601385937	0.02001518673378867	0.4599423883851582	0.9999167104326819	0.5382020027640229	0.02000089666724029	0.02000055807009227	0.08453680124208049	0.127964841580573	0.5076765307786031	0.02000534710049718	0.4838381709483616	0.8479328617454024	0.9999857470983641	0.02001513410291778	0.02013039539264037	0.2648055238273517	0.02339215239231274	0.5491075963262418	0.02000453683229295	0.02000737294286493	-0.007465930692743267	-0.4176528760106237	-0.05875788648870341	0.3370410411467893	0	0	0.2547431772433789	-0.009651373925047491	0.0001050149721739067	-0.02648969561251773	-0.003093351477636462	-0.0281252965691541	1.133042300830078	0.04344668444138235	-0.1271299033952502	0.1586766218796832	0.1126599138683602	0.9082198109112495	-2.373043101399586	-0.04787623940252662	-0.07564655819849893	0.3643868187535127	0.2169901286407307	0.4812060847790111	2.791850866855647	-0.2574729540476344	0.07828659322991084	0.1010601429050046	0.1262662839179227	-0.1822508963415286	0.2367306131135412	0.1059969414022297	0	0	0	0	0.9999996567002044	0.9999996075040497	0.02000072774031229	0.02000068745778082	0.02000210374694162	0.02252830199135513	0.04486716083714381	0.1488629829946636	0.02000018897306383	0.02000028462491439	0.02000163498803528	0.02000040998772397	0.02000165710457972	0.9999975096420674	0.02007168171447357	0.02000095429079755	0.02000073997018369	0.020009714627041	0.5511769179113158	0.999875072889376	0.3650555485523944	0.02000058374673592	0.02000037861776004	0.05291533036911537	0.08580166381760722	0.6103145353540878	0.02000384534270853	0.5887326184647546	0.9533726912491511	0.9999918054651857	0.02001074074257426	0.0200847552488477	0.2774336193004907	0.02299718495318377	0.5147639620028803	0.02000337795810111	0.02000536349835758	-1.052806547665765	2.464316214169803	3.742879916808546	-0.3941855051266501	1.668946786787564	5.819783537435026	9.099132040076316	5.796395814891776	-2.492148841296971	-0.08061022861217905	0.9043273823245388	-0.04300904185480864	-0.634088906662945	-0.9792846514224635	0.9971319064013584	1.442875403934299	2.070948257219059	-0.6585978361025943
0.12	0.9999993770011215	0.9987395790755157	0.02000112434942001	0.02000106847359505	0.02008449498524945	0.02293736730593252	0.03084899626773392	0.1378549838090113	0.02000029516698478	0.02000043014238509	0.02000238367558464	0.02000060645277137	0.02000249170448197	0.9566159844183222	0.02008224057162196	0.0200013392267281	0.0200010729177316	0.02001488579307321	0.4671967589084418	0.9999091536358652	0.5250566306672551	0.02000088105265704	0.02000055134609327	0.08084489396988789	0.1232404057663183	0.5157020310645524	0.02000531834607143	0.4921917064038366	0.8556087897038573	0.999985988049228	0.02001502441091707	0.0201280575608328	0.2659703506170875	0.02346144904198188	0.5464349604587783	0.02000453438169381	0.02000734421979092	-0.008315611261084809	-0.4319488771887563	-0.05806713341532596	0.3536557312409208	0	0	0.2547267712460842	-0.006712856449036272	5.129414360284145e-05	-0.0272211991037091	-0.003150029508391813	-0.02856411269674991	1.133115231492346	0.0294847201262235	-0.1268138552654085	0.1573046904405417	0.1144966641178523	0.9283400752316642	-2.373122413890092	-0.03127570940797875	-0.0749110404797392	0.3710867717268422	0.2179805728996204	0.5092372441009202	2.791320125389274	-0.2733717955962731	0.07848975236641799	0.1020676492631003	0.1259032368208747	-0.1806799268065459	0.2369443896386245	0.1077397848592536	0	0	0	0	0.9999993119167861	0.9999992103385446	0.02000144166820225	0.02000136212027497	0.02000444597652319	0.02523088303612152	0.05246003880158816	0.1495177848643105	0.0200003815093709	0.02000057172529844	0.02000325105293358	0.02000082170874891	0.02000327263965084	0.9999952062676901	0.0201492015829825	0.02000191008647259	0.02000147677079358	0.02001918572479863	0.5574145597551505	0.9996994850364156	0.3558461468714239	0.02000116274716556	0.02000076162111878	0.05059244749199137	0.07982014968691634	0.6181804497038992	0.02000768268787104	0.598501164651517	0.9601350397135063	0.999983767737889	0.02002139227762868	0.02016816155712586	0.2785965948113273	0.0257338401686063	0.5110914908439262	0.02000678613710997	0.02001072323701212	-0.9744559166108906	2.507210540582228	3.780607811653999	-0.1370730030344455	1.769934059519393	5.742741864836223	9.208638159891992	5.979112299515259	-2.513649978165092	-0.07741274569983574	0.9155891721633468	-0.03268858495142259	-0.6442534716511814	-0.9920239272692285	1.009332967682917	1.454399408445097	2.082015863527867	-0.6667048717695225
0.122	0.9999993889383474	0.9988286585709001	0.02000110268803041	0.0200010471979261	0.0200741124893156	0.02307692202900589	0.03374511070162758	0.1387784920280054	0.02000028941683321	0.02000042333316262	0.02000235518375212	0.02000059840620997	0.02000245076137575	0.9596756487503854	0.02008449611171343	0.02000133025129268	0.02000106098165497	0.02001461394972225	0.4743164973746549	0.9999011347122936	0.5119945931284722	0.0200008668735199	0.02000054527563466	0.07714653908247886	0.1182510300829242	0.5236669796656065	0.02000529267477381	0.5006522375860555	0.863229619087029	0.9999862158088415	0.02001492458348101	0.02012591328076779	0.2671337679759418	0.02353721153683552	0.5436551757880264	0.02000453326429906	0.02000731884497865	-0.009193395153155178	-0.4457483883137021	-0.05734350449948741	0.3699090362437462	0	0	0.254716494018262	-0.003522060830093399	-3.829081548985077e-06	-0.02789159568671349	-0.003207654823672311	-0.02907327080541212	1.133160258080421	0.01555033196039445	-0.1265009546968347	0.155527760589628	0.1163724800022913	0.947269207856443	-2.373167565641155	-0.01371737475385492	-0.07416239871541645	0.3775053446758176	0.219027039390702	0.5372109718981827	2.7907569685436	-0.2898872721820205	0.07869473798381597	0.1028864188492996	0.1255440352228221	-0.1784025677957123	0.2371614081697158	0.1092365410881456	0	0	0	0	0.9999996645074106	0.9999996127568453	0.02000070626620018	0.0200006670095434	0.02000250742441767	0.0238326398629463	0.05613125243130503	0.1444288852686224	0.02000018305709447	0.02000027774152385	0.02000160939636811	0.02000040256364543	0.02000160888404922	0.9999976873022576	0.02007635914445435	0.02000094644714289	0.02000072792514666	0.02000949406924012	0.5628465161717097	0.9998244952524244	0.3432973557583006	0.02000057060643095	0.02000037380549332	0.04632503324471739	0.07216863563953596	0.6255838250963435	0.02000383237776198	0.6090784511051405	0.9670408930060183	0.9999919674928911	0.02001064590829598	0.02008228270473666	0.2797671808910671	0.02327708225927922	0.506721656580467	0.02000340200599898	0.02000535581759211	-0.8906660475888301	2.545999494722898	3.80824882986597	0.1240810370089226	1.868401062522314	5.649102888159776	9.315275998267868	6.155598004568406	-2.52944615636252	-0.07372176648622496	0.9238945283365041	-0.0316443183005819	-0.6552090788609112	-1.005883893390138	1.032117455659261	1.467850330017987	2.093660442640315	-0.6674845867873057
0.124	0.9999994005401427	0.998911438079878	0.02000108128081815	0.02000102626136527	0.02006513835744537	0.0234156103874398	0.03686238059651149	0.1391425679639374	0.0200002836950968	0.02000041657189316	0.02000232736753941	0.02000059051313717	0.02000240919559699	0.9625198375872859	0.02008707360017727	0.02000132145865912	0.02000104912249669	0.02001435228647824	0.4812836735229756	0.9998879937590377	0.4989357947912021	0.02000085297857565	0.02000053943988707	0.07358061902491798	0.1130215093316097	0.5315795961058249	0.02000526927777191	0.5092245713122482	0.8707354564822293	0.9999864385412734	0.02001482623644617	0.0201237276761638	0.2682994295992867	0.02363513880293844	0.5407630139020277	0.02000453591342485	0.02000729646765809	-0.0100982434556716	-0.4590059503886939	-0.05658776938341815	0.3857541958810941	0	0	0.2547128531418438	-7.60804752935728e-05	-6.022958500617234e-05	-0.02849801871642406	-0.003266372236322699	-0.02965689461466644	1.133177482259254	0.001690117265314164	-0.1261920184011027	0.153339660815477	0.1182848832275067	0.9649118950734064	-2.373176653169283	0.004786202329303433	-0.07340122843488638	0.3836099505904438	0.2201293083783517	0.565022009147901	2.790160170021247	-0.3070121078431742	0.07890117163758903	0.1035156121472039	0.1251901074944149	-0.1754039274997165	0.2373811625222601	0.1104734166400651	0	0	0	0	0.9999993263077016	0.9999992205856945	0.02000140232717986	0.02000132488100627	0.02000574860807597	0.02864893856702272	0.06213779649598616	0.1405010435435091	0.02000037045419253	0.02000055885804425	0.02000320465305637	0.02000080801996527	0.02000318100207701	0.9999955126675663	0.02015873701651031	0.02000189499923964	0.02000145410373702	0.02001880150670824	0.5682887537190525	0.9995386415494922	0.3315590155299825	0.02000113884067433	0.02000075315678913	0.04594299613005483	0.06605604701125278	0.6333709583656585	0.02000766696741157	0.6191819634878305	0.9721498480147569	0.9999840811255568	0.02002121583385641	0.02016323297018317	0.2810042805956282	0.02623533521261336	0.5025680773257277	0.02000684289470969	0.02001071943612691	-0.801760242066425	2.577738199452094	3.827494382516295	0.3885841370069582	1.964042518714141	5.539022744371878	9.415835653707646	6.326466598448318	-2.542869803705037	-0.06992139445655228	0.930664944596906	-0.03739283110488017	-0.6674028600716621	-1.020673149371584	1.063189911255988	1.482022359075445	2.105663185421761	-0.6620539134048338
0.126	0.9999994114783725	0.9989883679278887	0.02000106182101774	0.02000100726096156	0.02005734520743458	0.02387018037450821	0.04028586890639414	0.1391611205362562	0.02000027848147629	0.02000041041542876	0.02000230218917785	0.02000058335480828	0.02000237104505572	0.965163848907621	0.02008951234599268	0.02000131346110499	0.02000103830945162	0.02001411688236	0.4880836924369212	0.9998740114218786	0.4861431968350494	0.02000084038927516	0.02000053418799769	0.07022070804035978	0.1075315931314387	0.5394352397694996	0.02000524882530832	0.5178846143701027	0.8781681264185256	0.9999866487248333	0.02001473744373806	0.02012173011310205	0.2694578628035234	0.0237404190231515	0.5377902982845654	0.0200045396597027	0.0200072771162562	-0.01102902923334697	-0.4716790302729165	-0.05580079052386823	0.4011451738646452	0	0	0.2547163612912553	0.003627267252311927	-0.0001177767452141111	-0.0290378331378444	-0.003326334772849524	-0.0303190727884999	1.133167099356765	-0.01204887825076563	-0.125887872156505	0.1507375109411789	0.1202312093031639	0.9811773257993512	-2.373147800720973	0.02421986107864833	-0.07262818919031275	0.3893691854666279	0.2212869473876201	0.5925629275091348	2.789528519899209	-0.3247372022563044	0.07910867400378291	0.1039551927495641	0.1248429075402155	-0.1716733923889808	0.2376031202459787	0.1114379519974147	0	0	0	0	0.9999996711809015	0.9999996177185952	0.02000068778535627	0.02000064967025927	0.02000340073393538	0.0264675993433719	0.06751961031444255	0.1384080260724771	0.02000017782443341	0.02000027166336076	0.02000158791698041	0.02000039614753565	0.02000156442723285	0.9999978201956389	0.02008093503119234	0.0200009387818456	0.02000071694012922	0.02000932526500116	0.5729885567826268	0.9997188122553491	0.3258921180646254	0.02000055958680128	0.02000037001534478	0.04290150191339952	0.05781682154272837	0.6403885228705044	0.02000383034006272	0.6294075327618741	0.9795289177745029	0.999992104026559	0.02001057322913639	0.02008003978058638	0.2819525185026747	0.02363098353085562	0.4986867300935908	0.02000343572076843	0.02000535974809833	-0.7078404591622232	2.59953165658819	3.843522692512585	0.655715209420021	2.056568797188502	5.412690410880753	9.509538180219183	6.493583813248955	-2.554213758096925	-0.06772440032431222	0.9370091757692918	-0.04538098333516527	-0.6815949333795038	-1.036281826701049	1.097074853070145	1.495266725032974	2.117524368079844	-0.6541397644730756
0.128	0.9999994220792392	0.9990598569508427	0.0200010426358358	0.02000098863313249	0.02005068944631926	0.0244263099679938	0.04401335739865111	0.1390375305934159	0.02000027330186392	0.02000040431354531	0.02000227770273721	0.02000057634558816	0.02000233226368541	0.9676215804394454	0.0200922201777558	0.02000130548858876	0.02000102751899216	0.02001389293443816	0.4947053539783999	0.9998471524896794	0.4738119413386421	0.02000082811887747	0.02000052917944365	0.06699409416003074	0.1018204505085323	0.5471909524891628	0.02000523124586051	0.5266257485495449	0.8854308929281166	0.9999868522884351	0.02001465232568031	0.02011971018357891	0.2705954637240748	0.02386129222316492	0.5347210855741856	0.02000454796233241	0.020007261527367	-0.01198454368878296	-0.4837283723583652	-0.054983521579743	0.4160368497724678	0	0	0.2547275347556606	0.007589406680562403	-0.0001763349137663976	-0.02950865055246216	-0.003387703591109509	-0.03106384425084376	1.133129399083102	-0.02561936654188448	-0.1255893440576587	0.1477219018987022	0.1222086172405065	0.9959799847553986	-2.373079165413368	0.04456590508042337	-0.07184400187179291	0.3947531960626059	0.2224993073645064	0.61972470736603	2.788860828291286	-0.3430516172537354	0.07931686652245788	0.1042059777361755	0.1245039059689397	-0.1672049361963709	0.2378267254196444	0.1121191645309987	0	0	0	0	0.9999993386459941	0.9999992302146559	0.02000136770949027	0.0200012927164541	0.02000798245832924	0.03117629234051916	0.07438568226032997	0.137769285977412	0.0200003605596831	0.02000054740012248	0.02000316513532006	0.02000079603903245	0.0200030948217257	0.9999957418254981	0.0201678110608764	0.02000187939657446	0.02000143283166293	0.02001851014355829	0.577738179990515	0.9991466345343096	0.3200767932754417	0.02000111865753074	0.02000074646468184	0.04189251791406835	0.0518875650592206	0.6470001954827331	0.02000767106135341	0.6394536533735428	0.9822104878988518	0.999984314329359	0.02002109581139983	0.02015889235478709	0.2828760750208281	0.02669250344315993	0.4941057320392856	0.02000692174961689	0.02001073966200226	-0.6089734096404699	2.614476771059983	3.861939350811121	0.9246990930630352	2.145716020140628	5.270361213501448	9.601158731492683	6.658818376966084	-2.565587941826154	-0.06494277496459518	0.9439774805520185	-0.05098786780120924	-0.6951840648223342	-1.051567153142288	1.128696217325712	1.508610537106099	2.128679275523033	-0.6484435202964407
0.13	0.9999994320639068	0.9991262940615718	0.02000102521535793	0.02000097175361277	0.02004493603105261	0.02505609030034843	0.04808669306393825	0.1388476665719048	0.02000026858458796	0.02000039876081134	0.02000225557011251	0.02000056999294257	0.02000229666178078	0.9699062634936805	0.02009475648151639	0.02000129819291242	0.0200010176673288	0.02001369234449894	0.5011349258474295	0.9998294803757066	0.4620173276750869	0.02000081702328379	0.02000052468533024	0.06379295572972386	0.09578487797470972	0.5548114221335695	0.02000521634039765	0.5354341969621966	0.8925456505970686	0.9999870437723062	0.020014576380847	0.02011787017622103	0.2717068214083245	0.02398739750207452	0.5315609551858805	0.02000455717638529	0.02000724867728263	-0.01296350296293026	-0.4951181822010916	-0.05413700536576652	0.4303852067713642	0	0	0.2547468918884331	0.01181097515745545	-0.0002357639250894601	-0.02990834357403935	-0.00345064786271873	-0.03189518226174122	1.133064765783162	-0.03897402158830261	-0.1252972575638768	0.1442968689597627	0.1242141008166874	1.009240197993971	-2.372968942238078	0.06580416262881592	-0.07104944529785698	0.3997339268539348	0.2237655200509643	0.646397207929476	2.788155929029019	-0.3619425730586507	0.07952537319687991	0.1042697209181359	0.1241745806805152	-0.1619973078403064	0.2380514017002835	0.1125076196115868	0	0	0	0	0.9999996768516545	0.9999996224312373	0.02000067171814185	0.02000063488086278	0.02000467696190413	0.02883907225603219	0.08094301599692298	0.1366898958246539	0.02000017315595237	0.02000026627018506	0.02000156983299136	0.02000039056679303	0.02000152285159278	0.9999979185884115	0.02008514372385926	0.02000093087012169	0.02000070668284731	0.02000920192544968	0.5816628869323451	0.9992704459898265	0.3169786219413152	0.02000055039212939	0.02000036709462102	0.03783657639914625	0.04208641550442847	0.6529956294362522	0.02000384151554203	0.6495330943711509	0.9894481992393229	0.9999922033925528	0.02001053421895214	0.02007815310964891	0.2836957517006421	0.02400542574855974	0.4903413116521835	0.02000348201655918	0.02000537722951978	-0.5053416657177516	2.625416587005893	3.886181866407154	1.194736879230758	2.231212603651049	5.112324971331526	9.694353607019528	6.823202084552366	-2.578916041189561	-0.06070326453135872	0.9515278665098467	-0.05109856508289021	-0.7067219874887298	-1.065734263718858	1.15511600507612	1.522942630932425	2.138800124455523	-0.6479027460526299
0.132	0.999999441708126	0.999188032377525	0.02000100813720889	0.02000095531473428	0.02004009535905054	0.02577643573398581	0.05243527047278742	0.1385890653570135	0.02000026391165306	0.02000039327455987	0.02000223419131728	0.02000056379679857	0.0200022605139944	0.9720299171307534	0.02009748581075309	0.02000129082467328	0.0200010078259607	0.02001350456107289	0.507358466160841	0.999651092488002	0.4507680140379917	0.02000080629132987	0.02000052045205965	0.06080478598182461	0.08960329645867454	0.5623135118509095	0.02000520634078078	0.5443157146735061	0.8994130687555334	0.9999872276198369	0.02001450834371157	0.020116055121751	0.2728005357281778	0.02413571407495482	0.5283620725771935	0.02000457206757139	0.02000724068945974	-0.01396455513940137	-0.5058161787513025	-0.05326237148404105	0.4441475156302291	0	0	0.2547749515114764	0.01629179934007254	-0.0002959196303736052	-0.0302350595151205	-0.003515344627463635	-0.03281697787601968	1.132973678333983	-0.05206568401442986	-0.1250124247220515	0.1404697132742202	0.1262445006177977	1.020884486111579	-2.372815368959294	0.08791204734069143	-0.07024535246131698	0.404285271619977	0.2250844961074565	0.6724695576402002	2.787412683343972	-0.3813954509920925	0.07973382254640485	0.1041492116585002	0.1238564072101496	-0.1560541244977595	0.2382765554485076	0.1125954469565901	0	0	0	0	0.9999993489899229	0.9999992394461135	0.02000133823102228	0.02000126585983013	0.02001077523162171	0.03389518738076711	0.08768417328443587	0.1360522868025447	0.02000035181971675	0.02000053733608383	0.02000313267862405	0.02000078578525886	0.02000301506908393	0.999995909110725	0.02017589061860853	0.02000186366885971	0.0200014132898204	0.02001830954807919	0.5856075058944058	0.9945675022495435	0.3125257930389492	0.02000110216253757	0.02000074156235655	0.03944927387938039	0.03825641079204764	0.6595795297702612	0.02000771808757318	0.6597980007108825	0.9894209124765738	0.9999844813981166	0.0200210677681209	0.0201556069124277	0.2847231638529722	0.02729666318137911	0.4868401835745726	0.0200070290935482	0.02001079011282862	-0.3977860618643969	2.628095287639002	3.910434527458839	1.464990583591775	2.312747948567073	4.938933913316434	9.783776810726399	6.9836351568619	-2.590883691387162	-0.05596749717653553	0.9592090246314097	-0.05119332544309244	-0.717957328532854	-1.080411273032904	1.181290424729133	1.535637599930448	2.14836976376963	-0.6472520445797797
0.134	0.9999994507799944	0.99924540776237	0.02000099266791918	0.02000094046082923	0.02003593229949051	0.02662400661029588	0.0570362320392729	0.1382390344774223	0.0200002596617995	0.02000038828966041	0.02000221492704019	0.02000055819190126	0.02000222735016868	0.9740039855616063	0.02010001258217265	0.02000128405585951	0.02000099884111018	0.02001333748007274	0.5133625724049194	0.9991639917500545	0.4401383031611728	0.02000079661845602	0.02000051667459619	0.05812795371732173	0.08326070978796288	0.5697120421161211	0.02000519912264388	0.5532594182709667	0.9059880515920007	0.9999874001355303	0.02001444928287371	0.02011440968976433	0.2738763097084514	0.02429523540010573	0.5251348502779547	0.02000458767463771	0.02000723517438674	-0.01498628714101628	-0.5157934751222202	-0.05236083354733517	0.4572825136152294	0	0	0.2548122312743892	0.0210308786644667	-0.0003566544616213729	-0.03048723301022912	-0.003581978609852553	-0.0338330229942233	1.132856709579566	-0.0648475684449553	-0.1247356400449198	0.1362506376063353	0.1282965165517445	1.030845668402434	-2.372616730871595	0.1108646219380159	-0.06943260659879164	0.4083830998033235	0.2264549239771972	0.6978304479612562	2.78662998353534	-0.4013938034303813	0.07994184980278836	0.1038483810670329	0.1235508490204721	-0.1493838400978148	0.2385015787987575	0.1123762871921697	0	0	0	0	0.9999996815168354	0.9999996269410102	0.02000065823177216	0.02000062276468205	0.02000611152128303	0.03217946903067592	0.09457381360949584	0.1345687371681654	0.02000016906772986	0.02000026158240792	0.02000155534397241	0.02000038586304751	0.02000148440389348	0.9999979885552093	0.02008863802936505	0.02000092280790723	0.02000069724990384	0.02000912462176946	0.5887149936533932	0.9889506460821504	0.312892880580748	0.02000054306832256	0.02000036510147814	0.03692616313168143	0.02851047777379706	0.665477276681316	0.0200038748039012	0.6697585693119836	0.9949683829731222	0.9999922740921146	0.02001053811557294	0.0200766131799352	0.2854516312422383	0.02451937344969951	0.4830352115977738	0.02000354342857732	0.02000541117724455	-0.2871551656070258	2.618641044560778	3.929359309040224	1.73460603397121	2.389980632239672	4.750571529693826	9.864936716121322	7.137117379456578	-2.597251747509589	-0.05364718685571306	0.9659288190130304	-0.05585099416293949	-0.732114823528495	-1.095586069018697	1.211078393420847	1.54454127758385	2.157764546355656	-0.641812864303728
0.136	0.9999994595048133	0.9992987252046132	0.02000097760227568	0.02000092611857411	0.02003248428618629	0.02756009605240002	0.06189799706984803	0.1378496902151119	0.02000025546662187	0.02000038338531185	0.02000219649133598	0.0200005527550082	0.02000219366796068	0.9758388628673602	0.02010259717850063	0.02000127707735094	0.0200009898315434	0.02001318487993816	0.5191354842161208	0.9978577817124781	0.4304032360302241	0.02000078736398698	0.02000051318437971	0.05559371053134217	0.07695371030789294	0.5769541887041758	0.02000519786717243	0.5622653600116601	0.9122520349283594	0.999987564482595	0.02001439995494637	0.02011277452926188	0.2749164376848764	0.02447689267335622	0.5218130495360599	0.02000461017569926	0.02000723585248807	-0.01602723137617644	-0.5250243800058986	-0.05143368608963547	0.4697505838087941	0	0	0.254859245988405	0.02602637335620199	-0.0004178180163222854	-0.03066359741295744	-0.003650742005714628	-0.0349469929049245	1.132714525395895	-0.07727347933225706	-0.1244676750609382	0.1316523016421035	0.1303667204831733	1.039062855390652	-2.372371365443235	0.1346346661186731	-0.06861213724063787	0.4120052291648305	0.2278752692670692	0.722368406371664	2.785806756615192	-0.4219193694968612	0.08014909927722282	0.1033723999045956	0.1232593478910166	-0.1419996479375542	0.2387258526188214	0.111845205920883	0	0	0	0	0.9999993573216223	0.9999992482385223	0.02000131361537009	0.02000124416668556	0.02001365100618985	0.03703562966677373	0.1020194390466558	0.1345909178691705	0.02000034417648032	0.02000052862807918	0.02000310712924878	0.02000077720715253	0.02000294062318194	0.9999960231054543	0.02018183766712319	0.02000184684683964	0.02000139493316385	0.02001820218583681	0.5918511099659668	0.9704379082379304	0.3159681541068408	0.02000108937080572	0.02000073850692101	0.03674028459723462	0.027409865131055	0.6706054240468189	0.02000779704044807	0.680104683012021	0.9937335010201059	0.9999845954813696	0.02002110207022775	0.02015247994112564	0.2860844671235943	0.02796761599026176	0.4779525245999201	0.02000716828197905	0.02001087607687401	-0.1733918858063883	2.601953486155934	3.949023886873313	2.002704508840276	2.46250114823084	4.547684919139217	9.943671165111894	7.285643953257614	-2.603907184616349	-0.05091025499294067	0.9726578421261416	-0.05971079518844366	-0.7458679279273548	-1.110705595324878	1.239616952729762	1.553403713561486	2.166425111613323	-0.637739106966787
0.138	0.9999994676995245	0.9993482747512945	0.0200009639839134	0.02000091319628616	0.02002953355405476	0.02863052191663194	0.0670408982934641	0.1374268217655717	0.02000025165466833	0.02000037893471295	0.02000217993145411	0.02000054784552373	0.02000216275435701	0.9775444473114727	0.02010494422552246	0.02000127061741603	0.02000098159175959	0.02001305038394646	0.5246652920314719	0.9954671921284277	0.421698139598415	0.02000077905490533	0.02000051009265114	0.05299460054230924	0.0709437791642704	0.583986264767254	0.02000519876292626	0.571327160843192	0.9181477751108271	0.9999877182381751	0.02001435827826155	0.02011128527121873	0.2759108133334124	0.024669588881442	0.5183496480068785	0.02000463312031169	0.020007238661597	-0.0170858718510344	-0.5334861643561509	-0.05048230106617984	0.4815139406673695	0	0	0.2549165059393185	0.03127559709388534	-0.0004792576658501791	-0.03076319404405022	-0.003721834228304553	-0.03616242789701452	1.132547883249841	-0.08929804626239098	-0.1242092739502057	0.1266893539328966	0.1324515687367012	1.045481400564342	-2.372077666799534	0.1591927520865883	-0.06778491637585461	0.4151313844126119	0.2293437747511227	0.7459721127664595	2.784941967909917	-0.4429520985725729	0.08035522692671601	0.1027277475151124	0.1229833146072237	-0.1339193363785166	0.2389487492399141	0.1109985931013335	0	0	0	0	0.9999996852093161	0.9999996312522479	0.02000064708581304	0.02000061313290826	0.02000748715779877	0.03619111146537952	0.1096884492581207	0.1329004234960604	0.02000016549635407	0.0200002575425422	0.02000154419105292	0.02000038196558182	0.02000144851116531	0.9999980339657463	0.02009092897652326	0.02000091417552471	0.02000068837729755	0.02000909223477228	0.5941234910803371	0.9572216580101084	0.3205263935731759	0.02000053753591417	0.02000036401105674	0.03186873278218043	0.02191282878375463	0.6749588818325575	0.02000392393095596	0.6900126224911173	0.9973439963647133	0.9999923185111711	0.0200105727482322	0.02007513975859494	0.2865733234794062	0.02511684206888023	0.4730278492290969	0.02000362157225842	0.02000546330565261	-0.05640347498333184	2.582651635396702	3.974985512518426	2.268398495487349	2.529868502396302	4.330751657422401	10.02524609326873	7.431240746756261	-2.616311594977609	-0.04548464300126728	0.9798255283755511	-0.05747844812321701	-0.7566781802625526	-1.124816670741601	1.262236534703978	1.565602430724104	2.173911827043396	-0.6406128724687014
0.14	0.9999994755419935	0.999394319824995	0.02000095084641189	0.02000090086238811	0.02002712468155789	0.02986209285161643	0.07238436244469937	0.136870612396598	0.02000024790862633	0.02000037458072968	0.02000216429644652	0.02000054312183519	0.02000213140799886	0.9791297270812568	0.02010721333845603	0.02000126387782624	0.02000097332808932	0.02001293180586607	0.529939307131692	0.9921790488560031	0.4139138008360547	0.02000077121883207	0.0200005073186783	0.05056609439742034	0.06525514768939596	0.590837564931292	0.02000520778936317	0.580440780979903	0.9237096258275486	0.9999878634295787	0.02001432953268149	0.02010981551472759	0.276873303590955	0.02489426034305448	0.514796799379608	0.02000466434924675	0.020007249032487	-0.01816064989787419	-0.5411588357260257	-0.04950812402766103	0.4925368204518018	0	0	0.2549845151901127	0.03677501271280346	-0.0005408191781087798	-0.03078537951156636	-0.003795461622078434	-0.03748271427669721	1.132357630332971	-0.1008769775387302	-0.1239611499567059	0.1213779855288507	0.1345474145587442	1.050052875147902	-2.371734090063014	0.1845073314936291	-0.06695195465961296	0.4177431751080715	0.2308584609971644	0.7685307849697207	2.78403462461459	-0.464470180672467	0.08055990301078565	0.1019222507885926	0.1227241199054993	-0.1251651283493245	0.2391696350209415	0.1098340655405374	0	0	0	0	0.9999993637521972	0.999999256715977	0.02000129391102676	0.02000122753880035	0.02001623807119134	0.04180859163567742	0.1166332616337307	0.1311607189329822	0.02000033758503833	0.02000052124031125	0.02000308849696029	0.02000077029855423	0.02000287201882361	0.9999960920784889	0.02018530449545319	0.02000182954671989	0.02000137807961941	0.02001818249089062	0.5963878266055271	0.9402734929147624	0.3232610653722865	0.02000108016194982	0.02000073730083888	0.03460060104748158	0.02210069143631557	0.6801461935703417	0.02000792617661425	0.7003415406281907	0.9960329021146328	0.9999846608612425	0.02002122121713505	0.02014980932351602	0.2873640788624652	0.02886226336287584	0.4687535018289826	0.02000734392057812	0.0200110001224321	0.06281402631520903	2.555233145629506	3.999119606347123	2.530787469950955	2.591598268021659	4.100316532898518	10.10288469189691	7.56990334179488	-2.627674191403746	-0.039630032958154	0.9866160688453905	-0.05643049685095004	-0.7675484633460418	-1.139269767965508	1.285729998524776	1.576829843692945	2.180824099027777	-0.6425890194103769
0.142	0.9999994828952794	0.9994371108999828	0.02000093901797579	0.02000088979941086	0.02002507194916354	0.0313517583789393	0.07789746468175827	0.1361538160200863	0.02000024451149697	0.02000037063905098	0.0200021503301844	0.02000053887115841	0.02000210267341417	0.9806032627860233	0.02010923836045343	0.02000125763703002	0.02000096578157443	0.02001282876905817	0.5349467352107447	0.9880772889768339	0.4068936310996794	0.02000076422171367	0.02000050489131393	0.04843679203376956	0.06012577172894283	0.5975275198613184	0.02000521915078521	0.5895929895795934	0.9289069743483065	0.9999879988296804	0.0200143081531113	0.02010848585567084	0.2778145836097305	0.02514622974327137	0.511188998791989	0.02000469571072284	0.02000726111637475	-0.01924996944362038	-0.5480249653156772	-0.04851266985276789	0.5027856778323451	0	0	0.2550637698775242	0.04252023125942595	-0.0006023473536327183	-0.03072983014894832	-0.003871837132440548	-0.03891106477669363	1.132144701088753	-0.1119673417910325	-0.1237239827337292	0.11573556118993	0.1366505206180611	1.052735140917823	-2.37133915547731	0.2105448447778023	-0.06611429760883918	0.4198241364552626	0.2324171280105234	0.7899346995630472	2.783083779267767	-0.4864500870058761	0.08076281478284886	0.1009650743450743	0.122483085782921	-0.1157635242287917	0.2393878727125802	0.1083503914171038	0	0	0	0	0.9999996879951473	0.9999996354342655	0.02000063837781297	0.02000060595740784	0.02000866387622293	0.04245193910742374	0.1243501558603878	0.1288944679617817	0.02000016244738987	0.02000025415983059	0.02000153644462389	0.02000037889668478	0.020001415713931	0.9999980586570762	0.02009202808789544	0.02000090559850526	0.02000068038655701	0.02000910165999473	0.5978185471822932	0.928261825703052	0.3258081564365525	0.02000053372850233	0.02000036382576867	0.03162369407744416	0.02054125539862395	0.6843989099184625	0.02000400349751236	0.7099349323823146	0.998346328047552	0.9999923384418307	0.02001065671590687	0.02007395411066018	0.2879652872891887	0.0260302359795562	0.4643330747745613	0.02000371851730309	0.02000553486639239	0.1832299187132979	2.514411056217813	4.013695262417937	2.788968369001865	2.647193203388633	3.856953457355019	10.16955281386668	7.697863689495427	-2.633376818563723	-0.0364777862728572	0.9915756222176575	-0.06332147243397147	-0.7824330463723029	-1.155572946516317	1.316332187746106	1.582768426913529	2.187629945016301	-0.6361947959301231
0.144	0.9999994898956593	0.999476875498666	0.02000092772407304	0.02000087937233263	0.02002341603665021	0.03298489700117808	0.08359216975527195	0.1353417380467156	0.02000024118857885	0.02000036680720736	0.02000213735036948	0.02000053481838429	0.02000207358694878	0.981972826064931	0.02011105699989149	0.02000125108551861	0.02000095822205758	0.02001274266753304	0.5396794133025106	0.9834330419833878	0.4006303211381483	0.02000075773309758	0.02000050280307286	0.04643655386691792	0.05546478683629984	0.6040068308750172	0.02000524066002492	0.5987576205332593	0.9337795007388879	0.999988125080181	0.02001430283012386	0.02010718076735144	0.2787210946743908	0.02543729869499177	0.5074827554724577	0.02000473673585425	0.02000728215447095	-0.02035220201265203	-0.5540695565883225	-0.04749751814153527	0.512229383224433	0	0	0.2551547565097168	0.0485060139586464	-0.0006636866673066709	-0.0305965441135094	-0.003951179941543185	-0.04045049878060119	1.131910114235028	-0.1225278698924332	-0.1234984162805358	0.1097803090660931	0.1387570716996688	1.05349250249989	-2.370891452317537	0.2372698546815322	-0.06527302168269683	0.4213598217994725	0.2340173578710901	0.8100758188245477	2.782088533147436	-0.5088666197598237	0.08096366913503703	0.099866675420068	0.122261477078254	-0.1057451473871359	0.2396028237057109	0.1065474327727448	0	0	0	0	0.9999993684811576	0.9999992649576063	0.02000127862723246	0.02000121537369137	0.02001834890580154	0.04718675984646781	0.1318358663580196	0.1278944883398414	0.02000033195325054	0.02000051507745116	0.02000307601623766	0.02000076489720453	0.02000280903916317	0.9999961221202868	0.02018612191007753	0.02000181219835114	0.02000136278309233	0.02001824163886668	0.5992766526647116	0.9167003820267862	0.3291848634739211	0.02000107413297778	0.02000073775818034	0.03262744842919563	0.02067741158471247	0.6881042362917591	0.02000810783586049	0.7196531380581644	0.9971928106840503	0.9999846729787428	0.02002142989335889	0.02014753589276141	0.2884674186165079	0.02999124392300574	0.459047552324919	0.02000755799531478	0.02001116452359657	0.3051727487793581	2.466091661903455	4.02651281697282	3.042034971105467	2.696156523854627	3.601299996077192	10.2324263930337	7.818481214001762	-2.638092043739832	-0.03302865201999371	0.9958126313569918	-0.07129209817466434	-0.7974176993132737	-1.172134500709847	1.347538181108486	1.587193892886833	2.193665484182155	-0.6292450898846906
0.146	0.9999994964474243	0.9995138299148851	0.02000091758323588	0.02000087005544881	0.02002200958581552	0.03470627015740839	0.0895140319317379	0.1345810385607386	0.02000023817858629	0.02000036334450944	0.02000212581354376	0.0200005311807194	0.02000204691892765	0.9832458200056757	0.02011263033344779	0.02000124499363112	0.02000095131208443	0.02001266955440939	0.5441296900181414	0.9784946252693201	0.3951772986077748	0.02000075197294892	0.02000050100571324	0.04437687037456396	0.05130880038410313	0.6102212636956174	0.02000526347745886	0.607904281942401	0.938320016656458	0.9999882422122511	0.02001430316509098	0.02010599883634314	0.2795718514353421	0.02575310592976169	0.503609797221554	0.02000477740308765	0.02000730436131282	-0.02146569149676887	-0.5592799687569157	-0.0464643081639138	0.520839415952336	0	0	0.2552579502729549	0.05472627846507	-0.0007246819112769122	-0.03038584025616337	-0.004033715059360859	-0.04210382264406154	1.131654969072905	-0.1325192819416893	-0.1232850574908847	0.1035310838883605	0.1408631878696945	1.052295967649718	-2.370389642456518	0.2646452205473823	-0.06442923007154236	0.4223379664889668	0.2356565189536058	0.8288485587315875	2.78104803953989	-0.5316929758787845	0.08116219508708367	0.09863871588090647	0.1220604933969613	-0.09514459251698237	0.2398138501784985	0.104426112412156	0	0	0	0	0.999999689962916	0.9999996394826726	0.02000063164150722	0.02000060081005667	0.02000959042923981	0.04714922873114615	0.1406580654250278	0.1280396703257299	0.02000015984125568	0.02000025135038427	0.02000153151203017	0.02000037651722981	0.02000138534845933	0.9999980645078675	0.02009177159348427	0.02000089682369427	0.02000067302080007	0.02000914914174535	0.5999074654881884	0.9104304759070641	0.3340752884687149	0.02000053141304042	0.02000036442199228	0.02752687550463604	0.02025938458237452	0.6906568969170507	0.02000410094406849	0.7284173582785364	0.9987905044591302	0.9999923307623206	0.02001077597979929	0.02007292286287895	0.2885917538869893	0.02705457242998605	0.4529396856618482	0.02000383345397886	0.02000562544591843	0.4291371822196315	2.416219431285242	4.046280124126745	3.289085207748299	2.738003833415669	3.334018952611278	10.29910505664518	7.935547995088965	-2.646421727110511	-0.02625490694820789	1.000654711280575	-0.07279077669353599	-0.8085600030442532	-1.186749082734605	1.371757935868333	1.594185431143678	2.198321417280822	-0.6301844767475963
0.148	0.9999995026456996	0.9995481706627193	0.02000090800843006	0.02000086140488378	0.02002088538506955	0.03641840401321679	0.09563000926650149	0.1339119199168148	0.0200002352499745	0.0200003600039608	0.02000211531717181	0.02000052775193832	0.02000201994433494	0.9844289634918497	0.02011388469017938	0.02000123856534575	0.02000094439342181	0.02001261438633076	0.548289962656347	0.9734558154032104	0.3904889308148409	0.02000074675271208	0.02000049956902028	0.04244980470532048	0.04759726648408082	0.6161922858041163	0.02000529728003204	0.6170031509232727	0.942561424133166	0.9999883495586508	0.02001432130574119	0.02010485120960824	0.2803739298182913	0.02610494212802591	0.4996003931042223	0.02000482869128135	0.02000733642837366	-0.02258875883412562	-0.5636458862314069	-0.04541473347329261	0.5285900563749021	0	0	0.2553738133518876	0.0611741083412185	-0.0007851788336625834	-0.03009835444940213	-0.004119672879967842	-0.04387360952551651	1.131380441208719	-0.1419046360023415	-0.1230844750745515	0.09700717781225342	0.1429649381700029	1.049123595422466	-2.369832463596633	0.2926323078338933	-0.06358404814961961	0.4227487100597351	0.2373317715801745	0.846150670416301	2.779961506885507	-0.5549008239701111	0.0813581461068284	0.09729395106058641	0.1218812612984599	-0.08400027515028213	0.2400203172019048	0.1019883991991315	0	0	0	0	0.9999993715905741	0.9999992729070888	0.02000126721199388	0.02000120717723955	0.02001995749512384	0.05059174106500336	0.1482682369259024	0.1281623517138283	0.02000032720803971	0.02000051006544044	0.02000306924021022	0.02000076089388152	0.02000275090223048	0.9999961158058563	0.02018427978694238	0.02000179474550825	0.02000134882718608	0.02001837644003084	0.6005552846854617	0.9039420201001895	0.3380159838447231	0.02000107106992571	0.02000073981298046	0.03081180066938402	0.02037465243775438	0.6941287267962296	0.02000832551950293	0.7372522529605186	0.9977714946267429	0.9999846305769072	0.02002170937941181	0.02014571015616876	0.2890652532580663	0.03120236011382151	0.4478308222422591	0.02000780567312867	0.02001136335765819	0.5545324758178871	2.359561042698921	4.069532997091504	3.529226363975894	2.772299743652381	3.05583651773324	10.36391706299971	8.047404024007429	-2.654418746458547	-0.01907102755007232	1.005912472089995	-0.07102396501603997	-0.8187830563049853	-1.2011181790883	1.391661307546922	1.601152543241694	2.201974349312878	-0.634338690520579
0.15	0.9999995084318114	0.999580084518508	0.0200008994658236	0.02000085373573609	0.0200199328914346	0.03829746700804097	0.1018441408704329	0.1331597909417822	0.02000023260536828	0.02000035699718902	0.02000210609209152	0.02000052469385179	0.02000199525044543	0.9855286580725731	0.02011491680463083	0.02000123260036726	0.02000093808499392	0.02001256997159932	0.5521510218545045	0.9684481745107892	0.3863975419756625	0.02000074216942008	0.02000049837977084	0.04086414824810329	0.04430197974348783	0.6219597499637395	0.02000533225989877	0.6260328692047702	0.9465090127785588	0.9999884486174522	0.020014344259497	0.02010382051678312	0.2811529540612834	0.02650419480714464	0.4955277294141172	0.02000487905305285	0.02000736896380515	-0.02371970668407873	-0.5671593536122618	-0.04435053608803583	0.5354585797870079	0	0	0.2555027932764047	0.0678417666565974	-0.0008450247650774983	-0.0297350325079479	-0.004209288691384113	-0.04576217779428183	1.131087777453972	-0.1506497087348216	-0.1228971988447778	0.09022818219546985	0.1450583552287364	1.043960966111942	-2.369218731970321	0.3211912485393559	-0.06273861833889842	0.4225848994781614	0.2390400758365411	0.8618842771469797	2.778828201729171	-0.5784604014858816	0.08155130214894617	0.09584610115455908	0.1217248268255446	-0.07235428145828864	0.2402215948377673	0.09923731699733468	0	0	0	0	0.9999996910791722	0.999999643404619	0.02000062714387463	0.02000059790348556	0.02001027841237955	0.05311638796160615	0.1559443451266358	0.1252318354104533	0.02000015772245229	0.02000024916562671	0.02000152986173495	0.0200003749324303	0.02000135793171402	0.9999980520544011	0.02009029212032148	0.02000088836510969	0.02000066656927296	0.02000923658760392	0.60031635875066	0.9012744246080184	0.3403282519490469	0.02000053071493318	0.02000036592159181	0.02896259800359452	0.02016793084560358	0.6970564931670903	0.02000422911889702	0.7452862409595015	0.9989854927296916	0.9999923010155686	0.02001094229574142	0.02007218574271918	0.2896282427502503	0.02852004449692042	0.4431998159418175	0.02000396607285347	0.02000573312955242	0.6805872464406355	2.290324966632692	4.091362279082202	3.76157670065331	2.798651112107695	2.767508769877998	10.41961928390791	8.151862152360454	-2.659589612592511	-0.01424938071389533	1.011052432271158	-0.06937316205474149	-0.8313580908892964	-1.215685444740734	1.410477436114373	1.604951567426203	2.205028375683708	-0.6359149349318881
0.152	0.9999995138564067	0.9996097412177849	0.02000089159445531	0.02000084682947689	0.02001917595813785	0.04037613827435779	0.1081119539311793	0.1322020615047011	0.02000023005990516	0.02000035413650519	0.02000209805818932	0.02000052187706674	0.02000197041056894	0.9865507115594345	0.02011553976376879	0.02000122633862876	0.02000093182037338	0.02001254516514796	0.5557031113387529	0.9636267389649475	0.3828292447153205	0.02000073819209874	0.02000049759589847	0.03959731131775897	0.04137802106485212	0.6275051217471462	0.0200053815954575	0.6349684010073675	0.9501864598349342	0.9999885379154059	0.0200143888673359	0.02010284352333558	0.2819160266238617	0.02696472075636007	0.491397544214676	0.02000494124807075	0.02000741233457023	-0.02485682421549168	-0.5698148665587144	-0.04327350032939825	0.5414254557859272	0	0	0.255645321294061	0.07472071222508826	-0.0009040692308292144	-0.02929712066645628	-0.004302802145860605	-0.04777156751791441	1.130778290042431	-0.1587234006771621	-0.1227237192198446	0.08321388142358754	0.1471394507704323	1.036801744594287	-2.368547344559563	0.3502812367376696	-0.06189409439129331	0.4218424543046682	0.2407782012909472	0.8759570286468158	2.777647451488543	-0.602340627482517	0.08174147147336293	0.09430972000185991	0.121592148294614	-0.06025221701722212	0.2404170602676072	0.09617697087009108	0	0	0	0	0.9999993729417413	0.9999992806567372	0.0200012606411417	0.02000120378889582	0.02002111598632117	0.05774087282145479	0.1628647887398666	0.1227070710771443	0.02000032347183186	0.02000050634025649	0.02000306944842692	0.02000075855750037	0.02000269922877564	0.999996071792454	0.0201799497805304	0.02000177816735681	0.02000133689666087	0.02001859467509405	0.6000684204847497	0.8991589534508537	0.3432014758928825	0.0200010713953124	0.02000074378433965	0.03293098511057386	0.02026834986390779	0.6997723023479967	0.02000862031460391	0.7532691677994457	0.9979901176347508	0.9999845527303337	0.02002209435081275	0.02014448973927575	0.2902689095956178	0.03298654272275963	0.4383446742453604	0.02000809172444118	0.02001159811668534	0.8071008471700549	2.211802183697279	4.11331954024329	3.985278884462065	2.816777821184492	2.469881053943058	10.46930023848361	8.249386889373335	-2.663390354112267	-0.009134915153196161	1.016619029948921	-0.06625746661050429	-0.8435602604824193	-1.229900097750238	1.427295352185873	1.606474796818329	2.207203136830814	-0.6379930975257739
0.154	0.9999995189032137	0.9996373020435314	0.02000088463875028	0.02000084078267337	0.02001853481331778	0.04292559571445842	0.1143768032196619	0.1307929240649739	0.02000022776972769	0.02000035157400782	0.02000209111607934	0.02000051938428338	0.02000194771678921	0.9875006590824196	0.02011596211239504	0.02000122052293823	0.02000092611850992	0.02001252901876779	0.55893913525699	0.9590871879617083	0.3795299428340141	0.02000073476179839	0.02000049701340594	0.03843876278381652	0.03879135449762971	0.6327435892787587	0.02000543149759506	0.6437950809725161	0.9536059518651422	0.9999886198670892	0.02001443645584185	0.02010196367028923	0.2826537292562082	0.02749958350866456	0.4871206581274688	0.02000500202042488	0.02000745568646182	-0.02599839219554924	-0.5716095419342548	-0.04218544619260066	0.5464745594999374	0	0	0.2558018107827124	0.0818016186438206	-0.0009621645379028926	-0.02878615309551519	-0.004400456673010224	-0.04990351342623495	1.130453349884978	-0.1660981727480523	-0.1225644869212539	0.07598417949681045	0.1492042325589127	1.027648362986544	-2.367817280590758	0.3798608638717366	-0.06105163474109434	0.4205208107565571	0.2425427395203651	0.8882834032632002	2.776418646941548	-0.6265092355334485	0.08192849217195303	0.09270007411724493	0.1214840894271708	-0.04774305190750537	0.240606100008357	0.09281259431342648	0	0	0	0	0.9999996913264905	0.9999996472875614	0.02000062508153476	0.02000059741324171	0.02001074881977426	0.06499750333452232	0.169579628522137	0.1144823377654252	0.02000015608912889	0.02000024759606115	0.02000153147052983	0.02000037410757457	0.02000133386829617	0.9999980194915041	0.02008744189841909	0.02000088010075777	0.02000066102690811	0.02000936642764179	0.5989839274397788	0.8992637020674704	0.3396044865951091	0.02000053165732801	0.02000036831592018	0.0284360707947373	0.02012508185029966	0.6999297056603533	0.02000439159579024	0.7606885511427784	0.9990191763212606	0.9999922578957234	0.02001114724443365	0.02007152533717089	0.2906039091930924	0.03062076659966887	0.4313275451785935	0.02000411960232154	0.02000586303768047	0.9336927939599181	2.128993487049584	4.135413863338243	4.199493247711055	2.82646808944785	2.163840679050919	10.51640539674317	8.339818890710101	-2.669635636496492	-0.002899481429259564	1.021918252453011	-0.06055671151578904	-0.8548326375315276	-1.243484122850252	1.442876607460952	1.607150926837789	2.208282928337101	-0.6427763178115061
0.156	0.9999995235792006	0.9996629136105163	0.02000087848179514	0.02000083561548361	0.02001802257166285	0.04613711754393503	0.1205667804550027	0.128613603664452	0.02000022559571762	0.02000034917865358	0.02000208548045128	0.02000051715284783	0.02000192509763609	0.9883835199792467	0.02011586505626984	0.02000121440805812	0.02000092050108153	0.02001253451345547	0.5618516053707167	0.9548327261880788	0.3760717119857972	0.02000073199882702	0.02000049686891522	0.03726918830715219	0.03650552575366618	0.6376044069608983	0.02000549814775381	0.6525040349670927	0.9567819816230323	0.9999886927747734	0.02001450603722478	0.02010110265508507	0.2833645997143777	0.02811559643073452	0.4826325813242059	0.02000507616907394	0.02000751187851789	-0.02714268838827113	-0.572543319670021	-0.04108822236245404	0.5505933777566311	0	0	0.2559726556986435	0.08907439595646165	-0.00101916633892373	-0.02820393759926684	-0.004502498845510503	-0.05215941653565027	1.130114379087992	-0.1727504751825822	-0.1224199127926255	0.06855903987195375	0.1512487225042173	1.016512718906063	-2.367027602455424	0.4098884587309986	-0.0602123950958026	0.4186233795487068	0.2443301188841188	0.8987860402057199	2.775141244477471	-0.6509329165493978	0.08211223349349454	0.09103303070233186	0.1214014127757342	-0.03487894492427213	0.2407881122083938	0.08915060062308246	0	0	0	0	0.9999993725512644	0.9999992884688892	0.02000125924139748	0.02000120547359022	0.02002185301991256	0.07399856950844197	0.175157772062125	0.105143434421517	0.02000032071115176	0.02000050383342965	0.0200030760285277	0.020000757665726	0.02000265501102768	0.9999959847510141	0.02017267980474605	0.02000176184971811	0.02000132681563897	0.02001890126991593	0.5978719174357411	0.8981254552694395	0.3328238611717284	0.0200010749877786	0.02000074948024056	0.030468860187427	0.02022093903018397	0.6999946995110582	0.02000898241996036	0.7681492637130253	0.9979135567524291	0.999984460936674	0.02002253388607025	0.02014302618095634	0.2911371707618829	0.0353679010522293	0.4244170264999854	0.02000842276186693	0.02001188590476356	1.058561765511347	2.044640324735533	4.144995151341581	4.40341500928914	2.827668522396743	1.850389823954405	10.55942767736313	8.416664855020656	-2.675025920670758	0.003377187504709731	1.02387358899687	-0.06332020297661083	-0.867733675872019	-1.25819877923509	1.469583491668624	1.607445219614489	2.2089876627036	-0.6399136494614774
0.158	0.9999995279112213	0.9996867151760678	0.02000087311972397	0.02000083118216614	0.02001758744229642	0.04987615204982493	0.1266948686414453	0.1258642389721824	0.02000022364880523	0.02000034704652773	0.02000208076047222	0.02000051520016133	0.02000190448616744	0.9892040801314848	0.02011561800659022	0.02000120873639261	0.0200009154042159	0.02001254655127296	0.5644377370753766	0.9509802214337888	0.3724391966533252	0.02000072969291861	0.020000496879744	0.03616917577818447	0.03448915336323792	0.6421103500500166	0.0200055647360648	0.6610542343375502	0.9597323686999852	0.9999887590370735	0.02001457724775559	0.02010033190042713	0.2840477772535442	0.02882908576541593	0.4779923481322734	0.02000514823975741	0.02000756736428662	-0.02828799345413113	-0.5726191661976685	-0.0399836987702203	0.553773189064848	0	0	0.2561582290774495	0.09652821644809551	-0.001074934161252326	-0.02755253953210895	-0.004609177678321322	-0.05454031594101028	1.129762842517015	-0.1786611235334627	-0.1222903677411814	0.06095842696350871	0.1532689763590984	1.003416790675185	-2.366177455861319	0.4403223987078627	-0.05937751997858257	0.4161579580231725	0.2461366223435559	0.9073969976531641	2.773814768012012	-0.6755774671604753	0.08229259693316821	0.08932495826815236	0.121344773583756	-0.02171501582434524	0.2409625090631822	0.08519862337628928	0	0	0	0	0.9999996907661071	0.9999996511340083	0.02000062523963356	0.02000059912539097	0.0200110414474872	0.08006124417666136	0.1820371981407923	0.09974820875720948	0.02000015490078265	0.0200002465965247	0.02000153607986615	0.02000037396818316	0.02000131303955578	0.9999979658132278	0.02008355891860518	0.02000087213159914	0.02000065637192534	0.02000953702250916	0.5960449176969124	0.9025820002268462	0.3297533520296796	0.02000053411457638	0.02000037154209501	0.02745143323367991	0.02009839752283669	0.7001196032257123	0.02000459037012017	0.7741242456895909	0.9989283949460933	0.9999921927056654	0.02001139615616598	0.02007105712356872	0.291379509843568	0.03334025867930618	0.4186402530438634	0.0200042937471556	0.02000601518509058	1.180214927460466	1.959514836738007	4.133397518008659	4.596261396028955	2.820398450298018	1.530570459005342	10.59794966035331	8.474965088042417	-2.671459070775449	0.01040186657632269	1.02097184298602	-0.08404698979475386	-0.8819303676292648	-1.275834333442845	1.515899964622475	1.607570597652711	2.209843241658074	-0.6216436848385098
0.16	0.9999995318711307	0.9997088333733989	0.02000086856019487	0.02000082763774101	0.02001723709996204	0.05377387587892649	0.1328228460574651	0.1229254449008251	0.02000022182300585	0.02000034509256578	0.02000207740472524	0.02000051352025562	0.02000188397624631	0.989966676777137	0.02011485372171352	0.02000120278731539	0.02000091040529205	0.02001258122004478	0.5666974170859198	0.9477820716843185	0.3690205378741366	0.02000072808324298	0.02000049735362117	0.03531031048411506	0.03271165246811365	0.646324501129615	0.02000565070355048	0.6693954787619635	0.9624648993439537	0.9999888142693825	0.0200146756914569	0.02009963788273252	0.2846959839808671	0.02961222772622159	0.4732810868803562	0.0200052346368005	0.02000763632753274	-0.02943259713802959	-0.5718432306401433	-0.03887375888816177	0.5560091996834482	0	0	0.2563588815840814	0.1041515448499993	-0.001129331907677591	-0.02683426486296889	-0.004720743883117052	-0.05704686369732825	1.129400238810028	-0.1838155849493959	-0.1221761827970063	0.05320223567411392	0.1552611042699223	0.9883930722323295	-2.365266069510593	0.4711213637356622	-0.05854813368515738	0.4131370339096372	0.2479584072407548	0.914058825697839	2.772438810648342	-0.7004079372049201	0.0824695171508241	0.08759263168189316	0.1213147141108331	-0.008309050884554693	0.2411287192698101	0.08096553066010001	0	0	0	0	0.9999993706947133	0.9999992959676457	0.02000126108829724	0.02000121053057154	0.02002231101003905	0.08459369068254298	0.1885129946353996	0.09624933854485834	0.02000031871446901	0.02000050235997277	0.02000308795734806	0.02000075803322586	0.02000261537949401	0.9999958566447531	0.02016410763985583	0.02000174616124738	0.02000131815616798	0.02001927972351909	0.5942438400939768	0.9089443640694796	0.3310769073017631	0.02000108128175842	0.02000075675510683	0.03220674907892951	0.02018142184447929	0.7010527965849997	0.02000941910105343	0.7798619757716367	0.997628936459101	0.9999842816152774	0.0200231027055241	0.02014268555663808	0.2917059135179404	0.03793614674487338	0.4135207523276086	0.02000879127194094	0.02001220793646072	1.300349433781644	1.868480173640136	4.120715854991927	4.777287966381331	2.804803317531563	1.205509458474355	10.63161482076895	8.525023665973276	-2.667164118146512	0.01727945728894844	1.017608477665679	-0.1042810457633927	-0.896027909019278	-1.292995922662097	1.561299475181592	1.606415141878879	2.209766511173787	-0.6034039167322695
0.162	0.9999995355210417	0.9997293884467328	0.02000086464407838	0.02000082467805593	0.02001693858806974	0.05748953258641035	0.1390076762674118	0.120204595935857	0.02000022019460242	0.02000034336637693	0.02000207477612413	0.02000051207344681	0.02000186527805793	0.990675447771994	0.02011399963415374	0.02000119726700016	0.02000090587021915	0.02001262017126214	0.5686307411922412	0.9454733066205155	0.3661946020308999	0.02000072683676148	0.02000049793601091	0.0348698930152619	0.03114735424503621	0.6503049702205487	0.02000573582455265	0.6774794895064303	0.9650001524672642	0.9999888628418097	0.02001477534541375	0.02009903896873391	0.2852985303073907	0.03047949815105246	0.4685744146607863	0.02000531823511911	0.02000770369795136	-0.03057480469912335	-0.5702248771219374	-0.0377602918022281	0.5573005917046417	0	0	0.2565749401389843	0.111932175917158	-0.001182228317839715	-0.02605164278719155	-0.004837449072759956	-0.05967930757080232	1.129028090917383	-0.1882040840827028	-0.1220776493611031	0.04531018836996416	0.1572212919452267	0.971484622712428	-2.364292754318732	0.502244470235227	-0.05772533077499743	0.4095778531725193	0.2497915271246177	0.9187252325431529	2.771013036011061	-0.7253887696260528	0.08264296267587933	0.08585313615999578	0.1213116587472767	0.005278913297389685	0.2412861904594116	0.07646138201410067	0	0	0	0	0.9999996894882627	0.9999996548023808	0.02000062678600135	0.02000060232531175	0.02001121671747436	0.08571422892928747	0.1964216607239573	0.09767180788369997	0.02000015407129762	0.02000024609489071	0.02000154317648244	0.02000037441835421	0.02000129422613581	0.9999978902392105	0.02007908063968214	0.02000086438914564	0.02000065231938541	0.02000974288126265	0.5917456503658541	0.9207495171845702	0.3364077182550307	0.0200005378546634	0.02000037552775005	0.03209887216041599	0.02007984722661964	0.7019566152150397	0.02000483014806759	0.7840974419393232	0.9987144181566483	0.9999920780394966	0.02001171948666294	0.02007118035723311	0.2916478760546929	0.03618555174302215	0.4094672984884325	0.02000448786517176	0.02000618551269043	1.420812411612012	1.766722460250841	4.126623645272129	4.945775601000388	2.781075876799526	0.8763452684914539	10.66020107347708	8.577065332194209	-2.670387114896847	0.02361459946804432	1.018151841403375	-0.1060253222940854	-0.9082575979261842	-1.306500995460355	1.585872860396948	1.602769090092355	2.207788884482421	-0.6005828264801811
0.164	0.9999995387960053	0.9997484897789153	0.02000086153256532	0.02000082261516671	0.02001669382349031	0.06090830324675903	0.1452772282352771	0.1178511061685672	0.02000021869262405	0.02000034182943137	0.02000207355712972	0.02000051090666193	0.02000184673507275	0.9913341400213496	0.02011263725085242	0.0200011914848628	0.02000090144459215	0.02001268296111385	0.5702381878243725	0.9441039758407374	0.3638800771871868	0.02000072631351075	0.02000049900240944	0.0347951000113388	0.02977127205421464	0.6540435987095679	0.02000584412209249	0.6852788911108951	0.9673357449713607	0.9999888983180423	0.02001490884403611	0.02009856791915713	0.2858513113150178	0.03139759580593201	0.4639044000673068	0.02000541745929388	0.02000778569408664	-0.03171294331664707	-0.567776623252398	-0.03664518425644532	0.5576505059986455	0	0	0.2568067066139724	0.1198572774406039	-0.001233497399672494	-0.0252074083510266	-0.004959544941508165	-0.06243748015625537	1.128647936575405	-0.1918215723352066	-0.1219950196555205	0.03730170536471049	0.1591458216571029	0.9527448217856253	-2.363256902475723	0.5336513168705906	-0.05691016660453507	0.405502304208447	0.2516319544625024	0.9213614385493382	2.76953717933972	-0.7504839366440459	0.08281293644580055	0.08412377078778456	0.121335909932116	0.0189871004069229	0.2414343915171814	0.07169734152359701	0	0	0	0	0.9999993673937559	0.9999993032297295	0.0200012658593704	0.02000121865859212	0.02002255600676658	0.08744108291728385	0.2036287661973406	0.09798108640863541	0.02000031743801167	0.02000050187193564	0.02000310477953746	0.02000075952593204	0.02000258041488377	0.999995680127625	0.0201544617254508	0.02000173101966228	0.02000131080047038	0.02001973090471034	0.5892852822068818	0.930951357004859	0.3381957215698749	0.02000109011746857	0.02000076550141129	0.03724477000182021	0.02015256974483789	0.7023973805691699	0.02000995231513339	0.7884393183538706	0.9970335540876052	0.9999840084974111	0.02002383191856968	0.02014348705755046	0.2917682480635845	0.04052284073248028	0.4053409623559199	0.02000920318579824	0.02001257171555533	1.53999674604228	1.657132964133221	4.140139980230847	5.101050231263592	2.749454679712328	0.5442274160930114	10.68451605604635	8.625030261666259	-2.672934156433045	0.0299501982047118	1.019826628803151	-0.100755019587969	-0.9189058067436853	-1.318093914525631	1.600584580309015	1.596336268042584	2.204483796861395	-0.6048059964185574
0.166	0.9999995417907445	0.9997662411983903	0.02000085897117006	0.02000082103804358	0.02001648258113439	0.06427572987774756	0.1515467718917549	0.1155635384798354	0.02000021736432201	0.02000034048932276	0.02000207291107372	0.02000050993233251	0.02000182990831737	0.9919463311703123	0.02011123938057249	0.0200011861269813	0.02000089744875624	0.02001274821681277	0.571516484990119	0.9436299843777427	0.3616509713999719	0.02000072607557437	0.02000050013418873	0.03500255368027646	0.02856240842252629	0.6574817230381603	0.02000595097213069	0.6927913382063471	0.9694942733006087	0.9999889279716925	0.02001504171646048	0.02009817345715379	0.2863528802680477	0.03240961283876359	0.4592161229643577	0.02000551321955408	0.02000786549277731	-0.03284536819147039	-0.5645139607965945	-0.03553031284449081	0.557065944702302	0	0	0.2570544566343312	0.1279134399905764	-0.001283018821806151	-0.0243044855435918	-0.005087282431792943	-0.06532079655877002	1.128261319079053	-0.1946675240487519	-0.1219285075135295	0.0291957396231223	0.1610310921886395	0.9322367499557823	-2.362157986552446	0.5653019226368374	-0.05610364843628911	0.4009365633096451	0.2534756036211492	0.9219441306957669	2.768011048280149	-0.7756570741604124	0.08297947612265913	0.08242195215912912	0.1213876453831994	0.03275262811934013	0.2415728146306419	0.06668553492683908	0	0	0	0	0.999999687425392	0.9999996584962754	0.02000063034734696	0.02000060753570461	0.02001127988910195	0.09179405709919501	0.210190492664129	0.09470833656003037	0.02000015364504789	0.02000024611144305	0.02000155299494442	0.02000037544683691	0.02000127879568187	0.9999977859159956	0.02007407794389335	0.0200008569890897	0.02000064911800581	0.0200099899111254	0.5860346883976113	0.9435921542790533	0.3348496770486902	0.02000054300014085	0.02000038027528002	0.03650566631003969	0.02006566937475484	0.7012686109018064	0.02000512097019104	0.7919675820738817	0.9982025452142119	0.9999919363490617	0.02001210604263657	0.02007157133274984	0.2915701039860215	0.03941585105044734	0.3999444261919908	0.02000470452330148	0.02000637997137479	1.655777877122097	1.543768649016025	4.1468191524579	5.242469208902545	2.71019730302437	0.2102877068222675	10.70403881145288	8.661422721155683	-2.670327659899564	0.0368971692861078	1.019779608198641	-0.1015864694778491	-0.9289810323998793	-1.330051536832824	1.619946023753495	1.587417855719586	2.200496615236083	-0.6049712273392375
0.168	0.9999995443975549	0.9997827371986058	0.02000085734230486	0.02000082047794345	0.02001629962986291	0.06770256590461482	0.1577826977019635	0.1131868388659978	0.02000021617905435	0.02000033935756051	0.02000207379204328	0.02000050925243268	0.02000181350761494	0.9925152569809516	0.02010933696587906	0.02000118052582732	0.02000089361262094	0.0200128397676264	0.5724636748939547	0.9440654219273349	0.3593747761971872	0.02000072662493882	0.02000050178047574	0.03540292717460114	0.02750050579422786	0.6605902170538824	0.02000608461845267	0.70000784424964	0.9714518709158382	0.9999889449891296	0.02001521008298975	0.02009787920201727	0.2867999303851773	0.03348170903863475	0.4544614034920295	0.02000562596089217	0.02000796167032586	-0.03397046832128515	-0.5604551321497765	-0.03441753638962545	0.5555576372944817	0	0	0.2573184384694864	0.1360867302439204	-0.001330678277047252	-0.02334597080204799	-0.005220910899167103	-0.06832825607271317	1.127869778451654	-0.1967456530148257	-0.1218782894651142	0.02101059515723392	0.1628736376170781	0.9100323994642044	-2.36099555873045	0.5971566237226588	-0.05530672722511628	0.3959106285388945	0.2553183536766978	0.9204612396449215	2.766434523437573	-0.8008716195821122	0.0831426542465568	0.0807651205672813	0.1214669164731236	0.04651221075799999	0.2417009770775194	0.06143888198305274	0	0	0	0	0.9999993624154302	0.9999993107058517	0.02000127534368986	0.02000123143493697	0.0200225768120909	0.09556640287671728	0.2166024689058404	0.09188940788677118	0.02000031702192683	0.02000050245528895	0.02000312740588631	0.0200007621892417	0.02000255343553238	0.9999954366297763	0.02014378733460486	0.02000171649349639	0.02000130531041988	0.02002027314825001	0.5828458397703906	0.9557894239612215	0.3326623217103143	0.02000110197383975	0.02000077582422256	0.04078607621998609	0.0201271997214751	0.7001807370242618	0.02001058567037444	0.795462121728663	0.9956521966617788	0.9999837105469271	0.02002465337373932	0.02014426500874153	0.2915150912321924	0.0435613404084154	0.3945087372239113	0.02000966064432158	0.02001298780264747	1.768027854200348	1.427318366894126	4.149097618191167	5.369452761577303	2.663569771495897	-0.1243717820792574	10.71869636388029	8.687658670496564	-2.666856004568657	0.04327578761110721	1.018090214352398	-0.1051921724479445	-0.9394703061948367	-1.341941897145098	1.64147924826619	1.578549218505979	2.195877559906332	-0.6029115340499561
0.17	0.9999995467519048	0.9997980674153877	0.02000085616367264	0.02000082030263156	0.0200161383146675	0.07119230502637905	0.1639710334159008	0.1107137264925309	0.02000021514406315	0.0200003383924788	0.02000207509499196	0.02000050872586978	0.02000179870396923	0.9930440113173747	0.02010745129064578	0.02000117533142553	0.02000089016421083	0.02001293207603777	0.5730808007779116	0.9455641420190842	0.3571444241671232	0.02000072738521167	0.02000050345083696	0.03605470479569046	0.02656895627175436	0.6633689753470955	0.02000621603166261	0.706914114388047	0.9732359410656634	0.9999889570105072	0.02001537577598321	0.02009764357543534	0.2871931873699772	0.03465691115273581	0.4496478125145232	0.02000573453447113	0.02000805491642876	-0.03508667173693641	-0.5556209096418723	-0.03330868866413689	0.5531398922465128	0	0	0.2575988720487112	0.1443627469382934	-0.001376367809260788	-0.02233511710180942	-0.005360677285319689	-0.0714584456886083	1.127474843341163	-0.1980635949447903	-0.1218445062520678	0.01276373896542573	0.1646701441342684	0.8862118200459534	-2.35976925029916	0.6291759710589134	-0.05452029058209316	0.3904578026239424	0.2571560705395565	0.9169116557211884	2.764807558607804	-0.8260909602981238	0.08330257818441442	0.07917065242717412	0.1215736482839013	0.06020291856543693	0.2418184226087171	0.05597092057039822	0	0	0	0	0.9999996845321191	0.9999996622716089	0.02000063607906021	0.02000061493530006	0.02001124441971875	0.1001654199494257	0.2227997488866403	0.08822900659592366	0.02000015362509104	0.02000024663956024	0.02000156559814991	0.02000037702100121	0.02000126712439431	0.9999976439452513	0.02006867753575487	0.02000084976160495	0.02000064673608916	0.02001028343252455	0.5789463631189152	0.9736015284962947	0.3311761305521211	0.0200005496256604	0.02000038579278684	0.04112485390477461	0.02005433095173906	0.6983247145392589	0.02000547391693513	0.7979740897811685	0.9969101143285616	0.9999917750333853	0.02001255252669228	0.0200720770800473	0.2912394035756029	0.04311966550617524	0.3892459402034618	0.02000494610618906	0.02000660069576185	1.876954060199038	1.307859882980025	4.15171085534412	5.481462557332506	2.609855775190469	-0.4586723884655138	10.7296252868947	8.706119199430795	-2.663656718188539	0.05009546179898121	1.016280218991434	-0.1069600204054939	-0.9489894763503847	-1.352704887711192	1.660602527888994	1.571591585075227	2.190558264855974	-0.6023196005611795
0.172	0.9999995487049779	0.9998123134827119	0.02000085600975524	0.02000082123968211	0.02001598730320988	0.07477171998562196	0.1701032230735532	0.1080936482314851	0.02000021426475159	0.02000033765101816	0.02000207802354036	0.0200005085018364	0.02000178454888357	0.9935353872913105	0.02010508948273444	0.02000116988644319	0.02000088690444647	0.02001305338332776	0.5733674546166686	0.9479838971168369	0.3549389161188423	0.02000072899284043	0.02000050566292285	0.03687910384812591	0.02575155446916711	0.6658044629088071	0.02000638199879168	0.7135012297452648	0.9747899845558505	0.9999889558066054	0.02001558336090387	0.02009752260736121	0.2875393051901892	0.0359019921175355	0.4447998435730411	0.02000586218978583	0.02000816644804246	-0.03619245038207988	-0.5500343960892889	-0.0322055713596009	0.5498304501772135	0	0	0.2578959480746809	0.1527266781304882	-0.001419986112575059	-0.02127531812745168	-0.005506825296584905	-0.07470954359903816	1.127078023441768	-0.1986326010777983	-0.1218272646610294	0.004471617589048195	0.1664174654446372	0.8608622941041612	-2.358478771295637	0.6613206553995473	-0.05374515659803365	0.3846141917568494	0.2589846286617478	0.9113049879486648	2.763130180742992	-0.8512785912015804	0.08345938992105317	0.07765576993255351	0.1217076409952443	0.07376296437716284	0.2419247225366342	0.05029563676323997	0	0	0	0	0.9999993557789378	0.9999993183550725	0.02000128903747967	0.02000124850826261	0.0200224157311209	0.1045013094112674	0.2288946614057901	0.08439288217343273	0.02000031739053957	0.02000050402795765	0.02000315547413582	0.02000076587495602	0.02000253398757979	0.9999951072734092	0.02013258075090275	0.02000170217980968	0.02000130136860288	0.02002091182127177	0.5750839310289309	0.9849029525665097	0.3288976325718596	0.02000111676730798	0.02000078765051521	0.04490948081945996	0.02010575029324615	0.6962285514457862	0.02001138963811361	0.8005416216133634	0.9927010765291414	0.9999833606776052	0.02002564061904739	0.0201455860981719	0.2912131853369383	0.0471016388496454	0.3842913854209148	0.02001017662392701	0.02001346063802822	1.98185616586759	1.186542553845089	4.15172836000609	5.578044388390079	2.549368875482346	-0.791550028457616	10.73685298742225	8.71516284727973	-2.660001817453885	0.05665445503555905	1.013061015884886	-0.1093427961563984	-0.9585430902671678	-1.362932653742108	1.680112402439194	1.562797717371621	2.184337968696683	-0.6013220265651013
0.174	0.999999550431834	0.99982555278066	0.02000085620945694	0.02000082246456824	0.02001585042628585	0.07843125242747502	0.1761623618230371	0.1053213522698468	0.02000021351370588	0.02000033704768042	0.02000208123144527	0.02000050839471496	0.02000177186928538	0.993992061131314	0.02010279558185354	0.02000116483329606	0.02000088399226831	0.02001317377734747	0.5733250737985529	0.9511114636829975	0.3528923278437314	0.02000073074042484	0.02000050785951215	0.03793064827911408	0.02503529180842056	0.667899951234785	0.02000654612441159	0.7197628977258562	0.9761259884019006	0.9999889502641444	0.02001578757285782	0.020097451366521	0.2878455735039477	0.03726523146701224	0.4399652498856088	0.02000598511407052	0.02000827435454338	-0.03728632460419153	-0.5437208756068952	-0.03110994737012227	0.5456503541158255	0	0	0.2582098272676865	0.1611633593144659	-0.001461438794702249	-0.02017009205261657	-0.005659594588383296	-0.07807932100961723	1.126680802552549	-0.1984672928612727	-0.1218266397557876	-0.003850508127109784	0.1681126364275493	0.8340776491106198	-2.357123910242345	0.6935515019710515	-0.05298206872239365	0.378418294371966	0.2607999323619961	0.9036614913395172	2.761402489544815	-0.8763982849292017	0.08361326564045866	0.07623743676478094	0.1218685730771675	0.08713250608732383	0.2420194764612064	0.0444273181045884	0	0	0	0	0.9999996807880008	0.9999996661241983	0.02000064393563028	0.02000062452935613	0.02001112852307562	0.1090697854245111	0.2346424657501618	0.08051226208766461	0.0200001540051304	0.02000024766784512	0.02000158099073407	0.02000037910834119	0.02000125926127676	0.999997452426643	0.02006309757395894	0.02000084262702185	0.02000064511746038	0.02001062718226292	0.570561151220944	0.9977442853515206	0.3310931530355996	0.02000055776151841	0.02000039208339983	0.04653388693079681	0.02004553556301891	0.6938375400920183	0.02000592948549815	0.8021754685359369	0.9935439814489875	0.9999915871643621	0.02001309575420989	0.02007289409183215	0.2910041450478033	0.04740444895176071	0.3801765452213688	0.02000521813242214	0.0200068503025416	2.081990322601493	1.064052623253087	4.146013294143123	5.658794267886111	2.482453423815386	-1.121953981668116	10.74060647368079	8.712824760552728	-2.653046413466885	0.06397241942794743	1.008160106075869	-0.1155246422142676	-0.9675050043525187	-1.373181466866978	1.70314405183279	1.548498140720278	2.177037107594777	-0.5976464017223803
0.176	0.9999995517395472	0.9998378558345512	0.02000085752396406	0.02000082490471831	0.02001571222776261	0.08212754794890109	0.1821514894828949	0.1024531094555654	0.02000021293415504	0.02000033668662157	0.02000208618749072	0.02000050860300902	0.0200017600387692	0.9944164422258921	0.02010006735708855	0.02000115951479656	0.02000088129004844	0.0200133263347048	0.5729560500994386	0.9545105780357825	0.351259205383784	0.02000073340901909	0.0200005106340441	0.03928679801258377	0.02440736108450364	0.6696814152264161	0.02000675520656697	0.7256849583552141	0.9771694335741864	0.9999889308485223	0.02001604184652058	0.02009751925127913	0.2881168364210355	0.03870294854639479	0.4351815579925128	0.02000612904195022	0.02000840218369014	-0.03836686739734065	-0.53670768663979	-0.03002353429794833	0.5406238266301517	0	0	0.2585406397116604	0.1696573325333344	-0.00150063861134317	-0.01902306462547112	-0.005819219952834866	-0.08156514347250821	1.126284632020987	-0.1975854640881824	-0.1218426773806852	-0.01218871130862404	0.169752885692072	0.8059576718626991	-2.355704533852024	0.725829515830251	-0.05223169128752321	0.3719106657361956	0.2625979371260556	0.8940121159848571	2.759624656757298	-0.9014142692882434	0.08376441510306887	0.07493223311287574	0.1220560058776611	0.1002544541095895	0.2421023127569094	0.03838042503562526	0	0	0	0	0.9999993473823431	0.9999993260900106	0.02000130689907524	0.02000126999379246	0.0200221214373082	0.1128937095588117	0.2405606322194482	0.07731126275567773	0.02000031857477453	0.0200005066163695	0.02000318927159261	0.02000077060139453	0.02000252192852041	0.9999946628008168	0.02012120938392212	0.02000168791723207	0.02000129883307175	0.02002165620173036	0.5661009643646693	0.9988483626976242	0.3349884841940589	0.02000113468909006	0.02000080109657531	0.05202229917389214	0.0200885633160923	0.6916956709743557	0.02001242193494673	0.8036887269149383	0.9870863515226291	0.999982957363489	0.02002683279022572	0.02014761765977556	0.2910165106982238	0.05111457554996118	0.3762541578296567	0.02001075139773058	0.02001398842598123	2.177512128573301	0.9380406424428301	4.138168904644492	5.723408706398202	2.409510738325281	-1.448825381821293	10.73905850850856	8.700914227641221	-2.64565489549918	0.07111171009075512	1.00243394613557	-0.1218289261814747	-0.9764628692672982	-1.383215376522628	1.725615242272243	1.530577448129882	2.168803585402838	-0.5929702027803575
0.178	0.9999995528464273	0.9998492894422003	0.0200008590878728	0.02000082753034651	0.0200155841348458	0.08580363179686978	0.1880691301484784	0.09955469496575492	0.02000021246113825	0.02000033643559068	0.02000209127876748	0.02000050889275937	0.02000174953908791	0.9948108467308867	0.02009745659786668	0.02000115457042408	0.02000087889086138	0.02001347624984219	0.5722653671617866	0.9576737976032836	0.3502960801455446	0.02000073614614285	0.02000051335372863	0.04103105598926003	0.02385759726083057	0.6711524206337638	0.02000696100413642	0.7312592905890819	0.9778638075545992	0.9999889078595566	0.0200162899875934	0.02009762056830959	0.288333876521981	0.04023264633528317	0.4303969586816184	0.02000626718641021	0.02000852533450487	-0.03943270838114479	-0.5290241015646308	-0.028947998229007	0.5347781468867974	0	0	0.2588884843358629	0.1781929072638747	-0.001537505660771028	-0.01783795085732502	-0.005985930508912126	-0.08516397277261398	1.125890924555405	-0.1960079436810233	-0.1218753969723735	-0.02053052129940255	0.171335646970734	0.7766076467847288	-2.354220586549154	0.7581159883002038	-0.05149460566315073	0.3651336874269515	0.2643746712219521	0.8823986991955804	2.75779692504754	-0.9262914104283285	0.08391308069758996	0.07375619125749118	0.1222693900499933	0.1130752750084015	0.2421728887973686	0.03216948602561159	0	0	0	0	0.9999996761884036	0.9999996700511556	0.02000065378574314	0.02000063625123101	0.02001095229198827	0.1166341949186387	0.2461161190221235	0.07438042941903804	0.02000015477155303	0.02000024917206715	0.02000159905766311	0.02000038165017776	0.02000125507472007	0.9999971936342794	0.02005757572531427	0.02000083546197512	0.02000064414211229	0.02001102410279159	0.5610612426708983	0.9997077378706213	0.3434882837486853	0.02000056739547795	0.02000039912364308	0.05505178551254122	0.02003889246685657	0.6886221352827524	0.02000648167613076	0.8043771339579561	0.9858593381839812	0.9999913769649001	0.0200137156493594	0.02007387843629187	0.2902871969887431	0.0517047543209794	0.3708138919197819	0.0200055149969135	0.02000712485835182	2.268626464551618	0.8070630082009066	4.131825065370645	5.77163943383192	2.330978272241814	-1.771112817488689	10.73113710480494	8.681254019933663	-2.641318566303839	0.07760442626201816	0.9974057639046302	-0.124858628028949	-0.9855619450342747	-1.391941467623886	1.743533150797798	1.51189136386615	2.159798561119187	-0.5894218397471084
0.18	0.9999995535199522	0.9998599145437606	0.02000086184402088	0.02000083145910869	0.02001544583328429	0.08945044977431638	0.1939240959075944	0.09664860065354924	0.02000021216976994	0.02000033643666779	0.02000209818574844	0.02000050949335155	0.02000174010414142	0.9951773507696449	0.02009447842291483	0.0200011493367513	0.02000087671454371	0.02001366138801096	0.5712579276475848	0.9606394919129487	0.3500051343338991	0.02000073985780743	0.02000051666798398	0.04293240935125029	0.02337605635312221	0.6722738930629211	0.02000721647221214	0.7364756443678608	0.9781861487445026	0.9999888709635568	0.02001658896204766	0.02009782797226846	0.2884760268799876	0.04179667484994667	0.4255311526287748	0.02000642709576404	0.02000866949210798	-0.04048253755591991	-0.5207011961107667	-0.02788494773651384	0.5281435161431047	0	0	0.2592534285035091	0.1867542228353828	-0.001571967546199975	-0.01661853598000539	-0.006159948898027954	-0.08887237062828081	1.125501048267641	-0.1937584798908769	-0.1219247945590008	-0.02886502029369122	0.1728585697251573	0.7461379353328551	-2.352672089797948	0.7903726259370124	-0.05077130678436072	0.3581313838185485	0.266126257616096	0.8688741694311204	2.755919606575119	-0.9509953926085435	0.08405953619540307	0.072724611383942	0.1225080733146744	0.1255457490599554	0.2422308910096981	0.02580900763932253	0	0	0	0	0.9999993373439725	0.9999993341198778	0.02000132870196674	0.02000129565715652	0.02002170551706204	0.1201475176491947	0.2520081267296214	0.07163375456285544	0.02000032047411355	0.0200005100633564	0.02000322789394304	0.02000077604992879	0.02000251760711292	0.9999940583356254	0.02011024894127142	0.02000167349708358	0.02000129752575035	0.02002250751473019	0.5560950425934642	0.9995633685010117	0.3494819515734049	0.02000115542843183	0.02000081584927896	0.05819311240029544	0.0200763777813751	0.6849047092501562	0.02001361137757806	0.8048865720090719	0.9779413702216664	0.999982518198868	0.02002812486097387	0.02014947788071766	0.289715275826805	0.05482390727373147	0.3649166908582421	0.02001136852683282	0.02001456367262428	2.354694491088203	0.6764137767288544	4.1242108303496	5.803344385395545	2.247345712528765	-2.087761067191361	10.72153413724786	8.652076481101336	-2.637392353975787	0.08374550510524446	0.9916758553288726	-0.1276411576424578	-0.9943489285213439	-1.400043570667003	1.760451478230605	1.494520147030963	2.150079025224208	-0.5869226110790526
0.182	0.999999554018793	0.9998697887933807	0.02000086475239705	0.02000083547301574	0.02001531535714647	0.09306369379833632	0.1997148950163829	0.09373284267975369	0.02000021196272517	0.02000033651908897	0.02000210507886181	0.02000051013937131	0.02000173187274251	0.9955179606805732	0.02009166360594565	0.02000114447409756	0.02000087480615744	0.02001384196997471	0.5699403396121915	0.9633974154022176	0.3503036329988694	0.02000074356276846	0.02000051988436797	0.04487512399751473	0.02295475111435004	0.6730242306925428	0.02000746730705278	0.7413376603408472	0.9780271590665336	0.9999888312363817	0.02001687907985432	0.02009804803918518	0.2885422383036116	0.04342491004693979	0.4205941791496393	0.02000658031693749	0.02000880805815158	-0.0415151087320259	-0.5117716860783676	-0.02683592821436237	0.5207528929711612	0	0	0.2596355077444663	0.1953253130639839	-0.001603959493814498	-0.01536865593465241	-0.006341490491690684	-0.0926865065923782	1.125116320956028	-0.1908636185967836	-0.121990845939434	-0.03718289875292358	0.1743195288362449	0.7146635364725963	-2.351059141114591	0.8225616763291166	-0.05006220003558758	0.350949254474457	0.2678489363334203	0.8535026333435558	2.753993081161703	-0.9754928829758808	0.08420408505564522	0.07185186649129589	0.1227713098596542	0.1376216089155132	0.2422760347450652	0.01931339984818101	0	0	0	0	0.9999996707855305	0.9999996741582421	0.02000066565529458	0.02000065007424744	0.02001072425874115	0.1236696982298739	0.2573619959640494	0.06879181276086002	0.02000015588798928	0.02000025110004526	0.02000161953508789	0.02000038454111744	0.02000125500152336	0.9999968407714834	0.02005238092872463	0.02000082848146044	0.0200006439109247	0.02001147412899183	0.5506067026809034	0.9998398425891407	0.3577729192192107	0.02000057841212187	0.02000040679566162	0.06017344463590422	0.02003418236571589	0.6807255217087536	0.02000715015411321	0.8048998459466068	0.973462074217787	0.9999911451396257	0.02001441257332109	0.02007487058765092	0.288850012298654	0.05585945136482197	0.3597871376135207	0.02000583876307336	0.02000742669417323	2.435067520858042	0.5506876796583013	4.112495546637387	5.818435049929156	2.159127254179459	-2.397732251246754	10.71370209767631	8.611787850073542	-2.632938854095645	0.09149243712252102	0.9844053474020504	-0.13337202191784	-1.001101463333858	-1.408080848155295	1.779929987061883	1.479434375475609	2.139665415681717	-0.5850446262771929
0.184	0.9999995540703561	0.9998789648526897	0.02000086894034908	0.0200008408809635	0.02001517034701099	0.09660619044978629	0.2054390325305944	0.09086837938041001	0.02000021194906897	0.02000033686759354	0.02000211388237096	0.02000051109904865	0.0200017249537686	0.9958344623854668	0.02008856651001092	0.0200011393745487	0.02000087316964521	0.02001406066308168	0.5683188779583709	0.9659667542432047	0.3512773154396487	0.02000074829740259	0.02000052371608025	0.04701140072392684	0.0225859703810004	0.6734423914970796	0.02000778475851374	0.7458382978530969	0.9774490551668761	0.9999887768769665	0.02001723033573342	0.02009839484581431	0.2885455389355837	0.04509173661971641	0.4156594517173675	0.02000675770204656	0.02000896958997122	-0.04252924264835486	-0.5022697342602515	-0.02580241652801103	0.5126417963935428	0	0	0.2600347256011027	0.2038901723164733	-0.001633424437752563	-0.01409217831605622	-0.006530762617073337	-0.09660217025237577	1.124738004647166	-0.187352544175676	-0.122073509918767	-0.04547647017576508	0.1757166334305034	0.6823035655178863	-2.349381912903263	0.8546460218224922	-0.04936759848113242	0.3436340688032083	0.2695390867170845	0.8363592433156088	2.752017794200134	-0.9997516735300893	0.08434705841848054	0.07115122403283076	0.123058270682305	0.1492640229967143	0.2423080640258031	0.01269690985380477	0	0	0	0	0.9999993256958977	0.9999993424919814	0.02000135456178415	0.02000132552098902	0.0200212170782148	0.1264962398093558	0.2630396980273504	0.0669925048802428	0.02000032308929354	0.02000051439615607	0.0200032716030219	0.02000078225510209	0.0200025217019054	0.9999932303074731	0.02010020972707397	0.02000166006123695	0.02000129796762582	0.02002346535911667	0.5452004700505095	0.9997250339307931	0.3665434547602954	0.02000117896700838	0.02000083192051579	0.06541799500072093	0.02006748669404744	0.6771430655897541	0.02001515625768543	0.8045166108111014	0.9657584835394651	0.9999820250546038	0.02002966218058689	0.02015189743065572	0.2883888693455564	0.05881308881640878	0.3554498176484167	0.0200120533729514	0.02001520041941584	2.5099721974472	0.425074856165214	4.099590785144585	5.816919188988558	2.066846669969144	-2.70002314890245	10.70340440078754	8.562417046776662	-2.628624849916299	0.09896889422220675	0.9764064799962543	-0.1387911785192305	-1.007588909619433	-1.415616976145757	1.798126727733636	1.462892563327	2.12840215316006	-0.5841439329312734
0.186	0.999999553971732	0.9998874924750103	0.02000087318197989	0.02000084627381798	0.02001503330832549	0.1000457492405062	0.2110915468705642	0.08809206925174053	0.02000021200026487	0.02000033727334583	0.02000212254754835	0.02000051207677779	0.0200017190888491	0.9961285964470858	0.02008566988060751	0.02000113465869856	0.02000087177179183	0.02001427279069598	0.5664025305911154	0.9683561149793863	0.3529812107691923	0.02000075295656182	0.02000052741472241	0.04955685965491697	0.02226348647367365	0.6735742963305745	0.02000809949754082	0.7499755643489179	0.9763936813059999	0.9999887202460336	0.02001757274934779	0.02009875864257074	0.2884989571439613	0.04682849030562747	0.4108010865898458	0.02000692773075288	0.02000912460237406	-0.04352382960247073	-0.4922307131235265	-0.02478581616812427	0.5038480559780554	0	0	0.2604510536259236	0.2124328230695256	-0.001660313063204229	-0.01279298497818086	-0.006727963817632787	-0.1006147904007618	1.124367300582192	-0.1832568294181124	-0.1221727315090446	-0.05373962112488516	0.1770482343462	0.649180540609133	-2.347640651153998	0.8865891937038485	-0.04868772065812204	0.3362335472300534	0.2711932489502885	0.8175296118281715	2.749994254284704	-1.023740778684836	0.08448881273830126	0.07063472211149471	0.1233680547412147	0.1604397935322806	0.24232675115258	0.005973563032276238	0	0	0	0	0.9999996645628382	0.9999996784160101	0.02000067952956722	0.02000066599376854	0.02001047520663378	0.1293504694815301	0.2681192349434305	0.06483821179621919	0.02000015737235529	0.02000025349156651	0.02000164270953795	0.02000038784312911	0.02000125904976302	0.9999963533879016	0.02004770476787729	0.02000082216389978	0.02000064460545552	0.02001197816829826	0.5393564736024054	0.9998896095047253	0.3772218857292123	0.02000059086378175	0.0200004151683233	0.07075477109787447	0.02003078557903843	0.6733996484257651	0.02000804305691832	0.8037333295717475	0.959153825156663	0.9999908860047222	0.02001525625864752	0.02007628622290341	0.2876680653044746	0.06032855474963549	0.3519941136574992	0.02000619868082529	0.02000775899643814	2.579673242154117	0.2946350092852126	4.088326847053332	5.798848741408365	1.971026923723407	-2.993669228156385	10.68608885636353	8.506052087861056	-2.625615840689737	0.105294817780216	0.9690639326470415	-0.1407869938520454	-1.01479575310456	-1.422297643087078	1.811248577353556	1.441544267762823	2.116172428581387	-0.584410899466931
0.188	0.9999995534099898	0.999895417175737	0.02000087879233073	0.02000085315571681	0.02001488097152405	0.1033893174640106	0.2166701230856557	0.08540782072580753	0.02000021225827285	0.02000033796273692	0.02000213324512636	0.02000051337699869	0.02000171477039249	0.9964018942868964	0.02008257659093292	0.02000112978588595	0.0200008707044514	0.0200145261449686	0.5641992823099686	0.9705798665314104	0.3553584726508461	0.02000075870711173	0.02000053175596685	0.05239349053326413	0.02198139314420057	0.67341314476417	0.02000850615241868	0.75374808698284	0.9749081360632742	0.9999886484203655	0.02001798893280117	0.02009927923814558	0.2884040937099407	0.04860931868853716	0.4060194885859859	0.02000712455284973	0.02000930435788091	-0.04449783165314204	-0.4816909437045337	-0.02378745286734824	0.494411525294112	0	0	0.2608844314965996	0.2209373840675475	-0.001684583820961559	-0.0114749563130166	-0.00693328315100686	-0.1047194590957984	1.124005344696056	-0.1786101161708347	-0.1222884450042342	-0.06196771463969966	0.1783129302368844	0.615419522734445	-2.345835674162045	0.9183553302953923	-0.04802268900536011	0.3287959489212736	0.2728081442652384	0.7971088800104389	2.747923030703141	-1.047430497729923	0.08462972724946852	0.07031309610391392	0.1236997002646356	0.1711213376898801	0.242331896213041	-0.0008428914034169684	0	0	0	0	0.9999993124050417	0.9999993512132266	0.02000138448441193	0.02000135963079585	0.02002070353519804	0.1319796606428809	0.2735607157692097	0.06333030279395227	0.02000032643122157	0.02000051965060463	0.02000332076710368	0.02000078926206774	0.02000253419542887	0.9999920696970731	0.02009134419773104	0.02000164817104045	0.02000130034906954	0.02002453505038861	0.5335936602799997	0.9998038952027555	0.3864414253012744	0.02000120538069235	0.02000084938347811	0.07559037005442144	0.02006162178456844	0.6692304653669081	0.02001722509907535	0.8025652156801159	0.9514684633081973	0.9999814821998813	0.02003150180201873	0.02015507391307706	0.2871760562603995	0.06312531799970414	0.3480374833397017	0.02001281300379945	0.02001589788186186	2.643680212991686	0.1630425928400774	4.075955204762939	5.764347613039646	1.872143425201992	-3.277794020942729	10.66457749673047	8.441272985121946	-2.622269299361383	0.1116364621665511	0.9614148594740838	-0.1423170475021781	-1.021643919957516	-1.42854057806167	1.822686233036956	1.418123097422554	2.103222588160464	-0.5845738554207849
0.19	0.9999995527228116	0.9999027818864294	0.02000088436150111	0.02000085992458229	0.02001473689440158	0.1066622130230588	0.2221701035053362	0.08276611291615585	0.02000021256051367	0.0200003386834085	0.02000214366753247	0.02000051466513171	0.02000171135785587	0.9966558699100605	0.02007970576929767	0.02000112529647594	0.02000086984199351	0.02001477097122315	0.5617203689038088	0.9726474925210622	0.358297148376922	0.02000076431021178	0.02000053592463943	0.05535850048250845	0.02173483963562017	0.6729310454860806	0.02000890981900208	0.7571564435938481	0.9729717205935693	0.9999885751380996	0.02001839317216558	0.02009979725105512	0.288249934621664	0.05044453990448183	0.4012551791464922	0.02000731309171886	0.02000947658531722	-0.04545028419584821	-0.4706874174739538	-0.02280857092436538	0.4843737535318405	0	0	0.2613347672860719	0.2293881385369663	-0.001706202909309713	-0.01014195821152241	-0.007146899549206632	-0.1089109614231083	1.123653203941299	-0.1734477083889441	-0.1224205767621193	-0.0701574374513181	0.1795095714720731	0.581147070437934	-2.343967371440129	0.9499090704349116	-0.04737252939433583	0.3213695321626078	0.274380692457735	0.7752003452481707	2.745804750845939	-1.070792430765941	0.0847702013564768	0.07019578112985261	0.1240521956598001	0.1812863919902173	0.2423233264724899	-0.007739029343058377	0	0	0	0	0.9999996575440137	0.9999996829106897	0.02000069542112416	0.02000068402047989	0.02001021298097749	0.1350086091940244	0.2783515507618932	0.06061031150977518	0.02000015919338485	0.02000025630536972	0.02000166839649475	0.02000039147517951	0.02000126736661761	0.9999956573364723	0.02004357464931277	0.02000081654884028	0.0200006462201819	0.02001253938444201	0.5274935357744404	0.9999154451812561	0.3961783389608269	0.0200006046850738	0.02000042415964322	0.07920124404066027	0.02002887522168995	0.6642495655374667	0.02000921358563016	0.8010371426647118	0.9435648058765679	0.9999906073640348	0.02001623327759162	0.02007785995552479	0.286129064785778	0.0648324731026944	0.3433635176858961	0.02000659597519053	0.02000812230229445	2.70151868829198	0.03465920270324756	4.05975995220018	5.713571018578855	1.770648601436192	-3.551577145454049	10.64212443940305	8.366729049435811	-2.617838446781997	0.1187172743134301	0.9525370165906669	-0.1462115216396226	-1.027433380040185	-1.43477228858896	1.835852409868951	1.395692256353144	2.089767281190521	-0.5836777829132119
0.192	0.9999995515588611	0.9999096259558422	0.02000089137969078	0.02000086826989792	0.02001457721481219	0.1098576314188057	0.2275879028694363	0.08018875635827835	0.02000021307836135	0.02000033969856708	0.02000215620005304	0.02000051627268665	0.02000170971862797	0.9968918282372837	0.02007670277443257	0.02000112070796626	0.02000086935347785	0.0200150601245082	0.5589761928532112	0.9745708490866457	0.3618140885887484	0.0200007710528299	0.02000054074875678	0.05846753885564125	0.02151935105233914	0.6721379796994098	0.02000943605439233	0.7601963918769737	0.9706073772438815	0.9999884866202536	0.02001888075051642	0.02010046630630486	0.2880346778445513	0.0523107622360041	0.3964971905244991	0.02000753104384124	0.02000967540961594	-0.04638029707145049	-0.4592575248996988	-0.02185033010442183	0.4737776405064519	0	0	0.2618019378501172	0.237769601807374	-0.001725144235053954	-0.008797831054531486	-0.007368981231527402	-0.1131838076466243	1.123311873329016	-0.1678061324879161	-0.1225690477052145	-0.07830661990267933	0.1806372621976723	0.5464901227952901	-2.342036202810293	0.9812154327934608	-0.04673717162441009	0.31400195841559	0.2759080269111286	0.7519138853247344	2.743640097604399	-1.093799469771274	0.08491065206152047	0.07029095991792583	0.1244244898189381	0.1909175737231375	0.2423008956853799	-0.01470179514690286	0	0	0	0	0.9999992975510309	0.9999993604726615	0.02000141831986815	0.02000139786168643	0.02002017113692413	0.1374138724353704	0.2835181337599809	0.05940580021798685	0.02000033041300052	0.02000052570481572	0.02000337466275711	0.02000079684175002	0.02000255514683012	0.9999903743320188	0.02008353748387427	0.0200016376400674	0.02000130448156352	0.0200257186522397	0.5214811872250733	0.9998465357862087	0.4066334317896016	0.0200012344360898	0.02000086798765387	0.08425315405637214	0.02005887318491047	0.6595905996040525	0.02001995174240513	0.7990242681081524	0.9354750963297487	0.9999809048879428	0.0200336148102589	0.02015846878507679	0.2854515656520495	0.06743081081523944	0.3390154695922341	0.02001365067183444	0.02001665879191686	2.753551548520313	-0.09175894547881239	4.042350290782332	5.646724286322471	1.666922456098008	-3.814312662255382	10.61777442467664	8.284252662281345	-2.613836491447214	0.1256285090247073	0.9430392082468364	-0.1497704243761801	-1.032863361748118	-1.440442292001329	1.847939133264136	1.373254467449338	2.075712685182568	-0.5834122826884527
0.194	0.9999995502938176	0.999915986416444	0.02000089825703543	0.02000087640009436	0.02001442691148951	0.1129771626055194	0.2329140885884073	0.07765761400537746	0.02000021362091241	0.02000034072084811	0.0200021683261638	0.02000051784207656	0.02000170881553768	0.9971110932329387	0.02007393401023954	0.02000111650393941	0.02000086903543373	0.02001533848565526	0.5559805543510273	0.9763590215633839	0.3659017683361283	0.02000077757715209	0.02000054536373896	0.06178292406110431	0.02133111235654944	0.6710557952994398	0.0200099625765646	0.7628655024066678	0.9678180009664403	0.999988397341772	0.02001935492283939	0.0201011264409876	0.2877669179915856	0.05422432563614913	0.391782606858547	0.02000773992141774	0.02000986568071635	-0.04728705508557562	-0.4474388182396837	-0.02091380333632354	0.4626670903001828	0	0	0.2622857893668492	0.2460665873268027	-0.001741389352636893	-0.007446381304710627	-0.007599685192562645	-0.1175322658869364	1.122982273992695	-0.1617227006010361	-0.1227337753837082	-0.08641404088278931	0.1816953598032232	0.5115748818015284	-2.340042697764456	1.012239723039139	-0.04611645132760994	0.3067396778986173	0.2773875058331147	0.727364294646242	2.741429806819246	-1.116425771499617	0.08505151156236743	0.07060565259988878	0.1248155012633091	0.2000018467805069	0.2422644833178978	-0.02171853582018313	0	0	0	0	0.9999996497526383	0.9999996876790507	0.02000071323087037	0.02000070406737015	0.02000995270116137	0.1403701292416974	0.2878959895409849	0.05644314337441949	0.02000016133309826	0.02000025952427096	0.0200016964971537	0.02000039540678413	0.02000127982111932	0.9999946194958055	0.02003999660167879	0.02000081179958483	0.02000064876875627	0.02001315604514712	0.515237713026137	0.9999310341720397	0.4170873913058651	0.02000061981509529	0.02000043373004893	0.08894670966500975	0.0200284847108424	0.6544938167393437	0.02001083280676451	0.7966981386816193	0.926841054127984	0.9999903095493404	0.02001738622433314	0.02007967151023857	0.2844683864111056	0.06942198285693837	0.3352125301735793	0.02000703810475464	0.02000851908200371	2.800131924261485	-0.2178417299456592	4.025992694709611	5.564034620557663	1.561316810610112	-4.065352134747147	10.59004666159703	8.195570065443535	-2.611846655713537	0.1322121324627847	0.9336308186780954	-0.1505290597757565	-1.038141386826942	-1.445126124844996	1.856450645718484	1.349186922344006	2.060962177719935	-0.5849448141610581
0.196	0.9999995485391379	0.9999218972952012	0.02000090666582188	0.0200008861929056	0.02001426308534341	0.1160559993301327	0.2381397920599857	0.07513303221135269	0.02000021438845345	0.02000034205045116	0.02000218265833579	0.02000051973273529	0.02000170990415698	0.9973147619537751	0.02007109425385217	0.02000111229801552	0.02000086915104111	0.02001566407658817	0.5527454818793686	0.9780219759394936	0.3704340610530118	0.02000078528811532	0.02000055064970539	0.06521536743483915	0.02116679865218485	0.6696748417056326	0.02001067392640476	0.765166847411076	0.9646202211127509	0.9999882926570477	0.02001993052212319	0.0201019524870706	0.2874502048760427	0.05617623925440952	0.3871221131998864	0.02000798217688466	0.02001008485954109	-0.04816981814259313	-0.4352688032681851	-0.01999997499650375	0.4510866749232525	0	0	0.2627861379889275	0.2542642709406283	-0.00175492739005303	-0.006091374809323217	-0.007839156745863666	-0.1219503941454671	1.1226652519772	-0.1552350995114815	-0.1229146757014143	-0.09447923005676487	0.1826834725127524	0.4765257421550337	-2.337987454950623	1.042947475825248	-0.04551011290771632	0.2996273345231496	0.2788167206673249	0.7016696448175934	2.739174664777879	-1.138646724619127	0.08519322501221235	0.07114582204839572	0.1252241263593383	0.2085299624354321	0.242213993717215	-0.02877702828838323	0	0	0	0	0.9999992811775954	0.9999993703300682	0.02000145606267682	0.02000144016485328	0.02001965884332298	0.1431841005415615	0.2926439544418273	0.05466009504626336	0.02000033502237703	0.02000053256329138	0.02000343346851934	0.02000080501287116	0.02000258453794977	0.9999877690532231	0.02007689099829119	0.02000162920241489	0.02000131063815257	0.02002701473738287	0.509073827856967	0.9998720416735298	0.4260333944554489	0.02000126607202778	0.02000088772784723	0.09324731613251436	0.02005935163279258	0.6490969013461807	0.02002389891455369	0.7940017962658236	0.9183208904867743	0.9999802907587698	0.02003615076068744	0.0201623791431585	0.28378289295133	0.07202937667559936	0.3312965269280664	0.02001459109187834	0.02001749196348981	2.840724684848197	-0.3413056888007706	4.006562672051055	5.465770236077473	1.454118947778578	-4.304149574573991	10.56006236690481	8.098767397309752	-2.609913973296029	0.1387904656399611	0.9230405975835941	-0.1525257140814129	-1.043371130948021	-1.449608302206194	1.865833378143458	1.322831831777542	2.045610341341199	-0.5847682595992452
0.198	0.9999995467081818	0.9999273905274307	0.02000091483570602	0.02000089566832386	0.02001410984296982	0.1190708109511859	0.2432634918710013	0.07263468132442955	0.02000021516136518	0.02000034336323584	0.02000219645478796	0.02000052156065961	0.02000171155431012	0.9975040042852521	0.02006849133749138	0.02000110847885038	0.02000086940471718	0.02001597647687618	0.5492869331237694	0.9795679351403072	0.3753721712595239	0.0200007927084002	0.02000055568994576	0.06871571561764339	0.02102335759840737	0.6680081822427563	0.02001139174550697	0.7670923344996146	0.9610302553203497	0.9999881880333877	0.02002049015631783	0.02010275472122145	0.287078778409795	0.05816441688197428	0.3825143433635373	0.02000821432532536	0.020010294299471	-0.04902792096180701	-0.4227847712344326	-0.01910973992894945	0.4390813249683314	0	0	0.263302770638463	0.262348252254526	-0.001765754962054316	-0.004736531957750607	-0.008087529137736136	-0.12643207018226	1.122361577894784	-0.1483810425086437	-0.1231116642008833	-0.1025022773673053	0.1836014546747256	0.4414643428355893	-2.335871141715145	1.073304458220379	-0.04491781376539176	0.2927072385938839	0.2801935009289673	0.6749497917013896	2.736875505785939	-1.160438919611918	0.08533624852832099	0.07191647811359346	0.1256492462835508	0.2164959276482036	0.2421493552301029	-0.03586549795205521	0	0	0	0	0.9999996412386187	0.9999996927528335	0.02000073286353137	0.02000072601962145	0.02000970950462163	0.1455139568743321	0.2967630477241606	0.05229627667903912	0.02000016376922464	0.02000026312838174	0.02000172696111017	0.02000039961686205	0.02000129627441837	0.9999929772796362	0.02003698200376179	0.02000080824420917	0.02000065235343617	0.02001382528924749	0.5027989082190741	0.9999408382565659	0.4370087065875722	0.02000063615340617	0.02000044383517731	0.09763866176047423	0.02002961223368778	0.6438889156707829	0.02001318233135568	0.7907012211276208	0.9093436583174174	0.9999899968182772	0.02001874772139862	0.02008166644781278	0.2825735405941905	0.07402216331584631	0.3276315674495996	0.02000752858488259	0.02000894863616961	2.874931555135654	-0.460150264314884	3.980813933846701	5.352218231208495	1.345591179267859	-4.530206225649056	10.52923301402356	7.992302721909485	-2.605435745303755	0.146060625408477	0.9105098233270401	-0.1593120499666639	-1.04798623338853	-1.45463037684471	1.879705981050956	1.293925635032427	2.029753137547444	-0.5801701376865629
0.2	0.9999995443788604	0.9999324955434564	0.02000092457364604	0.02000090684972472	0.02001394694807602	0.1219566967872143	0.2482926799461416	0.07029679375239535	0.02000021616569446	0.02000034499427332	0.02000221253340331	0.02000052371185083	0.02000171532577862	0.997679712776595	0.02006586817850809	0.02000110477957063	0.02000087015051355	0.02001633782797355	0.5456191104759832	0.9810054049200362	0.3808438205123125	0.0200008013445987	0.02000056141293023	0.07236942741781677	0.0208983665972124	0.6661036428671823	0.02001238818465539	0.7686332224154814	0.957069857522646	0.9999880681120675	0.02002116762545652	0.02010373406259877	0.286648393126975	0.06016677180563978	0.3779817812743599	0.02000848250513665	0.02001053376689095	-0.04986077251340595	-0.4100236505212628	-0.01824390298245311	0.4266960420330544	0	0	0.2638354459061768	0.2703046136238187	-0.001773876075512319	-0.003385523747107711	-0.008344923211936223	-0.1309710200861752	1.122071947142051	-0.1411979709890859	-0.1233246570218406	-0.1104836477316586	0.1844494004884257	0.4065087136192674	-2.333694493612926	1.103276710380797	-0.04433912938262197	0.2860188998983426	0.2815159165536602	0.6473250015250366	2.734533209786795	-1.181780122955047	0.08548104736918878	0.07292177210713313	0.126089733089218	0.2238965004428727	0.2420705192926736	-0.04297263240815265	0	0	0	0	0.9999992634255406	0.9999993807451245	0.02000149696402467	0.02000148583770719	0.02001920126721079	0.1470455254467044	0.3014088670564321	0.05265133345164928	0.02000034019315544	0.02000054017399162	0.02000349680681298	0.02000081373235411	0.02000262106551658	0.9999834758035555	0.02007136946190086	0.02000162344204943	0.0200013188540171	0.02002840580163816	0.4965994574026161	0.9998885574982332	0.4495278581501718	0.02000129995837719	0.02000090850275025	0.1033124346092911	0.02006274967260029	0.6391436923949992	0.02002969709416642	0.7870016301225331	0.900631436081393	0.999979649009424	0.02003911436110974	0.02016674803825466	0.2816771555408923	0.07637929563197306	0.3243035628660826	0.02001561958957864	0.02001838099024164	2.903787981942877	-0.5773753081880001	3.95502210128568	5.223707225847526	1.235939872570458	-4.743105808118738	10.49599600014811	7.880043161403452	-2.601179926941017	0.1533467722753593	0.8976184323297817	-0.1649486960344167	-1.052109997737683	-1.459042368531283	1.891508748390776	1.262979717761778	2.013359105515234	-0.5761438147788063
0.202	0.9999995419984772	0.999937239874756	0.02000093396079825	0.02000091759907445	0.02001379615980328	0.1246833560078563	0.2532179570296532	0.06816834482866908	0.02000021715652133	0.02000034658576103	0.02000222794684003	0.02000052577898172	0.02000171944703469	0.9978429447031031	0.02006347699521568	0.02000110146588329	0.02000087099757418	0.02001668330442712	0.541761014229113	0.98234167629337	0.3869171489080661	0.02000080961661871	0.02000056685609811	0.07627638579869868	0.02078934578242569	0.6640061300295463	0.0200134001815016	0.7697768991783046	0.9527617471508072	0.9999879491301873	0.02002182472250045	0.02010467747709581	0.2861452554868584	0.06216966306296842	0.373507933932018	0.02000873885599992	0.0200107619625274	-0.0506678551372196	-0.3970218695601372	-0.01740317916441191	0.413975640545059	0	0	0.2643838950804874	0.2781199758747323	-0.001779302026847608	-0.002041968371568423	-0.008611447137371149	-0.1355608456135541	1.121796980715626	-0.1337228222249432	-0.1235535714466259	-0.1184240018533302	0.1852276359441616	0.3717725459871573	-2.331458313778951	1.132830621784742	-0.04377355936533812	0.2795986495733044	0.2827822773237816	0.6189147381016852	2.732148700031175	-1.202649259438502	0.08562809430121572	0.07416506766169063	0.1265444546784031	0.2307307267238897	0.2419774594948102	-0.05008759127700429	0	0	0	0	0.9999996320698967	0.99999969808734	0.02000075392663369	0.02000074950012628	0.02000950229324167	0.1486364905287187	0.3050659818806212	0.05124901071077927	0.02000016647298633	0.02000026709929156	0.02000175962647112	0.02000040410077867	0.02000131595650112	0.9999901495713418	0.02003451204381992	0.02000080618633033	0.02000065698763765	0.02001453932952973	0.4904296906765708	0.9999474401992251	0.4628481917986987	0.02000065354268454	0.02000045444133875	0.1095783336312249	0.02003217088304093	0.6346026103042476	0.02001664366601954	0.7826095312832833	0.8915195204713677	0.9999896776383342	0.02002030495522157	0.02008377824767202	0.2800328129583872	0.07814256875469217	0.3202933268283268	0.02000805644923618	0.0200094033163431	2.928266469767183	-0.6960464591943445	3.934834219028689	5.080586577940919	1.12534795547375	-4.942469609855141	10.45836442254029	7.765600143697762	-2.600312121394323	0.1599516266458658	0.8862100000085611	-0.1638709248422048	-1.055980087685688	-1.461835224076961	1.895276101032555	1.231039317284254	1.996447652931896	-0.5774225423450756
0.204	0.9999995391148517	0.9999416489836448	0.02000094494186666	0.02000093008017305	0.02001364050533298	0.1272769650664209	0.2580225406493976	0.06620818251740138	0.02000021838352177	0.02000034850457169	0.02000224570909429	0.0200005281720955	0.02000172578013162	0.9979943531775451	0.02006110701896445	0.02000109842209318	0.02000087240415354	0.02001707899179215	0.5377279776751149	0.983584017460169	0.3934776959578229	0.02000081912020078	0.02000057298989698	0.08042622091972687	0.0206945953293143	0.6617261126901685	0.02001483316159286	0.7705224064546503	0.9481191012246741	0.9999878162613558	0.02002260772741747	0.02010576222772567	0.285555803930179	0.0641484035146172	0.3690515682403108	0.02000903196255683	0.02001102066691857	-0.05144872343331714	-0.383815229312144	-0.01658819422669093	0.4009645091746269	0	0	0.2649478232712003	0.2857815516348109	-0.001782051293640184	-0.0007094280068777206	-0.0088871961824433	-0.1401950506563516	1.121537226390485	-0.1259918446955764	-0.1237983261433764	-0.1263240248755419	0.1859367095720974	0.3373645516893636	-2.329163472140479	1.161933036750857	-0.04322053408677157	0.2734793269759663	0.2839911302896037	0.5898365660347148	2.729722940771604	-1.223026400992654	0.0857778680774253	0.07564899685032286	0.1270122789981293	0.2369995086206031	0.2418701706290471	-0.05720001395298289	0	0	0	0	0.9999992444367565	0.9999993916674959	0.02000154070492132	0.02000153446195518	0.02001882354129482	0.150181880610312	0.3091098426974984	0.05144486065728137	0.02000034587426137	0.02000054848416993	0.02000356442293718	0.02000082297278881	0.02000266395311137	0.9999755538214647	0.02006691950310853	0.02000162104238108	0.02000132931235732	0.02002988270453144	0.4842974466027906	0.999899248731276	0.4744115273814055	0.02000133579327411	0.02000093020703505	0.115889485019737	0.02006898263944205	0.6298850629646084	0.02003831216229158	0.7780442161425632	0.8825132007895348	0.9999790184282036	0.02004239906627183	0.02017083940349485	0.2786783621750668	0.08010451873639829	0.3161232917199073	0.02001670781294473	0.02001931504845887	2.947684023208683	-0.8145833054444939	3.914413557973062	4.923255229580331	1.013947088485405	-5.127991103514784	10.41675962540623	7.646143002881202	-2.599121273485053	0.1664314876282858	0.8754726449864318	-0.1619933098501955	-1.059499092455165	-1.464345502734269	1.897080384055387	1.2010357390015	1.979459203460062	-0.5802138444214561
0.206	0.9999995362063604	0.9999457465983972	0.0200009554722315	0.02000094202168051	0.02001349765334249	0.1297993553013438	0.2626844096723692	0.06428992585132984	0.02000021957753723	0.02000035035963271	0.02000226266977352	0.02000053045855451	0.02000173226642582	0.9981349482601812	0.02005895802959105	0.02000109575633363	0.02000087387664234	0.02001745586511046	0.5335404296647696	0.9847388309407045	0.4003093215110239	0.02000082818278934	0.02000057880661407	0.08466289916969424	0.02061204364472972	0.6592291946781861	0.02001630170185687	0.7708688861594384	0.9431533278755502	0.9999876855230968	0.0200233645046375	0.02010679057133252	0.2848738006286189	0.06610393072873957	0.3645757884671265	0.02000931172987567	0.02001126677592082	-0.0522030028728727	-0.3704387900887206	-0.01579948576551684	0.3877063940382567	0	0	0.2655269106506822	0.293277195665933	-0.001782149418891599	0.0006085943950138212	-0.009172252548410581	-0.1448670666463095	1.121293160248878	-0.1180404714560748	-0.1240588410324854	-0.1341842695964671	0.1865773818595924	0.3033879260382869	-2.326810904351283	1.190551401473159	-0.04267942194432951	0.267690047276934	0.2851412548669509	0.5602051958714827	2.727256934971634	-1.242892764228066	0.08593085202028453	0.07737550193566142	0.1274920773021663	0.2427052137468858	0.2417486677237936	-0.06430002575981586	0	0	0	0	0.9999996223529801	0.9999997036545595	0.02000077629277904	0.02000077429030133	0.02000933474448831	0.1525557847838867	0.3120421601856757	0.04843376766492474	0.02000016938266235	0.02000027136356358	0.02000179410830872	0.02000040877699054	0.02000133857701483	0.9999845179667451	0.0200325510682878	0.02000080588732451	0.0200006627393727	0.02001528672407791	0.4783444161329938	0.9999514427299733	0.4838688990804645	0.02000067171753904	0.02000046540314835	0.1198172766926232	0.02003602769575339	0.6240274505237494	0.02002216374887049	0.7728256338656546	0.8730328156205314	0.9999893664665531	0.02002205952927077	0.02008579270588843	0.2767275382734168	0.08181316502006655	0.3112953250094485	0.02000862572640955	0.02000988548948899	2.961310498394428	-0.9300588350156148	3.887614756329014	4.752135651313161	0.9018486151797303	-5.299395216157325	10.3724621490597	7.518714728368622	-2.59511921865501	0.1722447436486486	0.8633695711801912	-0.1650869632681966	-1.063876437481747	-1.467672525805345	1.903372454772249	1.174644306837605	1.962702668649503	-0.5801349645042354
0.208	0.9999995327990324	0.9999495547503087	0.02000096757913815	0.02000095566945318	0.02001335433720523	0.1322661763433654	0.2672043963247315	0.06241159174251053	0.02000022099987463	0.0200003525374018	0.02000228195930286	0.02000053305711679	0.02000174096882627	0.9982649672918382	0.02005686160330315	0.02000109350430283	0.02000087596135293	0.020017881651013	0.5292169741695505	0.9858123362086313	0.4073425927960573	0.02000083844624673	0.02000058529577759	0.08876362435221893	0.02054056061924193	0.6564810566703437	0.02001856517535687	0.7708147471948701	0.9378704660295502	0.9999875419360149	0.02002426995389311	0.02010796129290366	0.2840956248826799	0.06803035023281767	0.3600638011062377	0.02000963280775005	0.02001154558270825	-0.0529303882275761	-0.3569267728156641	-0.01503750468285763	0.374244198382412	0	0	0.2661208137797124	0.3005954524635767	-0.001779628889872623	0.001908658222093535	-0.009466685245907606	-0.1495702770392193	1.121065188395324	-0.109903233897972	-0.1243350368959572	-0.1420050145228957	0.1871506138040933	0.2699398882183807	-2.324401610439724	1.218653945103413	-0.04214953697305747	0.2622560253170111	0.2862316563707994	0.5301316349354606	2.724751722016855	-1.262230712151378	0.08608753267516417	0.07934587186150799	0.127982726765584	0.2478513177858788	0.2416129850665769	-0.07137824324282011	0	0	0	0	0.9999992245163084	0.9999994029270722	0.02000158646002985	0.02000158507127483	0.0200185306130084	0.1543438217827147	0.3157125945234242	0.04840490954372538	0.02000035183875365	0.02000055724920345	0.02000363482061675	0.02000083243446419	0.02000271163745302	0.9999576508734147	0.02006344438734704	0.02000162219149903	0.02000134184707199	0.02003140201799497	0.4724309984116239	0.9999053658981292	0.4938677260558541	0.02000137272849282	0.02000095237356163	0.122496388331428	0.02007769659330048	0.617928235384014	0.02005369391216429	0.7674176718500847	0.8635658348819528	0.9999783936849973	0.02004623926470726	0.0201751178185818	0.2751005396128982	0.08363929834554074	0.3066193971763698	0.02001791417672424	0.02002031919380098	2.969820077650329	-1.038474777870376	3.857997831200723	4.567707079006149	0.7891264111292978	-5.456475121116818	10.32971973014976	7.385426429574734	-2.591835248104236	0.1778891677954329	0.8496004210283091	-0.1700103053742517	-1.068213749785972	-1.470912018558385	1.91164300630162	1.146731725875985	1.945571252699989	-0.5787326787195032
0.21	0.9999995293946626	0.9999530938824341	0.02000097911011704	0.02000096864604901	0.02001322499560721	0.1346119835518839	0.2715912168454284	0.06069069468501431	0.02000022236882331	0.02000035462804613	0.02000230030949665	0.02000053553027357	0.02000174957159047	0.9983855696435867	0.02005497319626549	0.0200010916255258	0.02000087807313865	0.02001828502505652	0.5247800184958396	0.9868101631663583	0.4146926398680695	0.02000084818684074	0.0200005914334973	0.0926860722975013	0.02047836642924306	0.6535198653156746	0.0200209412352665	0.7703457607809497	0.9322954920789907	0.9999874011948976	0.02002514739676688	0.02010907211125598	0.2832188040751893	0.06991821179503985	0.3555596104712548	0.02000993935798255	0.0200118104888728	-0.05363064180449795	-0.3433124833634384	-0.01430261707928224	0.360619803763829	0	0	0.2667291670371867	0.307725599671467	-0.001774529010157854	0.003187388092139052	-0.009770550025329203	-0.1542980404644695	1.120853648808888	-0.1016137230513035	-0.1246268346918915	-0.1497861459944447	0.187657554535493	0.2371113184973468	-2.321936652986557	1.246209907777586	-0.04163014677957871	0.2571984659392063	0.2872615577804102	0.4997224726634968	2.722208375416493	-1.281023757971032	0.08624839854569998	0.08156077915812684	0.128483112341259	0.2524420933020389	0.2414631752166532	-0.07842577881079441	0	0	0	0	0.9999996122353089	0.9999997092392268	0.0200007991647952	0.02000079954607182	0.02000923152026834	0.1553778102331967	0.3184603449113333	0.04742804993589196	0.02000017241151103	0.02000027586831573	0.02000183003065914	0.02000041364684966	0.02000136248362416	0.9999702037769463	0.02003111610096266	0.02000080790873578	0.02000066966345258	0.02001604039937507	0.4668217091063283	0.9999536729787258	0.5065977348539235	0.02000069027835276	0.02000047664371473	0.1259885988318274	0.02004081041998275	0.6128020989030725	0.02003283303934024	0.7610058223529054	0.8541518005401773	0.9999890582316783	0.02002412448920492	0.02008794593764661	0.2729128919352108	0.08510076603141691	0.3028652951686385	0.02000924703416265	0.02001039560137432	2.974079795931964	-1.137749144286108	3.830319769633152	4.370472629284088	0.6758377443374902	-5.599050747729487	10.29190178390077	7.248888088378942	-2.591058275462159	0.1855218425484798	0.8351593497146972	-0.1730465262784422	-1.069783886109921	-1.472750701368471	1.917890487238857	1.112779303708683	1.927563325858463	-0.5784475642747977
0.212	0.999999525501628	0.9999563830477473	0.02000099210222801	0.0200009831967201	0.02001310475227519	0.1367917057950669	0.2758362884789434	0.05921695928641527	0.02000022395938187	0.02000035704766025	0.02000232102962414	0.02000053833362518	0.02000176015752174	0.998495553691545	0.02005317884565176	0.02000109044992851	0.02000088089829368	0.02001873272997701	0.5202499344960276	0.9877376358175154	0.4224450247126406	0.02000085907632859	0.02000059825110075	0.09669320763557888	0.02042473578501407	0.6504317434808885	0.02002513846242262	0.7694509555481583	0.9264522032761077	0.9999872492142357	0.02002619814580065	0.02011032896510215	0.2822437152736982	0.07175004465710068	0.3511247480296347	0.020010288307072	0.02001210775235274	-0.05430359155388386	-0.3296282466106609	-0.01359510643991784	0.3468739094250251	0	0	0.2673515841213261	0.3146576875823752	-0.001766895766637126	0.004441476679695302	-0.01008388934680487	-0.1590437130938443	1.120658813237306	-0.09320458247021739	-0.1249341546786729	-0.1575270575702072	0.188099528370896	0.2049864670924349	-2.319417154893712	1.273189792207302	-0.04112048062450956	0.2525345030284505	0.2882303903471973	0.4690792629991862	2.71962800050086	-1.299256567628558	0.0864139388909187	0.08402031572109542	0.1289921281065685	0.256482333270784	0.2412993080084702	-0.08543424602921051	0	0	0	0	0.9999992038916871	0.9999994138985955	0.02000163240854497	0.02000163568009837	0.02001841443838695	0.15598019930802	0.3216753145023206	0.04926490209073077	0.02000035804797198	0.020000566583484	0.02000370864065876	0.0200008425529175	0.02000275990594356	0.9998985833520448	0.02006113958116541	0.02000162944846465	0.02000135724472583	0.02003290254931724	0.4612530548239313	0.9999083456163861	0.5195669548036961	0.02000141020555358	0.0200009752985786	0.1323689150854079	0.02008769919427617	0.6085223612377253	0.02008695238709939	0.7544472027244691	0.8447767573114243	0.9999777944346594	0.02005070612103693	0.02017961701572491	0.2710943305685726	0.08655777006790487	0.2996655562934817	0.0200191911208093	0.02002135558073986	2.974356535269879	-1.234990314022167	3.804615825839418	4.160988299150413	0.5620135646885848	-5.727005665559815	10.25255126169877	7.109837507215651	-2.590753908622146	0.1933008375603346	0.8209188138761361	-0.1738535218600405	-1.07078918183583	-1.474268479896168	1.921001480363385	1.076833448404107	1.90931436589309	-0.579510717564516
0.214	0.9999995216388332	0.999959439867486	0.02000100439949837	0.02000099694565503	0.02001300009237801	0.1388295118840459	0.2798975095557964	0.05793539081706951	0.02000022548052187	0.02000035936263233	0.02000234071095405	0.02000054100447637	0.02000177038037704	0.9986059931125387	0.02005158070461939	0.02000108967392996	0.02000088373097681	0.02001915395535308	0.5156507337924631	0.9885996778929335	0.4305166559728432	0.02000086936758307	0.02000060469445353	0.1010134056161843	0.02037815433607435	0.6472735059415368	0.02002957658098461	0.7681144626417872	0.920359330795489	0.9999871016228259	0.02002720997216257	0.02011150872096784	0.2811565558654312	0.07350166450281377	0.346763006213726	0.02001061917522239	0.02001238874873287	-0.05494912903765534	-0.315905342686882	-0.01291517615529899	0.3330458976593449	0	0	0.267987659633887	0.321382572614122	-0.001756781690188006	0.005667687606814594	-0.01040673239989251	-0.1638006703038248	1.120480889064515	-0.08470753626800888	-0.1252569153363568	-0.1652265703848667	0.1884780213145674	0.1736427534846933	-2.316844296555971	1.299565629815915	-0.0406197375735504	0.2482771995974205	0.2891377829428028	0.4382980260380537	2.717011732118086	-1.316914957027256	0.08658464260204597	0.08672402502691767	0.1295086780347642	0.2599771190990596	0.2411214695415386	-0.09239576728506474	0	0	0	0	0.9999996018326449	0.9999997145630077	0.02000082185482004	0.0200008244021657	0.02000923335955901	0.1571431459816884	0.3231736674703686	0.04779308367899238	0.0200001755504856	0.02000028066463787	0.02000186776293456	0.02000041892814746	0.02000138583263599	0.9999059668682704	0.02003030868255953	0.02000081368066399	0.02000067829040984	0.02001676330067686	0.4561111876497732	0.9999542220968767	0.5309780193086937	0.0200007089045093	0.02000048829456619	0.1394013973525562	0.02004619217262833	0.604496586562451	0.02005794678431242	0.7467610493822113	0.8353331051886932	0.9999887862633576	0.02002638010506429	0.02008994908233379	0.2683963900242723	0.08747881707173316	0.2960163324090875	0.02000987293173816	0.02001090749268689	2.970722497158202	-1.336762912855414	3.77957866366228	3.939829749837553	0.4476702270364666	-5.840248711295628	10.20487696156724	6.968355931583003	-2.590258607881594	0.1990192915851199	0.8075739857505413	-0.1728799361988742	-1.074299466961668	-1.47547986797776	1.920719930913237	1.043321564657266	1.891483847294687	-0.581551432767668
0.216	0.9999995173068594	0.999962280812702	0.02000101798650475	0.0200010120522152	0.02001291658808422	0.1407595163784935	0.2837496416218416	0.05677694208108777	0.02000022721144117	0.02000036201016103	0.02000236279859507	0.02000054403488495	0.02000178218427217	0.9986408352102988	0.02005012473967716	0.02000109001082431	0.02000088742493147	0.02001960998999588	0.5110046469500857	0.9894008060063194	0.4387856290189502	0.02000088070561747	0.02000061182500379	0.1054959470829498	0.02033822463205663	0.6440324822354938	0.02003974546985236	0.7663275687392808	0.9140290076793811	0.9999869470327525	0.02002838736364156	0.02011276698552633	0.2799428861564921	0.07515189581512152	0.3424386168963792	0.02001098669728937	0.02001269875802347	-0.05556720728623105	-0.3021739427674534	-0.01226295226193264	0.3191737164509399	0	0	0.2686369707187231	0.3278919463884508	-0.001744245711341785	0.00686285834708142	-0.01073909516023691	-0.1685623277157731	1.120320021108421	-0.07615344220543215	-0.1255950321650497	-0.1728828703858314	0.1887946672643778	0.1431506305637281	-2.314219312563501	1.325311256243502	-0.04012709461052993	0.2444355924541733	0.2899835506162186	0.4074688359712574	2.714360732338428	-1.333985885664337	0.08676099713336446	0.08967093206339657	0.130031676393723	0.2629316226332715	0.240929761154398	-0.09930298408343165	0	0	0	0	0.9999991829011365	0.999999424139848	0.02000167720487398	0.02000168444310705	0.02001853642354397	0.1580760030197401	0.3253477452953519	0.04883805929740036	0.02000036437625534	0.02000057642260091	0.02000378569259384	0.02000085352669074	0.0200028051157886	0.997981711689216	0.02006016818722381	0.02000164532861417	0.02000137640087427	0.02003428966978659	0.4510187004511118	0.9999075290731991	0.5416754504189245	0.02000144718440208	0.02000099894941075	0.1445558115685029	0.02009887405075836	0.5999624073588837	0.02018551466306203	0.7390512879735156	0.8258249648566753	0.9999773013842281	0.0200553202307939	0.02018319958885403	0.2660296273616474	0.08838750783688078	0.2921941319445767	0.02002042670805224	0.02002237175730251	2.963118041969254	-1.437945508787263	3.75354654809884	3.707613763087848	0.3327993088446557	-5.938752066573331	10.15307922763575	6.824292461239716	-2.589184686431701	0.2049143438739999	0.7946091450723062	-0.1723047741435809	-1.07802098834089	-1.477179338352425	1.91991753905606	1.010883207840046	1.873851693047927	-0.5839834198480149
0.218	0.9999995130368852	0.9999649210781172	0.02000103073727609	0.0200010261983944	0.02001284995337447	0.1426026120775961	0.2873640793885424	0.05568060993574529	0.02000022885163955	0.02000036452906014	0.02000238370346165	0.02000054691791793	0.02000179332285615	0.9974726054154377	0.02004885279193909	0.02000109076300864	0.02000089109704465	0.02002003430930962	0.5063374714303799	0.9901453564693629	0.4470477972378871	0.02000089134845805	0.0200006185475816	0.1098624196578978	0.02030361480506903	0.6406348602889442	0.02004772535989823	0.7640636756096519	0.9074607493564681	0.9999867983154783	0.02002950666456681	0.02011391584522914	0.2785790399668455	0.07667322872089986	0.3380720967763841	0.02001133192097023	0.02001299003032993	-0.05615783850198047	-0.2884630420212291	-0.01163848642322122	0.3052937811160366	0	0	0.2692990787595215	0.334178359379892	-0.001729353009206437	0.008023903089225931	-0.01108098049316464	-0.1733221612940325	1.120176293263473	-0.06757237527996651	-0.1259484163646239	-0.1804934688879133	0.189051234004166	0.1135735277843624	-2.31154348777518	1.350402597478063	-0.03964171458301534	0.2410147923479265	0.2907676823405434	0.3766755155603917	2.711676188179036	-1.350457446338137	0.08694348749492202	0.09285957102565583	0.1305600477454331	0.2653509526072513	0.240724298370343	-0.1061490718146644	0	0	0	0	0.9999995914537995	0.9999997193226083	0.02000084300223629	0.02000084719145873	0.02000937922827544	0.1593739342861036	0.325703137476494	0.04667566880002785	0.02000017862130936	0.02000028559821862	0.0200019063248289	0.02000042456983068	0.02000140570818999	0.9616338412772037	0.02003025019973865	0.02000082445374907	0.0200006888793334	0.0200173877845042	0.4464795921402414	0.9999525573185873	0.5484864642399536	0.02000072662057103	0.02000050012271842	0.1473870698102939	0.02005187484298084	0.5939282147907669	0.02015209318232801	0.7296966256838378	0.8158873684481273	0.9999885708458925	0.02002857897218555	0.02009127471537107	0.2625636991965526	0.0886114269994811	0.2868185155583132	0.02001045439958723	0.02001139890019538	2.951577915665164	-1.532212712123697	3.725527885874041	3.464970711649687	0.2173777759719338	-6.022514370438686	10.09711572978681	6.687677355392595	-2.584935238107133	0.2118707556973672	0.7808657283346373	-0.1736794082663397	-1.081177273031021	-1.479753081607122	1.921236822226861	0.9768422594634947	1.856061214693722	-0.5860945574246056
0.22	0.9999995083428692	0.9999673748805754	0.02000104438399396	0.02000104122295892	0.02001282249462645	0.1443626003537248	0.2907104824201011	0.05463654188273614	0.0200002306625566	0.020000367360144	0.02000240688110065	0.02000055017737724	0.02000180519891335	0.9927028572339963	0.02004779367187756	0.02000109319377221	0.02000089579716723	0.02002047441569916	0.501674137205229	0.990837087972354	0.4551672972827813	0.02000090278892407	0.02000062592603753	0.1140941446995021	0.02027414506369198	0.6370669356265787	0.02010460964594103	0.7612901491277343	0.9006524457186128	0.9999866471414968	0.02003075546511272	0.02011504985322636	0.2770484723477092	0.07804154658305214	0.3336292654437238	0.02001170263103704	0.02001330473488007	-0.05672109165140705	-0.2748003950225233	-0.01104175907253415	0.2914408873650317	0	0	0.269973531115563	0.3402352408638222	-0.001712174855712146	0.0091478153939657	-0.01143237829107127	-0.1780737264214842	1.120049729979878	-0.05899373312524369	-0.126316973464705	-0.1880551831804973	0.1892496091436003	0.08496784981097713	-2.308818152881932	1.374817968513717	-0.03916275394281288	0.2380161226381578	0.2914903282960233	0.3459954082094409	2.708959309346851	-1.366318853584471	0.08713259529599625	0.09628801422724172	0.1310927267093805	0.2672400354113982	0.2405052098144822	-0.1129277580779086	0	0	0	0	0.9999991623723767	0.9999994328269554	0.02000171673989281	0.02000172649380431	0.02001901664462881	0.1602313002291568	0.3266507938455691	0.04756198986820385	0.02000037033080221	0.02000058635046067	0.020003863099756	0.02000086518905841	0.02000283894370931	0.8938563299943701	0.02006095487478764	0.02000167312591204	0.0200013998476245	0.02003538512299168	0.4420200151782398	0.9999012577011794	0.5554410080264457	0.02000148096365745	0.02000102266809328	0.1513621956670523	0.02011025154866745	0.5885085275097737	0.02096701965678601	0.7201377468933278	0.8058502247905082	0.9999769344946352	0.02005958453804187	0.02018526298489323	0.2595083438453274	0.08881389121321168	0.2819626416431235	0.02002151610735754	0.02002332108272624	2.936531774627962	-1.620157822364962	3.6969642832461	3.212560263630281	0.1013619319319852	-6.091607271055445	10.02420770002321	6.582546642714327	-2.57078801499728	0.2191575719856244	0.7666663003732936	-0.175621967055128	-1.084230466101853	-1.482071461532604	1.922888830986873	0.9412327234032447	1.838098280672247	-0.586968346050689
0.222	0.9999995037330178	0.9999696553506476	0.02000105712955975	0.02000105521975681	0.02001281005266164	0.1460074975166207	0.2937371979582138	0.05366167195613921	0.02000023237442377	0.02000037004757378	0.02000242878073129	0.02000055327609347	0.02000181627922721	0.9851493791578443	0.02004689280830462	0.02000109595964022	0.02000090042408509	0.02002088077951986	0.4970207861570389	0.9914799123809972	0.4632197179130825	0.02000091348943666	0.02000063287368154	0.1183142158894911	0.02024867729114141	0.6332749697260186	0.02011516656315819	0.7579610962745484	0.8936058053330432	0.9999865035149234	0.02003190969426599	0.02011603925198898	0.2753154825832901	0.07920444285875826	0.3290484233471668	0.02001204361730034	0.02001359695143786	-0.05725708992028887	-0.2612124603774222	-0.01047268274064792	0.2776481354174931	0	0	0.2706598628978343	0.3460569145928187	-0.001692788454386924	0.01023167036329393	-0.01179326565219223	-0.1828106752502823	1.119940297471348	-0.05044636783409912	-0.1267006019436085	-0.195564146120022	0.1893917861333746	0.05738304128783096	-2.30604467926533	1.398538393684653	-0.03868937011840286	0.2354373032784026	0.2921517867493276	0.3154992464331121	2.706211326007979	-1.381560432711838	0.08732879785988373	0.09995390628413697	0.1316286575076429	0.2686035410945985	0.2402726360839707	-0.1196333458207659	0	0	0	0	0.9999995809174792	0.999999723478204	0.02000086282939684	0.02000086818048287	0.02000964902111703	0.16075147518065	0.3251988535999411	0.04578348092919625	0.02000018173680121	0.02000029072648955	0.0200019458876306	0.02000043057632019	0.02000142276568741	0.8776169175333517	0.02003078348787056	0.02000083961020722	0.0200007012713669	0.02001791792537298	0.4376479314419649	0.9999490964181514	0.5638337770493485	0.02000074359134883	0.02000051214744159	0.1559863089257269	0.02005784244923237	0.5804581174153537	0.02104506300684067	0.7084801845396234	0.7954756224880897	0.9999884381879912	0.02003004059151888	0.02009120152752875	0.2548808435764198	0.08778802923367578	0.274851863294833	0.0200108604901256	0.0200118127069311	2.918423304704898	-1.704101298182361	3.669344918635851	2.951051502352614	-0.015306084515581	-6.146135464376623	9.936450575089156	6.503121303377394	-2.548980757267593	0.22671828846052	0.7535039332541483	-0.17688282619077	-1.089558348393944	-1.483714543047879	1.922927009851919	0.9027906468785831	1.820145458122906	-0.5861469126448973
0.224	0.9999994986807016	0.9999717747840072	0.02000107080434346	0.02000107012256293	0.02001283734583544	0.1475179063695234	0.2963899362000295	0.05276922919300875	0.02000023428767097	0.02000037307183931	0.02000245306672413	0.02000055677096623	0.02000182817813904	0.9768743164382354	0.02004619206210193	0.02000110046997558	0.02000090613432522	0.02002130110863129	0.492381182019587	0.9920770324579874	0.4712732521247944	0.02000092501134168	0.02000064049476636	0.12256054913088	0.02022725571059249	0.629145996011052	0.02080546812894741	0.7540317446754392	0.8863203488378634	0.9999863646230615	0.02003298783186728	0.02011670857314382	0.2733350529850185	0.08011105388372536	0.3242258838320632	0.02001237067824185	0.02001389525977449	-0.05776600807365187	-0.2477243487041812	-0.009931105504564358	0.2639468644768923	0	0	0.2713575987690073	0.3516386108786244	-0.001671276775313639	0.01127262671631289	-0.01216360708844495	-0.1875267728229232	1.11984790468301	-0.04195873329695038	-0.1270991918794423	-0.2030158352512436	0.1894798504315229	0.03086169817724646	-2.303224473304222	1.421547930698513	-0.03822072853969044	0.2332726682930845	0.2927524907618912	0.2852510887294284	2.70343348657505	-1.39617360983212	0.08753256739726353	0.1038544993912927	0.1321667934086573	0.2694458416744342	0.2400267285743596	-0.1262607405871272	0	0	0	0	0.9999991406429941	0.999999440799604	0.02000175678565105	0.02000176867841839	0.0200196139844265	0.1609509818818924	0.3241912455513758	0.0470246566525242	0.02000037690897051	0.0200005970015149	0.02000394427548481	0.02000087759184149	0.02000287392582102	0.8582454101279784	0.02006228483662448	0.02000170598255098	0.0200014260703616	0.0200364161569805	0.4333185514781538	0.9998931873733451	0.5724036149947406	0.02000151523052978	0.02000104711199791	0.1608313105896584	0.02012273640842863	0.5716733566102447	0.03164607673303892	0.6965540556350646	0.7849589353663499	0.9999767811060225	0.0200606997959809	0.02018223612361241	0.2504349516656748	0.0866555999461137	0.2673856959356329	0.02002197980328782	0.0200240007281145	2.897440625509843	-1.786443696088632	3.642344476339029	2.68113542482921	-0.1326988471334695	-6.186292550686289	9.84203545293893	6.430488235737678	-2.525278405152017	0.2324441318114688	0.741760062746403	-0.1777225449692695	-1.092318264644179	-1.484481729728814	1.922047102112721	0.8730126801786987	1.801728441934954	-0.5864648774482946
0.226	0.9999994937196215	0.9999737445114153	0.02000108361614046	0.02000108405112222	0.0200128736374559	0.148894779388499	0.29865192937076	0.0519357849689543	0.02000023610417513	0.02000037594393582	0.02000247602160632	0.02000056008801765	0.02000183937495739	0.9681782788850388	0.02004560818709144	0.02000110511617133	0.02000091169103088	0.02002168999694892	0.4877513543090101	0.9926319053131685	0.4793355814762201	0.02000093580977211	0.02000064766975817	0.1268208993641664	0.02020881801346377	0.6246179346707554	0.02232041166087933	0.7494987506717599	0.8788077085871979	0.9999862346288142	0.02003392529069114	0.02011718958332599	0.2710865124178222	0.08073253950237926	0.3191039155124843	0.0200126608917249	0.02001416782245352	-0.0582480697031766	-0.2343597698310937	-0.009416814569134508	0.2503666034030852	0	0	0.2720662547654271	0.3569764735169098	-0.001647728385502428	0.01226792912893285	-0.01254335476792933	-0.1922159117192793	1.119772403904759	-0.03355904656506199	-0.1275126236958027	-0.2104051238130392	0.1895159659883333	0.005439734789764204	-2.300358969945466	1.443833982043123	-0.03775600912200858	0.2315134256335658	0.2932929948534015	0.255308338899664	2.700627055514913	-1.410150903817536	0.08774437026084601	0.1079866859660395	0.1327060961236708	0.2697710085838039	0.239767648237915	-0.1328054836921998	0	0	0	0	0.9999995696319325	0.9999997274406621	0.02000088352300283	0.02000088993401649	0.02000994535756885	0.1612132808472071	0.3215653027072399	0.04506852834718814	0.02000018519257918	0.02000029621739499	0.02000198745350364	0.02000043688094997	0.02000144185412786	0.8492605560948083	0.0200314411608848	0.02000085642275251	0.02000071482167471	0.02001843931313958	0.4288748086203438	0.9999450078662465	0.5809270336107986	0.02000076112579308	0.02000052452476639	0.1650642893298101	0.02006401956256874	0.5613777020115189	0.03496028851190534	0.683640416052235	0.7744483117154848	0.9999883964065617	0.02003006333077948	0.02008895870298199	0.2449025126674148	0.08463015611274334	0.2585722693410681	0.02001098755136898	0.02001210698774848	2.873744566904702	-1.868519446307849	3.615533623800423	2.403509963864761	-0.2509023519002876	-6.212314319342186	9.741343388076279	6.361938562754947	-2.499714490486739	0.2345785091724594	0.7313380719147436	-0.1784181839119807	-1.093486230524132	-1.483747709968986	1.920353641747532	0.8550172971853386	1.782770308765073	-0.5899174723050211
0.228	0.9999994882804253	0.9999755751916211	0.02000109751613851	0.02000109905768111	0.02001294322122748	0.1501431960509639	0.3005187580368555	0.05116401767385243	0.02000023815028855	0.02000037917100616	0.02000250148026548	0.02000056379907139	0.0200018517793348	0.959425621345636	0.02004518422227646	0.02000111137952822	0.02000091833129449	0.02002209641123694	0.4831285702570779	0.9931472391672876	0.4873983876963795	0.02000094751661371	0.02000065552827824	0.1309877316109214	0.02019353181691528	0.6196651589147948	0.02456354423778241	0.7443652914267894	0.8710815345664749	0.9999861131323473	0.02003469484835211	0.02011726413701052	0.268560657705516	0.08106264900261446	0.3136566028103533	0.02001291859053799	0.02001443780716628	-0.05870354437707417	-0.2211409753882118	-0.008929539922096915	0.2369350347389087	0	0	0.2727853401273084	0.362067562491076	-0.001622237274548867	0.01321491113245545	-0.01293244878202984	-0.1968721257137431	1.119713591101932	-0.02527545505342614	-0.1279407670063113	-0.2177263454081922	0.1895023620522435	-0.01885341088568613	-2.297449625758836	1.465387584978745	-0.03729441227323415	0.2301479480125589	0.2937739617465249	0.2257218230268994	2.697793311169368	-1.423485919478251	0.08796466625124462	0.1123470266047536	0.133245535220803	0.2695828370482712	0.2394955642803471	-0.1392637900287554	0	0	0	0	0.9999991172031979	0.9999994489955449	0.02000179945413184	0.02000181342057784	0.02002020787938315	0.1612197328783881	0.319582273964766	0.04640958103154803	0.02000038413859822	0.02000060830601516	0.02000402940063686	0.02000089039754523	0.02000291523341595	0.8391260703500373	0.02006361960411163	0.02000174060567163	0.02000145415632981	0.02003746799098415	0.4244911316193418	0.999883905413153	0.5893273618437428	0.02000155105627029	0.020001072168595	0.1680912839551646	0.02013524415199991	0.5509975452445278	0.04626670694748653	0.6705952128422868	0.7638638003914842	0.9999767613730581	0.02005994508361373	0.02017684594525496	0.2397153538981866	0.08275124543299972	0.2498869654668122	0.02002205089125701	0.02002450531482369	2.84761294454044	-1.947173484061433	3.589673267298417	2.118889927518129	-0.3700147760364298	-6.224546035445599	9.639655705743554	6.294355007357262	-2.474048196624453	0.2342973400695064	0.7222776091073854	-0.1788503373937733	-1.092961356495715	-1.481310905416563	1.917888073579564	0.8452607924339751	1.763148770212017	-0.5945952077790962
0.23	0.9999994829395648	0.9999772765848217	0.02000111057663137	0.02000111312763199	0.02001301628108518	0.1512960557268589	0.3020544952800359	0.05043796327045958	0.02000024009237103	0.02000038223136154	0.02000252554196706	0.02000056731222313	0.02000186355088644	0.9506595907471551	0.02004484166570743	0.02000111759268921	0.02000092473919098	0.02002247356301528	0.4785080441875732	0.9936260853046984	0.4954250516701091	0.02000095850841718	0.02000066292332056	0.1349918541352552	0.02018043029216575	0.6144312959082335	0.02734581162052907	0.7387040111844474	0.8631847630210734	0.9999860000827071	0.02003536552001221	0.02011724734602879	0.2657971566161437	0.08114204153857543	0.3079947068363896	0.02001314663712566	0.02001468473055236	-0.05913274464664139	-0.2080886904268454	-0.008468958048179315	0.2236779772724357	0	0	0.2735143591283345	0.3669098508200352	-0.001594902672468732	0.0141109991928571	-0.01333081744222735	-0.2014896023085318	1.119671205862561	-0.01713620507935951	-0.1283834796223065	-0.224973372640852	0.1894413204953116	-0.04199452738736578	-2.294497911381623	1.486203658814754	-0.03683516419505188	0.2291621022170014	0.2941961493673737	0.1965359348533432	2.694933543589695	-1.436173341978549	0.08819390797495635	0.1169317686236578	0.1337840876316663	0.2688849017893619	0.2392106527645033	-0.1456325920097324	0	0	0	0	0.9999995574694968	0.9999997319079929	0.02000090550495761	0.02000091294476388	0.02001023894866326	0.1618393396856649	0.3175401031486708	0.04431616730330214	0.02000018889801732	0.02000030199685503	0.02000203108188478	0.0200004433836889	0.02000146416752322	0.8314416463316103	0.02003209701424436	0.02000087414205687	0.02000072933415002	0.02001897056074066	0.4199415293238631	0.9999403273069533	0.5968798333038725	0.02000077945278595	0.02000053722872328	0.1712512457594194	0.02006974917880572	0.5438916646719654	0.04756466349483402	0.6585156105346102	0.7541464585559705	0.9999883924824416	0.02002997459981931	0.0200868580946259	0.234555907181641	0.0808453482563555	0.24315843699652	0.02001105249682796	0.02001237143187613	2.819300600383906	-2.01959715566753	3.565326126422069	1.827995744088749	-0.4901456194547307	-6.223384398058764	9.540155425756613	6.227589256554571	-2.449058169171819	0.2338865676128827	0.7142466065988977	-0.178910596744189	-1.089098116702217	-1.47776504954105	1.915041275247398	0.8395932224873249	1.742943497227148	-0.5983542136068121
0.232	0.9999994770813089	0.9999788579866995	0.02000112486977336	0.02000112842989736	0.02001311756407434	0.1523759093515922	0.3032962720166771	0.04974401429251567	0.02000024227476847	0.02000038565990393	0.02000255226670833	0.02000057122517225	0.02000187689553977	0.9419764586882675	0.0200446278465112	0.02000112535008117	0.02000093225656305	0.02002287098940107	0.4738859828441813	0.9940706911473732	0.5033831844452018	0.02000097049698178	0.02000067102472233	0.1389749276260761	0.02016967422685509	0.6090689791011459	0.03016060603587853	0.7325757570629479	0.8551585350574612	0.9999858955043137	0.02003596238325454	0.02011700345150132	0.2628280188584116	0.08100762405700412	0.3022291472029766	0.02001335545191023	0.02001493479832565	-0.05953602293195195	-0.1952220400672754	-0.008034695665053064	0.2106193799366848	0	0	0.2742528128963474	0.3715022172398592	-0.001565828859881347	0.01495371755585281	-0.01373837759771471	-0.2060626942847318	1.119644931054848	-0.009169808846791543	-0.1288406067064537	-0.2321397065599603	0.1893351635955672	-0.06396635029363461	-2.291505303557599	1.506281222942168	-0.03637752159481949	0.2285396026558354	0.2945603981380381	0.1677888292834874	2.6920490523803	-1.448208931978899	0.08843254023134439	0.1217368595585352	0.134320737273187	0.2676806350130397	0.2389130951349489	-0.1519095873942009	0	0	0	0	0.9999990918933089	0.999999459288634	0.02000184488257381	0.02000186086264488	0.02002079591666583	0.1621152057450464	0.3158069885387693	0.04550747341635308	0.02000039178707585	0.02000062019400077	0.02000411923380663	0.02000090368621741	0.02000296341609672	0.8238352870201906	0.02006494913524857	0.02000177722029005	0.02000148435061413	0.0200385393782709	0.4154628087569354	0.9998726660233404	0.6043104676136201	0.02000158865263471	0.02000109802290718	0.1761641549940985	0.02014578882662302	0.5371667923425582	0.05263484809221504	0.6461988075425733	0.7444038914933805	0.9999767747785498	0.02006013052441864	0.02017326611877336	0.2296841840119128	0.07912249925905683	0.236749259218425	0.0200222057250624	0.02002504826267373	2.788864302482579	-2.089044469085835	3.54122145212268	1.531561831227722	-0.6114120240274915	-6.209354192122225	9.440076656158345	6.160404551688758	-2.423939653245225	0.2335092298008656	0.707226600468379	-0.1795305069222753	-1.087148593787036	-1.474178672732831	1.912076452515368	0.8336055310717041	1.722839720914903	-0.6017359864693513
0.234	0.999999471327262	0.9999803277575436	0.02000113833532739	0.02000114281792992	0.02001321841492622	0.1533962445366807	0.3042982241229281	0.04908291199264237	0.0200002443470142	0.0200003889118421	0.02000257754805223	0.02000057492943854	0.02000188963169166	0.9334142887479463	0.02004446930845893	0.02000113291982039	0.0200009394804651	0.02002324063282957	0.4692579073123351	0.9944837863437105	0.5112682882646431	0.02000098177596837	0.02000067865315953	0.1430251655147182	0.02016049122720259	0.6036673210154349	0.03307979363146941	0.7260576215837201	0.8470491215280295	0.9999857987851786	0.02003648737991152	0.02011671689325707	0.2596837081699886	0.08069099391330507	0.2964396136607907	0.02001354073750753	0.02001516448740565	-0.05991376823537359	-0.1825584743633326	-0.007626333458009719	0.1977813267140223	0	0	0.2750002012114004	0.3758444338692536	-0.001535124966029646	0.01574069388967478	-0.01415503497768919	-0.2105859297988995	1.119634392110924	-0.001405206210317269	-0.1293119801447424	-0.2392185805399438	0.1891862424934761	-0.08475724947137557	-2.288473276725003	1.525623581737075	-0.03592077556312268	0.2282623897090305	0.2948676187759401	0.1395126734341515	2.689141144552529	-1.459589521438921	0.0886809994237589	0.1267579570663979	0.1348544748776732	0.2659734314698488	0.2386030766288482	-0.1580932911178081	0	0	0	0	0.9999995443111446	0.9999997379923549	0.02000092890774956	0.02000093733629312	0.0200105339211025	0.162832603760373	0.3144145037518438	0.04356200816176871	0.02000019284947769	0.0200003081257956	0.02000207731605173	0.0200004502087606	0.02000148986186484	0.8173067917836603	0.02003276223691808	0.02000089302817805	0.02000074499297676	0.02001951105084087	0.4108010079196298	0.9999347887561374	0.6115991941020822	0.02000079872746235	0.0200005504096408	0.1804909262910776	0.02007454197375208	0.5321064133554275	0.05486415051406764	0.6353465152439084	0.7357258608743642	0.9999884100961716	0.02003009172610481	0.02008510645533704	0.2248184408122505	0.07735662174902493	0.2316251965069349	0.02001112850296866	0.02001264377563835	2.756399505595434	-2.158794812963673	3.51640720308599	1.230329286057599	-0.7339398242261203	-6.183034932831821	9.33647927848566	6.092236226112389	-2.397579273101391	0.232145786956123	0.70089544853696	-0.1812725287367833	-1.087122202374001	-1.471439557506914	1.909691299609399	0.8306585581112167	1.703008899211363	-0.606069159638848
0.236	0.9999994650118491	0.9999816940828995	0.02000115315725715	0.02000115856814633	0.02001334429314661	0.1543630058975611	0.3051113379460971	0.04849016243556015	0.0200002466744507	0.02000039255431699	0.02000260567728772	0.020000579053833	0.0200019042347482	0.9249812618951114	0.02004441716277109	0.02000114201283815	0.02000094785624678	0.02002363297125283	0.4646205735304455	0.9948671890799824	0.5190857046737296	0.02000099413724641	0.02000068702241692	0.1470173228777844	0.02015301269072833	0.5982635191590258	0.03602923717292386	0.7192147158634454	0.8388953149693334	0.9999857106540676	0.02003696861922789	0.02011624530316506	0.2563849596843458	0.08022657818490657	0.2906682143456406	0.02001371281819102	0.02001540008682864	-0.06026640272678557	-0.1701136942717595	-0.00724340980136728	0.1851840479637644	0	0	0.2757560242795543	0.3799371503837066	-0.001502904756852222	0.01646966526623125	-0.01458068455004647	-0.2150540212634534	1.119639156033834	0.006128077813414165	-0.1297974181090262	-0.246203075831911	0.1889969262095057	-0.1043608933935152	-2.285403294299531	1.544238489027383	-0.03546425478431754	0.2283110228668457	0.2951187805622577	0.1117339383085744	2.686211132385631	-1.470313009675739	0.08893971298774796	0.131990437863782	0.1353842980229418	0.2637667741008427	0.238280784594716	-0.1641830898517514	0	0	0	0	0.99999906451388	0.9999994741357832	0.02000189305912119	0.02000191097507826	0.02002138947737252	0.1631195575487986	0.313392648488916	0.04533476007024195	0.02000039992889501	0.02000063281523586	0.02000421440141916	0.0200009176755747	0.02000301812986573	0.810290148552024	0.02006629690947465	0.02000181621980435	0.02000151684108354	0.0200396336365424	0.4062261836108327	0.9998587206124575	0.6189562130201811	0.02000162816307164	0.02000112488378675	0.1835899615614367	0.02015412637268832	0.5265110308573953	0.0592642516554601	0.6241548585073504	0.7269547588571245	0.9999768241463468	0.02006049498140428	0.02016980328006185	0.2201285866316861	0.07587650841424037	0.2262826632612786	0.02002236942793753	0.02002560005566347	2.722337151540013	-2.225966184115487	3.492936885222714	0.9250558283941218	-0.8578557673760062	-6.145129871669098	9.232765418954481	6.023920782317318	-2.37145510227945	0.2308559317580406	0.695124825921566	-0.1827241033697768	-1.087843710635712	-1.469055960808282	1.906718490867567	0.8277807234773725	1.683274415613948	-0.610757541982863
0.238	0.9999994588079874	0.9999829640445208	0.02000116714045977	0.02000117340129935	0.02001346675009597	0.1552869705513172	0.3057788048331063	0.04797022434686959	0.02000024888261286	0.02000039600768529	0.0200026322985553	0.02000058295742903	0.02000191820379478	0.9166663326680207	0.02004440023820437	0.02000115079850388	0.02000095587743178	0.02002399853260802	0.4599700142062356	0.9952233851962675	0.5268202947219472	0.02000100578114239	0.02000069490637519	0.1508357156001493	0.02014662752369289	0.5928564818371727	0.03906753953810914	0.7121058892309944	0.8307286979231089	0.9999856294831938	0.02003739786810206	0.02011576670722999	0.2529512298338915	0.07963411417765881	0.2849309073637667	0.02001386687228704	0.02001561759679524	-0.06059437816616718	-0.1579015822061896	-0.006885424447033409	0.1728459376348885	0	0	0.2765197844659586	0.3837818740674599	-0.001469286409268776	0.01713848423181198	-0.0150152108982674	-0.2194618725061358	1.119658730054633	0.01339978140142994	-0.1302967248995762	-0.2530862531128487	0.1887695914541824	-0.1227758867055544	-2.282296799609322	1.562138292058375	-0.03500732783823876	0.2286650877707855	0.2953149003292252	0.08447373917164183	2.683260331296308	-1.480378359423971	0.08920909884029961	0.1374294076419424	0.1359092114772247	0.2610643864199215	0.2379464066840817	-0.1701792996728268	0	0	0	0	0.999999530076042	0.9999997468183562	0.02000095370707575	0.02000096307161534	0.02001083313452111	0.1639622395789524	0.3125754047825607	0.0435391662102985	0.02000019704064481	0.02000031462390764	0.02000212635362274	0.0200004574096995	0.02000151882253274	0.8038348257792587	0.02003344419161912	0.02000091317145082	0.02000076184042521	0.02002006091455255	0.4014475729922822	0.9999279730013579	0.6255627891255532	0.02000081897577735	0.02000056413241596	0.1859951656738008	0.02007805001515999	0.5215513620562486	0.06234299608909744	0.6143296078795549	0.7190894384104665	0.9999884426074764	0.02003030088123911	0.02008345938976884	0.2154299463375592	0.07418635751157729	0.2216356867721004	0.02001121704485368	0.02001292447799573	2.687059255732298	-2.287616530403957	3.472507015094184	0.6165090570307191	-0.983291686641257	-6.096387412401462	9.132144189546798	5.956306665409335	-2.34698169455375	0.2306849025479304	0.689922982074607	-0.1827748410072556	-1.086992687489637	-1.466602889737434	1.902554527795258	0.8236355658275648	1.663359318700058	-0.6150534735036171
0.24	0.9999994519928751	0.9999841449143202	0.02000118261413945	0.02000118972963929	0.02001361246396233	0.1561880843761775	0.3063251062537947	0.04749567950890363	0.02000025136332232	0.02000039987905462	0.02000266200243716	0.0200005873144709	0.02000193432181381	0.9084918434137739	0.0200444758305911	0.02000116114041256	0.020000965120033	0.02002438845122212	0.4553020590519794	0.9955537304215062	0.5344237145658198	0.0200010185973796	0.02000070358078032	0.1545773470819784	0.02014145188342453	0.5874843909798684	0.04216917636412365	0.7047874562932567	0.8225790211329251	0.9999855571622416	0.02003779970321748	0.02011513403792559	0.2494027303913875	0.07894069164130969	0.2792680314586473	0.02001401260966548	0.02001584361857632	-0.06089817220996938	-0.1459341374860445	-0.006551842179930387	0.1607835743452552	0	0	0.2772909879907999	0.3873809468620585	-0.001434392274987176	0.01774512484769341	-0.01545848860959389	-0.2238045846217276	1.119692560031905	0.02037876032099048	-0.1308096910240887	-0.2598612942922656	0.1885066130805134	-0.1400053905214994	-2.279155206594744	1.579340059132434	-0.03454940479239017	0.2293036091402837	0.2954570320647415	0.05774820906175856	2.680290057715646	-1.489785592540094	0.08948956484654405	0.1430697114558595	0.1364282278235659	0.2578704029592703	0.2376001289424549	-0.1760832247717836	0	0	0	0	0.9999990348244419	0.9999994951839521	0.02000194437144837	0.02000196406103155	0.02002199851359314	0.1645357322696439	0.311884571431033	0.04505560769535127	0.02000040861442042	0.0200006462695295	0.02000431592514531	0.02000093258547363	0.0200030797274672	0.7975866715835391	0.02006771065286725	0.02000185816745292	0.02000155201529076	0.02004074574356824	0.3967443581058958	0.9998397509605885	0.6315303809762844	0.02000166981381911	0.0200011530330432	0.190122860592756	0.02016030542630595	0.5168735791466497	0.06669687850359066	0.6042277212783032	0.7111547628268157	0.9999769120148401	0.02006092391494073	0.0201664407591808	0.2109543376188307	0.07291878883345532	0.2172260255539426	0.02002254723551143	0.02002616823032326	2.650461161710076	-2.346935817601579	3.452554559463271	0.305479592784425	-1.11037390182328	-6.037644637669794	9.031245141565501	5.888144792376274	-2.322321466277148	0.23050160189541	0.6847644631661505	-0.1834708114065976	-1.086527373492091	-1.464524581848516	1.899029656964061	0.8195245727339916	1.643525301277464	-0.6187905439783781
0.242	0.9999994452951727	0.9999852426003698	0.02000119723958956	0.02000120513698599	0.02001375279633062	0.1570664796188623	0.3067782684060875	0.04708615035101713	0.02000025371881141	0.02000040355284474	0.02000269015414474	0.02000059144555823	0.02000194976476904	0.9004855673700101	0.02004457258537671	0.02000117109095903	0.02000097396271453	0.02002475251360749	0.4506118352531099	0.9958605734729601	0.5419079951508049	0.02000103069036996	0.02000071176478268	0.1583470408570856	0.02013704915147275	0.5822001651440804	0.04529750475014517	0.6973033711536851	0.8144712939547434	0.9999854912651022	0.02003816025744188	0.02011451662047477	0.2457542780957399	0.07815828529880714	0.2737079626302496	0.02001414342536738	0.02001605299283627	-0.06117828457721609	-0.1342214203520975	-0.006242096419969321	0.1490117466614226	0	0	0.2780691465688953	0.3907375186752391	-0.001398348630739967	0.01828768856366313	-0.0159103826745334	-0.2280774601277834	1.119740028528602	0.02703285278848008	-0.1313360936140877	-0.2665216546836082	0.1882103554224872	-0.156056724686485	-2.275979890241381	1.595865684496156	-0.03408993784956969	0.2302054646007596	0.2955462574110658	0.0315689100226882	2.677301626976732	-1.498535784825998	0.08978150831098736	0.1489059442137156	0.1369403684989568	0.2541895595536078	0.2372421337648274	-0.181897215416034	0	0	0	0	0.9999995146035708	0.9999997585676772	0.02000098015576666	0.02000099038126952	0.02001114450533904	0.165289998958162	0.3115237719914286	0.04376902528667727	0.02000020153446542	0.0200003215886818	0.02000217895645983	0.02000046515777813	0.02000155126993112	0.7921105260748224	0.02003417304641837	0.02000093499080798	0.02000078015595174	0.02002062271561338	0.3918175474478806	0.9999188264712878	0.6382953243449817	0.02000084041245807	0.02000057861885676	0.1939130353161631	0.02008074478620431	0.513330029653305	0.06921886144954635	0.5952418579878677	0.7040455557445697	0.9999884969025293	0.02003053386799126	0.02008186996091214	0.2063725900192984	0.07125949264113834	0.2132940964319584	0.02001130336994187	0.0200132108113071	2.612514285793042	-2.407139365769291	3.431055888547269	-0.00722956342531974	-1.239229540609908	-5.969766099324263	8.927001926482212	5.818336047164667	-2.295326159409793	0.2292868027050536	0.6793506262355646	-0.1865343536224129	-1.088128310051488	-1.463982963707452	1.897729952118477	0.8169461466741513	1.624023245711152	-0.6222805501589173
0.244	0.9999994379294282	0.9999862635524428	0.02000121347229721	0.02000122216032292	0.02001391597038043	0.1579037906842965	0.3071816100649238	0.04680769196689274	0.02000025636628758	0.02000040767746964	0.02000272167001632	0.02000059607517311	0.02000196759255426	0.8926453825399273	0.02004475379810357	0.02000118266638308	0.02000098410905598	0.02002514239726333	0.4458962871836707	0.9961448126779064	0.5493297699897	0.02000104405594458	0.02000072080668093	0.1620306380598132	0.02013349323836713	0.5770249291327758	0.04837039663052325	0.6896967404652589	0.8064309996026523	0.9999854344464556	0.02003850669239829	0.02011377644149863	0.2420149550511525	0.07730533878188191	0.2682539321620651	0.02001426825659435	0.02001627236559187	-0.0614352331388652	-0.1227715137460678	-0.005955592780786446	0.1375434789937185	0	0	0.2788537790007544	0.3938555179992571	-0.001361285418754715	0.01876440972390933	-0.01637074889242029	-0.2322760058081766	1.119800452679297	0.03332876594684666	-0.1318756970974956	-0.2730612119457431	0.1878831643191897	-0.1709409684381311	-2.272772176858337	1.611741966569564	-0.03362842130227407	0.231349780143163	0.2955836768890993	0.00594326364151193	2.674296351210472	-1.506631061211271	0.09008531548393474	0.1549324588698554	0.1374446651544645	0.250027381829628	0.2368725977631137	-0.1876247161569645	0	0	0	0	0.9999990025416726	0.9999995210725862	0.02000199879742931	0.0200020201875448	0.02002263678501809	0.1654926517350366	0.3116213592903865	0.04641532389407545	0.02000041789910478	0.02000066067897187	0.02000442491943097	0.02000094865650778	0.02000314796708122	0.7862527552432165	0.02006922550922104	0.02000190351987137	0.02000159012069973	0.02004187775128255	0.3869928143927693	0.9998140003396668	0.6453599135095205	0.02000171393290612	0.02000118283888882	0.196327660251588	0.02016476699126766	0.5095070025377024	0.07236736813721094	0.5860478859374223	0.696926630472015	0.9999770368927747	0.02006142365816291	0.0201632907005735	0.2019418114690741	0.07012996334430768	0.209207500438169	0.02002271509779352	0.02002674341302802	2.573898503903548	-2.465252904150939	3.41223156921379	-0.3207913720476757	-1.36996912015693	-5.893665292214139	8.823233269469638	5.748835321645593	-2.268786187088113	0.22829253827734	0.6745009460983803	-0.1886978860413231	-1.090293708393755	-1.463632354512554	1.895212172484404	0.8147013158036597	1.604651796061366	-0.6270892589780853
0.246	0.9999994306875892	0.9999872126542311	0.02000122882764198	0.02000123824051559	0.02001407221365722	0.1587121097874064	0.3075589608213338	0.04667531421761377	0.02000025888014618	0.0200004115933074	0.02000275157161668	0.02000060047045698	0.02000198466960115	0.8849640732856794	0.02004494494764379	0.02000119376730967	0.02000099380413771	0.02002550695057258	0.4411503605661234	0.996408722452898	0.5567077971358805	0.02000105668374236	0.02000072934988442	0.1655222927076185	0.02013045714719398	0.5719413264276052	0.05139687606329769	0.6819991484882787	0.7984707625446227	0.9999853832885709	0.02003881947966344	0.02011306497022169	0.2381979066117432	0.07639161572635524	0.262902894816528	0.02001438077104349	0.02001647608221454	-0.06166954994992278	-0.1115905234965383	-0.005691712569607671	0.1263900547828919	0	0	0.27964441269312	0.3967396192377113	-0.001323335975329221	0.01917366026613624	-0.01683943428148756	-0.2363959338207709	1.119873081835807	0.03923200908131592	-0.1324282542005436	-0.2794743957112635	0.1875273600424058	-0.1846725754343287	-2.269533334221442	1.627000638759318	-0.03316439062418589	0.2327162758513161	0.2955704021233668	-0.01912500599592781	2.671275537251909	-1.514074592840539	0.09040136108240314	0.1611433683895162	0.1379401614351762	0.2453903483183547	0.2364916895414143	-0.1932702888243635	0	0	0	0	0.9999994977337997	0.9999997714303056	0.02000100831668183	0.02000101935454022	0.02001147262778711	0.166441593543848	0.3116574832213921	0.04544309375688538	0.02000020635057309	0.02000032907283857	0.0200022356866989	0.02000047355802567	0.0200015872290846	0.7810262726556805	0.02003496046700176	0.02000095865930412	0.02000080005697888	0.02002119897391858	0.3818933692682042	0.999906057774203	0.6522188917241316	0.02000086320798665	0.02000059404885494	0.1983289594753057	0.02008246817899537	0.5057985324998783	0.07499873000622433	0.5777272274727109	0.6903169699995205	0.9999885681323767	0.02003078072388523	0.02008028476269422	0.1975010950787588	0.0685279971639995	0.2054871047925871	0.02001138700241535	0.02001350167116361	2.535201305109946	-2.518409848518064	3.399766836480323	-0.6343677059091219	-1.502695977793821	-5.810268016966428	8.72337518880895	5.681398676697791	-2.245561672241713	0.2287198987709099	0.6710425724723821	-0.187010976405251	-1.090971116596123	-1.462869578367168	1.888899154903224	0.8123221959730207	1.585127963277689	-0.6343212987066283
0.248	0.9999994227067839	0.9999880954834828	0.0200012459700806	0.02000125611015586	0.0200142519382842	0.1595190588928082	0.3079115828773142	0.04660340382293882	0.02000026171538053	0.02000041600752954	0.02000278523691565	0.02000060543240072	0.02000200444124914	0.8774669010305669	0.02004521867613966	0.02000120663153972	0.02000100493557658	0.02002590034477944	0.436368784175241	0.9966527693081271	0.5639814934963058	0.02000107072092274	0.02000073885159494	0.1689424704600643	0.02012799014411732	0.5669624402444358	0.05443323711753475	0.6742426526422003	0.7906023684888234	0.9999853416555439	0.02003912297300041	0.02011223140753716	0.2343180004280423	0.07543601114061588	0.257688401722165	0.02001448926829415	0.02001669154812318	-0.06188177732722838	-0.1006826224813642	-0.005449816253559427	0.1155610340094203	0	0	0.2804405851210628	0.3993952078026801	-0.001284636752342998	0.01951395339449482	-0.01731627748971273	-0.240433161489238	1.119957095153248	0.04470688118603697	-0.1329935071413942	-0.285756287474732	0.1871452308597407	-0.1972690163967506	-2.266264561711252	1.641678351635995	-0.03269742102914346	0.2342855484636032	0.2955075488255778	-0.04363543311703313	2.668240484547745	-1.520870597471953	0.09073000780564282	0.1675325394882139	0.1384259149935469	0.2402860099662668	0.2360995674653901	-0.198839603417201	0	0	0	0	0.9999989671654135	0.9999995455673585	0.0200020575000404	0.0200020803766695	0.02002331688165165	0.167100052912114	0.3117959134053183	0.04715372393405229	0.02000042796087383	0.02000067631732408	0.02000454367114026	0.02000096632315107	0.02000322432679043	0.7761021390187908	0.02007089961457768	0.02000195334124606	0.02000163200940937	0.02004305801044539	0.3768822266370189	0.9997799713741728	0.6577905352448147	0.02000176126434687	0.02000121493908327	0.2022058498225342	0.02016761121304307	0.5024085848471537	0.07889726259274452	0.5692701916084785	0.6837040524305552	0.9999772038688044	0.0200619034033352	0.02015996262521741	0.1932620176858878	0.06759251766160673	0.2022376935811658	0.02002287717101823	0.02002733469614488	2.496091876550092	-2.570435407925779	3.389239811262414	-0.9471044110458037	-1.63747741865345	-5.720525557688374	8.623084648175917	5.613819928944175	-2.222507497015613	0.2291945713131982	0.6679836122780992	-0.184958352677736	-1.092043984326586	-1.462551815779486	1.882318711712906	0.8101430592413685	1.565662564958954	-0.6417533772281768
0.25	0.9999994148532237	0.9999889161501585	0.02000126223162287	0.02000127303488691	0.0200144236832655	0.1603723311754711	0.3082343010939086	0.04647323375415197	0.02000026441297728	0.02000042020675405	0.02000281725778711	0.02000061015856705	0.02000202341803866	0.870164287527692	0.02004549499992122	0.02000121897278384	0.02000101558689123	0.02002626896075033	0.4315445002316711	0.9968790500062129	0.5710599803832757	0.02000108401478826	0.02000074785419191	0.1724047753210148	0.02012588832527265	0.5620907473755234	0.05755518357649334	0.6664523377107258	0.782830940487993	0.9999853052433787	0.02003939758840839	0.02011143462356214	0.2303872386094392	0.07444436010030658	0.2526311441467835	0.02001458734522708	0.02001689228110434	-0.06207246410704495	-0.0900501706615458	-0.005229246897939056	0.1050642586797701	0	0	0.2812418452078251	0.4018283426786257	-0.00124532703228946	0.01978394538156514	-0.01780110920319218	-0.2443838093985971	1.120051599246022	0.04971655315527873	-0.133571188992406	-0.2919026625862888	0.1867390273524115	-0.2087504791203979	-2.262966980575301	1.655816575885592	-0.0322271255061129	0.2360392393890605	0.2953962307579764	-0.06759039318583457	2.665192483056198	-1.527024346540904	0.09107160582127968	0.1740935712054061	0.1389009996877221	0.2347230217506632	0.2356963775113688	-0.2043393706869903	0	0	0	0	0.9999994791778962	0.999999780964399	0.02000103900713556	0.02000105072663757	0.02001182438783589	0.1689468098178802	0.3117057362660681	0.04449200591614229	0.0200002116134942	0.02000033725347716	0.02000229799519546	0.02000048288378397	0.0200016278309893	0.7714221953515542	0.02003584557921741	0.02000098493497388	0.02000082214723774	0.02002179821926386	0.3715497073056082	0.9998863137570149	0.6620577955886904	0.0200008878334995	0.02000061080820667	0.2057723793129166	0.02008361187076222	0.4988614808840517	0.08264536044252231	0.5615509254790508	0.677424468499621	0.9999886634112073	0.02003101178066429	0.02007860160450003	0.1889676241409626	0.06603827205553024	0.1990995247264415	0.02001146764921356	0.02001380149785911	2.456213255911922	-2.624990197355354	3.375831383336207	-1.258141039090886	-1.774363142392802	-5.625393806595193	8.517916235669134	5.543893609020274	-2.196471014221054	0.2283517188073864	0.6641704733025442	-0.1862532049170966	-1.095328140382077	-1.463572843059181	1.87943727024132	0.8087485583003472	1.54649081211749	-0.6469181556192524
0.252	0.9999994061768409	0.9999896791702572	0.02000128051093408	0.0200012919724393	0.02001461996956468	0.1612958184637698	0.3085381734525225	0.04624767836494312	0.0200002674677701	0.02000042496144983	0.02000285353819716	0.02000061553503636	0.02000204548035088	0.8630296329543593	0.02004585611326536	0.0200012332724093	0.02000102785029213	0.02002666849670735	0.4266730440311256	0.9970881047833761	0.5778869348182049	0.0200010988830453	0.02000075794095302	0.175785476967476	0.02012414170760382	0.5572960129761543	0.0607485792258609	0.6586527632690382	0.7751596528478293	0.9999852788235796	0.02003966514771711	0.0201105110709861	0.2264127190641929	0.07343362548960738	0.2477082374407362	0.02001468322419084	0.0200171061273021	-0.06224216215162742	-0.07969388612521938	-0.005029333602552881	0.09490584938426233	0	0	0.2820477546385339	0.4040457173933791	-0.001205548641544783	0.01998243584537485	-0.01829375255037933	-0.2482441984133593	1.120155626041291	0.05422321662799698	-0.1341610250808589	-0.2979099909163893	0.186310957215093	-0.2191396124903211	-2.259641624405005	1.669461449203841	-0.03175315263372962	0.2379601188020606	0.2952375543976465	-0.09099470852177176	2.662132811131766	-1.532542176157719	0.09142649220493995	0.1808197624044164	0.1393645077788101	0.2287111086768885	0.2352822512686319	-0.2097772317893402	0	0	0	0	0.9999989281948656	0.999999557072208	0.02000212162818867	0.0200021457536492	0.02002404456507566	0.1702364011831526	0.3119989243880453	0.04531121932740171	0.02000043895121043	0.02000069341665558	0.0200046744273888	0.02000098596173385	0.02000331060894736	0.7662668422236678	0.02007277850164027	0.02000200869882193	0.02000167856311858	0.0200442788994529	0.3663430832219722	0.9997453220306818	0.6655487479117236	0.02000181251253441	0.02000124992632398	0.2077841145874763	0.02016897496566875	0.4949620858217396	0.08667782820528899	0.5537325129322591	0.6711093305163235	0.9999774135536477	0.0200623418771817	0.02015639074225795	0.1848123877212901	0.06530520729574056	0.195722432532788	0.02002303886198242	0.02002794136091867	2.415837798482023	-2.678375676453027	3.360980960357304	-1.566616026613131	-1.913348651802645	-5.525848136635376	8.411397476606686	5.472452627387765	-2.169415337740439	0.2275627868304743	0.6597382541744656	-0.189953131136101	-1.099071607170109	-1.46539728396105	1.8798310826381	0.807448357385821	1.52748258790734	-0.6494367297890948
0.2539999999999999	0.9999993976331552	0.9999903882585626	0.02000129786531258	0.02000130992712009	0.02001480723393875	0.1622329119963513	0.3088575348192004	0.04607291774466178	0.02000027037511184	0.02000042948772632	0.02000288809314006	0.02000062066359978	0.02000206664642648	0.8560687859638235	0.02004621251797838	0.02000124697611432	0.0200010395817761	0.02002704366036321	0.421749102228283	0.9972814894110114	0.5845887117204773	0.02000111298420612	0.02000076751622818	0.1789718290027626	0.02012263019636209	0.5525911695359007	0.06393138279738464	0.6508609937869012	0.7676058182075177	0.9999852567825878	0.02003990815717129	0.02010963418062045	0.2223946353889839	0.0723982024648956	0.2429144220226185	0.02001477026275271	0.02001730572945942	-0.06239142332504931	-0.06961307213092309	-0.004849394960928205	0.08509019083304262	0	0	0.2828578890833124	0.406054619359199	-0.001165445665524827	0.02010836593852757	-0.01879402349803717	-0.2520108455840001	1.120268131077252	0.05818831072143186	-0.1347627343225897	-0.3037753886716242	0.1858631805618885	-0.2284613269630685	-2.256289430048394	1.682663557054243	-0.03127518434105442	0.2400320669972956	0.295032614452684	-0.1138552904942589	2.65906273337847	-1.537431501521885	0.09179499028783128	0.1877040658216148	0.1398155519410936	0.2222609500591414	0.2348573042619973	-0.2151615950781836	0	0	0	0	0.9999994587416816	0.999999780424613	0.02000107215541982	0.02000108448662689	0.02001220348032092	0.1710963513404892	0.3126482393450855	0.04485240850713128	0.02000021732720318	0.02000034616921817	0.02000236642316073	0.02000049320948967	0.02000167302596906	0.7622713458207665	0.02003683012524119	0.02000101391295247	0.02000084649385764	0.02002242593184312	0.3607996565410243	0.999855178009174	0.6727161878947016	0.02000091445180884	0.02000062907954531	0.2094296121963115	0.02008406406387359	0.4920468909808409	0.08922427839279518	0.5464861258962053	0.6655373398053912	0.9999887710727084	0.02003123660778202	0.02007690088303512	0.180464192411052	0.06364398922775015	0.19282125633685	0.02001154578063767	0.02001410808644738	2.375367185867753	-2.72707277276777	3.347560927461338	-1.871668908482676	-2.054406443602097	-5.422868886144617	8.307955368166613	5.400493965699919	-2.142297831682795	0.2283129287910159	0.6551636405109138	-0.1944488844323919	-1.101518609756764	-1.466836460035469	1.881452358825725	0.8052133969173362	1.508512619418639	-0.6500713958083719
0.2559999999999999	0.9999993881727065	0.9999910466080761	0.02000131739544779	0.0200013300572419	0.02001502164070226	0.1631294749444862	0.3092151609670441	0.0460788280337603	0.02000027367443055	0.02000043462978271	0.02000292742734956	0.02000062653144223	0.02000209117706451	0.8493388200765944	0.02004665814531193	0.02000126282859302	0.02000105308449681	0.02002745383816763	0.4167687873429348	0.9974589875911244	0.5912970705893342	0.02000112883079109	0.02000077831750913	0.1820872907709663	0.02012137598007885	0.5480299003531558	0.06704261981776699	0.643094190058676	0.7601899785522981	0.9999852442728636	0.02004014939060807	0.02010865946612527	0.2183381019529992	0.07134414828467617	0.2382921014656638	0.02001485534325813	0.02001751933829418	-0.06252079686639159	-0.0598058621459012	-0.004688742546290104	0.07561991317537281	0	0	0.283671839349309	0.4078628883341975	-0.001125164167912864	0.0201608152813094	-0.01930173123971705	-0.2556804594705521	1.120387992208911	0.06157278064428798	-0.1353760304659461	-0.3094965523236688	0.1853978055619566	-0.2367426225584058	-2.252911228920345	1.695477682422793	-0.03079293372693907	0.2422400083053626	0.2947824899796946	-0.1361808059192816	2.65598349848047	-1.541700830509023	0.0921774089228827	0.1947390371795001	0.1402532670538584	0.2153840282831089	0.2344216345711691	-0.2205014482195758	0	0	0	0	0.9999988851881216	0.9999995407229145	0.02000219041658163	0.02000221573765087	0.02002484399924244	0.1713186371248117	0.3135428960678883	0.04795521483606583	0.02000045090584575	0.0200007121147603	0.02000481839182699	0.02000100779881689	0.02000340564014674	0.7589145881552288	0.02007488676256314	0.02000206976347722	0.02000172977000436	0.02004557696724519	0.3553998358391801	0.9996828212100375	0.6794939885974435	0.02000186805426433	0.02000128828068614	0.2129742059554885	0.02016998398900098	0.4896424170319197	0.09214668599378094	0.5391751693747016	0.6600323500482701	0.9999776389442404	0.02006279980201509	0.02015311107645293	0.1763352588072761	0.06294207914083749	0.190478203380747	0.02002318223913029	0.02002855975158403	2.335131645503648	-2.775655459375577	3.337997330563406	-2.172456161645837	-2.197455041393004	-5.317459341721983	8.204214412684371	5.328804895810402	-2.115585219150912	0.2292107735570947	0.65142533787374	-0.1973874500039035	-1.10450819020981	-1.468823251604422	1.881326035227474	0.8034603981686405	1.489595890557922	-0.6522721904953771
0.258	0.999999378847282	0.9999916580041969	0.02000133596004457	0.02000134916928751	0.02001522661363108	0.1639738936685285	0.3096106789583823	0.04632030048698549	0.02000027681985957	0.02000043953419043	0.02000296497370643	0.02000063214452866	0.02000211470807656	0.8428726921130936	0.02004709434571987	0.02000127803111581	0.02000106601315656	0.02002783990440475	0.4117252659750688	0.9976247619354218	0.5980631651805208	0.02000114389209897	0.02000078860068895	0.1852421804023402	0.02012030826175217	0.5436284105493946	0.07010792950575222	0.6353605456638378	0.7529171021178828	0.9999852354280091	0.02004036961791601	0.02010774383219775	0.2142492188755528	0.07026508623955954	0.2338839424785941	0.020014932564062	0.02001771909699538	-0.06263082732684562	-0.05026945579028387	-0.004546684443574666	0.06649587344616105	0	0	0.2844892124375241	0.4094788742079363	-0.001084851918553611	0.02013899771967057	-0.01981667857303882	-0.2592499350427312	1.120514008928019	0.06433734143816203	-0.1360006231729926	-0.315071694874472	0.184916884434882	-0.2440124320079998	-2.249507738911955	1.707962540771897	-0.03030614307879499	0.2445698242693859	0.294488241222868	-0.1579813697953588	2.652896337005833	-1.545359771673538	0.09257404163131272	0.2019167849986982	0.1406768116156723	0.2080924669499007	0.2339753219020818	-0.2258061589218112	0	0	0	0	0.9999994360676314	0.999999762159749	0.02000110809496956	0.02000112098096226	0.02001262422371663	0.1719157895404595	0.3142901535885584	0.04857892722936411	0.02000022360380917	0.02000035600364846	0.02000244241410886	0.02000050480990367	0.02000172323660309	0.7561145459453371	0.02003795127059084	0.02000104620741288	0.02000087353124454	0.02002309177041968	0.3495920227991615	0.9997462389585561	0.6878931198264142	0.02000094353298107	0.02000064929494842	0.2161623165630399	0.02008456930013815	0.4872594161072168	0.09502051264957478	0.5322200291983675	0.6548482233086297	0.9999888884622218	0.02003146885548564	0.02007530532647326	0.1720439568921992	0.06118046458194874	0.1886751484549256	0.02001161765554055	0.02001442463783708	2.295296678612724	-2.828621154119368	3.33379368600318	-2.468144784282292	-2.34239337360855	-5.210630416999265	8.096289596715001	5.257998736400687	-2.089922925403208	0.2287515051383393	0.6491773178232957	-0.1969768987136755	-1.109617303817315	-1.47208563052305	1.87713442248804	0.8041341465367501	1.47066388436832	-0.6587511820067009
0.26	0.9999993684879429	0.9999922240435578	0.02000135696619108	0.02000137071509248	0.02001546177548168	0.1647775652652223	0.3100541559499813	0.04675526900539102	0.02000028040491466	0.02000044513302167	0.0200030079819431	0.02000063861203526	0.0200021420444263	0.8366430079648617	0.02004762848774723	0.02000129566069304	0.02000108094547973	0.02002826437503083	0.4066131017195113	0.9977441472799194	0.6048860620737736	0.02000116092296221	0.02000080029230463	0.1883141245757064	0.0201194065453976	0.5393478073312268	0.07317859735935843	0.6276689091343548	0.7457828627708424	0.9999852357614618	0.02004059240735917	0.0201067336696642	0.2101286680556312	0.06917529624343148	0.229680969329857	0.02001500954005076	0.02001793508568833	-0.06272205289439481	-0.04100033563233259	-0.004422528808567624	0.0577171409804552	0	0	0.2853096325262972	0.4109113944859879	-0.001044658128850631	0.02004225666723317	-0.02033866226778366	-0.2627163482139383	1.120644902123021	0.06644272946242546	-0.1366362190054488	-0.3204994946544141	0.1844224097194172	-0.2503014663832454	-2.246079556757445	1.720180512905514	-0.02981458202962187	0.2470082712979974	0.294150906973896	-0.1792682538042666	2.649802459201883	-1.548419036553934	0.09298516566884843	0.2092289257188971	0.1410853688930389	0.2003988781243893	0.2335184269980838	-0.2310852772396671	0	0	0	0	0.999998837305708	0.9999994811544757	0.02000226578859348	0.02000229208247703	0.02002572653383872	0.1722051048461259	0.3154697915009838	0.05165008470198251	0.02000046408303317	0.02000073280099519	0.02000497903028311	0.02000103240849773	0.02000351230498196	0.7527179535998175	0.02007729086808116	0.02000213818457069	0.02000178701185317	0.02004694985408795	0.3439421115077597	0.9987026227193204	0.6949271524408094	0.02000192902694488	0.02000133090838591	0.2178210337294104	0.02017045030585565	0.4842871936872987	0.09867828021109651	0.5252296023401377	0.6495408751882664	0.999977880747869	0.02006328007738054	0.02014980502887849	0.1678918191221632	0.06063265212323444	0.186638383540377	0.02002333281276876	0.02002921326612823	2.255614793555258	-2.882005294360249	3.333369423296533	-2.757940402965011	-2.489081520402793	-5.10341884291197	7.987711519859066	5.187196646794173	-2.064363998589917	0.2283863639051923	0.6476047314836066	-0.1951567888376523	-1.114756429133321	-1.474995259387105	1.871116172591951	0.8048395408040112	1.451578515319663	-0.6665239532779491
0.262	0.9999993582646052	0.9999927490620115	0.02000137698290928	0.02000139121982345	0.02001568640590533	0.1655980604714998	0.3105344845419383	0.0472548156186342	0.02000028382704482	0.02000045048036254	0.02000304911784204	0.0200006448103149	0.02000216830878715	0.8305925120046562	0.02004814798315547	0.02000131258024052	0.0200010952615505	0.02002866506493557	0.4014243688391926	0.9978414848124159	0.611679630489556	0.02000117714413966	0.02000081145033485	0.1911718461594319	0.02011860541632308	0.535127692081775	0.07629639465164229	0.620027236156239	0.7387733280848464	0.9999852390534362	0.02004079648069127	0.02010578063951715	0.2059768530961606	0.0680707339532209	0.2256328972420145	0.02001508022744907	0.02001813784057819	-0.06279500416474179	-0.031994444147172	-0.004315587450830104	0.04928099298899433	0	0	0.2861327418582423	0.4121696916455432	-0.001004733197989473	0.01987006053173727	-0.02086747342115137	-0.2660769498235055	1.120779314371024	0.06784991786518434	-0.1372825223272293	-0.3257790736725296	0.183916310900062	-0.2556420527137225	-2.242627150996003	1.732197386195583	-0.02931804587152861	0.2495429295032562	0.2937715025736906	-0.2000536098214808	2.646703052795826	-1.550890432814647	0.09341104100267567	0.2166665518307108	0.1414781477567514	0.19231624291112	0.2330509914850258	-0.2363483527594523	0	0	0	0	0.9999994107014641	0.9999997190092333	0.02000114791724856	0.02000116121146774	0.02001308500324371	0.1738545112702336	0.3160387128781504	0.05050899270743221	0.02000023054638656	0.02000036691348233	0.02000252762203952	0.02000051791353032	0.02000178011711375	0.748915853525785	0.02003922251784341	0.02000108250120851	0.02000090390779862	0.0200238088411669	0.337819930198917	0.9983862341756014	0.701368833968765	0.02000097565362369	0.02000067187699083	0.2186564310791833	0.02008437733747272	0.4806980611300609	0.1021534403110396	0.5185895097419648	0.6442561083297	0.9999890162085281	0.02003169399328784	0.02007359974809744	0.1635614757666532	0.05882530260721582	0.1841942001323879	0.02001169873466505	0.02001476162194409	2.215796606912467	-2.931593517628979	3.33441605747324	-3.041070765777262	-2.637365614041235	-4.996867759037416	7.881733418757752	5.115606808790875	-2.037909313449876	0.2292600389560818	0.6457390312187739	-0.1942061193224047	-1.118179586716209	-1.47792121334352	1.86661199715733	0.8032052541489024	1.432289644237487	-0.6721572388879619
0.264	0.9999993468560163	0.9999932328619358	0.0200013998395057	0.0200014145441465	0.02001594455767141	0.1664817378195537	0.3110360150630885	0.04768200302269853	0.02000028775184572	0.02000045662238337	0.02000309660562528	0.02000065200837722	0.02000219898880308	0.8247070137214315	0.0200487761456468	0.02000133228461883	0.02000111188686526	0.02002911096383605	0.3961515829320471	0.9976550285309911	0.6184459789974537	0.02000119563652714	0.02000082425540032	0.1939133431144927	0.02011785828936311	0.5309673150185829	0.07943641416808185	0.6124440339751703	0.7318786717557429	0.9999852518252185	0.02004100005354767	0.02010472124752726	0.2017946868389237	0.06696717908269374	0.2217307391183452	0.02001515254325146	0.02001835912124258	-0.06285020319885083	-0.02324733431321603	-0.004225179414990491	0.04118291996021683	0	0	0.2869582015530602	0.4132633903144151	-0.0009652284666583741	0.01962199849395168	-0.0214028978019623	-0.2693291590105388	1.120915810582463	0.06852030607919909	-0.1379392361846564	-0.3309099957737286	0.1834004513186795	-0.2600679663097776	-2.239150855383962	1.744082097243117	-0.02881635393873885	0.2521621751335946	0.2933510183846066	-0.2203502038273541	2.643599280812683	-1.552786850796247	0.09385190924299935	0.2242202110101559	0.1418543833317174	0.1838578170878482	0.232573038023541	-0.241604763497427	0	0	0	0	0.9999987833487697	0.99999936583014	0.02000235030398753	0.02000237725607999	0.02002670053856077	0.1751423138178534	0.3169362078314422	0.05145693807222187	0.02000047880115711	0.0200007559435065	0.02000516078721683	0.02000106046549932	0.02000363399578699	0.7453298879460319	0.02008002914633208	0.02000221564367562	0.02000185181497804	0.02004845846645379	0.3318496193600612	0.9908731340488981	0.7080975216287226	0.02000199704431091	0.02000137902313541	0.2213246399017176	0.02016969796899437	0.4776270660633002	0.1056166524114508	0.5119404682338718	0.6389085626662846	0.999978155349164	0.02006368011639865	0.02014623920730793	0.1593777799706931	0.05847717705751219	0.1821182978112578	0.02002349965223039	0.02002990870309365	2.175599089909335	-2.980746802940639	3.33462437777833	-3.31682701928792	-2.787063704626263	-4.892036225683404	7.774220604695873	5.04245003411998	-2.010328476726341	0.2301324379574675	0.6432527833359091	-0.1953629394164929	-1.122181102742734	-1.481532426633471	1.865075078534987	0.8016797722389043	1.413035723342229	-0.6759326245397622
0.266	0.9999993355772692	0.9999936807497539	0.02000142167543689	0.02000143680338014	0.02001619197621256	0.1674084181897721	0.3115609291129692	0.04808621340931168	0.02000029150822233	0.02000046250397637	0.02000314215881543	0.02000065892951383	0.02000222848900539	0.8190173089972078	0.02004938553084522	0.02000135122566083	0.02000112785316085	0.02002953358830147	0.3907859762190016	0.9970518746369009	0.6253364062750526	0.02000121330454469	0.02000083652082371	0.196660600439732	0.02011719747277814	0.526908731593574	0.08253728580296403	0.6049197242042412	0.7251005896488175	0.9999852670388789	0.02004118591112924	0.02010372605410755	0.1975853314727944	0.06585167282934599	0.2180039076641527	0.0200152191051113	0.02001856736568439	-0.06288816288432705	-0.01475429170786795	-0.004150634533348478	0.03341664646511179	0	0	0.287785692323033	0.4142024541079901	-0.0009262959794777842	0.01929777709980062	-0.02194471617874391	-0.272470555553103	1.121052879035881	0.06841587814330778	-0.1386060632114027	-0.3358922864905288	0.1828766254739885	-0.2636142576151774	-2.235650862890576	1.755906469469766	-0.02830934801516471	0.2548551825748163	0.2928904188518423	-0.2401711621946087	2.640492279433201	-1.554122242058766	0.09430799254551468	0.2318799007684928	0.1422133374718287	0.175037068186194	0.2320845708303435	-0.2468635601193621	0	0	0	0	0.9999993819367267	0.9999996461720015	0.02000119249355336	0.02000120615580365	0.02001360777749024	0.1764874643426695	0.3176378701814575	0.05105924585889998	0.02000023835930061	0.02000037921818783	0.02000262467499548	0.02000053299233111	0.02000184444630648	0.7426033800841066	0.02004067243019972	0.02000112366966462	0.02000093829671027	0.02002460199885047	0.325374417612178	0.9859630461532659	0.7187572523168777	0.02000101176885357	0.02000069761816246	0.2239341991056508	0.02008407592486027	0.4751324169345345	0.108156214957538	0.505440812362058	0.6339052145444218	0.9999891569919576	0.02003189497987658	0.02007188096978702	0.1550644379799028	0.05650710152800985	0.1805081056388883	0.02001178133210976	0.02001511914446392	2.134883052614474	-3.033248323497561	3.332968377040738	-3.584534127712601	-2.937983073209749	-4.789983803274644	7.661812417103019	4.966931101310291	-1.979818863437011	0.2301902916669479	0.6401277780925473	-0.1993075830544954	-1.128660908742689	-1.486345161325879	1.866667054009244	0.8025009009669738	1.394012661885875	-0.6789822004335109
0.268	0.9999993229220171	0.9999940906683618	0.02000144673191761	0.02000146228466082	0.02001647964297059	0.1683469285461864	0.3121249329713821	0.04855398765285882	0.02000029584433601	0.02000046930679058	0.02000319515585533	0.02000066703590957	0.02000226291567374	0.8135162472632392	0.02005011477421204	0.02000137333823541	0.02000114644477123	0.02003000943951174	0.3853214134248979	0.9958204849209451	0.6325388611349738	0.0200012336228143	0.02000085074290619	0.1993263273325174	0.02011656818574184	0.5229470687015929	0.08558715836272225	0.5974565366316432	0.7184415143305177	0.9999852912092625	0.02004137558142192	0.02010263665350609	0.1933504997200228	0.06473776314955546	0.2144599509394528	0.02001528783842192	0.02001879597935995	-0.06290938649478831	-0.006510438895627315	-0.004091296931766122	0.02597416410894699	0	0	0.2886149151134309	0.4149971421769073	-0.0008880882529821959	0.01889721734480364	-0.02249270463394549	-0.2754988714816388	1.121188932671128	0.06749934073421493	-0.139282706577076	-0.3407264655109155	0.1823465566238607	-0.266317075647004	-2.232127220156061	1.767744943694946	-0.02779689072528082	0.2576119441808855	0.2923906419958722	-0.2595297278005219	2.637383155893719	-1.554911592241048	0.09477949251264355	0.2396350733047434	0.1425542991428894	0.1658676338057769	0.2315855764609095	-0.2521333207541478	0	0	0	0	0.9999987218737499	0.9999991881119379	0.02000244442031869	0.02000247224241545	0.02002782542370046	0.1772587281204726	0.3189162855214867	0.05333041454470332	0.02000049539494406	0.02000078213665512	0.02000536848121542	0.02000109287348739	0.02000377015875815	0.7393368844319208	0.02008312193744717	0.02000230320275084	0.02000192486928168	0.02005013639080853	0.3190855295359226	0.9719040329588503	0.730796418695706	0.02000207389245519	0.02000143420252631	0.2252948850714585	0.02016887305975728	0.4722774465941644	0.1112191410920439	0.4989706174122838	0.6288577552890726	0.9999784390048015	0.02006411127176473	0.02014277909693037	0.1508783211179028	0.05631025356265862	0.1789575320952791	0.02002366674522122	0.02003064397436329	2.093890619886499	-3.086869383475275	3.333687741088031	-3.843602327376969	-3.089906615273176	-4.691766090431288	7.547525292286704	4.890737541981681	-1.949399619323707	0.230421344334047	0.6375043500068369	-0.2027346907334902	-1.135646567166348	-1.491456728382219	1.86783487142123	0.803730273227707	1.37489250513184	-0.6823329683425169
0.27	0.9999993103891083	0.9999944691494483	0.02000147070265957	0.02000148664768335	0.02001675611382368	0.169274984753626	0.3127351852011652	0.04915864079668046	0.02000030000134856	0.02000047583352534	0.02000324610363989	0.02000067484686479	0.02000229601519204	0.8081826870833303	0.0200508198646689	0.02000139460631772	0.02000116431264732	0.0200304622812357	0.3797498536834342	0.9937544170015582	0.6401812136255198	0.02000125308495265	0.0200008644052481	0.2018027411238444	0.0201159939592287	0.5190451823386526	0.08862002031249037	0.5900526740888949	0.7118995448641912	0.9999853169302898	0.02004155014295985	0.02010161518715106	0.1890881721129969	0.06361156192434768	0.2111005528968565	0.02001535157107016	0.02001901145450775	-0.06291436746435944	0.001489178140791365	-0.004046528441966967	0.01884578072909913	0	0	0.2894455916438516	0.4156579653540517	-0.0008507580494420884	0.01842025221179193	-0.02304663485800397	-0.2784119818449482	1.121322310669205	0.06573423927179066	-0.1399688710241283	-0.3454135904993774	0.1818118947914553	-0.2682134879393969	-2.228579822575803	1.779674295730027	-0.02727886385794346	0.2604233071054921	0.2918525994429694	-0.2784390295116518	2.634272986455667	-1.55517088706691	0.09526658912021421	0.2474746514074008	0.1428765847393291	0.1563633040185216	0.2310760249070095	-0.2574220181910706	0	0	0	0	0.9999993490803858	0.9999995417756623	0.02000124231039464	0.02000125645332589	0.02001420974298377	0.1782405082155496	0.3198240456660704	0.05406811527504692	0.02000024717926316	0.0200003931672984	0.020002735795907	0.02000055040179512	0.02000191682030101	0.7365064286146249	0.02004231526599436	0.02000117033229034	0.02000097719861588	0.02002549275373901	0.3122452583979949	0.960889905021898	0.745220209404714	0.0200010526823351	0.02000072719072083	0.2259156869096787	0.0200835528071918	0.4690915428240804	0.1141913167018361	0.49255886683942	0.6240280726081563	0.9999892970368038	0.02003210715592889	0.02007018678512001	0.1464909340976021	0.0541701817669569	0.1777415741107874	0.02001186982537053	0.02001549833989793	2.052770654409595	-3.139124605167321	3.340453636196193	-4.093483341895006	-3.24260762016584	-4.598428977267236	7.434226196062676	4.815447189958049	-1.922330491859268	0.231507562651688	0.6362399962595575	-0.2028317345815803	-1.141182711843562	-1.496309674900054	1.865758794123521	0.8036699331238276	1.355329854140765	-0.6866528340936157
0.272	0.9999992962493108	0.9999948123382464	0.02000149839790399	0.020001514745293	0.02001708013562364	0.1701969444469429	0.313383833950344	0.04986450292648564	0.02000030483152873	0.02000048343350104	0.02000330581752042	0.02000068405920232	0.02000233479563055	0.8030300430836548	0.02005166375591396	0.02000141956020385	0.0200011852300026	0.02003097916895968	0.3740631522617322	0.9909382081545225	0.6482643502451699	0.02000127565166634	0.02000088039028845	0.204167879646321	0.02011542880736861	0.5152032366608384	0.09164374444113418	0.5827094752946268	0.7054696206688164	0.9999853508360265	0.02004172843929039	0.02010050925807393	0.184798663312102	0.06248862406300892	0.2079428119317767	0.02001541912986369	0.02001924994808849	-0.06290358930096734	0.00924951640670231	-0.004015711919249923	0.01202018094488521	0	0	0.2902774648736368	0.4161956422591639	-0.0008144581550073368	0.01786692429227734	-0.02360627442714035	-0.2812078950509603	1.121451280220218	0.06308505848969673	-0.1406642639859735	-0.3499553076863099	0.1812742150857643	-0.2693412979073744	-2.225008409879618	1.791773346126333	-0.02675516661824107	0.2632810205621648	0.2912771768458872	-0.2969118623087592	2.631162814437753	-1.554917073725585	0.09576943967622728	0.2553870506554543	0.1431795383853849	0.1465380212749569	0.230555870916216	-0.2627368964816216	0	0	0	0	0.9999986513768371	0.999998947264382	0.02000255069976609	0.0200025794643304	0.02002912272500948	0.1790144355382194	0.321053333400771	0.05624171337147897	0.02000051425350204	0.02000081200131129	0.02000560767340866	0.02000113044642401	0.02000392533702761	0.7338370595914723	0.02008670221302378	0.02000240347105402	0.02000200837060022	0.02005204404107996	0.3055749924826067	0.9465547332846531	0.758630837575789	0.02000216144507728	0.02000149790926856	0.2280511413032358	0.02016787016743082	0.4662344983135898	0.1174109673330835	0.4862382337175277	0.6190829214107031	0.9999787218483589	0.02006451861325215	0.02013941863126289	0.1422628740425039	0.05415058788015216	0.1768414372432854	0.02002385409038798	0.02003143516974772	2.011079942497422	-3.19261032416708	3.349377974357918	-4.333723415933719	-3.395841120656386	-4.510992820077616	7.31896510445414	4.739116308143521	-1.894750189056164	0.2326134314456486	0.6351402690338603	-0.2027389206363141	-1.146923078369256	-1.501462070757974	1.863578301989886	0.8036341611838623	1.335516238961142	-0.691177723730229
0.274	0.9999992822194511	0.999995128082878	0.02000152497823377	0.02000154169282726	0.02001739220878722	0.1711236431142604	0.3140603149905549	0.05064884795607823	0.02000030947486939	0.02000049074410835	0.02000336338201558	0.02000069295899136	0.02000237218240476	0.7980740410631301	0.02005248189736373	0.02000144362699001	0.02000120538933887	0.02003147297150955	0.3682515870406941	0.9873006431735292	0.6567779666117647	0.02000129733114436	0.02000089579353004	0.2065096761254175	0.02011491959057543	0.511427961335416	0.09464840948892365	0.5754246243389862	0.699143481623282	0.9999853857158867	0.02004189265899856	0.02009947689663641	0.1804837470172455	0.06135494617753239	0.2049960872437251	0.02001548231293329	0.02001947567412427	-0.06287752564798557	0.01677547802991542	-0.003998254406671792	0.005484500103825774	0	0	0.2911102993678558	0.416621055704428	-0.000779341163374283	0.01723738317819606	-0.02417138705881008	-0.2838847429443249	1.121574038497142	0.05951730421090587	-0.1413685968284873	-0.3543539088869176	0.1807350164404926	-0.2697388589795687	-2.221412562379253	1.804122662539491	-0.02622571375902356	0.2661777934939774	0.2906652347867555	-0.3149604818554726	2.628053648342236	-1.554168017014212	0.09628817783751131	0.2633602070697738	0.1434625322614685	0.1364059020572806	0.2300250555772008	-0.2680843597914419	0	0	0	0	0.9999993112302511	0.9999994066696088	0.02000129920451081	0.02000131374820594	0.0200149034439575	0.1801478651414183	0.3218300399548003	0.05689598161108704	0.02000025728282606	0.02000040917816444	0.0200028646156348	0.0200005707053085	0.02000200041584697	0.7317341566088263	0.02004425265333107	0.02000122437154725	0.02000102215869639	0.02002650536689808	0.2983080388730105	0.9325462186411652	0.7738873188871492	0.02000109958669859	0.02000076152384785	0.2298634506344097	0.02008309214309402	0.4632470678280237	0.1201882657554801	0.4798892896317267	0.6142579904625524	0.9999894392309889	0.02003231271486977	0.02006855159855613	0.1378501178503818	0.05184297024871969	0.1761435924759283	0.02001196915039986	0.02001591268401359	1.968409714279195	-3.250008765597898	3.356562244676401	-4.563911831816797	-3.549354550556496	-4.430459349969587	7.198411487901733	4.659819456143381	-1.864048866260386	0.2330170367926247	0.6330451748256033	-0.20561705712227	-1.154599402854284	-1.507521532718075	1.864415328476186	0.8048792506987577	1.315673579841035	-0.6951175308139756
0.276	0.9999992662972457	0.9999954108667043	0.02000155595195322	0.02000157303341751	0.02001775983997528	0.1720426019321313	0.3147686068132587	0.0515348864450666	0.02000031490979044	0.02000049931792745	0.02000343137273428	0.02000070352817664	0.02000241630257101	0.7933072638633969	0.02005346596755001	0.02000147206837858	0.02000122916582692	0.02003204221404189	0.3623064803398717	0.9829252087070669	0.6657676117270808	0.02000132267952873	0.02000091397138349	0.2087462349940675	0.02011440060904457	0.5076960141297556	0.09762814093589496	0.5681960646558153	0.6929168556637197	0.9999854280996884	0.02004206274811473	0.02009836366398799	0.1761361587149575	0.06022570304466467	0.2022549050983324	0.0200155507701436	0.02001972773835106	-0.06283664043729086	0.02407186323677267	-0.003993590163366269	-0.0007755924448067063	0	0	0.2919438815882665	0.4169452095943919	-0.0007455592641438619	0.01653188265520246	-0.02474173284992266	-0.2864407707983246	1.121688714760392	0.05499757193980469	-0.1420815861921805	-0.3586123915410612	0.1801957206755759	-0.2694448875103114	-2.217791697735446	1.816804257424238	-0.02569043360729979	0.2691073587987431	0.2900176100263795	-0.3325964102117754	2.624946460059889	-1.55294245209315	0.09682291267651563	0.271381607794924	0.1437249669808975	0.1259812739282164	0.2294835080898089	-0.2734698704379129	0	0	0	0	0.9999985698153848	0.9999986468614961	0.02000267267527603	0.02000270216895728	0.02003061654735411	0.1807333057500243	0.3231694549881298	0.05953496916450109	0.02000053593953697	0.02000084640939688	0.02000588609974134	0.02000117439514128	0.02000410557427388	0.7293255236922435	0.02009093259123654	0.02000252012558009	0.02000210534652294	0.0200542118292095	0.2912139634246571	0.9183897932617417	0.7892800477021119	0.02000226227167931	0.02000157217640882	0.2306302611775877	0.02016670197882766	0.459991344387465	0.1232497533894773	0.4736320738955376	0.6093864688455299	0.9999790037625204	0.02006493869022044	0.0201360925882975	0.1334563335700349	0.05199570253904833	0.1755401448566425	0.02002406300888784	0.02003229882975055	1.92487371276858	-3.309223816294707	3.365752098717589	-4.783728883928712	-3.70288516475815	-4.357783704893489	7.075183901796786	4.579115848972868	-1.832646016378182	0.2335160515840697	0.6311196480944291	-0.2083985834209879	-1.162556397870141	-1.5139527341281	1.865225372062778	0.8062750415809091	1.295576386450977	-0.6990130971593894
0.278	0.9999992504674401	0.999995669805699	0.02000158574842643	0.02000160316405597	0.02001811458618545	0.1729394461664027	0.3155108741843239	0.0525696738504686	0.02000032014543301	0.02000050758278437	0.02000349706566602	0.02000071375806063	0.02000245891596623	0.7887190984440573	0.02005442015170439	0.02000149954950948	0.02000125212624524	0.02003258805169911	0.35621790291586	0.9778413698139556	0.6752755635927093	0.02000134709424945	0.02000093153287717	0.2107881872677665	0.02011391820634396	0.5039817583558813	0.1005807216385899	0.5610178556521578	0.6867817696828621	0.999985470708375	0.0200422204787662	0.02009732357676949	0.1717544280222917	0.05908299366989545	0.1997085354785907	0.02001561524439224	0.02001996651179728	-0.06278138813339618	0.03114333593241997	-0.004001183491306941	-0.006775799039352451	0	0	0.2927780200875714	0.4171791868109861	-0.0007132640379375266	0.01575077762079476	-0.02531706849237874	-0.2888743273382807	1.121793372599052	0.04949359977393207	-0.1428029554737195	-0.3627345202265366	0.1796576719838592	-0.2684982757749424	-2.214145068415325	1.829901280772141	-0.02514926593646333	0.2720645443417916	0.289335117177255	-0.3498302562385006	2.621842183186501	-1.551259933607223	0.0973737278209786	0.2794383243225734	0.1439662720727808	0.1152787310705725	0.2289311477526608	-0.2788978586895406	0	0	0	0	0.9999992672288732	0.9999992429831321	0.02000136469780474	0.02000137955334623	0.02001570680325522	0.1816208402159726	0.3240173389897589	0.06098809137129197	0.02000026893713932	0.02000042768834186	0.02000301509154855	0.0200005945014433	0.02000209773279192	0.7273751776244499	0.02004652959013421	0.02000128736894757	0.02000107450180591	0.02002766769571486	0.2834890008045735	0.9036739521425273	0.806465809795687	0.02000115384007694	0.0200008016965693	0.230727752391328	0.02008243788492321	0.4565162609090007	0.1259176676956963	0.4672383121432719	0.6045240788536018	0.9999895773393279	0.02003253165907902	0.02006690290106988	0.1289609961667347	0.04947248818246372	0.1750130877607527	0.02001208079232183	0.02001635977890382	1.880542372704176	-3.368076327465531	3.380700224348631	-4.992895793239415	-3.856165461686299	-4.29389274730202	6.951845003701422	4.498557791231006	-1.803420223065014	0.2347158674841045	0.6305335732795193	-0.2081158409188862	-1.169198595194058	-1.520081851507191	1.862885752405682	0.8066804477881211	1.274985609367547	-0.7034237347684225
0.28	0.9999992323824314	0.9999958978545421	0.02000162079155526	0.02000163852558358	0.02001853525867847	0.1738259124097063	0.3162735214818917	0.05369968983729712	0.02000032632184122	0.02000051735007259	0.02000357527990862	0.02000072598938258	0.02000250961021443	0.7843214020462426	0.02005557253598981	0.02000153227722225	0.02000127942434043	0.02003322459774613	0.3499766353478869	0.9720634112398747	0.6852698398289601	0.02000137589163195	0.02000095243651001	0.2127120654117435	0.02011341554550758	0.500294557255706	0.1034997940108441	0.553884217401444	0.6807266595883243	0.9999855200445776	0.02004238697150891	0.0200962024888737	0.1673356907003138	0.05794527970180863	0.1973582098452494	0.02001568671528077	0.02002023478899625	-0.06271221403067126	0.03799439754387909	-0.004020531391377822	-0.01253309107629772	0	0	0.2936125456314458	0.4173341079531433	-0.0006826062569006922	0.01489452089186498	-0.02589714747137	-0.2911838548214107	1.12188601225504	0.0429743105936309	-0.1435324364127472	-0.3667248874977764	0.1791221367402873	-0.2669379062636872	-2.210471759687142	1.843497708025387	-0.02460215971238025	0.275045348004355	0.2886185506780684	-0.3666715473065069	2.618741711429633	-1.549140782313041	0.09794068065232611	0.2875170471980218	0.1441859065713931	0.1043132023769853	0.228367886099751	-0.2843716412183366	0	0	0	0	0.9999984743950766	0.9999982913905223	0.02000281444787991	0.02000284436285685	0.02003235799136558	0.1823367806802373	0.3251484849514191	0.06324142738730462	0.02000056114701602	0.0200008864730896	0.02000621359573652	0.0200012262050721	0.02000431736943517	0.7255806937344792	0.02009593930328649	0.02000265726677394	0.02000221921045612	0.02005672252063821	0.2759335844328912	0.8885416458987384	0.8223037946408872	0.02000237974852771	0.0200016596495665	0.232294208523985	0.02016542327404172	0.4534321353519399	0.1288099363856255	0.4609282813117402	0.5995233625522695	0.99997927918283	0.02006539107441969	0.02013274857840385	0.1244602679158737	0.04983185785800107	0.174756357178721	0.02002430148054413	0.02003323812317858	1.835017430296887	-3.428842935043008	3.397374981113884	-5.191220061481059	-4.008923437990871	-4.239646057647722	6.825403652680188	4.416208699047762	-1.773333946998483	0.2359788712900149	0.6300568334684541	-0.2079819191120101	-1.176021349608986	-1.526415519608854	1.860708246271048	0.8071233622827536	1.254080964426322	-0.7076806621480709
0.282	0.9999992143593561	0.9999961053052658	0.02000165462855807	0.0200016726427445	0.02001894209480602	0.1747085591177474	0.3170451278059506	0.05490825763128609	0.02000033229031462	0.02000052679289066	0.02000365107350784	0.02000073785909298	0.0200025587399579	0.780134589707377	0.02005669323098522	0.02000156400137689	0.0200013058714837	0.02003383733573293	0.3435706072371605	0.965598814524557	0.6957317699570879	0.02000140371721389	0.02000097269329639	0.214596125090558	0.02011295385261053	0.4966323815042519	0.1063861827040448	0.5467924792849065	0.6747437078918264	0.9999855691177011	0.02004254163985811	0.02009515719223603	0.1628795632997234	0.0567938571915643	0.1952149256741345	0.02001575437829118	0.02002048992654393	-0.06262955459871795	0.04462936988238781	-0.004051165974654357	-0.01806559563302972	0	0	0.2944473112284033	0.4174210913189726	-0.0006537356925165404	0.01396366000058255	-0.02648172024129462	-0.2933678792304792	1.121964573027922	0.03540984188590818	-0.1442697708142194	-0.370588971510165	0.1785903037290615	-0.2648024692720078	-2.206770688330228	1.857678020272109	-0.02404907066411539	0.2780470165066235	0.2878686871329479	-0.3831285758886566	2.615645897139792	-1.54660602880058	0.09852380158462452	0.2956041220897319	0.1443833597774266	0.09310003385913085	0.2277936292092986	-0.2898933504168498	0	0	0	0	0.9999992154146204	0.9999990526052428	0.02000144157635548	0.02000145651011075	0.02001664794461341	0.1832728943919059	0.3257971797270101	0.06472253961614385	0.02000028259835538	0.02000044940056102	0.02000319331681109	0.02000062274274343	0.02000221321337488	0.7245069255836698	0.02004927030918774	0.02000136210311432	0.02000113650941867	0.02002902619881769	0.2676828783432623	0.8727693543329325	0.8402650465304652	0.02000121753194679	0.02000084933223736	0.2334022986877594	0.02008183500781709	0.4498526983448617	0.1314300605041802	0.4545591606602254	0.5946284877045066	0.9999897134905604	0.02003275620186649	0.02006528083673388	0.1199034640046091	0.04709049552059675	0.1748038030697513	0.02001220577262105	0.02001685444797683	1.787956926219209	-3.493878102828353	3.411797741616015	-5.378549031459542	-4.160884232304691	-4.195863855951088	6.692871039381179	4.330093448953923	-1.739285666809507	0.2367765870393925	0.6283305634585028	-0.2112226562265571	-1.184627610802116	-1.532672016527668	1.861909920748836	0.8087132914530578	1.23304974408384	-0.7111703878441065
0.284	0.9999991936127375	0.9999962836442171	0.02000169481912411	0.02000171307479311	0.0200194280171596	0.1755675412827359	0.3178250500387397	0.05623472760270853	0.02000033939285703	0.02000053804510857	0.02000374208155889	0.02000075215573784	0.02000261771730729	0.7761558189239848	0.02005806110798562	0.02000160210978751	0.02000133759417352	0.02003456176285525	0.3369915413193928	0.9584948676354643	0.7067245030016071	0.02000143684732424	0.02000099702157295	0.2163575058788599	0.02011246418005454	0.4929607071548416	0.1092479154896928	0.5397407401734742	0.668832934522507	0.9999856241127904	0.02004270567138346	0.02009403679491802	0.1583864749101358	0.05565034753681456	0.1932843465470747	0.02001583015925939	0.02002077867825066	-0.06253383785256766	0.05105238403048178	-0.00409265667026253	-0.02339247405423958	0	0	0.2952821920912099	0.4174512139091902	-0.0006268009289247291	0.01295883402902208	-0.02707053438481491	-0.2954250006046619	1.122026935724624	0.02677156720936709	-0.1450147123668493	-0.3743331898806259	0.1780632846837085	-0.2621302838783787	-2.203040601905165	1.872526877926781	-0.0234899587170322	0.2810681259436041	0.2870862879063876	-0.3992082578169777	2.612555549940862	-1.543677355164186	0.09912309340639272	0.303685586462296	0.1445581521695533	0.08165508041355536	0.2272082801283015	-0.2954638717193108	0	0	0	0	0.9999983613469803	0.9999978832227754	0.02000298163912371	0.02000301150853434	0.02003440957335675	0.1836383606489169	0.32690105915954	0.06769994256248203	0.02000059084806293	0.02000093370102194	0.0200066034721083	0.02000128795952563	0.020004569869036	0.7231297845107445	0.02010204465742618	0.02000282071356642	0.02000235473799521	0.02005969522770811	0.2596522501190647	0.8574502362872013	0.8585649787540069	0.02000251848653283	0.02000176393753918	0.2335118702229329	0.02016406472594943	0.4460052546611319	0.1343816292636642	0.4482842828286892	0.5897465563978163	0.9999795447570767	0.02006584671388945	0.02012948643209314	0.1153528425877223	0.04769953054638813	0.1750587509720764	0.02002456388475449	0.02003427447746968	1.739455813067298	-3.561417286908132	3.428308050418043	-5.554815896211255	-4.311772661575099	-4.163274927560951	6.556546179448401	4.241931352101367	-1.704311009647937	0.2375357067522216	0.6266799168934236	-0.2142304605709274	-1.19344724433407	-1.540101656750823	1.863014897097923	0.8103872778459458	1.211657927623407	-0.7146899644670591
0.286	0.9999991728853209	0.9999964442803706	0.02000173373265753	0.02000175219267508	0.02001989889491267	0.1763868653455324	0.3186137021179983	0.05773040141494846	0.02000034627370352	0.02000054895029788	0.02000383049297569	0.02000076605822925	0.02000267502260704	0.7723805566302382	0.02005939304960433	0.02000163913972379	0.0200013684062915	0.02003526183607717	0.3302291557321589	0.9507897979012909	0.7183100151004358	0.02000146895041675	0.02000102065892923	0.2179196460025837	0.02011200835725433	0.4892567684580483	0.1120864103106897	0.532721371051687	0.6629862345175407	0.9999856782086102	0.02004285889948731	0.02009299192788692	0.1538563340918294	0.05449409024948179	0.1915594346368406	0.02001590212075134	0.02002105319041966	-0.06242548373990981	0.05726737600691943	-0.00414461214607089	-0.02853379028452079	0	0	0.2961170855114525	0.4174354738583135	-0.0006019491833102507	0.01188077055408845	-0.02766333475022538	-0.2973538836169266	1.122070925146218	0.0170321081473509	-0.1457670285769936	-0.3779649469562223	0.1775421152272943	-0.258959124464398	-2.199280078774105	1.888128785138635	-0.02292478524165425	0.2841086630342412	0.2862721020220234	-0.4149160061781018	2.609471435495677	-1.540377034209553	0.09973853070613267	0.3117472064690971	0.1447098365367462	0.06999480774323318	0.2266117414275409	-0.3010827909984432	0	0	0	0	0.9999991536895617	0.9999988356117104	0.02000153258612691	0.02000154733118201	0.02001775795810241	0.1842705215890447	0.3275310058455532	0.07007037546528946	0.02000029875501064	0.0200004750933034	0.02000340631651368	0.02000065648943337	0.02000235156488338	0.7224017092396748	0.02005258183756651	0.02000145153753833	0.02000121064683089	0.02003063854700769	0.2508866527456272	0.8413084977399166	0.8790178016237179	0.02000129307847596	0.02000090632699784	0.2330890745375363	0.02008117333383631	0.4418975183868211	0.1369374987360638	0.4417949566242754	0.5847537709013692	0.9999898417891139	0.02003299319346755	0.02006367408537408	0.1107324197702326	0.04472250297724312	0.175347729069617	0.02001234398606267	0.02001739043737016	1.689550165356218	-3.629609411002918	3.451178880972448	-5.7199930999548	-4.461311928063246	-4.14255770199604	6.418754455493316	4.15337058487543	-1.671493038306152	0.2387901168088567	0.626657150732841	-0.2135860424340688	-1.200989241096059	-1.546915619008139	1.860124155904316	0.8110018039607623	1.189679521052226	-0.7189455365065585
0.288	0.9999991488259304	0.9999965771610021	0.02000178044995435	0.02000179902961639	0.02002046455225539	0.1771803409023908	0.3193955955301781	0.05933298772692555	0.02000035453627063	0.02000056205694485	0.02000393758996784	0.02000078292515968	0.02000274455242845	0.7688223762829555	0.02006102739035044	0.02000168405552169	0.02000140573611077	0.02003609881985142	0.323273884128936	0.9424755787632454	0.7304467727693498	0.02000150753751173	0.02000104929615771	0.2193539575057541	0.02011153268159789	0.4855262631484187	0.1148885897898767	0.52572672318967	0.6571907540254142	0.9999857374122937	0.02004302369561252	0.02009187542101338	0.1492860735810165	0.05334863613224299	0.1900316562771069	0.02001598367238151	0.02002136460679818	-0.06230490453178966	0.06327808726076317	-0.004206681995042384	-0.03351037187786443	0	0	0.2969519106700401	0.417384754036929	-0.0005793261314742635	0.01073028271029607	-0.02825986357273684	-0.2991532484067932	1.122094312590228	0.006165339855368549	-0.1465265027790467	-0.3814926751977243	0.1770277561087649	-0.2553260521754038	-2.195487528708679	1.904567747258745	-0.02235351016241563	0.2871701059760531	0.285426869269139	-0.4302556175498313	2.606394274378459	-1.53672786687658	0.100370059361535	0.3197745136853222	0.1448379992920987	0.05813640054726969	0.2260039178413178	-0.3067483494860004	0	0	0	0	0.9999982256882309	0.9999974197709282	0.02000318169793121	0.02000321064917989	0.02003683482288237	0.1847646570660166	0.3283297128096704	0.07258054185533734	0.02000062625307077	0.02000098999483434	0.02000707294710114	0.02000136219886162	0.02000487594796897	0.7217498672055358	0.02010943491735106	0.0200030182917014	0.02000251845170202	0.02006323707334169	0.2423381835935912	0.8247045311311441	0.8977309820494721	0.02000268425389434	0.0200018895283697	0.2339397198314059	0.02016284508765121	0.4380510572793851	0.139623903753608	0.4353852613879627	0.5796578311293611	0.9999797973600413	0.02006633399568209	0.02012627904105667	0.106072629488094	0.04560512445609038	0.1758104445384381	0.02002485793231825	0.02003540105811377	1.637910031005391	-3.700326150797364	3.475716884633258	-5.874135301937379	-4.609227461412374	-4.134276435297049	6.276671083843021	4.062204334716172	-1.637485554922997	0.2400782366347503	0.6266694341927652	-0.2130624486288173	-1.208739098481762	-1.553938940975406	1.857361977053332	0.8116772846925441	1.167349974948864	-0.7229569102298363
0.29	0.9999991247177092	0.9999966948648833	0.02000182587235497	0.02000184452175813	0.02002101379334053	0.1779526915102751	0.3201557956925946	0.06101463311321126	0.02000036256823516	0.02000057479941202	0.02000404196267039	0.02000079937168427	0.02000281239473212	0.7655133084696886	0.02006262454217988	0.02000172786785875	0.02000144213503899	0.02003691045949974	0.3161154162235868	0.9335841747864408	0.7431876361805744	0.02000154505417188	0.0200010772055265	0.2207275812954564	0.02011109475607355	0.481769678722569	0.1176482430442919	0.5187522533808456	0.6514338169766107	0.9999857953399069	0.02004317795876837	0.02009083651228746	0.1446748626025169	0.05219167909540322	0.1886993193667876	0.02001606143569781	0.02002166116553091	-0.06217250520544942	0.06908807105925807	-0.004278558096007234	-0.03834366212184392	0	0	0.2977866083670011	0.4173097872878957	-0.0005590757398753823	0.0095082664509662	-0.02885986057540508	-0.3008218618352708	1.122094818356676	-0.005853610649831644	-0.1472929362302274	-0.3849258677923836	0.1765210948134237	-0.2512672537417966	-2.191661194284555	1.921926919452658	-0.0217760888844853	0.2902555035782112	0.2845513235484962	-0.4452291748814681	2.603324741091646	-1.532753117454562	0.1010175961114041	0.3277528412160798	0.144942262040114	0.04609787695596626	0.225384718998401	-0.3124574083071747	0	0	0	0	0.9999990790745084	0.9999985890169196	0.02000164264923308	0.02000165654518206	0.02001907490267722	0.1853854176335662	0.3286411476158522	0.0748651858815832	0.02000031817323326	0.0200005059401375	0.0200036646476461	0.02000069731777659	0.02000252124776215	0.7223080996201684	0.02005667120124976	0.02000156080891743	0.02000130113406375	0.02003256616567192	0.2330359653665313	0.8081910844016442	0.9207904052458746	0.02000138398101396	0.02000097539538314	0.2343125439361538	0.02008059291700913	0.4338184785483565	0.1420199748437474	0.42881854085886	0.5744472048503304	0.9999899645508908	0.02003324306171014	0.02006211754812275	0.1013830902910067	0.04237884116017536	0.176453428640716	0.02001249894326632	0.02001797464278247	1.584285375422223	-3.775435616348393	3.497272131376567	-6.017332265759609	-4.755244767628993	-4.138936342334506	6.128004586242849	3.965993067783771	-1.597505885053964	0.2409427847299439	0.6249352733240444	-0.216438922838995	-1.218226541820095	-1.56155205504851	1.858730515293061	0.8135679349864346	1.144911566279004	-0.7258563827227887
0.292	0.9999990964765243	0.9999967855455536	0.02000188103860145	0.02000189957529691	0.02002167700669146	0.1786861410926085	0.3208972909719237	0.06282748392807831	0.02000037230621228	0.02000059025199341	0.02000416956204396	0.02000081947594675	0.0200028957652765	0.7624710798944547	0.02006461095000279	0.02000178162263785	0.02000148674430116	0.02003788950595223	0.3087438815830055	0.9241337002958543	0.7565799455739228	0.02000159058297676	0.02000111131348	0.2219585305332982	0.0201106326300146	0.4779589884406746	0.1203775776314788	0.5117892957065642	0.6457121526938663	0.9999858574675988	0.02004334600716792	0.02008973206750054	0.1400246549376633	0.05104831521278199	0.1875685915996521	0.02001614995195691	0.0200219969586007	-0.06202868381189987	0.07470070358932067	-0.0043599757129117	-0.04305556590596036	0	0	0.2986211406921605	0.4172211229547241	-0.0005413401022115459	0.008215698018909274	-0.02946306305527273	-0.302358529133691	1.122070114247188	-0.01904837108849161	-0.1480661502553893	-0.3882751040104672	0.1760229474474243	-0.2468178863188962	-2.187799152890747	1.940288248670639	-0.02119246908529049	0.2933695525020096	0.2836461963749348	-0.4598369635272813	2.60026346319643	-1.528476447134803	0.1016810281896083	0.3356673592026913	0.1450222833447166	0.03389820634000308	0.2247540622080618	-0.3182054203728665	0	0	0	0	0.9999980606217213	0.9999968911591189	0.02000342516188123	0.02000345139472242	0.02003971711918913	0.1855253227810551	0.3294159330105059	0.07828112777548454	0.02000066904001942	0.02000105793071409	0.02000764546413226	0.02000145238587999	0.02000525484484439	0.7226991781816781	0.02011871248878679	0.02000326164691967	0.02000271985112179	0.0200674789041838	0.2239438087795149	0.790984607396182	0.9420895322377626	0.02000288478387633	0.02000204243919895	0.2336435275489968	0.02016159243354146	0.4292771081243851	0.1448007430195901	0.4222391932218762	0.5693079211735849	0.9999800319612648	0.02006685802543082	0.02012317886821366	0.09669406351342991	0.04355440419238098	0.1773945320026754	0.02002518178547401	0.02003660816439709	1.528754631680842	-3.853162925455252	3.520900697703431	-6.149742564521913	-4.899094227057747	-4.156910550075178	5.975053947935142	3.866500785822026	-1.555769999573669	0.2417849515230414	0.6232055771209799	-0.2195579592526459	-1.227854557238731	-1.56916128825318	1.859781790679331	0.8154254213796045	1.122090834075418	-0.7288605425896398
0.294	0.9999990680857472	0.9999968631582664	0.02000193484767592	0.02000195321909885	0.02002232301700518	0.1793631846270206	0.3216196164159235	0.06482560430628712	0.02000038180147486	0.02000060531997492	0.02000429429197908	0.02000083913006417	0.02000297736408074	0.7597332623523585	0.020066558831703	0.02000183422847804	0.02000153038207333	0.02003884227789629	0.3011487899846892	0.9144592417195525	0.7713939033674264	0.02000163499316597	0.0200011446544829	0.2229744681985968	0.0201102006767318	0.4740807416951302	0.1230798314383342	0.5048261069597454	0.6400156498538627	0.9999859177929427	0.02004350422756479	0.02008870654847082	0.1353317713536384	0.0498958982615228	0.1866364278695769	0.02001623424710605	0.02002231622385802	-0.06187383181137114	0.08011920151588217	-0.004450714235824828	-0.04766828811386167	0	0	0.2994554906219062	0.4171290951530569	-0.0005262592813905879	0.006853631767247574	-0.03006920595121359	-0.3037620861594799	1.122017826042383	-0.0334413360458322	-0.1488459884381026	-0.3915520643763024	0.1755340609646586	-0.2420119306887008	-2.183899319560169	1.959732107094934	-0.02060258733428069	0.2965186712970249	0.2827122205505292	-0.4740774050374091	2.597211020596365	-1.52392184541689	0.1023602130384839	0.3435031093920736	0.1450777607683224	0.02155742970380848	0.2241118752989776	-0.323986411912136	0	0	0	0	0.9999989872248686	0.9999983039673838	0.02000177713615875	0.02000178947266481	0.02002067691982684	0.1857903205553285	0.3296421163774859	0.08154131615046424	0.02000034182047492	0.02000054347545597	0.02000398231094576	0.02000074735074916	0.02000273087249812	0.7248338848224714	0.0200618138058189	0.0200016959499253	0.02000141283442611	0.02003491023974292	0.2140818273081401	0.7829232307925454	0.9837234885860314	0.0200014950122256	0.02000106033014612	0.2325654439266744	0.02007993818472864	0.424706986624083	0.1471402655937915	0.4153922220495815	0.5638638031130297	0.9999900759650537	0.02003351608859421	0.02006062721027297	0.09189317927407999	0.04008565075503533	0.1783286824183211	0.02001266635416068	0.02001859874720896	1.471322048184833	-3.931781198776815	3.551638891964715	-6.271551613677683	-5.04050686259106	-4.188506527346395	5.823501119507542	3.764363422491911	-1.504815188167356	0.2429592779313438	0.6234610834517958	-0.2183622480038576	-1.235894419091967	-1.577162072286055	1.856141417115337	0.8159208093644374	1.098635415500051	-0.7330452255296555
0.2959999999999999	0.999999034394959	0.9999969132213472	0.02000200097409012	0.02000201897895177	0.02002311806999188	0.1800007949885435	0.3223098345292636	0.06694725531532006	0.02000039345505925	0.02000062381233567	0.0200044486572884	0.02000086343263226	0.02000307842781385	0.7573337224708302	0.02006900865290673	0.02000189948701261	0.02000158443363323	0.02004001031916841	0.2933195380801142	0.9049166530817981	0.787085216336657	0.02000168960995469	0.02000118593809259	0.2238638645199362	0.02010974314144488	0.4701579337900065	0.1257373146736102	0.4978507667354913	0.6343265472231798	0.9999859814940752	0.02004367850353991	0.02008762367359869	0.1305996051944484	0.04876145642500724	0.1858876979785724	0.02001633015897014	0.02002267848888356	-0.06170833437366997	0.08534664472978717	-0.004550597637531946	-0.05220416682671106	0	0	0.3002896615621328	0.4170437923902769	-0.0005139711549793055	0.005423198298902237	-0.03067802189881052	-0.3050313921565153	1.121935535955452	-0.04905368262319849	-0.1496323188309384	-0.394769537773013	0.175055115642284	-0.2368820510858244	-2.179959450441117	1.980336919113611	-0.02000636558685246	0.299711071671334	0.2817501339402134	-0.4879470049315429	2.594167944941341	-1.519113559825798	0.1030549780815289	0.3512450389795413	0.1451084331195803	0.009096780687239554	0.2234580994836211	-0.3297929714674376	0	0	0	0	0.9999978539945217	0.9999962674818162	0.02000372570747256	0.02000374845675421	0.0200433417437243	0.186079536095847	0.3301050213239119	0.08453344395491652	0.02000072183852358	0.02000114170573811	0.02000835906318584	0.02000156450627501	0.02000572291177787	0.7267967789191712	0.02013045171637664	0.02000356503966694	0.02000297024127131	0.02007275152628066	0.2044139870291191	0.7752985859313454	0.9970494103659761	0.02000313347282586	0.02000223353062839	0.2329554976106557	0.02016032996237585	0.4205305077238923	0.14957068914101	0.4085084055969166	0.5583105497696377	0.9999802480532514	0.02006742547940734	0.02012023333615315	0.08718947616089068	0.0415838442423885	0.179366606172782	0.02002553222396834	0.02003791960719313	1.411788241973273	-4.013277216677784	3.584121347181976	-6.382993825679954	-5.179221395960535	-4.233887213642258	5.668901421724065	3.657580998353436	-1.444685247113027	0.2442162304457356	0.6238464978620796	-0.2171588354037014	-1.243944888191411	-1.584274633211899	1.852204519392029	0.8163616440210255	1.074883938999865	-0.7369887774123645
0.298	0.9999990003307008	0.9999969515833146	0.02000206570926888	0.02000208338788984	0.02002390246282422	0.1806160365886766	0.3229548100426952	0.06914336597319053	0.02000040487859422	0.02000064193955417	0.02000460035008732	0.02000088732457333	0.0200031772645194	0.7552800640457651	0.02007140950109217	0.02000196351753344	0.02000163742612352	0.02004115537072032	0.2852483035348625	0.8963450116792534	0.802048657421856	0.0200017432158893	0.02000122655524172	0.2247060280194443	0.02010932563791723	0.4662002441980039	0.1283291442425717	0.4908556892633549	0.6286304683951268	0.9999860431713129	0.02004384227817903	0.02008661835900742	0.1258215945147217	0.04762348034498219	0.1853072141089588	0.02001642158402948	0.02002302332173887	-0.06153257061885954	0.09038600617012223	-0.004659494544690539	-0.05668550043675975	0	0	0.3011236768243314	0.4169750289668481	-0.0005046112643482386	0.003925603087073008	-0.03128924126962708	-0.3061653232233275	1.121820785045376	-0.06590538974879624	-0.1504250361696138	-0.3979414176526201	0.1745867278640572	-0.2314594639900676	-2.175977147123895	2.002178779885752	-0.0194037075210433	0.3029568257282246	0.2807606833447358	-0.5014403192729029	2.59113471919336	-1.514076023351718	0.1037651205717017	0.3588780334953255	0.1451140829753813	-0.003461194430256841	0.2227926922364308	-0.3356162487599033	0	0	0	0	0.9999988691637945	0.9999979526241111	0.02000194374226788	0.02000195594361632	0.02002283677806789	0.1865251934204421	0.3299850577474325	0.08740348247865191	0.02000037153235765	0.02000059063174338	0.02000438564632605	0.02000081096526136	0.02000298312499376	0.7297964517342607	0.0200681381153189	0.02000186398273308	0.02000155098046957	0.02003790626119986	0.194026764160209	0.7910451338021099	0.9997621369674545	0.0200016360274329	0.02000116935521425	0.2329507874225257	0.02007943632572283	0.4160459591943353	0.1514686222040159	0.4014549524723737	0.5525243941777909	0.9999901804334183	0.02003379668424219	0.02005918481456011	0.08224611418161455	0.03789615235392355	0.1803794551900638	0.02001284765307209	0.02001927420228788	1.350056476022077	-4.099599279566412	3.612846775072395	-6.484320427531024	-5.314977889843745	-4.293145682315978	5.503225740362559	3.545718718098061	-1.385617415602787	0.2450761074797119	0.622162918665123	-0.2203046586033416	-1.253741258485737	-1.591884252462494	1.852906181864733	0.8180214707022828	1.05121072299753	-0.7392804469058251
0.3	0.9999989590508257	0.9999969587028519	0.02000214597554332	0.02000216359152509	0.02002491858587959	0.181189125351943	0.3235529886054541	0.07145675034627774	0.02000041914368942	0.02000066458155832	0.02000479151693662	0.02000091744426436	0.0200032985605822	0.753574230273014	0.02007440742502608	0.02000204340075687	0.02000170332734029	0.02004259594571149	0.2769224651411389	0.8894993482026839	0.8160322416783018	0.02000181057074068	0.02000127802646321	0.225430976366122	0.02010889798837123	0.4621892482220102	0.1308608701352248	0.4838341540915424	0.6229240116131184	0.999986107482341	0.0200440215731756	0.0200855590135521	0.1210078192717657	0.04650697717093339	0.1848955579362987	0.0200165250074671	0.02002341243574054	-0.06134691380263211	0.09524018623566348	-0.004777318006113677	-0.06113437076691085	0	0	0.3019575790533086	0.4169323177544578	-0.0004983126658902731	0.002362125463856939	-0.03190259219955264	-0.3071627662690459	1.121671075595909	-0.0840152589957921	-0.1512240640732172	-0.4010826897956666	0.1741294531245465	-0.2257738142467711	-2.171949861634036	2.025331067572039	-0.01879449476116601	0.3062679294642472	0.2797446284189539	-0.5145499357264272	2.588111777319767	-1.508833780025137	0.1044904074961735	0.3663869490242552	0.1450945394083018	-0.01609251899474642	0.2221156301676393	-0.3414459609189553	0	0	0	0	0.9999975818610187	0.999995460897863	0.02000409844125328	0.02000412466687665	0.02004853726720322	0.1864501729546951	0.330285861726332	0.09111978909816644	0.02000078919579901	0.02000124867915847	0.02000928067223573	0.02000170983994458	0.02000627235004193	0.7325190603494343	0.02014458074540337	0.02000394140250579	0.02000327841886215	0.02007966379759233	0.1837413842689372	0.807105380598687	0.999752067927516	0.02000345603691405	0.02000248477789152	0.2321075108799819	0.02015933764707197	0.4114137095781896	0.1538007371173182	0.3943691743676984	0.5468326898110102	0.9999804458709155	0.02006799564807494	0.02011738003151176	0.07762646303763633	0.03969718424880031	0.1817182651885585	0.02002590289182913	0.02003930218227174	1.286171000954324	-4.188993773302861	3.642970219574178	-6.575810686203985	-5.447525949168034	-4.366222283109744	5.328522454095538	3.431081157539834	-1.330478347293705	0.2459768367618275	0.6204641872547313	-0.2235991223897699	-1.263653714325961	-1.599586490240243	1.853669642056034	0.8198411826362487	1.027401649486147	-0.7410060819839662
0.302	0.99999891707501	0.9999969546408389	0.0200022247853894	0.02000224246723992	0.02002593144899687	0.1816988613700043	0.3241064311160411	0.07396065618841574	0.02000043318854526	0.02000068687493519	0.02000498023795471	0.02000094718814021	0.02000341719441286	0.7522549944518129	0.02007734674017578	0.02000212200398815	0.02000176809744931	0.02004401561540914	0.2683405177280281	0.8848356387643352	0.8290066967072615	0.02000187702030388	0.02000132893913964	0.2259516491684058	0.02010850518974635	0.4580986903211313	0.1333469878659074	0.4767806330557091	0.6172042117904317	0.9999861693736048	0.02004419120137452	0.02008457767156962	0.1161425751025872	0.0453910948277768	0.1846643595678842	0.02001662306134262	0.02002378139245866	-0.06115173141694323	0.09991205206249992	-0.004904024854576644	-0.06557246185042877	0	0	0.3027914295952511	0.4169248447932571	-0.0004952057839663391	0.000734118087738739	-0.03251780060416509	-0.3080226135335929	1.121483873445704	-0.1034009356478572	-0.1520293572041123	-0.4042094088665327	0.1736837893030831	-0.2198530613978187	-2.167874902313804	2.049864047418792	-0.01817858296319909	0.3096583604887276	0.2787027456113566	-0.5272664736761836	2.585099504158058	-1.503411407900597	0.1052305755531454	0.3737566436431412	0.145049680976613	-0.02877167318951211	0.2214269118720212	-0.3472704080828202	0	0	0	0	0.9999987137277575	0.9999974905719838	0.02000215228251799	0.02000216740968103	0.02002586110588913	0.1864370169131042	0.3300828407479178	0.09530294603310172	0.02000040948263829	0.02000065089050038	0.02000490745946305	0.02000089324008402	0.02000328680481935	0.737320510520162	0.0200759709981249	0.02000207564433874	0.02000172373115484	0.02004179708625965	0.1729460975037607	0.838625681206197	0.9999235555515683	0.02000181868154166	0.02000131229404024	0.2303035999919521	0.02007899421802987	0.406229776532903	0.1557978297568639	0.38713530512851	0.540921525019192	0.9999902719189675	0.02003410579634227	0.02005780802962031	0.07241016017552143	0.03580564896321375	0.1832542405810784	0.02001303440655819	0.02001997574124497	1.220087127475212	-4.279546874204383	3.680023666355809	-6.657750731300729	-5.57661724721682	-4.452986091395796	5.147654178539405	3.315360766278352	-1.281902814145789	0.2470849305311147	0.6209049956834721	-0.2226591352542501	-1.272135539612045	-1.606538065540484	1.84936866248003	0.8207189119341195	1.003196944421735	-0.7434661004488593
0.304	0.9999988653175343	0.9999969124783015	0.02000232378895147	0.02000234209652106	0.02002727549946946	0.1821503996896729	0.3246043520731511	0.07661994943015651	0.0200004509725551	0.02000071510499821	0.0200052215958143	0.02000098518574684	0.02000356412325066	0.7513664102795524	0.02008107670608593	0.02000222144533189	0.02000184970258524	0.02004582796503354	0.2594897274708773	0.8826203431221242	0.8410611395112058	0.02000196180352396	0.02000139447425528	0.2263106827726617	0.02010812066409269	0.4539285024918877	0.1357828145256453	0.4696888717414183	0.6114592290349752	0.9999862329658492	0.02004438151334541	0.02008354618878137	0.1112411096181591	0.04429904484635489	0.1846051634305954	0.02001673328813029	0.02002419611390305	-0.06094738522121732	0.1044044791857801	-0.005039614752837339	-0.07002087633296501	0	0	0.3036253078229812	0.4169614452934433	-0.0004954182644937498	-0.0009569932482118186	-0.03313459018489311	-0.3087437574862988	1.121256610283973	-0.1240789283376957	-0.152840903379464	-0.4073386661941008	0.1732501801272133	-0.21372337436443	-2.163749440394977	2.07584446996374	-0.01755579780561715	0.3131441301471887	0.2776358320910465	-0.5395785987489192	2.582098235415677	-1.497833440220839	0.1059853311827857	0.3809720083925666	0.1449794389044485	-0.04147148663027753	0.2207265607450002	-0.3530764957546891	0	0	0	0	0.9999972213554456	0.9999943755694118	0.02000457235309881	0.02000460747937801	0.02005574592172862	0.1862741752776987	0.3300718531929353	0.0990491413564549	0.0200008758555649	0.02000138625719234	0.02001048247481759	0.02000189861159661	0.02000695277822462	0.7420361332545086	0.02016280856482602	0.02000442499562707	0.02000367164904593	0.0200886442580766	0.1620630412654465	0.8672749156274885	0.9998888446195028	0.02000387609856415	0.0200028156411798	0.2296359395192423	0.02015868280742945	0.4013683544031965	0.1579820111051993	0.3798455730070645	0.53491320774953	0.999980617743801	0.02006865830813802	0.02011463518293894	0.06792493066774888	0.03789020953913366	0.1848240768452358	0.0200262895383149	0.02004075616106289	1.151782116613619	-4.372203292554597	3.719495130287375	-6.730433797977907	-5.70201366862307	-4.553151936141264	4.959660400974308	3.196120312636304	-1.233028555602092	0.2481101309006855	0.6214994587095641	-0.2211112533998827	-1.280358350380507	-1.613821796165091	1.844469978564987	0.821143978073585	0.9787078012959768	-0.7464547764224867
0.306	0.9999988123642163	0.999996858478428	0.02000242146589998	0.02000244059513888	0.0200286269388113	0.1825678889967306	0.3250304863414845	0.07936043658362379	0.02000046857100901	0.02000074303822952	0.02000546113543332	0.02000102289386119	0.02000370823937109	0.7509572713133504	0.02008474793002746	0.02000231977283549	0.02000193027022613	0.02004762326138118	0.2503710547154667	0.8831195019314643	0.8522604058507574	0.02000204591458264	0.02000145966693344	0.2265745644286613	0.02010777375861774	0.4496845343634659	0.1381747291694741	0.4625582836707222	0.6056773498672303	0.9999862940224716	0.02004456145644412	0.02008258927773222	0.1062733997567341	0.04321499096204041	0.1846950429379222	0.02001683797258689	0.02002458986822705	-0.06073423117694557	0.1087203946531068	-0.005184128820514086	-0.07449995001172785	0	0	0.3044593104089089	0.4170505814903503	-0.0004990748284917451	-0.002709709394775088	-0.033752682424091	-0.3093250861564381	1.120986685905159	-0.1460646247800426	-0.1536587255965416	-0.4104885458344983	0.1728290188619315	-0.207409037721831	-2.159570517491125	2.10333516208366	-0.01692593087136368	0.3167433268513653	0.2765447096206767	-0.5514730559863813	2.579108257851233	-1.492124284423328	0.1067543506677134	0.3880179978314238	0.1448838004962898	-0.05416304007844799	0.2200146277385046	-0.3588497654961341	0	0	0	0	0.9999985043672845	0.999996844071578	0.02000242082573203	0.02000244260524902	0.0200301586942881	0.1865738178559901	0.3294025475706147	0.1024411617113082	0.02000045896618316	0.02000072939454159	0.02000559780664744	0.0200010015631326	0.02000366511930991	0.7490668048050938	0.02008613700813723	0.02000235114926763	0.0200019467151055	0.02004691604224441	0.1509190075983926	0.91153535105122	0.9999582083116695	0.02000206007370732	0.02000150344179346	0.2286713807196526	0.02007870717637786	0.3961099393046459	0.1599863407145252	0.3725549318416643	0.528682614840256	0.9999903548087362	0.02003443771045334	0.02005645423214792	0.06226489876451642	0.03387096483121529	0.186282195726641	0.02001323313068118	0.0200207244950584	1.081348728147116	-4.468052220095164	3.756277470600654	-6.794150441411706	-5.823479683095682	-4.666366276527029	4.763277990872308	3.070765465546931	-1.176722462230613	0.2490627707681774	0.6201970601153293	-0.2229035474587614	-1.289428382298127	-1.619617699516364	1.842960577179452	0.8218857204568988	0.9541277204643288	-0.7494027345341125
0.308	0.9999987456703421	0.9999967521704287	0.0200025461155075	0.02000256717060292	0.02003047755080494	0.1829478473259999	0.3253809691872817	0.08218807403436994	0.02000049123649943	0.02000077900385647	0.02000577322830501	0.02000107187984289	0.02000388855049698	0.7510753605670943	0.02008949265817518	0.02000244635632223	0.02000203340466315	0.02004995363721667	0.2409752409837573	0.8866831823216113	0.8626672985818098	0.02000215527784542	0.02000154525486093	0.2267018650129606	0.02010743621362203	0.4453458323796564	0.1405275298022865	0.4553915318854769	0.599860346769596	0.9999863563422554	0.02004476193110137	0.02008158286878652	0.1012798127165457	0.0421603524922709	0.1849334370069969	0.02001695489267638	0.02002503101735916	-0.06051261930490007	0.112862822459867	-0.005337647939616812	-0.07902906602508758	0	0	0.3052935505608371	0.4172003219238618	-0.0005062971249311932	-0.004522457281537118	-0.03437179657245067	-0.3097654789005747	1.120671470438084	-0.1693723050692693	-0.1544828839748566	-0.4136780722334741	0.1724206521544454	-0.2009323662940071	-2.155335053801061	2.13239461442092	-0.01628873545920903	0.3204761536189299	0.2754302283583652	-0.5629347181358685	2.576129809597361	-1.486308139634673	0.1075372802868618	0.3948796607988753	0.1447628127143669	-0.06681557525237217	0.219291194056995	-0.3645744327951272	0	0	0	0	0.9999967269661962	0.9999927886785003	0.02000519017395591	0.02000524423824108	0.02006625983143048	0.1863372146591277	0.3291184035026772	0.1063128415977925	0.02000099042235538	0.02000156794152139	0.0200120978104663	0.02000215068036072	0.02000780789552373	0.7560890655621099	0.02018691387458066	0.02000506421995042	0.02000418624986753	0.02010060175574311	0.1395263490930058	0.9552640651966396	0.9999326534455231	0.02000443984683146	0.02000326548502617	0.227188669344983	0.02015813632984829	0.3906559614965344	0.1621704489806074	0.3652727147539899	0.5226149877657427	0.999980775569196	0.02006933920126904	0.02011194919993269	0.05825684951389616	0.0362347141848159	0.1880838182748561	0.02002669042159704	0.02004228519496762	1.008795059930617	-4.566179064282354	3.794138100183981	-6.849179861300612	-5.940790307027165	-4.792131541841814	4.560339190566282	2.940175030197854	-1.113474308935272	0.2498830211708403	0.6185899773851523	-0.2248289979931666	-1.298441402346263	-1.626293092959512	1.841941298478343	0.8224871363965485	0.9296047265217997	-0.751771768386675
0.3099999999999999	0.9999986769089194	0.9999966307872018	0.02000266956552664	0.02000269297623512	0.02003236391577072	0.1832819566296046	0.325654090537239	0.08512663361374331	0.02000051379396139	0.02000081479604828	0.02000608491594382	0.02000112078939129	0.02000406537995211	0.7516327152746917	0.02009416652140061	0.02000257202890963	0.02000213557456338	0.02005227597170945	0.231305068244601	0.8932947221919608	0.8723389359767719	0.0200022645169581	0.02000163102017519	0.2266555871160485	0.02010713469907984	0.4409179828740657	0.1428259927629893	0.4481890262963015	0.5940099949492603	0.9999864160087271	0.02004495116891343	0.02008065061736828	0.09621486673988489	0.04111997997754065	0.1853336434107818	0.02001706507964315	0.02002544813202739	-0.06028289343633151	0.1168349336794027	-0.005500290639123709	-0.08362647001508899	0	0	0.3061281572129184	0.4174183225883238	-0.0005172035818014329	-0.006393588865140624	-0.03499164962748471	-0.3100638028873103	1.120308306549268	-0.1940151525510289	-0.1553134775671303	-0.4169271476488229	0.1720253840600403	-0.1943136298892696	-2.151039857252271	2.163076566549313	-0.01564392231914964	0.3243649592865205	0.2742932705277207	-0.5739466548423516	2.573163080672533	-1.480408912369337	0.1083337365395426	0.4015421721345745	0.1446165859474693	-0.07939641667958623	0.2185563737571099	-0.3702334353766887	0	0	0	0	0.9999982086578193	0.99999582746461	0.02000277133301976	0.02000281028415362	0.02003685892025295	0.1864536061108934	0.3282351587234259	0.1101774853539781	0.02000052546094884	0.020000834869564	0.02000654343297649	0.02000114925387727	0.02000412702594013	0.7616322366356622	0.02009915580044117	0.02000271435311969	0.02000223700625057	0.02005391313215464	0.1280970474244172	0.9985388874543009	0.9999734982587579	0.02000239173768545	0.02000177044030373	0.225388117319309	0.02007853759539695	0.3854403175302318	0.163781415279669	0.3579512430088166	0.5163438075181507	0.9999904298750659	0.02003477639393334	0.0200551508051274	0.05197653115330547	0.03209868456204139	0.1900530166928645	0.02001342850653681	0.02002149199561203	0.9340401810416671	-4.66569704121671	3.837411843883632	-6.895790869860333	-6.053724070449431	-4.929890386915019	4.351344297336671	2.806884832278156	-1.046399873418153	0.2506692276263788	0.618744526634511	-0.2233375014533554	-1.306550668353672	-1.632744083938735	1.83720866192554	0.8223178172783827	0.9053036831063122	-0.7532361608922349
0.3119999999999999	0.9999985872853996	0.9999964207477786	0.02000282911241632	0.02000285822874635	0.02003515470572434	0.1835882547856185	0.3258412137619714	0.08813073275348801	0.02000054353743802	0.02000086199109078	0.02000650209340143	0.02000118604598823	0.02000428406494795	0.7525238828645124	0.02010016135902171	0.02000273544219821	0.02000226733170891	0.02005539224505067	0.2213571331117287	0.900995975678435	0.8813281786887176	0.02000241093278823	0.02000174750712606	0.2264930916226658	0.02010686472289331	0.4364284809582891	0.1450514934993073	0.4409527445297045	0.5881188937382378	0.9999864765684617	0.02004515936815383	0.02007967097317518	0.09113702029192582	0.0401097476040753	0.1858830180773345	0.02001718609911345	0.02002591246384923	-0.06004539087271441	0.1206401007700623	-0.005672210661696262	-0.0883090876002121	0	0	0.3069632741851613	0.4177118094969592	-0.0005319092549931296	-0.008321379686018681	-0.03561195630656555	-0.3102189102566806	1.119894511629032	-0.2200052622380451	-0.1561506460555106	-0.4202564818670163	0.1716434801922497	-0.187570985608724	-2.146681633362325	2.195429592122597	-0.01499115533769941	0.3284342643551366	0.2731347539535233	-0.5844902179403227	2.570208213640099	-1.474450131059659	0.1091433064254702	0.4079908652407377	0.1444452979059961	-0.09187090383011275	0.2178103162561794	-0.3758084895111177	0	0	0	0	0.9999959996155832	0.9999900393637662	0.02000600244579951	0.02000611369178882	0.02008418342655854	0.1864324590170491	0.327608224869779	0.1136326780387937	0.02000114809857929	0.02000181813745753	0.02001437322416159	0.02000250455297622	0.02000881708135693	0.766618985811591	0.02021687875420881	0.02000590668581066	0.0200048540129015	0.02011765922801092	0.1163357459148592	0.9994228937201537	0.9999563959561862	0.0200052406208828	0.02000391821737983	0.2245629957030296	0.02015802699581681	0.3804700567449229	0.1654896430795338	0.3506702303663365	0.5100476329017845	0.9999809201563779	0.02007001405984523	0.02010934532382385	0.04867041272665128	0.0346734758796311	0.1919841921313556	0.02002708033589596	0.02004385810493342	0.8572440812890105	-4.767494267865981	3.882423879032258	-6.934227924732359	-6.162071838547631	-5.078964574127508	4.131082653414173	2.670543836285299	-0.9851448662473521	0.2515095618700682	0.6191297289898827	-0.221232456566495	-1.314525423639698	-1.638591923061943	1.831749142045929	0.8222464821240008	0.8811411253783429	-0.7544892178455179
0.3139999999999999	0.9999984938355915	0.9999961852265568	0.02000298778317978	0.0200030236856041	0.02003806458709626	0.1839063453511419	0.3259279194265318	0.09109535182404083	0.02000057336646159	0.02000090932183915	0.02000692237108592	0.02000125176535425	0.02000449757114494	0.7536136816375972	0.020106036234136	0.02000289814825952	0.02000239812444262	0.02005852985610744	0.2111427590122845	0.9079463287003853	0.8896839394036516	0.02000255864038922	0.02000186552882799	0.2262404884133669	0.02010662931675708	0.4318795170097999	0.1471801038789399	0.4336939344211186	0.5821824828050336	0.9999865345039645	0.02004535536569947	0.02007876171967525	0.08595827168483566	0.03911855002648536	0.1865483370991608	0.0200172999418716	0.02002635185498276	-0.05980044191287942	0.1242819575572254	-0.005853594120617514	-0.09309234703284795	0	0	0.3077990593055161	0.418087563072067	-0.0005505256732604727	-0.01030402689843566	-0.03623242901467853	-0.3102296363180929	1.11942737995934	-0.2473536445998388	-0.1569945712785173	-0.4236875117256295	0.1712751720167343	-0.1807204200953562	-2.142256996037999	2.2294966859479	-0.0143300471691701	0.332710778385005	0.271955635378332	-0.59454514759651	2.567265304463202	-1.468454859454495	0.1099655478007622	0.4142112657023539	0.1442491976553098	-0.1042023381810235	0.217053208699259	-0.3812801564032715	0	0	0	0	0.9999977614260516	0.9999939004931502	0.02000323654735373	0.02000332078281867	0.02004902536525493	0.1872489623536857	0.3262449440869565	0.1159455375312179	0.0200006185100946	0.02000098254735406	0.02000790284701087	0.02000136054301657	0.02000466535546424	0.7691031254103238	0.02011510594079652	0.02000319612912039	0.02000261528613105	0.02006411574866451	0.1048437731703639	0.9998642043569373	0.9999819410052845	0.02000287357689508	0.02000216808222545	0.2227499970470957	0.02007849396297895	0.3751222296888962	0.1664760864754491	0.3435965670669809	0.5036107367991817	0.9999904996124965	0.02003511583749642	0.02005385401040989	0.04125543490063577	0.03047148859826154	0.1935942723571463	0.02001362110653027	0.02002229526328397	0.7786718861668872	-4.871936111289696	3.925129819324202	-6.964720946108175	-6.265627711009093	-5.238629669478841	3.894842280639862	2.531024732035158	-0.9380929750283187	0.2519430547484504	0.6179002097350426	-0.221360596027411	-1.323609655240922	-1.644485527310122	1.82952092323192	0.8227897911811642	0.857011516944525	-0.7562998780907366
0.316	0.9999983667190334	0.99999575670416	0.02000319581406589	0.02000324656121668	0.02004288686817651	0.1842499234110871	0.3259131623909752	0.09400466370702797	0.02000061375948881	0.02000097343303547	0.02000750336852786	0.0200013421770276	0.0200047582052691	0.7547917152712688	0.02011354343568368	0.02000311228199978	0.02000256825678614	0.02006290327550116	0.2006719282229915	0.9144214184626265	0.8974511290310898	0.02000276383564782	0.02000203262185563	0.2257892469986788	0.02010640777056732	0.4272470845180308	0.1491911812787558	0.4264231534156825	0.5762047717707038	0.9999865929890359	0.02004557018061107	0.02007780195291796	0.08079043738679156	0.03815696971730888	0.1873072378956409	0.02001742293280106	0.02002683878118729	-0.05954836928904259	0.127764450834497	-0.006044656357935208	-0.09799000982823393	0	0	0.3086356835060173	0.4185519038572673	-0.0005731606797312239	-0.01233964713585099	-0.03685277780959897	-0.3100947984393657	1.118904184898071	-0.2760702105224265	-0.1578454786032501	-0.4272423063305331	0.1709206612304054	-0.1737757057686617	-2.137762479096007	2.265314847091029	-0.01366015486545512	0.3372233932365678	0.2707569135918421	-0.6040896863158389	2.564334403506131	-1.462445612556668	0.1107999897875527	0.4201891215644332	0.1440286097267993	-0.1163519449120224	0.2162852782162545	-0.3866279071826604	0	0	0	0	0.9999948608661712	0.9999841116605919	0.02000709288625886	0.02000734392363411	0.02011992025968602	0.1875989060042622	0.3253531606280894	0.1188412735797447	0.02000137323018136	0.02000217564301029	0.02001773067704856	0.02000302276014363	0.02000998217499158	0.7712906677145153	0.02025409160371472	0.02000703758201014	0.02000573176503178	0.02014325184258455	0.09303040585242242	0.9998205994104592	0.999969154006458	0.02000643645112932	0.02000492287257577	0.2197316067900176	0.0201577732997522	0.3695118232876974	0.1675591058663776	0.3365691579371374	0.4973185823478731	0.9999810515645455	0.02007070019377932	0.02010673852365096	0.0393146187673645	0.03319731336293925	0.1952715359764033	0.02002745118206176	0.02004548047770565	0.6982728559662658	-4.975921091609633	3.96953045492856	-6.987470258574713	-6.3641944519629	-5.408070681310365	3.645582355710042	2.390843371868276	-0.9061216672054889	0.2521951463333541	0.6166455356613085	-0.2205190641396272	-1.332455588175697	-1.649754297413742	1.827074096002525	0.822889785800309	0.8328334719122593	-0.759050579322777
0.318	0.9999982327079452	0.9999952815222614	0.02000340371632511	0.02000347121660417	0.02004799408603399	0.1846795489436978	0.3257866611873856	0.09672582339436034	0.02000065454970798	0.02000103816839374	0.02000809364243868	0.02000143391897779	0.02000501277420158	0.7560733073581389	0.0201209022286756	0.02000332667742516	0.02000273792602464	0.02006733414368669	0.18996470913244	0.9204415135555463	0.904671754978922	0.02000297269094082	0.02000220364337447	0.2250876569724916	0.02010620327876239	0.4225329371517046	0.1510973797343568	0.4191681811108584	0.5701956752252961	0.9999866488453473	0.02004577130926405	0.02007690982540028	0.07557005697955996	0.03721995554963714	0.1881652443522397	0.02001753738948266	0.02002729768367034	-0.0592894875007908	0.1310918636457377	-0.00624563843210077	-0.1030140171927829	0	0	0.3094733298884635	0.4191106798611125	-0.0005999182683762122	-0.01442627448641678	-0.03747271036559072	-0.3098131956924383	1.118322181128907	-0.306163710848705	-0.1587036380603052	-0.4309434446866446	0.1705801242178993	-0.166748384109389	-2.133194548734848	2.302914649279193	-0.01298097556098506	0.3420031206427608	0.2695396322918913	-0.6131006922152521	2.561415516721877	-1.45644428052743	0.1116461332466077	0.4259104235350443	0.1437839382929393	-0.1282788580540668	0.2155067940357155	-0.3918301736234066	0	0	0	0	0.9999970519168448	0.9999891901095238	0.02000387211295073	0.02000405195752013	0.02007469630334604	0.1897288206555043	0.3234928699867158	0.1185340853863222	0.02000075278509946	0.02000119548514832	0.02000993962513032	0.02000167293304105	0.02000531220825266	0.7745375825334178	0.02013568622391858	0.02000386176149214	0.02000312622274623	0.02007937390765041	0.08176088775533406	0.9999293684890002	0.9999861756205777	0.0200036020087262	0.02000278955797579	0.2169207799959296	0.02007830973556165	0.3641856090659308	0.1685733797611082	0.3302049789425512	0.49106047735191	0.9999905645108872	0.02003544399599112	0.02005254617230821	0.03127374334448919	0.02901059477637504	0.1971924352875766	0.0200137930706971	0.02002310688318836	0.6159123108571986	-5.077201565119219	4.019756440838222	-7.002661446555072	-6.457572159063969	-5.586442179043979	3.3857403106957	2.251172815637069	-0.8926659024173632	0.2530657896281728	0.617720962410499	-0.2149976460929999	-1.33902667692544	-1.654385870161907	1.820942191286094	0.8218460406561336	0.8086994862756151	-0.7626505332501413
0.32	0.999998042205331	0.9999941626696449	0.02000368286212319	0.02000378253137119	0.02005807933147567	0.1852582233377685	0.3255215069862417	0.09909178784316336	0.02000071135726363	0.02000112825528517	0.02000893983005795	0.02000156403977472	0.02000532843838304	0.7575188297751417	0.02013064919185935	0.02000361743898617	0.02000296440410866	0.02007371250226175	0.1790602655639897	0.9260402006758003	0.9113841921601473	0.02000327362304781	0.0200024566194737	0.2242842307509153	0.02010601506541532	0.4177788893403734	0.1529258354759186	0.4119567308173597	0.5641581047610603	0.999986705421109	0.02004598772789612	0.02007596051691331	0.07043052546114761	0.03631539476533375	0.1891292258633452	0.02001765814943105	0.02002780386631878	-0.0590241021522404	0.134268798776147	-0.006456803356650312	-0.1081743536128282	0	0	0.310312192769194	0.4197692551171092	-0.000630898417514051	-0.01656185889822412	-0.03809193193673251	-0.3093836088873618	1.117678607074969	-0.3376416199777652	-0.1595693652355008	-0.4348138628835376	0.1702537165050103	-0.159647780084533	-2.128549616771625	2.342319792994903	-0.0122919423367291	0.3470829622047834	0.2683048827651862	-0.6215537403106141	2.558508606959134	-1.45047206392242	0.1125034512689111	0.4313614105645473	0.1435156713470103	-0.1399401277019046	0.2147180695386399	-0.3968643742967659	0	0	0	0	0.9999929956763633	0.9999649629872774	0.02000862451884441	0.02000915050853904	0.02020798488952593	0.1915533003515325	0.3217816608881568	0.1180416357212315	0.02000170570387287	0.02000270221076187	0.02002291869434817	0.02000380738757842	0.0200114481212795	0.7784831890216055	0.02030604892040536	0.02000866243556351	0.02000696087516308	0.02018254548148317	0.07051024158921246	0.9998825310559879	0.999974916854844	0.02000829631517788	0.02000654856627928	0.2161232027136437	0.0201576197178819	0.3593790986178809	0.1699336825518069	0.3239324079351554	0.4848204702468744	0.9999811836173301	0.02007134137137825	0.02010406144780591	0.03110317014074022	0.03187084351875541	0.1992139955182942	0.02002777871097637	0.02004713782713198	0.531928146893594	-5.18007355526476	4.071320459698185	-7.0104529015226	-6.545548881292328	-5.772839809403317	3.110551228823392	2.110006067572793	-0.8928527251178827	0.2537845179459394	0.619438660195582	-0.2073384792189133	-1.345503270472564	-1.65861327669476	1.814447187954201	0.8207040611761597	0.784994696356426	-0.7657705644498822
0.322	0.9999978392704939	0.9999948033830489	0.02000396412646767	0.02000409879637276	0.02006783842700758	0.186161764375104	0.3250700458564766	0.1006644484526858	0.02000076911801692	0.02000121978296496	0.02000980721428943	0.02000169697138945	0.02000563981931379	0.7591247174345088	0.02014030096967379	0.02000391161254078	0.02000319241452409	0.02008019655388583	0.1679808361543418	0.93124554384897	0.9176246374384018	0.02000358252263926	0.02000271810932108	0.2235104424551571	0.02010584236236275	0.4130441067487856	0.1547190757362568	0.4048507081136144	0.5580956227278334	0.9999867596334341	0.02004618984905176	0.02007507587705513	0.06542949384195318	0.03544177683421475	0.1901587257147337	0.02001777057690897	0.0200282834228556	-0.0587525094033646	0.1373000873513053	-0.006678432059507837	-0.1134789393709689	0	0	0.3111524766996473	0.4205324998042356	-0.0006661969206757833	-0.01874426558275807	-0.03871014532070787	-0.3088048008716517	1.116970687679721	-0.3705099195463237	-0.1604430217609165	-0.438876649706917	0.1699415771244082	-0.1524810706859911	-2.123824054930094	2.383546622879946	-0.01159242050277556	0.352497659369104	0.267053806367317	-0.6294231937132202	2.555613595394501	-1.444549430380296	0.1133713896523141	0.4365285474662831	0.1432243848300446	-0.1512907613304464	0.213919464301781	-0.401706891219071	0	0	0	0	0.9999958779888218	0.9999692101960884	0.02000478460928741	0.02000513990554358	0.02014602712181601	0.1974987701186152	0.3185688305462635	0.109261272200593	0.02000095230110495	0.02000150989015758	0.02001312870897599	0.02000214745031923	0.02000617170227712	0.7819277260593608	0.02016575211137367	0.02000484769219106	0.02000386300514649	0.02010254343505096	0.05978430911532199	0.9999425744827189	0.9999877815325375	0.02000474560020009	0.02000380915171921	0.2154273094134133	0.0200780468918475	0.3553203241897177	0.1715359459172093	0.319211535848426	0.4786426871882454	0.999990632976785	0.02003575818505417	0.02005119802556855	0.02422512728108853	0.02774112124219584	0.2005468495865999	0.02001395664125945	0.02002399250732846	0.4467463510862103	-5.288548110993091	4.119529377153356	-7.010991257694919	-6.627898908686054	-5.966344141933813	2.815094807500755	1.966044956998731	-0.9013697310346446	0.2531922790241036	0.6203266057064207	-0.1992252963720032	-1.353831775945301	-1.663477637850001	1.811383497498179	0.8204236347036584	0.762096216189175	-0.7671641999092649
0.324	0.999997538476202	0.9999798098384457	0.02000435353923391	0.02000454988506207	0.02010271941620675	0.1875097010121939	0.3244068268089837	0.1011663903359572	0.02000085148613245	0.02000134976028514	0.02001109671969417	0.02000189002893786	0.02000604263833235	0.7608782034747147	0.02015398301105547	0.02000432773669155	0.02000350844193872	0.02008973628928275	0.1568458163289538	0.9360848171506774	0.9234260017436614	0.02000404276375001	0.02000312215619048	0.222687150228588	0.02010561403425225	0.4083303051853802	0.1564818710061915	0.3979049382109134	0.5520203295713643	0.9999868148921843	0.02004640539326733	0.02007412660100893	0.06060054155327542	0.03459961658323883	0.1912279755747578	0.02001788868238893	0.02002882073046443	-0.05847499561822702	0.1401906485282128	-0.006910819175382806	-0.1189335454054523	0	0	0.3119943954710871	0.421404781750653	-0.0007059052169016771	-0.02097127503660236	-0.03932705082336411	-0.3080755170847024	1.116195637617556	-0.404772814284673	-0.1613250154240135	-0.4431548077601788	0.169643832827211	-0.1452533944853556	-2.119014209979444	2.426603625284343	-0.01088170438289267	0.3582833597336859	0.265787596892761	-0.6366822567135481	2.552730363028042	-1.438696085804578	0.1142493673222049	0.4413984822000313	0.1429107466642099	-0.1622837907406791	0.2131113862107396	-0.4063330112070739	0	0	0	0	0.9999898230565805	0.9995242214478688	0.02001088084889409	0.02001189461670467	0.02062028018703064	0.2026140149423473	0.3158161098826265	0.1016448908111508	0.02000220666972969	0.02000348752245485	0.02003126319470119	0.02000501501746458	0.02001350286659223	0.7858670095099296	0.02038816976932003	0.02001116075790956	0.02000879544410819	0.02024323757713684	0.05058324223596335	0.9998869715006363	0.9999761581795954	0.02001128444263817	0.0200093043635244	0.2135154793160516	0.02015640595295922	0.3507756221844539	0.1730034106180811	0.3145490850450183	0.472665602760686	0.9999813216265445	0.02007195535317747	0.02010128311457179	0.02482104577803168	0.03064986522425056	0.2021308002536636	0.0200280924076684	0.02004900034374493	0.3602037115908686	-5.399223401049685	4.168187321058128	-7.004401689692024	-6.704358324627823	-6.166006945039972	2.50300883856137	1.82052123160402	-0.9210887267686816	0.2526229825194153	0.6227560623648055	-0.1869162662068557	-1.361643876643962	-1.666946826076811	1.808419154868152	0.8198853686768253	0.7400653090530551	-0.7670360764921967
0.326	0.9999972156344602	0.9999996490981704	0.02000474911719297	0.02000501070221899	0.0200515409047173	0.1896585497467237	0.3234698705170557	0.09976176623702596	0.02000093543188672	0.02000148190874534	0.02001242595872472	0.02000208745420947	0.02000644670036808	0.7623316553914834	0.02016767334354399	0.02000475314226963	0.02000382983299695	0.02009939389486095	0.1456605544272988	0.9405837415823207	0.9288195318187769	0.02000451727372552	0.02000354248451404	0.2216651409455504	0.02010534323753725	0.4036931205725555	0.1582287497360859	0.3912692532125995	0.5459568597156168	0.9999868679202488	0.02004660539326547	0.02007323337419714	0.05614033302503242	0.03378894140408728	0.1921164349357478	0.02001799911016363	0.02002933661076244	-0.05819183741147482	0.142945298086231	-0.007154268681037474	-0.1245417372831571	0	0	0.3128381711021747	0.4223899600028942	-0.0007501102221498943	-0.02324058364726548	-0.03994234622483227	-0.3071944865294244	1.11535066525829	-0.4404323725851547	-0.1622157996801265	-0.4476709770200651	0.1693606019794225	-0.1379680134239878	-2.114116420044772	2.471490909692991	-0.01015901499085251	0.3644771869873119	0.2645075028563705	-0.6433030117722495	2.549858752220068	-1.432930961442338	0.1151367766211844	0.4459579786182466	0.1425755205944099	-0.1728703715916009	0.212294293765177	-0.4107168256880113	0	0	0	0	0.9999939458204935	0.9995039075934128	0.02000615581939258	0.02000678704869333	0.0204988878005805	0.2168925567674066	0.3107039833268546	0.07550652457004331	0.02000124455534405	0.02000196135693829	0.02001816148401798	0.02000284741949702	0.02000746754967793	0.776870032515783	0.02021503968007235	0.02000639434356642	0.02000498992232318	0.02013637331891279	0.04064461007413584	0.9999275806919251	0.9999870509480571	0.02000653259319059	0.02000548868703662	0.2096941564932779	0.02007637492419708	0.3483887785563347	0.1748864829298569	0.3138984520657092	0.4671010241488279	0.9999907050483784	0.02003604282966256	0.02004965547745838	0.02106266365815031	0.02658550720187927	0.1987673983299214	0.02001413662356886	0.02002512374798369	0.2720310324612291	-5.508006896275507	4.221383013028584	-6.990801131167431	-6.77464349570427	-6.370877922459112	2.175309902866053	1.679807994118571	-0.9539573173655383	0.2504454587884483	0.6301983732612341	-0.1643497219204915	-1.366655442146723	-1.670625737544232	1.802945981747754	0.8177371427096662	0.7185630174909258	-0.766161569869746
0.328	0.9999967390998363	0.9996882154152216	0.02000531941505843	0.02000567949729718	0.02069372158203638	0.1929547069065511	0.3221969587836365	0.09569998084362505	0.02000105401269519	0.02000166587985896	0.02001441219379734	0.02000236739768082	0.02000701867325316	0.7630070197626702	0.02018930934715619	0.02000538564454834	0.02000429810244178	0.02011329854540929	0.1347002974794552	0.9447625163732486	0.9338334255998155	0.02000521983608273	0.02000418915129679	0.2203758442562327	0.02010474135580209	0.3992603637058348	0.1599977138438439	0.3850965257090503	0.5399177196531636	0.9999869226626593	0.02004681366103081	0.02007223310628547	0.05195953959293697	0.03300430096193665	0.1925373534421461	0.02001812340757984	0.02002996583824684	-0.057903302018976	0.1455685489414942	-0.007409089446072659	-0.1303048364428266	0	0	0.3136840328170191	0.4234913801631568	-0.0007988941614149846	-0.02554980420539815	-0.04055572674788749	-0.3061604232684745	1.114432977258252	-0.4774881441542687	-0.1631158726847331	-0.4524471475309781	0.1690919981607837	-0.1306265014703141	-2.109127031800516	2.518199697772511	-0.009423498465910321	0.3711167746696928	0.263214829696028	-0.6492564631780546	2.546998568251787	-1.427272204165718	0.116032983480212	0.4501938412035471	0.1422195698419841	-0.1829999032548738	0.2114686985606688	-0.4148311170923585	0	0	0	0	0.9999848320630444	0.9901979322748076	0.02001440835141308	0.02001607342262046	0.0313675970974476	0.2309758783020387	0.3059295389776551	0.05037641332942943	0.02000291707280554	0.02000456353334766	0.02004420795128691	0.02000670234489465	0.02001694054705601	0.7668145169912529	0.02053929924355302	0.02001525498966804	0.02001173862453997	0.02032883074047787	0.0361579491913175	0.9997854106712838	0.9999712871774696	0.0200158050893311	0.02001368994254256	0.2057024932108961	0.0201506930130445	0.3470031541050153	0.1770246705917751	0.3136160532817247	0.4615328357271899	0.9999814761510312	0.02007248444048957	0.02009782420611493	0.02126965365241601	0.02946328922442127	0.1941431968648806	0.02002853037086784	0.02005180566026391	0.1826257821319305	-5.615090322265122	4.274802117027137	-6.970288439067054	-6.838429651807944	-6.580002581172086	1.833681469396415	1.545213955870743	-0.9890774891320993	0.2433888806416662	0.6410861568450058	-0.1331449047274646	-1.370383042543513	-1.675158355578866	1.798831688249448	0.8153157290187341	0.6969897849383819	-0.7657190567629704
[truncated: 983,641 more chars]
