# Supplementary material for: Hindlimb kinematics, kinetics and muscle dynamics during sit-to-stand and sit-to-walk transitions in emus (Dromaius novaehollandiae)
Source: J Exp Biol. 2024 Dec 2;227(24):jeb247519. doi: 10.1242/jeb.247519 (PMC11708823; doi:10.1242/jeb.247519)
Supplement: Dataset 1. [file jexbio-227-247519-Dataset1.zip › Dataset1/DataS1/Dynamic Simulation/stw_additional_trial_DO_with_all_tissue/stw_additional_trial_muscle_outputs_with_all_tissue.sto]

DataType=double
version=3
OpenSimVersion=4.5
endheader
time	/forceset/IC_r|active_fiber_force	/forceset/IC_r|fiber_force	/forceset/IC_r|implicitresidual_normalized_tendon_force	/forceset/IC_r|normalized_fiber_length	/forceset/IC_r|passive_fiber_damping_force	/forceset/IC_r|passive_fiber_elastic_force	/forceset/IC_r|passive_fiber_force	/forceset/IC_r|passive_force_multiplier	/forceset/IC_r|tendon_force	/forceset/ILPR_r|active_fiber_force	/forceset/ILPR_r|fiber_force	/forceset/ILPR_r|implicitresidual_normalized_tendon_force	/forceset/ILPR_r|normalized_fiber_length	/forceset/ILPR_r|passive_fiber_damping_force	/forceset/ILPR_r|passive_fiber_elastic_force	/forceset/ILPR_r|passive_fiber_force	/forceset/ILPR_r|passive_force_multiplier	/forceset/ILPR_r|tendon_force	/forceset/ILPOa_r|active_fiber_force	/forceset/ILPOa_r|fiber_force	/forceset/ILPOa_r|implicitresidual_normalized_tendon_force	/forceset/ILPOa_r|normalized_fiber_length	/forceset/ILPOa_r|passive_fiber_damping_force	/forceset/ILPOa_r|passive_fiber_elastic_force	/forceset/ILPOa_r|passive_fiber_force	/forceset/ILPOa_r|passive_force_multiplier	/forceset/ILPOa_r|tendon_force	/forceset/ILPOp_r|active_fiber_force	/forceset/ILPOp_r|fiber_force	/forceset/ILPOp_r|implicitresidual_normalized_tendon_force	/forceset/ILPOp_r|normalized_fiber_length	/forceset/ILPOp_r|passive_fiber_damping_force	/forceset/ILPOp_r|passive_fiber_elastic_force	/forceset/ILPOp_r|passive_fiber_force	/forceset/ILPOp_r|passive_force_multiplier	/forceset/ILPOp_r|tendon_force	/forceset/AMB_r|active_fiber_force	/forceset/AMB_r|fiber_force	/forceset/AMB_r|implicitresidual_normalized_tendon_force	/forceset/AMB_r|normalized_fiber_length	/forceset/AMB_r|passive_fiber_damping_force	/forceset/AMB_r|passive_fiber_elastic_force	/forceset/AMB_r|passive_fiber_force	/forceset/AMB_r|passive_force_multiplier	/forceset/AMB_r|tendon_force	/forceset/FMTL_r|active_fiber_force	/forceset/FMTL_r|fiber_force	/forceset/FMTL_r|implicitresidual_normalized_tendon_force	/forceset/FMTL_r|normalized_fiber_length	/forceset/FMTL_r|passive_fiber_damping_force	/forceset/FMTL_r|passive_fiber_elastic_force	/forceset/FMTL_r|passive_fiber_force	/forceset/FMTL_r|passive_force_multiplier	/forceset/FMTL_r|tendon_force	/forceset/FMTI_r|active_fiber_force	/forceset/FMTI_r|fiber_force	/forceset/FMTI_r|implicitresidual_normalized_tendon_force	/forceset/FMTI_r|normalized_fiber_length	/forceset/FMTI_r|passive_fiber_damping_force	/forceset/FMTI_r|passive_fiber_elastic_force	/forceset/FMTI_r|passive_fiber_force	/forceset/FMTI_r|passive_force_multiplier	/forceset/FMTI_r|tendon_force	/forceset/FMTM_r|active_fiber_force	/forceset/FMTM_r|fiber_force	/forceset/FMTM_r|implicitresidual_normalized_tendon_force	/forceset/FMTM_r|normalized_fiber_length	/forceset/FMTM_r|passive_fiber_damping_force	/forceset/FMTM_r|passive_fiber_elastic_force	/forceset/FMTM_r|passive_fiber_force	/forceset/FMTM_r|passive_force_multiplier	/forceset/FMTM_r|tendon_force	/forceset/ILFB_r|active_fiber_force	/forceset/ILFB_r|fiber_force	/forceset/ILFB_r|implicitresidual_normalized_tendon_force	/forceset/ILFB_r|normalized_fiber_length	/forceset/ILFB_r|passive_fiber_damping_force	/forceset/ILFB_r|passive_fiber_elastic_force	/forceset/ILFB_r|passive_fiber_force	/forceset/ILFB_r|passive_force_multiplier	/forceset/ILFB_r|tendon_force	/forceset/FCLP_r|active_fiber_force	/forceset/FCLP_r|fiber_force	/forceset/FCLP_r|implicitresidual_normalized_tendon_force	/forceset/FCLP_r|normalized_fiber_length	/forceset/FCLP_r|passive_fiber_damping_force	/forceset/FCLP_r|passive_fiber_elastic_force	/forceset/FCLP_r|passive_fiber_force	/forceset/FCLP_r|passive_force_multiplier	/forceset/FCLP_r|tendon_force	/forceset/FCLA_r|active_fiber_force	/forceset/FCLA_r|fiber_force	/forceset/FCLA_r|implicitresidual_normalized_tendon_force	/forceset/FCLA_r|normalized_fiber_length	/forceset/FCLA_r|passive_fiber_damping_force	/forceset/FCLA_r|passive_fiber_elastic_force	/forceset/FCLA_r|passive_fiber_force	/forceset/FCLA_r|passive_force_multiplier	/forceset/FCLA_r|tendon_force	/forceset/FCM_r|active_fiber_force	/forceset/FCM_r|fiber_force	/forceset/FCM_r|implicitresidual_normalized_tendon_force	/forceset/FCM_r|normalized_fiber_length	/forceset/FCM_r|passive_fiber_damping_force	/forceset/FCM_r|passive_fiber_elastic_force	/forceset/FCM_r|passive_fiber_force	/forceset/FCM_r|passive_force_multiplier	/forceset/FCM_r|tendon_force	/forceset/IFE_r|active_fiber_force	/forceset/IFE_r|fiber_force	/forceset/IFE_r|implicitresidual_normalized_tendon_force	/forceset/IFE_r|normalized_fiber_length	/forceset/IFE_r|passive_fiber_damping_force	/forceset/IFE_r|passive_fiber_elastic_force	/forceset/IFE_r|passive_fiber_force	/forceset/IFE_r|passive_force_multiplier	/forceset/IFE_r|tendon_force	/forceset/ITCr_r|active_fiber_force	/forceset/ITCr_r|fiber_force	/forceset/ITCr_r|implicitresidual_normalized_tendon_force	/forceset/ITCr_r|normalized_fiber_length	/forceset/ITCr_r|passive_fiber_damping_force	/forceset/ITCr_r|passive_fiber_elastic_force	/forceset/ITCr_r|passive_fiber_force	/forceset/ITCr_r|passive_force_multiplier	/forceset/ITCr_r|tendon_force	/forceset/ITM_r|active_fiber_force	/forceset/ITM_r|fiber_force	/forceset/ITM_r|implicitresidual_normalized_tendon_force	/forceset/ITM_r|normalized_fiber_length	/forceset/ITM_r|passive_fiber_damping_force	/forceset/ITM_r|passive_fiber_elastic_force	/forceset/ITM_r|passive_fiber_force	/forceset/ITM_r|passive_force_multiplier	/forceset/ITM_r|tendon_force	/forceset/ITCaa_r|active_fiber_force	/forceset/ITCaa_r|fiber_force	/forceset/ITCaa_r|implicitresidual_normalized_tendon_force	/forceset/ITCaa_r|normalized_fiber_length	/forceset/ITCaa_r|passive_fiber_damping_force	/forceset/ITCaa_r|passive_fiber_elastic_force	/forceset/ITCaa_r|passive_fiber_force	/forceset/ITCaa_r|passive_force_multiplier	/forceset/ITCaa_r|tendon_force	/forceset/ITCap_r|active_fiber_force	/forceset/ITCap_r|fiber_force	/forceset/ITCap_r|implicitresidual_normalized_tendon_force	/forceset/ITCap_r|normalized_fiber_length	/forceset/ITCap_r|passive_fiber_damping_force	/forceset/ITCap_r|passive_fiber_elastic_force	/forceset/ITCap_r|passive_fiber_force	/forceset/ITCap_r|passive_force_multiplier	/forceset/ITCap_r|tendon_force	/forceset/ISF_r|active_fiber_force	/forceset/ISF_r|fiber_force	/forceset/ISF_r|implicitresidual_normalized_tendon_force	/forceset/ISF_r|normalized_fiber_length	/forceset/ISF_r|passive_fiber_damping_force	/forceset/ISF_r|passive_fiber_elastic_force	/forceset/ISF_r|passive_fiber_force	/forceset/ISF_r|passive_force_multiplier	/forceset/ISF_r|tendon_force	/forceset/IFI_r|active_fiber_force	/forceset/IFI_r|fiber_force	/forceset/IFI_r|implicitresidual_normalized_tendon_force	/forceset/IFI_r|normalized_fiber_length	/forceset/IFI_r|passive_fiber_damping_force	/forceset/IFI_r|passive_fiber_elastic_force	/forceset/IFI_r|passive_fiber_force	/forceset/IFI_r|passive_force_multiplier	/forceset/IFI_r|tendon_force	/forceset/OMII_r|active_fiber_force	/forceset/OMII_r|fiber_force	/forceset/OMII_r|implicitresidual_normalized_tendon_force	/forceset/OMII_r|normalized_fiber_length	/forceset/OMII_r|passive_fiber_damping_force	/forceset/OMII_r|passive_fiber_elastic_force	/forceset/OMII_r|passive_fiber_force	/forceset/OMII_r|passive_force_multiplier	/forceset/OMII_r|tendon_force	/forceset/OMIP_r|active_fiber_force	/forceset/OMIP_r|fiber_force	/forceset/OMIP_r|implicitresidual_normalized_tendon_force	/forceset/OMIP_r|normalized_fiber_length	/forceset/OMIP_r|passive_fiber_damping_force	/forceset/OMIP_r|passive_fiber_elastic_force	/forceset/OMIP_r|passive_fiber_force	/forceset/OMIP_r|passive_force_multiplier	/forceset/OMIP_r|tendon_force	/forceset/CFP_r|active_fiber_force	/forceset/CFP_r|fiber_force	/forceset/CFP_r|implicitresidual_normalized_tendon_force	/forceset/CFP_r|normalized_fiber_length	/forceset/CFP_r|passive_fiber_damping_force	/forceset/CFP_r|passive_fiber_elastic_force	/forceset/CFP_r|passive_fiber_force	/forceset/CFP_r|passive_force_multiplier	/forceset/CFP_r|tendon_force	/forceset/PIFML_r|active_fiber_force	/forceset/PIFML_r|fiber_force	/forceset/PIFML_r|implicitresidual_normalized_tendon_force	/forceset/PIFML_r|normalized_fiber_length	/forceset/PIFML_r|passive_fiber_damping_force	/forceset/PIFML_r|passive_fiber_elastic_force	/forceset/PIFML_r|passive_fiber_force	/forceset/PIFML_r|passive_force_multiplier	/forceset/PIFML_r|tendon_force	/forceset/GL_r|active_fiber_force	/forceset/GL_r|fiber_force	/forceset/GL_r|implicitresidual_normalized_tendon_force	/forceset/GL_r|normalized_fiber_length	/forceset/GL_r|passive_fiber_damping_force	/forceset/GL_r|passive_fiber_elastic_force	/forceset/GL_r|passive_fiber_force	/forceset/GL_r|passive_force_multiplier	/forceset/GL_r|tendon_force	/forceset/GI_r|active_fiber_force	/forceset/GI_r|fiber_force	/forceset/GI_r|implicitresidual_normalized_tendon_force	/forceset/GI_r|normalized_fiber_length	/forceset/GI_r|passive_fiber_damping_force	/forceset/GI_r|passive_fiber_elastic_force	/forceset/GI_r|passive_fiber_force	/forceset/GI_r|passive_force_multiplier	/forceset/GI_r|tendon_force	/forceset/GM_r|active_fiber_force	/forceset/GM_r|fiber_force	/forceset/GM_r|implicitresidual_normalized_tendon_force	/forceset/GM_r|normalized_fiber_length	/forceset/GM_r|passive_fiber_damping_force	/forceset/GM_r|passive_fiber_elastic_force	/forceset/GM_r|passive_fiber_force	/forceset/GM_r|passive_force_multiplier	/forceset/GM_r|tendon_force	/forceset/FL_r|active_fiber_force	/forceset/FL_r|fiber_force	/forceset/FL_r|implicitresidual_normalized_tendon_force	/forceset/FL_r|normalized_fiber_length	/forceset/FL_r|passive_fiber_damping_force	/forceset/FL_r|passive_fiber_elastic_force	/forceset/FL_r|passive_fiber_force	/forceset/FL_r|passive_force_multiplier	/forceset/FL_r|tendon_force	/forceset/TCf_r|active_fiber_force	/forceset/TCf_r|fiber_force	/forceset/TCf_r|implicitresidual_normalized_tendon_force	/forceset/TCf_r|normalized_fiber_length	/forceset/TCf_r|passive_fiber_damping_force	/forceset/TCf_r|passive_fiber_elastic_force	/forceset/TCf_r|passive_fiber_force	/forceset/TCf_r|passive_force_multiplier	/forceset/TCf_r|tendon_force	/forceset/TCt_r|active_fiber_force	/forceset/TCt_r|fiber_force	/forceset/TCt_r|implicitresidual_normalized_tendon_force	/forceset/TCt_r|normalized_fiber_length	/forceset/TCt_r|passive_fiber_damping_force	/forceset/TCt_r|passive_fiber_elastic_force	/forceset/TCt_r|passive_fiber_force	/forceset/TCt_r|passive_force_multiplier	/forceset/TCt_r|tendon_force	/forceset/EDL_r|active_fiber_force	/forceset/EDL_r|fiber_force	/forceset/EDL_r|implicitresidual_normalized_tendon_force	/forceset/EDL_r|normalized_fiber_length	/forceset/EDL_r|passive_fiber_damping_force	/forceset/EDL_r|passive_fiber_elastic_force	/forceset/EDL_r|passive_fiber_force	/forceset/EDL_r|passive_force_multiplier	/forceset/EDL_r|tendon_force	/forceset/FDL_r|active_fiber_force	/forceset/FDL_r|fiber_force	/forceset/FDL_r|implicitresidual_normalized_tendon_force	/forceset/FDL_r|normalized_fiber_length	/forceset/FDL_r|passive_fiber_damping_force	/forceset/FDL_r|passive_fiber_elastic_force	/forceset/FDL_r|passive_fiber_force	/forceset/FDL_r|passive_force_multiplier	/forceset/FDL_r|tendon_force	/forceset/FHL_r|active_fiber_force	/forceset/FHL_r|fiber_force	/forceset/FHL_r|implicitresidual_normalized_tendon_force	/forceset/FHL_r|normalized_fiber_length	/forceset/FHL_r|passive_fiber_damping_force	/forceset/FHL_r|passive_fiber_elastic_force	/forceset/FHL_r|passive_fiber_force	/forceset/FHL_r|passive_force_multiplier	/forceset/FHL_r|tendon_force	/forceset/FP2_r|active_fiber_force	/forceset/FP2_r|fiber_force	/forceset/FP2_r|implicitresidual_normalized_tendon_force	/forceset/FP2_r|normalized_fiber_length	/forceset/FP2_r|passive_fiber_damping_force	/forceset/FP2_r|passive_fiber_elastic_force	/forceset/FP2_r|passive_fiber_force	/forceset/FP2_r|passive_force_multiplier	/forceset/FP2_r|tendon_force	/forceset/FPP2_r|active_fiber_force	/forceset/FPP2_r|fiber_force	/forceset/FPP2_r|implicitresidual_normalized_tendon_force	/forceset/FPP2_r|normalized_fiber_length	/forceset/FPP2_r|passive_fiber_damping_force	/forceset/FPP2_r|passive_fiber_elastic_force	/forceset/FPP2_r|passive_fiber_force	/forceset/FPP2_r|passive_force_multiplier	/forceset/FPP2_r|tendon_force	/forceset/FP3_r|active_fiber_force	/forceset/FP3_r|fiber_force	/forceset/FP3_r|implicitresidual_normalized_tendon_force	/forceset/FP3_r|normalized_fiber_length	/forceset/FP3_r|passive_fiber_damping_force	/forceset/FP3_r|passive_fiber_elastic_force	/forceset/FP3_r|passive_fiber_force	/forceset/FP3_r|passive_force_multiplier	/forceset/FP3_r|tendon_force	/forceset/FPP3_r|active_fiber_force	/forceset/FPP3_r|fiber_force	/forceset/FPP3_r|implicitresidual_normalized_tendon_force	/forceset/FPP3_r|normalized_fiber_length	/forceset/FPP3_r|passive_fiber_damping_force	/forceset/FPP3_r|passive_fiber_elastic_force	/forceset/FPP3_r|passive_fiber_force	/forceset/FPP3_r|passive_force_multiplier	/forceset/FPP3_r|tendon_force	/forceset/FP4_r|active_fiber_force	/forceset/FP4_r|fiber_force	/forceset/FP4_r|implicitresidual_normalized_tendon_force	/forceset/FP4_r|normalized_fiber_length	/forceset/FP4_r|passive_fiber_damping_force	/forceset/FP4_r|passive_fiber_elastic_force	/forceset/FP4_r|passive_fiber_force	/forceset/FP4_r|passive_force_multiplier	/forceset/FP4_r|tendon_force
0	110.049520978291	112.2161670584971	4.369166139994718e-11	0.8533203437401357	-0.207767372169668	2.374413452375779	2.166646080206111	0.005634802074868884	112.216167076908	559.1070040119564	563.8238848634051	1.407032268474495e-10	0.8964063912037793	-0.09981074314141768	4.81669159459016	4.716880851448742	0.007966329644896745	563.8238849484786	5.684176253022573	35.06037869833956	3.312368435093305e-11	1.208397290466095	0.05336713425370877	29.32283531106328	29.37620244531699	0.09699411624082796	35.06037870835337	5.747113178936036	40.58123654126844	3.885533561565069e-11	1.229543872758458	0.1046721436679574	34.72945121866445	34.83412336233241	0.1148781280100965	40.58123655301501	2.428422033071307	6.253054399927892	1.571028029889732e-12	1.066606983789331	-0.003430475987857943	3.828062842844443	3.824632366856585	0.03117654017778888	6.253054400120793	4.373662102673342	19.18198054019032	-1.291565465688649e-11	1.157086168764011	-0.003356408777877082	14.81167484629485	14.80831843751698	0.06432845574141592	19.11303322998925	102.3305401902488	119.0665397366158	-1.220770989851516e-08	1.114862053798825	-0.2006600991287247	16.93665964549568	16.73599954636696	0.04587952913093123	114.2293240566828	164.3535533957015	183.9828443811703	-1.536186178263677e-10	1.116698187576499	-0.1623133312947019	19.79160431676349	19.62929098546878	0.0465588811037595	167.5175929850703	16.2086049951014	25.22248446407034	3.062224085415011e-12	0.9435699407268077	0.3279865885095079	8.685892880459434	9.013879468968941	0.01163167790448063	25.22248446635704	7.410760085822313	15.35345890379567	6.231189175753826e-12	1.02899686807653	0.1388001853759418	7.803898632597409	7.942698817973351	0.02306790435182992	15.35345890590368	1.537395417637608	63.63070140639629	7.057909812147045e-11	1.426873306903936	0.06097031255027692	62.03233567620841	62.09330598875869	0.5570848369851702	63.63070141425539	5.557893667177692	29.69238316312627	2.881644645125192e-09	1.193339787811613	0.1019612750747166	24.03252822087386	24.13448949594857	0.08598304540940262	27.24312434074575	3.760924982710093	233.5036562926075	6.050715484207103e-14	1.45216394162637	-0.0469124604628069	229.7896437703602	229.7427313098974	0.6820156625478366	232.3377982699259	4.698598230531625	362.3995439291981	-1.896666157463756e-10	1.439091853786736	-0.7657214436166827	358.4666671422831	357.7009456986665	0.6142923784626573	328.3779767281662	0.2646391996312334	27.81130555542065	1.096900348329655e-13	1.484712611457427	-0.02446517846211859	27.57113153425153	27.54666635578941	0.8848801494513602	27.81130555542406	5.513610037612809	86.29353967117939	2.503552920529728e-14	1.310601495644414	-0.05715014908780343	80.83707978265438	80.77992963356658	0.219743111981022	79.76690881079023	5.928907068328846	72.34592822178359	-1.748601263784622e-15	1.286066067586109	-0.01122153913474331	66.42824269258949	66.41702115345475	0.1805749145311454	66.65444215127502	1.055881190861215	4.150662395302573	-5.152267501529195e-13	1.16513601198643	0.06075466287302373	3.034026541568335	3.094781204441359	0.06860945351612688	4.15066239527979	4.577799824240136	4.723668399797222	-1.080957545696037e-11	0.7737323772030703	-0.009138610846190911	0.155007186403276	0.1458685755570851	0.002966665317284588	4.723668399232426	450.7442490679639	451.9788559397305	1.414823391776565e-08	0.5341975915558234	1.025433041228373	0.2091738305381376	1.234606871766511	0.0004106004820579618	451.9788631473213	1103.025654903468	1106.385381770939	4.475309012264006e-13	0.7131147107232411	1.510501819355068	1.849225048115579	3.359726867470647	0.001814980138976874	859.7958544711408	9.865845165729665	142.1428499777879	6.437214650212297e-11	1.314545632922609	0.2385853855361748	132.0384194265221	132.2770048120583	0.2267882111008455	131.4592073613159	9.250054026351807	387.1860755090102	2.828504097607265e-11	1.428220808022782	0.377377789165821	377.5586436934926	377.9360214826584	0.5631230320107761	375.9201435757734	156.6451094171349	190.2862797573126	1.580917298460438e-08	1.017612718746436	0.05075955132668095	33.59041078885097	33.64117034017765	0.02105721449965369	177.8079165617174	5.850782318387505	12.49902825401577	9.331254546829371e-09	1.04936667413704	0.04917213035217836	6.599073805276084	6.648245935628262	0.02715602794419281	12.49903052156526	521.7439124535442	599.1497606154456	5.991219076406651e-09	1.120064761854129	-0.6825359612297612	78.08838412313118	77.40584816190142	0.04783070204838622	567.6545378765104	412.9666072634143	418.8856176164446	8.022041195210328e-07	0.7892883711559213	-1.742130889601383	7.661141242631603	5.919010353030219	0.003363850050413616	361.1451186754276	94.6876407162124	94.92108803989566	9.531418224129062e-10	0.5905009667622947	-0.01524951381871783	0.2486968375019884	0.2334473236832706	0.000661540827725585	22.56271444084125	167.7404295650123	167.9575826255407	4.186995111732372e-09	0.6041787899790405	-0.06162447875763299	0.2787775392859839	0.2171530605283509	0.000741556370169271	52.77631814220058	412.6416765645623	413.4972669060822	1.002842361930156e-07	0.640706895705944	0.4203234872351737	0.4352668542846717	0.8555903415198454	0.001003572899786817	184.2608942304426	6.226255530217401	11.6423639988773	-2.300037736310823e-08	0.9367303499074284	-1.361710018532357	6.777818487192261	5.416108468659903	0.01101070896246642	9.029577782701658	2.51724930572679	2.937922633367342	9.608050639819954e-10	0.7764207075177674	-0.0231521243086297	0.4438254519491816	0.4206733276405519	0.003031820976538139	2.42484729583032	2.675778439953818	3.214981536965374	2.504045558057721e-08	0.8348919569597261	-0.008050284235059773	0.5472533812466162	0.5392030970115563	0.004858241893832603	2.269666657960633	0.7266398431148381	1.290211116026613	-1.403243715669689e-09	0.9870540924939333	-0.006620674172956936	0.5701919470847312	0.5635712729117742	0.01648373083798002	1.285171539079591	97.27073780288703	98.24764042954484	1.064838427572434e-07	0.7067098296993373	-0.1796971914065635	1.156599818064384	0.9769026266578202	0.001722804565481232	69.43260096015891	5.285681856390088	5.323511873213917	-2.142741701519763e-09	0.8011821040093849	-3.122588558383454	3.160418575207283	0.03783001682382947	0.003702679866962514	2.79365140514666	5.50062555986993	9.637134429364899	-1.260234588143505e-07	0.9382883092552726	-0.5966349971553191	4.733143866650289	4.13650886949497	0.01114918332735868	6.856527580958665
0.002	109.9268493658443	112.0747103981441	1.617326828018406e-10	0.8523342457548347	-0.2077941060508082	2.355655138350535	2.147861032299726	0.005590286075903022	112.0747104662956	551.048549240502	555.7183095087559	2.259772369228585e-10	0.8960199202052022	-0.1320054274615237	4.801765695715372	4.669760268253849	0.007941643690160406	555.7183096453888	5.734723591467225	35.21894808496366	-1.622146861279816e-12	1.208802647695891	0.06611516364893971	29.41810932984749	29.48422449349643	0.09730926377532303	35.21894808447325	5.783429348535631	40.83387811201715	-4.078015702901894e-12	1.23028099590275	0.115539033879318	34.9349097296022	35.05044876348152	0.1155577439640504	40.8338781107843	2.434444892729667	6.258888645536493	2.229050277691158e-12	1.066562774402749	-0.00226411756227537	3.826707870369102	3.824443752806827	0.03116550500006284	6.258888645810191	4.382769063385724	19.18959579240196	-2.158273559871304e-12	1.157063618725711	-0.002175063593355297	14.80900179260959	14.80682672901623	0.06431684642528718	19.12061841920178	103.2507808054554	119.9110997676387	-1.197848970013737e-08	1.113913163258148	-0.1481741900474363	16.80849315223069	16.66031896218325	0.04553234034138002	115.0310936806532	165.7599365574482	185.3447552749515	-7.961092896024979e-11	1.116065067145179	-0.1067299250833449	19.69154864258659	19.58481871750324	0.04632350451865806	168.7378711805548	16.57334431584263	25.74437283146942	-4.168075606880706e-12	0.944557290836545	0.4160756021670086	8.754952913459789	9.171028515626798	0.01172415936504988	25.74437282835693	7.542300915555976	15.57516445791826	-3.415920324378874e-12	1.029933261443227	0.1702078279781463	7.862655714384138	8.032863542362284	0.02324158712328307	15.57516445676265	1.527414218666855	64.15179653352463	6.868283719541068e-12	1.427943782966534	0.05850325302183182	62.56587906183595	62.62438231485778	0.5618763530028531	64.15179653428943	6.03101821311247	30.54774064913078	-9.083706009604953e-13	1.194632015829816	0.2343731504438907	24.28234928557442	24.51672243601831	0.08687684966307731	28.03361719300833	3.765302946226521	233.0007349723962	5.046962847643499e-12	1.451887376293438	-0.04633631279238101	229.2817683389621	229.2354320261697	0.6805082882678064	231.8369436229751	5.018779734018236	356.0454147398481	4.985900581289116e-12	1.436703804802934	-0.6564099848050994	351.683044990635	351.0266350058299	0.6026675113045796	322.5033736818278	0.2670938153888563	27.47037687546931	1.697264551125954e-11	1.483145692785442	-0.02438006691931925	27.22766312699978	27.20328306008046	0.8738567217344678	27.47037687599815	5.516356946665101	86.09532678892735	5.074773934410359e-12	1.310290519788845	-0.05722503265012316	80.63619487491238	80.57896984226225	0.2191970373962406	79.58046958947433	5.929056880782338	72.31332459035501	2.661260101177731e-12	1.286004665113267	-0.01134663109370822	66.39561434066637	66.38426770957267	0.1804862193975548	66.62383699889949	1.050184023063246	4.210470166554195	-1.941613536615705e-11	1.167851675738803	0.05959364927738868	3.100692494213561	3.160286143490949	0.07011699292504601	4.210470165695581	4.563982992169977	4.709495566644005	2.920781672077766e-11	0.773384130674644	-0.009058943304219372	0.1545715177782474	0.145512574474028	0.002958327103878542	4.709495568170103	444.6524867048704	445.7594459081503	8.501785830894448e-09	0.5379477731967761	0.8909425834132167	0.2160166198667281	1.106959203279945	0.0004240326240697613	445.7594502392487	1085.477185482326	1088.715658932704	-2.312646740776358e-10	0.7159128932289575	1.346683893275376	1.891789557102316	3.238473450377692	0.001856756416296368	848.2261685397423	9.938133326029194	143.1713337714563	-4.292372013381396e-12	1.315422419837445	0.2652440555825983	132.9679563898445	133.2332004454271	0.2283847769032809	132.4253113153554	9.209440479732123	390.5168563220954	-5.760836252477475e-12	1.429334159185982	0.3707260924011631	380.9366897499621	381.3074158423632	0.568161336839351	379.1719683721385	157.7466812386356	191.7455132874532	-2.220426481569504e-10	1.017863358893411	0.3409034046699146	33.65792864414764	33.99883204881755	0.02109954020893053	179.1778413846785	5.862280003135997	12.54498579045115	1.025583347413761e-09	1.049817848076883	0.0597435623765077	6.622962224938643	6.682705787315151	0.02725433182910776	12.5449860396739	527.6634663019991	604.9048299992538	2.351542521816796e-08	1.119376534609248	-0.4179886078195905	77.65935230507432	77.24136369725473	0.04756791145169008	573.0669128038519	416.284891939338	422.5253027208689	8.440397837594649e-07	0.7879176339494225	-1.336422206451051	7.576832987981899	6.240410781530848	0.00332683202429036	364.0640665822382	93.7160327036266	93.99390477715822	9.448563667580068e-10	0.5905432487617772	0.02908722796052041	0.2487848455711111	0.2778720735316315	0.0006617749317515096	22.36901895512789	169.4512905928284	169.7377108686035	3.031735640313116e-09	0.6040367803447692	0.00797225990751145	0.2784480158675655	0.2864202757750769	0.0007406798282833143	53.22108261899117	402.7415885572247	403.6184105470567	1.215529529807746e-07	0.6426517526215935	0.4345229479856342	0.4422990418463899	0.8768219898320241	0.001019786661054618	182.0389707465312	7.443922982573974	13.02355042302905	-1.138951057078064e-08	0.9329398760269552	-0.9951872933481788	6.574814733803255	5.579627440455076	0.01068092508715633	10.07352844128553	2.556451872758147	2.984505739073543	6.279480095627843e-10	0.7761652506950061	-0.01485639048193087	0.4429102567973268	0.4280538663153959	0.00302556917676678	2.462915654271601	2.681332339527297	3.227106700420197	1.102009051373587e-08	0.8348104384394975	-0.001120011481018984	0.5468943723739192	0.5457743608929002	0.004855054792564045	2.278001088249649	0.7328519507568604	1.296318610930304	-1.25103542802929e-09	0.986717541694444	-0.005189332728767954	0.5686559929022116	0.5634666601734436	0.01643932779887439	1.29125172212744	97.70501250278575	98.81459822346531	1.235544667271826e-07	0.7063525713548588	-0.04365486638568375	1.153240587065239	1.109585720679556	0.001717800848195925	69.79786924027098	8.146341227893521	9.366450781479539	-1.080167687933509e-09	0.7955618362959502	-1.800214944187258	3.020324497773276	1.220109553586018	0.003538548595217421	4.822730146807611	6.183521176949308	10.38445077164856	-3.592100467075809e-08	0.935862013868906	-0.4409797640048939	4.641909358704148	4.200929594699255	0.01093427537536508	7.369529111914781
0.004000000000000001	110.1037604755366	112.2328029653034	-1.445654707055155e-11	0.8513476144186689	-0.2079917062702466	2.337034196037038	2.129042489766792	0.005546096078462131	112.2328029592117	545.7766800173067	550.4075436393599	1.828182050189753e-11	0.8955458314846415	-0.1526552048213597	4.783518826874562	4.630863622053202	0.007911465180841614	550.4075436504137	5.709128079689657	35.28895551491186	4.003755660342279e-12	1.209231683575718	0.06054159720048361	29.51928583802172	29.5798274352222	0.09764393557259597	35.28895551612226	5.759782581199952	41.01762770854188	3.51405016196793e-12	1.231037939525481	0.1106876368812814	35.14715749046065	35.25784512734193	0.1162598174085237	41.01762770960423	2.433107541316855	6.255949657553402	2.070288385169761e-13	1.066524555859378	-0.002694781022110062	3.825536897258657	3.822842116236547	0.03115596835144351	6.255949657578823	4.38845587182065	19.19192408816739	9.359055197499799e-12	1.157042489056941	-0.003029329004951423	14.8064975453517	14.80346821634675	0.06430597025087971	19.12293582434057	103.2819570359689	119.9185709453198	-1.204954142020043e-08	1.113274237294414	-0.08612610286393528	16.72274001221486	16.63661390935092	0.04530004461319188	115.0325384004136	165.5077649110673	185.091004558931	3.763164779790884e-10	1.115695464971002	-0.05013248029374168	19.63337212815746	19.58323964786372	0.04618664682006096	168.4953258766622	16.42783582116331	25.63538091706427	2.449151992323095e-13	0.945612011743746	0.3782148226924025	8.829330273208562	9.207545095900965	0.0118237615019735	25.63538091724716	7.490249243963252	15.57339489805796	2.855077285701668e-13	1.030925506778163	0.1577460456631828	7.925399608431531	8.083145654094713	0.02342705469720834	15.57339489815455	1.526889830345759	64.68526387080897	4.871769654357649e-12	1.42900356025477	0.05976395245256062	63.09861008801064	63.15837404046321	0.5666605735813359	64.68526387135144	5.974854395047097	30.81326135202108	2.198932702590639e-11	1.196346156232452	0.2206597560065842	24.6177472009674	24.83840695697398	0.08807682887144061	28.28487173310831	3.768676305614698	232.5016076775621	1.454392162258955e-14	1.45161303965262	-0.0461631511102603	228.7790945230577	228.7329313719474	0.6790163523825578	231.339869280597	4.866493874360678	349.3792268301822	-5.018008231161275e-11	1.434391167687454	-0.7232838100425572	345.2360167658641	344.5127329558215	0.5916194539390716	316.3534265338288	0.2698893229101878	27.13412714393511	1.435074281630477e-12	1.481579711205326	-0.02443710578342485	26.88867492680835	26.86423782102493	0.8629770837741979	27.13412714397983	5.519832129709922	85.89847069985044	2.000621890374532e-13	1.309979523877667	-0.05715763142844624	80.43579620156896	80.37863857014051	0.2186522845645482	79.39529663035823	5.929834487101169	72.28129602753174	1.992850329202156e-14	1.285942908020888	-0.01135217163818317	66.36281371206874	66.35146154043056	0.1803970559564414	66.59375881732788	1.048873995387354	4.277204604574477	2.872008186827202e-13	1.170549493958068	0.05996053094641771	3.168370078240706	3.228330609187124	0.07164740869161146	4.277204604587177	4.541682407358812	4.686832961619992	5.328658347902859e-11	0.7730387273170407	-0.008990049075984772	0.1541406033371649	0.1451505542611802	0.002950079880270789	4.686832964404197	439.9621468362439	440.9775024994487	5.829674076807123e-09	0.5412412144068637	0.7931579815943759	0.2221976816104776	1.015355663204853	0.0004361658193412934	440.9775054692827	1071.197045496135	1074.349624548124	7.936873380742782e-12	0.7184271359207408	1.221722890185198	1.930856161804625	3.152579051989823	0.00189509956533829	838.9245503287692	9.880839619908372	144.0623284173956	7.9582174183912e-12	1.316322653120256	0.2523302912284156	133.9291585062588	134.1814887974872	0.2300357305380996	133.2648143288155	9.192973803272663	393.8952116492459	7.11153358423644e-12	1.430442155093673	0.3737466815471647	384.3284911644261	384.7022378459733	0.5732201575772548	382.4701642174575	157.5745862469305	191.9745752291857	5.512257497675144e-09	1.01844806660777	0.5840235128405908	33.81596546941465	34.39998898225524	0.0211986106058188	179.4068485800612	5.840449650777852	12.55719367403573	-2.159113249300404e-09	1.050338661448349	0.0660987358585354	6.650645287399346	6.716744023257881	0.02736825115171976	12.55719314935857	529.7429871936988	607.1396406763267	2.037005070176789e-08	1.119064130293628	-0.0687282020854329	77.46538168471341	77.39665348262797	0.04744910055487354	575.165753281274	417.8357906694391	424.687332371191	6.023507169994335e-07	0.7870175170346588	-0.6704296564573733	7.521971358209301	6.851541701751928	0.003302743407433985	365.7810762834644	89.39053629850977	89.70151076007497	9.565588807158854e-10	0.5907897165914789	0.06167601140538482	0.2492984501598069	0.3109744615651917	0.0006631411349093072	21.49529676555202	166.0861037012015	166.4426905024716	2.208992849750402e-09	0.604263692815181	0.07761207200300375	0.2789747292671576	0.3565868012701613	0.0007420809012597147	52.36733099571703	392.1145139822748	393.0843894087003	1.216224636002572e-07	0.6448231515956799	0.5195947072414964	0.4502807191840045	0.9698754264255008	0.001038189613156351	179.6067267263997	8.374815438623997	14.03597996013207	-5.429169926129962e-09	0.9301146688352395	-0.76629657792888	6.427461099436953	5.661164521508073	0.01044154600292223	10.83443347869818	2.584135129042678	3.016278913455643	3.276267104834751e-10	0.7759984510485307	-0.01016990740869343	0.4423136918216587	0.4321437844129652	0.003021493975132544	2.488885260696754	2.671988786656678	3.224985639221666	1.167353227971013e-10	0.8348528856757008	0.005915571096717144	0.5470812814682708	0.552996852564988	0.004856714078049771	2.276619148338737	0.7377004664848874	1.300307583006819	4.281878393519456e-10	0.9864347264957557	-0.00476135517103284	0.5673684716929647	0.5626071165219318	0.01640210673117968	1.29522224037194	97.37522753100912	98.72216085009894	3.353874561407011e-08	0.7065484546639459	0.1918520681897523	1.155081250900086	1.346933319089838	0.001720542595175876	69.75192559722113	10.17868444641675	11.94103749744843	-4.323253057630927e-10	0.7922017708317571	-1.177176059171113	2.939529110202788	1.762353051031675	0.003443890420111278	6.075499201068546	6.736703917462179	10.98281758624448	-8.431495168714775e-09	0.9340645868381638	-0.3293408988745756	4.57545456765688	4.246113668782304	0.01077773742316214	7.779374086268911
0.006000000000000001	110.7966681707703	112.9070830147394	1.336231680859612e-10	0.8503600103391151	-0.2081266646397239	2.318541508608776	2.110414843969052	0.005502210447092241	112.907083071046	542.2301814809156	546.8271889976489	1.757000100965911e-10	0.8950171084127803	-0.1662431190325426	4.763250635765822	4.59700751673328	0.007877943605190117	546.8271891038826	5.723379348341057	35.40594171895207	-3.030270478987518e-12	1.209648747255073	0.06458991648180951	29.61797245412921	29.68256237061102	0.09797037130135826	35.40594171803598	5.766333391237337	41.23745834598327	-6.492667514734762e-12	1.231783030088693	0.1137843000649425	35.35734065468099	35.47112495474593	0.1169550615773084	41.23745834402044	2.435564574241899	6.257579200557385	2.381664310213694e-12	1.06648451116285	-0.002295730589154341	3.82431035690464	3.822014626315486	0.03114597915163239	6.257579200849822	4.398173735969957	19.19988735226371	-3.975333950911875e-12	1.157020619716333	-0.002192463092046591	14.8039060793858	14.80171361629376	0.06429471527766281	19.13086784644618	102.6877536029639	119.2913085749511	-8.395719286458103e-09	1.112870333371691	-0.06520096066438447	16.6687559326516	16.60355497198722	0.04515380773987857	114.4272311546183	164.276706942517	183.8385942580668	-1.475003452711121e-10	1.115488640817003	-0.03900504052835149	19.60089235607819	19.56188731554984	0.0461102395807936	167.3487951545269	16.54060984200957	25.84710829699955	-3.066255582773181e-12	0.9466321824379069	0.4046277027271846	8.90187075226279	9.306498454989974	0.01192090378763232	25.84710829470984	7.526406459133978	15.67988695949162	-2.55024473760912e-12	1.031891337947187	0.1665270610430861	7.98695343931456	8.153480500357647	0.023609004508469	15.67988695862887	1.520283319268441	65.21672240567426	-2.684519273543629e-13	1.430067168979325	0.05861149340814779	63.63782759299767	63.69643908640582	0.5715030463431742	65.21672240564438	6.012852096032025	31.19120854098055	-1.615887978978492e-12	1.197986962658962	0.2352230136469681	24.94313343130156	25.17835644494853	0.08924098849548366	28.63912466928094	3.77392215690697	232.0116176540033	5.044187290081936e-12	1.451341701441413	-0.04530331941258676	228.2829988165089	228.2376954970963	0.677543940325872	230.851892983076	5.043589203629529	343.1476193968625	2.443412139285783e-11	1.432029015147708	-0.6689093311345591	338.7729395243675	338.104030193233	0.5805438939085739	310.5981661172952	0.2722663705960385	26.80246099948591	1.722944009685534e-11	1.480016467527686	-0.02429404428168685	26.55448867317156	26.53019462888987	0.8522515616208778	26.80246100002275	5.523730279723554	85.70313501426618	5.300399008589807e-12	1.309669255810981	-0.05695801989470126	80.23636275443734	80.17940473454263	0.218110155551184	79.21154873924374	5.931009540178422	72.24995901610458	2.905370388717188e-12	1.285881448217572	-0.01123758926645585	66.33018706519262	66.31894947592616	0.1803083654577576	66.56432092733795	1.045110228260042	4.342138118652882	-1.905953173064745e-11	1.173248369639007	0.05947629727466512	3.237551593118174	3.297027890392839	0.07321183334780031	4.342138117810037	4.52151880351875	4.666290100271465	3.048436503227947e-11	0.7726954461177808	-0.008942217823230283	0.1537135145759454	0.1447712967527151	0.002941905875924851	4.666290101864262	436.2588503526626	437.2082330272838	2.734671600279626e-09	0.54420695476715	0.7214778700376466	0.2279048045836239	0.9493826746212705	0.0004473686903596671	437.2082344204184	1059.270251296435	1062.370075676606	-2.417326339099191e-10	0.7207324990724849	1.132450034919808	1.967374345250897	3.099824380170705	0.001930941486111556	831.2639194329074	9.892469944572531	145.0334672234441	-5.895534060940122e-12	1.317207263268577	0.2605505310065933	134.880446747865	135.1409972788716	0.2316696561749874	134.1783520711675	9.162034365277201	397.2883203628564	-6.701417198939907e-12	1.431551718311556	0.3709328719480536	387.7553531256312	388.1262859975793	0.5783312705927014	385.7829772999567	157.2403654523534	191.7751986536045	2.838106286096043e-08	1.019148674803145	0.5285287766148159	34.00630442463634	34.53483320125115	0.02131793061750123	179.2384196535733	5.805994958198626	12.55398518614587	-5.410770581582014e-10	1.050891194192471	0.06784951546139482	6.680140712485849	6.747990227947244	0.02748962857702368	12.55398505466098	528.6294674058967	606.2089793326518	-4.253272178900147e-10	1.11908711724347	0.09987425157111122	77.47963767518399	77.5795119267551	0.04745783263507036	574.2854175637976	417.7705991533902	425.1158725458571	1.225490141032459e-07	0.7866638086195881	-0.1552475228684641	7.50052091533546	7.345273392466996	0.003293324957746484	366.0917675555387	84.29801993528669	84.60171461378636	9.525691832545924e-10	0.5910950013424651	0.05375865184754081	0.2499360266521181	0.3036946784996589	0.0006648371069397459	20.44432916128212	159.6899661187456	160.0642144231633	2.099524443188727e-09	0.6047264437163845	0.09419646149347989	0.2800518429242311	0.374248304417711	0.0007449460549440647	50.70991023592599	380.5338844784144	381.5549433535886	1.651876441188804e-08	0.6473227385534329	0.5614167970428325	0.4596420781313669	1.021058875174199	0.001059773627772372	176.866778003126	9.104733154759826	14.81247862451476	-2.420830768484761e-09	0.9278966623208734	-0.6063428329439321	6.314088302698861	5.707745469754929	0.01025736950549863	11.41524202301566	2.604164720151253	3.039377578810427	7.247535557808327e-11	0.7758845134061119	-0.006693788421947558	0.441906647081121	0.4352128586591735	0.003018713407282432	2.507772471841142	2.653702484990516	3.211394062085799	-3.223051693590495e-09	0.8349960014968636	0.009979641794027223	0.5477119353012556	0.5576915770952828	0.004862312707454186	2.267415132510882	0.7415894888788941	1.303503111704123	5.765674535029852e-10	0.9861720734484278	-0.00426172233789642	0.5661753451631257	0.5619136228252293	0.01636761452785399	1.298402555667025	96.34817198521591	97.86934853348035	2.583258301713798e-09	0.707383960522295	0.3582117983560708	1.162964749908374	1.521176548264445	0.001732285401867801	69.23118793455269	11.697888766888	13.77923252573705	-1.041391885919785e-10	0.7899067392655241	-0.8042347104619694	2.885578469311021	2.081343758849052	0.003380682985056075	6.952110949179025	7.186486302447593	11.47030071557148	-9.559390362623432e-10	0.9327244551433985	-0.2427107030268584	4.526525116150749	4.28381441312389	0.01066248138186733	8.113062550637801
0.008000000000000002	111.8999962043753	113.9922247405089	-1.474048660909943e-11	0.849372464680938	-0.2079668980445203	2.300195434178059	2.092228536133538	0.005458672748059889	113.9922247342975	539.8557777004002	544.4223667821879	6.920020112488601e-13	0.8944512809451272	-0.1750657502078851	4.741654831995542	4.566589081787657	0.007842226290015988	544.4223667826063	5.713880362997289	35.49567644217291	8.311407118100078e-14	1.210073701167388	0.0629307585019938	29.71886532067363	29.78179607917562	0.09830410486844574	35.49567644219803	5.75503857312327	41.4374688856273	8.906486659299162e-13	1.23253315729791	0.1122163298616016	35.57021398264243	35.68243031250403	0.1176592042735324	41.43746888589656	2.43573227656801	6.256567478051667	3.10029779626575e-14	1.066447372328158	-0.002337970674962391	3.823173172158619	3.820835201483657	0.03113671768248223	6.256567478055474	4.400751627580886	19.19987853873007	1.756539358410691e-12	1.157001162855217	-0.002473956570735641	14.80160086771992	14.79912691114918	0.06428470353299773	19.13085674035798	101.887099640689	118.455341742165	1.914839842243055e-09	1.11254497184756	-0.05715406879079147	16.62539617026676	16.56824210147597	0.04503635096132339	113.6224689315671	162.8349244228119	182.3736312336318	7.568751181352695e-10	1.115316872563415	-0.03525178942051629	19.57395860024037	19.53870681081986	0.04604687910148832	166.0099481329697	16.49998324150247	25.86938354010843	-4.808653475407709e-15	0.9476724351948166	0.3929489552323817	8.976451343373581	9.369400298605964	0.01202077808100267	25.86938354010485	7.511614544360379	15.72468215957105	-2.967764922701122e-14	1.032872879270788	0.1630699340103762	8.049997681200292	8.213067615210669	0.02379535989443967	15.72468215956101	1.518015112316881	65.75632872573699	-8.57980353430321e-13	1.43112582136783	0.05920573913432698	64.17910787428579	64.23831361342012	0.5763640439821899	65.75632872564145	5.99664115548337	31.51230551783365	2.665090370612688e-13	1.199673734179804	0.2335472010332779	25.282117161317	25.51566436235028	0.09045379695171801	28.94151649949577	3.778263849845388	231.5293345634813	8.326672684688674e-15	1.45107465018559	-0.04472072699895509	227.7957914406348	227.7510707136359	0.6760979088346224	230.3715935266569	4.988030548661261	336.8317844918992	-1.846933717075672e-11	1.429709081390126	-0.6993993381402596	332.5431532813782	331.843753943238	0.5698681168857668	304.7721926796581	0.2741232799714134	26.47524391530474	1.057154364048074e-12	1.478457801908037	-0.02429558497760191	26.22541622031093	26.20112063533333	0.8416901640624972	26.47524391533768	5.528114176104503	85.50985004425985	6.450395773072159e-14	1.309360445691063	-0.05662150639104365	80.03835737454638	79.98173586815534	0.2175719085179759	79.02972336466418	5.932603101128917	72.21967079781139	-2.650657471292561e-14	1.285820927670706	-0.01100700891562666	66.2980747055981	66.28706769668247	0.180221072969591	66.53585835032311	1.042718050168227	4.410208951008256	3.934352843515398e-14	1.175937192513276	0.0595140070251714	3.307976893814858	3.367490900840029	0.07480438414731003	4.410208951009996	4.502358378756975	4.646778886845492	4.975921064076516e-11	0.7723544628220688	-0.00886993618837594	0.1532904442768917	0.1444205080885158	0.002933808780479802	4.646778889445392	433.2507120884355	434.1569458852208	2.064126425338486e-09	0.5469364695810131	0.6729554375247983	0.2332783592604485	0.9062337967852467	0.0004579167791669174	434.1569469367568	1048.941182495485	1052.019225704751	2.606692639517405e-12	0.7228944083755642	1.07580568435184	2.002237524914528	3.078043209266368	0.00196515905132113	824.7200934001027	9.862245517121712	145.9634445208672	6.811495811831492e-13	1.318098073793803	0.2559689380196654	135.8452300657258	136.1011990037455	0.2333267608548822	135.0540824317271	9.14195894317672	400.7217598163687	-2.256972386760481e-12	1.432659519833436	0.3725456533603657	391.2072552198316	391.5798008731919	0.5834797305894708	389.1351923366777	157.2816973563941	191.898775885697	2.950112912292191e-08	1.019761174968773	0.4434957888489571	34.17358274045395	34.61707852930291	0.02142279433588366	179.3695114983825	5.769363199673744	12.54728091412466	2.323627255884642e-09	1.051450641593365	0.06777932554515832	6.710138388905754	6.777917714450913	0.02761307283043822	12.54728147877969	526.0944127003806	603.8586298486298	-3.77537223705815e-10	1.119260629266551	0.1768865885193469	77.58733055972984	77.76421714824919	0.04752379668761524	572.068972480757	416.5249968186314	424.269888853369	1.723199416492349e-09	0.7867103937195684	0.2415494623190977	7.503342572418518	7.744892034737616	0.003294563889521854	365.3705060851593	79.85303894167522	80.15357865256631	9.633430997357806e-10	0.5913691471856714	0.050029811753762	0.2505098991373272	0.3005397108910892	0.0006663636244567656	19.51363352162538	152.8360603190611	153.2146320370849	1.784947911698254e-09	0.605242093941658	0.09731492465049818	0.2812567933732983	0.3785717180237965	0.0007481512582166548	48.90900831755529	368.9344848834108	369.9878354847329	2.36125285990596e-09	0.6499706440969421	0.5835853624852303	0.4697652388368729	1.053350601322103	0.001083114090397142	174.0340650729712	9.675673796023011	15.41138173799223	-1.024109307773413e-09	0.9261280756968758	-0.4894100960944888	6.225118038063707	5.735707941969218	0.0101128354357146	11.86125436683277	2.618598556183918	3.055971066928079	-1.48574555436376e-12	0.7758108659888914	-0.00427122666561726	0.4416437374097786	0.4373725107441613	0.003016917442105108	2.521351404784847	2.629799707634081	3.191122366333534	-2.48587915530063e-09	0.8351994627021487	0.01271290790425525	0.5486097507951976	0.5613226586994529	0.004870283064504635	2.253654334029523	0.7433465560449106	1.305128628267146	2.999703666017872e-09	0.9859492643592812	-0.003383104944253871	0.5651651771664891	0.5617820722222352	0.01633841148939854	1.300019482470065	94.92034467604974	96.55447073149723	7.460670886638709e-09	0.7086181354058659	0.4594192918826426	1.174706763564855	1.634126055447498	0.001749775630051637	68.41963294190596	12.79805628772728	15.08636789580767	1.778719879719226e-11	0.7883320265516225	-0.5608180292064099	2.849129637286798	2.288311608080388	0.003337980300807506	7.566906819118488	7.5498339785375	11.86700577030089	7.72019403266766e-10	0.9317497908270835	-0.1740954811236406	4.491267272887026	4.317171791763386	0.0105794295733127	8.384877573110293
0.01	113.3303081865068	115.4046081202904	1.150274320238509e-10	0.8483859226535507	-0.2077122208884956	2.282012154672072	2.074299933783577	0.005415521383251988	115.4046081687611	538.2312922438925	542.7697118801568	2.178749403114466e-10	0.8938620565702172	-0.1808500693027466	4.719269705567094	4.538419636264348	0.007805203513537628	542.7697120118909	5.716918450976826	35.60058139995667	-3.082950561505982e-12	1.210495545350373	0.06430325873802352	29.81935969024183	29.88366294897985	0.09863652028666996	35.60058139902466	5.75272257077331	41.64886307750011	-6.038280986331301e-12	1.23327894634855	0.1130141026957479	35.78312640403105	35.8961405067268	0.1183634762830503	41.64886307567465	2.437005928849548	6.256923510228424	1.29009303240224e-12	1.066411021388278	-0.002142858383726405	3.822060439762602	3.819917581378876	0.03112765535835754	6.25692351038683	4.406103812843463	19.20336273122593	-1.383740344529372e-12	1.156981826427011	-0.002051361797403442	14.79931028017987	14.79725891838247	0.06427475530224593	19.13432609508054	101.0398661589389	117.5689958627802	8.377487537014616e-09	1.112240154734462	-0.05574685257327731	16.58487655641461	16.52912970384133	0.04492658782957158	112.7696021099483	161.3537573912662	180.8674188908727	8.181904043169652e-10	1.11515238279927	-0.03453930140383301	19.54820080101041	19.51366149960657	0.04598628500852604	164.6338584869944	16.53766111818923	25.9893306959664	-5.259355451148195e-12	0.9487020532366359	0.4007863870377101	9.050883190739459	9.451669577777169	0.01212045318479575	25.98933069203901	7.521485397709868	15.80012718671886	-4.625820559933658e-12	1.033847257523488	0.1655683924570791	8.113073396551911	8.27864178900899	0.0239818083142816	15.80012718515394	1.512947783044616	66.29760805177332	-6.246669848053443e-12	1.432186383439227	0.05867953154482381	64.72598073718389	64.78466026872871	0.5812752661110714	66.29760805107775	5.9928374609785	31.85281380273978	-5.897754506989372e-12	1.201353646189919	0.2356768097363209	25.62429953202496	25.85997634176128	0.09167804943354073	29.26182984562165	3.784137909379629	231.05930863386	5.080491582987179e-12	1.450812624467588	-0.04359252479946905	227.3187632492798	227.2751707244804	0.6746820891630184	229.9034994917209	5.092238127938174	330.7972678826647	2.077971128500167e-11	1.42736970422265	-0.6721186962029964	326.3771484509295	325.7050297547265	0.5593016399435601	299.2032984441214	0.2763499352698698	26.15374822929784	1.621203171708885e-11	1.476904439836839	-0.02412228468581088	25.90152057871378	25.87739829402797	0.8312949133856404	26.15374822980297	5.532974613411556	85.31905569113697	4.190592317598885e-12	1.309053819783019	-0.05615480402265167	79.84223588174807	79.78608107772541	0.2170387825407667	78.85023425119675	5.934629420193456	72.19077879152201	2.203043303339314e-12	1.285761976579286	-0.01066067636270918	66.26681004769125	66.25614937132855	0.1801360848274915	66.50869694079286	1.03942564374935	4.478490407383759	-1.730462995119808e-11	1.178621955564017	0.05924108671118546	3.379823676923224	3.43906476363441	0.07642907940241767	4.478490406618519	4.483527172567689	4.62758402655731	3.083051869356979e-11	0.7720159316447376	-0.008814702531894184	0.1528715565215157	0.1440568539896215	0.002925791734273465	4.627584028168193	430.6907234194757	431.5691774626624	1.674079319613497e-09	0.5495110287705743	0.6399985158350763	0.2384555273515964	0.8784540431866728	0.0004680793683801644	431.5691783154953	1039.613188639164	1042.687684187333	-2.507813956498239e-10	0.7249676693349545	1.038253217146685	2.036242331022923	3.074495548169607	0.001998534138782436	818.8674096027163	9.854457558038876	146.922713274549	-6.590172851872467e-12	1.318982547744723	0.2582785891308322	136.8099771273793	137.0682557165102	0.2349838032613838	135.9569710929033	9.115683890934012	404.1823252714605	-7.048583938740194e-12	1.433768939469762	0.3716464012959327	394.6949949792305	395.0666413805264	0.5886816419242612	392.5140455933436	157.9181210717279	192.5352753986649	4.20827622749087e-10	1.020233496256428	0.3140162494720406	34.30313807746496	34.617154326937	0.02150401020841837	179.9764495719308	5.737481560809369	12.54372411438035	1.706321375860576e-09	1.052002954274497	0.06635706104409306	6.739885492526885	6.806242553570979	0.02773548594491929	12.54372452902643	523.1646928583351	601.0744044592742	1.540894045692909e-08	1.119480545468625	0.1856717162667834	77.72403988467231	77.90971160093909	0.04760753389209176	569.4441224645873	414.4992699929259	422.5151076457781	4.512041140714018e-08	0.7870434070648339	0.4922938233941153	7.523543829458141	8.015837652852257	0.003303433847320441	363.9130540466655	75.84190082849759	76.13860405892457	1.035812192962116e-09	0.5916234364230573	0.04565989852145824	0.2510433319055211	0.2967032304269793	0.0006677825711492585	18.66217577733654	146.2659651904899	146.6434682957803	1.778381525374684e-09	0.6057547411808561	0.09504344125939136	0.2824596640309666	0.3775031052903579	0.0007513509291835779	47.15908602921191	357.7039305499459	358.7751045158109	3.396694203683381e-09	0.6526821893801901	0.5908176233652029	0.4803563424998387	1.071173965865042	0.001107533465569766	171.2046729192524	10.12584256496645	15.87890705136052	-4.112487225760297e-10	0.9246879174219739	-0.4005292890527386	6.153593775446815	5.753064486394076	0.009996642763851557	12.20796598780174	2.62933766923933	3.068261440230645	6.688715553648805e-12	0.7757647987017637	-0.002555592196779752	0.4414793631880941	0.4389237709913143	0.003015794583532854	2.53142115704623	2.603342056964985	3.167059026190688	3.735170468061044e-09	0.8354390821641191	0.01404797129012251	0.549668997935581	0.5637169692257035	0.004879686530996904	2.237305402180259	0.743464045125026	1.30499408478914	1.600694989056795e-08	0.9857711308969258	-0.002828813324957841	0.564358852989072	0.5615300396641141	0.01631510139044563	1.299884065495084	93.30766636590089	95.00678359864477	1.472471315988599e-07	0.7100656597345784	0.5104900920848926	1.188627140658998	1.699117232743891	0.001770510623120497	67.45882028222096	13.59720365679946	16.03083115346751	4.219217336620673e-11	0.787227846616488	-0.3902169075970161	2.823844404265063	2.433627496668047	0.003308356654124917	8.006978330339487	7.842603229746657	12.19030920802545	7.759743056445778e-10	0.9310640545034559	-0.1189194698719562	4.466625448150747	4.347705978278791	0.01052138438617161	8.606946537772217
0.012	115.0421052428587	117.0988955239181	-1.150218809087278e-11	0.8474011673158056	-0.207214081494784	2.264004362554177	2.056790281059393	0.005372786473589058	117.0988955190713	537.1227288828345	541.6345784786561	4.620748228489902e-13	0.8932571417447137	-0.1845483981979536	4.696397994019549	4.511849595821596	0.007767375973585647	541.6345784789354	5.712567420291757	35.69743075862895	-1.374872438120178e-13	1.210920597998266	0.06390133274832938	29.92096200558886	29.98486333833719	0.09897260056951318	35.69743075858738	5.745063180242017	41.854981491832	-5.292988269900434e-14	1.234025392370005	0.1124161447673186	35.99750216682267	36.10991831158999	0.119072588735337	41.854981491816	2.437700327649462	6.256667294662067	7.417677583276827e-15	1.066376997335554	-0.002052261440928293	3.821019228453534	3.818966967012606	0.03111917551684412	6.256667294662979	4.40844095390334	19.20360195177992	-1.685040995624831e-13	1.156964254180368	-0.002067986481684796	14.79722898435826	14.79516099787658	0.06426571604452966	19.13456235499475	100.1922667349932	116.6809771712597	3.652998070702296e-09	1.11193815028402	-0.05611772325887638	16.54482815952531	16.48871043626644	0.04481810117221479	111.9151895311477	159.8434849077088	179.3337491136274	2.286674183338278e-10	1.11499311521385	-0.03302882514899725	19.52329303106761	19.49026420591861	0.04592769057217989	163.233015882385	16.52867595575421	26.05207696281186	3.823330541052883e-15	0.949737590845245	0.3970370870924988	9.126363919965151	9.52340100705765	0.01222153289443893	26.05207696281472	7.517033465606332	15.85860494193567	4.433953204596719e-15	1.034826229716398	0.1646278783056073	8.176943598023728	8.341571476329335	0.02417060519233557	15.85860494193717	1.509946496860799	66.8454457861523	-1.964095552864364e-12	1.433245023266027	0.05898988788272428	65.27650940140876	65.33549928929149	0.5862193193668801	66.84544578593359	5.982690110710438	32.1914777995412	-6.106226635438361e-15	1.203042023640873	0.2359165645031226	25.97287112432764	26.20878768883076	0.09292516113040154	29.58061493759988	3.789385795406947	230.6006411180219	5.773159728050814e-15	1.450556753830715	-0.04264930060486008	226.8539046232198	226.8112553226149	0.6733023887612011	229.4467183220437	5.086706286308186	324.7962525898643	-6.620259895839808e-12	1.425056967062022	-0.6841999233411966	320.3937462268972	319.7095463035561	0.5490480830011496	293.6693223464333	0.2781843711616142	25.83729851640438	-1.124544901642821e-12	1.475358649370491	-0.02406055956855909	25.58317470481133	25.55911414524277	0.8210777794197722	25.83729851636934	5.538314824982107	85.13120390871988	6.841749389252527e-14	1.308750095008224	-0.05555460745380446	79.64844369119157	79.59288908373777	0.2165119884118225	78.67350606469493	5.937058459240914	72.16357282866846	1.620925615952729e-14	1.285705210492462	-0.01020376741289251	66.23671813684044	66.22651436942755	0.1800542846170733	66.48310934121007	1.036577181230402	4.548726095432578	2.624289674457714e-14	1.18129844616555	0.05914724527346635	3.453001668928709	3.512148914202176	0.07808387772804753	4.548726095433739	4.465539126555659	4.609257683184119	4.493683203321552e-11	0.7716799178605992	-0.008738347399887316	0.1524569040283469	0.1437185566284596	0.002917855746279921	4.609257685532052	428.4536543643981	429.3126261208254	7.331152351852666e-10	0.5519726690122869	0.6154654068388571	0.2435063495884491	0.8589717564273063	0.0004779939453609721	429.3126264942992	1031.011917735813	1034.092628419596	1.561023532659078e-10	0.7269772312107076	1.010965637629864	2.069745046152668	3.080710683782532	0.002031416433246407	813.5091373115687	9.833018035763017	147.8717920993969	1.630362511662042e-13	1.31986774718078	0.2563995444283618	137.7823745192055	138.0387740636339	0.2366539858183184	136.8506091999551	9.094515120562823	407.682703790861	1.199484955805019e-12	1.434878832837714	0.3728519684448224	398.2153367018533	398.5881886702982	0.5939321785962987	395.9318426532942	159.104610673233	193.7071617745136	2.711557034462686e-09	1.020559275807686	0.209767642876877	34.39278345840372	34.6025511012806	0.02156020725903488	181.0802456751546	5.712457685519793	12.54606352186759	2.84125494659504e-09	1.052542016117099	0.06455989809882393	6.769045938248976	6.8336058363478	0.02785548488753773	12.54606421230918	520.3485852091321	598.3681580650583	2.478633870373059e-08	1.119692440670677	0.1635821296924175	77.85599072623381	78.01957285592623	0.04768835643002276	566.8925495426561	412.1220238489996	420.2715574520283	6.303725921807946e-08	0.7875322303060379	0.5962391256940062	7.553294477334683	8.14953360302869	0.003316496746853274	362.0588778325136	72.2603034520146	72.55371667368495	1.012956399315534e-09	0.591856022423433	0.04188103364289809	0.2515321880274604	0.2934132216703585	0.0006690829426650157	17.89247166599662	140.1424220879614	140.5165495719806	2.360733428186101e-09	0.6062493421265314	0.0905026078535365	0.2836248761656896	0.3741274840192261	0.0007544504273831656	45.50708600698292	347.0323200526516	348.1112075467304	1.402820803964033e-09	0.6554035250268878	0.5876682858826391	0.49121920819617	1.078887494078809	0.001132579428797951	168.4341640936169	10.47953306598611	16.24301969657396	-1.536186768069658e-10	0.9235035200255032	-0.3318994351543043	6.09538606574215	5.763486630587845	0.009902083112816214	12.47680986585953	2.637406342028089	3.077506188453858	-4.610548054451158e-14	0.7757391103578126	-0.001287883631508499	0.4413877300572774	0.4400998464257689	0.003015168627434718	2.539008947057381	2.577321868056935	3.142123385598704	1.856271362316031e-09	0.8356903115391024	0.01401976774899332	0.5507817497927749	0.5648015175417682	0.004889564985612834	2.220359561550362	0.7428494343970525	1.303938850001224	2.150022800073703e-08	0.9856164917487354	-0.00257039175126371	0.5636598073554353	0.5610894156041716	0.01629489261666823	1.298831547564846	91.57041616739116	93.32469090242201	2.749857395956123e-08	0.711648529853991	0.5502399864419582	1.204034748588889	1.754274735030847	0.00179346090970206	66.40902173908185	14.16514544489811	16.70215819236966	3.755443525599311e-11	0.7864646035090866	-0.2694838244253032	2.806496571896849	2.537012747471546	0.003288032298943257	8.317884807322393	8.076821935998979	12.45271827873023	6.426301366047049e-10	0.9306126381119281	-0.07458115938932913	4.450477502120582	4.375896342731252	0.01048334700219959	8.787927375096338
0.014	116.9770252185992	119.0166043669317	-1.151044259906087e-10	0.8464190470878329	-0.2066063523149061	2.246185500647415	2.039579148332509	0.005330499920695939	119.0166043184286	536.3498080906613	540.8361909588511	-2.423109490834463e-10	0.892642556377677	-0.1868908480750352	4.673273716264776	4.486382868189741	0.007729130714204379	540.8361908123424	5.712189450850327	35.79953147110254	-1.654079651025597e-12	1.2113455111329	0.06446513958051836	30.0228768806717	30.08734202025222	0.09930971473789391	35.79953147060249	5.740057506888538	42.06511360789196	9.664213873605831e-13	1.234769675728532	0.112520870669536	36.21253523033388	36.32505610100342	0.1197838754078764	42.06511360818413	2.438740528162478	6.256895893184908	8.866379852534578e-13	1.066344960125633	-0.001883712943211119	3.820039077965642	3.818155365022431	0.03111119296736138	6.256895893293775	4.411831046023258	19.20529270938325	4.495848138219571e-13	1.156947598221216	-0.001794822375958534	14.79525648573595	14.79346166335999	0.06425714930298002	19.13624504260502	99.35429172085448	115.8032950869242	-4.874006476196513e-09	1.111634760584961	-0.05569000778174683	16.50469337385143	16.44900336606969	0.0447093804972393	111.0707157077893	158.2918050038457	177.7597429536343	2.783466457323414e-09	1.114841451530173	-0.03166596257053933	19.49960391235923	19.46793794978869	0.0458719629594132	161.7957696084619	16.54338738996025	26.1448129496706	-9.162809400109495e-14	0.95076970291873	0.3992058146427775	9.202219745067577	9.601425559710355	0.01232311491219038	26.14481294960218	7.519453479162112	15.92600309775117	4.759387328689968e-13	1.03580335329191	0.1653556696456501	8.241193948943403	8.406549618589054	0.02436052577169774	15.92600309791218	1.505641672414755	67.39691412722841	5.42788036739239e-13	1.434305133804509	0.05877749689546479	65.8324949579182	65.89127245481366	0.591212378547029	67.39691412728885	5.974093105928255	32.53747859685041	-4.53637127861839e-13	1.204732941110246	0.2366675404899565	26.32671795043219	26.56338549092215	0.09419114644153059	29.90628190837364	3.795818536380258	230.1569234789228	-1.571798247113065e-11	1.450307720825693	-0.04127630199996132	226.4023812445425	226.3611049425425	0.6719622673736064	229.0048244876439	5.15648850897229	319.0017012304854	-1.241423630560234e-11	1.422742101449158	-0.6694619582343246	314.5146746797474	313.8452127215131	0.5389733140619853	288.3252339664251	0.2803623241633869	25.52695818899111	-9.242828724609353e-12	1.473821308047467	-0.02385360813240135	25.27044947296013	25.24659586482773	0.8110410368379914	25.52695818870313	5.544112160122397	84.946700140169	-4.75308681302522e-12	1.308449978633807	-0.05482782832846361	79.45741580837507	79.4025879800466	0.2159927086263811	78.49992029486322	5.939888211533321	72.13836417660976	-4.470923631316737e-12	1.285651226657315	-0.00963781728295782	66.2081137823594	66.19847596507644	0.1799765280988175	66.45938776653917	1.03335774553222	4.619868760214999	6.133010765907443e-12	1.183968400801456	0.05893210100790949	3.52757891367487	3.586511014682779	0.079770317822315	4.619868760486211	4.447831296629628	4.591202795299477	1.76694353593021e-11	0.7713465842672496	-0.008675160172203598	0.1520466588420522	0.1433714986698486	0.002910004109242933	4.591202796222698	426.4511825387287	427.2960883423422	6.890575887652517e-10	0.5543504408606402	0.5964253583830367	0.248480445230408	0.8449058036134447	0.0004877579108777692	427.2960886933716	1022.94130843356	1026.034674295509	1.209065958462929e-09	0.7289408439675875	0.9903597342983346	2.10300612765033	3.093365861948665	0.002064061568775296	808.5061403432024	9.818936726499528	148.8336781573722	2.461808534803822e-12	1.320749590525192	0.25678495591497	138.7579564749578	139.0147414308727	0.238329638158662	137.7562074954415	9.070718274842411	411.2181052400259	2.874256388452068e-12	1.435990999839642	0.3730035192844636	401.774383445899	402.1473869651835	0.5992404432249907	399.3839658970202	160.6989379175765	195.284649559656	4.347240858959545e-09	1.020773637469303	0.1338143040635305	34.45189733801603	34.58571164207956	0.02159726466957766	182.5604387763944	5.692733218257827	12.5536411634413	4.199127434656447e-09	1.05306866518095	0.06325132579966554	6.797656619383805	6.86090794518347	0.02797322147896343	12.55364218385385	517.8664405475365	595.9724665025611	2.330213810797233e-08	1.119871208340402	0.1385393907097102	77.96748656431481	78.10602595502452	0.04775664986791076	564.6331606502599	409.7362558849821	417.91561291252	4.859699754833358e-07	0.7880585794470707	0.5938976595660845	7.585459367971824	8.179357027537907	0.003330619690885322	360.1137282678918	69.05265691064002	69.3428156561215	9.950964705018883e-10	0.5920689145464396	0.03817829646477797	0.2519804490166963	0.2901587454814742	0.0006702753299459912	17.19530958085705	134.5344719201722	134.9045873592609	2.642900426286232e-09	0.606717215022918	0.08538406678505051	0.28473137230359	0.3701154390886405	0.0007573937393218867	43.97610902351361	337.0343979068779	338.1134358870924	2.9628001163573e-09	0.6580905132288948	0.5768584562893013	0.5021795239251663	1.079037980214468	0.001157850077666459	165.7631429238821	10.75805473384956	16.52707880148596	-5.469532118884679e-11	0.9225155456011757	-0.278227718209985	6.047251785846378	5.769024067636393	0.00982388796078437	12.68554991594403	2.643672016694587	3.084678561654951	-5.181993723013534e-12	0.7757282536898886	-0.0003424638364531092	0.4413490087968167	0.4410065449603636	0.00301490411820212	2.544909598344277	2.553356844628509	3.118585011393617	4.321499443016297e-10	0.8359339825291268	0.01336500427781062	0.5518631624872971	0.5652281667651077	0.004899165226812043	2.204370050271433	0.742126318678528	1.302588386422958	1.220866415602151e-08	0.9854695658733439	-0.002534362487637824	0.5629964302320678	0.56046206774443	0.01627571498709704	1.297484528213013	89.73476916954731	91.5387503118549	1.318684403339709e-07	0.7133442167105279	0.5832227288136747	1.22075841349391	1.803981142307584	0.001818371519058859	65.28882810406112	14.56610753322305	17.17704706838922	3.148010498110754e-11	0.7859389087922979	-0.1836699215904837	2.794609456756649	2.610939535166165	0.003274105605102396	8.537013516463446	8.263316027821991	12.66534976987981	4.125638060348269e-10	0.930348165217696	-0.0390101623925618	4.441043904450379	4.402033742057817	0.01046112563880459	8.935420281057148
0.016	119.0977722833263	121.1205556403557	-6.746214697983532e-12	0.8454403219046365	-0.2057836114295908	2.228566968459067	2.022783357029476	0.005288688777134688	121.120555637513	535.8099671273856	540.2717065351056	4.387601393318619e-13	0.8920217787595714	-0.1882921759078272	4.650031583627858	4.461739407720031	0.007690690534549933	540.271706535371	5.709508771982342	35.89958799004354	2.858824288409778e-15	1.211772337340962	0.06447923590029547	30.12559998216091	30.1900792180612	0.09964950235872823	35.89958799004441	5.733400145192183	42.27423656709949	1.068589661201713e-14	1.235513231759575	0.112195962986542	36.42864045892076	36.5408364219073	0.1204987085895741	42.27423656710271	2.439674003790388	6.257085210448246	2.380040609040179e-15	1.066315559039327	-0.001728591750441119	3.819139798408299	3.817411206657858	0.03110386904756132	6.257085210448538	4.413993173313388	19.20578322490465	2.919747776886084e-13	1.156932588896608	-0.001689164990662509	14.79347921658192	14.79179005159126	0.06424943046083004	19.13673199971554	98.50371327534371	114.9155779719473	-1.248185405033908e-08	1.111337991834668	-0.05366389662784882	16.46552859323145	16.4118646966036	0.04460328745817661	110.2167124781956	156.7281410574686	176.1729215781048	1.174470576348341e-09	1.1146930081368	-0.03166508310485099	19.47644560374109	19.44478052063624	0.04581748405410269	160.3470322470228	16.54373686773673	26.22038262656366	-2.872702076217593e-15	0.9518033842420048	0.3978244911599889	9.278821267666942	9.676645758826931	0.01242569552769314	26.22038262656151	7.517770443094798	15.98891755560983	3.497202527569243e-15	1.036781877341513	0.165105426249301	8.306041686265729	8.47114711251503	0.0245522121931148	15.98891755561101	1.502335172168797	67.95443934139443	9.50350909079134e-14	1.43536508486817	0.05897306286985717	66.39313110635578	66.45210416922563	0.5962472026263701	67.95443934140501	5.964721851844772	32.88832326941446	2.581268532253489e-15	1.20642852695611	0.2372205576428929	26.6863808599268	26.92360141756969	0.09547794040656554	30.23655315495803	3.801793032522553	229.7275922204213	7.427392034742297e-14	1.450066472121488	-0.04002942453182994	225.9658286124306	225.9257991878988	0.6706665791618072	228.5772587116877	5.176738985317458	313.2994767387056	-1.00003338943111e-12	1.420448067203217	-0.6721971788843848	308.7949349322726	308.1227377533882	0.5291715867168062	283.0687654625622	0.2822575156980934	25.22219365432231	-2.278954802648059e-12	1.472294581520874	-0.02373053573721215	24.96366667436143	24.93993613862422	0.8011950133501314	25.22219365425131	5.550364546819302	84.76596570906945	8.237854842718662e-14	1.308154163469981	-0.05397283727753342	79.26957399952768	79.21560116225015	0.2154820896907732	78.32987286437277	5.943085335610094	72.11541616988825	-4.107825191113079e-15	1.285600600949209	-0.008969182904136491	66.18130001718229	66.17233083427816	0.1799036390209365	66.43778006915934	1.030250271547311	4.692543725530559	5.551115123125783e-17	1.186629877028274	0.05877173518889136	3.603521718794357	3.662293453983248	0.08148763778848656	4.692543725530562	4.430841887474092	4.573889305995818	4.145032928004611e-11	0.7710160220455661	-0.008593484908288637	0.1516409034300151	0.1430474185217265	0.002902238401496588	4.573889308161583	424.6343114269562	425.46857501218	6.422036236131135e-10	0.5566602598490512	0.5808597446744613	0.2534038405493325	0.8342635852237938	0.000497422353538266	425.4685753393403	1015.29388074438	1018.403841997816	3.163792561267087e-10	0.7308679580799556	0.9738003058461172	2.136160947590085	3.109961253436202	0.002096602410552953	803.7821483159373	9.800316256464097	149.7953269159229	-1.479372180313021e-14	1.321630354279783	0.2557724575484305	139.7392382019104	139.9950106594588	0.2400150803837968	138.661733556903	9.049392718034234	414.7953803413358	-4.541922393741515e-13	1.437105186990278	0.374198540990212	405.3717890823114	405.7459876233016	0.6046059195640616	402.8770694114995	162.6288105276537	197.1837606940983	-3.636986545263454e-11	1.020899339195152	0.06834125467555578	34.48660891176899	34.55495016644455	0.02161902472064495	184.3390759180691	5.680629450968105	12.56725385812915	2.559696864190553e-09	1.053580786581725	0.0610304951371238	6.825593912023922	6.886624407161046	0.02808818699109538	12.56725448015048	515.6037608517178	593.7934910574666	2.930838904902089e-11	1.12002657445538	0.1252135536846667	78.06451665206413	78.1897302057488	0.04781608274347838	562.577631612963	407.4876071667763	415.6446336126476	6.826592442443769e-07	0.7885606068961043	0.5407620172512727	7.616264428620066	8.157026445871338	0.003344145561448568	358.2363419911217	66.19099015898031	66.47802144107747	1.007441380318497e-09	0.5922625400735658	0.03464247594389574	0.252388806153265	0.2870312820971607	0.0006713615718172058	16.56694746354309	129.4121708904731	129.7782098897749	2.651828076571938e-09	0.6071578319317994	0.08026179637569204	0.2857772029261168	0.3660389993018088	0.0007601756792236422	42.56235437466258	327.7425811601872	328.8163340161309	5.212811515775684e-09	0.660715302763616	0.5606368180611735	0.5131160378824727	1.073752855943646	0.001183065847986785	163.2126769658616	10.97655355789968	16.74736361330671	-7.852378469674903e-12	0.9216830327667823	-0.2361758799791671	6.006985935386197	5.77081005540703	0.009758475238183279	12.84652886331177	2.648600050945146	3.090357261818729	2.023537587492186e-12	0.7757289660930483	0.0004056613313759094	0.4413515495422076	0.4417572108735836	0.003014921474316192	2.549595717253464	2.532074671689033	3.097308857591694	3.007312038283416e-10	0.8361628619062945	0.01235333414780914	0.5528808517548514	0.5652341859026605	0.004908199763288133	2.189930983562483	0.7416206373236209	1.30131695246328	1.126144556079511e-08	0.9853209626319833	-0.002629957256255463	0.5623262723959147	0.5596963151396592	0.01625634133328346	1.296216502422425	87.89575444893414	89.72023807126972	6.18265094676218e-08	0.7150937531664323	0.5862310131498266	1.238252609185745	1.824483622335571	0.001844429866757508	64.14259224953211	14.8437692206131	17.50656197218207	1.685174569332482e-11	0.7855837740786421	-0.123814574289392	2.786607325858357	2.662792751568965	0.003264730477009446	8.688781444258243	8.410787669254111	12.83691394462937	2.295051544642934e-10	0.9302337858685231	-0.01084396133535695	4.436970236710614	4.426126275375258	0.01045152988813126	9.055335095448564
0.018	121.363588120152	123.3698993751329	-3.142352489327038e-10	0.8444657720117577	-0.2048488772460424	2.211160132226972	2.006311254980929	0.005247380016514514	123.3698992427193	535.4237514093081	539.8614539771355	-6.855993550658468e-10	0.8913975323784006	-0.1890731166621997	4.626775684489497	4.437702567827298	0.007652227586468986	539.8614535626007	5.708088250929563	36.00178602027896	-4.669598041573408e-13	1.212200072448233	0.06480346062452241	30.22889430872488	30.2936977693494	0.0999911794786752	36.00178602013779	5.72748487300704	42.48510507688535	6.844941280448325e-12	1.236255136845173	0.1120693178281921	36.64555088605012	36.75762020387832	0.121216205208153	42.48510507895469	2.440753612135791	6.257540716227715	1.317959630320331e-12	1.06628893572036	-0.001538559711468351	3.818325663803392	3.816787104091924	0.03109723856596736	6.257540716389543	4.416532606213634	19.20693855366943	1.172908992153054e-12	1.156918960731741	-0.001459729321559406	14.79186567677736	14.7904059474558	0.0642424227101886	19.13788154504024	97.64097570894367	114.0150704170481	-1.081066186570112e-08	1.111049257619549	-0.05341856491034687	16.42751327301476	16.37409470810441	0.04450030817962877	109.3505519045865	155.1899988001112	174.6103023581827	-6.768474669627267e-11	1.114541687458292	-0.0325631478165505	19.45286670588813	19.42030355807158	0.04576201573106412	158.9203152527108	16.55112764132599	26.30530187113776	6.0643851051978e-12	0.952835739525148	0.3982148532858955	9.355959376525872	9.754174229811767	0.01252899471048946	26.30530187566631	7.517943079518905	16.054623594641	6.389673512519067e-12	1.037759923744577	0.1653134866593981	8.371367028462704	8.536680515122102	0.02474531038883659	16.05462359680264	1.498415963136843	68.51672098505924	8.17201861735839e-12	1.43642660418778	0.05892346622397104	66.95938155569841	67.01830502192239	0.6013324462469131	68.51672098596922	5.955519598583736	33.24524037963448	7.367606524866233e-12	1.208128274925051	0.2378640441899661	27.05185673686077	27.28972078105074	0.09678553187732727	30.57255907549367	3.808653516951443	229.3154047605685	-3.441069651444195e-11	1.449833583425297	-0.03845112516691039	225.5452023687839	225.506751243617	0.6694181604709615	228.1667653653676	5.231875145813754	307.7690002363859	-4.020428434614587e-11	1.418162530945428	-0.6626961839350456	303.1998212745072	302.5371250905721	0.5195834269473141	277.9710009312327	0.2844453492661138	24.92386351968701	-3.06872305344541e-11	1.470779495396473	-0.02348657361897179	24.66290474403986	24.63941817042089	0.7915422262847327	24.92386351873085	5.557042920573717	84.58937251897385	-1.202823951551579e-11	1.307863327037631	-0.05299693835623697	79.08532653675636	79.03232959840012	0.2149812414296431	78.16371376793728	5.946638201729053	72.09500357062701	-9.9761865435255e-12	1.28555388399353	-0.008200775478407307	66.15656614437637	66.14836536889796	0.1798364038091212	66.41854437768937	1.026957559497451	4.766365697387477	2.539321530825589e-11	1.189283000811113	0.05855536846716013	3.680852769422866	3.739408137890026	0.0832363506130973	4.766365698510408	4.414093793230984	4.556812102812499	7.53595796876283e-12	0.7706884082670025	-0.008521514879213618	0.1512398244607283	0.1427183095815146	0.002894562195668427	4.55681210320625	422.9640534845168	423.7901784583971	1.247262515491343e-09	0.558914560810113	0.5678275492770375	0.2582974246032849	0.8261249738803225	0.0005070282777897592	423.790179093795	1007.988399917487	1011.117631877236	9.004460510553258e-10	0.7327656305487409	0.9599193961618286	2.169312563587242	3.12923195974907	0.002129140107720284	799.2798860861202	9.784090759368521	150.7642607360847	9.768630349071827e-12	1.322508645130956	0.2554957786370147	140.7246741980792	140.9801699767162	0.2417076579509637	139.5741260488327	9.026973476499945	418.4133472162493	1.197375532058231e-11	1.438222428863122	0.3749745165237668	409.0113992232256	409.3863737397493	0.6100343432861063	406.410028075542	164.8203801038964	199.3416063802163	2.931817150164662e-09	1.020953384368478	0.01968246812466743	34.50154380819524	34.5212262763199	0.02162838713420858	186.3577854262767	5.675577371836813	12.5876785336311	2.433823871605956e-09	1.054076316823569	0.05936586465274978	6.852735297141534	6.912101161794284	0.02819987724255289	12.58767912506455	513.4714783017686	591.7367481213378	2.31705745701305e-08	1.120168430340517	0.112055173309305	78.15321464625998	78.26526981956928	0.04787041204456856	560.63714676231	405.4305062161627	413.5535989598453	3.881764079893824e-07	0.7890080593337433	0.4792675773161733	7.643825166366438	8.12309274368261	0.003356246916340927	356.5034076149666	63.64478746902527	63.92881063207325	9.891396382522011e-10	0.5924377775743366	0.0312642345026814	0.2527589285453008	0.2840231630479822	0.0006723461081548872	16.00265715087744	124.7425673348738	125.1045157336947	2.460340958743146e-09	0.6075713101761699	0.0751864219563792	0.2867619768645433	0.3619483988209225	0.000762795206568231	41.26050778621131	319.1598953161759	320.2248098725319	8.850331023602109e-10	0.6632560770853382	0.54099106142468	0.5239234949312593	1.064914556355939	0.001207984058282391	160.7963241799724	11.14815839194356	16.9178380879412	5.429004468204823e-12	0.9209713829829299	-0.2030980916451858	5.972777787642822	5.769679695997636	0.009702903381300551	12.97027699713473	2.652604649286235	3.094991379055736	4.274053333475081e-12	0.7757387268006942	0.001000367759710257	0.4413863620097904	0.4423867297695007	0.003015159282150328	2.55343401453655	2.513483470736141	3.078701557347229	4.506948980687042e-11	0.8363736077023729	0.01139852549343064	0.5538195611176582	0.5652180866110889	0.004916533155659565	2.177323344502827	0.7412816245350579	1.300244578187356	1.096397050925901e-08	0.985167609958893	-0.002672577133165101	0.5616355307854628	0.5589629536522976	0.01623637262126728	1.295146731350787	86.16229148630843	87.97775389577059	5.086063389891926e-09	0.7168010359317507	0.5599004255128218	1.25556198394933	1.815462409462152	0.001870212915831679	63.03978621093803	15.03476166087412	17.73353379523583	2.032463086720782e-11	0.7853448634957589	-0.08246467727396431	2.781236811635671	2.698772134361707	0.003258438495610662	8.793233986710646	8.526769994946186	12.97517631139867	1.103074784292168e-10	0.9302370802731911	0.01131880028719852	4.437087516165289	4.448406316452488	0.0104518061464022	9.152899938981465
0.02	123.743371186249	125.7336339891696	-5.628830734849544e-12	0.8434961378351009	-0.203712458352917	2.193975261273513	1.990262802920597	0.005206598009316899	125.7336339867977	535.1452931869197	539.5594411190247	-1.000310945187266e-13	0.8907714238633786	-0.1894188487232223	4.603566780828177	4.414147932104955	0.007613842364240852	539.5594411189642	5.705931634310703	36.10381258940144	-8.076872504148014e-15	1.212629385164961	0.06495531169756955	30.33292564339316	30.39788095509073	0.1003352944750752	36.10381258939899	5.720998593503215	42.69615579288769	7.41073868937292e-15	1.236995718435379	0.1117950498830149	36.86336214950146	36.97515719938447	0.1219366816143957	42.69615579288993	2.441859060359804	6.258130532838776	0	1.066265497055733	-0.001337586186358427	3.81760905866533	3.816271472478972	0.0310914023846413	6.258130532838776	4.418672912047128	19.20782939554257	1.346145417358002e-14	1.15690703557839	-0.001297429986154492	14.7904539134816	14.78915648349544	0.06423629129334134	19.1387677574036	96.80566814884523	113.1387071575791	-8.621198643865569e-09	1.110754766035106	-0.05579126607410926	16.38883027480794	16.33303900873383	0.04439552023559205	108.5075356096007	153.6762896863303	173.0722859731677	4.425382837958125e-10	1.114387512306699	-0.0328760736875601	19.42887236052502	19.39599628683746	0.04570557008597929	157.5159849105139	16.55394080848388	26.38517679863853	1.415534356397075e-15	0.9538682203935284	0.3974892945603395	9.433746695594309	9.831235990154648	0.012633163280481	26.38517679863958	7.516865709200959	16.11932608969628	9.922618282587337e-16	1.038738325951625	0.1652308299773023	8.437229550518019	8.602460380495321	0.0249399964593086	16.11932608969662	1.494982472558389	69.08500073798773	8.859579736508749e-14	1.437489015184126	0.05907534945841202	67.53094291597093	67.59001826542934	0.6064653847981299	69.08500073799759	5.946171422106469	33.60801691404971	-3.191891195797325e-16	1.209832612537547	0.2385019994395267	27.42334349250371	27.66184549194324	0.09811462893635808	30.91410946323479	3.815142607307029	228.9199246106459	2.808864252301646e-14	1.449609794360138	-0.03696686963191961	225.1417488729708	225.1047820033389	0.6682207104956737	227.7729112261664	5.265977209449256	302.3596477739796	9.547918011776346e-14	1.415897177481542	-0.6604852138430473	297.7541557783734	297.0936705645304	0.5102513715107503	272.9865866141163	0.286429282897909	24.63156144477505	-1.682876060726812e-12	1.469278106751706	-0.02330433692113629	24.36843649879827	24.34513216187714	0.7820914315455195	24.63156144472261	5.564138280736013	84.41730289491629	-3.064215547965432e-14	1.307578126113851	-0.05190043438125229	78.90506504856153	78.85316461418027	0.2144912284245622	78.00180236303694	5.950509272548945	72.0773550771424	-1.185163078787355e-14	1.285511597767051	-0.007340245817760409	66.13418605041122	66.12684580459346	0.1797755669814234	66.40189613760874	1.023654180202416	4.841554294457553	2.081668171172169e-16	1.191926517696029	0.05834645641137359	3.759553657843763	3.817900114255137	0.08501604003631516	4.841554294457563	4.39795816926723	4.540368542043609	3.781791546586533e-11	0.7703638617634264	-0.008433162932680784	0.150843535709059	0.1424103727763782	0.002886977669282996	4.540368544019581	421.4162509662627	422.2358548630203	2.25579110946228e-10	0.5611208979751231	0.5564307863532398	0.2631731104043775	0.8196038967576174	0.0005165990684337961	422.2358549779379	1000.979563231856	1004.129591790543	1.712182617907843e-10	0.734637498884145	0.9475183716534084	2.202510187034189	3.150028558687597	0.002161722960347573	794.9675672855515	9.766280686182297	151.7360303712624	1.770805724277125e-14	1.323385140887555	0.2547265172944067	141.7150231677857	141.9697496850801	0.243408674005085	140.4892786108502	9.005765766013553	422.0760602757653	-1.000310945187266e-13	1.439342796702757	0.3762878112194734	412.6940066985322	413.0702945097517	0.6155268968849685	409.9867868374252	167.207669364996	201.6917275974107	-2.161694295788053e-10	1.020953599852734	-0.01754513583706457	34.50160336825179	34.48405823241472	0.0216284244713193	188.5548356326614	5.676457046499499	12.61334371722235	1.480497197059449e-09	1.054557995029688	0.05766537147946146	6.879221299243387	6.936886670722848	0.02830887050955239	12.61334407699183	511.588594592811	589.9006525357183	1.102106461647878e-08	1.120285969574149	0.08527344101531831	78.22678450189191	78.31205794290723	0.04791547505725589	558.9042158657609	403.5357107249603	411.6287845098324	7.150388503518457e-09	0.789404562863663	0.4247434851578872	7.66833029971423	8.093073784872118	0.003367006617988073	354.9048481445421	61.38674816827815	61.66790945812655	9.971520970042391e-10	0.5925955193784815	0.02806874785351294	0.2530925419948885	0.2811612898484014	0.0006732335296428218	15.49804646970797	120.4949179196909	120.8527729327786	2.584920374970601e-09	0.6079579275363716	0.07016928480573482	0.2876857282819614	0.3578550130876962	0.0007652524122304725	40.06532208024046	311.2539182450804	312.3076618188497	4.154226462826927e-09	0.6657013254441828	0.5192094417763822	0.5345341319929952	1.053743573769377	0.001232448470630379	158.5170712750107	11.28247992926149	17.0486625801978	1.879377556357475e-11	0.9203556020317836	-0.1771520487195083	5.943334699655827	5.766182650936319	0.009655072464406908	13.0644384839289	2.655903812646524	3.098857505968559	1.436805882604197e-11	0.7757560025347172	0.001505709143406073	0.4414479841786284	0.4429536933220345	0.003015580230032614	2.556650364534445	2.497308610933717	3.062538977333908	1.427240929607887e-10	0.8365682758812441	0.01054230200010785	0.5546880644000831	0.565230366400191	0.004924243293552174	2.166396390961018	0.7410289224980295	1.299266213602743	9.914822615697538e-09	0.985012252513554	-0.00269933160976133	0.5609366227144744	0.5582372911047131	0.01621616782430099	1.29417055633887	84.54354468592693	86.34923130953977	4.53094103902707e-10	0.7184296025872148	0.5333915505856744	1.272295073027166	1.805686623612841	0.00189513756289426	62.00550203475385	15.16308239653728	17.88601981505888	6.809502614557594e-12	0.7851868346265513	-0.05475266968329131	2.777690088204885	2.722937418521594	0.003254283229107714	8.863367635175964	8.617306100723862	13.08618693837924	-9.402586348405961e-12	0.930332973417405	0.02837821013454853	4.440502627520826	4.468880837655375	0.01045985063092643	9.232169115853033
0.02200000000000001	126.2084566933618	128.1830093264027	-1.015538209081512e-10	0.8425321515789757	-0.2024694882793927	2.177022121320309	1.974552633040916	0.005166365930911061	128.1830092836096	534.9388775341472	539.3298559119777	-2.193337733658041e-10	0.8901447164886042	-0.1894734264226229	4.580451804253152	4.390978377830529	0.007575612488087366	539.3298557793617	5.70414952643658	36.20697312295761	-1.301403429465608e-12	1.213059954280415	0.06520268314795513	30.43762091337308	30.50282359652104	0.1006816056376409	36.20697312256418	5.714654440139198	42.90816775524707	1.240535452140534e-12	1.23773456818697	0.1115595064537463	37.08195380865413	37.19351331510787	0.1226597394146463	42.9081677556221	2.443059707131376	6.258944404570913	4.256942021108046e-13	1.066245511911541	-0.001113448877219997	3.816998146316757	3.815884697439537	0.03108642698738104	6.258944404623183	4.420953049435103	19.2091191949381	6.142447661616757e-13	1.156896769933953	-0.001072574073883755	14.78923871957688	14.788166145503	0.06423101359530058	19.14005169154458	96.0150870796777	112.3059284603847	-8.515214977578012e-09	1.110447186899938	-0.0576839599827645	16.34852534068973	16.29084138070696	0.04428633864738621	107.7062441375028	152.1756207926209	171.5473756821417	3.620167499107652e-10	1.114232556068435	-0.03303136627543091	19.40478625579625	19.37175488952082	0.04564890858101125	156.1236376344617	16.55867765501975	26.46805542103082	-1.53627111032506e-14	0.954899861351871	0.3972626466399377	9.512115119371131	9.909377766011069	0.01273811003446464	26.46805542101935	7.516211948976921	16.18506393396354	3.256492298042701e-13	1.039716458760192	0.165260718344191	8.503591266642427	8.668851984986619	0.02513615812058221	16.1850639340737	1.491254042593984	69.65871341811575	6.34714503178202e-13	1.438553199134138	0.05911046708854226	68.10834890843323	68.16745937552177	0.6116508113934482	69.65871341818644	5.936773318457507	33.97689929764052	-8.739536871971154e-13	1.211541589430528	0.2391638238861019	27.80096215529691	28.04012597918301	0.09946566459652571	31.26143490737271	3.822254412748907	228.5431537755127	-1.476285760304563e-11	1.449395526679765	-0.03523772237111557	224.7561370851349	224.7208993627638	0.6670762147096495	227.3976887616982	5.316291368431809	297.1068455786421	-1.297961738089271e-11	1.413647611714392	-0.6526739792108677	292.4432281894212	291.7905542102103	0.501150211934411	268.147177323904	0.2886550816170229	24.34597468324189	-1.102251623308348e-11	1.467791547370536	-0.02302107876528423	24.08034068039015	24.05731960162487	0.7728451563053251	24.34597468289845	5.571616902432221	84.25008951432829	-4.894085137152615e-12	1.307299195152841	-0.05069125949812454	78.72916387139419	78.67847261189607	0.2140130682513372	77.84445180126924	5.954679635697199	72.06270395943851	-4.490491312125755e-12	1.285474231648282	-0.006391912219257312	66.11441623596056	66.1080243237413	0.1797218257952951	66.38805468057247	1.020229394757158	4.917956359886168	6.304623489938876e-12	1.194559865484999	0.0581028041362449	3.839624160992765	3.897726965129011	0.08682670101391315	4.917956360164969	4.382028711295733	4.52412948021708	1.845820718493485e-11	0.7700425762663459	-0.008351472052163819	0.1504522409735103	0.1421007689213465	0.002879488722817197	4.524129481181514	419.9722747983876	420.7864418947974	6.493584558953103e-10	0.5632849413671593	0.5461274301787655	0.2680396662310439	0.8141670964098094	0.0005261519372761864	420.7864422256027	994.2315515533444	997.4036624856305	5.069811237490285e-10	0.7364862931296796	0.9363207212446075	2.235790211041559	3.172110932286166	0.002194386687598943	790.820603633418	9.749190381753287	152.7130163656561	2.284422651044338e-12	1.324259281798894	0.2541739817798479	142.7096520021229	142.9638259839028	0.2451170411229918	141.4093855885112	8.98409480945543	425.7837869091277	2.156275158426979e-12	1.440466908887565	0.3774483098026805	416.4222437898696	416.7996920996723	0.6210875063690764	413.6076221231064	169.7338111575327	204.1808576128611	-4.923994267880261e-10	1.020914089358611	-0.04363789048167999	34.49068434581012	34.44704645532843	0.02162157953574747	190.8807741590072	5.681281110693892	12.64297902455345	1.120491970041382e-09	1.055027958419032	0.0565362188633548	6.905161694996199	6.961697913859553	0.02841561853703825	12.64297929683956	510.0938273608422	588.420753448223	4.961153710070221e-10	1.120364272691506	0.05109189113785397	78.2758341962429	78.32692608738076	0.04794551897918373	557.5065027392511	401.8150077010721	409.865205558644	1.240018224213379e-07	0.7897508635684409	0.3604014292269743	7.689796428344882	8.050197857571856	0.003376431954969799	353.4380386287497	59.39267408407435	59.67108420807217	1.008987927930693e-09	0.592736648888882	0.02501874541505915	0.2533913785827556	0.2784101239978147	0.0006740284436661683	15.04907811208368	116.6423131389738	116.9960576110504	2.646666524830366e-09	0.608317940151077	0.06519598679539519	0.2885484852812503	0.3537444720766454	0.0007675473709648434	38.97214007485633	303.9862659213488	305.0273814223972	1.608671917896487e-09	0.6680427236227615	0.4962249780040617	0.5448905230444109	1.041115501048473	0.001256326680736398	156.3749619831643	11.3877640986643	17.1485841329621	2.12897165174919e-11	0.919814382386834	-0.1567561609772871	5.917576195275085	5.760820034297798	0.009613227231227426	13.13557067696555	2.658704199733115	3.102170711577136	1.408079555731412e-11	0.7757796017917686	0.001934335862674957	0.4415321759813466	0.4434665118440216	0.003016155353591691	2.559420382595344	2.483239131578087	3.048580008724333	2.210096550214757e-10	0.8367490705862168	0.009844993037074187	0.5554958841091723	0.5653408771462465	0.004931414713022293	2.15698714471824	0.7408433369548012	1.298352782077561	1.05968645733312e-08	0.9848556677383759	-0.002723626536191267	0.5602330716589508	0.5575094451227595	0.01619582880287264	1.293259108448628	83.02873059693296	84.82673960294709	1.277686748069051e-09	0.7199837303716735	0.5095411059677676	1.288467900046358	1.798009006014126	0.001919227675818565	61.03548491082104	15.24803499641641	17.98680992648199	9.791931154801148e-12	0.785081303407889	-0.03654916229155938	2.775324092357148	2.738774930065589	0.00325151127818341	8.909631973473111	8.68745329379747	13.17527456231102	-5.773929598329453e-11	0.9304988687027606	0.04140430288445762	4.446416965629092	4.487821268513549	0.01047378218291107	9.296691577798391
0.024	128.7334028595741	130.6926820876904	-2.688349542978585e-12	0.841574530560292	-0.2010306484610271	2.160309876577343	1.959279228116316	0.005126705529198311	130.6926820865576	534.7835617262207	539.1516986877873	-3.275157922644212e-14	0.8895181721130729	-0.1893214335777897	4.557458395144378	4.368136961566589	0.007537583672452546	539.1516986877675	5.702091937109833	36.3105086134359	2.206568261442499e-15	1.213491959154512	0.06538831976109666	30.54302835656497	30.60841667632607	0.1010302725277675	36.31050861343657	5.708039446741898	43.12060061956763	-2.470246229790973e-15	1.238471629901414	0.111253532226368	37.30130764059935	37.41256117282573	0.1233853183311414	43.12060061956687	2.44432343618942	6.259954391980891	-6.938893903907228e-16	1.066229317241749	-0.0008722182609705092	3.816503174052441	3.81563095579147	0.031082395830287	6.259954391980806	4.423247176153638	19.21059497141618	-1.272038030464273e-13	1.156888288631775	-0.0008870269023801037	14.78823482216492	14.78734779526254	0.06422665357721319	19.14152114701693	95.25621740271249	111.504583712183	-9.940187228885122e-09	1.110131260588942	-0.0588634097225599	16.30722971919309	16.24836630947053	0.04417447339714846	106.9350640759988	150.692031087773	170.0391515592897	3.751449151323527e-11	1.114076337032103	-0.0334135980983958	19.38053406961506	19.34712047151666	0.04559185637671068	154.746517386179	16.56177362573825	26.54951869839471	9.020562075079397e-17	0.9559310044168424	0.3966503618833973	9.59109471077306	9.987745072656457	0.01284387523107228	26.54951869839478	7.515094519998859	16.25074815297907	-1.734723475976807e-16	1.04069444811928	0.1651891758623799	8.570464457117836	8.735653632980217	0.02533383167250981	16.25074815297902	1.487757390077017	70.23850255483291	3.130828929442941e-14	1.439618855763591	0.05924423022469403	68.69150093453119	68.75074516475588	0.6168878405630746	70.23850255483639	5.927261534964661	34.35194362654861	-5.412337245047638e-16	1.213255323373167	0.2398301703699886	28.18485192121396	28.42468209158395	0.1008391368700912	31.6145913692919	3.829020686609253	228.1846176159597	3.697042672001771e-14	1.449191287765417	-0.03359166874001788	224.3891885980905	224.3555969293505	0.6659871116003613	227.0406264048051	5.358614114715627	291.989008865327	2.428057754855217e-13	1.411420214672121	-0.6475765171039921	287.2779712677154	286.6303947506114	0.4922986833247901	263.4334156510495	0.2907293215627427	24.06679167027976	-8.96949181594664e-13	1.466321763234898	-0.02278215791117846	23.79884450662819	23.77606234871701	0.7638106929936171	24.06679167025181	5.579462287191061	84.08806747132581	-6.097899962753672e-14	1.307027140713773	-0.04937172897739476	78.55797691311214	78.50860518413475	0.2135477229538004	77.6919771456414	5.959107497594816	72.05123695396126	1.36279876272738e-14	1.28544223904303	-0.005364700448929287	66.09749415681539	66.09212945636645	0.1796758257376167	66.3771961619633	1.0167460559742	4.995638130959215	-1.817990202823694e-15	1.197181925409029	0.05784690888515776	3.921045166099857	3.978892074985015	0.08866790134245205	4.995638130959134	4.366623411585303	4.508434366290277	3.332964459978882e-11	0.7697246971437888	-0.008255128706873543	0.1500660834118482	0.1418109547049746	0.002872098096151605	4.50843436803174	418.6205539298724	419.4300148944736	2.417041011781862e-10	0.5654099724480688	0.5365597823277889	0.2729011822734853	0.8094609646012743	0.0005356949132088043	419.4300150176059	987.7161898750124	990.9114840790759	1.186555298460235e-10	0.7383140735952367	0.9261148050850739	2.26917939897837	3.195294204063444	0.002227157557225457	786.8197399020274	9.731460840584489	153.6935554795254	-4.551914400963142e-15	1.325131176163169	0.2534169871859912	143.7086776517549	143.9620946389409	0.2468329601782783	142.3329091247575	8.962990510492476	429.5391032661432	4.851674617611934e-14	1.441594907680941	0.3788874437888484	420.1972253118618	420.5761127556507	0.6267178344676556	417.2750452592738	172.3398380979213	206.7543810458307	-2.863340536896075e-10	1.020849113729534	-0.05819239686821598	34.47273534477753	34.41454294790932	0.02161032763510316	193.2848876657158	5.688882925302156	12.67505313070046	6.134327004692075e-10	1.055488889913825	0.05547173396644031	6.930698471431862	6.986170205398302	0.02852070561970385	12.6750532797682	508.9563696109392	587.2808942076263	7.517960698422144e-10	1.120404777649223	0.02330571291247728	78.30121888377455	78.32452459668703	0.04796106760961771	556.4288221625025	400.3276620568675	408.31074533788	1.234285733620055e-07	0.7900317854334168	0.275829618211015	7.707253662801548	7.983083281012562	0.003384097068710342	352.1407425974593	57.64040619730697	57.91623190610156	1.016920117558051e-09	0.5928620760249996	0.02216845950409043	0.2536572492905043	0.2758257087945947	0.0006747356674887096	14.65192174391634	113.1578129048688	113.507545140152	2.779673130559601e-09	0.6086519016246782	0.06038119893404518	0.2893510363491517	0.3497322352831969	0.000769682180169031	37.97590775159208	297.3080255420134	298.3358270292445	1.459971088468848e-09	0.6702771638729209	0.4728451156942373	0.5549563715368775	1.027801487231115	0.001279535001473342	154.3655888692855	11.47005433305091	17.22399024408374	2.446088817609215e-11	0.9193322324145955	-0.1407868542077118	5.894722765240539	5.753935911032827	0.009576101352542422	13.1884548776687	2.661110034353605	3.105067508637192	1.54082614722828e-11	0.7758087722101706	0.002321209069561892	0.4416362652140253	0.4439574742835872	0.003016866398705667	2.561855544668644	2.470951908550555	3.03650813194474	3.577954529876415e-10	0.8369188428843375	0.009300704999232969	0.5562555183949521	0.5655562233941851	0.004938158366396824	2.148880514718813	0.7408172025761253	1.297553364110041	8.133193424297858e-09	0.984696654307824	-0.002783348240777278	0.5595195097746929	0.5567361615339156	0.01617520037748626	1.292461094169023	81.62044648016715	83.40769902014571	1.629386361945429e-09	0.7214631060863177	0.4832017797316965	1.304050760246866	1.787252539978562	0.001942439008102551	60.12884916898357	15.30171412838585	18.0501829842375	3.054143743463911e-12	0.7850103068827787	-0.02526462745033272	2.77373348330198	2.748468855851647	0.003249647754101194	8.938535883955469	8.741218423652143	13.24646742991626	-9.926477001487299e-11	0.9307180481274089	0.05100602242232027	4.454242983841794	4.505249006264114	0.01049221680358497	9.349145668990598
0.026	131.2978413566289	133.2421937926353	1.776588320900885e-10	0.8406239695127018	-0.1994945434745699	2.143846979480961	1.944352436006391	0.005087636862945502	133.2421938674978	534.6628925490903	539.0084710809285	3.759950129023082e-10	0.8888923916768545	-0.1890292426628085	4.534607774501075	4.345578531838266	0.00749979101476205	539.0084713082668	5.700095068620024	36.41480095639986	-2.057770620567112e-12	1.213925236959072	0.06559295994050665	30.64911292783933	30.71470588777983	0.1013811792231259	36.41480095577776	5.701359424847086	43.33361957642721	-5.859535079366651e-12	1.239206597810826	0.1109300978959371	37.52133005368419	37.63226015158013	0.1241131087812786	43.33361957465578	2.445668929108839	6.261190680521271	-6.339304081670605e-13	1.066217209445337	-0.0006114030564045205	3.816133154468837	3.815521751412432	0.0310793823138197	6.261190680443433	4.425588062172626	19.21237867973946	-4.99184027447086e-13	1.156881620780871	-0.0006550058980743624	14.78744562346491	14.78679061756683	0.06422322601522767	19.14329764398695	94.53241411563032	110.7362823711575	-5.848458883850327e-09	1.109806450549123	-0.0610132994465018	16.26488155497368	16.20386825552718	0.04405975692562378	106.1955361335764	149.2258201267692	168.5484090649441	2.072200189218165e-10	1.113918850500271	-0.03352683306038071	19.35611577123522	19.32258893817484	0.04553441340074838	153.3853478903764	16.56518921057588	26.63198620040012	-6.384850981255852e-12	0.9569612398938621	0.3961388600090682	9.67065812981517	10.06679698982424	0.01295042225807501	26.63198619563227	7.513979052492279	16.31693954744892	-6.158754062290939e-12	1.041671995102737	0.165128190912345	8.637832304044302	8.802960494956647	0.0255329674022843	16.31693954536541	1.484108958916523	70.82411700396388	-8.086642466764715e-12	1.440686394283475	0.0593192412705372	69.28068880377681	69.34000804504736	0.6221790749574329	70.82411700306342	5.917627877883915	34.73325931118491	-9.179781934598452e-12	1.214973833705921	0.2404982312448002	28.5751332020562	28.815631433301	0.1022354765637216	31.97368347015186	3.836174233300808	227.8456187389233	1.252375980698162e-11	1.448997305884039	-0.03177874998698395	224.0412232556095	224.0094445056225	0.6649543504641239	226.7030204487679	5.40883248989339	287.0214598348178	2.391470355078695e-11	1.409214289095875	-0.6397943029272102	282.2524216478516	281.6126273449244	0.4836865664613752	258.8589464986575	0.2929997319395892	23.79456004169327	1.641942137808883e-11	1.464869940821279	-0.02245869715498393	23.52401900690867	23.50156030975369	0.7549903212594088	23.79456004220487	5.58763693266348	83.93152326871494	5.143829806542044e-12	1.306762539511038	-0.04795050227201914	78.39183683832347	78.34388633605145	0.213096096829292	77.54464819291717	5.963768331443048	72.04314056533265	3.354205801997523e-12	1.28541603378862	-0.004264215293289176	66.08363644918289	66.0793722338896	0.1796381557004472	66.36949615326085	1.013161846398153	5.074524770349853	-1.83188880731322e-11	1.1997917804228	0.05756186641770366	4.003801057533997	4.061362923951701	0.09053928790046195	5.074524769539761	4.351397591077122	4.492920065605189	3.110182944521256e-11	0.7694104344219129	-0.008162808602828335	0.1496852831308953	0.141522474528067	0.002864810001886247	4.492920067230248	417.3511570627308	418.1565118902773	-2.838540513749876e-10	0.5674987070613167	0.527593943886453	0.2777608836599755	0.8053548275464284	0.0005452343270390005	418.1565117456724	981.4078919188598	984.6273745610654	-4.087795657525817e-10	0.7401227290238226	0.9167793292936974	2.302703312911886	3.219482642205583	0.002260060657922749	782.9474708059576	9.71385832622447	154.6782631360522	-7.193634576907471e-12	1.32600049536594	0.2526904345036874	144.711714375324	144.9644048098277	0.2485557686244465	143.2604133615854	8.94164901701312	433.3427278868322	-9.809930645587883e-12	1.442727145592409	0.3802722305355185	424.0208066392835	424.4010788698191	0.6324206484442453	420.9897671123985	174.979404157559	209.3648164208037	-1.237531147002535e-09	1.020770832641741	-0.06571094107267689	34.45112320431734	34.38541226324466	0.02159677937931291	195.7230936923905	5.698049065041844	12.70863676127429	2.106764970810637e-10	1.05594226205607	0.05467922618946869	6.955908470042977	7.010587696232446	0.02862444797006355	12.70863681246991	508.1133319473471	586.4184922703913	6.687316977949109e-09	1.120413998967232	-0.001838762781879182	78.30699908582611	78.30516032304423	0.04796460809934883	555.6122562840716	399.1230607839569	407.017323713992	6.642057154282455e-08	0.7902302025770547	0.1746554336584008	7.719607496376699	7.8942629300351	0.003389521383754076	351.0554793331946	56.10928524738502	56.38265322652372	1.044923474136095e-09	0.5929727665684935	0.01947587491896203	0.2538921042197443	0.2733679791387063	0.0006753603884374977	14.30283372316417	110.014370216235	110.3601894945447	2.679059585286581e-09	0.6089606882418103	0.05572427897770395	0.2900949993319498	0.3458192783096537	0.0007716611433612489	37.07111031623753	291.1717239239271	292.1858271010971	1.293414375602708e-09	0.6724034549349348	0.4493996213522363	0.5647035558177522	1.014103177169988	0.001302008594160729	152.4834028640385	11.53449191211206	17.28036144853454	2.567611054327124e-11	0.9188959377530365	-0.1282491314141875	5.874118667836665	5.745869536422478	0.009542629562116482	13.22718372980267	2.663229812532717	3.107654478938663	1.377209457587014e-11	0.7758429177202857	0.002666528404218709	0.4417581380017275	0.4444246664059462	0.003017698925259974	2.564042866647597	2.460228860362648	3.02606430972881	5.026629459892185e-10	0.837079945300179	0.008858134808922143	0.5569773145572401	0.5658354493661623	0.004944566111829931	2.141900360694023	0.7409708808131759	1.296914878740133	6.479783841439879e-09	0.9845340557904322	-0.002846800182220085	0.5587907981091773	0.5559439979269573	0.01615413398569615	1.291823372768111	80.31664723518523	82.09306430321112	5.654217927197891e-10	0.7228642902732897	0.4574360364216777	1.318981031604215	1.776417068025893	0.001964678281580358	59.28694525834629	15.33368549359643	18.08752140354035	7.970655385713954e-13	0.7849596777124813	-0.01876382706637014	2.772599737010286	2.753835909943916	0.003248319480814413	8.955247679051068	8.78183428108512	13.30326409913571	-1.135966633258878e-10	0.9309757855052431	0.05796649310140999	4.46346332494918	4.521429818050589	0.01051393582929879	9.391849999900868
0.028	133.8816759909829	135.8115513773334	-1.806665927972517e-12	0.8396811570281123	-0.1977660932872295	2.127641479637695	1.929875386350466	0.005049179034950235	135.8115513765721	534.5669515499537	538.8902269439725	1.498801083243961e-14	0.8882677454284247	-0.188636975362746	4.511912369381538	4.323275394018792	0.007462255068136407	538.8902269439816	5.697933942279775	36.51956701449384	1.52655665885959e-16	1.21435975470557	0.0657620486493698	30.7558710235647	30.82163307221407	0.1017343138036188	36.51956701449388	5.694474404568088	43.54697614083002	-6.38378239159465e-16	1.239939247859687	0.1105518051934442	37.74194993106848	37.85250173626193	0.1248428755246732	43.54697614082982	2.447086558825509	6.262651554962143	-1.040834085586084e-16	1.066209497854116	-0.0003325073953941465	3.815897503532028	3.815564996136634	0.03107746312356578	6.26265155496213	4.428104968145956	19.21451362615058	2.654362840637248e-12	1.156876788017571	-0.0004649918036237052	14.78687364980824	14.78640865800462	0.06422074188143188	19.14542433633077	93.84730905682386	110.0057749890857	-7.479457664327782e-09	1.109470973508802	-0.06279208135294438	16.22125801361479	16.15846593226184	0.04394158559913662	105.4921959386599	147.7732673295003	167.0713161172256	1.67894365077359e-10	1.113760905060147	-0.0336084108959826	19.33165719862135	19.29804878772536	0.04547687568141694	152.0366640875681	16.56781566207318	26.71407635779919	-6.245004513516506e-17	0.9579905408133091	0.3954537563626009	9.750806939363407	10.14626069572601	0.01305775320837834	26.71407635779914	7.512606266504429	16.38331287042656	-1.387778780781446e-16	1.04264900110976	0.1650152668656715	8.705691337056457	8.870706603922129	0.02573355505169243	16.38331287042651	1.480560629327859	71.41587315349474	5.218048215738236e-15	1.441755620446476	0.05943901344180721	69.87587351072509	69.93531252416689	0.6275241642859574	71.41587315349533	5.907842346855062	35.12092121105525	2.775557561562891e-16	1.21669710198593	0.241158631163404	28.97192023303678	29.21307886420019	0.1036550923856239	32.33878393585766	3.842965093712162	227.5255237589435	-5.440092820663267e-15	1.448813836779619	-0.03005361843641409	223.7126122836678	223.6825586652313	0.6639790330996334	226.3842409503652	5.456825915813684	282.1953027269935	-1.743050148661496e-14	1.407033799972858	-0.6327457438706097	277.3712225550505	276.7384768111799	0.4753218182844507	254.4157572306435	0.2951497002175612	23.52903200213551	1.414424133372449e-13	1.463437906161005	-0.02216606093440592	23.25604836285235	23.23388230191795	0.7463899523094963	23.52903200213991	5.596117264242172	83.78073774955156	3.738676035425215e-14	1.306505933286124	-0.04643179342262805	78.23105227873202	78.1846204853094	0.2126590288454148	77.40272911251274	5.968616830750474	72.03855387623783	4.682365606356598e-14	1.285395987259502	-0.003100477808816145	66.07303752329616	66.06993704548735	0.1796093441579686	66.36508615854444	1.009498816317285	5.154619396168154	-2.775557561562891e-16	1.202388261394436	0.05725515761633847	4.08786542223453	4.145120579850868	0.09244026340059802	5.154619396168141	4.336626586992829	4.477879294264379	2.896670403540469e-11	0.7690999570685745	-0.008057301378644159	0.1493100086501937	0.1412527072715495	0.002857627665297909	4.477879295777878	416.1562050931067	416.957950304566	3.079966282015789e-10	0.5695532113801374	0.5191243894743376	0.2826208219849718	0.8017452114593093	0.0005547742059707085	416.9579504614699	975.285958951448	978.5304792792186	7.861844508738614e-11	0.7419137360229083	0.9081387782044884	2.336381549566061	3.244520327770549	0.002293115223512469	779.1896433089281	9.695901466117073	155.6663495817672	1.110223024625157e-16	1.326867115550344	0.2518438254772399	145.7186042901729	145.9704481156501	0.2502851952834132	144.1911646847487	8.92050991436729	437.196320887156	6.061817714453355e-14	1.443863719609616	0.381788447315155	427.8940225254735	428.2758109727887	0.6381974916178696	424.7534091708501	177.6195238185441	211.9805706047628	-9.424039604244427e-10	1.020687058920408	-0.06696283794930771	34.42800962416803	34.36104678621872	0.02158228989842748	198.1660655227737	5.708484632955344	12.7431448710843	-9.638547598944669e-11	1.056388866264231	0.05382854449842865	6.980831693630533	7.034660238128962	0.02872701020473077	12.74314484766207	507.579418906084	585.8419564009372	-1.617356248928559e-10	1.12039081026662	-0.02992702155382277	78.29246451640704	78.26253749485322	0.04795570538395663	555.0646870464421	398.2208568885936	406.0132554209856	1.737623636643981e-08	0.7903365524839003	0.06616140940523869	7.726237122986746	7.792398532391985	0.003392432316877503	350.2055712643406	54.78084055019681	55.05191887547421	1.065816497558547e-09	0.593069651399653	0.01698048730932547	0.2540978379680825	0.2710783252774079	0.0006759076461973221	13.99838958472101	107.1888979635441	107.5308894138485	2.810037008638133e-09	0.6092450668920377	0.0512096668240756	0.2907817834803826	0.3419914503044582	0.0007734880091894862	36.25300855708815	285.5313339488837	286.5316459432873	8.715200228159858e-10	0.6744221361361394	0.4261998551674629	0.5741121392361376	1.000311994403601	0.001323701491865042	150.7219539997085	11.58482711901811	17.32167240551131	2.319178876719619e-11	0.9184959335570614	-0.1184461956017649	5.855291482094967	5.736845286493202	0.009512044402130881	13.25472258185156	2.665113746794513	3.110001184547267	1.0167724301402e-11	0.7758816390933855	0.002991054420053073	0.4418963833327004	0.4448874377527535	0.003018643294476546	2.56603912459782	2.450900262444986	3.017074374006247	6.156748375008014e-10	0.8372339905456528	0.008505748900914063	0.5576683626603468	0.5661741115612609	0.004950700891367553	2.135928418001045	0.7413748590237575	1.296476778872461	3.753102120751528e-09	0.9843669065953097	-0.002940759403552132	0.5580426792522555	0.5551019198487034	0.01613250654964524	1.291385166415118	79.11422574585374	80.8789803889929	2.234992052541074e-10	0.7241884682632787	0.4315092271111924	1.33324541602797	1.764754643139162	0.001985925688181329	58.507944550513	15.34981845466998	18.10580592147071	1.555646236828245e-12	0.7849200257163678	-0.01572465795694844	2.771712124757681	2.755987466800733	0.003247279572986009	8.962905778059085	8.811888512222218	13.34825150481988	-1.049358377969156e-10	0.9312609925080096	0.06267444024494058	4.473688552352726	4.536362992597667	0.01053802192050962	9.426513850035235
0.03	136.4692059886987	138.3849574922163	1.590699238995796e-10	0.8387467582442509	-0.1959492425745326	2.111700746092095	1.915751503517563	0.005011349532945094	138.3849575592458	534.4878079052809	538.7890127335752	3.257322189753609e-10	0.887644523628029	-0.1881766343869976	4.489381462681363	4.301204828294366	0.007424991185563233	538.7890129305231	5.695699612529892	36.62488125403485	-1.414521277887104e-12	1.214795340689098	0.06591693840359143	30.86326470310138	30.92918164150497	0.1020895507691445	36.62488125360722	5.687436835977521	43.76063152030262	-4.811651077574197e-12	1.240669253703991	0.1101312415574956	37.96306344276761	38.0731946843251	0.1255742751123546	43.76063151884799	2.448580174177475	6.264349578350311	-8.404457685351474e-13	1.066206474823491	-3.572550400726565e-05	3.815805129676843	3.815769404172836	0.03107671081167181	6.264349578247115	4.430618657363824	19.21691153384153	-3.26183524634871e-13	1.156873814649129	-0.0002288762453694367	14.78652175272308	14.78629287647771	0.06421921356027283	19.1478132653919	93.19277208839804	109.3055373443249	-8.554132902016676e-09	1.109127801519983	-0.0639895802982007	16.17675483622501	16.11276525592681	0.04382103143637901	104.8178537640538	146.3361785815036	165.6095629593594	-5.756917165200548e-11	1.113602360793494	-0.03375257839106997	19.30713695624686	19.27338437785579	0.04541919288667845	150.7019994329819	16.57023024898427	26.79649187851081	-4.173134060536654e-12	0.9590186362668709	0.3947382100807386	9.831523419445803	10.22626162952654	0.01316584435235434	26.79649187539455	7.511101483485389	16.45001049635489	-4.316200175047413e-12	1.04362523625006	0.1648803476656993	8.774028665203804	8.938909012869503	0.02593555651577833	16.45001049489472	1.476921459722398	72.01363099974941	-6.766698312787867e-12	1.442826644866004	0.05952445959520365	70.47718508043179	70.536709540027	0.6329242762458853	72.01363099899592	5.897885750791594	35.51500569477217	-6.184150413979239e-12	1.21842504875647	0.2418048809570821	29.3753150630235	29.61711994398058	0.1050983494439695	32.70996662192485	3.849933029497327	227.2249870317341	1.254962800345538e-11	1.448640888536781	-0.02823250753589187	223.4032865097727	223.3750540022368	0.6630609542029318	226.0849388889983	5.50914220722056	277.5168623481496	2.059336035031833e-11	1.404879693868202	-0.6242526932615273	272.6319728341905	272.007720140929	0.4672003240145248	250.1094327936256	0.2974569714447671	23.27064269052257	1.449196318503709e-11	1.462026847251815	-0.02180296024447771	22.99498867932228	22.9731857190778	0.7380113867982898	23.27064269097411	5.604862903060947	83.63594497067932	4.646533158236821e-12	1.306257826802374	-0.04482496027658439	78.07590702789496	78.03108206761837	0.2122372904511076	77.26644045188173	5.973624571788045	72.03761255871652	3.292283112799055e-12	1.285382425430891	-0.001880140951200836	66.06586812787967	66.06398798692847	0.1795898552642075	66.36409414075182	1.00574058661155	5.235869545608911	-1.553171480317417e-11	1.204970228712526	0.05691947057500697	4.173209488422354	4.230128958997361	0.09437017721702891	5.235869544922072	4.322011516998743	4.462998465834646	2.881207772365002e-11	0.7687934896338469	-0.007953545137864221	0.1489404939737675	0.1409869488359032	0.00285055556496361	4.462998467340067	415.0286048109948	415.8271582261457	-7.1655570366147e-11	0.5715753348018371	0.5110706146693252	0.287482800481579	0.7985534151509042	0.0005643180896837258	415.8271581896419	969.3327124439955	972.6029549653318	-1.744616673349242e-10	0.7436883352225151	0.9000119308977913	2.370230590438441	3.270242521336232	0.00232633743027924	775.5341679427812	9.677841750501239	156.6577805593776	-6.130790319858193e-12	1.327730743228686	0.2509527855613798	146.7289860233149	146.9799388088763	0.2520206194636138	145.1251259085146	8.899178717288619	441.1005684690009	-8.557599073810707e-12	1.445004780940803	0.3832710897557034	431.8181186619566	432.2013897517123	0.6440502219186809	428.56664794483	180.2292616342116	214.5715034367884	-1.064366511593917e-09	1.020605110867246	-0.06317293507688787	34.40541473765373	34.34224180257684	0.02156812557710025	200.5858264458332	5.719428540064518	12.77810096632218	-3.403074280705631e-10	1.05682929518559	0.0531747648138667	7.005497661443798	7.058672426257665	0.02882851379917035	12.77810088362549	507.3582421242997	585.5594985398694	-5.405004221969989e-11	1.120334120690325	-0.05568668986539125	78.2569431054351	78.2012564155697	0.04793394780703126	554.793868719547	397.6267491445911	405.3106900869429	1.003374144881164e-08	0.7903465651376389	-0.04292063870449588	7.726861581056319	7.683940942351823	0.003392706503613172	349.6010829261501	53.63736101655501	53.90629395823655	1.09688452071266e-09	0.5931537274956724	0.01465643987997723	0.2542765018015532	0.2689329416815304	0.0006763828971955495	13.73516050558229	104.6599551185222	104.9982390047356	2.823446157429466e-09	0.6095058800099692	0.04687085506697931	0.2914130311464483	0.3382838862134276	0.0007751671463578694	35.51704759623485	280.3444058084941	281.3309539394895	1.80075948597036e-09	0.6763346663571187	0.4033808857725551	0.5831672452228021	0.9865481309953572	0.001344579394428627	149.0746311762995	11.62422698489566	17.35131914499881	2.288665437721882e-11	0.9181240707546336	-0.1107506369844979	5.837842797087648	5.72709216010315	0.009483698645637639	13.27360090797819	2.666821307794033	3.112161737645484	9.257625915859435e-12	0.7759246086918791	0.003290583784782983	0.4420498460666676	0.4453404298514506	0.003019691615463807	2.567888458020558	2.442836382920731	3.009386641122937	7.210642569144277e-10	0.8373823856677274	0.008215388109387906	0.5583348700928178	0.5665502582022057	0.004956617811101526	2.130861616017542	0.7419906309410487	1.296252719761017	1.938549223923225e-09	0.9841948880883805	-0.003011721534867072	0.5572738103548357	0.5542620888199686	0.01611027924878706	1.29116014126211	78.01273097012213	79.76442845933751	2.419962563671163e-10	0.7254343594874396	0.4048923372909412	1.346805151924431	1.751697489215372	0.002006123490864921	57.79179969022755	15.35474878038374	18.11054752466961	-1.435049995501814e-12	0.7848843197275701	-0.0151143407168479	2.770913085002721	2.755798744285874	0.003246343434831145	8.963996422482372	8.833401971734858	13.38366030376584	-1.017190047469807e-10	0.9315640638098754	0.06567848367664075	4.484579848354342	4.550258332030983	0.01056367697330658	9.454609231353061
0.03200000000000001	139.04473260969	140.9468191831529	-5.453415496958769e-13	0.8378214288103023	-0.1939451568996223	2.096031730362501	1.902086573462879	0.004974164853816896	140.9468191829231	534.420429844697	538.6997813861933	5.995204332975845e-15	0.8870229056671566	-0.1876686197281398	4.467020161224421	4.279351541496282	0.007388007813222147	538.6997813861969	5.693302479667422	36.73059668693654	-8.326672684688674e-17	1.215231835553253	0.06603567888419876	30.97125852838492	31.03729420726912	0.102446772897623	36.73059668693652	5.680191240557762	43.97440900465858	1.942890293094024e-16	1.241396289952937	0.1096530893720039	38.18456467472881	38.29421776410081	0.126306957201669	43.97440900465863	2.450144633115019	6.266287873383098	-3.191891195797325e-16	1.066208428320932	0.0002784184014743672	3.815864821866604	3.816143240268079	0.03107719695728352	6.266287873383058	4.433387125354958	19.21972077429907	5.3774623642866e-12	1.156872646570324	-4.986436286672282e-05	14.78638351330699	14.78633364894412	0.06421861317387141	19.15061226616647	92.57044303116425	108.6361140583467	-5.71780339742034e-09	1.108776766913766	-0.06568722585578882	16.13135825303829	16.0656710271825	0.04369805713658467	104.1730304484735	144.9128187921705	164.1617484856925	9.481215812456867e-11	1.113443625604521	-0.03368862934649669	19.2826183228685	19.24892969352201	0.04536151387703281	149.3800898244183	16.57207508441277	26.87877658912933	-3.469446951953614e-17	0.9600453576026705	0.3939042148476756	9.912797289868884	10.30670150471656	0.01327468192332399	26.87877658912931	7.50938500484075	16.51692348029312	-2.081668171172169e-17	1.044600517554928	0.1647042418538064	8.842834233598568	9.007538475452375	0.02613894207283488	16.51692348029312	1.473309814782938	72.61750521762394	-3.230749001659206e-14	1.443899252190892	0.05962426379017435	71.08457113905084	71.14419540284101	0.638378940490982	72.61750521762033	5.887735042847773	35.9155740539932	1.110223024625157e-15	1.220157546477988	0.2424293335092003	29.78540967763623	30.02783901114543	0.1065655768428651	33.08729132202788	3.856494716040128	226.9431395328802	9.769962616701378e-15	1.448478456658809	-0.02651439005735828	223.1131592068974	223.08664481684	0.6621998563682031	225.8042494592962	5.561680449014847	272.9824424751817	3.547162563677375e-14	1.402754850543616	-0.6156769198679686	268.0364389460348	267.4207620261669	0.4593251107765239	245.9365996652427	0.2996608964350004	23.01918340443407	1.194266907589281e-12	1.460638454324698	-0.02146025333181192	22.74098276133089	22.71952250799907	0.7298592079733284	23.01918340447128	5.613844084420518	83.49736583156493	-1.579292252529285e-14	1.306018683350219	-0.04313594002415182	77.92665768716857	77.88352174714441	0.2118315791775125	77.13599014642699	5.978743904137557	72.04040410743525	1.804112415015879e-14	1.285375626657648	-0.0006140785370126272	66.0622742818347	66.06166020329769	0.179580085948987	66.36660324592118	1.001894624267343	5.318248080248829	2.914335439641036e-16	1.207536411124569	0.05655685205687865	4.259796603924608	4.316353455981487	0.09632820052195246	5.318248080248843	4.307785398958493	4.44852442594314	2.534618348537521e-11	0.7684912207035763	-0.007837900888682647	0.1485769278733302	0.1407390269846476	0.002843597313764202	4.448524427267469	413.9626044483517	414.7583163357426	4.309556045356544e-10	0.5735665164623612	0.5033640298410418	0.2923478575498275	0.7957118873908693	0.0005738680165188522	414.7583165552861	963.5345544102772	966.8311242462844	1.53495549604088e-10	0.7454473935703366	0.8923090175198981	2.404260818487234	3.296569836007132	0.002359737468904259	771.9719018504558	9.659496711056851	157.652004811397	5.551115123125783e-17	1.328591136387913	0.2499589408876893	147.7425491594524	147.9925081003401	0.2537615079980324	146.061781712398	8.877818314527181	445.0564419327472	3.652633751016765e-14	1.446150326751196	0.3847888313892109	435.7938347868308	436.17862361822	0.6499799426549139	432.4304344760707	182.7852581944774	217.1145986203544	-1.069474037107554e-09	1.020530361664087	-0.05547722119667563	34.3848176470737	34.32934042587702	0.02155521363752503	202.961018389647	5.730750674228751	12.81311531588704	-5.354139839819361e-10	1.057263989699005	0.05243679673605457	7.029927844922232	7.082364641658286	0.02892904711108629	12.8131151857783	507.3992110667646	585.5254683111319	2.992580072636031e-10	1.120248708890685	-0.07719765661202602	78.20345490097937	78.12625724436734	0.04790118520860956	554.7568056678101	397.3289722764168	404.9023140374803	4.207759474184058e-09	0.7902624134503549	-0.1482730970895391	7.721614858152954	7.573341761063415	0.003390402775154965	349.2360266755149	52.66328052179872	52.93022575821203	1.134827565252294e-09	0.5932259219296674	0.01251522368482608	0.2544300127284819	0.266945236413308	0.0006767912407301332	13.51007884362139	102.4067029891122	102.7414266657311	2.860975928387077e-09	0.6097441344514442	0.042732844436826	0.2919908321820274	0.3347236766188534	0.0007767041139332397	34.85857398533859	275.5721313077728	276.5450746684253	3.856015284853243e-09	0.6781431228645042	0.3810853732224853	0.5918579874300088	0.9729433606524941	0.001364617201746898	147.534899033826	11.65499508215369	17.37174592298929	1.89395721328367e-11	0.9177744801147528	-0.1047356042180505	5.821486445053659	5.716750840835608	0.009457127407078476	13.2856381539183	2.668372907563722	3.114170138380782	4.839104811305006e-12	0.7759715976162679	0.003579506894632583	0.4422177239224268	0.4457972308170594	0.003020838407749719	2.569618563442225	2.435944794468734	3.002901491136181	7.790110431726838e-10	0.8375260751448953	0.007975699801132963	0.5589809968663134	0.5669566966674464	0.004962353801535377	2.126632413840809	0.7428302601329845	1.296224458607482	-7.698402332279031e-11	0.9840184898073004	-0.003092264824506906	0.5564864632990048	0.5533941984744979	0.01608751776116741	1.291130091845898	77.0104942107608	78.74834351950062	4.452089807926995e-10	0.7266008731649953	0.3782252351331196	1.359624073606704	1.737849308739824	0.002025217819304058	57.1383820555847	15.35127062799853	18.10510388407202	8.495096986971262e-13	0.7848479668749991	-0.01626654790501672	2.770099803978507	2.75383325607349	0.003245390611905042	8.960022716870695	8.848039835004336	13.41112586437882	-8.208818694233067e-11	0.931877787878171	0.06720421295124133	4.495881816423248	4.563086029374489	0.0105902993869729	9.477212378969302
0.034	141.5955915586972	143.4843708131951	-1.342431166229119e-10	0.8369058016953832	-0.1918615092898106	2.08064076378772	1.888779254497909	0.004937640022683112	143.4843707566272	534.3606675131857	538.6183697288203	-1.983022634988174e-10	0.8864030269382857	-0.1871296699318172	4.444831885566322	4.257702215634505	0.007351310608372498	538.6183696089206	5.690756434656985	36.83667547286479	1.268332661119587e-12	1.215669006101351	0.06612086510172797	31.07979817310607	31.1459190382078	0.1028058004884116	36.83667547324823	5.672744588580206	44.18819077891066	3.763295230996277e-12	1.242119975580164	0.1091179554000121	38.40632823493044	38.51544619033045	0.1270405070207093	44.18819078004837	2.451778717784356	6.268472521016911	-1.201379273840786e-12	1.06621563224761	0.0006088459815294397	3.816084957251025	3.816693803232555	0.03107898978565094	6.268472520869398	4.436185118270209	19.22282154188808	1.947428329707179e-12	1.156873259493233	0.0001803724678765584	14.78645605114999	14.78663642361787	0.06421892821234422	19.15370195688266	91.98251675493249	108.0002929783467	-6.859153023341946e-09	1.108416799409331	-0.06716242884544359	16.0849386522597	16.01777622341426	0.04357231159580244	103.5603861582599	143.5012234101833	162.7257746437818	-6.951783593223126e-11	1.113285245280989	-0.03363428105504876	19.25818551465356	19.22455123359851	0.04530403676731982	148.0690400276737	16.57350827903844	26.96111023266104	4.255033825284471e-12	0.9610704485884205	0.3929911342382809	9.994610819384329	10.38760195362261	0.01338424217655866	26.96111023583847	7.507486478808766	16.58408041434492	3.942075832430447e-12	1.045574696728563	0.1644938650907238	8.912100070445428	9.076593935536152	0.02634368815866417	16.58408041567852	1.46961875362463	73.227436095268	3.93707288992573e-12	1.444973484537036	0.05969369893436916	71.69812364270901	71.75781734164337	0.6438889828383533	73.22743609570641	5.87737261599665	36.32268247483354	4.951386523011081e-12	1.221894415297041	0.2430256746703207	30.20228418416657	30.44530985883689	0.1080570611883984	33.47081288095274	3.863048299160553	226.6800409971399	-5.911937606128959e-12	1.448326317022778	-0.02476438768955448	222.8417570856688	222.8169926979793	0.6613943348725887	225.5422316459021	5.617043686270756	268.59433661782	-2.028194279191098e-11	1.400660884432079	-0.6061763606801838	263.5834692922294	262.9772929315492	0.4516942051147365	241.899228466586	0.3019899910829018	22.77499647094049	-1.34084965353054e-11	1.459273866057758	-0.02105951478578746	22.49406599464338	22.47300647985759	0.7219345515210874	22.77499647052271	5.623018042356997	83.36517608275707	-4.169942169340857e-12	1.305788922639129	-0.04137477228703244	77.7835328126871	77.74215804040007	0.2114425163191682	77.01154397890032	5.983943849214931	72.04701024749022	-2.666838971876473e-12	1.285375819377003	0.0006902472699206922	66.06237615100537	66.06306639827528	0.1795803628645885	66.37269086895431	0.9979549634418471	5.401704252319607	1.236311053531836e-11	1.21008551377925	0.05616388095420914	4.347585407923551	4.40374928887776	0.09831339800941032	5.401704252866326	4.293688887193706	4.434186299776186	1.162740737026269e-11	0.7681933849769702	-0.007722140286818482	0.1482195528692991	0.1404974125824806	0.002836757553270999	4.434186300383713	412.9530231994994	413.7461909723085	6.5819283356916e-10	0.5755280495138744	0.4959509226117298	0.2972168501974269	0.7931677728091567	0.0005834256687504802	413.7461913076143	957.8788727399906	961.2023668103827	2.962063927469671e-10	0.7471917280045041	0.8850116507618595	2.43848241963032	3.32349407039218	0.002393325336677293	768.4943913600158	9.640945884480287	158.6487129129186	4.312605828005189e-12	1.329447975346858	0.2488844800604774	148.7588825483779	149.0077670284383	0.2555071546981182	147.0008391193733	8.856232267459019	449.0643458345162	4.003908316008165e-12	1.447300335247351	0.3862575310485574	439.8218560360087	440.2081135670572	0.6559876756964657	436.3451689209034	185.2603969498104	219.5855848047317	-7.572010518597239e-10	1.020468447824969	-0.0425788007337848	34.36776665565508	34.3251878549213	0.02154452468269234	205.2691252479848	5.741722937838529	12.84778793173994	-6.210565742237328e-10	1.057693438400868	0.05191821465248307	7.05414677924893	7.106064993901413	0.02902871110587728	12.84778778081956	507.6717480092004	585.7077717734645	9.986045879095684e-10	1.120137904062786	-0.09809526615172981	78.13411903041586	78.03602376426413	0.04785871559672773	554.9232720233711	397.3143853199526	404.7764251628939	2.71164063425644e-09	0.7900877692497053	-0.2486974944366158	7.710737337377908	7.462039842941292	0.003385626678794295	349.1008753027876	51.84423422852415	52.1093240011357	1.162282659006308e-09	0.5932871542451852	0.01052948879359968	0.2545602838179523	0.2650897726115519	0.000677137765620528	13.32023158744519	100.4098411764607	100.7411412824295	2.915605729070236e-09	0.609960887130504	0.03878266002822658	0.2925174459406457	0.3313001059688723	0.0007781049218617492	34.27313131862608	271.1790649337177	272.1386188447958	6.464754398471939e-09	0.6798501169231189	0.3593766126709093	0.6001772984072021	0.9595539110781115	0.001383798618754474	146.0963327734168	11.67906308141252	17.38503440215525	1.636084670519899e-11	0.9174421631127053	-0.1000093090342624	5.805980629776992	5.70597132074273	0.009431937883405074	13.29238194206479	2.669803366762248	3.116052996439686	3.296134198915723e-12	0.7760224023138902	0.003850324227188085	0.4423993054502496	0.4462496296774376	0.003022078811342139	2.571251080464201	2.430119895704304	2.997518800953161	8.22882140899539e-10	0.837665993346844	0.007788025706441968	0.5596108795424151	0.5673989052488571	0.004967945584994559	2.12317278842056	0.7438298034084023	1.296370576274761	-1.329267730609818e-09	0.9838382686111442	-0.003142426592806518	0.5556831994591656	0.5525407728663591	0.01606429613379178	1.291273721475597	76.10616251838607	77.82916006900871	2.376804308923397e-10	0.7276875543419125	0.3513237337080528	1.371673816914582	1.722997550622635	0.002043166423877099	56.54718248656657	15.3416694998415	18.0921575426064	1.776476535320093e-12	0.7848072500920071	-0.01870113170744098	2.769189174472348	2.750488042764907	0.003244323737546952	8.952183410365377	8.857044267141667	13.43205571535391	-6.546691314057718e-11	0.9321959317386556	0.06763943531971055	4.507372012892534	4.575011448212245	0.01061736518309334	9.495249252477564
0.036	144.1109407325481	145.9868739314583	-2.470246229790973e-13	0.8360004875306363	-0.1896003904161505	2.06553358932634	1.87593319891019	0.004901788668355914	145.9868739313542	534.3056568006609	538.5419033070746	6.661338147750939e-15	0.8857849651767747	-0.1865714193683851	4.422817925782028	4.236246506413643	0.007314901704670183	538.5419033070785	5.68801620763375	36.94299990322502	8.326672684688674e-17	1.216106595251872	0.06616113412781577	31.18882256146345	31.25498369559127	0.1031664315148878	36.94299990322505	5.665069309777855	44.40180649744528	5.551115123125783e-17	1.242839908520994	0.1085177423659885	38.62821944530143	38.73673718766742	0.1277744790811608	44.40180649744529	2.453476990909169	6.270905628505095	-1.387778780781446e-16	1.066228348404152	0.0009550729657898324	3.816473564630136	3.817428637595926	0.03108215468499185	6.270905628505078	4.439058978423336	19.22613607198382	3.70911634739457e-12	1.156875590579116	0.0003451611692356438	14.78673193239125	14.78707709356048	0.06422012638975511	19.15700484841349	91.42523435676155	107.3944712570423	-6.530469331966771e-09	1.108049319688187	-0.06845110242936769	16.03768800271014	15.96923690028078	0.04344431483623829	102.9764782135135	142.1027685139954	161.303033777497	-1.049393349994432e-10	1.113127158551288	-0.03356358654194623	19.23382885004358	19.20026526350163	0.04524673878209788	146.7701143013015	16.57440486204761	27.04332076570968	-2.289834988289385e-16	0.9620936721160431	0.3919687525350094	10.07694715112706	10.46891590366207	0.01349450253825647	27.04332076570951	7.505383596864776	16.65142843352688	6.938893903907228e-18	1.046547390992655	0.1642438219243401	8.981801014737769	9.14604483666211	0.02654972039868479	16.65142843352689	1.46594471923045	73.84327859702991	-7.538414337204813e-14	1.446048737020323	0.05977201015135922	72.3175618676481	72.37733387779946	0.6494518822326916	73.84327859702151	5.86677978464155	36.73637485470715	-2.220446049250313e-16	1.223635430909083	0.2435872357175158	30.62600783434809	30.8695950700656	0.1095730502478828	33.86057460964989	3.869138554521822	226.4345456953158	1.287858708565182e-14	1.448184207544348	-0.02313884261424596	222.5885459834083	222.565407140794	0.6606428043212585	225.2977449606615	5.673593302368972	264.3507249195752	1.06581410364015e-14	1.398600159537382	-0.5962857050173977	259.2734173222236	258.6771316172062	0.4443082127237015	237.9956120940626	0.3042226593431718	22.53789200774307	2.012390254435559e-12	1.457934614196583	-0.02067123273466595	22.25434058113457	22.2336693483999	0.714240697553961	22.53789200780577	5.632349362891834	83.23953119826068	6.705747068735946e-14	1.305568916741229	-0.03954900904670227	77.64673084441556	77.60718183536885	0.2110706413044603	76.89324851633393	5.989175319609565	72.05746388526198	1.473821065189895e-14	1.285383180459307	0.002021316081494891	66.06626724957093	66.06828856565242	0.1795909402148605	66.38238897281009	0.9939242943410681	5.486192948093753	-4.996003610813204e-16	1.212616167792581	0.05574083173252444	4.43652782202016	4.492268653752685	0.1003246824665394	5.486192948093731	4.279924266148342	4.420197102892261	2.228713047447428e-11	0.7679001838316664	-0.007595732945465838	0.1478685696893848	0.140272836743919	0.002830040125189356	4.420197104056755	411.9954655358802	412.7863610103275	2.017312983326747e-10	0.5774609996049647	0.4888052539713473	0.302090220475996	0.7908954744473433	0.0005929919141095648	412.7863611130962	952.3532880761491	955.7043678459765	6.057931933867167e-12	0.7489221838161912	0.8781728726345427	2.472906897192955	3.351079769827498	0.002427112323899052	765.0933311326916	9.622112545933469	159.6473832508548	-1.054711873393899e-15	1.330300942955864	0.2477035149658701	149.7775671899555	150.0252707049214	0.257256839892342	147.9418083504153	8.834453278482817	453.1246451988036	1.043609643147647e-14	1.448454679125462	0.3876892375993812	443.9025026827214	444.2901919203208	0.6620738987260382	440.3112112110894	187.6270866186221	221.9578901932678	-6.267493746214825e-10	1.020425541439856	-0.02515167130217945	34.35595524594782	34.33080357464564	0.02153712032585631	207.4855027514456	5.751820001025463	12.8814526434892	-7.15109547966275e-10	1.058118698704267	0.05142100221968536	7.078211640244053	7.129632642463738	0.0291277410693146	12.88145246971339	508.1672520801485	586.0987058782067	-2.725201175834968e-10	1.120002404923025	-0.117960444221967	78.04941424228015	77.93145379805819	0.04780683221446946	555.2859958347281	397.567044018228	404.9181767471	2.470669835386019e-09	0.789827431638875	-0.3434179550098398	7.694550683881856	7.351132728872016	0.003378519451104022	349.1834767127568	51.1681041498693	51.43147171110687	1.21365108934901e-09	0.5933382315055652	0.008698562272485747	0.2546689989650812	0.2633675612375669	0.000677426951076766	13.16313640743553	98.65242819652663	98.98044711721106	2.954441288838261e-09	0.6101571260535625	0.03502391214218777	0.2929950085422373	0.3280189206844251	0.0007793752522846086	33.75675285892779	267.1332418799995	268.0796978538123	8.516044258666255e-09	0.6814584973115972	0.3383353357235424	0.6081206380891823	0.9464559738127246	0.001402113177651309	144.7528256020337	11.69784352171214	17.39267699156738	1.396383703111681e-11	0.9171235200510521	-0.09631803010451134	5.791151499959748	5.694833469855237	0.009407847649520403	13.29494126187806	2.671118911654303	3.117827191594547	6.585218481625077e-13	0.7760768587731059	0.004114259201367515	0.4425940207388763	0.4467082799402439	0.003023408933113926	2.572799679901729	2.425298452504391	2.993159917665028	8.352794116095463e-10	0.8378028747948363	0.007633691132175781	0.5602277740284611	0.567861465160637	0.00497342206579648	2.120429323838809	0.744985075226875	1.296658254798286	-2.57063215158837e-09	0.9836550909680249	-0.003194764779446392	0.554867944350857	0.5516731795714106	0.01604072784974575	1.29155832340548	75.29763692231759	77.00512906719732	8.614476909585278e-10	0.7286942910937061	0.3245611891971587	1.382930955682567	1.707492144879726	0.00205993441031531	56.01751934739618	15.327302338552	18.07337089960557	4.620748228489902e-13	0.7847597341274976	-0.02205829543206494	2.76812685648563	2.746068561053565	0.003243079148158512	8.941217274824707	8.861490541372225	13.44747842765021	-5.767249872112856e-11	0.9325138234997531	0.0671055351109751	4.518882351167012	4.585987886277986	0.01064447842435488	9.509394853817062
0.038	146.580284927977	148.4437327137941	-3.210528509711708e-10	0.8351060783230545	-0.1872676623332807	2.050715448150441	1.86344778581716	0.004866623228840688	148.4437325785077	534.2529249092782	538.4678996304142	-5.02323516116121e-10	0.8851687701183599	-0.1860038209628303	4.400978542098763	4.214974721135932	0.007278781532505189	538.4678993266937	5.685072665961769	37.0494829149327	3.176542362481882e-12	1.216544294442656	0.06615340657273595	31.29825684239819	31.36441024897092	0.1035284183846129	37.04948291589302	5.657160685504985	44.61509955669856	9.135275869098791e-12	1.243555648841565	0.1078499537005521	38.85008891749303	38.95793887119358	0.1285083792360317	44.6150995594603	2.455235828361454	6.273589548407292	-1.560911122577835e-12	1.066246821467121	0.00131554580110038	3.817038174244738	3.818353720045838	0.03108675298315388	6.273589548215633	4.442018064616905	19.22976166227395	3.090652733739319e-12	1.15687950858952	0.0005479618043019023	14.78719563585274	14.78774359765704	0.06422214029621129	19.16061787124939	90.8989004562841	106.8185943452547	-5.482169940229653e-09	1.107674342925685	-0.06992246833524425	15.98961635730588	15.91969388897064	0.0433140940901254	102.421252543777	140.7162236075644	159.8924768228811	-6.383810147170266e-11	1.11296974683243	-0.03335355749282331	19.20960677280954	19.17625321531672	0.04518975740777492	145.4823672537971	16.57479980527425	27.12543162786081	9.514194987403357e-12	0.9631147541252473	0.3908460356256098	10.15978578696096	10.55063182258657	0.01360543555842232	27.12543163496549	7.503077385107709	16.71895885643501	9.350416274589435e-12	1.047518442234118	0.1639541311393606	9.051927340187939	9.2158814713273	0.02675701004251393	16.71895885959826	1.46217106613199	74.46487997925092	1.073274802365631e-11	1.447124927635689	0.05980995320747421	72.94289895991146	73.00270891311894	0.65506775673277	74.46487998044603	5.855942960960563	37.15668964140369	1.202839217118168e-11	1.225380323894563	0.2441086344955261	31.0566380459476	31.30074668044312	0.1111137494493285	34.25661457289591	3.875060564218663	226.2061759056239	-1.5635492900401e-11	1.448051672604693	-0.02153877174189864	222.3526541131471	222.3311153414052	0.6599426772504903	225.0703132634446	5.732315858712955	260.2519867684698	-4.60581017769357e-11	1.396574488016217	-0.5856999831792021	255.1053708929361	254.5196709097569	0.437165570494226	234.2260008145419	0.3065536529506778	22.30813326853017	-3.038580498326837e-11	1.456621736175988	-0.02023637247277619	22.02181598805227	22.00157961557949	0.7067779499180081	22.30813326758341	5.641793145459239	83.12054281483887	-9.223011243619794e-12	1.305358987725754	-0.03766941426631009	77.51641908364594	77.47874966937964	0.2107164089161029	76.78120932128323	5.994405883911122	72.07179048200867	-5.942940584091616e-12	1.285397833423006	0.003371049199122861	66.07401354889842	66.07738459809754	0.1796119973327714	66.39572218184769	0.9898015786321382	5.571657996808632	2.98536195764143e-11	1.21512697561014	0.05528612357233226	4.526570294604161	4.581856418176494	0.1023608429129261	5.57165799812881	4.266267260093298	4.406323733904726	7.266964807683962e-13	0.767611855521581	-0.007467747766817012	0.1475242215782447	0.1400564738114276	0.002823449684951739	4.406323733942695	411.0856108521914	411.8745222993211	8.555283148581339e-10	0.5793664467997585	0.4819428700441422	0.3069685770856124	0.7889114471297546	0.0006025679474518137	411.8745227351563	946.9445442878432	950.3240108504348	5.788364232373056e-10	0.7506397560849296	0.8719169719684235	2.50754959062314	3.379466562591564	0.002461113485953677	761.7597518197208	9.603021175081691	160.6475638306619	1.079886180477274e-11	1.331149679359484	0.246420962025036	150.7981216935552	151.0445426555802	0.2590097367477235	148.8842630781882	8.812385349249977	457.2373285045782	1.178079855890246e-11	1.449613178614813	0.3890401981511803	448.035902957177	448.4249431553282	0.6682388029970557	444.3285544465732	189.8613410546888	224.2081103842822	-3.932213998858458e-10	1.020406957486249	-0.004071323129126895	34.35084065272249	34.34676932959336	0.02153391408085677	209.5884504655506	5.760483078220346	12.9136876782103	-7.058309839380605e-10	1.058540363264993	0.05105060451215924	7.102153995477794	7.153204599989953	0.0292262669059642	12.91368750668924	508.8696046486643	586.6834967276922	7.638297216949752e-10	1.119843686136129	-0.1364187398273807	77.95031081885526	77.81389207902788	0.04774612937920095	555.8310580695058	398.0709389743169	405.3120867379623	2.479419475287514e-09	0.7894864932161463	-0.4322557804830198	7.673403544128475	7.241147763645455	0.003369234175598374	349.4711219286875	50.62337230750383	50.88514569481681	1.232923901861582e-09	0.5933799699520573	0.007015517365734693	0.2547578699472468	0.2617733873129815	0.0006776633504765058	13.03637420695333	97.11809463414615	97.44299936887205	3.015331914713038e-09	0.6103339347703303	0.03147880596507678	0.2934259287608253	0.3249047347259021	0.0007805215126108425	33.30546700783864	263.4053770769481	264.3390604528473	9.413208379438487e-09	0.682971487156154	0.3179966320193294	0.6156867438799275	0.9336833758992569	0.001419557967333241	143.4984292351147	11.7125033258523	17.39594115457669	1.006394967362212e-11	0.9168154828494319	-0.0934140113707653	5.77685184009515	5.683437828724385	0.009384617550731408	13.2942569587306	2.672342133015433	3.119505904821871	-1.454589920735216e-12	0.7761348083702536	0.004362452479624217	0.4428013193268134	0.4471637718064376	0.003024825012801457	2.574274989386928	2.421381274014238	2.98974368797344	8.295608124042619e-10	0.8379374613518467	0.007527429017553855	0.5608349849416477	0.5683624139592016	0.004978812580680309	2.118346784256478	0.7462360721289798	1.297059800377574	-3.255699355941832e-09	0.983469665360317	-0.003220172020819475	0.554043900269414	0.5508237282485945	0.01601690548447633	1.291956338333852	74.58263062508905	76.27404191893334	5.803260233472329e-10	0.7296215940215837	0.2980308908460173	1.393380402998256	1.691411293844273	0.002075499306021719	55.54835343169198	15.30935684168441	18.05009639562013	4.586249782723151e-12	0.7847034334797113	-0.02612910733120196	2.766868661266915	2.740739553935713	0.003241605073128834	8.927725603524165	8.862143101009433	13.45828397016828	-3.587232247359573e-11	0.932827429953059	0.06587462440615828	4.530266244752688	4.596140869158845	0.01067129381812732	9.520233663904019
0.04	148.9968922185102	150.8483103929696	1.083189093975534e-12	0.8342231288571816	-0.1847726227894641	2.036190797248791	1.851418174459327	0.004832154281170488	150.848310393426	534.200563559211	538.3944417095158	1.110223024625157e-16	0.884554457474732	-0.1854346278266095	4.37931277813146	4.193878150304851	0.007242948510111581	538.3944417095159	5.681896847322739	37.15600374666963	1.249000902703301e-16	1.216981762035153	0.06609011940868625	31.4080167799382	31.47410689934689	0.1038914824617189	37.15600374666966	5.649002769843303	44.82788889627214	-7.216449660063518e-16	1.244266733031289	0.1071094415072599	39.07177668492157	39.17888612642884	0.1292416783476296	44.82788889627193	2.457048214773705	6.276523604312592	-1.179611963664229e-16	1.066271278413806	0.001689586235702376	3.817785803303184	3.819475389538886	0.03109284182974173	6.276523604312578	4.444811885839367	19.23334624430833	-4.686154242428131e-12	1.156884948250952	0.0006949049660717019	14.78783945350289	14.78853435846896	0.06422493645502808	19.16419021405491	90.40316545298728	106.2726732089118	-5.515998324767679e-09	1.107291839496456	-0.07122039611780742	15.94072815204228	15.86950775592447	0.0431816613740823	101.8947170412397	139.3413725938182	158.4937689231124	-1.501906377043838e-10	1.112813276259177	-0.03316339789534457	19.18555972718962	19.15239632929428	0.04513318778764735	144.2054999139816	16.57464512709555	27.20736227195764	1.249000902703301e-16	0.9641334179332978	0.3896118710971636	10.24310527376492	10.63271714486209	0.0137170125081969	27.20736227195773	7.500563832083364	16.78665056034816	-4.163336342344337e-17	1.048487609134001	0.1636238460260054	9.122462882238793	9.286086728264799	0.02696550930859064	16.78665056034815	1.458379278066742	75.09215489886374	4.218847493575595e-15	1.448201613624198	0.05984088520499643	73.573934735592	73.633775620797	0.6607348085758885	75.09215489886421	5.844848356802755	37.58365435466273	-9.71445146547012e-17	1.227128787836706	0.2445844133653226	31.49422158449465	31.73880599785997	0.1126793261094078	34.65896053329353	3.880458807411324	225.9934965676701	2.55351295663786e-15	1.447928204782474	-0.02008747784334386	222.1331252381021	222.1130377602587	0.659291115549512	224.8585078410021	5.792521013455237	256.2967358898687	-2.331468351712829e-15	1.394585924017417	-0.5746395040908899	251.0788543805043	250.5042148764134	0.4302654633655509	230.5890643842099	0.3087903000194807	22.08553506353893	2.293498724270648e-12	1.455336571417897	-0.01980816565444447	21.79655292917389	21.77674476351945	0.6995482571881853	22.08553506361039	5.651308863861738	83.00829558718944	3.058664432842306e-14	1.305159403918848	-0.03574507873659877	77.39273180206429	77.35698672332769	0.2103801841509295	76.67550652569442	5.999585900051839	72.08996626319583	2.967071033310731e-14	1.285419847282495	0.004727465306188686	66.0856528978378	66.09038036314399	0.1796436371045723	66.41266929160078	0.9855887769031304	5.658041860905448	6.938893903907228e-16	1.217616504560086	0.05479975879065654	4.617653325211662	4.672453084002318	0.1044205338447474	5.658041860905479	4.252890358098018	4.39274669868148	1.948030625698038e-11	0.7673286061075224	-0.007330371105023915	0.1471867116884856	0.1398563405834617	0.00281699012067332	4.392746699699319	410.2191204870678	411.0063528592258	4.409472786903734e-11	0.5812455349830133	0.4753795428395493	0.3118528293184825	0.7872323721580318	0.0006121555536841501	411.0063528816892	941.6375696636311	945.0463411995327	5.16140463702186e-11	0.7523457089720099	0.8663391812195956	2.542432354681976	3.408771535901572	0.002495350272884463	758.4832447677368	9.583636812154035	161.6487008497242	-1.165734175856414e-15	1.33199381482131	0.2450236842739806	151.8200403532962	152.0650640375702	0.260764976667588	149.827682109515	8.790001338079467	461.4021810917141	-9.103828801926284e-15	1.450775574022381	0.3902951425619807	452.2218846110726	452.6121797536346	0.6744821316037682	448.3969927347741	191.9455676806647	226.3187487618302	1.951172834413484e-10	1.020416491109458	0.01971672196426544	34.35346435920121	34.37318108116548	0.02153555883448762	211.5617493777925	5.767256335685236	12.94400578160626	-7.221968439941051e-10	1.058959191415531	0.05073406176228366	7.126015384158739	7.176749445921023	0.02932445955495214	12.9440056061082	509.759738859292	587.4443076337425	2.488564909697288e-13	1.119663562975186	-0.1534261393963923	77.83799491384681	77.68456877445043	0.04767733363386598	556.5416420317938	398.8104894305461	405.9428238461886	2.519268710310385e-09	0.789070069065425	-0.5153180164072477	7.647652432049761	7.132334415642513	0.003357927390235619	349.9511911263531	50.19982541214981	50.46012699123823	1.290592875624608e-09	0.5934131268385885	0.005473089168021743	0.2548284899203971	0.2603015790884189	0.0006778512016609482	12.9377663181428	95.79142233148441	96.11337981389092	3.036702347913867e-09	0.6104924385406383	0.02814472797531937	0.2938127544311871	0.3219574824065065	0.0007815504801551307	32.91541918612728	259.9692194227439	260.8904883144942	8.422077368841485e-09	0.6843923448430107	0.2983929029421758	0.6228759888080551	0.9212688917502309	0.001436133847873595	142.3275918488931	11.72390674648411	17.39573109378997	9.582824117559952e-12	0.9165158386113272	-0.09115122053075742	5.762975567836607	5.67182434730585	0.009362075254030563	13.29099986214837	2.673471875220384	3.121097317775711	-1.922278308752468e-12	0.7761961064088253	0.004604741903334254	0.4430207006519928	0.447625442555327	0.003026323631009626	2.575683532358806	2.418332310823451	2.987207072038063	8.044571883636387e-10	0.8380703245755794	0.007439698862544968	0.5614350623520665	0.5688747612146114	0.004984139767893293	2.116882278669187	0.7475816270000425	1.297547822862099	-3.917641024087093e-09	0.9832826984490169	-0.003248047419183278	0.5532142432812395	0.5499661958620562	0.0159929208551759	1.292440472260731	73.95852911085436	75.63342026410177	1.120368020579576e-09	0.730470412454558	0.2718775238049949	1.403013629442432	1.674891153247427	0.002089848406064044	55.13841707970353	15.28852743856507	18.02321851267249	2.241332119901074e-13	0.7846370003386333	-0.03069368175405859	2.765384755861483	2.734691074107424	0.003239866560796236	8.91210071017205	8.859727106618825	13.46513670875422	-3.977335821803152e-11	0.9331336950062548	0.06399835662905974	4.541411245506337	4.605409602135397	0.01069754648656225	9.528201449211684
0.042	151.351615694601	153.1913653424309	-1.345027977883717e-10	0.8333521773488969	-0.1822140302925805	2.021963678122409	1.839749647829829	0.004798391416370117	153.1913652857536	534.1468380590179	538.3197862166277	-1.330086041306799e-10	0.8839420220376204	-0.1848707918203305	4.357818949430105	4.172948157609775	0.007207399851576281	538.3197861362065	5.678474520628486	37.26244791002789	1.930927640003688e-12	1.217418615100681	0.06596686256424561	31.51800652683515	31.5839733893994	0.1042553067025417	37.26244791061163	5.640590189391813	45.03999453144426	4.069439230036664e-12	1.244972670261825	0.1062935189958607	39.29311082305658	39.39940434205244	0.1299738077237486	45.03999453267451	2.458908769182787	6.279706812844737	-1.8851309402379e-12	1.066301924151033	0.002075218476506696	3.818722825185443	3.82079804366195	0.03110047313088777	6.279706812613268	4.447730289288219	19.23720960651773	2.553138256367049e-12	1.156891666447488	0.0008446848517061412	14.78863463237781	14.78947931722951	0.06422838998945903	19.16804049150534	89.93627733986054	105.7549198847742	-5.537215075346325e-09	1.106902476992068	-0.07247414513318812	15.8911166900468	15.81864254491361	0.04304726943591431	101.395161403989	137.9783551379624	157.107195578829	-1.174733643694026e-10	1.112657911596163	-0.03287196588846535	19.1617124067551	19.12884044086664	0.04507708801225857	142.9397750121969	16.57394458673847	27.28909410726413	3.955370753150333e-12	0.965149369482255	0.3882675583666003	10.32688196215906	10.71514952052566	0.01382920171760989	27.28909411021779	7.497843976754143	16.8544876282566	3.770463108399014e-12	1.04945464716992	0.163252964432235	9.193390687070224	9.356643651502459	0.02717516808233513	16.85448762953216	1.4545051021705	75.72483787843774	4.069744541368436e-12	1.449278411661602	0.05983684501654819	74.21049593125069	74.27033277626724	0.6664514817601067	75.72483787889091	5.833487273770628	38.01729176161991	4.140604525915137e-12	1.228880480277544	0.2450104403809426	31.93879404746834	32.18380448784928	0.1142699075879905	35.06763567357898	3.885554378413579	225.7955546871682	-1.973199381666291e-12	1.447813128748789	-0.01871200410553289	221.9287123128601	221.9100003087546	0.6586844179875385	224.6613793391986	5.854542023949121	252.4842807147812	-2.125111198125751e-11	1.392636231248966	-0.5630112992357866	247.1927499900679	246.6297386908321	0.4236059758098841	227.0840865497009	0.3111027060031758	21.87028864579917	-1.308397834520747e-11	1.454080003165408	-0.01934428334106763	21.57853022313707	21.559185939796	0.6925509395604343	21.8702886453915	5.660849843747704	82.9028314654111	-3.581274166108983e-12	1.304970377422925	-0.03378749359282569	77.27576911525622	77.2419816216634	0.2100622391576917	76.5761802485798	6.004682568031469	72.1119590343464	-1.850242181689055e-12	1.285449235338353	0.006082078615002053	66.10119438769992	66.10727646631493	0.179685884243587	66.43320083082952	0.9812878537499187	5.745281239078026	1.268166127665893e-11	1.220083310537076	0.0542812857015556	4.709712099626552	4.763993385328107	0.1065022895965297	5.745281239638831	4.239596243038085	4.37926213481789	9.544601220490279e-12	0.7670506690750122	-0.007190382646547681	0.1468562744263524	0.1396658917798047	0.002810665918629173	4.379262135316592	409.391630193971	410.1775045904041	2.626159290031183e-10	0.5830994743520104	0.4691301885782754	0.3167442078548199	0.7858743964330953	0.000621757148586252	410.1775047241896	936.4170589007927	939.8561024606595	2.343915062041901e-10	0.7540414096598715	0.8614630697845287	2.577580490082255	3.439043559866784	0.002529847516872469	755.2530981153429	9.563969454439729	162.6502550585486	4.254208096909906e-12	1.332832954144115	0.24351195469464	152.8427736494143	153.0862856041089	0.262521615800859	150.7715569883732	8.76725975512263	465.61870328916	3.475997267798903e-12	1.451941539719837	0.3914316366090378	456.4600118974284	456.8514435340374	0.6808032346361166	452.5160418757152	193.8685228975757	228.2774671414291	2.239843033269295e-10	1.020456651228593	0.0444253978584209	34.36451884599502	34.40894424385344	0.02154248869018555	213.3939629713759	5.772042767292466	12.97223783803718	-6.739015456780351e-10	1.059375334624452	0.05039194817724684	7.149803122567473	7.20019507074472	0.02942234912370347	12.97223767427516	510.8236825502268	588.3673312010513	2.37173780615052e-10	1.119463417739706	-0.1697352656211992	77.71338391644574	77.54364865082454	0.0476010068977506	557.404734349381	399.7702654224917	406.7953117617415	2.449700053919202e-09	0.7885832464103593	-0.592610197141532	7.617656536391285	7.025046339249753	0.003344756807429825	350.6112454285107	49.88747536788823	50.14643674209463	1.298451811349022e-09	0.5934384777631845	0.00407887738637216	0.2548824968200288	0.258961374206401	0.0006779948615861974	12.86514068274408	94.65795568253405	94.97713922516439	3.154801198057555e-09	0.6106337810231545	0.02502543038659755	0.2941581122437485	0.319183542630346	0.0007824691419904728	32.58290671115983	256.8005732813127	257.7098240643803	6.53282455909121e-09	0.6857245951114351	0.2795592448461879	0.6296915382213724	0.9092507830675602	0.001451848117455652	141.2349271115109	11.73275086243226	17.39281260374107	7.40008401778347e-12	0.9162226962862816	-0.08937080311662125	5.749432544425432	5.660061741308811	0.009340074327104873	13.28573751976308	2.674524468819986	3.122607654006397	-2.483891564653007e-12	0.7762606056708964	0.00483153007295732	0.4432516551134535	0.4480831851864108	0.003027901306597644	2.577030211561742	2.416062255405011	2.985485861210577	7.644943393614323e-10	0.8382020331973258	0.007393050940313774	0.5620305548652528	0.5694236058055665	0.00498942625268108	2.115992035381143	0.7489742666508344	1.298100946772076	-4.190635560785694e-09	0.9830947399356068	-0.003254755882165333	0.5523814360034073	0.549126680121242	0.01596884515386534	1.292989451818534	73.42260432423882	75.08063734088347	1.235693658507842e-09	0.7312420203126636	0.2462054808300997	1.411827535814546	1.658033016644646	0.002102977094051403	54.78629222235651	15.26550032945303	17.99348142057591	2.077241156861476e-12	0.7845593417979162	-0.03567001904903213	2.763651110171914	2.727981091122881	0.003237835458004482	8.894674600112474	8.854716578947572	13.46861826147978	-2.816239602632109e-11	0.9334299918410183	0.06168216116569998	4.552219521366509	4.613901682532209	0.01072300598080386	9.533680639842624
0.044	153.6414581445701	155.4699806579889	2.04508632251077e-12	0.8324937072008503	-0.1795146047834668	2.00803711820231	1.828522513418844	0.004765341818940049	155.4699806588507	534.0902667518607	538.2424430023975	3.108624468950438e-15	0.8833314350027499	-0.1843183176062334	4.336494568143089	4.152176250536856	0.007172131442239748	538.2424430023993	5.674784707113654	37.36868325167524	5.551115123125783e-17	1.217854438203422	0.06577788666665003	31.62812065789494	31.69389854456158	0.1046195423814749	37.36868325167526	5.631914145216376	45.25122287167491	1.110223024625157e-16	1.245672950760849	0.1053988583652053	39.51390986809333	39.61930872645853	0.1307041671181581	45.25122287167495	2.460808750727956	6.283135196374639	-3.95516952522712e-16	1.06633894035896	0.002471509156587339	3.819854936490096	3.822326445646683	0.03110969328087596	6.28313519637459	4.450685181680978	19.24119477853604	-1.064334731459837e-11	1.156899490373878	0.0009488553864184428	14.78956074146864	14.79050959685506	0.06423241216576792	19.17201226887942	89.49803308857194	105.2650965867345	-4.258530694745133e-09	1.10650629129204	-0.07373070863310688	15.84079420679562	15.76706349816251	0.04291095142016689	100.9223565915756	136.6263055037772	155.731898416326	-1.215614831018286e-10	1.112504036144327	-0.03252995402497471	19.13812286657385	19.10559291254888	0.04502159465360946	141.6844200396049	16.57268075864687	27.37058130227896	-6.938893903907228e-18	0.9661623099242479	0.3868095557915205	10.41109098784058	10.7979005436321	0.01394196988973196	27.37058130227896	7.494919575625942	16.92245482688535	1.457167719820518e-16	1.050419313081439	0.162841925355703	9.264693325903705	9.427535251259409	0.02738593484521611	16.9224548268854	1.450584077134436	76.36271697215365	2.05391259555654e-14	1.450354803289026	0.0598118757855441	74.85232101923367	74.91213289501921	0.6722154276217991	76.36271697215594	5.821851286564149	38.45761525461458	1.110223024625157e-16	1.2306350311533	0.2453826943691961	32.39038127368124	32.63576396805043	0.1158855863306058	35.48265432035244	3.890071098862879	225.6106392506658	2.886579864025407e-15	1.447705713699923	-0.01750940179743824	221.7380775536004	221.7205681518029	0.6581186140221904	224.4772241398992	5.918016407910844	248.8130454976032	1.77635683940025e-15	1.390727191094255	-0.5509265397953745	243.4459556294877	242.8950290896923	0.4171852192086638	223.7095574350573	0.3133227830397678	21.66220452431698	7.810418978237976e-13	1.452853135585136	-0.0188831979468375	21.36776493922405	21.34888174127721	0.6857865448638866	21.66220452434131	5.670371373262324	82.80415963658821	-2.11219930434936e-14	1.304792060915119	-0.0318071206710939	77.16559538399697	77.13378826332588	0.209762748891213	76.48323979818315	6.009646781768208	72.13768753958726	-3.719247132494274e-15	1.285485954675324	0.007422692363845592	66.1206180654552	66.12804075781905	0.1797386845105875	66.45724164121903	0.9769017002897241	5.833309515003041	-1.387778780781446e-16	1.222525949016116	0.05373106645292055	4.802676748260397	4.856407814713317	0.1086045301839801	5.833309515003035	4.226532654583483	4.366023403205815	1.68869779271219e-11	0.7667782449725253	-0.007042355052001717	0.1465331036743333	0.1394907486223315	0.002804480789514697	4.366023404088153	408.5989564646499	409.3837891831821	5.474798392413049e-11	0.5849294784957449	0.4631886088027116	0.3216441097294435	0.7848327185321551	0.000631375474485726	409.3837892110726	931.2688134374181	934.7390773652645	8.408151952465914e-11	0.755728179208233	0.8572441680400661	2.613019759806328	3.470263927846394	0.002564630503807771	752.0592879704986	9.544004771942685	163.6516312570839	9.436895709313831e-16	1.333666693209951	0.2418789426405991	153.8657475425006	154.1076264851412	0.2642786681817005	151.7153268658257	8.744107964780072	469.8861093681832	-4.218847493575595e-15	1.453110685882267	0.3924216312524037	460.7495797721508	461.1420014034031	0.6872010605314514	456.6849381739269	195.6255754017564	230.0794274749831	1.064621391044795e-09	1.020528102499679	0.06965674558965106	34.38419532763715	34.45385207322681	0.02155482351684609	215.0806120285949	5.774784835267084	12.99835636583253	-6.404530517034601e-10	1.059788697446097	0.05006107214707078	7.173510458418379	7.22357153056545	0.02951990782570418	12.99835621019869	512.0497038807099	589.4418898999211	1.257799420173455e-11	1.119244298808227	-0.1850024185841896	77.57718843779536	77.39218601921117	0.04751758443443786	558.4102602835374	400.9354469276253	407.8549262391704	2.401266546714353e-09	0.7880310053497517	-0.6642916554074897	7.583770966952624	6.919479311545135	0.003329878348613501	351.439195175317	49.6772082132354	49.93494537186351	1.352531066312057e-09	0.5934567589958862	0.002815709184303213	0.2549214494438073	0.2577371586281106	0.0006780984766994226	12.81648213564618	93.70438120258996	94.02096392139073	3.136966839067945e-09	0.6107590880218619	0.02211810328810321	0.2944646155126729	0.3165827188007762	0.0007832844496086216	32.30444881013685	253.8775789218105	254.7752297181978	4.208904447189354e-09	0.6869717804706099	0.261512717258063	0.6361380791292196	0.8976507963872826	0.001466711582681174	140.2153799687278	11.73956681826019	17.38772995031311	6.291359794241558e-12	0.9159346817466978	-0.08799418594907985	5.736157318001997	5.648163132052916	0.009318508442029092	13.27887296747166	2.67549786284286	3.124042491791146	-2.327395220991235e-12	0.7763281501177582	0.005050987610402511	0.4434936413378833	0.4485446289482858	0.003029554341384265	2.578319383437761	2.414593744534361	2.984552800742451	7.005579415186869e-10	0.8383328241113731	0.007336536814707128	0.5626225193933836	0.5699590562080907	0.004994681417781525	2.115657606183997	0.7504190946621261	1.298700713473084	-4.468587840034122e-09	0.9829062615806969	-0.003265963117966884	0.5515475819289245	0.5482816188109576	0.01594473919061524	1.293584882049704	72.97228189008574	74.61309914978652	1.336407623453439e-09	0.7319378268085106	0.2209948926464176	1.419822367054371	1.640817259700789	0.00211488573483199	54.4905362280585	15.24065328187791	17.9614097474701	7.842511362543547e-14	0.7844697143309616	-0.04089514352282478	2.761651609115014	2.720756465592189	0.003235492884661371	8.875683016106029	8.847598709534733	13.46916440693622	-2.79920947532375e-11	0.933714368785921	0.05894859009951765	4.56261710730197	4.621565697401488	0.01074749807211198	9.53695800189538
0.04600000000000001	155.8591867117856	157.6768387964971	7.427558568195991e-12	0.8316481826631738	-0.1767616587703869	1.994413743481822	1.817652084711435	0.004733011720715193	157.6768387996269	534.0294526203869	538.1610064228862	1.596706100670531e-10	0.8827226500628236	-0.1837827714958346	4.315336573995151	4.131553802499317	0.00713713822071056	538.161006519428	5.670814219169844	37.47457686653726	2.832234446970006e-12	1.218288782009925	0.06551897930831829	31.7382436680591	31.80376264736742	0.1049838074307221	37.47457686739349	5.622972222527693	45.46137877106769	2.341821181417458e-12	1.246367046744736	0.1044235811044685	39.73398296743552	39.83840654853999	0.1314321252283693	45.46137877177566	2.462741168573935	6.286804251552603	-2.970471091323645e-12	1.066382481108708	0.002876058088380571	3.821187024890287	3.824063082978668	0.03112054208593321	6.286804251187869	4.453745383218549	19.24537158373528	1.025249329877909e-12	1.156908164440544	0.001038652080118747	14.79058754843662	14.79162620051674	0.06423687168214805	19.17617509839327	89.08749452080606	104.80240635865	-5.035812600251433e-09	1.106103523894417	-0.07488712668935311	15.78979896453333	15.71491183784398	0.0427728109750093	100.4755373402235	135.2859269135188	154.3685509122518	-1.517639902637313e-10	1.112351766261607	-0.0321840343564798	19.11480803308952	19.08262399873304	0.04496674753041634	140.4400489371339	16.57085489611136	27.45179954402976	1.173394714726328e-12	0.9671719337088399	0.3852385641972954	10.4957060837211	10.8809446479184	0.01405528184909923	27.45179954490599	7.491795331629636	16.99054003817631	4.249933738265099e-13	1.051381367679477	0.1623916055242531	9.336353101022421	9.498744706546674	0.02759775728373515	16.99054003832008	1.446585067316066	77.005476621131	1.671218718968248e-12	1.451430272923762	0.05975164504553126	75.49913990876939	75.55889155381493	0.6780242205957856	77.00547662131709	5.809936724492323	38.90463433354685	-2.578770530448082e-13	1.232392044712039	0.2456984175810819	32.84899919147345	33.09469760905453	0.1175264193253152	35.90402702431228	3.894178215635327	225.437394386787	1.267563831675034e-11	1.447605088287049	-0.01642507378408382	221.5596412449357	221.5432161711516	0.6575890150582001	224.3046917688494	5.98300499030447	245.2815703986211	-8.110290217189231e-12	1.38886036790457	-0.5383771878417184	239.8369425961583	239.2985654083166	0.4110005738751923	220.4640648693421	0.3155977162281158	21.46140233955501	-2.068567539481592e-12	1.451656648006193	-0.01839691521773855	21.16420153854464	21.1458046233269	0.6792532906087159	21.46140233949056	5.679825762125881	82.71224793526183	8.597844658453369e-13	1.304624545463225	-0.02981604193053124	77.06223821506647	77.03242217313594	0.2094817883962594	76.39665569369208	6.014446589906646	72.16706196767672	2.124384002044621e-12	1.285529905760182	0.008740704320968115	66.1438746734491	66.15261537777008	0.1798019040062502	66.48470817080853	0.9724344494109882	5.922056846660387	4.665490216382295e-12	1.224942991521654	0.05314952063593747	4.896472876613461	4.949622397249398	0.1107255732994783	5.922056846866703	4.213532154068196	4.352858427207879	1.1549469713934e-11	0.7665115519059212	-0.006891139899238876	0.1462174130389226	0.1393262731396838	0.002798438821520854	4.352858427811334	407.8370852723132	408.6211885687128	-1.522550974186743e-10	0.586736759290688	0.4575492096581691	0.3265540867414217	0.7841032963995908	0.0006410135775066685	408.6211884911489	926.1796865855933	929.6821025981594	-9.771872200303733e-11	0.7574072859376959	0.8536398014381368	2.648776211127965	3.502416012566102	0.002599724798607204	748.8925026129766	9.523752179134494	164.6522343006554	1.101452262730618e-12	1.334494614396504	0.24012470057217	154.8883574209487	155.1284821215208	0.2660350953336958	152.6584303722995	8.720536437561064	474.2033742717827	-7.849276784099857e-13	1.454282553519731	0.3932547454163965	465.0895830888052	465.4828378342216	0.6936741101290003	460.9026837176166	197.2137303189681	231.7212595865187	1.153649481500096e-09	1.02063122219451	0.09491666871559976	34.41261259883508	34.50752926755068	0.02157263778469983	216.618572375059	5.775742437897418	13.02248942459114	-5.813730885595447e-10	1.060198911656511	0.04963214070749156	7.197114845986231	7.246746986693723	0.02961704288242769	13.02248928331407	513.422983574145	590.6541798838821	1.333841925799106e-10	1.119007594509665	-0.1991343013630945	77.43033061110019	77.2311963097371	0.04742763106901728	559.5452061114996	402.2913368112874	409.1072937112008	2.353485073491868e-09	0.7874182699174137	-0.7303913428560304	7.546348242769518	6.815956899913488	0.003313446797667873	352.4231422652473	49.56046907347128	49.81710281618412	1.348066894224509e-09	0.5934686823451196	0.001686884596595433	0.2549468581162506	0.2566337427128461	0.0006781660645078096	12.7898783510662	92.91851515008975	93.23265627620326	3.28960100826059e-09	0.6108694523731684	0.01940630272924283	0.2947348233842683	0.3141411261135111	0.0007840032104132568	32.07679981187187	251.1799442693365	252.0664497551664	2.324640036022174e-09	0.6881376465932006	0.2442827498014082	0.6422227360284579	0.8865054858298661	0.001480740670144339	139.2640438998297	11.74476525448464	17.3809430095484	6.757872039742097e-12	0.9156506135705972	-0.08691616082037366	5.723093915884126	5.636177755063753	0.009297286670001507	13.2707463329964	2.676404913001911	3.125405898428248	2.286192068989834e-13	0.7763985814177347	0.005254876060727173	0.4437461093656089	0.4490009854263361	0.003031278978533852	2.579554153585214	2.41384194172347	2.984374796788459	6.345607581059731e-10	0.8384629738771083	0.007320657842141779	0.5632121972228473	0.5705328550649891	0.004999916282714546	2.115856487072416	0.7518792055336313	1.299333031316007	-4.471326031652012e-09	0.9827176216578125	-0.003260445248721794	0.5507142710310977	0.5474538257823759	0.01592064893010848	1.294212740035687	72.60458416433782	74.22811819331275	1.617223008287816e-09	0.732559494374303	0.1965309483236345	1.427003080651287	1.623534028974922	0.002125581712796853	54.24960011164279	15.21444722061581	17.92746679919042	-2.517994493467235e-12	0.7843675385710923	-0.04635433748273439	2.759373916057344	2.71301957857461	0.003232824387426886	8.855337147012234	8.838676049573461	13.46716347195792	-2.95745268552583e-11	0.933985170654639	0.05594705836437229	4.572540364020081	4.628487422384453	0.01077087285459729	9.538290327735334
0.04800000000000001	158.0051562958763	159.8123568457175	2.15100159906001e-12	0.8308159993923253	-0.173894459041282	1.981095008882435	1.807200549841153	0.004701404574419691	159.8123568466239	533.96314222135	538.0742143136806	9.992007221626409e-16	0.8821156020920091	-0.1832692107241054	4.294341303054654	4.111072092330549	0.007102414127209582	538.0742143136812	5.66654775013818	37.57998479744434	-1.665334536937735e-16	1.218721169259319	0.06518570481985853	31.8482513424863	31.91343704730615	0.105347690972255	37.57998479744429	5.613761466389857	45.67025920062338	-5.551115123125783e-17	1.247054418895701	0.1033659117302688	39.95313182250325	40.05649773423352	0.1321570261220583	45.67025920062337	2.464695649836075	6.290706427208675	-5.551115123125783e-17	1.066432671486697	0.003287649125591509	3.822723128247008	3.8260107773726	0.03113305243123947	6.290706427208668	4.457245348745937	19.24998974985456	-9.502704179098487e-12	1.156917359910084	0.001068245968829989	14.79167615513979	14.79274440110862	0.06424159960041871	19.1807777597584	88.70341093906694	104.3655979607553	-3.869908726805704e-09	1.105694580719896	-0.07600261124691127	15.73818963293527	15.66218702168836	0.04263300703007314	100.0535068807583	133.9572500059687	153.0172989471901	-1.206875155368436e-10	1.112201324902938	-0.03175210800605261	19.09180104922743	19.06004894122138	0.04491262460995742	139.2067983219036	16.56846610375382	27.53272126629332	6.938893903907228e-17	0.968177934546542	0.3835551097838153	10.58070005275568	10.96425516253949	0.01416910117490022	27.53272126629337	7.488478126713559	17.05873411136036	-6.938893903907228e-18	1.05234057926539	0.1619036768117577	9.408352307835038	9.570255984646796	0.02781058306407313	17.05873411136036	1.442522764383754	77.65280592699149	-4.662936703425657e-15	1.45250422255522	0.05966132302746697	76.15062183958027	76.21028316260774	0.6838748902710169	77.65280592699096	5.79774039364055	39.35835078446007	8.049116928532385e-16	1.234151107560402	0.2459550738078796	33.31465531701164	33.56061039081952	0.1191924334632926	36.33175704847419	3.897664659016213	225.2738737799533	4.884981308350689e-15	1.447510331870589	-0.01553441554834619	221.3917435364854	221.3762091209371	0.6570906946596384	224.1418441928681	6.049229457385335	241.8878189738122	1.665334536937735e-15	1.387037234252079	-0.525443528020006	236.3640330444469	235.8385895164269	0.4050491645413372	217.3456775074003	0.3177847874036526	21.26768416674008	-2.002842336423782e-13	1.450491362641901	-0.01791147204684294	20.96781085138327	20.94989937933643	0.672950240609106	21.26768416673384	5.68916548292198	82.62702704646817	-1.174060848541103e-14	1.304467858223046	-0.02782578827666678	76.96568735182287	76.93786156354619	0.2092193297917347	76.31636354609886	6.019034705229405	72.19994451140036	1.232347557333924e-14	1.285580932821824	0.01002402913270106	66.17088577703827	66.18090980617096	0.1798753295181153	66.51547214523123	0.9678904647189286	6.011450270212922	4.440892098500626e-16	1.227333042395983	0.05253761186678202	4.991022193627211	5.043559805493993	0.1128636485212208	6.011450270212942	4.200723289419628	4.339899297949622	1.475022881614052e-11	0.7662507736445474	-0.006733365977360572	0.1459093745073553	0.1391760085299947	0.002792543306292221	4.339899298720316	407.1023354103402	407.8860135607876	6.481892800280775e-11	0.5885224700984233	0.452202461275039	0.3314756891723521	0.7836781504473911	0.0006506745007944372	407.8860135938086	921.1380101229556	924.6735084899568	7.995959450113332e-11	0.7590798905915218	0.8506234275640597	2.684874939437083	3.535498367001143	0.002635155031931232	745.744477986782	9.503210621837299	165.6514376207491	1.110223024625157e-16	1.335316296903227	0.2382465545276625	155.9099804443841	156.1482269989118	0.2677898274708319	153.6002765881366	8.696483739000335	478.5691447983447	-3.996802888650564e-15	1.45545663061269	0.393897433817899	469.4787636255264	469.8726610593444	0.7002205068097969	465.1679602192775	198.6302683415009	233.2006391858173	1.803655003129734e-09	1.020766211753173	0.1205229694902312	34.44984787482619	34.57037084431642	0.0215959798985676	218.00569259598	5.774884031106208	13.04472466402448	-5.244168224671775e-10	1.060605734508111	0.04923991376752876	7.220600719150744	7.269840632918273	0.02971369023730943	13.04472453658812	514.9315068515219	591.9925811967422	1.349403366823765e-10	1.118754458754645	-0.2125113312752278	77.27358567649546	77.06107434522023	0.04733162165162619	560.7986118584193	403.8235334132706	410.5382821018829	2.292475903553637e-09	0.7867498981090103	-0.7909874867306288	7.50573617534293	6.714748688612302	0.003295614871492158	353.5513794072123	49.5293666490754	49.78500643876479	1.389614229241332e-09	0.5934749232668676	0.0006796311945930672	0.2549601584947935	0.2556397896893866	0.0006782014439019292	12.78354267357896	92.28900535921196	92.60088175273867	3.277639187837522e-09	0.6109659469299529	0.01690512448362416	0.2949712690430817	0.3118763935267058	0.000784632162749019	31.89688901945243	248.6892169553947	249.5650463000034	1.078186429026573e-09	0.6892259304416336	0.227875412697075	0.647953931911574	0.875829344608649	0.001493954800315398	138.3763001013168	11.74867271047226	17.37277585127962	4.012325194313604e-12	0.915369624300829	-0.08609813552357484	5.710201276330936	5.62410314080736	0.009276342305358752	13.2615969518357	2.677240431607797	3.126700144524724	-5.199486674545284e-13	0.7764717422400853	0.005451200605100555	0.4440085123118261	0.4494597129169267	0.003033071482215542	2.580736144744558	2.413830539712849	2.984922390532652	5.438122036016679e-10	0.8385927184093501	0.007291200360147603	0.5638006504596554	0.5710918508198031	0.005005140276326262	2.116568625657965	0.7533627370932222	1.299985202816677	-4.492962592250738e-09	0.9825291388736584	-0.003260443613190419	0.549882909336645	0.5466224657234545	0.01589661501929926	1.29486037134874	72.31543811829977	73.9219708866068	1.396402563025312e-09	0.7331098739809243	0.1731425292531918	1.433390239053834	1.606532768307026	0.002135095656586655	54.0612021608624	15.18712166170015	17.89202102841326	-9.605163886483581e-15	0.7842524383443281	-0.05191097416916511	2.756810340882279	2.704899366713114	0.003229820956722289	8.833808345630903	8.828297034278597	13.46291937461335	-2.014679742479153e-11	0.9342411814161791	0.05268093525216955	4.58194140508258	4.634622340334749	0.01079301752909416	9.537879602585758
0.05	160.0735965989147	161.8706933363704	-7.07516267794972e-11	0.829997531675093	-0.1709852532206745	1.968081990676402	1.797096737455728	0.004670522934192167	161.8706933065568	533.8901438836073	537.9808661652813	8.438383325426457e-11	0.8815102109155247	-0.1827823504144328	4.273504632088517	4.090722281674084	0.0070679523423187	537.9808662163024	5.661975579774835	37.68476116309881	4.349742788178901e-12	1.219151096035627	0.06477462208440758	31.95801096123957	32.02278558332398	0.1057107539948777	37.68476116441381	5.604283698674662	45.87766030964606	5.110523115803289e-12	1.247734519117504	0.1022250967481064	40.17115151422329	40.2733766109714	0.1328781919676238	45.87766031119105	2.466663447678353	6.294833236607634	-3.635251821787477e-12	1.066489603382669	0.003703482786693403	3.824466306142587	3.828169788929281	0.03114724923466973	6.294833236161273	4.46081994866977	19.25471293414259	-3.031880302373224e-13	1.156926840403995	0.001094397140456526	14.79279858833236	14.79389298547282	0.06424647443022022	19.18548510092957	88.34524779099146	103.9541225489677	-4.166065770139227e-09	1.105279570910235	-0.07711225672579974	15.68598701470203	15.60887475797623	0.04249159593756296	99.65573674013925	132.6402521651895	151.6781005398526	-1.548057793065993e-10	1.112052981973282	-0.03129370007749084	19.0691420747406	19.03784837466311	0.04485932036629022	137.9846348400151	16.56552189954467	27.61332823615614	2.8189048317806e-12	0.9691800074121613	0.3817614096698964	10.66604492694157	11.04780633661147	0.01428339041389855	27.61332823826114	7.484976839731506	17.12703036216445	1.893360468407934e-12	1.053296727030689	0.161380014575638	9.480673507857311	9.642053522432949	0.02802436063900917	17.12703036280498	1.438383635148216	78.304329687676	5.066835839784289e-12	1.453576035580552	0.05953380769854826	76.80641224482925	76.86594605252779	0.6897642524403135	78.3043296882402	5.785263275031709	39.81876339339421	1.6814327707948e-12	1.235911791028698	0.2461512444051056	33.7873488739574	34.0335001183625	0.1208836259669717	36.76584472456983	3.900664886891159	225.1184064867928	1.193178889025148e-11	1.447420414016039	-0.01479526475746138	221.2325368646591	221.2177415999016	0.6566181692577704	223.9870172344012	6.116621653094427	238.6296543396492	-2.039124424868533e-11	1.385259046019048	-0.512154476726971	233.0251871632817	232.5130326865548	0.3993274956508596	214.3523690122611	0.3200056433819433	21.08109532906332	-9.117262500524248e-12	1.449357711052875	-0.01741077481681037	20.77850046049818	20.76108968568137	0.6668744287850253	21.08109532877924	5.698343108834477	82.54838830415343	-8.07937050595342e-13	1.304321960871014	-0.0258487820803569	76.87589397739931	76.85004519531896	0.2089752403765287	76.24226201081756	6.023381508586038	72.23618976228582	1.471739397018723e-12	1.285638824402437	0.0112642954309986	66.20154395826877	66.21280825369978	0.1799586690470713	66.54939778853158	0.9632757343642097	6.101415338564602	1.303124275153777e-11	1.229694752634423	0.05189649312896107	5.086243111071432	5.138139604200393	0.115016910867362	6.101415339140866	4.187957864426504	4.326994797194696	5.856773399592896e-12	0.7659961027047533	-0.00657223694794984	0.1456091697161415	0.1390369327681917	0.002786797720149786	4.326994797500711	406.3911677846465	407.1747236546831	-7.92887977496548e-12	0.5902877670938372	0.4471452413775598	0.3364106286589894	0.7835558700365493	0.0006603616042285865	407.1747236506438	916.1324281313628	919.7019821649167	5.399236613357061e-12	0.7607471698849587	0.8482113490127327	2.721342684541169	3.569554033553901	0.002670947448405708	742.6071574435715	9.482393400214775	166.648614465644	4.080569215858532e-12	1.336131316603376	0.2362457986470017	156.9299752667822	157.1662210654292	0.2695417630219274	154.5402740228216	8.671960701114353	482.9818522199387	2.535194276731545e-12	1.456632337830066	0.3943466926774026	473.9155448261469	474.3098915188243	0.7068378991640561	469.4792381112631	199.8693619270002	234.5129479037466	2.044902885911526e-09	1.02093394310291	0.1474153306677574	34.49617064607864	34.64358597674639	0.02162501879709768	219.2376893430314	5.772315791590383	13.06509438443111	-4.630760913615362e-10	1.061009079745465	0.04881718146945867	7.243961411371274	7.292778592840732	0.02980982245668682	13.06509427190091	516.5616056783895	593.4447556785583	-1.757568535154519e-10	1.118486123411699	-0.2246251792039942	77.10777517937275	76.88315000016875	0.04723005939530053	562.1588426188096	405.5175208401396	412.1337690392829	2.330090537183693e-09	0.7860307442668208	-0.8460321028009298	7.462280301944115	6.616248199143185	0.003276534288417937	354.8122082320768	49.57679091465625	49.83153560473413	1.374641150908573e-09	0.5934761043673358	-0.0002179856011358371	0.2549626756790072	0.2547446900778713	0.000678208139685217	12.79585094201674	91.80436677200569	92.11417030047747	3.405359619290671e-09	0.6110497234440417	0.01462682937727115	0.2951766990945004	0.3098035284717716	0.0007851786126661965	31.76153372160385	246.3882264378514	247.2538671359387	4.199186554032508e-10	0.6902404937358353	0.212298673530585	0.6533420245566746	0.8656406980872595	0.001506377854602521	137.5476840080358	11.75152516461174	17.3635012528733	5.533372371413492e-12	0.9150909614163609	-0.08546788077857349	5.697443969040128	5.611976088261555	0.009255617790828116	13.25162595516159	2.678013681887187	3.127926411960412	3.226835465497402e-12	0.7765474739194668	0.005632432207412465	0.4442802978658134	0.4499127300732258	0.003034928079533428	2.581866080400324	2.414440745056186	2.986151101973271	4.65205873823038e-10	0.8387224163295744	0.00732085385185675	0.5643895030652281	0.5717103569170848	0.005010367815334187	2.117763613591107	0.7548399582239841	1.300647713886837	-4.323727868793537e-09	0.982341048673801	-0.003246772318684724	0.5490545279815376	0.5458077556628529	0.01587266726739115	1.29551830905282	72.09982053949776	73.69017267782074	1.479776828849921e-09	0.7335927288172808	0.1513351602718246	1.439016978051163	1.590352138322988	0.002143476923367063	53.92251314677552	15.15904135807086	17.85541419026174	-3.062841646972458e-12	0.7841241594488209	-0.05758319105525207	2.753956023246127	2.696372832190875	0.003226476898271232	8.811258876228544	8.816675129771346	13.45671226322724	-2.381545308183242e-11	0.9344813885032669	0.04925749317738053	4.590779640278509	4.640037133455889	0.01081383648310569	9.535913440256035
0.052	162.0670130333903	163.8543952674866	5.549838366647464e-12	0.829193075013365	-0.1679922658709071	1.955374499967226	1.787382234096319	0.004640366351755862	163.8543952698252	533.8093961158249	537.8798916266544	-4.440892098500626e-16	0.8809063803971434	-0.1823264480261573	4.252821958855683	4.070495510829526	0.007033745254388159	537.8798916266542	5.657087820664351	37.78875290487083	-1.52655665885959e-16	1.219578036980056	0.06428255689591132	32.06738252731056	32.13166508420647	0.1060725334162876	37.78875290487078	5.594541604734134	46.08337477527042	2.775557561562891e-17	1.248406796180429	0.1010008682259105	40.38783230231038	40.48883317053629	0.1335949289858529	46.08337477527043	2.468632175997712	6.299172818672425	-9.71445146547012e-17	1.066553334076267	0.004122046569420777	3.826418596105291	3.830540642674712	0.03116314909027809	6.299172818672413	4.465800193965099	19.26068208787783	-2.966599188525265e-12	1.156936014611749	0.0009970537661402868	14.79388484014659	14.79488189391273	0.06425119212099326	19.19143389296593	88.01197038991573	103.5670535908728	-3.617594834803839e-09	1.104858737642019	-0.07814536886347413	15.63322856982051	15.55508320095704	0.04234867917242102	99.28133953983388	131.335016294532	150.3511274516964	-1.540968463942249e-10	1.111906981126103	-0.03075593124609418	19.0468670884105	19.01611115716441	0.04480691943792018	136.7737187923856	16.56203340801602	27.69360660677593	-4.163336342344337e-17	0.9701778523818235	0.3798609054539663	10.75171229330595	11.13157319875991	0.01439811151697792	27.69360660677591	7.481302826715468	17.19542596740958	-2.775557561562891e-17	1.054249603879357	0.1608233706840765	9.55329977001003	9.714123140694106	0.02823903996118435	17.19542596740957	1.434172644590875	78.95965493309747	3.996802888650564e-15	1.45464504481675	0.05937006888989643	77.4661122196167	77.52548228850659	0.6956887247160615	78.95965493309792	5.772506896801166	40.28586498881813	-8.604228440844963e-16	1.237673658382974	0.2462858135505134	34.26707227846645	34.51335809201696	0.1225999697030431	37.20628474821928	3.903023192967583	224.9688782499762	1.77635683940025e-15	1.447334270043469	-0.01426446987023274	221.0801195268788	221.0658550570086	0.6561657945993464	223.838105552424	6.184895631764452	235.504458987654	1.498801083243961e-15	1.383526903946431	-0.498587358796092	229.8181507146857	229.3195633558896	0.3938317041912801	211.4816797323022	0.3221467746021596	20.9014286319566	-2.114641795003536e-12	1.448256189002126	-0.01691087918898658	20.59619273654343	20.57928185735444	0.6610233636657423	20.90142863189071	5.707309981818799	82.47618291444256	1.440514374451141e-14	1.304186748379843	-0.02389725105569946	76.79277018367947	76.76887293262376	0.208749281186009	76.17421206194273	6.027442928943681	72.27560620947675	-9.71445146547012e-15	1.285703314691467	0.012449878959567	66.23571340157349	66.24816328053306	0.1800515533994827	66.58630635223794	0.9585963787857749	6.191875770234458	1.110223024625157e-16	1.23202683749987	0.05122781233894814	5.182051579109735	5.233279391448683	0.1171834596909354	6.191875770234462	4.17534065136585	4.314251406960896	1.243329050826247e-11	0.7657476952813382	-0.00640618138910585	0.1453169369841522	0.1389107555950464	0.002781204710363049	4.314251407610531	405.7003478197837	406.4840753971358	6.565170629357908e-11	0.5920337533574419	0.4423669564605497	0.3413606208915619	0.7837275773521117	0.0006700782556454896	406.484075430581	911.1521217292648	914.7567230128229	8.617562219370711e-11	0.7624102946229668	0.8463938852785768	2.758207398279633	3.60460128355821	0.002707129482243376	739.4728123674187	9.461309950137172	167.6431243790778	1.110223024625157e-15	1.336939253412444	0.2341231522653012	157.9476912766753	158.1818144289406	0.2712897845015452	155.4778181985786	8.64690522593736	487.4395791328029	7.216449660063518e-15	1.457809051740355	0.3945672162121499	478.3981066906534	478.7926739068656	0.7135235726891629	473.8346474492612	200.9201578427736	235.6486436379545	2.308165963915698e-09	1.021136597201567	0.1762646965486919	34.55222109863227	34.72848579518096	0.02166015580121601	220.3057146170385	5.767342591201503	13.083191112387	-4.021636357265379e-10	1.061409794815367	0.04860398623740461	7.267244534948094	7.315848521185498	0.02990563547123057	13.08319101465888	518.2978966898488	594.9960797626975	4.220860883030753e-10	1.118204064980718	-0.2356850895328426	76.93386816238154	76.69818307284871	0.04712353785810603	563.612116014255	407.358905218668	413.879630916703	2.398203829967471e-09	0.7852656518413531	-0.8955964834139597	7.416322181448955	6.520725698034995	0.003256355019944947	356.1939355632408	49.69639780796779	49.95034354046366	1.395133557291484e-09	0.5934727913808264	-0.001009882542282227	0.2549556150381457	0.2539457324958635	0.0006781893581749789	12.82534436268257	91.45318730375635	91.76111634234786	3.442118562402285e-09	0.6111219798598505	0.01257504748882229	0.2953539911026848	0.3079290385915071	0.0007856502145692263	31.66750915616655	244.2613803713502	245.1173254122243	1.56787471894404e-10	0.6911851086781036	0.197546935558042	0.6583981053160641	0.8559450408741062	0.001518035405779019	136.774027869194	11.75352157328252	17.35330783937884	2.504774165856816e-12	0.9148140654357438	-0.0850094240159327	5.684795690112254	5.599786266096321	0.009235070395170636	13.24097204806904	2.678712323766329	3.129081414646854	2.650678287974273e-12	0.7766256379640225	0.005808105464561573	0.4445609854159634	0.450369090880525	0.00303684548737622	2.582941024282347	2.415626147715235	2.987974902438401	3.718812272013317e-10	0.8388527812463692	0.00736675473873824	0.5649819999844271	0.5723487547231654	0.005015627706736343	2.119382429602131	0.7563194332630747	1.301310948688571	-4.182442975286804e-09	0.9821535865409766	-0.003238636631733377	0.5482301520572291	0.5449915154254957	0.01584883530884615	1.296176970106936	71.95136629119602	73.52674736994982	1.134262558877275e-09	0.7340134621552235	0.1314435156960757	1.443937563057721	1.575381078753797	0.002150806343778284	53.82966851875604	15.13039627025788	17.817954561829	-5.40695960227211e-14	0.7839825753497767	-0.06325076042979894	2.750809052000922	2.687558291571123	0.003222789973012996	8.787838720541767	8.804095872306551	13.44878367051074	-1.423504716879798e-11	0.9347050371396487	0.04566389595827844	4.59902390224591	4.644687798204188	0.01083325630017927	9.532555084765969
0.05400000000000001	163.9814986937285	165.7594985026927	1.104144553565334e-11	0.8284028963267147	-0.1649721044051261	1.942971913369359	1.777999808964233	0.00461093334773313	165.7594985073454	533.7199066090287	537.7702895553045	1.508738689537381e-10	0.8803040020897851	-0.1819053919495107	4.232288338225303	4.050382946275793	0.006999784684662545	537.7702896465277	5.65187902580213	37.89180548035824	1.773969859897306e-12	1.220001447890268	0.06370709879623657	32.17621935575987	32.23992645455611	0.1064325440318337	37.89180548089453	5.584541386077911	46.28719595000474	1.351502243451819e-12	1.249070699429057	0.09969369865426118	40.60296086527257	40.70265456392683	0.1343065315516118	46.28719595041333	2.470591654888756	6.303712650229744	-2.452621439275049e-12	1.066623881766993	0.004540120162176892	3.828580875178811	3.833120995340988	0.03118075914089081	6.303712649928594	4.471221289702901	19.26709326501856	-4.255207297632069e-13	1.156944677389077	0.0009613649614695117	14.79491061035419	14.79587197531566	0.06425564713462847	19.19782305972168	87.70277967566794	103.2035401962602	-3.59822732720616e-09	1.104432278572662	-0.07918520692504219	15.57994572751735	15.50076052059231	0.04220434187293015	98.92949871918277	130.0411997797557	149.03606953338	-1.28194621584754e-10	1.111763670383881	-0.03015805917944431	19.02502781280369	18.99486975362424	0.04475554349991656	135.5737745029326	16.55801681454925	27.7735482575721	-6.996486723309658e-13	0.9711711777288997	0.3778578708732905	10.83767357214956	11.21553144302285	0.01451322621175105	27.77354825704963	7.477468964239043	17.26392049768744	-9.545628176788057e-13	1.055199019780631	0.1602365700182918	9.626214963430105	9.786451533448396	0.02845457334863555	17.26392049736451	1.429885827013564	79.61834666454455	7.320810624378282e-13	1.455710559570511	0.05916694355301329	78.12929389397797	78.18846083753098	0.7016444645882713	79.61834666462606	5.759476311139037	40.75964637912259	-2.335409643450248e-12	1.239436267384677	0.2463585851529895	34.75381148283056	35.00017006798355	0.1243414144119283	37.65306982341216	3.90485136750106	224.8234057340515	9.795386723965294e-12	1.447250759736661	-0.01390789013614945	220.9324622566866	220.9185543665504	0.6557275478215204	223.6932334896672	6.253907303590485	232.5094376756185	-6.369960114938067e-12	1.381841666893483	-0.4847905208424283	226.7403208928705	226.255530372028	0.3885573298210804	208.7309863595468	0.3242998940709033	20.72865193447402	-1.617039835366541e-12	1.447186943464325	-0.01640489297098735	20.4207569333741	20.40435204040312	0.6553928490263726	20.72865193442364	5.716020175344049	82.41022513929136	5.461464613887301e-13	1.304062048185646	-0.0219836694702115	76.71618863341752	76.6942049639473	0.2085411060735465	76.11203992625137	6.031192904818163	72.31799641004926	1.491556878008282e-12	1.285774084991327	0.01357297536793128	66.27323052986316	66.28680350523109	0.1801535379163051	66.62601314239144	0.9538598939944868	6.282755108114206	2.997629922063538e-12	1.23432808989055	0.05053337310859008	5.278361841011129	5.328895214119719	0.1193613557463978	6.282755108246767	4.162743300267495	4.301539078731722	1.326176668481338e-11	0.7655057071731326	-0.006237035511565657	0.1450328139757921	0.1387957784642265	0.002775766911675758	4.301539079424645	405.0268744042176	405.8110462583851	-1.15976561687603e-10	0.5937615019253407	0.4378444105613081	0.3463274436062737	0.7841718541675817	0.000679827944675472	405.8110461993027	906.1871889471329	909.8277752557598	-5.961164895040838e-11	0.7640703863943407	0.8450890165926103	2.795497292034255	3.640586308626865	0.002743728822393005	736.3342927793632	9.439978464577553	168.634331444985	5.436762151589392e-13	1.337739693302374	0.2318815666902163	158.9624714137172	159.1943529804074	0.2730327633477019	156.4123086405972	8.621342218999674	491.9402064717203	-1.268207761029316e-12	1.458986086066851	0.3945609669964842	482.9243032857241	483.3188642527206	0.7202743267578797	478.2321203733965	201.772380236711	236.597733186046	2.435599139039013e-09	1.021376558935457	0.206645171071921	34.61870777826307	34.82535294933499	0.02170183508531754	221.2004991597854	5.760018303674947	13.09879757389016	-3.458368591502392e-10	1.061808387738323	0.04830075107838612	7.290478519136825	7.338779270215212	0.03000124627094305	13.09879748984978	520.1258159818137	596.6329451219757	-3.403525794531959e-10	1.117909649302312	-0.2456310684411364	76.75276020860315	76.50712914016201	0.04701260560264909	565.1456009811084	409.3333262129389	415.7617995511999	2.592294129355466e-09	0.7844594252766678	-0.9397232744398177	7.368196612700921	6.428473338261104	0.003235224069381288	357.6849253911449	49.88233700786193	50.13556755319112	1.371670887984067e-09	0.5934655131671821	-0.00170955902835072	0.2549401043575308	0.25323054532918	0.0006781480993130019	12.87066581803604	91.22435527358986	91.53060722895931	3.52465089059617e-09	0.6111839239214858	0.01074589356466097	0.2955060618047872	0.3062519553694482	0.0007860547270638447	31.61162767645717	242.2941545879093	243.1408974304391	1.09018294391916e-10	0.6920636045838793	0.1836081464780672	0.6631346960516873	0.8467428425297545	0.001528956324872353	136.0513227414517	11.75479474090829	17.34235421150576	3.639463730387149e-12	0.9145384430965036	-0.08467391335277764	5.672233383950251	5.587559470597474	0.009214662664083032	13.22975158652237	2.679345671073545	3.130163119860866	5.069476088914726e-12	0.776706084807812	0.005967394935826344	0.4448500538514947	0.4508174487873211	0.003038820145978267	2.583959058746665	2.417262181154068	2.990312577573548	2.953784543346938e-10	0.8389844820178026	0.007469200389314729	0.5655811960301658	0.5730503964194805	0.005020947069634376	2.121369326131377	0.7577766686018022	1.301967924731906	-3.911992410565723e-09	0.9819669174401555	-0.003219234970428525	0.5474104911005327	0.5441912561301042	0.01582513965572853	1.296829406758606	71.86372286537605	73.42545107206644	9.853572957574386e-10	0.7343778753585054	0.1135153317203136	1.448212874970077	1.56172820669039	0.002157174602502196	53.77859050849029	15.10149861897862	17.77993185400819	-1.357807963286994e-12	0.783827666634761	-0.06893676223358931	2.747369997263168	2.678433235029578	0.003218760848884073	8.763692111657917	8.79071044546871	13.43935868047227	-1.548724343214403e-11	0.934911540663062	0.04199897477246149	4.606649260231094	4.648648235003556	0.01085121825453959	9.527958099452134
0.056	165.8215379480083	167.5905088644789	2.441546964604413e-12	0.8276271768379994	-0.1619013864219958	1.930872302892606	1.76897091647061	0.004582219346744256	167.5905088655077	533.6208369819083	537.6512129261481	0	0.8797029542926653	-0.1815225147865642	4.211898459026456	4.030375944239892	0.006966061848992501	537.6512129261481	5.646344607359886	37.99376023600711	8.326672684688674e-17	1.220420770593321	0.06304635744286258	32.28436927120435	32.34741562864722	0.1067902824755681	37.99376023600713	5.574291005558727	46.488917770829	-1.665334536937735e-16	1.249725683692662	0.09830478266167766	40.8163219826086	40.91462676527028	0.135012287758221	46.48891777082896	2.472527882977106	6.308436654465846	-1.734723475976807e-16	1.066701224617732	0.004955943569697959	3.830952827919043	3.835908771488741	0.0312000768174655	6.308436654465825	4.478989856504437	19.27548375673959	-1.728062137829056e-13	1.156952081275364	0.0007065301783612149	14.79578737005679	14.79649390023515	0.06425945498204005	19.20618427407297	87.41687098644014	102.8628632041581	-3.120399050260403e-09	1.104000322626224	-0.0801688691069314	15.52616108682485	15.44599221771792	0.04205864525735787	98.59952434488757	128.7593369480782	147.7334659309369	-1.788258430224232e-10	1.111623254330099	-0.0295249501584412	19.00365393301705	18.97412898285861	0.04470526238516787	134.3852949589842	16.55349349531905	27.85315198451956	6.938893903907228e-17	0.9721597029588005	0.3757581854858116	10.9239003037147	11.29965848920051	0.01462869638644987	27.85315198451961	7.473490538622342	17.33251783976552	6.938893903907228e-18	1.056144804145892	0.159623314092504	9.699403987050678	9.859027301143183	0.02867091616342186	17.33251783976552	1.425524085504943	80.27994372896876	2.442490654175344e-15	1.456771859932351	0.05892363392121991	78.79549600954259	78.85441964346381	0.7076273297005201	80.27994372896903	5.746177195318587	41.24009435333558	-3.608224830031759e-16	1.241199176494993	0.2463697599882387	35.24754739802875	35.49391715801699	0.1261078917973524	38.10618884144819	3.906041644534092	224.6797951985883	1.110223024625157e-16	1.447168730443051	-0.01376606656145876	220.7875196206156	220.7737535540542	0.6552973580777643	223.550216503976	6.323333999226316	229.6413404388127	-8.326672684688674e-16	1.380203994350817	-0.4708469663341908	223.7888534059205	223.3180064395864	0.3834994983720156	206.0972557215059	0.3263809107392535	20.56254551405809	-2.674749310926927e-12	1.446150109231232	-0.01590153060031148	20.25206613391914	20.23616460331883	0.649978811534029	20.56254551397475	5.724425481317443	82.35028749205524	9.825473767932635e-15	1.303947620035394	-0.02012058059447195	76.64598259133227	76.62586201073781	0.2083502617950402	76.0555326479098	6.034591706749027	72.36311945832365	-1.496025525682398e-14	1.28585076591415	0.01462273946659883	66.31390501210802	66.32852775157463	0.1802641052120403	66.66829295018024	0.949074099632418	6.373976964913348	-4.996003610813204e-16	1.236597396048004	0.04981549672970732	5.375087368551222	5.42490286528093	0.1215486423421684	6.373976964913326	4.150253088292772	4.288945224583483	1.127074822360186e-11	0.7652702555632276	-0.006064756756465337	0.1447568930471754	0.1386921362907101	0.002770486091681319	4.288945225172376	404.3682698743714	405.1531345769706	7.024703041480507e-11	0.5954719441504628	0.4335520977898067	0.3513126048093272	0.784864702599134	0.0006896136314788566	405.1531346127568	901.2301748362463	904.9076135926321	9.745304563324453e-11	0.76572832519774	0.8442023636974714	2.833236392688316	3.677438756385788	0.002780769050795584	733.1862253240517	9.41841741138523	169.6216016872815	7.216449660063518e-16	1.338532233722882	0.2295248065678269	159.9736594693285	160.2031842758963	0.2747695724614026	157.3431465541845	8.595212906228866	496.4812587212352	2.886579864025407e-15	1.460162718310575	0.3942928968667794	487.4917529181396	487.8860458150064	0.7270866091106321	482.6692410335856	202.4233393462717	237.3565246111793	2.440679075510488e-09	1.021654727248333	0.2372449290789767	34.69594033582862	34.9331852649076	0.02175025076386454	221.9186129528535	5.749883903394219	13.11176395232148	-2.882417290961392e-10	1.062205275793589	0.04819319263519848	7.313686856292064	7.361880048927262	0.03009675152985105	13.11176388227705	522.0319140792787	598.3425643689811	3.124039915647359e-10	1.117604151283912	-0.2546351449536002	76.56528543465593	76.31065028970234	0.04689777354209423	566.7472488893994	411.4268039751626	417.7664604006362	2.842605595354541e-09	0.7836167591994455	-0.9785701201950789	7.3182265456686	6.339656425473521	0.003213283237437024	359.2737632709695	50.12897804908566	50.38158575446874	1.369204076506758e-09	0.5934547783223939	-0.002309523477721962	0.2549172288608061	0.2526077053830842	0.0006780872498257714	12.93050646393443	91.10779412196858	91.41255129515845	3.601849679624181e-09	0.611236680652287	0.009121535852438457	0.2956356373374242	0.3047571731898626	0.0007863994017528138	31.59096805114457	240.4734296885436	241.3114590469695	1.450247144596517e-10	0.6928796415187646	0.1704649093041957	0.6675644491216677	0.8380293584258635	0.00153916978378846	135.3758720167685	11.75547194447776	17.33075093912467	1.471357757854008e-12	0.914263710775116	-0.08446018363740197	5.659739178284319	5.575278994646917	0.009194365563686387	13.21804530526829	2.679903965301712	3.131170888883546	5.81428308277232e-12	0.77678865501622	0.00611997790972853	0.4451469456721053	0.4512669235818338	0.003040848246993061	2.584919398933879	2.419342932495976	2.993104334171814	2.095340463637019e-10	0.8391180009345738	0.007572092832209941	0.5661893088436274	0.5737614016758373	0.005026345591137899	2.123683250227481	0.7592210149257642	1.302611753052364	-3.675062448804667e-09	0.9817812032750814	-0.003205498887324486	0.5465962370139246	0.5433907381266001	0.01580160031030985	1.297468753366413	71.83089949849436	73.38026009143312	6.825077447647487e-10	0.7346916564106631	0.09745642495812666	1.451904167980632	1.549360592938759	0.002162672940260676	53.76531874259548	15.07249895807591	17.74161162072958	-6.740615010603079e-14	0.7836595235341707	-0.0745292900468757	2.743641952700542	2.669112662653666	0.003214393150360384	8.738954832757219	8.776733938231967	13.42862566833475	-9.120062344214475e-12	0.9351005535854108	0.03825191993622605	4.613639810166553	4.651891730102778	0.01086768488327205	9.522252722469689
0.058	167.5855056761414	169.3457572643161	1.194696563899811e-10	0.8268660612284681	-0.1588216513484293	1.919073239523103	1.760251588174674	0.004554218584413055	169.3457573146586	533.5114336095918	537.5218996860107	2.225689632595618e-10	0.8791031063856892	-0.1811807229741894	4.191646799393046	4.010466076418857	0.00693256761475978	537.5218998205828	5.640483673914459	38.09445816534595	-3.425038030968608e-14	1.220835436263372	0.06229905594054168	32.39167543549095	32.45397449143149	0.1071452299580253	38.0944581653356	5.563800880665823	46.68833672951428	-2.225830630919745e-12	1.250371213496155	0.09683580063355285	41.0277000482149	41.12453584884845	0.1357114844235054	46.68833672884137	2.47442950137974	6.31332820042025	-1.041583486127706e-12	1.066785296390896	0.005365890341136283	3.833532808699375	3.838898699040511	0.03122108871767667	6.313328200292358	4.487878698295771	19.28495478605729	-9.036382753180305e-13	1.156957971190493	0.000591203636619601	14.7964848841249	14.79707608776152	0.064262484349301	19.21562196005523	87.15298305942363	102.5438077814051	-3.327161823829528e-09	1.103563185692564	-0.08109550662857185	15.47192022861006	15.39082472198148	0.04191171279920849	98.2902520802221	127.4898341826356	146.4437840058733	-1.14635467785007e-10	1.111485965791229	-0.02882949553862733	18.98277931877637	18.95394982323774	0.04465615577071844	133.208708486537	16.54848863697561	27.93242131011955	-1.615381439723507e-12	0.9731431620735149	0.3735682043685254	11.01036446877542	11.38393267314394	0.0147444845192426	27.93242130891327	7.469384021005159	17.40122435900253	-1.821327810791473e-12	1.057086808921557	0.1589872735460372	9.772853064451333	9.93184033799737	0.02888802768318599	17.40122435838637	1.421088776198677	80.94395679661052	-2.984279490192421e-12	1.457828206027901	0.05863918292657145	79.46422883748528	79.52286802041185	0.7136329220158836	80.94395679627821	5.73261805943275	41.72719475950339	-2.593147918616978e-12	1.242961947620745	0.2463202313139646	35.74825646875667	35.99457670007064	0.1278993175836708	38.56562972974812	3.906691559745448	224.536064897222	1.130928684034416e-11	1.447086990635782	-0.01380974085917161	220.6431830783357	220.6293733374766	0.6548689672203797	223.4070809567363	6.392976403914815	226.8967137940256	1.199462751344527e-11	1.378614273007633	-0.4568177703068415	220.9605551604176	220.5037373901108	0.3786527379463324	203.5772683675672	0.3284521452411772	20.40300177161069	9.184319971211607e-12	1.445145515310163	-0.01540038259454521	20.08995000896406	20.07454962636951	0.6447757845671989	20.40300177189685	5.732482674200424	82.29610841801106	3.40946715304824e-12	1.303843155926434	-0.01832021887554386	76.58194596268618	76.56362574381063	0.2081761881137877	76.00444518382439	6.037617841614576	72.41073086395053	2.944922083969459e-12	1.285932939647333	0.0155922265675248	66.35752079576844	66.37311302233596	0.1803826679812398	66.71291681676895	0.9442477570317271	6.465466097609809	-8.08178524103198e-12	1.238833748918819	0.04907655477716627	5.472141785800916	5.521218340578082	0.1237433662305711	6.465466097252419	4.137763878299376	4.276363078740617	2.094868722934962e-11	0.7650414487193481	-0.005890056016962316	0.1444892564582035	0.1385992004412412	0.002765363824742845	4.276363079835178	403.7223125211653	404.508096949168	-3.077820220909189e-10	0.5971659572873148	0.4294668512066647	0.3563175767959734	0.785784428002638	0.0006994382061166903	404.5080967923734	896.2749853013363	899.9900657587843	-1.753881484489739e-10	0.767384863717947	0.84363359112888	2.871446866319113	3.715080457447993	0.002818271923045485	730.0242146040196	9.396649689798306	170.6043121518117	-3.169242646094972e-12	1.339316486921338	0.2270574947623495	160.9806049672511	161.2076624620134	0.276499094589445	158.2697433397724	8.568552608579569	501.0600689551379	-4.588107671565922e-12	1.461338169060914	0.3937686372913534	492.097747709267	492.4915163465583	0.7339563809872127	487.1434055342404	202.8787553091172	237.9284704697173	2.281266814341265e-09	1.021970321590933	0.2659426842694197	34.78377247633063	35.04971516060005	0.02180531112719682	222.4632470322905	5.737659567525006	13.12231175492356	-2.415081051809764e-10	1.062600172095673	0.04780021230641392	7.336851975092143	7.384652187398557	0.03019207893973129	13.12231169623568	524.0039415778635	600.1133418801048	-3.579301854905736e-10	1.117288717951202	-0.2627935398597604	76.37219384210104	76.10940030224128	0.04677950106744579	568.406125442423	413.6253656255856	419.8799143451445	3.224996714124018e-09	0.7827422753395068	-1.012175921813505	7.266724641372389	6.254548719558884	0.003190669807156016	360.9491489068125	50.43022292715635	50.68230722850183	1.334742025238533e-09	0.5934411303051518	-0.002803847008666541	0.2548881483541384	0.2520843013454718	0.0006780098948314542	13.00344390270146	91.09390521308474	91.39735090760536	3.649666874272484e-09	0.6112813425127166	0.007700320666705942	0.2957453738539118	0.3034456945206177	0.0007866913040812796	31.60272497241106	238.7869768612938	239.6167713373777	1.843085128960809e-10	0.6936368846031338	0.1580934798228306	0.6717009962610092	0.8297944760838398	0.001548707212533307	134.7441374445489	11.75562550165138	17.31859111211908	1.827701184842212e-12	0.9139895235131764	-0.08433149902809821	5.647297109495802	5.562965610467703	0.009174153160745791	13.2059209385002	2.680399257694776	3.132105197277378	7.997050938124417e-12	0.7768731828963934	0.006254859815628217	0.4454510797669742	0.4517059395826025	0.003042925820788018	2.585822170697534	2.421786163811391	2.996305328594428	1.423179872561686e-10	0.8392536917403264	0.007711185391929295	0.5668079793911073	0.5745191647830366	0.005031837838925204	2.12629342117249	0.7606331292962084	1.303238097104594	-3.360766533122561e-09	0.981596537994573	-0.003182812530150306	0.5457877803385355	0.5426049678083852	0.01577822856277919	1.298090695424118	71.8471268393661	73.38541725694203	4.633307626455974e-10	0.7349603084909453	0.08321847863796986	1.455071938937966	1.538290417575936	0.002167391469679802	53.78604821290842	15.04367275465828	17.70324571846937	-2.355100489626061e-12	0.7834783289621733	-0.08005717876150363	2.739630142572593	2.65957296381109	0.00320969299807443	8.713758701502934	8.762279970745437	13.41676409411448	-1.250585399126258e-11	0.9352718579076511	0.03449956934107151	4.619984554027974	4.654484123369046	0.01088263027991942	9.515564331389813
0.06	169.2793578455352	171.0312030947496	1.433353435942308e-12	0.8261196061833345	-0.1557257716756467	1.907571020890036	1.751845249214389	0.004526922274516245	171.0312030953536	533.3911279016694	537.3817732577907	1.110223024625157e-16	0.8785043177109048	-0.1808822388625843	4.171527594983946	3.990645356121362	0.006899292448316495	537.3817732577908	5.634296840089975	38.19373897457533	-2.220446049250313e-16	1.221244869991763	0.06146460790702586	32.49797752657832	32.55944213448535	0.1074968561657298	38.19373897457526	5.55308385589215	46.88525380708209	-4.996003610813204e-16	1.251006767187131	0.09528934285142217	41.23688060833852	41.33216995118995	0.1364034121770367	46.88525380708194	2.476281565735351	6.318367370948152	-1.040834085586084e-16	1.06687598574476	0.00576799033079752	3.836317814882004	3.842085805212801	0.03124377038741739	6.31836737094814	4.500952437959132	19.29795868503887	8.587575095475586e-14	1.156961331359166	0.0001234197603926371	14.79688282731934	14.79700624707974	0.06426421265291535	19.22857951167155	86.91002725836705	102.2453003641675	-2.68353106402941e-09	1.103121113866949	-0.0819865031254923	15.41725960892593	15.33527310580044	0.04176364325387878	98.00065351792449	126.2333050936697	145.1676398023995	-1.855401943196e-10	1.111352025389085	-0.02810116031418554	18.96243586904396	18.93433470872978	0.04460829869747809	132.0445779578267	16.54303293200437	28.01136765069922	2.775557561562891e-17	0.9741213061688504	0.3712959541522787	11.09703876454257	11.46833471869485	0.01486055404771091	28.01136765069924	7.465168150760856	17.4700510859938	6.938893903907228e-18	1.058024910547021	0.1583329742201507	9.846549961012794	10.00488293523295	0.02910587174305184	17.47005108599381	1.416579698150236	81.60986974133721	-2.664535259100376e-15	1.45887884463824	0.05831231678872496	80.13497772639825	80.19329004318698	0.7196566196788007	81.60986974133691	5.718808231371857	42.22093163794629	3.608224830031759e-16	1.244724151217571	0.2462114092080365	36.25591199736639	36.50212340657443	0.1297155962526321	39.03137868560081	3.906735423711838	224.3900445532287	-3.552713678800501e-15	1.447004362601124	-0.01406486713250749	220.4973739966494	220.4833091295169	0.6544362058660379	223.2616656282285	6.462471900100458	224.2716584025404	-9.436895709313831e-16	1.377072655633062	-0.4427932659309043	218.2519797683709	217.80918650244	0.3740111425838119	201.1674032131543	0.3304541958975251	20.24978195053025	-2.279065824950521e-12	1.444172913346891	-0.01490526584311933	19.93423302047585	19.91932775463273	0.6397781343302332	20.24978195045924	5.740145500709972	82.24738429002413	-7.549516567451064e-15	1.303748280982669	-0.01659506973149255	76.52383385904565	76.50723878931416	0.2080182193384179	75.95849301155933	6.040236825053756	72.46054595460255	-2.99482660892636e-14	1.286020142886897	0.01647164321921524	66.40383748632958	66.4203091295488	0.1805085727485561	66.7596183271485	0.9393902885627521	6.55714961662452	1.110223024625157e-16	1.241036260684795	0.04831949240533526	5.569439835656433	5.617759328061768	0.1259435994642992	6.557149616624526	4.125348154153003	4.263863935087949	1.000195759548461e-11	0.7648193543456271	-0.005714158675786929	0.1442299396107322	0.1385157809349453	0.002760400788412522	4.263863935610548	403.0871869564836	403.8741021262056	7.361000697869713e-11	0.5988443028958381	0.4255715684447347	0.3613436012771918	0.7869151697219265	0.0007093041060216363	403.874102163705	891.3175471625894	895.0710127428491	1.093428680931652e-10	0.76904053449529	0.8433189105312282	2.910146669728432	3.75346558025966	0.00285625506341112	726.8453812090869	9.374701796437465	171.5818567610193	-1.054711873393899e-15	1.340092083683013	0.2244861950425193	161.9826687695393	162.2071549645818	0.2782202319532281	159.1915261187675	8.541307974598592	505.6736149266451	-6.883382752675971e-15	1.462511630083143	0.3929546002899772	496.7393523517566	497.1323069520466	0.7408792644209078	491.6516630553909	203.1519976518876	238.325868554516	2.13910550384e-09	1.022320464315772	0.2923913776903113	34.88147952493809	35.1738709026284	0.02186656188990968	222.8457922225121	5.72357958694195	13.13099187164639	-1.95514826550891e-10	1.062992170348876	0.04749270122815596	7.359919583476286	7.407412284704442	0.03028700508184909	13.13099182413515	526.0317102030432	601.9355603459419	-5.863254326499145e-11	1.116964294713945	-0.2702565984975186	76.17410674139626	75.90385014289873	0.04665816874382516	570.1130737313387	415.915115350969	422.0884977199171	3.660133640615015e-09	0.7818405420337047	-1.040611509994593	7.21399387894281	6.173382368948216	0.003167516810462777	362.6998344683913	50.7797015487573	51.03136098753067	1.313561676097308e-09	0.5934251287195382	-0.003194618252753992	0.2548540570261209	0.2516594387733669	0.0006779192109064735	13.08798853920832	91.17367580339894	91.47598408198746	3.745004528710183e-09	0.6113189523543047	0.006470464980041419	0.2958378136084836	0.302308278588525	0.0007869371965195127	31.64424067137259	237.2237808958207	238.0458098108444	2.472853033452793e-10	0.6943387927430453	0.1464712028232902	0.6755577122004176	0.8220289150237078	0.001557599448550973	134.1528830101185	11.7553372942575	17.30593831486869	7.658387812803369e-13	0.9137156044312087	-0.08429341134587623	5.634894431957069	5.550601020611193	0.009154004749720567	13.19342436077197	2.680825248542989	3.132968914964489	7.840061932995468e-12	0.7769594910729937	0.006381834716261923	0.4457618317052378	0.4521436664214997	0.003045048601806523	2.586669457212862	2.424628068202948	2.999897417628853	6.579737796275076e-11	0.8393916799668979	0.007831535481035243	0.5674378139448701	0.5752693494259054	0.005037429195178324	2.12918741760897	0.7620229956888503	1.303842651824817	-3.079884652867904e-09	0.9814130148031215	-0.003165849967966566	0.5449855061039329	0.5418196561359664	0.0157550355439913	1.298690942136332	71.90660789905643	73.43523764333055	2.565456874714656e-10	0.735189326605167	0.07085199146963576	1.457777752804492	1.528629744274128	0.002171421894386591	53.8370038528993	15.01514328038852	17.66506845882553	-6.360363624668963e-14	0.7832843575141181	-0.08541670254313226	2.735341880980141	2.649925178437009	0.003204668961072749	8.688229615216482	8.747516864628572	13.40392876004329	-4.680814763569074e-12	0.9354254168392512	0.03073245330328124	4.625679442111436	4.656411895414718	0.0108960449051791	9.508002806793209
0.06200000000000001	170.9034678242498	172.6471873922805	5.894618126944806e-11	0.8253878245757972	-0.1526418180234597	1.896361386054177	1.743719568030717	0.004500320305272674	172.6471874171195	533.2594497081817	537.2303559134028	1.193984910941026e-10	0.8779064426726461	-0.1806288104328326	4.151535015653998	3.970906205221166	0.006866226707181441	537.2303559855949	5.627787830235054	38.2914434530597	1.030842078364458e-12	1.221648494529374	0.06054288941503524	32.60311273340961	32.66365562282464	0.1078446225520366	38.29144345337134	5.542154302511748	47.07947459208975	-2.118027975228642e-13	1.251631841434768	0.09366821713890491	41.4436520724391	41.53732028957801	0.1370873711193253	47.07947459202572	2.478071440167842	6.323533130595801	-9.516276655574529e-13	1.066973132799485	0.006158315563595001	3.839303374864365	3.845461690427959	0.03126808540902611	6.323533130478954	4.516296023922848	19.31317511701181	-1.124572657218437e-12	1.156961928041728	-7.440018383194516e-05	14.79695349327279	14.79687909308896	0.06426451956160095	19.24374130966571	86.68675619600782	101.9661605845525	-2.979327284879929e-09	1.102674385975124	-0.08281492140809203	15.36221930995281	15.27940438854472	0.04161454519954171	97.72959699284189	124.9903690385496	143.9057169156713	-1.147836825587945e-10	1.111221657474854	-0.02730807026227223	18.942655947384	18.91534787712173	0.04456176729931206	130.893527801857	16.53716019929519	28.09000689566398	1.105240898802151e-12	0.9750939066099216	0.3689497520194753	11.18389694434932	11.5528466963688	0.01497686982373832	28.09000689648932	7.460862511004518	17.53901161758595	5.986114381961727e-13	1.058959012784683	0.1576648283958018	9.920484278185628	10.07814910658143	0.02932441760546691	17.53901161778846	1.4120011819103	82.27714799743524	-8.293365993949919e-14	1.459923010523603	0.05794334968948073	80.80720346583546	80.86514681552494	0.7256935802799028	82.277147997426	5.704759087565941	42.72128927798154	1.332961518940579e-12	1.24648536942967	0.2460451736217301	36.77048501679387	37.0165301904156	0.1315566241665183	39.50342208293645	3.906262207935852	224.2397744748907	9.729106409395172e-12	1.446919667452369	-0.01450492386351492	220.3480171908184	220.3335122669549	0.6539929148664372	223.1120188608455	6.531576213913699	221.7620637664043	4.425015909248486e-12	1.375578993812481	-0.4288438190180227	215.6593313715087	215.2304875524906	0.3695682074486638	198.8638464628077	0.3324256035569125	20.10270987919456	4.609979065151038e-12	1.443231785519822	-0.01441992351204178	19.78470419914969	19.77028427563765	0.6349790898804978	20.1027098793382	5.747374472349632	82.2037806278305	2.404576537884395e-12	1.303662554145815	-0.01495685041483218	76.4713630058957	76.45640615548086	0.2078755854309281	75.91736251083292	6.042432500586656	72.51227937168352	2.524397357817065e-12	1.286111869768987	0.01725514741423899	66.45259172368263	66.46984687109686	0.1806411036102229	66.80813003487981	0.9345115135052342	6.648957150447414	-1.994487908163478e-12	1.243204176409583	0.04754716519726795	5.666898471744911	5.714445636942179	0.1281474640880415	6.648957150359214	4.112915787622272	4.251357896118727	1.744909772227743e-11	0.7646040239100752	-0.005536851349956063	0.143978959846412	0.1384421084964559	0.002755597314590269	4.251357897030436	402.4612132229488	403.2494608112954	-1.668255533715524e-10	0.6005077171090556	0.421855644880536	0.3663919434660337	0.7882475883465697	0.0007192138147600536	403.2494607263088	886.3543489638761	890.1469225366941	-6.718448020137657e-11	0.770695812895688	0.8432204522455651	2.949353120572484	3.792573572818049	0.002894735468851356	723.6472618136113	9.352600710717342	172.5536474554599	-8.429368314466501e-13	1.340858677674056	0.2218170799735302	162.979229664769	163.2010467447425	0.2799319175646117	160.1079388814862	8.513522325144455	510.3186932650765	-1.349365064129415e-12	1.463682243174609	0.3918593560616287	501.4133115838704	501.8051709399321	0.7478504042378508	496.1908846771152	203.2520507108103	238.5586538092738	1.73741065978561e-09	1.022702966525467	0.3180733697659252	34.98852972869759	35.30660309846351	0.02193366970579693	223.0754474037435	5.708286756352535	13.13815963721089	-1.560961776503333e-10	1.0633808037994	0.04701217246213335	7.382860708396224	7.429872880858357	0.03038141072842619	13.13815959927861	528.1040084909405	603.79891879618	-2.946191068886606e-10	1.116631890892427	-0.2767690671276881	75.97167937236725	75.69491030523956	0.04653417791877239	571.8583833461253	418.2819102623629	424.3784213984365	4.230852723718925e-09	0.7809161190731616	-1.063818580682426	7.160329716756079	6.096511136073653	0.003143953977072796	364.5144987437574	51.17160147400084	51.42291546927018	1.268301297319141e-09	0.5934072796832508	-0.003502039589530262	0.2548160348588688	0.2513139952693386	0.0006778180708346958	13.18277480134757	91.33802275321162	91.63938464415641	3.777174031882602e-09	0.6113505671032666	0.005446351165583761	0.2959155397792027	0.3013618909447864	0.0007871439503963609	31.71282297151419	235.7735241834227	236.5882490673256	2.774002694216904e-10	0.6949888133618639	0.13557619186883	0.679148692034086	0.814724883902916	0.001565878990191407	133.5990108707921	11.75464234228656	17.2928460183711	1.184368575435357e-12	0.9134417112737456	-0.08431639719047508	5.622520073275017	5.538203676084541	0.00913390234327479	13.18059405640338	2.681193701852243	3.133764436852781	1.016814410448319e-11	0.7770474090770614	0.006492134504396402	0.4460786004961418	0.4525707350005382	0.003047212484613959	2.587462961600695	2.427767135906964	3.003850643280188	1.545027994431791e-11	0.839532199121742	0.008003591762422831	0.5680799156108011	0.5760835073732239	0.005043129452719756	2.132344704774542	0.7633737753377738	1.304422476712343	-2.757015539478491e-09	0.9812306909893982	-0.003140939105256558	0.5441896404798257	0.5410487013745691	0.01573202779230688	1.299266567967736	72.00279044143925	73.52359867635414	1.232118296279339e-10	0.7353846945213388	0.06071831858656304	1.460089916328328	1.520808234914891	0.002174865960184275	53.91410355735201	14.98715835251403	17.62730261242533	-3.61829663453328e-12	0.7830779623711885	-0.09064200167631016	2.730786261587613	2.640144259911303	0.003199331693301137	8.662489986528108	8.732541527196522	13.39027102034838	-1.022515752624464e-11	0.9355612847802025	0.02700541444884026	4.630724078703015	4.657729493151855	0.01090792782692499	9.499676590798304
0.06400000000000002	172.4647119218677	174.2005742404724	2.983113756016564e-12	0.824670641123289	-0.1495765410909548	1.88543885969562	1.735862318604665	0.004474399683012711	174.2005742417294	533.1161356541122	537.0673773675742	-2.220446049250313e-16	0.877309329451027	-0.1804214116794215	4.131663125141344	3.951241713461922	0.006833360573366916	537.0673773675741	5.620962414153974	38.38741394663023	3.05311331771918e-16	1.222045734517811	0.05953462631764532	32.70691690615861	32.76645153247625	0.1081879861419177	38.38741394663032	5.531029658055741	47.270813087486	-4.163336342344337e-16	1.252245954567695	0.09197634125057766	41.64780708817968	41.73978342943025	0.1377626753700169	47.27081308748588	2.479783100392693	6.328801316185859	1.457167719820518e-16	1.067076528462356	0.006534696353484329	3.842483519439682	3.849018215793166	0.031293985168041	6.328801316185877	4.538134752621483	19.33387795947228	-5.931366509059899e-14	1.156958498672871	-0.0008041460559696272	14.79654735290677	14.7957432068508	0.06426275565692227	19.26436930969243	86.48221860519057	101.7054115683076	-2.502270113335925e-09	1.102223187611875	-0.08363455961164951	15.3068275227287	15.22319296311705	0.04146449500258692	97.47614653394517	123.7614685880872	142.658487615563	-1.718143960438567e-10	1.111095144861106	-0.02646165246235724	18.92348067993818	18.89701902747583	0.04451665832366493	129.7559912258932	16.53090974568221	28.168363405338	-2.081668171172169e-17	0.9760607573330469	0.3665395669068648	11.27091409274893	11.63745365965579	0.01509339848190629	28.16836340533798	7.456488820744994	17.608124559943	-1.52655665885959e-16	1.059889048313495	0.1569880794686825	9.994647659729322	10.151635739198	0.02954364056983399	17.60812455994295	1.407353477779713	82.94523418810658	5.551115123125783e-16	1.460959938088438	0.05753124476994487	81.48034946555693	81.53788071032687	0.7317388053296163	82.94523418810664	5.690483147124337	43.22825273182576	-7.216449660063518e-16	1.248245200121397	0.2458240713937982	37.29194551330762	37.53776958470142	0.1334222939428678	39.98174697675435	3.90524354635714	224.0832188072157	4.440892098500626e-16	1.446831768721337	-0.01514269895544265	220.193117959814	220.1779752608586	0.6535331739489257	222.9561132632054	6.599890905392587	219.3633803293486	-1.221245327087672e-15	1.374132877643349	-0.4150665497902082	213.1785559737463	212.7634894239561	0.3653169853429324	196.6623890999981	0.334324321130732	19.96152021252113	-4.874989301129062e-13	1.442321488882836	-0.01394517930874702	19.64114107069914	19.6271958913904	0.6303715110293647	19.96152021250594	5.754126524639441	82.16492165197404	-3.552713678800501e-15	1.303585469962516	-0.01341765369055669	76.42421278102515	76.41079512733459	0.2077474148293735	75.88070131457846	6.044176266521311	72.56560935814187	-4.329869796038111e-15	1.286207575394122	0.01793421553219927	66.50349887608837	66.52143309162057	0.1807794868388329	66.85815057173141	0.9296223501553907	6.740823244491687	7.494005416219807e-16	1.245336882941537	0.04676308463364923	5.764437809702647	5.811200894336296	0.1303531536500536	6.74082324449172	4.100522160732418	4.238898034914952	8.98460472686935e-12	0.7643954665601024	-0.005360412128987651	0.1437362863115212	0.1383758741825335	0.002750952812770139	4.238898035384394	401.8429509588684	402.6327211065106	7.368805565732828e-11	0.6021568690930159	0.4183063878137406	0.3714637598285171	0.7897701476422577	0.0007291696024319032	402.6327211440498	881.382802287031	885.2151803641862	1.042759212310784e-10	0.7723510696989013	0.8432963940335906	2.989081683121571	3.832378077155162	0.002933728317261112	720.428064475679	9.330380162810709	173.5191278499575	-5.551115123125783e-16	1.341615947636409	0.2190593299020155	163.9696883572448	164.1887476871468	0.2816331220777487	161.018455246885	8.485149051359235	514.9917547780351	-4.662936703425657e-15	1.464849128680437	0.390451693970585	506.1161540327053	506.5066057266759	0.7548646229376266	500.7576037597677	203.1775537123673	238.6271503155692	1.468183213892971e-09	1.023118118187139	0.3445078169419439	35.10508878625992	35.44959660320186	0.02200673844831383	223.1524998964191	5.691269493614302	13.14375042468703	-1.206794941754907e-10	1.063766496596354	0.0467820580461052	7.405698873026629	7.452480931072734	0.0304753926803179	13.14375039536121	530.2078240925093	605.6911776453816	-2.82874057511151e-10	1.116292722073445	-0.2823327989922433	75.76568635186445	75.4833535528722	0.04640800306065033	573.630525797529	420.7115660068641	426.7357149286062	4.811683468330941e-09	0.779973570308732	-1.081871491252097	7.106020412994232	6.024148921742135	0.003120107875243917	366.3817047453976	51.60096040444374	51.85200538335405	1.235007131283883e-09	0.5933880075233223	-0.003730008326748855	0.2547749872370589	0.25104497891031	0.0006777088829657182	13.28663733336473	91.5779675792255	91.87856060136691	3.871317794112983e-09	0.6113772385296686	0.004611894265209204	0.2959811278761973	0.3005930221414065	0.0007873184166437432	31.80578594236739	234.4268526121417	235.2347283757677	3.265180348321906e-10	0.695590212387702	0.1253880254403806	0.6824877381856447	0.8078757636260252	0.001573577661008758	133.0796763496442	11.7535898884633	17.2793468758202	2.512330621318171e-13	0.9131676180973076	-0.08440680447197089	5.610163791828867	5.525756987356896	0.009113829303679681	13.16745277361041	2.681493703783772	3.134491607062281	8.15401218767775e-12	0.7771367873230955	0.006597044275865433	0.446400859002644	0.4529979032785094	0.003049413868278619	2.588202311677447	2.431146049747854	3.00808103648894	-3.987042987430023e-11	0.839675959513735	0.008197411231704711	0.5687375755093811	0.5769349867410858	0.005048967828471583	2.135707577803102	0.7646920336584611	1.304972391784072	-2.467910098502557e-09	0.9810496792376415	-0.003120291548531736	0.5434006496741424	0.5402803581256106	0.0157092187853733	1.299812412129329	72.12827655484749	73.64335927083758	2.956845879253933e-11	0.7355534557585526	0.05299261290349407	1.462090103086597	1.515082715990091	0.002177845323335765	54.012572346614	14.9598273589483	17.59016064033259	-4.989238189256895e-14	0.7828595671229903	-0.09564067443205873	2.725973955816356	2.630333281384297	0.00319369369717218	8.636659069871957	8.717503076686613	13.37593175299522	-8.196325562703777e-13	0.9356796256785901	0.02330625196902951	4.635122424339577	4.658428676308606	0.01091828837442168	9.490687896417452
0.06600000000000002	173.9655642671315	175.6938144314597	-1.235827551404611e-10	0.8239679285539087	-0.146547168966204	1.874797333294394	1.72825016432819	0.004449145911397914	175.693814379384	532.9610277934086	536.8926733417658	-1.061799537183106e-10	0.8767128255765482	-0.1802605203312518	4.111906068688428	3.931645548357176	0.006800684363685246	536.892673277566	5.613828779257024	38.48149532468602	4.171496481575332e-12	1.222436020588931	0.05844084421335172	32.80922570121564	32.86766654542899	0.1085264033193479	38.48149532594712	5.519727885159011	47.45908991137159	5.937500491270953e-12	1.252848651393664	0.09021757653226753	41.84914444968032	41.93936202621259	0.1384286593800163	47.45908991316659	2.481403058113393	6.334146709432628	-1.148491024505205e-12	1.067185911562914	0.006892966804582997	3.845850684514652	3.852743651319235	0.0313214080609126	6.334146709291609	4.564629094126383	19.35913775974914	-6.562805854315457e-14	1.156950656674594	-0.001110000813753879	14.79561866643651	14.79450866562275	0.06425872228681931	19.28953735137975	86.29551938972031	101.4622085626303	-2.478133420691364e-09	1.101767642040532	-0.08441534590046214	15.25110451881047	15.16668917291001	0.04131354757640956	97.23949130405045	122.5472757737897	141.4266655338787	-1.143694028371556e-10	1.110972743184105	-0.02555720145129142	18.90494696154022	18.87938976008893	0.0444730585640148	128.6326203020826	16.52432363224357	28.24646614840445	4.055603075592273e-12	0.97702167788072	0.3640755381481422	11.35806697801274	11.72214251616088	0.01521010891154045	28.24646615143295	7.452069395355017	17.67741127146602	4.732249314631787e-12	1.060814981329326	0.1563077904148394	10.06903408569616	10.225341876111	0.02976352284151162	17.67741127306694	1.402642554389242	83.61356047827292	9.693912339514554e-12	1.461988860121841	0.05707707112622133	82.15384085275745	82.21091792388367	0.7377871321507748	83.61356047935234	5.675994238946866	43.74180879300564	7.071981888984169e-12	1.250003260599567	0.2455508882831339	37.82026366577564	38.06581455405878	0.1353124988882973	40.46634203338819	3.903763277620679	223.9185616197547	6.837086452549102e-12	1.446739566176257	-0.01595301697324857	220.0307513591073	220.014798342134	0.653051269878143	222.7921403537586	6.667137248153127	217.070848486534	-2.21731522032087e-11	1.372733572061608	-0.4015390879948737	210.8052503263758	210.4037112383809	0.3612499305660837	194.5586306048664	0.3361724602953785	19.8259767061915	-1.029687446418848e-11	1.441441137093475	-0.01348723133052325	19.50329147722664	19.48980424589612	0.625947304909198	19.82597670587067	5.760366646234409	82.13040413246793	-6.729894419521543e-13	1.30351645991047	-0.01198844906457708	76.3820259352981	76.37003748623353	0.2076327364071735	75.84813112376706	6.045457745921665	72.62021672736081	1.62472812981207e-12	1.286306679255829	0.01850429026050612	66.55625469117864	66.57475898143915	0.1809228953713306	66.90938059381851	0.924733472828705	6.83268638991797	1.894420731396451e-11	1.247433923429792	0.04597052168581926	5.861982395403445	5.907952917089265	0.1325589618810289	6.832686390755715	4.088093276919073	4.226411236101166	5.533698499426976e-12	0.7641936682448264	-0.005183903390385679	0.1435018625724783	0.1383179591820926	0.002746466202876084	4.226411236390299	401.2310931103589	402.0225611838892	2.493055761831897e-10	0.6037923933365998	0.4149078863223031	0.3765601872080602	0.7914680735303633	0.0007391737006187089	402.0225613108939	876.4009430705593	880.2737711575353	2.100756235634549e-10	0.7740066013751215	0.843481525187499	3.029346561788529	3.872828086976028	0.002973247550008534	717.1864289887692	9.308070637475328	174.4777669303582	6.925959805670345e-12	1.342363602750432	0.216220546051582	164.9534757468313	165.1696962928828	0.2833228680104622	161.9225727375658	8.456237817611665	519.6890826641057	9.049205829114726e-12	1.466011364969085	0.3887426982561617	510.844102148238	511.2328448464942	0.7619162863612556	505.3481887252558	202.9254281745896	238.5287785010861	9.770220465998847e-10	1.023567012803885	0.3717923668760898	35.2315579596204	35.60335032649649	0.02208601966127028	223.0745409872777	5.672941464658624	13.14777438734895	-9.137574724649156e-11	1.064149563580629	0.04638151084978673	7.428451411840539	7.474832922690326	0.0305690222710853	13.14777436514411	532.3298797410738	607.5999100758444	-2.375534213783226e-10	1.115948023707138	-0.2868765344397161	75.55690686921021	75.2700303347705	0.04628012143855267	575.4177974267316	423.1900912615546	429.1465068165313	5.480089271259203e-09	0.7790173717711131	-1.094925922643207	7.0513414776198	5.956415554976592	0.003096099475752164	368.2901296380556	52.06303332899574	52.31387565829773	1.183078454647379e-09	0.5933677070009848	-0.003889426855861558	0.2547317561578605	0.2508423293019989	0.0006775938870365232	13.39845982512318	91.8846105375809	92.1846255117164	3.900884351648592e-09	0.6114000046731877	0.003977850628865089	0.2960371235066369	0.3000149741355019	0.0007874673666508363	31.92046329475559	233.1749571711334	233.9764323055672	3.671843384900342e-10	0.6961462396612976	0.1158859347744262	0.6855891996593979	0.801475134433824	0.001580728544780753	132.5921510311141	11.75219712818785	17.26546854207525	9.692802116489929e-13	0.9128931458642013	-0.08454612903548851	5.597817542922887	5.513271413887399	0.009093772562157492	13.15401992058352	2.681737877179357	3.135151540187805	8.333438106244984e-12	0.7772274767505313	0.006685582354368565	0.4467280806540794	0.4534136630084479	0.003051649155737782	2.588888186921345	2.43465440971252	3.01251244337999	-7.230962356663539e-11	0.8398236139444868	0.008444196387565496	0.569413837279904	0.5778580336674696	0.005054971342341644	2.139223713092842	0.7659636875541441	1.305489141776598	-2.163746196104377e-09	0.9808700678173735	-0.003093436881806193	0.54261889110426	0.5395254542224538	0.01568661885580202	1.3003252350234	72.27550258593489	73.78713759282398	3.852335117571215e-13	0.7357029159171354	0.04777122046558643	1.463863786423506	1.511635006889092	0.002180487300018468	54.12746646440638	14.93336814563119	17.55384035379879	-1.706485647234857e-12	0.7826296836857701	-0.1004453761141914	2.720917584281799	2.620472208167608	0.003187769758733217	8.610851392125614	8.702483500341124	13.36104730584785	-2.914054414437928e-12	0.9357806809164806	0.01968218969111311	4.638881615815618	4.658563805506731	0.01092714335878511	9.481136528341702
0.068	175.4135751772976	177.1344338178681	8.528733275170453e-13	0.8232794734561383	-0.1435709288785293	1.864429569448999	1.72085864057047	0.004424541815102331	177.1344338182275	532.7941798931199	536.7062921005149	6.661338147750939e-16	0.8761167765510599	-0.180145819332645	4.092258026727707	3.912112207395062	0.006768188453149545	536.7062921005154	5.606397703065864	38.57353694905272	4.996003610813204e-16	1.222818793179399	0.05726356712899301	32.90987567885786	32.96713924598685	0.1088593334581801	38.57353694905287	5.508270716221806	47.64413810767982	3.885780586188048e-16	1.253439505751099	0.08839710024942844	42.04747029120858	42.13586739145801	0.1390846818799788	47.64413810767993	2.482914617339217	6.339541134014747	-1.52655665885959e-16	1.067300968651819	0.007230822246473198	3.849395694429057	3.85662651667553	0.03135027935915518	6.339541134014729	4.599087472267064	19.39105919851661	2.330358128688204e-13	1.156937325937671	-0.002068385059905355	14.79404011130946	14.79197172624955	0.06425186647782542	19.32134241605488	86.12563418933387	101.2355403578743	-2.47361525707035e-09	1.101307932585149	-0.08517150469649468	15.1950776732369	15.10990616854041	0.04116177707694804	97.01866209826005	121.3481787409406	140.2107060782814	-1.564903207018631e-10	1.110854778217015	-0.02457486540446886	18.88710220274533	18.86252733734086	0.04443107955161343	127.5238335201828	16.51744929187474	28.3243530417266	4.163336342344337e-17	0.9779765154803393	0.361569419303805	11.44533433054805	11.80690374985186	0.01532697262955281	28.32435304172662	7.447628573359051	17.74689848285149	-2.359223927328458e-16	1.061736808848197	0.1556298382828745	10.14364007120957	10.29926990949244	0.02998405411939221	17.74689848285141	1.397869992671646	84.28154334828331	-7.438494264988549e-15	1.463009020627965	0.05658045118433774	82.82709290442733	82.88367335561166	0.7438333096059032	84.28154334828248	5.661307806983729	44.26194805676974	2.775557561562891e-17	1.25175919061842	0.2452292780588336	38.35541097172717	38.60064024978601	0.1372271370273002	40.95719944539179	3.901826124208319	223.7440139454361	4.440892098500626e-16	1.446642031105935	-0.01693678576596113	219.8591246069938	219.8421878212278	0.6525418816779915	222.6183185774523	6.732890972252741	214.879277735417	2.775557561562891e-16	1.371380058548046	-0.3883640154407357	208.5347507786051	208.1463867631643	0.3573590511752118	192.5477828808896	0.3379393746817883	19.69578210814358	-1.427524765063026e-12	1.440589687610436	-0.01304519679633659	19.37088793025813	19.35784273346179	0.6216978866260262	19.6957821080991	5.766055861831485	82.09978520735569	9.936496070395151e-15	1.303454894908801	-0.01068066335989486	76.3444100088841	76.3337293455242	0.2075304833229146	75.81923647029478	6.046254560291414	72.67575006317034	2.275957200481571e-15	1.286408569179655	0.01895827184482937	66.6105372310341	66.62949550287892	0.1810704540692221	66.96149073816528	0.9198571934355902	6.924492802322194	-3.608224830031759e-16	1.249495002556559	0.04517350126115791	5.959462107625446	6.004635608886604	0.1347633031064038	6.924492802322177	4.075669622791409	4.21393477056713	8.332196044236184e-12	0.7639985711775665	-0.005010435243572305	0.1432755830192932	0.1382651477757209	0.002742135463650235	4.213934771002484	400.6245747480934	401.4179023042249	6.787048700829246e-11	0.6054148423725317	0.4116453692347706	0.3816821868967804	0.793327556131551	0.0007492279963012934	401.4179023388004	871.4079902774027	875.3218692851324	8.853351385340602e-11	0.7756625508950641	0.8437203755336952	3.070158632195915	3.91387900772961	0.003013303841315758	713.9218780831981	9.285712597414767	175.4290804031911	-6.661338147750939e-16	1.343101383424057	0.2133124162456762	165.9300553895306	166.1433678057763	0.2850002339705155	162.81983262622	8.426750031421733	524.4066335160948	-7.438494264988549e-15	1.467168016734469	0.3867044387173012	515.5931790459557	515.979883484673	0.7689994630453688	509.9586889288298	202.4965654292394	238.2638338541138	6.33817720530061e-10	1.024050106797111	0.3990977928342209	35.3681706320402	35.76726842487442	0.02217165964836652	222.8418267906729	5.652780825696128	13.15018692936486	-6.446766731560416e-11	1.064530470215906	0.04626122561052202	7.451144878058209	7.497406103668731	0.03066240877060664	13.15018691369884	534.4573472700224	609.512940941835	-3.588469521531579e-10	1.11559900491835	-0.2905026711511196	75.3460963429637	75.05559367181259	0.04615099576150369	577.2087341255683	425.704005629293	431.5973689500447	6.129059981763163e-09	0.778051803417755	-1.103186230702046	6.996549551453732	5.893363320751686	0.003072041464320348	370.2288429784915	52.55315274925231	52.80386320932805	1.142183826685628e-09	0.5933467515592035	-0.003976677679638653	0.2546871377553797	0.250710460075741	0.0006774752007870098	13.517148204319	92.24911869028919	92.54873426988459	3.979935075948404e-09	0.6114198927039702	0.003529531120734356	0.2960860484746642	0.2996155795953986	0.0007875975084900748	32.05419245849594	232.0098280889398	232.8053435252303	4.203232206734242e-10	0.6966599731496755	0.1070483976878505	0.6884670386026233	0.7955154362904737	0.001587363833328324	132.1339289017998	11.75050220899703	17.25123223933361	-1.430973395333268e-13	0.9126181222851035	-0.08474362464589022	5.585473654982465	5.500730030336575	0.009073719656073608	13.14031005225943	2.681916056514006	3.135745728951909	6.841936739387933e-12	0.7773193357823397	0.0067699079114061	0.447059764526496	0.4538296724379021	0.003053914925124273	2.589521589251045	2.438226249529482	3.017059413625233	-1.006586272667143e-10	0.8399759085015033	0.008720975747386416	0.570112188348365	0.5788331640957514	0.005061170953954223	2.142834383944723	0.7671974398094804	1.305970424250428	-1.890604887921921e-09	0.9806918496302008	-0.003071321612120645	0.5418443060530683	0.5387729844409477	0.01566422630613476	1.300802741836371	72.43696007719007	73.94746461204151	1.353456235975159e-11	0.7358404764818004	0.04500640545803857	1.465498129393405	1.510504534851443	0.002182921723304835	54.2537790819178	14.9078819348349	17.51853313314662	-2.929947950924827e-14	0.7823888149552735	-0.1049783555470658	2.715629553858785	2.610651198311719	0.003181574413617611	8.585177440392615	8.6876307884299	13.3457520091412	2.688831796104907e-12	0.9358647496026485	0.01610998590581138	4.642011234805483	4.658121220711294	0.01093451535018149	9.471121487095791
0.07000000000000001	176.8129475839563	178.5266184202006	-2.406639332264149e-10	0.8226050038890103	-0.1406568074999637	1.854327643744289	1.713670836244325	0.004400568588424341	178.5266183187888	532.6157506553409	536.5083875505404	-2.311434377233468e-10	0.8755210314831492	-0.1800765043075374	4.072713399507067	3.892636895199529	0.006735863580325818	536.5083874107839	5.598681674221232	38.66339218996659	6.452199885487175e-12	1.223193506907803	0.05600494107329389	33.00870557467206	33.06471051574536	0.1091862431277595	38.6633921919172	5.496679418926242	47.82579934136354	9.911238496584929e-12	1.254018125631748	0.08651974889194464	42.24260017354536	42.3291199224373	0.1397301327815937	47.82579934435987	2.484303832806631	6.344955442473661	-1.116662318167982e-12	1.067421331758177	0.00754392839413094	3.853107681272899	3.86065160966703	0.03138051055224877	6.34495544233655	4.640660601011392	19.42985425062351	6.970812815865202e-13	1.156917807681009	-0.002535516984115928	14.79172916659623	14.78919364961212	0.06424182983401247	19.3599956268529	85.97153778689767	101.0244206237268	-2.007689015037784e-09	1.100844226614452	-0.08588927535806241	15.1387721121872	15.05288283682914	0.04100925156823004	96.81271354685335	120.1645085313464	139.0109928893174	-1.13991205363817e-10	1.110741611553698	-0.02351475307825421	18.86999911104926	18.84648435797101	0.04439084527853283	126.4299848836944	16.51033652355827	28.40206672814747	5.714650974653068e-12	0.9789251478795581	0.3590330037720269	11.53269720081717	11.8917302045892	0.01544396425974749	28.40206673241486	7.443191021897983	17.81661582518884	7.576904381689786e-12	1.062654563070587	0.1549598456711858	10.21846495761967	10.37342480329086	0.03020523245654217	17.81661582775212	1.393042599597289	84.94859623029977	1.64950275660658e-11	1.464019673876759	0.05604290071436639	83.49951072998812	83.55555363070248	0.7498719952471102	84.94859623213652	5.646439758219835	44.78866452808445	1.093711232691419e-11	1.253512656814529	0.2448628587231067	38.89736191114151	39.14222476986462	0.1391661170549137	41.45431462561507	3.899512787415608	223.5580216992701	6.826206266907775e-12	1.446538206868749	-0.01806935258740373	219.676578264442	219.6585089118545	0.6520000841334269	222.4331002214878	6.796850275189797	212.7832717209569	-3.797240299974192e-11	1.370070974766695	-0.3756245338511041	206.3620459796182	205.9864214457671	0.3536357593854704	190.6248701246406	0.3396367416834869	19.57064738802062	-1.847666464271924e-11	1.43976587261831	-0.01262659608009866	19.24363724241724	19.23101064633714	0.6176138464938845	19.57064738744493	5.771164166926293	82.07259815208869	-1.927430437476119e-12	1.303400087166969	-0.009504335747944358	76.31093832091034	76.30143398516239	0.2074394957105666	75.79357929602844	6.046562336186918	72.7318640702606	1.76264558504613e-12	1.286512605079585	0.01929300672423429	66.66600872734944	66.68530173407368	0.1812212447615547	67.01415699981042	0.9150049147743176	7.016194153176563	3.259942316091724e-11	1.251520002128522	0.0443756450076103	6.056813593394635	6.101189238402245	0.1369647447042596	7.016194154618164	4.063191245267856	4.201410035065957	-2.145353339422229e-12	0.7638100883332799	-0.004838520205471755	0.1430573100035727	0.1382187897981009	0.002737957960655294	4.201410034953864	400.0224680378403	400.8177955319768	4.797172659110061e-10	0.6070247206132016	0.4084968561059359	0.3868306380304889	0.7953274941364249	0.0007593342151906929	400.8177957763611	866.4039220758724	870.3593647744515	3.467349740660097e-10	0.7773189561463844	0.843916279857009	3.111526418722096	3.955442698579105	0.003053905557702286	710.6344634640881	9.263339535701689	176.3726168274551	1.201178045917572e-11	1.34382906766486	0.210343849622069	166.8989334421314	167.1092772917534	0.2866643717364669	163.7098072703876	8.396740267086747	529.1402148732246	1.622124656819324e-11	1.468318115841858	0.3843501634945078	520.3591244426433	520.7434746061379	0.7761077988416994	514.585006936881	201.8960042278935	237.8364487417955	1.856154119295184e-10	1.024566975879942	0.4255242374596556	35.51492027644231	35.94044451390197	0.02226365431789729	222.4581691188898	5.631477329294459	13.15114554255872	-4.664703345813592e-11	1.064909312519309	0.04588416090281173	7.473784052361447	7.519668213264259	0.03075557185199552	13.15114553122321	536.5784780933242	611.4191097604084	-2.422672618074273e-10	1.11524676893143	-0.2933068735006416	75.13393854058492	74.84063166708428	0.04602104485079182	578.99283008525	428.239934378319	434.0750478404628	6.828670212621901e-09	0.777081032483696	-1.106773958752183	6.94188742089599	5.835113462143807	0.00304804044347907	372.1870914483334	53.06624787850837	53.3169002865445	1.090312666540694e-09	0.5933255321155481	-0.003989556824309499	0.2546419648604413	0.2506524080361318	0.0006773550395714171	13.64151686179892	92.66259046067412	92.96200086806299	4.019300378632629e-09	0.6114379246140088	0.003279993312836711	0.2961304140760271	0.2994104073888638	0.0007877155222812549	32.20429222932935	230.9239044943924	231.7138939610838	4.772678363629268e-10	0.6971344617228507	0.09885390454278792	0.6911355621485936	0.7899894666913816	0.001593516513889264	131.7026099514	11.74851422087648	17.23665687710842	2.633171458654715e-13	0.9123423841361191	-0.08498227355451604	5.57312492978646	5.488142656231944	0.009053658891766092	13.12633604586722	2.682043236400762	3.136276961223154	4.785078583369184e-12	0.7774122266276805	0.006838302799996854	0.4473954220223951	0.4542337248223919	0.00305620783877429	2.590104596997126	2.441782466134692	3.021654723669114	-1.174632509315376e-10	0.8401334454924507	0.009036782950650885	0.5708354745837707	0.5798722575344216	0.005067591927511437	2.146493418609642	0.7683833434421158	1.306415818464433	-1.620500553189963e-09	0.9805150410035411	-0.003044462835904353	0.5410769378582216	0.5380324750223173	0.01564204238922371	1.301244514824942	72.60515975372512	74.11694039707399	2.930061748784851e-11	0.735973469542059	0.04470072613473999	1.467079917214141	1.511780643348881	0.002185277863463795	54.38654717872666	14.88354756401904	17.4844064891091	4.649475249252077e-13	0.7821375875477166	-0.1092660297855715	2.710124954875631	2.600858925090059	0.003175125341336326	8.55973969763251	8.673007874659936	13.33017353670721	4.656844354578027e-12	0.9359321966861596	0.01264205729322106	4.644523604754053	4.657165662047275	0.01094043337716988	9.460737704208269
0.07200000000000001	178.1713627407099	179.8780160231883	3.564926132071378e-13	0.8219441653253309	-0.1378293208966751	1.84448260337513	1.706653282478455	0.004377204985154742	179.8780160233385	532.4261032652062	536.2993190179026	5.551115123125783e-16	0.8749254416916814	-0.1800510047618802	4.053266757458301	3.873215752696421	0.006703700765247357	536.2993190179029	5.590696304787754	38.75092184920312	2.220446049250313e-16	1.223559633856638	0.05466823721927989	33.10555730719609	33.16022554441537	0.1095066094260014	38.75092184920319	5.484979712451791	48.00393161348273	2.775557561562891e-17	1.254584154857965	0.08459185607941251	42.43436004495153	42.51895190103094	0.1403644363562715	48.00393161348274	2.48555372916535	6.350357728290492	5.551115123125783e-17	1.067546578709671	0.007829917030426162	3.856974082094715	3.864803999125141	0.0314119993249031	6.350357728290499	4.69081910758314	19.47575577328885	-3.58046925441613e-15	1.156891367256453	-0.003662552927100524	14.78859921863281	14.78493666570571	0.06422823618433225	19.40572890722629	85.83209075702935	100.8277391624707	-2.432721413203609e-09	1.100376738255397	-0.08656991123335421	15.08221831667471	14.99564840544136	0.04085605361993389	96.6205813724721	118.9963791291589	137.827723225345	-1.421726625316921e-10	1.110633664475838	-0.02235519186840878	18.8536992880545	18.83134409618609	0.04435250065984101	125.3512599023497	16.50304012012718	28.47965895525073	-6.938893903907228e-18	0.9798674851264514	0.356479603531738	11.62013923159182	11.97661883512356	0.01556106189740919	28.47965895525073	7.438783219224607	17.88659852460264	2.081668171172169e-17	1.063568312321724	0.1543042097125274	10.2935110956655	10.44781530537803	0.03042706480161958	17.88659852460264	1.388163788814145	85.61412612382853	3.663735981263017e-15	1.465020095970282	0.05546494251741328	84.17049739249697	84.22596233501439	0.7558978282490156	85.61412612382894	5.631408092431645	45.32195931160479	1.387778780781446e-16	1.255263354470055	0.2444563183943765	39.44609490077877	39.69055121917314	0.1411293617511016	41.95768960592692	3.896857285437283	223.3591511481827	-7.771561172376096e-16	1.44642723642141	-0.01934097806616852	219.4816348408116	219.4622938627455	0.6514214920522301	222.2350574666693	6.858577992151663	210.777014744815	-9.436895709313831e-16	1.368804658542669	-0.3634269264212932	204.2818636790846	203.9184367526634	0.3500710203172113	188.7845395629145	0.3412416323533966	19.45024086868101	1.658673198789984e-13	1.438968250073541	-0.01222964211478764	19.12122887844241	19.10899923632762	0.6136852180560715	19.45024086868618	5.775657435070666	82.04833916419096	9.131584377541913e-15	1.303351293298648	-0.008469988576494149	76.28115171769679	76.27268172912029	0.20735852543179	75.77068678067192	6.046365088621399	72.78818569765092	-3.055888875280743e-14	1.28661812315465	0.01950291658922576	66.72231769244028	66.74182060902952	0.1813743119833638	67.06702954515265	0.9101902562735948	7.107752748210343	6.38378239159465e-16	1.253508982269799	0.04358142185314576	6.153981070083603	6.197562491936749	0.1391620252434486	7.107752748210372	4.050682472415407	4.188857432950376	7.427169990137372e-12	0.7636280880823024	-0.004671895746555564	0.1428468562815231	0.1381749605349676	0.002733930110253097	4.188857433338442	399.4241413436648	400.2215875628411	6.113831663157043e-11	0.6086224193228101	0.4054401023257824	0.3920061168506193	0.7974462191764016	0.0007694934884274989	400.2215875939871	861.3904888187144	865.3879151003739	5.750577791729938e-11	0.7789756132372389	0.8439738379905933	3.153452443668965	3.997426281659558	0.003095055174760718	707.3255678990706	9.240998020813413	177.3079862914823	-3.33066907387547e-16	1.344546470393562	0.2073288625324994	167.8596594081363	168.0669882706688	0.2883145075388698	164.5921266778164	8.366178968269031	533.8853366183216	-1.887379141862766e-15	1.469460688627663	0.3816559948983182	525.1375016551542	525.5191576500525	0.7832346765041396	519.2227544010533	201.1318468109473	237.2544021251077	-1.647306457908115e-10	1.025116352935346	0.4509890342510747	35.67156627990933	36.1225553141604	0.02236185283402301	221.9307622657271	5.608634190986543	13.15080679726758	-2.821114869488994e-11	1.065286224784123	0.04579652356519336	7.496376082715846	7.542172606281039	0.03084854093003941	13.15080679041211	538.6824603275584	613.3082026837844	-3.646462576334386e-10	1.114892322368965	-0.2953095378010704	74.92105189402706	74.62574235622598	0.04589064750839665	580.7604712647257	430.7847809897016	436.5665400349353	7.486488817765036e-09	0.7761090907596665	-1.105823955388759	6.887583000622487	5.781759045233728	0.003024196485889801	374.1543593177191	53.59735338629145	53.84801190392246	1.045523279064042e-09	0.593304415597199	-0.003938501058464781	0.2545970186894732	0.2506585176310084	0.0006772354814481857	13.77040346453696	93.11609539664548	93.41548118905628	4.074826420730204e-09	0.6114551160787317	0.003213074600037964	0.2961727178107647	0.2993857924108027	0.0007878280514471876	32.36805974892106	229.9102931126765	230.6951839443506	5.456234353218292e-10	0.69757259169435	0.09128221559722585	0.6936086160768662	0.784890831674092	0.001599218509981304	131.2959909710436	11.74626104917886	17.22175578768101	-4.543032616766141e-13	0.9120657857742895	-0.08527027959849812	5.560765018100644	5.475494738502146	0.009033579954770145	13.11210669853555	2.682110085704631	3.136748651665904	4.536510056496468e-12	0.7775060207061487	0.006903969464167921	0.447734596497105	0.4546385659612729	0.003058524777297341	2.590639821150226	2.44524379441332	3.026221964022346	-1.229275951863951e-10	0.8402969233676186	0.009391168522373584	0.5715870010866521	0.5809781696090256	0.00507426360404326	2.150148329316935	0.7695291774275066	1.306824071461152	-1.376459515811668e-09	0.9803396565313438	-0.003021928196728741	0.5403168222303744	0.5372948940336456	0.01562006813743142	1.301649305542593	72.77274251484387	74.28824584702276	9.268041889498591e-11	0.7361091421017752	0.04680802274287239	1.468695309436031	1.515503332178904	0.002187684058805908	54.520860765183	14.86044328491593	17.45161547547084	-7.799316747991725e-15	0.7818766499052717	-0.1132471069691767	2.704419297524084	2.591172190554908	0.00316844071330348	8.534634748019849	8.658756003929815	13.31443434495189	6.133881597092383e-12	0.9359834369773908	0.009245154835269326	4.646433186186811	4.65567834102208	0.01094493150232139	9.45007690259818
0.07400000000000001	179.4948204784808	181.1946125698483	-7.320721806536312e-11	0.8212965376185352	-0.1350926503804608	1.834884741747941	1.69979209136748	0.004354427970243092	181.194612539	532.225701944036	536.0795476729127	-1.192457244059142e-11	0.8743298661582438	-0.1800672861348764	4.033913015011577	3.853845728876701	0.00667169159688661	536.0795476657028	5.582457977381925	38.8359919644814	2.888134176259882e-12	1.223916668082974	0.05325665568089173	33.20027733141858	33.25353398709947	0.1098199244564993	38.83599196535453	5.473195604136378	48.17840313482707	3.729683228925751e-12	1.255137278305059	0.08261911066150908	42.62258842002918	42.70520753069069	0.1409870584423839	48.17840313595461	2.486650149671411	6.355715097292067	-9.502953979279027e-13	1.067676231642909	0.008084368129700674	3.860980579490956	3.869064947620656	0.03144462907320506	6.355715097175383	4.749565634510148	19.52977650799474	5.398320679361746e-13	1.156857071550299	-0.004329495785624146	14.78454036927021	14.78021087348459	0.06421060823109316	19.45955123448536	85.70617128338375	100.6444035153502	-1.706866425976727e-09	1.099905671380101	-0.08721292192568353	15.02544515389214	14.93823223196645	0.04070226143007719	96.44121959421219	117.8440552486625	136.6612003281092	-1.059302645600724e-10	1.110531361680995	-0.02111964860122226	18.83826472804793	18.81714507944671	0.04431619153437886	124.2879404092731	16.49561651039338	28.55718589879087	1.041854102989959e-12	0.9808034720260985	0.3539223866358223	11.70764700176167	12.06156938839749	0.01567824756971295	28.55718589956887	7.434431527368271	17.95688461567762	2.107793106720379e-12	1.064478162994819	0.1536689720688	10.36878411624055	10.52245308830935	0.03064956779924254	17.95688461639069	1.383240558364386	86.27754391348175	6.490252779656203e-12	1.466009585502354	0.05484831524835299	84.83945503986901	84.89430335511736	0.761905439567755	86.27754391420444	5.616230197475431	45.86183850329089	2.773448137816104e-12	1.257011012450175	0.2440139736561874	40.00159433215927	40.24560830581546	0.1431168152721923	42.467331166551	3.89393805771815	223.1462198167637	7.169820293029261e-12	1.44630836802436	-0.02072710184405988	219.2730088608896	219.2522817590456	0.6508022901439692	222.0230126803561	6.917761761375075	208.8544929868519	-1.366790014500907e-11	1.367579092125615	-0.3518579275715403	202.2885891530483	201.9367312254768	0.3466552122051509	187.021257693441	0.3427589740221579	19.33422623266397	-5.618394638418067e-12	1.438195167564979	-0.01186241358022774	19.00332967222204	18.99146725864181	0.6099013085313256	19.33422623248891	5.779511013355961	82.02648433101956	2.229050277691158e-13	1.303307716707784	-0.007586552203068251	76.25455986986667	76.2469733176636	0.2072862396019303	75.75006702302181	6.045664392260523	72.84435163890863	1.776384594975866e-12	1.286724439841689	0.01958632125988168	66.77910092538824	66.79868724664811	0.1815286684290676	67.11976730872439	0.9054250412442396	7.199137638553342	1.229083501641526e-11	1.255462197512387	0.04279471938936533	6.250917877919737	6.293712597309103	0.1413540895909797	7.199137639096864	4.038098555238436	4.176233851599177	9.132666844990922e-12	0.763452404121436	-0.004508700409614506	0.142643996770355	0.1381352963607405	0.002730047604609146	4.176233852076355	398.8291821202607	399.6288267108118	1.14578568854995e-10	0.6102082428598137	0.4024356296160804	0.397208960935016	0.7996445905510965	0.0007797064786645171	399.628826769182	856.3709753321291	860.4105995718168	7.116474076696022e-11	0.7806321070704844	0.8436906308351672	3.195933608852603	4.03962423968777	0.003136749651680911	703.9976542377793	9.218723561408174	178.2348382907211	4.428069022566206e-12	1.345253450513105	0.2042774256150387	168.8118373036979	169.016114729313	0.289949961238801	165.4664582445438	8.335123755258612	538.6373816859385	5.770162125884326e-12	1.470594738365972	0.3786368227544696	529.9236211079254	530.30225793068	0.7903731016013498	523.8674178180386	200.2123454365701	236.5255146906134	-4.906302308871346e-10	1.025697016018304	0.4752861669343705	35.83788308710885	36.31316925404322	0.02246611380022889	221.266839190637	5.585019415336278	13.14937405578416	-2.026928624943025e-11	1.065661281092273	0.04543005188509377	7.518924588562792	7.564354640447886	0.03094133089919991	13.14937405085861	540.7589710009997	615.1704043076138	-2.942011079198892e-10	1.114536634281989	-0.2965922293968208	74.70802553601084	74.41143330661401	0.04576016458993006	582.502422537363	433.3255854001733	439.0589593159395	8.151517044696632e-09	0.7751399162881352	-1.10047809377844	6.833852009544674	5.733373915766235	0.003000604309303877	376.1202623646984	54.14164194439272	54.39237033646824	1.00018041765404e-09	0.5932837399012705	-0.00382462608258268	0.2545530181580995	0.2507283920755168	0.0006771184387538044	13.90268122307559	93.60111816656872	93.90065065953311	4.131112216199107e-09	0.6114724202858401	0.003317188113252676	0.2962153048511339	0.2995324929643866	0.0007879413342143478	32.54291646069814	228.9624507524379	229.7426665542557	6.104095562342593e-10	0.6979772222627966	0.08431550927432634	0.6959002925434489	0.7802158018177752	0.001604502313179967	130.9119573795229	11.7437472730529	17.20654146422764	-4.994026026050591e-13	0.911788188710237	-0.08559375550091965	5.548387946675658	5.462794191174738	0.009013473141416303	13.09763023672609	2.682133628185431	3.137165151601162	2.203365961905845e-12	0.7776006000574341	0.006954654968336035	0.4480768684473957	0.4550315234157318	0.003060862875020252	2.591130662565031	2.448562313349146	3.030701204646147	-1.239475952430347e-10	0.8404667949665683	0.009769929052487959	0.5723689622445133	0.5821388912970012	0.005081205464224767	2.153757684008923	0.7706262832198918	1.307194897534301	-1.146912849414594e-09	0.9801656871120802	-0.002995278014539983	0.5395638923289487	0.5365686143144087	0.01559830161845755	1.302016829913508	72.93257707973424	74.4542160951801	1.131140875409997e-10	0.7362545825513345	0.05121006359665679	1.470428951849194	1.521639015445851	0.002190266392831611	54.65191236982788	14.83870700807686	17.42029453203898	8.504134896281101e-14	0.781606693441778	-0.1169414326515444	2.698528956613669	2.581587523962125	0.003161539713901175	8.509950054149492	8.644906932628574	13.29864687564266	7.120873335431099e-12	0.9360189433570788	0.00598307477736282	4.647756868236725	4.653739943014087	0.01094804950892703	9.439224248150134
0.07600000000000001	180.7915313478667	182.4845799494755	4.545253062815391e-13	0.8206616221292723	-0.1324748229325752	1.825523424541291	1.693048601608716	0.004332212307016136	182.484579949667	532.0152096238552	535.8497344325312	0	0.8737341701406403	-0.1801225701323984	4.014647378808517	3.834524808676119	0.006639828147504754	535.8497344325312	5.57398651184106	38.91847857935707	6.938893903907228e-16	1.224264128138865	0.05177458240195008	33.29271748511407	33.34449206751601	0.1101256981280336	38.91847857935728	5.46135589797642	48.34910165586079	8.881784197001252e-16	1.25567722239865	0.08060878020154486	42.80713697768283	42.88774575788437	0.1415975084232008	48.34910165586106	2.487576297422257	6.360992316232148	0	1.067809757698285	0.008304909826453001	3.865111108983437	3.87341601880989	0.03147826896470229	6.360992316232148	4.81651718759026	19.59045017197975	5.651035195342047e-13	1.156814493330001	-0.005569860677859197	14.77950284506734	14.77393298438949	0.06418872980369766	19.52000153279691	85.5926165350441	100.4732846025631	-2.304466450997467e-09	1.099431244640189	-0.08781482861087642	14.96848289612987	14.88066806751899	0.04054795700293104	96.27354571793603	116.7082669864822	135.5122088209856	-1.301745378157193e-10	1.110435056706042	-0.0198047709539201	18.82374660545728	18.80394183450336	0.04428203828774308	123.2407440003359	16.488126237359	28.63471232409232	7.632783294297951e-17	0.9817330894161541	0.351375817446833	11.79521026928649	12.14658608673332	0.01579550756107248	28.63471232409238	7.430163649157246	18.02751756486899	1.040834085586084e-16	1.065384259890095	0.15306084070193	10.44429307500982	10.59735391571175	0.03087276821746939	18.02751756486903	1.378278222185073	86.93826411407039	2.997602166487923e-15	1.466987471953796	0.05419450519638463	85.50579138668894	85.55998589188532	0.76788951015125	86.93826411407072	5.600925847161891	46.40831836708648	-5.551115123125783e-16	1.258755393277854	0.243541333368772	40.56385118655582	40.80739251992459	0.145128445351184	42.98325560624307	3.890814640739247	222.9182483305969	-6.661338147750939e-16	1.446180975466163	-0.02220856489288636	219.0496422547506	219.0274336898577	0.6501393380571064	221.79599049595	6.973967790650882	207.0092938373186	1.054711873393899e-15	1.366391948859062	-0.3410249278962011	200.3763509745639	200.0353260466677	0.3433782733806491	185.3291325783182	0.3441712642523749	19.22223706765931	-1.199040866595169e-13	1.437444791065184	-0.01152269683142684	18.88958850023836	18.87806580340694	0.6062508488054108	19.22223706765558	5.782696283811441	82.00647627544498	-6.189493362285248e-15	1.30326851131197	-0.006863396019162259	76.23064338765269	76.22377999163353	0.2072212263401516	75.73119674887147	6.044450591138322	72.89997555974074	-3.552713678800501e-15	1.286830856151056	0.01953921792639455	66.83598575067603	66.85552496860242	0.1816833010378512	67.17200782543776	0.9007237612597288	7.290331141851134	0	1.257380092565065	0.04202030874909262	6.347587071842312	6.389607380591405	0.1435401022958797	7.290331141851134	4.025452748508952	4.163548119663301	6.882744374436811e-12	0.7632828252972572	-0.004353085848395972	0.1424484570027446	0.1380953711543486	0.002726305190723827	4.163548120022922	398.2376452467312	399.0395320559068	5.396538771407222e-11	0.6117823062511077	0.3994478997295935	0.402438909446001	0.8018868091755944	0.0007899726738870462	399.0395320833986	851.3521673031399	855.4340095810949	2.985067748539905e-11	0.7822875407011394	0.8428885336233386	3.238953744331582	4.08184227795492	0.003178973117964806	700.6558675186166	9.196567165209343	179.1528966221627	-9.992007221626409e-16	1.345949908366867	0.2012053941176208	169.7551240628358	169.9563294569534	0.2915701435886741	166.3325390509723	8.303554009242566	543.3914699381666	-2.664535259100376e-15	1.471719270431952	0.375273083726822	534.7126428451971	535.087915928924	0.7975158554121917	528.5142264898977	199.1501996871864	235.6612140216454	-7.855774364351475e-10	1.0263068872449	0.4976146148440514	36.01339971961503	36.51101433445908	0.02257614196874912	220.476980576457	5.560436465337346	13.14717264944874	-1.042663871908545e-11	1.066034341221511	0.0453158836841983	7.541420300427192	7.58673618411139	0.03103390361440818	13.147172646915	542.7986924328329	616.9968866169462	-3.508531798424031e-10	1.114180575977354	-0.2971895162388167	74.49538370035215	74.19819418411333	0.04562991719912254	584.210378881371	435.8498209268187	441.5398013380316	8.754142521993913e-09	0.7741772741901884	-1.090913569510505	6.7808939807234	5.689980411212895	0.002977351524597475	378.0747595342597	54.69435237740222	54.94520824711835	9.529133107588628e-10	0.5932638204195835	-0.003654764114400002	0.2545106338305312	0.2508558697161312	0.000677005695208596	14.03723858154983	94.11003910190151	94.40986898366599	4.158069902282513e-09	0.6114906744184797	0.003569645639842563	0.2962602361246332	0.2998298817644758	0.0007880608527098787	32.72654944127635	228.0743688582862	228.8503292543183	6.99127589154358e-10	0.6983510755120845	0.07793613478791422	0.6980242612441735	0.7759603960320878	0.001609399441015593	130.5485578039383	11.74099769616274	17.19102474127427	-6.420489140346319e-13	0.9115094641826798	-0.08596118415366383	5.535988229265198	5.450027045111534	0.008993329539181838	13.08291371599953	2.682108531315468	3.13753350316345	2.059533099618704e-12	0.7776958413168787	0.00700317428036771	0.4484217975676154	0.4554249718479831	0.003063219124166189	2.591582738380283	2.451687042317078	3.035048514023003	-1.169758005736821e-10	0.8406437553523504	0.01017678596054447	0.5731846857453798	0.5833614717059243	0.005088447049606417	2.157291997868495	0.771681638702073	1.307527089093081	-9.414915930205936e-10	0.9799930495767735	-0.002972311529977337	0.5388177619209855	0.5358454503910082	0.01557673166665837	1.302345884111081	73.07822179594307	74.60829661401978	1.548692563080323e-10	0.7364162659672059	0.05771623941302676	1.472358578663683	1.53007481807671	0.002193140653949203	54.77530255009313	14.8183831871585	17.39055272867448	1.443463404360301e-14	0.7813284493841277	-0.1203015404543519	2.692471081970333	2.572169541515981	0.003154442435504438	8.485761586481638	8.63155707123722	13.28289939479291	9.761129404761704e-12	0.9360393095527066	0.002826031424985804	4.648516292130705	4.651342323555691	0.01094983837409904	9.428248906780688
0.07800000000000001	182.0693891079925	183.7557987818974	1.0829576124749e-10	0.8200388509198072	-0.1299775690437585	1.816387242948607	1.686409673904849	0.004310530920843342	183.7557988275314	531.7953889217698	535.6106408065813	1.355696666038853e-10	0.873138230522808	-0.1802136288377331	3.995465513649195	3.815251884811462	0.006608103247111558	535.610640888551	5.565301577765866	38.99826402404892	-1.002864458143904e-12	1.224601561379573	0.05022612159306454	33.38273632468999	33.43296244628306	0.1104234625732883	38.99826402374574	5.449486456605116	48.51592625182879	-2.782080121832564e-12	1.25620375991609	0.07856716406310876	42.98787263116056	43.06643979522367	0.1421953460741754	48.51592625098772	2.488318144263972	6.366153108904626	1.599761989545812e-13	1.067946568485288	0.008487136529034586	3.869347828111619	3.877834964640654	0.03151277368668425	6.366153108924269	4.891795542366224	19.65872688501547	1.699321239279072e-12	1.15676265613625	-0.006440844153887982	14.77337218680314	14.76693134264925	0.06416210379530175	19.58802637070952	85.49019050838818	100.3131866136027	-1.569056995442963e-09	1.098953703802417	-0.08836855063487747	14.91136465584936	14.82299610521448	0.04039323003647433	96.1164155559336	115.5898433085944	134.3816231187378	-9.442840953610698e-11	1.110345108083925	-0.01841700125193644	18.81019681139528	18.79177981014335	0.0442501629915005	122.2104699217324	16.48063051226546	28.71230676381075	-1.567981855465916e-12	0.9826563559717651	0.3488539812466371	11.88282227029866	12.2316762515453	0.01591283281368217	28.71230676263987	7.426006434461319	18.09854310880076	-1.716266018192414e-12	1.066286787437133	0.1524860005721876	10.52005067376725	10.67253667433944	0.03109670360211946	18.09854310822015	1.373281670605865	87.59570942137586	-3.247402347028583e-12	1.46795311936688	0.05350450648780337	86.1689232442822	86.22242775077	0.7738448026412068	87.59570942101426	5.5855130144861	46.96142142849291	-1.936228954946273e-12	1.260496298004023	0.2430431575689733	41.13286525643784	41.37590841400682	0.1471642512455784	43.50548519077497	3.887563476129988	222.6745234980643	5.406008973807275e-12	1.446044567641123	-0.02376074772325355	218.8107207696575	218.7869600219343	0.6494302190895195	221.5532806289364	7.026887909015404	205.2348216686078	1.435995766740916e-11	1.365240544586086	-0.3310154969902774	198.5389492565826	198.2079337595924	0.3402295793039358	183.7021053776396	0.3454792851495445	19.11389513691585	9.085954211229819e-12	1.436715091720887	-0.01121859610465589	18.77963444787096	18.7684158517663	0.602721934579646	19.11389513719895	5.785194409966016	81.98774178646454	2.736061377461851e-12	1.30323278455828	-0.006308137733746857	76.20885551423228	76.20254737649853	0.207161999372506	75.7135376177738	6.042731074578691	72.95468463594803	1.851185871259986e-12	1.286936661709433	0.01936143023509164	66.89259213113424	66.91195356136933	0.1818371767373855	67.22340094453972	0.8960982313056505	7.381323380190102	-9.260425759549662e-12	1.259263316923073	0.04126218978734875	6.443962959097102	6.485225148884451	0.1457194823593333	7.38132337978059	4.012717879240161	4.150774841520914	2.140358723590197e-11	0.7631191017484971	-0.004202958145467638	0.14225992042622	0.1380569622807524	0.002722696810134558	4.150774842639243	397.6497915877412	398.453929853004	-2.085899231119015e-10	0.6133446221224462	0.3964429069307189	0.407695358332056	0.8041382652627749	0.0008002908883643287	398.4539297467412	846.3425334230702	850.4663990924672	-1.491762269267838e-10	0.7839407479088374	0.8413772828791689	3.2824883865178	4.123865669396969	0.00322170156305372	697.3066405129664	9.174564672671531	180.0619289149137	-3.233247003464612e-12	1.346635792829623	0.1981232980068061	170.6892409442353	170.8873642422421	0.2931745758244719	167.1901478172105	8.271528098248256	548.1426155430163	-3.771982726163969e-12	1.472833276152483	0.3715805144999706	539.499506930268	539.871087444768	0.8046553911172646	533.158305325112	197.9612116941754	234.6759572256898	-9.808068524019831e-10	1.026943160428258	0.5173158373199435	36.19742969419442	36.71474553151436	0.02269150699579339	219.5745813597541	5.535747621780139	13.14452285361618	-7.217837438844299e-12	1.066405304504931	0.0449189882788659	7.563856243557172	7.608775231836038	0.03112623037367324	13.1445228518622	544.7930136902748	618.7794277088659	-3.392580105732179e-10	1.113824962410388	-0.2971971574576333	74.28361117604865	73.98641401859102	0.04550020227896203	585.8766086580536	438.345081665452	443.9967257252006	9.373348319741126e-09	0.7732248259741201	-1.077252541262045	6.728896601010577	5.651644059748532	0.002954520541219302	380.0079774878768	55.25055751409543	55.50160345369271	9.182723054168562e-10	0.5932449668449796	-0.003424584145533323	0.2544705237428126	0.2510459395972793	0.0006768990012075945	14.17292961495069	94.63561189478499	94.93588550550781	4.219792903992214e-09	0.6115106551436392	0.003964185915375144	0.2963094248074405	0.3002736107228157	0.0007881916960381089	32.91676181076799	227.2403248309125	228.0124457339283	7.667123602672632e-10	0.6986968449545903	0.07212656272506987	0.6999943402907647	0.7721209030158346	0.00161394175321358	130.2039179042955	11.73801551717219	17.17521665719779	-1.256737769406158e-12	0.911229489298635	-0.08635955084142835	5.523560690867028	5.4372011400256	0.008973140741166563	13.06796440130451	2.682053284091462	3.13786090462976	1.298329499466178e-12	0.7777916424781114	0.00703860085494892	0.4487690196833491	0.455807620538298	0.003065591037019263	2.592001828266816	2.45461414505915	3.039240057817464	-1.049380721207527e-10	0.8408279932971147	0.01059072867913124	0.574035184079183	0.5846259127583142	0.005095997348567576	2.160734772969279	0.7726877540454256	1.307820790545592	-7.546498148602865e-10	0.979821922516083	-0.002946139503586776	0.5380791760037532	0.5351330365001664	0.01555537981922765	1.302636614250241	73.20337774430803	74.74420992268924	1.670562438382817e-10	0.7366003969846802	0.06627302786893031	1.474559150512275	1.540832178381205	0.0021964184992058	54.88681544271329	14.79956524177973	17.36248015113052	-2.238690136047161e-12	0.7810426726114814	-0.1233483183702933	2.68626322772108	2.562914909350787	0.003147169444158905	8.462136462197655	8.618716299287884	13.26727287410923	6.51106252247402e-12	0.9360451006249031	-0.0001756800175498042	4.648732254838895	4.648556574821345	0.01095034708625597	9.417214523297911
0.08	183.3370020971737	185.0168373393836	-4.459765889919254e-13	0.8194275849871657	-0.1276287595933945	1.807464001803219	1.679835242209825	0.00428935487095604	185.0168373391956	531.5672064367106	535.3632334563093	2.220446049250313e-16	0.8725419344068485	-0.1803364680852642	3.976363487683947	3.796027019598683	0.006576510392818072	535.3632334563094	5.55642634479227	39.07524266037343	-6.661338147750939e-16	1.224928545537922	0.04861656930052677	33.47019974628063	33.51881631558116	0.1107127742033059	39.07524266037323	5.437617870217646	48.67879763264744	-5.273559366969494e-16	1.256716709039548	0.0765021237140535	43.16467763871575	43.2411797624298	0.1427801819289912	48.67879763264729	2.488859528026063	6.371159392398623	6.245004513516506e-17	1.068086021096756	0.008628730979751762	3.873671133392809	3.88229986437256	0.03154798358430957	6.371159392398631	4.973784135990782	19.73213889655708	4.823072496940028e-12	1.156701292987538	-0.007763441888663391	14.76611820245496	14.7583547605663	0.06413059907919552	19.66116682135561	85.39768114939751	100.1629228351735	-2.111802455129208e-09	1.098473293661899	-0.08888129423630621	14.85412298001227	14.76524168577596	0.04023816869680991	95.96869183950686	114.4896034620541	133.2703325441571	-1.169860874838946e-10	1.110261894141129	-0.01694112195614666	18.79767020405907	18.78072908210292	0.04422069469715378	121.1979311087112	16.47319329687602	28.79004513270542	-4.163336342344337e-17	0.983573328788255	0.3463719270215809	11.97047990880782	12.3168518358294	0.01603021918155919	28.79004513270539	7.421986119030312	18.17001714452592	-9.020562075079397e-17	1.067186049434318	0.1519508757808952	10.59608014971471	10.74803102549561	0.03132144264111079	18.17001714452589	1.368246786092063	88.24940156936364	-5.551115123125783e-15	1.468906071794444	0.05277610259085147	86.82837868068073	86.88115478327158	0.7797670788263669	88.24940156936303	5.57001209061062	47.52118275399222	-1.332267629550188e-15	1.262233564240218	0.2425254176314007	41.7086452457502	41.9511706633816	0.1492242640961561	44.03405396627881	3.884265862355063	222.4146061663888	-2.220446049250313e-16	1.445898801870972	-0.02535632656592495	218.5556966305997	218.5303403040338	0.6486733074449762	221.294445677341	7.076110746002858	203.5241175488391	3.33066907387547e-16	1.364121887193349	-0.3219344770222194	196.7699412798584	196.4480068028362	0.3371980893017985	182.1337907329273	0.3466698896966458	19.0088015306469	4.840572387365683e-14	1.436003861679672	-0.01094771828744751	18.6730793592377	18.66213164095025	0.5993021082066345	19.00880153064841	5.786983008260092	81.96967895544896	7.216449660063518e-16	1.303199601804219	-0.005928722747111271	76.18862466993598	76.18269594718886	0.2071070049479718	75.69652437968364	6.040502346222708	73.00808788485678	-5.967448757360216e-15	1.287041139134437	0.01905054800264699	66.94853499063142	66.96758553863407	0.1819892487577019	67.2735796798928	0.8915631692059059	7.472119765365274	-1.304512053934559e-15	1.26111271412779	0.04052522661012054	6.540031369549248	6.580556596159369	0.1478919093473575	7.472119765365217	3.999896676821016	4.137912034174669	6.839792621171625e-12	0.7629609400097848	-0.004062665575214746	0.1420780229288678	0.138015357353653	0.002719215494143879	4.137912034532047	397.0661622682774	397.8725363025734	5.133438119031553e-11	0.6148950635281968	0.3933968227293372	0.4129772115666244	0.8063740342959617	0.0008106589706368278	397.8725363287249	841.3528910638796	845.5184342173955	2.419353606342156e-11	0.7855901863136031	0.8390417580447425	3.32650139547111	4.165543153515852	0.003264899516265672	693.9582770030639	9.152768797534382	180.9617857437746	-3.33066907387547e-16	1.347311096565264	0.1950479818992099	171.613968964341	171.8090169462403	0.2947628818216617	168.0391411418567	8.23903290345776	552.8856030695175	-6.883382752675971e-15	1.473935754808322	0.3675434481300888	544.2790267179297	544.6465701660597	0.8117839729133378	537.7945547298208	196.6630928658667	233.5865626993215	-1.202499322339179e-09	1.027602450837585	0.5343620976083395	36.38910773584648	36.92346983345482	0.02281166645628087	218.5752324178835	5.51088310314308	13.14184295478557	-3.691102978820027e-12	1.066773899258242	0.04474486969227826	7.586214981950208	7.630959851642486	0.03121823942562727	13.14184295388861	546.7341327199964	620.5106585928864	-3.293879613508466e-10	1.113470527845636	-0.2966135206388772	74.07313939352886	73.77652587288999	0.04537128408924225	587.4941843235788	440.7991948746308	446.4176352144244	9.919645022060664e-09	0.7722861692850366	-1.059597983416968	6.678038323210636	5.618440339793668	0.002932189714137133	381.9102833183469	55.80537077936535	56.05665828693865	8.723549035916101e-10	0.5932274686478644	-0.00314579499587449	0.2544333025691781	0.2512875075733036	0.0006767999918021577	14.30861458221824	95.17089238903425	95.47174832820441	4.227395669631484e-09	0.6115330888771799	0.004491277476885887	0.2963646616932746	0.3008559391701605	0.0007883386277624634	33.11144492439227	226.4550553423583	227.2237484813226	8.749241886540915e-10	0.6990170932807963	0.06686926299825564	0.7018238759660366	0.7686931389642923	0.001618160021627134	129.8763099776612	11.73481747809964	17.15912461359476	-7.196430951150745e-13	0.9109481564592388	-0.0867937465385452	5.511100882033663	5.424307135495118	0.008952899519149272	13.0527869447459	2.68196374556197	3.13815572853811	1.592476150946709e-14	0.7778879109511257	0.007073779282710172	0.4491182036934293	0.4561919829761394	0.003067976351790607	2.592394698457932	2.457284502431135	3.043246064432118	-9.407635087610444e-11	0.8410198673474294	0.01103929543169005	0.5749222665692928	0.5859615620009828	0.005103872423376469	2.164065695296386	0.7736499278855318	1.308074892899869	-5.903872946078081e-10	0.9796522228871904	-0.002922783721244102	0.5373477487355812	0.5344249650143371	0.01553423492183345	1.302887914911935	73.3018375384283	74.85581702904111	1.527056536776428e-10	0.7368130584790146	0.0768747599643794	1.477104730648421	1.5539794906128	0.002200210248963888	54.98232445141352	14.78226710798579	17.33614166085142	3.81535081306339e-14	0.7807501398899243	-0.1260487455659774	2.679923298431611	2.553874552865634	0.003139741716476807	8.439129932817448	8.606455056877161	13.25182908547232	1.380542902218451e-11	0.9360369980622649	-0.003056065411958263	4.648430094007114	4.645374028595156	0.01094963532963019	9.406172217415733
0.082	184.6031702145144	186.276482124862	9.094219821648153e-11	0.8188271182344765	-0.1254288801433895	1.798740790490932	1.673311910347542	0.004268653518732479	186.2764821631835	531.3317329714014	535.108584275796	6.984124389930457e-11	0.8719451846314968	-0.1804866349568481	3.957337939351529	3.776851304394681	0.006545044024935772	535.1085843180242	5.547382991679009	39.14931592871525	-7.60891349926851e-13	1.225244692558456	0.04695071996422697	33.55498221707201	33.60193293703624	0.1109932177804664	39.14931592848522	5.425776711806662	48.83764833327933	-2.292110945489867e-12	1.257215937299253	0.07442023790556095	43.33745138356711	43.41187162147267	0.1433516831673163	48.83764833258639	2.489186706100046	6.375971797164824	8.138906215648944e-13	1.068227418733305	0.008725425467417818	3.87805966559736	3.886785091064778	0.03158372470356848	6.375971797264759	5.063093201046953	19.81184859521825	7.532613421901146e-12	1.156629329905812	-0.008860298873768489	14.75761569304507	14.7487553941713	0.06409367190479145	19.74058093930983	85.31388580406863	100.0213255394379	-1.506479552215723e-09	1.097990253453998	-0.08934957036199251	14.79678930573129	14.7074397353693	0.04008285814358302	95.82925746480734	113.4080705379179	132.1789474394944	-8.634915005245603e-11	1.110185872066294	-0.01535660957270265	18.78623351114925	18.77087690157655	0.04419379037869196	120.2036884608714	16.46587812505274	28.86800619349279	1.385211390037e-13	0.9844841043568466	0.343944081379552	12.05818398706049	12.40212806844004	0.01614766773902868	28.86800619359623	7.418134226093163	18.24198511139791	-1.391664561367634e-13	1.068082147283226	0.1514627403024393	10.6723881450023	10.82385088530474	0.03154700496828163	18.24198511135083	1.363228424064191	88.89864945928129	-1.958433415438776e-12	1.469845463844842	0.05203161293515999	87.48338942228193	87.5354210352171	0.7856494391829574	88.89864945906321	5.554440501580532	48.08764443734049	9.693357228002242e-13	1.26396707043732	0.2419929767031205	42.29121095905683	42.53320393575996	0.1513085547592457	44.56900269285629	3.880996070270319	222.1383344897664	4.116595953007618e-12	1.445743496250136	-0.02697067299861096	218.2843090924947	218.2573384194961	0.6478678292320726	221.0193244225727	7.121346285174184	201.8700635961253	1.429678597730799e-11	1.363032638035995	-0.3138670254569862	195.0625843364081	194.7487173109511	0.3342722486203257	180.6176585049704	0.3477413449014154	18.9065420374059	8.700484777079964e-12	1.435308717798712	-0.01071780425169361	18.56951849675617	18.55880069250448	0.5959783798585208	18.90654203767699	5.788049541835522	81.95167489543468	2.809641408418884e-12	1.303167990001927	-0.00573124361858547	76.16935659721774	76.16362535359916	0.2070546276692234	75.679581284899	6.037777397454894	73.05981167977232	1.937672244878286e-12	1.287143568070323	0.01860789330422201	67.00342638901321	67.02203428231743	0.182138462543428	67.32219298370069	0.8871298074995315	7.562734180810784	-7.759348719105219e-12	1.262929333225372	0.03981332798369401	6.635791045327559	6.675604373311253	0.1500573548152917	7.562734180467653	3.986973162559241	4.124945527302227	2.097985674076597e-11	0.7628080059496899	-0.003929991632308686	0.1419023563752957	0.137972364742987	0.002715853431493872	4.124945528398417	396.4873933663602	397.2959605672918	-1.486732958966286e-10	0.6164334274657063	0.3902841289168863	0.4182830720146983	0.8085672009315846	0.0008210741781802696	397.2959604915525	836.394729091902	840.6014465379307	-1.018032325106333e-10	0.7872341440010175	0.835767583521954	3.370949862506685	4.206717446028639	0.003308524863521133	690.6196212610569	9.131213512493915	181.8523629080541	-2.460476267174272e-12	1.347975862492761	0.1919898541562484	172.5291595414039	172.7211493955602	0.2963348063773319	168.8794186411272	8.206125222134355	557.6151276170244	-1.991740106177531e-12	1.475025698559869	0.3631775970730374	549.0458247978171	549.4090023948901	0.8188935804738218	542.4177865827909	195.2702801930786	232.407679734111	-1.284717082716824e-09	1.028281917884411	0.5496870257584365	36.58771251527398	37.13739954103242	0.02293616816206082	217.4925179761768	5.486525842274694	13.13939884098049	-1.970784646587731e-12	1.067140270453053	0.04436872694540779	7.608504271760389	7.652872998705797	0.03130996268783076	13.13939884050158	548.6143225067651	622.1832611014499	-3.280014038153922e-10	1.113118010730015	-0.295458762087866	73.86439735677267	73.56893859468481	0.04524342540350846	589.0562284968422	443.2001753852078	448.7905599606435	1.046561942663615e-08	0.7713646331841708	-1.038093245308148	6.628477820743782	5.590384575435634	0.002910428713596646	383.7721471771923	56.35425132784116	56.60582531644599	8.497158324183296e-10	0.5932115694988543	-0.002825498712927818	0.2543994873177526	0.2515739886048248	0.0006767100422489488	14.44323338530859	95.70878958074141	96.01037586905426	4.277187576340324e-09	0.611558700135722	0.005158553834009311	0.296427734478847	0.3015862883128563	0.0007885064032082373	33.30844841669128	225.7135347822838	226.4792089466551	9.409036882956912e-10	0.6993143515183141	0.0621478923090512	0.7035262720622694	0.7656741643713205	0.001622085150706144	129.5640751455709	11.73140655756754	17.14275670218094	-1.061511989419728e-12	0.9106653635242514	-0.08725449277197693	5.49860463738537	5.411350144613393	0.008932599106382815	13.03738657348912	2.681857860754394	3.138425903302327	5.622551035866508e-13	0.7779845759318733	0.007098945944141547	0.4494690966037916	0.4565680425479332	0.003070373340249657	2.592767784118903	2.459696356854733	3.04704128021875	-7.640006682851919e-11	0.841219746222671	0.0114971167608962	0.5758478066031197	0.5873449233640159	0.005112088905029839	2.167267665526517	0.7745623211671224	1.308289535690323	-4.452337803995121e-10	0.979484001558571	-0.002896457993723021	0.5366236725169234	0.5337272145232004	0.01551330253659798	1.303099925932002	73.36713362958504	74.93684562961813	1.43676959218908e-10	0.7370604966203779	0.08963995302900007	1.480072047004088	1.569712000033089	0.002204630192737809	55.05760783300506	14.76654029528769	17.31158400052305	-2.922505987212887e-12	0.7804516327726897	-0.1284254601222284	2.673469165357593	2.545043705235364	0.003132180190045044	8.416788325966458	8.594767344904902	13.23662515168932	9.929872896163872e-12	0.936015659330348	-0.005776616765525678	4.647634423549938	4.641857806784413	0.0109477610836649	9.395169487850685
0.08400000000000001	185.8762400671217	187.5430406099822	-1.112998582186719e-13	0.8182366828309168	-0.1234035284564114	1.790204071316903	1.666800542860491	0.004248394737404289	187.5430406099353	531.0902568903564	534.8479840536799	5.551115123125783e-16	0.8713478982878625	-0.180658854439892	3.938386017763333	3.757727163323441	0.006513699428377966	534.8479840536802	5.538197149680164	39.2203988231428	-4.996003610813204e-16	1.225549649157974	0.04523453748343927	33.6369671359792	33.68220167346264	0.1112644076115357	39.22039882314265	5.413993972647535	48.9924334911632	-7.494005416219807e-16	1.257701359149213	0.07232956913803525	43.50610994937764	43.57843951851567	0.1439095722105722	48.99243349116298	2.48928419259675	6.380549539435098	2.775557561562891e-17	1.06837001201522	0.008775009784900367	3.882490337053448	3.891265346838348	0.0316198090136585	6.380549539435101	5.157958549944545	19.89550205745715	1.374728109126977e-11	1.156546425216009	-0.01028298025105702	14.74782648776367	14.73754350751261	0.06405115649277876	19.82392320334627	85.23770132540272	99.88730811153341	-1.889870981930386e-09	1.097504793754816	-0.08978445869965343	14.73939124483035	14.64960678613069	0.0399273731741567	95.69707129116955	112.3455522300498	131.1078562455598	-1.043553021773391e-10	1.110117567375496	-0.0136597296288972	18.77596374513884	18.76230401550994	0.04416963120458008	119.2281022917829	16.45874968997937	28.9462744734943	6.245004513516506e-17	0.9853888183986009	0.3415854544706952	12.14593932904423	12.48752478351493	0.01626518494611383	28.94627447349434	7.414470108249145	18.31450220909074	-3.469446951953614e-17	1.068975463130209	0.1510264214662158	10.74900567937538	10.90003210084159	0.03177348227632976	18.31450220909073	1.358162025332087	89.54295050381131	-3.885780586188048e-15	1.470770964065576	0.05124288703845968	88.13354559144076	88.18478847847922	0.7914882027820146	89.54295050381089	5.538817918229129	48.66086256449224	-2.220446049250313e-16	1.265696731896997	0.2414518423881142	42.880592803875	43.12204464626311	0.1534172320261868	45.11038529688656	3.877853402936236	221.8458786706435	1.77635683940025e-15	1.445578636444082	-0.02856960206926654	217.9965948697765	217.9680252677072	0.6470138934192485	220.7280862756357	7.162222667979605	200.2652313853358	-2.164934898019055e-15	1.361969163042541	-0.3069113195258059	193.409920036882	193.1030087173562	0.331440132899638	179.1468996978215	0.3486843244138094	18.80668977560269	8.404388296412435e-14	1.43462710977223	-0.01052639554205984	18.46853184673094	18.45800545118888	0.5927372694290882	18.80668977560531	5.788378539120832	81.93309391153075	-6.911138328291599e-15	1.303136942689534	-0.005721963264378193	76.1504373356743	76.14471537240992	0.207003198579762	75.66211119360773	6.034558656801225	73.10946916914833	-3.358424649491099e-15	1.287243229505937	0.01803263050815791	67.05687788183894	67.0749105123471	0.1822837621683666	67.36887759899797	0.8828123502854547	7.653197082585473	0	1.264714411416662	0.03913121126327723	6.731253521036741	6.770384732300019	0.1522160795989971	7.653197082585473	3.973935645271149	4.111858817122544	6.952938225168737e-12	0.7626599244644388	-0.003809296523367103	0.1417324683747615	0.1379231718513944	0.002712601963928384	4.111858817485833	395.9142911133205	396.7249829374981	4.480860127387132e-11	0.6179593980723865	0.3870807284223814	0.4236110957552338	0.8106918241776152	0.000831532891445939	396.7249829603251	831.4805871208825	835.7278394923112	2.622635442151022e-11	0.7888706785631689	0.8314703034361359	3.41578206799255	4.247252371428687	0.003352526842959111	687.3003744225915	9.109949988085948	182.7336425640397	-1.498801083243961e-15	1.348630176911272	0.1889657171426637	173.434726858811	173.6236925759537	0.2978902020935041	169.7109610695001	8.172797125267399	562.3256821639519	-8.881784197001252e-15	1.47610211094482	0.3584703035188307	553.7944147351657	554.1528850386845	0.8259760308638768	547.0226150769561	193.7948522275384	231.1508676823827	-1.427879148252487e-09	1.028979493178411	0.563278995466036	36.79273645937824	37.35601545484428	0.02306469392483599	216.3371588589888	5.462434134630308	13.13739269942876	-1.120381565300477e-12	1.067504351993676	0.044239488574881	7.630719076223574	7.674958564798455	0.0314013794333587	13.1373926991565	550.4262555977818	623.7903028215622	-3.007812332533888e-10	1.112768119371984	-0.2937442355372227	73.65779145931759	73.36404722378037	0.04511687514595632	590.556228851239	445.5364257736663	451.1038872002101	1.09402035763928e-08	0.7704635772183205	-1.012909324483624	6.580370751027422	5.567461426543797	0.002889305885578527	385.5843893581812	56.89306809230187	57.14496530919216	8.075009411134815e-10	0.5931974634073769	-0.002472272357574013	0.2543694892478631	0.2518972168902891	0.00067663024650975	14.57581743591238	96.24217392647732	96.54462847627509	4.278952275837966e-09	0.6115882040216092	0.005954140148961484	0.2965004096488207	0.3024545497977822	0.0007886997212760603	33.50560104124686	225.0111177203862	225.7741794475536	1.035705854413038e-09	0.699591034887975	0.0579472492328027	0.7051144779346249	0.7630617271674276	0.001625746997127687	129.2656802595327	11.72779442304291	17.12611872780678	-6.485020853652657e-13	0.9103810209946233	-0.08774408469735089	5.486068389461227	5.398324304763876	0.008912233707451743	13.02176690520792	2.681730565766255	3.138679101677468	-1.292417561860049e-12	0.7780815884459246	0.007127011931316852	0.4498215239798965	0.4569485359112134	0.003072780810814693	2.593127343694306	2.461744251427164	3.05057245410935	-6.44235220725875e-11	0.8414282601070865	0.01201329304538615	0.5768149096368004	0.5888282026821865	0.005120674362214548	2.170304295868342	0.7754285203830462	1.30846294935442	-3.195639655673155e-10	0.9793171610252916	-0.002872072525662165	0.5359065014970361	0.533034428971374	0.01549256977438157	1.303270883913247	73.39276765240537	74.98086614042852	9.265606337738319e-11	0.7373491598847673	0.1045573151832587	1.483541172839899	1.588098488023157	0.002209797603051053	55.10832960654099	14.75237363938334	17.288831128919	6.603051438958119e-14	0.780147933857113	-0.1304610871320551	2.666918576667709	2.536457489535654	0.003124505658244397	8.395146768489589	8.583719319202444	13.22170933822308	1.901659038572312e-11	0.9359817414120927	-0.008379965696350352	4.646369984716987	4.637990019020637	0.01094478262774807	9.384247494216355
0.08599999999999999	187.1659424654541	188.8262283226054	7.671774326922787e-11	0.8176554469622481	-0.121553798676062	1.78183965582739	1.660285857151328	0.004228544855864824	188.826228354933	530.8441786854277	534.5828368724319	1.182646203190529e-10	0.8707500126011064	-0.1808473696481176	3.919505556652317	3.738658187004199	0.006482473020354056	534.5828369439384	5.528892550464065	39.28841377227856	-7.490397191389775e-13	1.225843100128692	0.04347329239523567	33.71604792941926	33.7595212218145	0.1115259911722648	39.28841377205211	5.402295612166072	49.14311980077435	-1.98907557091843e-12	1.258172938933203	0.07023665149525726	43.67058753711302	43.74082418860828	0.1444536314086197	49.14311980017303	2.489139001956118	6.384850795999783	-3.835820550079916e-14	1.068513000365061	0.008773431749999967	3.886938362293664	3.895711794043664	0.03165603465657674	6.384850795995074	5.25902814937149	19.98404818765783	1.730834919833057e-11	1.156451505708868	-0.01160652995873732	14.73662656824507	14.72502003828634	0.06400251422007593	19.9121389441267	85.16797426862469	99.75976190453466	-1.445940422950542e-09	1.097017138251775	-0.09016992206410189	14.68195755797408	14.59178763590998	0.03977179169797584	95.57107278539155	111.3023443115707	130.0574431656129	-6.922479256488145e-11	1.110057529894351	-0.01184275180685153	18.76694160584911	18.75509885404226	0.04414840701760821	118.2715294367969	16.45187122036044	29.02493636429231	-2.290452549846833e-12	0.9862876459607621	0.3393102147072223	12.23375492922465	12.57306514393187	0.01638278284771646	29.02493636258192	7.411022151783191	18.38763141391818	-2.305301782801195e-12	1.06986633294504	0.1506485866445973	10.82596067549039	10.97660926213499	0.03200095710312485	18.38763141313829	1.353116119259268	90.18185348588329	-2.485900374438188e-12	1.4716820551102	0.05043874164666141	88.77829862497737	88.82873736662403	0.7972784432214246	90.1818534856065	5.523160130011433	49.24090050114215	-3.138295179283546e-12	1.267422504087474	0.2409066187207439	43.47683375240997	43.71774037113072	0.1555504496419805	45.65826268753034	3.874909203390827	221.5376915861774	3.821831739969639e-12	1.445404389884335	-0.03012865250095532	217.6929110352875	217.6627823827866	0.6461125597987002	220.421182195587	7.198480234293913	198.7020681242526	9.636236253385277e-12	1.360927505946411	-0.301147127856396	191.8047350178151	191.5035878899587	0.3286893808392132	177.7145923025851	0.3494956245390994	18.70880169190631	6.067923941088793e-12	1.433956336698769	-0.01038058791708754	18.3696866552843	18.35930606736721	0.5895648879230483	18.70880169209537	5.787964061836185	81.9132945972233	1.78759784752458e-12	1.303105424271614	-0.005905267795427772	76.13123580318253	76.12533053538711	0.2069510021803388	75.6435114230058	6.030864339863427	73.15669458728685	1.19490528582844e-12	1.287339409708397	0.01732753992656187	67.10850270749687	67.12583024742342	0.1824240962808315	67.41328972597373	0.8786207459297285	7.743547531278164	-6.626477144777709e-12	1.266469381870583	0.03848249666356558	6.82644428868487	6.864926785348436	0.1543686601577495	7.74354753098513	3.960781390606698	4.098650884125336	1.874511657007361e-11	0.7625162789854762	-0.003698368302599172	0.1415678618212365	0.1378694935186373	0.00270945157739037	4.098650885104761	395.3478134025262	396.160517252719	-1.478281941302839e-10	0.6194725524098188	0.3837448619747958	0.4289589882180067	0.8127038501928026	0.0008420306062774716	396.1605171774103	826.6237150020262	830.9106552481591	-8.726652733770379e-11	0.7904976629175839	0.8260019585711151	3.460938287561674	4.286940246132788	0.003396846836219399	684.0107624494049	9.089008152309406	183.6056503799854	-2.345457161823106e-12	1.349274174938759	0.1859851793573169	174.3306570483186	174.516642227676	0.2994290451501853	170.5337906542059	8.139102105385241	567.0116801430139	-2.945754751237928e-12	1.477163992682729	0.3534365678431356	558.5191414697855	558.8725780376286	0.8330228896463799	551.6035756391249	192.2517076628052	229.8294665597921	-1.444093455926776e-09	1.029692648276601	0.5742333133731137	37.00352558361381	37.57775889698692	0.0231968337736495	215.1215345462803	5.43917057865269	13.13598996867757	-6.232236948733316e-13	1.067866747241683	0.0439240516465824	7.652895338378295	7.696819390024878	0.03149263757238571	13.13598996852612	552.1633085713129	625.3254222489861	-2.879550486944993e-10	1.112421513445953	-0.2915812899755439	73.45369496764873	73.16211367767319	0.04499186194979719	591.9882119123165	447.7968701356762	453.346395679674	1.148053227484347e-08	0.769586142942844	-0.9843313739135794	6.53385691791138	5.549525543997801	0.002868882615086965	387.3381622207029	57.41756344861268	57.66982551179156	7.974923360576369e-10	0.5931853364428183	-0.002081639524213091	0.2543437027030867	0.2522620631788736	0.0006765616535499565	14.70536992584764	96.7641853566512	97.06763964493878	4.303901637858765e-09	0.6116222701536439	0.006869944218598155	0.296584344068996	0.3034542882875942	0.0007889229892771943	33.70080991408561	224.3433497839043	225.1042040068889	1.102965330179728e-09	0.6998495301914244	0.05425276176239027	0.706601461222268	0.7608542229846582	0.001629175459725343	128.9796498788872	11.72398831018851	17.10921828208838	2.504593754615314e-13	0.9100950425922202	-0.08825877684661036	5.473488748746482	5.385229971899872	0.008891797816017916	13.00593294510895	2.681600422957519	3.138923377706788	-1.195318150015723e-12	0.7781789187214007	0.007147574057362296	0.4501753806919067	0.4573229547492689	0.003075198045332113	2.593479983223633	2.463464956246494	3.053809765521197	-4.920213195203083e-11	0.8416458634200523	0.01251891742260209	0.5778258918521018	0.5903448092747039	0.00512964935683424	2.173155383938994	0.7762438328943566	1.308594385015367	-2.125349202186655e-10	0.9791517772340379	-0.002845984321471915	0.5351965364424827	0.5323505521210108	0.01547204533007213	1.303400043982926	73.37257353532316	74.98165632032521	6.492482940156918e-11	0.7376853503042076	0.1214911984544663	1.487591586547592	1.609082785002058	0.002215830866344644	55.13028075326958	14.73977500325177	17.26788751841493	-9.898158681576064e-13	0.7798398141413353	-0.1321763635331534	2.66028887869631	2.528112515163157	0.003116738443675	8.374230412833997	8.573281213681099	13.2071207422834	1.863986048844524e-11	0.935935891462063	-0.0108217438649447	4.644661272467244	4.6338395286023	0.01094075766111642	9.373440705925733
0.08799999999999999	188.4807158772828	190.1344485137546	-1.9506618542664e-13	0.8170825282633375	-0.1199002693449003	1.773632905816661	1.653732636471761	0.004209069135685545	190.1344485136724	530.5951319975004	534.3147814683161	6.661338147750939e-16	0.870151483335034	-0.1810455379114683	3.900695008727246	3.719649470815777	0.006451362241797973	534.3147814683165	5.519496268785263	39.35329777612532	-1.665334536937735e-16	1.226124767916862	0.04167336369715359	33.79212814364291	33.83380150734006	0.1117776494128051	39.35329777612527	5.390711540332971	49.28969643095999	-3.33066907387547e-16	1.258630687151477	0.06814935848747204	43.83083553213955	43.89898489062702	0.1449836999539045	49.28969643095989	2.488736835875508	6.388832807866617	9.71445146547012e-17	1.068655533832096	0.00871866800893197	3.891377303982177	3.900095971991109	0.03169218632116016	6.388832807866629	5.364251340534378	20.075090061044	2.996569659075021e-11	1.156344195638947	-0.01313615606482369	14.72397487657445	14.71083872050962	0.06394756676841137	20.00283978934548	85.10348269640323	99.6374937802116	-1.674394733974793e-09	1.096527551261057	-0.09051026163686708	14.62452134544523	14.53401108380836	0.03961620338002859	95.45011972697067	110.2788698749259	129.0282062948449	-9.019773816731913e-11	1.110006308654085	-0.009911333053658695	18.75924775297266	18.749336419919	0.04413030756616552	117.3344299453868	16.44530545816686	29.10408218886968	-1.387778780781446e-17	0.9871808005356669	0.3371327252801505	12.32164400542267	12.65877673070282	0.01650047914442737	29.10408218886967	7.407810904350391	18.46143031090085	-4.163336342344337e-17	1.070755129063906	0.1503343739081647	10.90328503264229	11.05361940655046	0.03222952374126597	18.46143031090083	1.348050982350186	90.81482698720792	-8.43769498715119e-15	1.472578337877058	0.04960169229946032	89.41717431255827	89.46677600485773	0.8030159018289408	90.81482698720698	5.507484836970333	49.82783600431974	4.718447854656915e-16	1.269144376946192	0.240362917486876	44.07998824986252	44.3203511673494	0.1577084023994563	46.21270933662854	3.872276704634312	221.2146024397699	-4.440892098500626e-16	1.445221106447366	-0.03160813584050783	217.3739338709761	217.3423257351356	0.6451658355752496	220.0994378444677	7.229802144834998	197.1727816058387	7.771561172376096e-16	1.359903438438729	-0.2966618880303288	190.239641349034	189.9429794610037	0.3260073319893803	176.3135999040656	0.3501694202253728	18.61242949321539	-5.273559366969494e-14	1.433293550221014	-0.01027789803722341	18.27253797102724	18.26226007299002	0.5864469548727638	18.61242949321375	5.786798026110462	81.891619632859	-1.52655665885959e-15	1.303072375469002	-0.006285527987559091	76.1111071347361	76.10482160674854	0.2068962855050662	75.62316436807204	6.026702444711599	73.20111388314189	3.108624468950438e-14	1.287431404389537	0.01649330741388605	67.1579181310164	67.17441143843028	0.1825584244749379	67.45507798950599	0.8745678544790734	7.833841643839598	2.498001805406602e-16	1.268195850531396	0.03787151716971578	6.921402272190809	6.959273789360525	0.1565159766911007	7.83384164383961	3.947488877148778	4.085295500013043	6.93754775848987e-12	0.7623766159760308	-0.003601377267824279	0.1414080001320892	0.1378066228642649	0.002706392002284464	4.085295500375527	394.7892325501793	395.6037959232207	4.02240463159842e-11	0.6209722843745551	0.3802396660643791	0.4343237069770342	0.8145633730414132	0.000852561350505347	395.6037959437122	821.8389001509419	826.1644919466527	4.156142097144766e-11	0.792112657957892	0.8192449991009407	3.506346796609773	4.325591795710714	0.003441414446931159	680.7622465479974	9.068434448368077	184.468496356093	-3.33066907387547e-16	1.349908031955099	0.1830639753494436	175.2169979323755	175.400061907725	0.3009514176868595	171.3480088917877	8.105034889742315	571.6673524199184	3.885780586188048e-15	1.478210356959303	0.3480656676695015	563.2142518625066	563.5623175301761	0.8400255761008869	556.1550250781869	190.6631241471484	228.4634718561437	-1.510868957721456e-09	1.030417195102134	0.581430789761628	37.21891691923374	37.80034770899537	0.02333185866465266	213.8642119591633	5.416724331772278	13.13554240798355	3.720579400123825e-12	1.068227293643284	0.04379571954010286	7.675022356671168	7.718818076211271	0.03158369306665863	13.13554240888767	553.8206414922438	626.7839658011017	-2.761991746424997e-10	1.112078686860014	-0.2890555456318372	73.2523798544897	72.96332430885786	0.04486855240378118	593.3478121698716	449.9713943265586	455.5078174079001	1.198979390770738e-08	0.768735152768111	-0.9526326571597877	6.489055738501243	5.536423081341455	0.002849211335724725	389.0254054360859	57.92340199709137	58.17606216572234	7.611274527308254e-10	0.5931753653629507	-0.001662333633231647	0.254322502264194	0.2526601686309624	0.0006765052597653225	14.8308702365528	97.26860828361509	97.57317814668093	4.309730836093983e-09	0.6116614838923307	0.007888873233558249	0.2966809898322795	0.3045698630658378	0.0007891800698210441	33.89216863278369	223.7060982940161	224.4651480729024	1.18807447213598e-09	0.7000921199116088	0.05105003076464164	0.7079997481216573	0.759049778886299	0.001632399419520444	128.7046176066827	11.72000891084934	17.09206796813275	-4.438602263512337e-13	0.9098073377607665	-0.08880311630431083	5.460862173587723	5.372059057283412	0.00887128567859073	12.98989345695203	2.681466779110795	3.139169780958716	-1.861181347928564e-12	0.7782765420632809	0.007172422082008211	0.4505305797659131	0.4577030018479213	0.003077624449673482	2.593834792320324	2.464803451055638	3.056751286155337	-3.642487006461081e-11	0.8418727973532044	0.01306573465084772	0.578882100448852	0.5919478350996997	0.005139025848655395	2.175820006616296	0.7770132947817227	1.308684591110747	-1.224928838916561e-10	0.9789878237908991	-0.00282234187829694	0.5344936382073214	0.5316712963290245	0.01545172518108699	1.303488151579774	73.30123121940328	74.93376461465155	2.791637754295806e-11	0.7380746761241006	0.1402375883814921	1.492295806866782	1.632533395248274	0.002222838002362089	55.11975379500777	14.72870447852212	17.24873217459195	1.037642194390287e-13	0.7795280308881573	-0.1335692715667844	2.653596967636614	2.52002769606983	0.003108898341561116	8.354051592366121	8.563494562934384	13.19288012466795	2.59394207502428e-11	0.9358787716973206	-0.01314787743514132	4.642533439168709	4.629385561733567	0.01093574543157009	9.362770680582015
0.09000000000000001	189.8312831308802	191.4784059499842	7.512951372135035e-11	0.8165169873750875	-0.1184458271023728	1.765568646206322	1.64712281910395	0.004189931564366973	191.4784059816425	530.3448699791296	534.0455773917952	9.986134141826142e-11	0.8695522910680037	-0.1812462145858772	3.881953627251383	3.700707412665506	0.006420365857681296	534.0455774521745	5.510032754511196	39.41499542503632	-9.281742041622465e-13	1.226394415353401	0.03984029140298497	33.86512237912214	33.90496267052512	0.1120190998484767	39.41499542475572	5.379265968955727	49.43216336154035	-2.060740467157984e-12	1.259074662386082	0.06607388299495529	43.98682350958966	44.05289739258462	0.1454996772070067	49.43216336091736	2.488065724570833	6.392451831527835	3.243030843869121e-13	1.068796715360586	0.008606972292912633	3.895779134664091	3.904386106957003	0.03172803574598531	6.392451831567655	5.473950742862384	20.16903662422598	3.006699056395945e-11	1.156223499750014	-0.01467210807080168	14.7097579894344	14.6950858813636	0.06388582152996537	20.09643305584639	85.04298805283332	99.51930599961833	-1.429113827278172e-09	1.096036304339667	-0.09079811263818484	14.56711605942318	14.476317946785	0.03946069883855199	95.33306669827097	109.2756466175317	128.0207489515503	-6.100248084450755e-11	1.109964451736825	-0.007860505054201496	18.75296283907279	18.74510233401859	0.04411552258186974	116.4173593951608	16.43911269480631	29.18380307368555	-2.519089103980576e-12	0.9880685332871826	0.3350663198441626	12.40962405903508	12.74469037887924	0.01661829727317044	29.18380307180444	7.404858042522264	18.53596128778631	-2.596568793311604e-12	1.071642255161247	0.150088938238216	10.98101430702583	11.13110324526404	0.03245928729295113	18.53596128690788	1.343006954903677	91.44143725466115	-2.549738198354135e-12	1.47345940051353	0.04874855437755272	90.04968174537993	90.09843029975748	0.8086961699707786	91.44143725437723	5.491805207145497	50.42175372463623	-3.398920034314301e-12	1.270862376968013	0.2398247447964185	44.69012377269431	44.92994851749073	0.1598913317143991	46.77380634934255	3.870023353935117	220.8777219853064	2.080113858937693e-12	1.445029333686572	-0.03298401235289911	217.0406826437242	217.0076986313713	0.6441767459330018	219.7639593289565	7.255966741478839	195.6694982851053	1.036648544783247e-11	1.358892447177173	-0.2935273143674805	188.707058857994	188.4135315436265	0.3233809964611246	174.936712773562	0.3507018087912981	18.51710985104811	5.981770634377881e-12	1.432635780946562	-0.01022458227261627	18.17663262452943	18.16640804225681	0.5833689260571258	18.51710985123449	5.784881235751956	81.86741158896307	1.618177813966781e-12	1.303036718072876	-0.006865293561838304	76.08939564677296	76.08253035321111	0.2068372661794846	75.60045215820867	6.022095977318426	73.24237766612667	9.001133172148457e-13	1.287518522448232	0.01553409860681626	67.20474759020142	67.22028168880824	0.182685723124535	67.49391384552949	0.870661713045598	7.924143851902577	-6.94935775591432e-12	1.269895600031038	0.03730142786065151	7.016180710996328	7.053482138856979	0.1586592331202936	7.924143851595264	3.934070370645375	4.071806448441482	1.845577857206848e-11	0.7622404414369144	-0.003516225518431585	0.141252303314538	0.1377360777961064	0.002703412138193268	4.07180644940579	394.2400165019948	395.0562330973762	-1.067185229075562e-10	0.6224578458250697	0.3765150237332082	0.4397015716482182	0.8162165953814264	0.0008631178996718932	395.0562330430102	817.1420834049447	821.5049929274385	-7.17376158476668e-11	0.7937129677603438	0.8109846888595227	3.551924833634243	4.362909522493766	0.003486148446212244	677.5671325390005	9.048252927999513	185.3223294588275	-2.365829754324977e-12	1.350531967723479	0.1802103208507167	176.0938662099773	176.274076530828	0.3024575201448569	172.1537545067578	8.070644593557864	576.2868542715169	-2.684075184333778e-12	1.479240215874851	0.3423714450556757	567.8738382329034	568.216209677959	0.8469752790109971	560.671245362989	189.0526261572375	227.0749578987017	-1.483112882505466e-09	1.03114821906353	0.5848290047995303	37.43750273666462	38.02233174146415	0.02346888611790881	212.5856946450428	5.395576925079379	13.13624031940275	5.190230190077472e-12	1.068586265918178	0.04354712832496829	7.6971162659984	7.740663394323369	0.03167461231332732	13.136240320664	555.3939634351593	628.1618489596632	-2.654912401034437e-10	1.11174008714303	-0.2862025485391693	73.05408807304308	72.76788552450391	0.04474709470909945	594.6312007889958	452.0503305202144	457.5783434262587	1.251953635206249e-08	0.7679132649081468	-0.9180623462897542	6.446075252334042	5.528012906044288	0.002830339485437486	390.638447759139	58.4062673935931	58.65936051733077	7.639284829719095e-10	0.5931677087877939	-0.001213100318874664	0.2543062240565374	0.2530931237376627	0.0006764619592590707	14.95130051577276	97.74959192112894	98.05538674466365	4.311048656946426e-09	0.6117063774328023	0.00900315232976694	0.2967916712049452	0.3057948235347121	0.0007894744854944498	34.07787699081538	223.0953956539042	223.8530421464068	1.238835145578321e-09	0.7003210555384287	0.04832466846527306	0.7093218240373178	0.7576464925025909	0.001635447663482412	128.439269167474	11.71586550872583	17.07468082113575	4.517081153565528e-13	0.9095178223291431	-0.08937012660087224	5.448185439010801	5.358815312409928	0.008850692056131723	12.9736575947707	2.681348593561739	3.13942885613041	-1.585225006817126e-12	0.7783744601560955	0.007193132515474161	0.4508871300531975	0.4580802625686716	0.003080060084302889	2.594200487075815	2.465842338526037	3.059412131317615	-2.458762360380007e-11	0.8421091854576875	0.01358544070231539	0.5799843520892622	0.5935697927915776	0.005148811087596794	2.178309062735256	0.7777356790750183	1.308735276424968	-4.880364168347029e-11	0.9788252514312034	-0.002797973309030905	0.5337975706589803	0.5309995973499494	0.01543160250104815	1.303536908388586	73.17360842107951	74.83208894877218	1.017377848633316e-11	0.7385224939349208	0.1607555921714564	1.497724935521214	1.65848052769267	0.002230924920141563	55.0732570703155	14.71912848905878	17.23132805447469	-1.031614030311268e-12	0.7792133083521963	-0.1346593112795643	2.646858876695473	2.512199565415908	0.003101004136070348	8.334613793123452	8.554306064869593	13.17899940955195	2.639516730185143e-11	0.9358110123342961	-0.01531717396187714	4.640010518644235	4.624693344682358	0.01092980255211403	9.35225231700014
0.09200000000000001	191.2263223650977	192.8667499754816	7.527312106958561e-14	0.8159578478823823	-0.1172038439198404	1.757631454303771	1.640427610383931	0.004171095541787848	192.8667499755133	530.0953925667145	533.7772326475351	0	0.8689524394858095	-0.1814413134351361	3.86328139425573	3.681840080820594	0.006389483838285087	533.7772326475351	5.500529577162982	39.47346635072658	-8.326672684688674e-17	1.226651844386209	0.03798063678139915	33.9349561367822	33.9729367735636	0.1122500960511345	39.47346635072656	5.367986385681069	49.57054182235654	1.387778780781446e-16	1.259504966556736	0.0640175626433248	44.13853787403215	44.20255543667547	0.1460015181969394	49.57054182235657	2.487112872358244	6.395663735012015	4.163336342344337e-17	1.068935602923231	0.008436565907910113	3.90011429674586	3.90855086265377	0.03176334220786123	6.39566373501202	5.585944446397092	20.26355839243255	4.95141982970182e-11	1.156088992507052	-0.01631646840859665	14.69393041444405	14.67761394603546	0.06381708092717558	20.19059756817583	84.98534051479655	99.40406666718047	-1.486829381835975e-09	1.095543648150253	-0.09104606680557802	14.50977221918949	14.41872615238391	0.03930536074688877	95.21883066073245	108.2930982725398	127.0355897047545	-7.202227703118069e-11	1.109932543399133	-0.005681708890355169	18.74817314110502	18.74249143221467	0.04410425502747471	115.5207967955657	16.43335108777952	29.26419208322304	-2.775557561562891e-17	0.9889511314976303	0.3331241410196484	12.49771685442387	12.83084099544351	0.01673626637960196	29.26419208322302	7.402181152021318	18.611285621489	-7.632783294297951e-17	1.072528144657157	0.14991678941375	11.05918768005393	11.20910446946768	0.03269036357632821	18.61128562148897	1.337964558955664	92.06121723329812	1.665334536937735e-15	1.474324913072741	0.04787071472398979	90.67538195961848	90.72325267434246	0.8143153055079297	92.06121723329831	5.476135787904444	51.0227518514346	-2.220446049250313e-16	1.272576560176352	0.2392968913580228	45.30731917217213	45.54661606353015	0.162099519699119	47.34164761557038	3.868271982920311	220.528567321891	-1.221245327087672e-15	1.444829811874374	-0.03421248646089386	216.6945078254316	216.6602953389707	0.6431492990725542	219.416257335724	7.276723518425444	194.1841950745361	-3.885780586188048e-16	1.357889779597588	-0.2918165053392309	187.1992880614499	186.9074715561107	0.320797179906661	173.5765883107901	0.3510901727418972	18.42238137562035	-2.620126338115369e-14	1.431979938307521	-0.01021812265489094	18.08150932553334	18.07129120287845	0.5803159966215894	18.42238137561953	5.782213285413152	81.84000485712859	-1.887379141862766e-15	1.302997360690323	-0.007646886178699485	76.06543845789415	76.05779157171544	0.2067721422629267	75.57474925701729	6.017058064857307	73.28013307350182	2.089994843856857e-14	1.287600089902428	0.01445203787183633	67.24862297077267	67.26307500864451	0.1828049915678286	67.52946569168786	0.8669130213511039	8.014535242180921	-7.216449660063518e-16	1.271570561955711	0.03677596361632528	7.110846257213491	7.147622220829816	0.1607999366717555	8.014535242180889	3.920496333361488	4.058149786669526	7.215117392433967e-12	0.7621072299066325	-0.003446705012832199	0.1411001583208707	0.1376534533080385	0.002700500252064731	4.058149787046514	393.701935676181	394.5195576504726	6.295464149985719e-11	0.6239282890759598	0.3725339534108614	0.4450880208807212	0.8176219742915827	0.0008736913000143574	394.5195576825438	812.551813043806	816.9504272030216	4.545452902959823e-11	0.7952954232300443	0.8010423494650732	3.597571809750556	4.398614159215629	0.003530950107935291	674.4397978383619	9.028502378898624	186.1673755289936	0	1.351146236707786	0.1774379282602933	176.9614352218347	177.138873150095	0.3039476502528984	172.9512385175842	8.03592606515012	580.8641692467041	2.109423746787797e-15	1.480252593043197	0.3363439886132931	572.4918991929408	572.8282431815541	0.8538630473968216	565.1463504191184	187.440477816989	225.6836051430646	-1.502018565080476e-09	1.03188150702695	0.5850737585760938	37.65805356749947	38.24312732607557	0.02360714540214798	211.3042774636538	5.375640182653983	13.1383077274392	1.119045828223975e-11	1.068943908522338	0.04347602042994833	7.719191524355267	7.762667544785216	0.03176545480888102	13.13830773015854	556.879453373446	629.4554657724295	-2.507415386432399e-10	1.11140612516737	-0.2830253023166477	72.85903770130017	72.57601239898352	0.0446276224428972	595.8350003852049	454.0246750263236	459.5488962181917	1.303403460162222e-08	0.7671228984996292	-0.8807876824379453	6.405008874306067	5.524221191868122	0.002812308080791008	392.1702201344504	58.86216385947787	59.11571130257961	7.338000415635371e-10	0.593162486534355	-0.0007476787916269702	0.2542951218933616	0.2535474431017347	0.0006764324271818211	15.06570734245786	98.20162467042869	98.508748277153	4.314833476626312e-09	0.6117574355424132	0.01020600757998803	0.2969175991443341	0.3071236067243221	0.0007898094574791919	34.25622935862865	222.5075517865374	223.2641950077307	1.302845220596538e-09	0.7005384916363917	0.0460634856834018	0.7105797355099593	0.7566432211933611	0.001638347966714434	128.1823867989939	11.71158325397356	17.05707297991328	-1.226380108576564e-13	0.9092264121508306	-0.08996563031998306	5.435455356259709	5.345489725939726	0.008830011768439561	12.95723685834105	2.681246874814506	3.139712691633391	-1.822646200633216e-12	0.7784726900943827	0.007220720204212903	0.4512450966146718	0.4584658168188847	0.003082505393658652	2.594587084697232	2.466521744631541	3.061806260722423	-1.528295892616605e-11	0.8423551934377561	0.01415084035027407	0.5811336757406079	0.595284516090882	0.005159014208315429	2.180632729117684	0.7784163932946558	1.308748345416338	1.15121800980944e-11	0.9786640073174981	-0.002776131636757496	0.5331080837584395	0.530331952121682	0.01541167006155486	1.303548211020762	72.98469627500222	74.67171406019294	1.844385755234157e-12	0.739034092650612	0.1830666224696716	1.503951162721056	1.687017785190728	0.002240199150068007	54.98740178922825	14.71097252865596	17.21559620669845	1.6006293512838e-13	0.7788961857395593	-0.1354628608698351	2.640086538912332	2.504623678042497	0.003093069807700486	8.315893923977624	8.545741671184416	13.16547011829608	3.502960768675401e-11	0.9357331039645027	-0.01738295733324022	4.637111404444902	4.619728447111663	0.01092297352755742	9.341884621349624
0.09400000000000001	192.6765384076932	194.3101653727306	5.899664090591727e-11	0.8154040895936606	-0.1161786009817297	1.749805566019121	1.633626965037391	0.004152523657645296	194.3101653975908	529.8488249047824	533.5118818792934	2.394973108721388e-12	0.868351961980486	-0.1816222326645523	3.84467920717551	3.663056974510958	0.006358717667878098	533.5118818807414	5.491011164746114	39.52867774078685	-8.071321389024888e-14	1.226896898193919	0.03610000937799523	34.00156656666275	34.03766657604074	0.1124704301255903	39.52867774076245	5.356894282503877	49.70486267095688	-9.070522111187529e-13	1.259921745739658	0.06198597716126666	44.28598241129174	44.347968388453	0.1464892354464591	49.70486267068266	2.485867455380531	6.398423360071547	1.44248502031985e-12	1.069071212738525	0.008204105546139593	3.904351799144876	3.912555904691016	0.0317978533089638	6.398423360248665	5.700777583520598	20.35907813539382	4.306481560245601e-11	1.155939646822031	-0.0180761780017593	14.67637672987498	14.65830055187322	0.06374084367294076	20.28575440469938	84.92946571362724	99.29072723781994	-1.427599372050281e-09	1.09504980460036	-0.0912550262114761	14.45251655040417	14.36126152419269	0.03915026150188234	95.10640880428429	107.3313998335509	126.0730216679314	-5.850997464307284e-11	1.109911231538504	-0.003352906094130326	18.74497474047464	18.74162183438051	0.04409673093027223	114.6450173792796	16.42807547262879	29.34534201635865	4.701516953531382e-13	0.989828916976469	0.3313181551427893	12.58594838858706	12.91726654372985	0.01685442127749545	29.34534201670973	7.399796033946503	18.6874655325377	2.755157213485404e-13	1.073413256712883	0.1498217902202731	11.13784770837093	11.2876694985912	0.03292287838654748	18.68746553263091	1.33294738023652	92.67376267122542	2.231548279496565e-13	1.475174555071737	0.04697791316964529	91.29383737781926	91.3408152909889	0.8198693787517511	92.67376267125027	5.460486289829532	51.63093439340832	1.7514045769218e-12	1.274287012731554	0.2387824584240906	45.93166564515469	46.17044810357879	0.1643332926357105	47.91633265609087	3.867084985864641	220.1689292677897	1.378563929677057e-12	1.444623489500547	-0.03527025079854759	216.3371145327236	216.301844281925	0.6420885557800498	219.0581152065872	7.291892895980363	192.7088197715807	1.047811837295853e-11	1.356890446616295	-0.2915908696013019	185.7085177452016	185.4169268756004	0.3182424965085916	172.2258589872117	0.3513304917286697	18.32777043627095	6.132316876517052e-12	1.431322844484339	-0.01026381449398379	17.98670375903626	17.97643994454227	0.5772732646340921	18.32777043646201	5.778801749790475	81.80873959963257	2.182892755442367e-12	1.302953203866967	-0.008630934329226405	76.03856878417133	76.0299378498421	0.2066991012063022	75.54543541116641	6.011616037913059	73.31405528036815	1.550842787523266e-12	1.287675453373094	0.01325257793975989	67.28918666451533	67.30243924245509	0.1829152577021376	67.56142794773314	0.8633273538546528	8.105104530029392	-3.741312815108699e-12	1.273222816453598	0.03629765307690642	7.205479523097833	7.24177717617474	0.1629399102572914	8.105104529863944	3.906789344195429	4.044349341446697	1.731501053647833e-11	0.761976418492793	-0.003390915023917029	0.1409509122751848	0.1375599972512677	0.002697643848579498	4.0443493423514	393.1769273358075	393.9956485357744	1.966493634597555e-11	0.6253825182719961	0.3682434394799564	0.4504777604868793	0.8187211999668358	0.000884271159238439	393.9956485457923	808.0889376417159	812.52115677533	9.668232880954974e-11	0.7968564382143939	0.7890490632394284	3.643170070374728	4.432219133614156	0.003575703956304963	671.396287581816	9.009199456486735	187.003892167215	-8.125167205719208e-13	1.351751130580699	0.1747531015975172	177.8199396091307	177.9946927107283	0.3054222110289416	173.7407023840734	8.000923442319753	585.3932036757507	8.245626403891038e-13	1.481246510343525	0.3299957115418687	577.0622845218891	577.3922802334309	0.8606797082967488	569.5743777970796	185.8432649871632	224.3058439653043	-1.447229364126557e-09	1.032613568266729	0.5830491792304577	37.87952979891067	38.46257897814113	0.02374598480309239	210.0352444821337	5.357191715793136	13.14182733196936	1.433145963014582e-11	1.069300737240368	0.04335603507698745	7.741279581099239	7.784635616176226	0.03185634997142529	13.14182733545199	558.2733302719857	630.661253469385	-2.564077283828681e-10	1.111077220235107	-0.2795263620629954	72.6674495594623	72.3879231973993	0.04451027086197831	596.9558754992214	455.8855011954325	461.4105677802207	1.36749345180931e-08	0.7663664064640084	-0.8408784382476281	6.365945023035779	5.525066584788151	0.002795155944587895	393.6138045252983	59.28746419154024	59.54148253777337	7.475544142043766e-10	0.5931597751670618	-0.000271011656781542	0.2542893578899075	0.254018346233126	0.0006764170947648338	15.17321701702408	98.61914947617289	98.92771018300391	4.301210942969647e-09	0.6118151393549544	0.01150072708839876	0.2970599797426178	0.3085607068310166	0.000790188194015558	34.42549975555005	221.9390263869499	222.6950621750354	1.341219191264287e-09	0.7007465484341608	0.04425035192703121	0.7117854361584145	0.7560357880854457	0.0016411278900744	127.9328007490925	11.70716759463472	17.0392593308083	-4.474337567117459e-13	0.9089330330276495	-0.09057746891936924	5.422669205092954	5.332091736173584	0.008809240396424617	12.94064189245673	2.681179002761015	3.14003229480012	-9.954016777502517e-13	0.7785712804679329	0.007248632409821641	0.4516046596292835	0.4588532920391052	0.003084961608563181	2.595003760450414	2.466923729885103	3.063949401067244	-6.561379911618204e-12	0.8426110050137483	0.0146944690380187	0.5823312021441223	0.597025671182141	0.0051696452489666	2.182802482069571	0.7790542510219832	1.308725791166432	5.683535586609167e-11	0.9785040376597383	-0.002753384668087727	0.5324249248125362	0.5296715401444485	0.0153919205574775	1.303524044175858	72.72914381874472	74.4475624322222	2.250863384567481e-11	0.7396150685687554	0.2073659238951225	1.511052689582363	1.718418613477485	0.002250777176026045	54.85866298412931	14.70413173144176	17.20142979710456	-2.467486284740694e-12	0.7785776840000395	-0.1360039549613378	2.633302020624136	2.497298065662798	0.003085121208907336	8.29787261127041	8.537713390694933	13.1522758723403	3.466798723095188e-11	0.9356459783223875	-0.01930895640064006	4.633871438046006	4.614562481645366	0.01091534160670872	9.331665280333461
0.09600000000000002	194.1899753587479	195.8166746755781	3.741451592986778e-14	0.8148546705128454	-0.1153758713551313	1.742075188185348	1.626699316830217	0.004134178432632493	195.8166746755939	529.6075476669027	533.251917075673	3.33066907387547e-16	0.8677509198533969	-0.1817793928179559	3.826148801588131	3.644369408770175	0.006328070216933035	533.2519170756732	5.48150480610312	39.58061182956565	-1.387778780781446e-16	1.227129459185687	0.03420493583417655	34.06490208762836	34.09910702346254	0.1126799314516915	39.58061182956561	5.346013635191884	49.83517582901086	-2.498001805406602e-16	1.260325184668334	0.05998561733069677	44.42917657648828	44.48916219381898	0.1469628933092389	49.83517582901079	2.484318193573269	6.400685595162789	4.163336342344337e-17	1.069202521688264	0.00790810932730379	3.908459292262216	3.91636740158952	0.03183130558742942	6.400685595162795	5.816790265611107	20.45395273720667	7.339388818916603e-11	1.155774865807861	-0.0198706675915988	14.65703313918716	14.63716247159556	0.0636568326930648	20.38026627547625	84.87438665434784	99.17832650297208	-1.337669863765711e-09	1.094554965093617	-0.09143200216442793	14.39537185078866	14.30393984862423	0.03899546286002704	94.99488170868267	106.3905011200232	125.1331009482274	-5.36005684281804e-11	1.109901228715503	-0.0008739157706345019	18.74347374397486	18.74259982820422	0.04409319990183957	113.7900819923652	16.42333700983143	29.42734558656569	1.387778780781446e-17	0.9907022439207864	0.3296597773964799	12.67434879933778	13.00400857673426	0.01697280232578	29.4273455865657	7.397714866505782	18.76456223200913	-1.595945597898663e-16	1.074298072797212	0.1498072524600206	11.21704011304332	11.36684736550334	0.03315696687262078	18.76456223200908	1.327946932592081	93.27866092418354	-7.882583474838611e-15	1.476008063467344	0.04606637895100346	91.90464761264046	91.95071399159146	0.8253547940014747	93.27866092418266	5.444867072008968	52.24641669275321	-8.049116928532385e-16	1.275993843079775	0.2382850234472233	46.56326459729702	46.80154962074425	0.1665930133310727	48.4979717133645	3.866590345089568	219.8010208295588	1.110223024625157e-15	1.44441151319437	-0.03611082745541069	215.9705413119246	215.9344304844692	0.6410005664609777	218.6917366269785	7.301298935132234	191.2352800241361	1.942890293094024e-15	1.355889260756588	-0.2929059495154824	184.2268870385194	183.9339810890039	0.3157034753547784	170.8771237361498	0.351423148994185	18.23281254983221	-1.064703880615525e-13	1.430661232165924	-0.01035905710108998	17.89174845793912	17.88138940083803	0.5742257269977912	18.2328125498289	5.774654111417302	81.77295628295356	2.359223927328458e-15	1.302903145997435	-0.009817596439869684	76.00811976797613	75.99830217153625	0.2066163302601784	75.51189065799528	6.005787708113714	73.34382061470252	1.273980920757367e-14	1.287743983721759	0.01193917670646669	67.32609372988234	67.33803290658881	0.18301558385716	67.58949631362816	0.8599125553865405	8.195955834476235	-4.440892098500626e-16	1.274854561156646	0.03586944030463531	7.300173838785059	7.336043279089695	0.1650812643823697	8.195955834476216	3.892907913174638	4.030359688755239	7.711831173651262e-12	0.7618474197502394	-0.003352111645358393	0.1408038872259595	0.1374517755806011	0.002694829952498745	4.030359689158179	392.6672323118339	393.4866976542511	8.962897091180366e-11	0.6268192213745586	0.363600867422716	0.4558644749945196	0.8194653424172356	0.0008948450803061724	393.4866976999112	803.7788114724652	808.2421411435188	1.252893344627637e-10	0.7983916664548388	0.7747557393958346	3.688573931657721	4.463329671053556	0.003620267005321343	668.45626511259	8.990372676875237	187.8322010941773	5.551115123125783e-16	1.352346967953014	0.172166648272862	178.6696617690293	178.8418284173021	0.3068816875162634	174.5224478989962	7.965629225460599	589.8676939009466	-3.885780586188048e-15	1.482220998437933	0.3233163856843934	581.5787482898016	581.902064675486	0.8674159460003105	573.9491986933541	184.2756061834959	222.955267411129	-1.44100328891561e-09	1.0333414697973	0.5786238689729	38.10103735866022	38.67966122763312	0.02388484384319943	208.7912475681969	5.340021374802871	13.14686019839965	2.086210371121666e-11	1.069657323782086	0.04342309771302958	7.763415725883752	7.806838823596782	0.03194744302237198	13.14686020346927	559.5723483655219	631.7761274185859	-2.278224831009368e-10	1.110753754925002	-0.2757419993585681	72.47952105242265	72.20377905306408	0.0443951608808006	597.990941591508	457.6241384459879	463.1546939200444	1.432174195903357e-08	0.7656460582590263	-0.7984111946248678	6.328966668681429	5.530555474056561	0.002778919507323573	394.9624893679087	59.67895089413918	59.93344787863023	7.254857548044669e-10	0.5931596070586432	0.0002079839729923441	0.254289000518058	0.2544969844910503	0.0006764161441453102	15.2730409270048	98.99675091692603	99.30684843696483	4.299821027009543e-09	0.6118799501886875	0.01287754517331452	0.2972199748654791	0.3100975200387936	0.0007906137857000877	34.58398997767115	221.3865491208557	222.1423697968284	1.409860173051669e-09	0.7009472412312433	0.04287031086556503	0.7129503651070673	0.7558206759726324	0.001643813808176219	127.6894371803178	11.70263405433828	17.02125027143213	2.648957442286104e-13	0.9086376279352548	-0.09120882570446466	5.409825042798313	5.318616217093848	0.008788374784109943	12.92388010272637	2.681144886435161	3.140398397419225	-1.459294490802066e-12	0.7786703074603691	0.007287410378475493	0.4519661006055887	0.4592535109840642	0.003087430652032703	2.595459506036958	2.466944800260583	3.065831131483028	-2.912160096402161e-12	0.8428770667192425	0.01530701618962929	0.5835793150328163	0.5988863312224456	0.005180725371140124	2.184811820775794	0.7796511130290801	1.308667468808157	9.330866634904567e-11	0.9783453438996232	-0.002731722172577447	0.5317480779516546	0.5290163557790771	0.0153723535300399	1.303464263948564	72.40153982973807	74.15433363379655	3.191213959752304e-11	0.7402714146077435	0.2336784975084193	1.519115306550064	1.752793804058483	0.002262786786528083	54.68333300955529	14.69855526613393	17.18876631109621	2.523311420921104e-13	0.7782581808918932	-0.1363024733689115	2.626513518331189	2.490211044962277	0.003077167942538094	8.280529672975138	8.530242964809398	13.13939470216616	4.717436510870421e-11	0.9355498732601503	-0.02114843241046203	4.630300169767218	4.609151737356756	0.01090692928587649	9.321581163183218
0.09800000000000002	195.777552618761	197.3971744758436	8.041123322755084e-11	0.8143085166724421	-0.1148024973379617	1.734424354420519	1.619621857082557	0.004116021976380359	197.3971745097275	529.3740701209123	532.9998603657278	5.5522475506109e-11	0.8671494091141854	-0.1819026940919769	3.807692938907478	3.625790244815501	0.006297546052554281	532.9998603992985	5.472034108142219	39.62925797534998	-1.898758927865174e-13	1.227349450519394	0.03230092062078054	34.12492294658698	34.15722386720776	0.1128784685341035	39.62925797529257	5.335362234665443	49.9615390378507	-1.361022405887979e-12	1.260715506452392	0.05802122053594751	44.56815558264931	44.62617680318526	0.1474226082629811	49.96153903743924	2.48245582366009	6.402404702362929	1.217186074153886e-12	1.069328471104901	0.007545689306998567	3.912403189395841	3.919948878702839	0.03186342550616936	6.402404702512383	5.934286261175429	20.54823751935091	5.63115110097101e-11	1.155593682943422	-0.02184229489636858	14.63579355307185	14.61395125817548	0.06356458723199687	20.47418813104841	84.81912810924574	99.06591719233148	-1.389636294923946e-09	1.09405932011716	-0.09157137493582768	14.33836045802157	14.24678908308574	0.03884102533161226	94.88334341468952	105.4705326368962	124.2160505013204	-4.817890530972591e-11	1.109903225801044	0.001744452804048647	18.74377341162016	18.74551786442421	0.04409390485683186	112.9562025367757	16.41918281143134	29.51029419195585	-7.618142228160707e-13	0.9915714965790657	0.3281591350563293	12.76295224546818	13.09111138052451	0.01709145526806236	29.51029419138697	7.395947031105098	18.84263612602055	-8.711503740599369e-13	1.075183092277768	0.1498756242409159	11.29681347067453	11.44668909491545	0.03339277262437342	18.84263612572584	1.322976591203339	93.8755397478601	-7.488454301096681e-13	1.476825192674463	0.04514158626048423	92.50742157039628	92.55256315665676	0.8307680390185262	93.87553974777673	5.429283774677579	52.86931811423498	-2.730871084821729e-13	1.277697180809163	0.237806513765669	47.20222782579173	47.4400343395574	0.1688790817707169	49.08667897271026	3.866843841038269	219.4273141953642	2.521316488923731e-12	1.444195242781053	-0.03671199003256161	215.5971823443585	215.5604703543259	0.6398924370455056	218.3195834679522	7.304807836423534	189.7555177860627	1.248651182450544e-11	1.354880856222392	-0.2958112542763674	182.7465212039156	182.4507099496392	0.3131666217700833	169.5230154271626	0.3513644702472939	18.13703512520125	7.431277815328485e-12	1.42999178425881	-0.01050812022572243	17.79617877517968	17.78567065495395	0.5711584711233583	18.13703512543279	5.769784648105673	81.73200716757705	2.508881991047929e-12	1.302846088730122	-0.01120553159922155	75.9734280510706	75.96222251947138	0.206522026187675	75.47350601008971	5.999604189676856	73.36913646184178	1.753763800849129e-12	1.287805079221024	0.01051845539341024	67.35901381677151	67.36953227216492	0.1831050720271825	67.61339537078049	0.8566711955057558	8.287199710730915	-5.674599679039716e-12	1.276468106275165	0.03549308864027637	7.395035426584884	7.43052851522516	0.1672264010874869	8.287199710479975	3.878887460264311	4.016217127707455	1.689873241339512e-11	0.7617196127898626	-0.003328702611092563	0.1406583700542364	0.1373296674431439	0.002692044915517963	4.016217128590408	392.1752668094725	392.9950577950248	-5.226563626337111e-11	0.6282369173082414	0.358550024064961	0.4612409614872804	0.8197909855522414	0.0009053989241595182	392.9950577683989	799.6489804373635	804.140428561648	5.833777905195348e-12	0.7998963172275395	0.7578302648867473	3.733617859397817	4.491448124284564	0.003664476786230969	665.6410806914701	8.9720300157912	188.6526459748515	-1.562638907159908e-12	1.352934094964277	0.1696825024871544	179.5109334565731	179.6806159590603	0.3083266495348677	175.2967980210563	7.930082313096811	594.2812919340104	-3.989031327478187e-13	1.483175083382097	0.316316839586454	586.0348927813271	586.3512096209136	0.8740622184113934	578.2646010368766	182.754581935116	221.6472557520593	-1.380825342955916e-09	1.034062121835428	0.5710606280985832	38.32161318884476	38.89267381694334	0.02402311879907394	207.5866160666261	5.32432291242001	13.1534227848967	2.218985412083541e-11	1.070014334191608	0.04345833834674586	7.785641534129946	7.829099872476691	0.0320389050498664	13.15342279028897	560.7739940167351	632.7976440367713	-2.374071494948282e-10	1.110436058199721	-0.2717667573387335	72.29541677737494	72.0236500200362	0.04428239331844772	598.9379176771268	459.2322777431786	464.7728518304705	1.506386201888255e-08	0.7649640448568981	-0.753577950372543	6.294152037664391	5.540574087291848	0.002763633116615866	396.2097655802248	60.03333800589339	60.28832593664723	7.479712058056087e-10	0.5931620072412962	0.0006938277823703305	0.2542941029714623	0.2549879307538326	0.0006764297168199065	15.3643708007903	99.32955199169267	99.64126810207989	4.271871731353905e-09	0.6119522672946555	0.01431751210568694	0.2973985982815343	0.3117161103872212	0.0007910889291868132	34.73014940983948	220.8469888470666	221.602981942798	1.423280993062548e-09	0.7011425452232052	0.04190728409671891	0.7140858116347064	0.7559930957314254	0.001646431750142346	127.4512684945729	11.69798766739123	17.00305638884829	-7.002419477597499e-13	0.9083401456027809	-0.09185247938339347	5.396921200840453	5.30506872145706	0.008767412220924734	12.90695908990351	2.681161552985491	3.140821602338829	-1.471527760754654e-12	0.7787698746583692	0.007330247260910971	0.4523298020924267	0.4596600493533377	0.003089915137300843	2.595963251540215	2.466697220295505	3.067459979499581	1.832631268960938e-13	0.8431536958912937	0.01588293855666706	0.5848798206474096	0.6007627592040766	0.005192270609737991	2.186667400778031	0.7802055790103964	1.308573735811294	1.160110202347298e-10	0.9781879157380428	-0.00270932071402791	0.5310774775149258	0.5283681568008979	0.01535296708104604	1.30336922626318	71.996922897704	73.78700764614132	1.047903708251141e-10	0.7410090392145922	0.2618577240608611	1.528227024376458	1.790084748437319	0.00227635907732868	54.45785504914484	14.69411654450554	17.17747450526397	-1.934308616058367e-12	0.777938221545786	-0.1363747281028101	2.619732688861242	2.483357960758432	0.003069223665486745	8.263817971775344	8.523224360576897	13.12678133684659	4.862023283980221e-11	0.9354453375101313	-0.02286175682658145	4.626418733096269	4.603556976269688	0.01089778634616514	9.311605623809479
0.1	197.4478579441983	199.0602396087163	5.010991621645644e-13	0.8137645465350446	-0.1144556024393523	1.726837266957295	1.612381664517943	0.004098016798664907	199.0602396089274	529.1511612010103	532.7584954846375	3.33066907387547e-16	0.8665475586242123	-0.181981041045036	3.78931532467224	3.607334283627204	0.006267151303334904	532.7584954846377	5.462625128778919	39.67461999611896	-2.775557561562891e-17	1.227556833449955	0.03039424140969349	34.18160062593034	34.21199486734004	0.1130659470422413	39.67461999611895	5.324959333607193	50.08402587586947	-8.604228440844963e-16	1.26109296652804	0.05609813864632004	44.70296840361596	44.75906654226228	0.1478685423034271	50.08402587586922	2.480271078722297	6.403535572259499	4.163336342344337e-17	1.069447969603074	0.007115731270772053	3.91614876226643	3.923264493537202	0.03189393023085198	6.403535572259504	6.051469032596144	20.64027707041909	1.004739208498862e-10	1.155395490798939	-0.02378720615688303	14.61259524397983	14.58880803782294	0.06346383485826547	20.56587044416916	84.76268955388045	98.95252196434352	-1.237685731680926e-09	1.093563076512136	-0.09167381797824689	14.28150622844132	14.18983241046307	0.03868701354080809	94.77085963117986	104.5719908442014	123.3224513829396	-3.469646792098047e-11	1.109917847782525	0.004492916623229915	18.745967622115	18.75046053873823	0.04409906664078381	112.1439149761365	16.41565483646504	29.59427704520927	-4.163336342344337e-17	0.9924370866019706	0.3268254625472151	12.85179674619701	13.17862220874423	0.01721043101762369	29.59427704520924	7.394497819697315	18.92174538250508	2.081668171172169e-17	1.076068828045197	0.1500286688764002	11.37721889393137	11.52724756280777	0.03363044672809763	18.92174538250509	1.318033275996772	94.4640294127782	-6.661338147750939e-16	1.477625735799309	0.0442021691856764	93.10179396759575	93.14599613678143	0.8361058333542206	94.46402941277813	5.413741696751138	53.49976562632506	-8.881784197001252e-16	1.279397168500459	0.2373489241520423	47.84867500542187	48.08602392957392	0.1711919261244225	49.68257584234929	3.867973723247533	219.0507058892437	-6.661338147750939e-16	1.443976236605408	-0.03702602746760082	215.2197581934638	215.1827321659962	0.6387722421659172	217.9445400690437	7.30232816941515	188.2615655611186	-1.887379141862766e-15	1.35385971593038	-0.3003418213446403	181.2595792130481	180.9592373917034	0.3106184988456066	168.1562521174609	0.3511577472174704	18.03998215647717	-6.328271240363392e-14	1.42931113023263	-0.01070824571609588	17.69953265497579	17.68882440925969	0.5680566675871608	18.03998215647519	5.764208802945307	81.68525386730751	-4.024558464266192e-15	1.302780942917236	-0.01279266360194499	75.93383772796415	75.9210450643622	0.2064144060110539	75.42968125728693	5.993087424924076	73.38971566376668	8.076872504148014e-15	1.287858168836401	0.008995076910233431	67.38763316193237	67.39662823884261	0.1831828692952854	67.63285501750315	0.853607525308369	8.378959954049185	-7.216449660063518e-16	1.278065841181719	0.03517057048141353	7.490181858259402	7.525352428740815	0.1693779790620895	8.378959954049153	3.864682772784478	4.00187316418871	7.731190687643164e-12	0.7615923600425453	-0.003323240231811555	0.1405136316360433	0.1371903914042317	0.00268927478301446	4.001873164592662	391.7036651089849	392.5233179084844	4.441724765769095e-11	0.629633920332432	0.3530538421104393	0.4665989573890681	0.8196527994995074	0.0009159164716676301	392.5233179311121	795.729713854236	800.2459622024464	6.634215399259347e-11	0.8013650402703862	0.7381360631909289	3.778112285019478	4.516248348210407	0.003708147240987568	662.9744019993	8.954187284985188	189.4656166041862	-8.881784197001252e-16	1.353512874921349	0.1673077364036319	180.3441215827974	180.5114293192011	0.3097577272884303	176.0641191567343	7.894270356544062	598.6274717872424	-6.106226635438361e-15	1.484107795653301	0.3089853709048581	590.4242160597934	590.7332014306983	0.8806088279893534	582.5141985841107	181.3023088769341	220.4017424073508	-1.35220765140609e-09	1.034770859832462	0.5596472904552167	38.53978623996149	39.09943353041671	0.02415988749667301	206.439907976438	5.310015663768716	13.16164163567539	2.766784718000181e-11	1.070372216303518	0.04364055873507187	7.8079854131716	7.851625971906672	0.03213085295369977	13.16164164239884	561.8774527815575	633.7249748215842	-2.065593807110133e-10	1.110124304915993	-0.2676889639741287	72.11521100400076	71.84752204002663	0.04417201366658979	599.7960421531587	460.7024479033155	466.2574211965152	1.5876079229038e-08	0.7643223188207521	-0.7065936552152983	6.26156694841493	5.554973293199632	0.002749325671988089	397.3497686075831	60.34745999098028	60.60294018173773	7.349285346958112e-10	0.5931669820781068	0.001175511665117995	0.2543046790923368	0.2554801907574548	0.0006764578496093208	15.44641442127243	99.61365293451138	99.92705744134355	4.264929007180562e-09	0.6120323795989616	0.01580791029011146	0.2975965965420597	0.3134045068321712	0.000791615610323863	34.86271171923702	220.3174522752614	221.0740024000129	1.494614820796158e-09	0.701334337202035	0.04134755669291008	0.7152025680585523	0.7565501247514624	0.001649006599275934	127.217352490512	11.69324753993365	16.98468981413805	6.580361255892342e-13	0.9080405367611516	-0.09251384574729946	5.383956119951705	5.291442274204406	0.008746350173805796	12.8898876447054	2.681232878420308	3.141315260110817	-9.923034616221571e-13	0.7788700969199719	0.007386192594748193	0.4526961890957604	0.4600823816905086	0.003092417967630559	2.596526217344713	2.466127819389323	3.068872603775979	1.870649468660446e-12	0.8434410010036147	0.01651121747968862	0.5862335669069674	0.602744784386656	0.005204288492161706	2.188395402195954	0.7807197667288431	1.308444892291631	1.334880192493948e-10	0.9780317450353305	-0.002687941899076109	0.5304130674618643	0.5277251255627883	0.01533375959041642	1.303239230402837	71.51155619624747	73.34165488409914	1.213111971987146e-10	0.7418329641197553	0.2916301216751343	1.538468566176534	1.830098687851668	0.002291614288937018	54.1793661537307	14.6906920538664	17.1673976879373	4.095317834851286e-13	0.7776182898509422	-0.1362641436051782	2.612969777676071	2.476705634070893	0.003061300381120608	8.24767646198495	8.516619441986377	13.1143636412502	6.137261185368281e-11	0.9353328501359404	-0.02450147566375846	4.622245674927582	4.597744199263824	0.01088795647581485	9.301692280267458
0.102	199.2119217754728	200.8168768021882	9.940198664182276e-11	0.8132216643540657	-0.1143431739567312	1.719298200672131	1.6049550267154	0.004080125581655623	200.8168768440745	528.9417193862417	532.5307373568049	6.895217730118475e-11	0.8659455369787655	-0.1820028231604777	3.771020793723711	3.589017970563233	0.006236893965622347	532.5307373984956	5.453299970030623	39.71670826649055	-8.184286581780498e-13	1.227751608154598	0.02849011615546205	34.23491818030447	34.26340829645993	0.1132423109242391	39.71670826624312	5.314818227542084	50.20271561934278	-2.224387340987732e-12	1.261457851152897	0.05422004246059828	44.83367734934009	44.88789739180069	0.1483009015395238	50.2027156186703	2.477756403567568	6.404032574193667	1.586425435462502e-12	1.069559897639669	0.00661587566657645	3.919660294959523	3.9262761706261	0.03192252888363964	6.404032574388459	6.16827146208959	20.72966267164847	6.790916440291284e-11	1.155179415311797	-0.02595436209096843	14.58734557164985	14.56139120955888	0.06335417322676061	20.65490580034125	84.70405926325553	98.83715623083415	-1.345400679753084e-09	1.093066447158584	-0.09173635982616041	14.22483332740478	14.13309696757861	0.03853349294888121	94.65648903056426	103.6953140343704	122.4528533193146	-3.631389633440563e-11	1.1099457306108	0.007386785601934193	18.75015249934221	18.75753928494414	0.04410891138091387	111.353726891187	16.4127903334101	29.67938091359979	-1.771610635969978e-12	0.9932994499906506	0.325666610878432	12.94092396931126	13.26659058018969	0.01732978537371044	29.67938091227685	7.393369304571741	19.00194613378726	-1.913948166620827e-12	1.076955801297755	0.1502672077416107	11.45830962147391	11.60857682921552	0.03387014655440726	19.00194613313977	1.313123971785323	95.04378443276363	-2.007949362337058e-12	1.478409501931705	0.04325095738389001	93.68740950359442	93.73066046097831	0.84136498621138	95.04378443254004	5.398241911597229	54.13788751184445	-1.709882235800819e-12	1.281093958460034	0.2369127659992128	48.50273283424801	48.73964560024722	0.173531999689695	50.28578510252669	3.870027408325571	218.6743312365572	1.004862859588229e-12	1.443756265404204	-0.0370321965410842	214.8413360247727	214.8043038282316	0.6376490851695098	217.5697286672075	7.293775225992626	186.7455627146049	1.637712188085061e-11	1.352820211539796	-0.3065339187088525	179.7583214073211	179.4517874886123	0.3080458433864043	166.7696533088354	0.3507999623031242	17.94119461060738	9.180434190625419e-12	1.428615890468552	-0.01096265606716483	17.60135730437142	17.59039464830425	0.5649057842508235	17.94119461089342	5.757947433464482	81.63207587539182	2.673944399234074e-12	1.302706634195595	-0.01457567593842004	75.88870411786576	75.87412844192734	0.2062917172651884	75.37983292054878	5.986271736098832	73.405304741313	1.530997550958091e-12	1.287902715006954	0.007376685221791943	67.41165631999239	67.41903300521417	0.18324817253887	67.64763651888987	0.850720719144346	8.471365262409334	-8.559902786586804e-12	1.279650224334776	0.03490274823794275	7.585741795027044	7.620644543264986	0.1715389077651965	8.471365262030799	3.850342779422863	3.987377190012575	1.730796062027196e-11	0.7614649965107125	-0.003334504085081729	0.1403689146747936	0.1370344105897118	0.002686505061173014	3.98737719091691	391.2551187324895	392.0741177141669	-1.083918510502713e-10	0.6310084002499756	0.3470696474114292	0.4719293342659462	0.8189989816773754	0.0009263798040527857	392.0741176589484	792.0544398957046	796.591341576497	3.323913366770626e-10	0.8027919508884662	0.7150580787757189	3.821843602016685	4.536901680792404	0.003751068718761252	660.4820324312601	8.936842724488779	190.2715123940329	-2.516264974161686e-12	1.354083686628893	0.1650434905454555	181.1696261789986	181.3346696695441	0.311175607867743	176.8247871935837	7.858226897271625	602.8996100441233	-1.431077478741827e-12	1.485018156046289	0.3013311222176118	594.7400520246341	595.0413831468517	0.88704583234557	586.6915090508278	179.943722281083	219.2412346133755	-1.290732160041941e-09	1.035462408216148	0.5436488618484503	38.75386347044407	39.29751233229252	0.02429408859918705	205.3720862348128	5.297242851398883	13.17155511345314	2.592927261790834e-11	1.070731595488308	0.04382503588794968	7.830487226166305	7.874312262054254	0.03222345077583515	13.1715551197541	562.8827898222794	634.558126694042	-2.144109334523137e-10	1.109818596076544	-0.2635982022935501	71.93893507405625	71.6753368717627	0.04406404112268129	600.5653390593011	462.0276526292675	467.6012455916211	1.678752312161969e-08	0.7637226996838078	-0.6576777802797563	6.23127074263337	5.573592962353614	0.002736023229164227	398.3770053538444	60.61813596730627	60.87411618171767	7.651286340615293e-10	0.5931745283380107	0.001659491746728342	0.2543207226646754	0.2559802144114038	0.000676500525978796	15.51837224558677	99.84538427357869	100.1605460839149	4.228469227540721e-09	0.6121205502468752	0.01734715253153379	0.2978146578046348	0.3151618103361686	0.0007921956596304316	34.98046959616887	219.795174260862	220.5526596423043	1.503536684044349e-09	0.7015244525460557	0.04117412721586892	0.7163112542264588	0.7574853814423277	0.001651562841226192	126.9867887365203	11.68843859572486	16.9661820445448	-3.113481694683173e-13	0.9077386566947835	-0.09318069876865398	5.370924147588592	5.277743448819939	0.008725179460077141	12.87268824028509	2.681375554478894	3.141891890779485	-1.20302032224906e-12	0.7789711216430828	0.00745052918859928	0.453065807111992	0.4605163363005913	0.003094942869368384	2.597158989957279	2.465381657765165	3.070115858970343	2.048351072092558e-12	0.8437390384597765	0.01709302665900325	0.5876411745461746	0.6047342012051778	0.005216784528983438	2.190029166137931	0.7811947732414407	1.308282457275898	1.406848318397103e-10	0.977876793249513	-0.002666979002633813	0.5297546630370916	0.5270876840344578	0.01531472571704102	1.303075788911923	70.941926516099	72.81483179191926	2.351069477990464e-10	0.7427479536224872	0.3229838270166481	1.549921448803615	1.872905275820263	0.002308673844169249	53.84528814704443	14.68811913129839	17.15836406045817	-1.477777969438598e-12	0.7772987905448208	-0.1359883296422898	2.60623325880208	2.47024492915979	0.003053408017430616	8.232034564698225	8.510314155443801	13.1020635921748	6.38942926345365e-11	0.9352128151090704	-0.02604731690358488	4.617796753634578	4.591749436730993	0.01087747679454968	9.291789818318485
0.104	201.0780828931111	202.6754210125922	3.301248163722903e-13	0.8126787848685247	-0.114453723693901	1.711791843175037	1.597338119481136	0.004062311986994167	202.6754210127313	528.7489036746284	532.3197634712975	2.220446049250313e-16	0.8653435506220418	-0.1819554285507138	3.752815225219863	3.570859796669149	0.006206783762960152	532.3197634712976	5.444082675693273	39.7555465054492	2.775557561562891e-16	1.227933810540827	0.02659437223307363	34.28486945752286	34.31146382975593	0.1134075398298856	39.75554650544929	5.30495249877199	50.31769925190364	-4.440892098500626e-16	1.261810471041019	0.05239088579186798	44.96035586733979	45.01274675313165	0.1487199289210759	50.31769925190351	2.474904725475413	6.403851332886338	1.040834085586084e-16	1.069663110478394	0.006045415000266782	3.922901192410659	3.928946607410926	0.03194892342671416	6.40385133288635	6.283171880248578	20.81508597669142	1.266075022599011e-10	1.15494477503817	-0.02806178772936129	14.5599758841722	14.53191409644284	0.06323530417597241	20.73999049994503	84.64226422039889	98.71886392482826	-1.178765474119103e-09	1.092569634525829	-0.09176464802924782	14.16836435245863	14.07659970442938	0.0383805247700748	94.53931804286815	102.8404513626759	121.6073341166975	-1.548799977157955e-11	1.109987610530403	0.01044282807765769	18.75643992594403	18.76688275402168	0.04412370227623077	110.5857187478424	16.41061995135216	29.76568814662861	4.163336342344337e-17	0.9941590439567008	0.3246891962485859	13.03037899902786	13.35506819527645	0.01744957871066721	29.76568814662864	7.392558741440657	19.08329051704379	1.387778780781446e-16	1.077844536490812	0.1505911695282871	11.54014060607484	11.69073177560313	0.03411203454074084	19.08329051704383	1.308247508781897	95.61446312127076	-8.43769498715119e-15	1.479176322337336	0.04228744404890438	94.26392816843995	94.30621561248886	0.8465424441117368	95.61446312126982	5.382783818499958	54.78381410672421	1.27675647831893e-15	1.282787704701184	0.2364980680987368	49.16453222012552	49.40103028822426	0.1758997708257504	50.89643154728728	3.873128350576883	218.3017391789948	9.103828801926284e-15	1.443537293533507	-0.03668302670147899	214.4652938551194	214.4286108284179	0.6365329920102448	217.1986832847091	7.279152144053183	185.1998901929379	-2.220446049250313e-16	1.351756615461167	-0.3143996817134558	178.2351377305982	177.9207380488848	0.3054356142929467	165.3562608857015	0.3502973870676287	17.84023789801977	1.354472090042691e-14	1.427902671220749	-0.01126835131461075	17.50120886226675	17.48994051095214	0.561691575638935	17.84023789802019	5.751023943484093	81.57187143914193	3.608224830031759e-16	1.302622108831014	-0.0165502373889023	75.83739773304674	75.82084749565784	0.2061522487849447	75.32339511439008	5.97918258522223	73.41565949762054	6.772360450213455e-15	1.287938216483286	0.005668986650551093	67.43080792574776	67.43647691239831	0.1833002332201741	67.65751004671036	0.8480109007045098	8.564554555696368	-2.220446049250313e-16	1.281223748634676	0.03469046086130964	7.681853194130549	7.716543654991859	0.1737123068699233	8.564554555696358	3.835815667802967	3.972674928610388	8.131301187930262e-12	0.7613368500498251	-0.003364196041703546	0.1402234568491247	0.1368592608074211	0.002683721160009768	3.972674929035245	390.8323355411014	391.6501258157394	4.002154163629257e-11	0.6323583829556383	0.3405682008453503	0.4772220737926695	0.8177902746380198	0.0009367692557135832	391.6501258361278	788.6655531144339	793.2181977457058	1.84179171913712e-09	0.8041697650565306	0.6880980102507326	3.864546621021059	4.552644631271792	0.003792980941097993	658.1968843330346	8.919997282932314	191.0707557651969	-1.609823385706477e-15	1.354646914397467	0.1628923143472673	181.9878661679173	182.1507584822645	0.3125810108114013	177.5791997581496	7.821932081701247	607.0908863147362	5.10702591327572e-15	1.485905183757925	0.2933396812951491	598.9756145517398	599.2689542330349	0.8933631100781155	590.789857477757	178.702966086618	218.1886170279533	-1.254223613855743e-09	1.036131330133917	0.5235846177823065	38.96206632355295	39.48565094133525	0.0244246071619076	204.4044737701443	5.285927808174621	13.18324758772834	2.771050749972304e-11	1.071092998666169	0.04413867684977823	7.853181102703936	7.897319779553714	0.03231683896387531	13.18324759446215	563.7912163660181	635.2982467750804	-1.865501086939503e-10	1.109518926875552	-0.259529190600497	71.76655959966278	71.50703040906228	0.04395845768605694	601.2469048147974	463.2015873216914	468.7979273072169	1.775267383097301e-08	0.7631667925933362	-0.6069726633308644	6.203312648856326	5.596339985525462	0.00272374740338542	399.2865843766339	60.84242963422273	61.09890293388312	7.612156738279197e-10	0.5931846173557446	0.00213112593168983	0.2543421737286968	0.2564732996603866	0.0006765575864335683	15.57948715362475	100.0210648999197	100.3380560917812	4.215506624327681e-09	0.6122170462948706	0.01893770628992053	0.2980534855715782	0.3169911918614988	0.0007928309484431667	35.08219852234584	219.2776222222332	220.0364160449058	1.564926466190997e-09	0.7017146234130834	0.04137187023887442	0.7174219524336689	0.7587938226725434	0.001654123722234303	126.7587603021506	11.68357036727956	16.9475382609388	9.967755787432253e-13	0.9074345913577122	-0.09386172154104291	5.357829615200275	5.263967893659232	0.008703907116269203	12.85536578164549	2.681594553030674	3.142565183596977	-5.237824063364371e-13	0.779073117519233	0.007531349122384986	0.4534392814439181	0.4609706305663031	0.0030974941140272	2.597873158139609	2.464408306153746	3.071240328061791	2.228710271889867e-12	0.8440478694500591	0.01772871770111622	0.5891033042069291	0.6068320219080453	0.005229764585051638	2.191604738263767	0.7816346656044816	1.308088947876258	1.444544345252652e-10	0.9777229966638473	-0.002647691458111476	0.5291019737298883	0.5264542822717768	0.01529585706251902	1.302881408579726	70.28487863583935	72.20345546949184	2.792214237601343e-10	0.7437586614821443	0.3559065694189338	1.562670264233566	1.9185768336525	0.002327663746367187	53.45324006846755	14.68626190450847	17.15018526237777	6.926195728063078e-13	0.7769800448959877	-0.1356064083843436	2.599529766253642	2.463923357869299	0.003045554346688346	8.216811381837562	8.504281887942494	13.089798260842	7.643795665868147e-11	0.935085505644502	-0.02756650921996556	4.61308288211947	4.585516372899504	0.01086637300831705	9.28184218866379
0.106	203.0556524878753	204.6451612861435	1.005341365711843e-10	0.8121348309588696	-0.114794457651762	1.704303255919887	1.589508798268125	0.004044540563503901	204.6451613285069	528.5760018060964	532.1288817873353	6.706857291760571e-13	0.8647418507159182	-0.1818257413547796	3.734705722593769	3.552879981238989	0.006176832443721316	532.1288817877409	5.434993159288466	39.79116412288305	-8.399114737045466e-13	1.228103512335214	0.02471176611602243	34.33145919747856	34.35617096359458	0.1135616494378057	39.79116412262913	5.295370234736465	50.42907089576086	-2.069955318262373e-12	1.262151158594327	0.0506130719366116	45.08308758908778	45.13370066102439	0.1491259010843875	50.42907089513508	2.471710299942639	6.402947051310528	2.660462128378782e-12	1.069756443475287	0.005402584975966435	3.925834166391924	3.93123675136789	0.03197281017699002	6.402947051637198	6.39652067130759	20.89646893913708	7.764124065889888e-11	1.15469063350607	-0.0304410997581442	14.53038936758763	14.49994826782949	0.06310680723403954	20.82104659291934	84.57641693365269	98.59676705987872	-1.321798781539485e-09	1.092072808772007	-0.09176775935933505	14.11211788558534	14.02035012622601	0.03822815934091468	94.41850735725583	102.0069609965009	120.7855991208565	-2.769601215035777e-11	1.110044300325513	0.01368401089019827	18.76495411346546	18.77863812435566	0.04414373152894627	109.8396337263034	16.40916903187821	29.85327744000805	-5.695582894205131e-13	0.9950163431782827	0.3238983789993785	13.12021002913046	13.44410840812984	0.01756987556700212	29.85327743958273	7.392059976281133	19.165827481189	-8.574668752814318e-13	1.078735555213836	0.1509995187648859	11.62276798614298	11.77376750490787	0.03435627662921346	19.16582748089892	1.303406762546563	96.17573454117093	-1.129651927556097e-12	1.479926035956696	0.04131276802707215	94.8310150105973	94.87232777862437	0.8516351990044215	96.17573454104513	5.367363525599822	55.43767330737428	5.365707878013382e-13	1.2844785570921	0.2361036970314156	49.83420608474304	50.07030978177445	0.1782957150968523	51.51463776973007	3.877313457377976	217.9366918559932	-1.655897641228421e-12	1.44332149086746	-0.03595973815148264	214.0953381367668	214.0593783986153	0.6354349634384361	216.8351503440069	7.258428580622629	183.6171169999571	1.86801130119818e-11	1.350663163133664	-0.3239611377152682	176.6826495570497	176.3586884193345	0.3027751670601062	163.9092938107887	0.3496478396678354	17.73667997762737	9.843126314024175e-12	1.427168113043788	-0.01162751192360987	17.39865964988315	17.38703213795954	0.558400315638692	17.73667997793407	5.743465532235806	81.50406257577166	2.866484827279692e-12	1.302526339345367	-0.01871109905718712	75.77930814259304	75.76059704353585	0.205994341208195	75.25982426221329	5.971856814545655	73.42057143687207	1.476790911780768e-12	1.287964210618138	0.003880465963243117	67.44483415636316	67.44871462232641	0.1833383613610357	67.66227906224508	0.8454735813092747	8.658669696381679	-8.296613396296948e-12	1.282788925829479	0.0345335475031669	7.778662567569238	7.813196115072405	0.1759014895009473	8.658669696014789	3.821156541478365	3.957821492452918	1.730515730713478e-11	0.7612072288225371	-0.003411525680610212	0.1400764766551636	0.1366649509745534	0.002680908122408932	3.957821493357106	390.4383740284408	391.2542739994512	8.180545130187511e-11	0.6336816587060418	0.3334340924582746	0.4824658785521836	0.8158999710104582	0.0009470626502387734	391.2542740411257	785.6157133816574	790.1774243052748	2.704097168404473e-09	0.8054897514902463	0.6558097068194384	3.905901216797922	4.561710923617361	0.003833569711008345	656.1591815773997	8.903638613502991	191.8637639405992	-2.11042294750996e-12	1.355202943805784	0.1608521714578616	182.7992731556384	182.9601253270962	0.3139746774428199	178.3277498931894	7.785414058298376	611.1943629849447	2.292610545850948e-13	1.486767880942375	0.2850184440337605	603.1239304826126	603.4089489266464	0.8995502608260882	594.8024535292295	177.6001775839723	217.2634501464586	-1.190942011675133e-09	1.036772994252857	0.5004376877873733	39.16283487469901	39.66327256248638	0.02455046529662474	203.5553111979975	5.276106027058622	13.19671387840158	2.528948578328638e-11	1.07145713175105	0.04449499596765256	7.876112855375305	7.920607851342957	0.03241120604245763	13.19671388454707	564.6041439240448	635.9466948806203	-1.916334313456503e-10	1.109225281282151	-0.2554984582433905	71.5980494148189	71.34255095657551	0.04385524181683525	601.8420357108006	464.2181149093927	469.8412973105387	1.882709138589789e-08	0.7626561481895668	-0.5545578720868335	6.177740273232817	5.623182401145983	0.002712519097535678	400.0737916886982	61.01782799908415	61.27478409998887	7.972560944757845e-10	0.5931971800299053	0.002587214253828901	0.2543688866508975	0.2569561009047264	0.0006766286435842788	15.62909223589395	100.1369458185501	100.4558409842558	4.176133563960072e-09	0.6123221477057957	0.02058134424084852	0.2983138214648677	0.3188951657057162	0.0007935234494981189	35.16663716111137	218.7623864538862	219.5228547434871	1.570200802714083e-09	0.7019065357757978	0.04192375333287543	0.7185445362680078	0.7604682896008833	0.001656712007335251	126.5324904151885	11.67862772893509	16.92874981274156	4.047248647331969e-13	0.9071282977681888	-0.09454920402685943	5.34467128783333	5.250122083806471	0.008682531136174123	12.83791332854234	2.681904641099119	3.143347614253963	-3.062480824489455e-14	0.779176288664327	0.007625603784776031	0.4538173693700676	0.4614429731548436	0.003100076874660781	2.598679364418467	2.463342875254146	3.072291929198313	2.435301960090897e-12	0.8443676336701955	0.01832804646701687	0.5906210074771503	0.6089490539441672	0.005243237995838063	2.19315506995137	0.7820407281868306	1.307866762210417	1.410154146230802e-10	0.9775702942888235	-0.002628688077578498	0.5284547221011646	0.5258260340235861	0.01527714560633856	1.302658477320842	69.53670533385947	71.50424076206234	3.328501918531401e-10	0.744870233817803	0.3907245278518058	1.57681090035107	1.967535428202875	0.00234872682460873	53.0006531426369	14.68492431445089	17.14265767052845	-1.243239886039582e-12	0.7766622841297823	-0.1351306234465821	2.592863979524144	2.457733356077562	0.003037744851289731	8.201916087029129	8.498394893873334	13.0774749746157	7.928200804196983e-11	0.9349511020741568	-0.0290314642558669	4.608111544998236	4.579080080742369	0.01085466274754571	9.27178552416775
0.108	205.151863071357	206.7333335413254	3.978484208744248e-13	0.8115887522032086	-0.1153476534057293	1.696818123374147	1.581470469968418	0.004026777338503131	206.733333541493	528.4265580927904	531.9616589628338	3.33066907387547e-16	0.864140731260989	-0.181599656656264	3.7167005266997	3.535100870043436	0.006147053637460564	531.961658962834	5.426052702356594	39.82360226201479	-5.551115123125783e-17	1.228260817419416	0.02284747566754008	34.37470208399066	34.3975495596582	0.113704688319157	39.82360226201478	5.286078551572008	50.53693147901882	8.326672684688674e-16	1.262480261414113	0.04888892350278708	45.20196400394402	45.25085292744681	0.1495191206580932	50.53693147901907	2.468168233159622	6.401276708819401	1.457167719820518e-16	1.069838715155437	0.00468711869508495	3.928421356964695	3.93310847565978	0.03199388079525073	6.401276708819418	6.50744498255256	20.9732102649825	1.51043497154113e-10	1.154416174606765	-0.03273975857753712	14.49850504100748	14.46576528242994	0.06296833069357123	20.89747488639854	84.50575320706872	98.4701082918948	-1.156916007438724e-09	1.091576087712481	-0.09175122990182387	14.0561063147279	13.96435508482608	0.03807643021896195	94.29333336264222	101.1942607106314	119.9871817586135	4.495459560160953e-12	1.110116642998472	0.01709624655372911	18.7758248014283	18.79292104798203	0.04416930434559505	109.1150591852032	16.40845495276157	29.94222076488314	-2.081668171172169e-17	0.995871836211064	0.3232977533128406	13.21046805880873	13.53376581212157	0.01769074423807133	29.94222076488312	7.391861270177193	19.24959995444198	-6.938893903907228e-18	1.079629370606339	0.1514900980645011	11.70624858620028	11.85773868426478	0.03460304079005369	19.24959995444198	1.298600142795953	96.72726567733584	1.110223024625157e-15	1.480658487738334	0.04032624161466954	95.38833929292522	95.42866553453989	0.8566402806861614	96.72726567733595	5.351973746505751	56.0995874553733	-6.661338147750939e-16	1.286166654005996	0.235727332870085	50.51188637599747	50.74761370886755	0.1807203045832542	52.14052122002629	3.882696053385323	217.5833424686574	-4.329869796038111e-15	1.443111210342028	-0.0348166142339565	213.7354630295061	213.7006464152721	0.634366854120341	216.4832655943052	7.231713338256476	181.9902214614066	3.774758283725532e-15	1.349534046479908	-0.335205619059197	175.0937137422093	174.7585081231501	0.3000522607193182	162.4223457603559	0.3488606944678275	17.63012150190791	-1.645350522494482e-13	1.426408883842922	-0.01203681887407539	17.29329762631416	17.28126080744008	0.555018780026111	17.63012150190278	5.735303413513577	81.42809951776532	2.498001805406602e-16	1.302418330087405	-0.02105171517104503	75.71384781942278	75.69279610425174	0.2058163974333408	75.18860325288674	5.964322676708414	73.41984452967597	9.992007221626409e-15	1.287980275653254	0.002017671589330134	67.45350418137822	67.45552185296755	0.1833619294845118	67.66175892172984	0.843104389960919	8.75385893843376	2.775557561562891e-16	1.284348251620704	0.03443156791546446	7.876322980557378	7.910754548472842	0.1781099169729798	8.753858938433773	3.806305256077831	3.942755219507316	8.351597191591509e-12	0.7610754442235026	-0.003477236108732774	0.1399271995382176	0.1364499634294848	0.002678051124254306	3.942755219943684	390.0773101219103	390.8905218113552	5.517236667529346e-10	0.6349754958933947	0.3255647095105614	0.4876469799343552	0.8132116894449166	0.0009572329603566204	390.890522092422	782.9748705573699	787.5379324254995	9.978480264294376e-10	0.8067405303940823	0.6175692812690792	3.945492586860596	4.563061868129675	0.00387242790753335	654.423322509015	8.8877509224	192.6509491240587	3.885780586188048e-16	1.355752152545993	0.1589203605550556	183.6042778411036	183.7631982016587	0.3153573475273104	179.0708260479517	7.748642601038751	615.2028745765689	6.661338147750939e-15	1.487605240461047	0.2763489880423857	607.1778829874877	607.4542319755301	0.9055966699450546	598.7222840548197	176.6511673136497	216.4807034674151	-1.156331697060864e-09	1.037383921872359	0.4745896654055567	39.35494648835987	39.82953615376543	0.02467089655547895	202.8385753322488	5.26762377919041	13.21193702463962	2.457906794761655e-11	1.071824716652445	0.0449834008242439	7.899329844624967	7.944313245449211	0.03250674690583451	13.21193703061248	565.323462081691	636.5052808322629	-1.722826881156436e-10	1.108937606466473	-0.2515302659211597	71.43334901649301	71.18181875057185	0.04375435951829575	602.35245127626	465.0715402375997	470.7256083561653	1.991052417382733e-08	0.7621922100040023	-0.5005291607174641	6.154597279283038	5.654068118565574	0.002702357483371528	400.7342405369736	61.14240049926261	61.39981725057986	8.037411708405884e-10	0.593212097434645	0.003016141223432244	0.254400610093812	0.2574167513172443	0.0006767130288659527	15.66664236762143	100.1895161678684	100.5103838409834	4.153977106735596e-09	0.6124361163180456	0.02227130424084798	0.2985963688740803	0.3208676731149283	0.0007942750338320398	35.23257705671318	218.247272176617	219.0097753851347	1.620332035212613e-09	0.7021017751201035	0.04281485741451595	0.7196883511031583	0.7625032085176743	0.00165934924368723	126.307278876578	11.67363114875327	16.90983018331002	1.225818058170347e-12	0.9068197383610177	-0.09524914775727171	5.331448182314021	5.236199034556749	0.008661049922605446	12.82034079011084	2.682310243676632	3.144251689707195	-1.793912240977136e-13	0.7792808675660017	0.007740511163879665	0.4542009348666826	0.4619414460305622	0.003102697053186835	2.599588323647329	2.462109450986839	3.073302000804145	6.473883928936885e-13	0.8446986365244469	0.01899640202102781	0.5921961477962785	0.6111925498173063	0.005257221304026349	2.19470315230245	0.782414686864358	1.307616956226765	1.347287767461403e-10	0.9774186583917215	-0.002610503489947767	0.5278127728523548	0.5252022693624071	0.01525858743714111	1.302408046849584	68.69413525758419	70.71389667294859	4.811197551468638e-10	0.7460881395606048	0.427312130039991	1.592449285324413	2.019761415364404	0.002372020863400745	52.48489820030151	14.68395831204156	17.13556216014953	1.217951087206792e-12	0.7763456450175413	-0.1346347080760421	2.586238556184012	2.45160384810797	0.003029982644788334	8.187247702713242	8.492630680904771	13.06499686274638	9.072544104871128e-11	0.9348097106038116	-0.0305213228723008	4.602887504713908	4.572366181841607	0.0108423572304348	9.261552300259497
0.11	207.3751170795131	208.9483205563649	9.958672775312039e-11	0.8110395244889266	-0.1161192619679115	1.689322738819786	1.573203476851874	0.004008989784108762	208.9483205983291	528.3042422948505	531.8217888961752	-8.173461907290402e-13	0.8635405358226124	-0.1812625858163349	3.698809187141026	3.517546601324692	0.006117463138273683	531.821788895681	5.417278251615955	39.8529065001396	-8.51096970677645e-13	1.228405861188714	0.02100564145411751	34.41462260706952	34.43562824852364	0.1138367374820306	39.85290649988229	5.277079617725154	50.64138203315195	-2.051886438536599e-12	1.262798138316268	0.04721941953836932	45.31708299588842	45.36430241542679	0.1498999114229607	50.64138203253163	2.464274947099939	6.39879735297203	2.883027150346607e-12	1.069908732830191	0.003897867341968596	3.930624538530123	3.934522405872092	0.03201182396426686	6.398797353326028	6.616002592802674	21.04492959155501	8.506798043761421e-11	1.154120548956347	-0.0353129645702971	14.46423996332264	14.42892699875234	0.06281951433376053	20.96889620815499	84.42951556446465	98.33814167650989	-1.294677642871278e-09	1.091079580116828	-0.09171469489110959	14.00034080693634	13.90862611204524	0.0379253676545144	94.16308296074675	100.4019409564119	119.2117897853633	-1.421490702924189e-11	1.110205432791766	0.02067328432806314	18.78917554462326	18.80984882895132	0.04420071138340323	108.4117397830215	16.40848935643912	30.03258526373834	-9.384090726705097e-13	0.9967260211034922	0.3228894165530263	13.3012064907462	13.62409590729922	0.01781225623785995	30.03258526303759	7.391947475187839	19.33464653537216	-1.241853841982277e-12	1.080526480338657	0.1520597984678053	11.79063926171651	11.94269906018432	0.03485249508497023	19.33464653495204	1.293827828373668	97.26872146299037	-1.274647054572142e-12	1.481373516727879	0.03932789509095692	95.93556573952574	95.97489363461671	0.8615546781931271	97.26872146284843	5.336605409661304	56.76967159611183	-8.629208458899029e-14	1.28785211340504	0.235365991131312	51.19770019531922	51.43306618645053	0.1831739940256292	52.77419251985841	3.88929972662314	217.2460271885376	-2.724931391639984e-12	1.442908997112335	-0.03323740619761224	213.3899648681121	213.3567274619145	0.6333414155775681	216.1473470797044	7.199039511138813	180.3124579188828	1.938432747650154e-11	1.348363500021432	-0.3481403980835194	173.4615588058276	173.113418407744	0.2972552912105981	160.889269405885	0.3479347167551675	17.5201713821599	1.001765337349525e-11	1.425621731063266	-0.01249743431373746	17.18473409971847	17.17223666540473	0.551534493952483	17.52017138247203	5.726570706224472	81.34346166894746	2.7940427749229e-12	1.302297122757175	-0.02356500225349727	75.64045596497647	75.61689096272298	0.2056168930161421	75.10924240731518	5.956618641313748	73.41331962527809	1.292854712175995e-12	1.287986032411084	8.970753147363404e-05	67.45661127643287	67.45670098396434	0.1833703756423686	67.6557994030957	0.8408949985162106	8.850271034108086	-8.66984262160031e-12	1.285904184534454	0.03438324124773889	7.974992794344137	8.009376035591876	0.180341170361735	8.850271033724692	3.791328399797448	3.927542196715773	1.62741070619532e-11	0.7609407963659057	-0.003561044646500709	0.1397748415648264	0.1362137969183257	0.002675135161930498	3.92754219756609	389.7543138435911	390.5637961678079	1.052847142801738e-09	0.6362366567888482	0.3167332163169742	0.4927491078998371	0.8094823242168112	0.0009672482485824881	390.563796704164	780.8216917116442	785.3766215732153	1.134219385079405e-10	0.807909429518217	0.572077848435094	3.982852013135955	4.554929861571049	0.003909095492564412	653.0500818767372	8.872310687061358	193.4327012237492	-2.202182880495229e-12	1.356294903373783	0.1570913481882733	184.4032991884996	184.5603905366879	0.3167297406746561	179.808795841143	7.711640544076231	619.1091117477773	2.807754029277021e-13	1.488416228462844	0.2673369576037218	611.1301342460974	611.3974712037011	0.9114913931865745	602.5421944936292	175.8752753730212	215.8571289219018	-1.092248652634353e-09	1.037960149197015	0.4448447874832634	39.53700876139738	39.98185354888064	0.02478502806639568	202.2699034321753	5.260478301645215	13.22887903111934	2.211609367863687e-11	1.072196509112255	0.04551858903917411	7.922882140434954	7.968400729474128	0.03260366759834965	13.22887903649368	565.9518151479356	636.9764499495918	-1.723222675664715e-10	1.108655792633973	-0.2477364825412998	71.27237128419759	71.02463480165629	0.04365575742739186	602.7804680887543	465.7566265781588	471.4454643408882	2.100904988866503e-08	0.7617763385915725	-0.445087156775793	6.133924919505199	5.688837762729405	0.002693280674019169	401.2638128562544	61.21413716849391	61.47200212905245	8.433038781174851e-10	0.5932292508032578	0.003427867327680712	0.2544370932308651	0.2578649605585457	0.0006768100750725974	15.69157212504622	100.1757893967627	100.498682746906	4.114976498437173e-09	0.6125591659435038	0.02399163113813193	0.2989017190052037	0.3228933501433356	0.0007950872740700684	35.27894912669696	217.730201796264	218.4950922072279	1.624523737753236e-09	0.7023018783792919	0.04402789432303089	0.7208625166409035	0.7648904109639344	0.001662056458128084	126.0824626861966	11.66858089139473	16.89078820326938	1.046950720562378e-12	0.9065088879344378	-0.09595254926376989	5.318159861138421	5.222207311874651	0.008639462764828826	12.80265466489025	2.682825520575184	3.145289544800245	2.197547699367419e-13	0.7793871175111361	0.007873066178088937	0.4545909580469727	0.4624640242250616	0.0031053613448676	2.600610493529532	2.46085619503147	3.074309914209625	4.76372413737991e-13	0.8450411513638812	0.01962325200178013	0.5938304671763749	0.6134537191781551	0.005271729974328577	2.196277659159751	0.7827575243969753	1.307340784158803	1.24369355092302e-10	0.977268055109885	-0.002592705748047308	0.5271759655098748	0.5245832597618275	0.01524017791578122	1.302131366109508	67.75461093593319	69.82975845690326	3.952669302975664e-10	0.7474175377976976	0.4654534115232618	1.609694109446818	2.075147520970079	0.002397707761552537	51.90371235498736	14.68313429400993	17.12866455525576	3.500498502173599e-13	0.7760301656207311	-0.1341238075115553	2.579654068757385	2.44553026124583	0.003022268397941382	8.172695150475594	8.486839072791303	13.05225806999866	9.355018149026506e-11	0.9346613033471606	-0.03199160495198546	4.597410602159338	4.565418997207353	0.01082945608219859	9.25106733220068
0.112	209.7322262454435	211.2969451878217	5.380140777333509e-13	0.8104861679210487	-0.1170852971204002	1.68180423949866	1.56471894237826	0.00399114737526788	211.2969451880484	528.2129704882823	531.7132139770761	2.220446049250313e-16	0.8629416557004387	-0.18079898657759	3.681042475371285	3.500243488793695	0.006088078761075318	531.7132139770762	5.408687449593081	39.87913201316609	-1.665334536937735e-16	1.22853880649076	0.01919059560841751	34.4512539679646	34.47044456357301	0.1139579067495664	39.87913201316604	5.268373286411239	50.74252480715727	-1.665334536937735e-16	1.263105152919035	0.04560504986742045	45.42854647087861	45.47415152074603	0.1502686104636611	50.74252480715722	2.46002817224654	6.395468475122295	1.387778780781446e-17	1.069965295833383	0.003035047134210168	3.932405255741545	3.935440302875755	0.03202632649569499	6.395468475122295	6.721289306996423	21.11101664534971	1.734998256175402e-10	1.15380297305288	-0.03779353368453937	14.42752087203782	14.38972733835328	0.0626600399689036	21.03470244716281	84.3469266863198	98.20010051945158	-1.168437957499435e-09	1.09058339618754	-0.09165866749614815	13.94483250062793	13.85317383313178	0.03777500182030678	94.02702375019913	99.62973987996824	118.4592682230136	2.667882581519621e-11	1.110311416523179	0.0244042939959007	18.80512404904943	18.82952834304533	0.04423822954057109	107.7295440239313	16.40927471737191	30.12442906911953	-6.245004513516506e-17	0.9975794014335168	0.3226735937131429	13.39248075803447	13.71515435174761	0.01793448579936572	30.12442906911948	7.392297152941609	19.42099763092018	1.942890293094024e-16	1.081427360629681	0.1527041623011123	11.87599631567746	12.02870047797857	0.03510480594255882	19.42099763092024	1.289086151579334	97.79975318740263	1.076916333886402e-14	1.482070951213405	0.03831611557374433	96.47235092024954	96.51066703582329	0.8663753073317824	97.79975318740382	5.321243932062464	57.44802538845937	-4.163336342344337e-16	1.2895350268106	0.2350146389077129	51.89176681748919	52.12678145639691	0.1856572101626379	53.41574788763076	3.897221860292735	216.9294401538416	3.108624468950438e-15	1.442717562793056	-0.0311796979966733	213.0633979915455	213.0322182935488	0.6323721650881495	215.8320692215953	7.160635411544242	178.5776688098464	-1.27675647831893e-15	1.347145772761285	-0.362726639773459	171.7797600380756	171.4170333983022	0.2943732487228712	159.3044543560442	0.3468825664952621	17.40647968937972	-2.509104035652854e-14	1.424803471981917	-0.01300566192818512	17.07260278481264	17.05959712288446	0.5479357016951257	17.40647968937894	5.717306059484189	81.24966582942633	1.082467449009528e-15	1.302161801520454	-0.02624230894646662	75.55860207888861	75.53235976994215	0.2053943858733179	75.02128711919541	5.948774824526449	73.40085242560387	1.94844140821715e-14	1.28798114591782	-0.001896279036978623	67.4539738801144	67.45207760107742	0.1833632062879572	67.64426441841832	0.8388362795832774	8.948056496169633	1.110223024625157e-16	1.28745911177194	0.03438672027184748	8.074833496314508	8.109220216586355	0.1825989014352782	8.948056496169638	3.77616562094858	3.912121652223056	8.950284957620624e-12	0.7608025998778509	-0.003662607507060379	0.1396186387815362	0.1359560312744759	0.002672145614217242	3.912121652690705	389.4765228611962	390.2810739851818	9.399852007874188e-10	0.6374609956187055	0.3067993660415622	0.497751757944007	0.8045511239855692	0.00097706826533324	390.2810744640421	779.2510134897794	783.7871491549228	4.308442491662845e-11	0.8089813153482069	0.518716461343407	4.017419203799908	4.536135665143314	0.003943022550052214	652.113453304204	8.857283859674638	194.209372597013	-3.33066907387547e-16	1.356831536281021	0.1553565427657238	185.1967321945726	185.3520887373384	0.3180925353283425	180.5419917198088	7.674364282649814	622.9054941769177	4.218847493575595e-15	1.489199792481701	0.257958590185869	614.973171304082	615.231129894268	0.9172232250923457	606.2547653966345	175.2969114247329	215.4148009906304	-1.061853244221922e-09	1.038496314135913	0.410721032636315	39.70716853326117	40.11788956589749	0.0248916981169012	201.8698852168896	5.254619204635459	13.24758124503806	2.156838596611976e-11	1.072573082062136	0.04615325320631403	7.946808787196284	7.992962040402598	0.03270212879263756	13.2475812502793	566.49353250971	637.3642740120545	-1.620367728882854e-10	1.108379570205724	-0.2441977770608812	71.11493927940529	70.87074150234442	0.04355932716572546	603.1299311646121	466.2690392381842	471.9963660024222	2.20694634234242e-08	0.7614096562282366	-0.3884278790454332	6.11575464328348	5.727326764238047	0.002685302478258421	401.6590885372417	61.2310119576903	61.48930193479404	8.604582046878306e-10	0.5932485212000889	0.003811892101392756	0.25447808500235	0.2582899771037428	0.0006769191143780847	15.70330111337121	100.0935344799068	100.4185024111429	4.084715787833204e-09	0.6126914356033786	0.02573764701121481	0.299230284224892	0.3249679312361068	0.0007959612671195082	35.30490097469431	217.2092968716251	217.9769209047205	1.658219672684424e-09	0.7025082846299217	0.04554839524855529	0.7220756378469085	0.7676240330954638	0.001664853490694472	125.8574489567231	11.66350073979755	16.87163540217878	1.315447750727117e-12	0.9061957155231936	-0.09667099163554978	5.30480565401678	5.20813466238123	0.008617768573944438	12.78486343237944	2.683458647701405	3.146475926915442	4.696590338859608e-14	0.7794953152281615	0.008028807251596264	0.4549884719624406	0.4630172792140369	0.003108076806592674	2.601758515277617	2.459552543385707	3.075381347223062	-4.134990960746876e-13	0.8453952587954161	0.02030398814695916	0.5955248156903961	0.6158288038373552	0.005286771553267422	2.197925619913427	0.7830717484938619	1.307039841175947	1.118657527721112e-10	0.9771184403930309	-0.002576004758976363	0.5265440974410611	0.5239680926820848	0.01522191118433282	1.301830023613444	66.71751190955379	68.85084377871414	5.885649606574006e-10	0.7488621643537198	0.5046890950634562	1.628642774096892	2.133331869160348	0.002425932602555497	51.2559247091124	14.68229260425715	17.12171610918815	2.203022486657602e-12	0.7757157815414805	-0.1336854480984853	2.573108953029482	2.439423504930996	0.00301460027814777	8.158137381463533	8.480994804740678	13.03914012778931	9.89567559839255e-11	0.9345057544304938	-0.03353179195102415	4.591677114999655	4.558145323048631	0.01081595053467049	9.240245597247815
0.114	212.2294844501305	213.7854874029583	1.085002088174747e-10	0.8099277533469538	-0.118247729815368	1.674250682643111	1.556002952827743	0.003973221770188572	213.7854874486785	528.1567773693222	531.6399970452279	1.711719654906574e-11	0.8623445363442411	-0.1801928672867148	3.663412543192433	3.483219675905719	0.006058920603739349	531.6399970555775	5.400293691703627	39.90233708815666	-1.084410339302622e-12	1.228659842187692	0.01740570762919337	34.48463768882383	34.50204339645303	0.1140683334687845	39.90233708782883	5.259955422712181	50.8404590431685	-2.311678626298885e-12	1.263401668431621	0.04404523529508183	45.53645838516124	45.58050362045632	0.1506255616468146	50.84045904246964	2.455426536320923	6.391249756364717	2.867664439243356e-12	1.07000720166483	0.002098164635623852	3.93372505540817	3.935823220043794	0.03203707521874954	6.391249756716828	6.823213314253147	21.1709430319758	8.930180206423444e-11	1.153462667629243	-0.04054741214914297	14.38827712987179	14.34772971772265	0.06248960081484084	21.09436694008612	84.25724840405151	98.05524589486409	-1.279468475612333e-09	1.090087625062987	-0.09159251194141722	13.88959000275399	13.79799749081257	0.0376253560316139	93.88444948019726	98.8772990873325	117.7293845983543	3.442635065908917e-12	1.110435333101496	0.02829725452911059	18.82378825649271	18.85208551102182	0.04428213626997714	107.068269616117	16.41080749591123	30.21780432797085	-1.896011125879227e-12	0.9984324813528753	0.3226490028857882	13.48434782917383	13.80699683205962	0.01805750921172267	30.21780432655502	7.392885590975753	19.50867812727189	-2.31342722756267e-12	1.082332458410595	0.1534178225214209	11.96237471377471	12.11579253629613	0.03536013583844555	19.50867812648925	1.284373555973524	98.31999697619368	-2.227995565817764e-12	1.482750595748129	0.03729019783189354	96.99833322238827	97.03562342022016	0.8710989206191089	98.31999697594559	5.305875009095367	58.13473508114921	-1.883576628003425e-12	1.29121544687244	0.2346682768017677	52.59419179525207	52.82886007205384	0.1881703306385447	54.06527087370588	3.906469652088352	216.63842496517	-3.989475416688038e-12	1.442539791150666	-0.02863043092925868	212.7605857440109	212.7319553130816	0.6314734183376811	215.5422553665896	7.11660746557496	176.7800603847167	2.013267330625013e-11	1.345875239837644	-0.37895628661534	170.0424092057571	169.6634529191417	0.2913960085138522	157.6626310292782	0.3457040257462118	17.2887101963613	1.013500394719813e-11	1.423951049514762	-0.01356167907528449	16.95656784969037	16.94300617061509	0.5442116249155775	17.28871019667709	5.707547985735655	81.14626270469651	2.521205466621268e-12	1.302011498262526	-0.02907487422613644	75.46778959318699	75.43871471896085	0.2051475261615562	74.92431471147616	5.940830350861644	73.38233580307556	8.726075417797574e-13	1.287965326382933	-0.003930827342049465	67.44543627955596	67.44150545221392	0.1833399981399068	67.62705260166847	0.8369162052579767	9.047363599798624	-9.956480084838404e-12	1.289015322358791	0.03443952449734339	8.176007870043303	8.210447394540648	0.1848867912728473	9.047363599358331	3.760892933353573	3.896568580970965	1.546440753230627e-11	0.7606601683793777	-0.003782182181093618	0.1394578297984854	0.1356756476173918	0.002669067908958574	3.896568581778975	389.2518009522583	390.0500571366857	7.254064016137818e-11	0.6386439381347291	0.2956241559032253	0.5026320285240861	0.7982561844273114	0.0009866480557286185	390.0500571736404	778.3737271376716	782.8774737300088	7.920719635734486e-11	0.8099389717746456	0.4551922580426793	4.048554334294518	4.503746592337197	0.003973581104042035	651.6987235861229	8.842635544903834	194.981274274717	-2.724709347035059e-12	1.35736235844024	0.1537066662153808	185.9849320635977	186.1386387298131	0.3194463415846012	181.2707071958534	7.636831465982901	626.5842644426532	-6.151745779447992e-13	1.489954841385529	0.2482178165846662	618.6992151600856	618.9474329766703	0.9227805633989775	609.8524033979078	174.9403463216021	215.1763150147871	-1.002207039579872e-09	1.038986915756933	0.3724598082703787	39.86350888491464	40.23596869318502	0.02498970502549225	201.6595974885575	5.250028388311389	13.26803679581565	1.948350508707009e-11	1.072955132239256	0.04685118872813487	7.971157218776128	8.018008407504263	0.03280232568509402	13.26803680055026	566.9534248355219	637.6733303493825	-1.650970471445135e-10	1.108108623536028	-0.2409462790132186	70.96085179287381	70.7199055138606	0.04346494548859854	603.4051600522881	466.6048940277539	472.374272203126	2.306669613649781e-08	0.7610931781446996	-0.3307367708464391	6.100114946218554	5.769378175372115	0.002678435407923319	401.9169947026622	61.19112969513211	61.44982552289082	9.032488784699311e-10	0.5932697767965951	0.004172520760365374	0.2545233069983456	0.258695827758711	0.0006770394062039189	15.70127592679198	99.94076564530171	100.2678511789024	4.049898985614142e-09	0.6128330494039947	0.02750308719207064	0.2995824464085977	0.3270855336006683	0.0007968980287801806	35.3096382225827	216.6827875862388	217.4534832830168	1.650108549799967e-09	0.7027223842037567	0.04735960304818396	0.7233360937297397	0.7706956967779237	0.00166775966044513	125.6316778484278	11.65838685021301	16.85238110088937	1.046468467436057e-12	0.9058801948771967	-0.09739085551350225	5.291385106189855	5.193994250676353	0.008595966611186308	12.76697393804639	2.684222779891193	3.147824379165053	-2.276304145176766e-14	0.7796057729733783	0.008206955053949246	0.4553946442199105	0.4636015992738598	0.003110851414414007	2.603044093013414	2.458349492163644	3.076577633718025	-6.108620553835209e-13	0.8457611145238477	0.02094771492502866	0.5972804266293521	0.6182281415543808	0.005302356989383829	2.1996912176777	0.7833594598917476	1.30671616760062	9.817535673306566e-11	0.9769697569134175	-0.002560203360439855	0.525916911069312	0.5233567077088722	0.0152037797964905	1.30150605106734	65.58260515484831	67.77694476946228	4.924075452938936e-10	0.7504252635945813	0.5449460361776435	1.649393578436315	2.194339614613958	0.002456841807187047	50.54084332325935	14.68121285542999	17.11450101402478	2.154916869945289e-12	0.7754023124120163	-0.1333110960076397	2.566599254602434	2.433288158594794	0.003006973652518206	8.143465483076819	8.474926640798735	13.02551309760088	9.853197077691611e-11	0.9343428418878984	-0.035093394379298	4.585679851181438	4.55058645680214	0.01080182364656912	9.228993058048548
0.116	214.8714684650979	216.4185413300481	1.45283785002448e-12	0.8093634154336725	-0.1195783430036879	1.66665120795386	1.547072864950172	0.003955187195921793	216.4185413306603	528.1399269406904	531.6064324371632	2.220446049250313e-16	0.8617496756252618	-0.1794273417073415	3.645932838180099	3.466505496472758	0.006030010907220642	531.6064324371633	5.392110303022565	39.9225870169539	3.33066907387547e-16	1.228769178851756	0.01565429625986613	34.51482241767147	34.53047671393134	0.1141681785576883	39.922587016954	5.251818184465476	50.93527911699839	3.33066907387547e-16	1.263688041597739	0.04253849396506444	45.64092243856785	45.68346093253291	0.1509711079908711	50.93527911699849	2.45047048792406	6.386104030057516	7.632783294297951e-17	1.070033249008661	0.001087917848131248	3.934545624285326	3.935633542133457	0.03204375810239527	6.386104030057526	6.921204298429864	21.22442950128999	1.92902763207492e-10	1.153098826763729	-0.04321210668315906	14.34643730954328	14.30322520286012	0.06230788665637046	21.14761142831071	84.1598868841797	97.90297399214792	-1.203172228514404e-09	1.08959228691126	-0.09152702299929348	13.83461413096751	13.74308710796821	0.03747643250336688	93.73478318266892	98.14409753964416	117.021729486858	5.146688630830454e-11	1.110577928669207	0.03234316143096665	18.84528878578283	18.87763194721379	0.04433271532212799	106.4275535467691	16.41307395070307	30.31275192876629	1.318389841742373e-16	0.9992857613194828	0.3228122093891578	13.57686576867406	13.89967797806321	0.01818140423178144	30.31275192876639	7.393681169457783	19.5977024326619	-6.938893903907228e-18	1.083242185068897	0.1541938439429393	12.04982741926118	12.20402126320412	0.03561864132915554	19.59770243266189	1.279683067968527	98.82905901423185	-3.552713678800501e-15	1.483412226354749	0.03624704190782579	97.5131289043555	97.54937594626332	0.8757220718424695	98.82905901423145	5.290476249145259	58.82985925134997	-3.885780586188048e-16	1.292893383326334	0.2343188096819065	53.3050641925228	53.53938300220471	0.1907136741042451	54.72281904794123	3.917118628365279	216.3781410613893	1.77635683940025e-15	1.442378709474369	-0.02555203362638302	212.4865744666504	212.461022433024	0.6306601528666691	215.2830432985739	7.067313709722114	174.9146060448912	-9.992007221626409e-16	1.344546350444026	-0.396763824348609	168.2440561595177	167.8472923351691	0.2883142308442663	155.9592290708161	0.3444152120508832	17.16657617758623	-6.661338147750939e-15	1.423061518753763	-0.01416138231755048	16.8363223478529	16.82216096553535	0.5403524123364849	17.16657617758602	5.697341991306699	81.03284887116872	4.996003610813204e-16	1.301845397062159	-0.03205212146394965	75.36755900132597	75.33550687986202	0.2048750647833067	74.81794552313902	5.93281613525497	73.35767885390554	-1.307287611496122e-14	1.287938330044412	-0.006006477444247409	67.43086919609482	67.42486271865057	0.1833003997741463	67.60407800846282	0.8351209383757636	9.148336957946096	2.775557561562891e-17	1.290574975101698	0.03453830743733712	8.278677712132994	8.313216019570332	0.1872084986349456	9.148336957946096	3.745447367244407	3.880820797764499	9.267767109299996e-12	0.7605128422272209	-0.003918256775269504	0.1392916872953614	0.1353734305200919	0.002665888126051849	3.880820798248736	389.0884714283973	389.8790186000575	3.236746426438231e-10	0.6397805351906267	0.2831823653298004	0.5073648063303298	0.7905471716601302	0.0009959383232717304	389.8790187649483	778.327705897231	782.7839706324123	7.172977767311295e-10	0.8107612442500355	0.3807858486221047	4.075478886559216	4.45626473518132	0.004000007053474783	651.9135013159346	8.828312424669724	195.748643208574	3.885780586188048e-16	1.357887638195198	0.1521267109502705	186.768204072954	186.9203307839043	0.3207916837855969	181.9951662651523	7.598981960678364	630.1373389348303	6.661338147750939e-16	1.490680254518131	0.2380842010292142	622.3002727731227	622.538356974152	0.9281514866061951	613.3271963763224	174.8234438707909	215.1593411407801	-9.693877922600791e-10	1.039427753023987	0.3313821138096828	40.00451515617947	40.33589726998915	0.0250780992793906	201.6555356561141	5.246645485001035	13.29024576283987	2.262159209953651e-11	1.073343178306168	0.04763620617114926	7.99596407166769	8.04360027783884	0.03290440903954781	13.29024576833705	567.3364376104709	637.9083741008913	-1.574111396784872e-10	1.107842622957631	-0.2379652185666447	70.80990170898704	70.5719364904204	0.04337248553354066	603.6106408794882	466.7610818087597	472.5759438382469	2.385830918938403e-08	0.7608277152800502	-0.2721647896279641	6.08702681911506	5.814862029487096	0.002672688679645824	402.0350753788863	61.09307470665179	61.35214224996142	9.294807562509888e-10	0.5932928498819249	0.004495138841783653	0.2545724044678447	0.2590675433096283	0.0006771700069020937	15.68504222870992	99.71584392693872	100.0450901412092	4.016073376633678e-09	0.6129841056072992	0.02928768449385728	0.2999585297766751	0.3292462142705324	0.0007978984214876663	35.29245840499429	216.1490848254199	216.9231842306164	1.676309202558457e-09	0.7029454748577894	0.04944762409828918	0.7246517810982656	0.7740994051965547	0.001670793174655199	125.4046516563206	11.65326822209062	16.83303676800989	1.240414021497216e-12	0.9055622933156954	-0.09812895779201893	5.277897503711288	5.179768545919269	0.008574055716733532	12.74899458092823	2.685127579957545	3.149349849668674	1.650207748227217e-13	0.7797188231605208	0.008411548555456325	0.455810721155673	0.4642222697111293	0.003113693682193284	2.60448012752465	2.457220965225958	3.077965217323587	1.010129480061295e-13	0.8461388658638088	0.02164573194231782	0.5990985201553107	0.6207442520976285	0.005318497114666559	2.201622341451635	0.7836235077308363	1.306371950674918	8.30105706395301e-11	0.9768219411468422	-0.002545681059518681	0.5252941240036002	0.5227484429440815	0.01518577558858638	1.301161626390002	64.35049042394355	66.60862138669911	5.275664766157817e-10	0.7521095774382615	0.5860850380530234	1.67204592470253	2.258130962755553	0.002490583439302819	49.7582583229387	14.67972489277051	17.10673721695297	4.114014684475364e-12	0.77508940646544	-0.1331051877813207	2.560117511963777	2.427012324182456	0.002999379779301771	8.128533419658703	8.468627101958532	13.01124850721012	9.602521902629668e-11	0.9341722253391616	-0.03678594999864843	4.579407355250236	4.542621405251587	0.01078704843393512	9.21721563724701
0.118	217.6604451803549	219.1983683365836	1.098908741781202e-10	0.8087923640387485	-0.1210730167863373	1.658996173015057	1.537923156228719	0.003937020769719481	219.1983683828898	528.166791203498	531.6169243256488	5.22837328986725e-12	0.8611576297554927	-0.1784851228671648	3.628618245018115	3.450133122150951	0.006001374289308348	531.6169243288101	5.384146548896504	39.93994866116075	-1.357414181057948e-12	1.228867046532356	0.01393882188486066	34.54186329037938	34.55580211226425	0.1142576243947932	39.93994866075038	5.243950873613554	51.0270731081178	-2.519429109781868e-12	1.263964616349832	0.0410825998689202	45.74203963463532	45.78312223450424	0.1513055835954732	51.02707310735613	2.445160908785297	6.379994444147694	3.033372164562564e-12	1.070042244291674	4.493158409219191e-06	3.934829042203988	3.934833535362397	0.03204606631688679	6.379994444520151	7.01533134403257	21.27112605784431	9.252104637980096e-11	1.152710689738195	-0.04614289299240194	14.30193760680414	14.25579471381174	0.06211462038581921	21.19408700303079	84.05434503409531	97.74276946051879	-1.290036077961076e-09	1.089097349229163	-0.09147543823033664	13.77989986465382	13.68842442642348	0.03732821763527841	93.57753197806875	97.42956679931056	116.3358518285531	2.115752018028161e-11	1.110739920917634	0.03654130984652203	18.86974371939601	18.90628502924254	0.04439024448086992	105.8069941959468	16.4160542172993	30.40930566777778	-1.826018503070514e-12	1.000139732656117	0.3231582979733353	13.67009315250514	13.99325145047848	0.01830624930131253	30.40930566641421	7.394649274441464	19.68807820941532	-2.556427292077501e-12	1.084156907904531	0.1550244573246852	12.13840447764917	12.29342893497386	0.03588047034652972	19.68807820855048	1.275012070255833	99.32651640421633	-2.99571478734606e-12	1.484055573994527	0.03518546396788344	98.01631886999263	98.05150433396051	0.8802409972855276	99.32651640388276	5.275028239532706	59.53343563266331	-2.22891149981308e-12	1.29456878657729	0.2339591026376973	54.0244482904929	54.2584073931306	0.1932874705435577	55.38843020001921	3.929156087142568	216.153861491667	-5.990208329365032e-12	1.442237490165434	-0.02193537876127238	212.2466407832857	212.2247054045244	0.6299480296946123	215.0596840238195	7.012943164966274	172.976725712394	2.087452433130466e-11	1.343153765105107	-0.4161253372327111	166.3799078846604	165.9637825474277	0.2851197020845961	154.19009596172	0.3430169015375098	17.03980936250658	1.007183225709696e-11	1.422132106318808	-0.01480399937475769	16.71159646034383	16.69679246096907	0.5363494042683407	17.0398093628204	5.686731238961126	80.9090585529287	2.161465451067102e-12	1.301662739000182	-0.03516382828725632	75.25749114225482	75.22232731396757	0.204575862314014	74.70183538793077	5.924770799606641	73.32682705367388	3.126665593100597e-13	1.287899959324452	-0.008113714523384061	67.41016996859064	67.40205625406725	0.1832441321222271	67.57528869973723	0.8334350575174996	9.251115778650638	-1.103100943922186e-11	1.292140066176785	0.03467934029927802	8.383001380833861	8.417680721133138	0.1895676045294721	9.251115778162827	3.729911052071519	3.864958882623375	1.468299093421166e-11	0.7603599718988902	-0.004071668851708926	0.1391194994035648	0.1350478305518559	0.002662592641123038	3.864958883390555	388.9955336757806	389.7767203928552	4.877640513711867e-10	0.6408654930185675	0.2692638348741977	0.5119228822004237	0.7811867170746214	0.001004885657384714	389.7767206413388	779.2794926565288	783.671113222837	7.559582959615341e-10	0.8114232155079327	0.2943369860568262	4.097283580251442	4.391620566308267	0.004021407956533171	652.8874194750334	8.81426835231262	196.511654330865	-3.126832126554291e-12	1.35840759188228	0.1506034956652038	187.5467824828872	187.6973859785524	0.3221289642949924	182.7155342836208	7.560828298014374	633.5564177612081	-1.208144695397095e-12	1.491374858371423	0.2275600198609421	625.7680294433328	625.9955894631937	0.933323593464354	616.6710199527985	174.9609932141194	215.3780387626759	-9.133660217042205e-10	1.039815578307933	0.288068692109059	40.12897685644745	40.41704554855651	0.02515612204416145	201.8709263012459	5.244398211568974	13.31418537861792	2.323117392899476e-11	1.073738120606307	0.04849618388181421	8.021290983167134	8.069787167048949	0.03300863250131136	13.31418538426323	567.6474566579424	638.0740832178268	-1.663502668947103e-10	1.107581249325627	-0.2352633270638514	70.66188988694829	70.42662655988444	0.04328182532281827	603.7507864952431	466.7348488184526	472.5985068290274	2.443228644399831e-08	0.7606140034199209	-0.2128523403815243	6.076510350956307	5.863658010574783	0.002668071114086644	402.0111435046807	60.93581387881324	61.19521928281668	9.747982906982422e-10	0.5933175429027184	0.004780444947418595	0.2546249590560192	0.2594054040034378	0.0006773098036365877	15.65423191621331	99.4173670071186	99.74880954722425	3.984878607643516e-09	0.6131446917759485	0.03108370158081511	0.3003588385248381	0.3314425401056532	0.00079896325441142	35.25271389760888	215.6067087989967	216.3845332962068	1.66213376395774e-09	0.703178802312346	0.05179414219703552	0.7260303550130788	0.7778244972101143	0.001673971683212973	125.1759040915972	11.64813353612305	16.8136103995119	6.190464807431795e-13	0.9052419838359002	-0.09886552539538125	5.264342388784229	5.165476863388847	0.008552035146885481	12.73093117972634	2.686184194367938	3.151065849511844	9.582612481295882e-14	0.7798348345876076	0.008643566925919442	0.4562380882179871	0.4648816551439065	0.003116613074081503	2.606078391558722	2.456299449954018	3.079600073931108	5.686805193416689e-13	0.8465287877533901	0.02231966262343748	0.6009809613536514	0.6233006239770889	0.005335208486411075	2.203759789919215	0.7838657406959993	1.306009186379888	6.804384833358768e-11	0.9766749314516187	-0.002532017465247985	0.5246754631491363	0.5221434456838883	0.01516789066569836	1.300798737078139	63.02166753575248	65.34656330359618	6.157749726787287e-10	0.7539180200734177	0.6281858749122965	1.696709892931403	2.324895767843699	0.002527321467792826	48.90800699370315	14.67749783390763	17.09808698467392	4.623452662388949e-12	0.7747767718654118	-0.133068423466318	2.553657574232603	2.420589150766285	0.002991811452255889	8.113171522422139	8.461907035303966	12.99620859812078	8.90978610335047e-11	0.9339934333485835	-0.03854191725569159	4.572843480072508	4.534301562816816	0.01077158686129837	9.204811479314774
0.12	220.5969195757633	222.1254951672004	-6.883382752675971e-15	0.8082138917915551	-0.1227016428896662	1.65127723432676	1.528575591437094	0.003918702691335499	222.1254951671975	528.2419462212373	531.676083110835	-2.220446049250313e-16	0.8605690117262514	-0.1773481166188603	3.61148500621649	3.43413688959763	0.005973037613501289	531.6760831108348	5.376410794256919	39.9544929071592	-4.718447854656915e-16	1.228953690319007	0.0122614404557641	34.56582067244651	34.57808211290228	0.114336870657182	39.95449290715905	5.236337718994307	51.11591786146622	-4.163336342344337e-16	1.264231718321698	0.03967401210769449	45.83990613036422	45.87958014247192	0.1516293065288837	51.11591786146609	2.439501113772127	6.372888077916594	1.665334536937735e-16	1.070033004305434	-0.001150950465028479	3.934537914609495	3.933386964144466	0.03204369531319139	6.372888077916614	7.105285930848896	21.3110101343327	2.075177668592332e-10	1.152297461713077	-0.04898864828432559	14.25471285176813	14.20572420348381	0.06190951896442305	21.23377118658999	83.9402365248793	97.57422725898616	-1.257438986268511e-09	1.088602714044068	-0.09144431949137583	13.72543505359824	13.63399073410686	0.03718067851376695	93.41230839631957	96.73312834108488	115.6712710077248	7.528191958705577e-11	1.110921989265864	0.04087539972833881	18.89726726691157	18.93814266663991	0.04445499241922907	105.2061624027734	16.41971744664238	30.5074859743049	-2.081668171172169e-17	1.000994873070211	0.3236799604196792	13.76408856724284	14.08776852766252	0.0184321228762891	30.50748597430488	7.395747900998506	19.77980029918874	-5.551115123125783e-17	1.085076943758113	0.1559001233517073	12.22815227483853	12.38405239819024	0.03614576000479152	19.77980029918873	1.270349322057443	99.81189604867062	-4.884981308350689e-15	1.484680322233462	0.03410043697680522	98.50744628963638	98.54154672661318	0.8846515943641109	99.81189604867008	5.259500440950797	60.24545943307825	5.551115123125783e-16	1.296241546410828	0.2335776882599601	54.75238130386749	54.98595899212745	0.1958918531024275	56.06210212774491	3.942629701610383	215.9711256320605	3.885780586188048e-15	1.44211941965105	-0.01774926513433732	212.0462451955845	212.0284959304501	0.629353255590457	214.877693702411	6.9539874285526	170.9627727502834	-6.106226635438361e-16	1.341692279130196	-0.4369488135844887	164.4457341353152	164.0087853217308	0.281805173003504	152.3519288526384	0.3415287238330883	16.90819875798949	-3.841371665203042e-14	1.421160192119596	-0.01548502601058029	16.58215506016698	16.5666700341564	0.5321950544408267	16.90819875798829	5.675767233270929	80.77457921506682	-7.216449660063518e-16	1.301462825813423	-0.03839774528112106	75.13720972707701	75.09881198179589	0.2042488958704498	74.57569006051681	5.916724805890662	73.28974231232201	3.136380044566067e-15	1.28785006278867	-0.01024509223324356	67.38326259866459	67.37301750643134	0.1831709885942982	67.5406483572791	0.8318402750026795	9.355829422481325	-3.885780586188048e-16	1.293712400348406	0.0348577135083774	8.489131433970268	8.523989147478645	0.1919675587973614	9.355829422481307	3.714221435749825	3.848922351989172	9.542006074170217e-12	0.760200946936203	-0.004239686230299203	0.138940602469646	0.1347009162393468	0.002659168752582511	3.848922352487738	388.9839284002243	389.7539185590518	8.228662196074765e-11	0.6418926220992912	0.2537155395635636	0.5162746192639189	0.7699901588274826	0.00101342795606263	389.7539186009715	781.2381489574702	785.5637719928596	4.444461465524796e-10	0.8119194279398917	0.2119188088381424	4.113704226551214	4.325623035389356	0.004037524516782892	654.6404375684626	8.800430221613452	197.270368651505	1.77635683940025e-15	1.358922380105531	0.1491152025367473	188.3208232273548	188.4699384298916	0.3234584509437983	183.4318696183803	7.522290606730285	636.8328086013369	-5.662137425588298e-15	1.492037437493249	0.2166068899337941	629.0939111046728	629.3105179946066	0.9382840958830543	619.87536636806	175.3654519713519	215.8441454096356	-8.808883622535291e-10	1.040147830717458	0.2427818939105625	40.23591154437315	40.47869343828371	0.02522315744528409	202.3167372802607	5.243259841953713	13.33986737909042	3.074809157288527e-11	1.074140438391799	0.04943425776037427	8.047173279376338	8.096607537136713	0.03311514144178647	13.33986738656239	567.8916587894323	638.1753997956239	-1.552659112391552e-10	1.107324157447635	-0.2328633650337727	70.51660437122534	70.28374100619156	0.04319283502941518	603.8302573478358	466.524144681396	472.4397877674274	2.466688869828815e-08	0.7604526074444782	-0.1529370978718433	6.068580183903228	5.915643086031384	0.002664589140318448	401.8435444805114	60.7186370541298	60.97833914023739	1.010122749334208e-09	0.593343636024705	0.005021581320854239	0.2546805047867364	0.2597020861075907	0.0006774575568973223	15.60854586114967	99.044421026815	99.37809329787517	3.94360749611522e-09	0.6133148556985253	0.03288868681843592	0.3007835842417337	0.3336722710601696	0.0008000930903834024	35.1898941761745	215.0543674504254	215.836230046764	1.676028260622076e-09	0.7034235117343403	0.05438365178190328	0.7274789445566818	0.7818625963385851	0.001677311623285515	124.9450326812215	11.64301529674269	16.79411092489049	1.016280809507109e-12	0.9049192338462005	-0.09962345367908956	5.250719081826888	5.151095628147798	0.008529903797647214	12.71279019688303	2.687403819742777	3.152987247430474	1.952327188803338e-13	0.779954195782753	0.008905218235616462	0.4566782094520804	0.4655834276876968	0.003119619591134285	2.607851815876649	2.455567033961255	3.081544096866069	1.541523853010318e-12	0.846931137933663	0.02304749422150251	0.602929568683311	0.6259770629048136	0.005352507247986593	2.206148630738827	0.7840891112285338	1.305629944958707	5.27747706646764e-11	0.9765286608718808	-0.002519800676125972	0.5240606344062997	0.5215408337301737	0.01515011652567378	1.300419444451385	61.59861519741369	63.99275291168908	4.375551448942971e-10	0.7558523982276628	0.6706483446886375	1.723489369586761	2.394137714275399	0.002567210635958406	47.99078422800026	14.67439472072932	17.0882888683425	7.855308417625828e-12	0.7744638703216418	-0.1333141303305235	2.547208277943704	2.413894147613181	0.002984255592499744	8.097238182509873	8.454791904660643	12.9802607444705	7.627103115748213e-11	0.9338058376589998	-0.04049764646731906	4.565966486277177	4.525468839809858	0.01075538772036258	9.191680929586637
[truncated: 1,379,972 more chars]
