# Supplementary material for: Hindlimb kinematics, kinetics and muscle dynamics during sit-to-stand and sit-to-walk transitions in emus (Dromaius novaehollandiae)
Source: J Exp Biol. 2024 Dec 2;227(24):jeb247519. doi: 10.1242/jeb.247519 (PMC11708823; doi:10.1242/jeb.247519)
Supplement: Dataset 1. [file jexbio-227-247519-Dataset1.zip › Dataset1/DataS1/Dynamic Simulation/stw_additional_trial_DO_with_all_tissue/stw_additional_trial_solve_with_all_tissue.sto]

inDegrees=no
num_controls=55
num_derivatives=37
num_iterations=102
num_multipliers=0
num_parameters=0
num_slacks=0
num_states=110
objective=52.381468
objective_activation_effort=1.803707
objective_auxiliary_derivatives=0.806854
objective_excitation_effort=49.770906
solver_duration=551.648619
status=Solve_Succeeded
success=true
DataType=double
version=3
OpenSimVersion=4.5
endheader
time	/forceset/IC_r/activation	/forceset/IC_r/normalized_tendon_force	/forceset/ILPR_r/activation	/forceset/ILPR_r/normalized_tendon_force	/forceset/ILPOa_r/activation	/forceset/ILPOa_r/normalized_tendon_force	/forceset/ILPOp_r/activation	/forceset/ILPOp_r/normalized_tendon_force	/forceset/AMB_r/activation	/forceset/AMB_r/normalized_tendon_force	/forceset/FMTL_r/activation	/forceset/FMTL_r/normalized_tendon_force	/forceset/FMTI_r/activation	/forceset/FMTI_r/normalized_tendon_force	/forceset/FMTM_r/activation	/forceset/FMTM_r/normalized_tendon_force	/forceset/ILFB_r/activation	/forceset/ILFB_r/normalized_tendon_force	/forceset/FCLP_r/activation	/forceset/FCLP_r/normalized_tendon_force	/forceset/FCLA_r/activation	/forceset/FCLA_r/normalized_tendon_force	/forceset/FCM_r/activation	/forceset/FCM_r/normalized_tendon_force	/forceset/IFE_r/activation	/forceset/IFE_r/normalized_tendon_force	/forceset/ITCr_r/activation	/forceset/ITCr_r/normalized_tendon_force	/forceset/ITM_r/activation	/forceset/ITM_r/normalized_tendon_force	/forceset/ITCaa_r/activation	/forceset/ITCaa_r/normalized_tendon_force	/forceset/ITCap_r/activation	/forceset/ITCap_r/normalized_tendon_force	/forceset/ISF_r/activation	/forceset/ISF_r/normalized_tendon_force	/forceset/IFI_r/activation	/forceset/IFI_r/normalized_tendon_force	/forceset/OMII_r/activation	/forceset/OMII_r/normalized_tendon_force	/forceset/OMIP_r/activation	/forceset/OMIP_r/normalized_tendon_force	/forceset/CFP_r/activation	/forceset/CFP_r/normalized_tendon_force	/forceset/PIFML_r/activation	/forceset/PIFML_r/normalized_tendon_force	/forceset/GL_r/activation	/forceset/GL_r/normalized_tendon_force	/forceset/GI_r/activation	/forceset/GI_r/normalized_tendon_force	/forceset/GM_r/activation	/forceset/GM_r/normalized_tendon_force	/forceset/FL_r/activation	/forceset/FL_r/normalized_tendon_force	/forceset/TCf_r/activation	/forceset/TCf_r/normalized_tendon_force	/forceset/TCt_r/activation	/forceset/TCt_r/normalized_tendon_force	/forceset/EDL_r/activation	/forceset/EDL_r/normalized_tendon_force	/forceset/FDL_r/activation	/forceset/FDL_r/normalized_tendon_force	/forceset/FHL_r/activation	/forceset/FHL_r/normalized_tendon_force	/forceset/FP2_r/activation	/forceset/FP2_r/normalized_tendon_force	/forceset/FPP2_r/activation	/forceset/FPP2_r/normalized_tendon_force	/forceset/FP3_r/activation	/forceset/FP3_r/normalized_tendon_force	/forceset/FPP3_r/activation	/forceset/FPP3_r/normalized_tendon_force	/forceset/FP4_r/activation	/forceset/FP4_r/normalized_tendon_force	/jointset/GroundToBody/Body_yaw/value	/jointset/GroundToBody/Body_yaw/speed	/jointset/GroundToBody/Body_pitch/value	/jointset/GroundToBody/Body_pitch/speed	/jointset/GroundToBody/Body_roll/value	/jointset/GroundToBody/Body_roll/speed	/jointset/GroundToBody/Body_ty/value	/jointset/GroundToBody/Body_ty/speed	/jointset/GroundToBody/Body_tz/value	/jointset/GroundToBody/Body_tz/speed	/jointset/GroundToBody/Body_tx/value	/jointset/GroundToBody/Body_tx/speed	/jointset/Hip_r/Hip_flexion/value	/jointset/Hip_r/Hip_flexion/speed	/jointset/Hip_r/Hip_abduction/value	/jointset/Hip_r/Hip_abduction/speed	/jointset/Hip_r/Hip_rotation/value	/jointset/Hip_r/Hip_rotation/speed	/jointset/Knee_r/Knee_flexion/value	/jointset/Knee_r/Knee_flexion/speed	/jointset/Knee_r/Knee_abduction/value	/jointset/Knee_r/Knee_abduction/speed	/jointset/Knee_r/Knee_rotation/value	/jointset/Knee_r/Knee_rotation/speed	/jointset/Ankle_r/Ankle_flexion/value	/jointset/Ankle_r/Ankle_flexion/speed	/jointset/Ankle_r/Ankle_abduction/value	/jointset/Ankle_r/Ankle_abduction/speed	/jointset/Ankle_r/Ankle_rotation/value	/jointset/Ankle_r/Ankle_rotation/speed	/jointset/MTP_r/MTP_flexion/value	/jointset/MTP_r/MTP_flexion/speed	/jointset/MTP_r/MTP_abduction/value	/jointset/MTP_r/MTP_abduction/speed	/jointset/MTP_r/MTP_rotation/value	/jointset/MTP_r/MTP_rotation/speed	/forceset/IC_r	/forceset/ILPR_r	/forceset/ILPOa_r	/forceset/ILPOp_r	/forceset/AMB_r	/forceset/FMTL_r	/forceset/FMTI_r	/forceset/FMTM_r	/forceset/ILFB_r	/forceset/FCLP_r	/forceset/FCLA_r	/forceset/FCM_r	/forceset/IFE_r	/forceset/ITCr_r	/forceset/ITM_r	/forceset/ITCaa_r	/forceset/ITCap_r	/forceset/ISF_r	/forceset/IFI_r	/forceset/OMII_r	/forceset/OMIP_r	/forceset/CFP_r	/forceset/PIFML_r	/forceset/GL_r	/forceset/GI_r	/forceset/GM_r	/forceset/FL_r	/forceset/TCf_r	/forceset/TCt_r	/forceset/EDL_r	/forceset/FDL_r	/forceset/FHL_r	/forceset/FP2_r	/forceset/FPP2_r	/forceset/FP3_r	/forceset/FPP3_r	/forceset/FP4_r	/forceset/reserve_jointset_GroundToBody_Body_yaw	/forceset/reserve_jointset_GroundToBody_Body_pitch	/forceset/reserve_jointset_GroundToBody_Body_roll	/forceset/reserve_jointset_GroundToBody_Body_ty	/forceset/reserve_jointset_GroundToBody_Body_tz	/forceset/reserve_jointset_GroundToBody_Body_tx	/forceset/reserve_jointset_Hip_r_Hip_flexion	/forceset/reserve_jointset_Hip_r_Hip_abduction	/forceset/reserve_jointset_Hip_r_Hip_rotation	/forceset/reserve_jointset_Knee_r_Knee_flexion	/forceset/reserve_jointset_Knee_r_Knee_abduction	/forceset/reserve_jointset_Knee_r_Knee_rotation	/forceset/reserve_jointset_Ankle_r_Ankle_flexion	/forceset/reserve_jointset_Ankle_r_Ankle_abduction	/forceset/reserve_jointset_Ankle_r_Ankle_rotation	/forceset/reserve_jointset_MTP_r_MTP_flexion	/forceset/reserve_jointset_MTP_r_MTP_abduction	/forceset/reserve_jointset_MTP_r_MTP_rotation	/forceset/IC_r/implicitderiv_normalized_tendon_force	/forceset/ILPR_r/implicitderiv_normalized_tendon_force	/forceset/ILPOa_r/implicitderiv_normalized_tendon_force	/forceset/ILPOp_r/implicitderiv_normalized_tendon_force	/forceset/AMB_r/implicitderiv_normalized_tendon_force	/forceset/FMTL_r/implicitderiv_normalized_tendon_force	/forceset/FMTI_r/implicitderiv_normalized_tendon_force	/forceset/FMTM_r/implicitderiv_normalized_tendon_force	/forceset/ILFB_r/implicitderiv_normalized_tendon_force	/forceset/FCLP_r/implicitderiv_normalized_tendon_force	/forceset/FCLA_r/implicitderiv_normalized_tendon_force	/forceset/FCM_r/implicitderiv_normalized_tendon_force	/forceset/IFE_r/implicitderiv_normalized_tendon_force	/forceset/ITCr_r/implicitderiv_normalized_tendon_force	/forceset/ITM_r/implicitderiv_normalized_tendon_force	/forceset/ITCaa_r/implicitderiv_normalized_tendon_force	/forceset/ITCap_r/implicitderiv_normalized_tendon_force	/forceset/ISF_r/implicitderiv_normalized_tendon_force	/forceset/IFI_r/implicitderiv_normalized_tendon_force	/forceset/OMII_r/implicitderiv_normalized_tendon_force	/forceset/OMIP_r/implicitderiv_normalized_tendon_force	/forceset/CFP_r/implicitderiv_normalized_tendon_force	/forceset/PIFML_r/implicitderiv_normalized_tendon_force	/forceset/GL_r/implicitderiv_normalized_tendon_force	/forceset/GI_r/implicitderiv_normalized_tendon_force	/forceset/GM_r/implicitderiv_normalized_tendon_force	/forceset/FL_r/implicitderiv_normalized_tendon_force	/forceset/TCf_r/implicitderiv_normalized_tendon_force	/forceset/TCt_r/implicitderiv_normalized_tendon_force	/forceset/EDL_r/implicitderiv_normalized_tendon_force	/forceset/FDL_r/implicitderiv_normalized_tendon_force	/forceset/FHL_r/implicitderiv_normalized_tendon_force	/forceset/FP2_r/implicitderiv_normalized_tendon_force	/forceset/FPP2_r/implicitderiv_normalized_tendon_force	/forceset/FP3_r/implicitderiv_normalized_tendon_force	/forceset/FPP3_r/implicitderiv_normalized_tendon_force	/forceset/FP4_r/implicitderiv_normalized_tendon_force
0	0.3182920861582397	0.2663040383493933	0.9999973913398448	0.932508723251171	0.02000236657489086	0.1159727704299603	0.02000277810294902	0.134234671840707	0.02001519966487057	0.05092617591262135	0.02011244539134015	0.08300964779328368	0.3302539397233738	0.3094345467383207	0.4394997048407603	0.3940777902463292	0.02000053022424498	0.03377658685193374	0.0200008401728136	0.04538399820209565	0.02000792780470385	0.5714390492990569	0.02000124225343488	0.09746984486009141	0.02000395594516212	0.6895785851007447	0.02000885135990619	0.5627303926672582	0.0200105023045206	0.8925884012322297	0.0200023610265786	0.2168340175364742	0.0200019846827301	0.1811898028115437	0.02004706151709682	0.0938603122841767	0.1033733074365045	0.09040576463272852	0.9999930519094885	0.887217768163706	0.9999928968949634	0.8438737086272893	0.02000221605309961	0.2257933607482991	0.02000157255383106	0.560679233756778	0.09733820418887501	0.1114645326105785	0.02300142633270481	0.05143510015717194	0.367838030779376	0.3476997939254711	0.2516856657158057	0.1585714173892024	0.3430149030147619	0.06001747725003054	0.6143987781436063	0.1403865426628959	0.9999591326768342	0.4248410787999425	0.02009472345462893	0.0146687393896951	0.0201571606487844	0.01656440130712	0.02607510157577665	0.02014896576357619	0.0221056113292858	0.03715314086621514	0.1847641564762267	0.1034228088740194	0.02006815104818062	0.003272983172005829	0.02011537092245317	0.01615093163084016	-8.557528066828457e-05	-0.5724461093854571	-0.2514832748823196	-0.5026828211975705	0	0	0.301710958396629	0.07342389356117829	1.747633576790272e-05	0.06560964972225476	-3.187852050900951e-05	-0.07391297388300672	1.317423171147913	0.2926181676097608	-0.3162858735604003	0.8093343834363742	-0.03149749683706748	0.5528562088882346	-2.047413371956912	0.6692762119725932	-0.173146066067615	0.6847888941702747	0.1370195984581289	0.1547203865282021	2.635508046190372	-0.2187684002883615	0.1167982358291097	-0.07418620887894159	0.109318450990997	0.02098527459614586	-0.0817917225930089	-0.3112802752663062	0	0	0	0	0.3182920861582397	0.9999973913398448	0.02000236657489086	0.02000277810294902	0.02001519966487057	0.02011244539134015	0.3302539397233738	0.4394997048407603	0.02000053022424498	0.0200008401728136	0.02000792780470385	0.02000124225343488	0.02000395594516212	0.02000885135990619	0.0200105023045206	0.0200023610265786	0.0200019846827301	0.02004706151709682	0.1033733074365045	0.9999930519094885	0.9999928968949634	0.02000221605309961	0.02000157255383106	0.09733820418887501	0.02300142633270481	0.367838030779376	0.2516856657158057	0.3430149030147619	0.6143987781436063	0.9999591326768342	0.02009472345462893	0.0201571606487844	0.02607510157577665	0.0221056113292858	0.1847641564762267	0.02006815104818062	0.02011537092245317	-0.5783967293608707	-0.3537465704800337	2.030810881173254	0.563639441000536	-0.2565729615318997	0.8628643296994538	7.80110534943783	1.214307205015485	-3.244808757280385	0.2014107750703572	0.663605640179268	0.4593181693578013	-0.8859794240251561	-1.145847526702986	0.5388773522423744	0.5406022555163358	-0.3241032592452999	-0.1976790524846218	-0.2280146016275184	-8.204653191973078	0.5881427632884249	0.6643536351856529	0.1001763511780207	0.08170147885614976	1.565680460965013	2.282043654278671	1.262674525146307	1.007428066690603	2.208493349634063	2.700168034679191	-0.7245468225272433	-3.996178004009625	-5.43305894883176	-0.2544790096512827	-0.04144030955849536	0.518438591583313	-0.07405977353069396	-6.967528807536825	-6.341615620043155	1.083133397678621	2.369929149589546	0.6284752966436609	0.1407457264281443	2.066816283811928	0.7289006183196218	0.2963083719084243	1.458810168587921	-2.579041927331088	0.9973369439775251	0.1585385352582474	0.05836543057645528	0.1141084442045291	0.3699604060408773	1.520029199227912	0.6776823949146875
0.002	0.3181538571059673	0.265968342810697	0.9999966598146494	0.9191029065078962	0.02000269282176345	0.1164972864372444	0.02000314417173026	0.1350703599439066	0.02001738955151755	0.05097369122326537	0.02012847045311695	0.08304259096234541	0.3192526873468822	0.3116064515642541	0.4270305811726206	0.396948441180319	0.02000060567418497	0.03447547151611564	0.02000096039358848	0.04603934787823338	0.02000850216861683	0.576118772975966	0.02000142419453408	0.1002980526203081	0.02000452398686703	0.6880920485089491	0.02001245992709278	0.5526632812489828	0.02009535886157491	0.881646484668962	0.02000267665003629	0.2163272113183695	0.02000223840773881	0.1811066074333369	0.02004683658664885	0.09521276533230472	0.1030468399979792	0.09013451239381014	0.9999704274288531	0.8750092909770414	0.9999677752612494	0.8325182761443219	0.02000250278424958	0.2274527337431115	0.02000176503287964	0.5655292814764734	0.09401146034301923	0.1123233134402273	0.02283168298857253	0.05162421295856998	0.3550986222183022	0.3510149821628871	0.2402513190788214	0.1598530675706193	0.3298892674124557	0.0595022416192417	0.5922778372194978	0.1415696291189777	0.9694802931680847	0.4197181015460967	0.02010473004378063	0.01636465923389912	0.02017423011142117	0.01682445049347865	0.02573155880412783	0.02022295466849459	0.02205173101562573	0.03732891343073277	0.1759192060098783	0.1039668914951421	0.0200762949128745	0.005650209107888982	0.02013001537675566	0.01735933523677011	-0.001230369449505272	-0.5724347745285202	-0.2524882392669736	-0.5023059771699002	0	0	0.3018578597547412	0.07347431985914404	0.0001486325998708894	0.06554475436936612	-0.0001796550218658074	-0.07385940226865464	1.318007620152799	0.2919420106342632	-0.3146681899896417	0.8082908223109107	-0.03039228102236667	0.5522997536656444	-2.046074177973781	0.6698633245928145	-0.1717766501611945	0.6844511817762747	0.1373292883680611	0.1550362559734236	2.635070405402713	-0.2189010818315612	0.1166503496489297	-0.07366031140131442	0.1093602965135769	0.02096211114073283	-0.08241438943957649	-0.311347997970005	0	0	0	0	0.3183743910016045	0.9999777542445283	0.02000737265176912	0.02000840842410518	0.02004880007711501	0.02035645567419383	0.1179103271605113	0.1844544442976936	0.02000168555937585	0.02000268128143139	0.02001748337557847	0.02000403206398336	0.02001266947375561	0.0200600417284448	0.02112718708210298	0.02000724753240161	0.02000592467559108	0.02005114863957236	0.09838010145280741	0.9990949602376563	0.998481306338785	0.02000664702637945	0.02000457858505705	0.05174853886599038	0.02087885789864504	0.1117858921813512	0.03692826737912858	0.07558562022682262	0.1014297977157114	0.2751012616371095	0.02025646975686038	0.02043111129455228	0.0216545961077496	0.02169346110008968	0.0318296731804423	0.02019850122356284	0.02035032345150126	-0.5969229796492124	-0.3821308039691136	2.012229853258878	0.6086958053213952	-0.2088317902304147	0.7516707390296125	7.828616825343935	1.312869989002982	-3.22431148543803	0.2376943041804174	0.6490669662846374	0.4345151046415314	-0.822394279270636	-1.141807129178713	0.5477606264125853	0.5636046060386004	-0.3063075150529447	-0.1973567439817411	-0.04890557061104669	-5.374243824329388	0.06269745812393961	0.2661041448636278	-0.02338307288398306	-0.01900317101063518	0.5750894838892273	0.5818128579202791	-0.2127788564246111	-0.0947743257601987	2.419434755665574	0.5299124465587756	-0.7512265395869541	-5.611225562799113	-5.471136920827687	-0.2524348914839517	-0.04149731778675776	0.774699873192957	-0.186719894479832	-5.319881396881342	-5.067508244039808	0.6757819425559303	2.461216430137652	0.2404454232828909	0.05410186375824896	1.199282244449202	0.530819023920967	-0.7606922626658463	-0.2738515707441383	-2.613327662344011	0.7157947141321188	0.1054366322227392	0.01552682884030656	0.06715163983561259	0.1465170591597519	0.9092163415180172	0.5370876319987383
0.004000000000000001	0.3189224245672759	0.2663435175327798	0.9999947718070339	0.9103194268617431	0.02000361462821844	0.1167288571189692	0.02000418569225867	0.1356781671275599	0.02002357529582867	0.05094975549168548	0.02017268546779672	0.08305265566437627	0.3044287608910224	0.3116103651495608	0.4113655837777581	0.3963778639908466	0.02000081754927874	0.03432951544439448	0.02000129810885834	0.04603411715822555	0.02001052990264346	0.5809096060352811	0.02000193719374489	0.1011969855304116	0.02000612746017484	0.6866167318611224	0.02002037441976496	0.5421243218219285	0.02023390521672489	0.8708547363233522	0.02000359213819559	0.2158238472384162	0.020002980796282	0.1810248445438431	0.02005031339378803	0.09672185344354156	0.1025343816969988	0.08970077533844059	0.9998267445970067	0.8656225105051667	0.9996573476133781	0.8233889101266675	0.02000332998490513	0.2288946579002114	0.02000233754987526	0.5704484909174554	0.09096141645251309	0.1124668738648214	0.02262236750440912	0.05167444676735836	0.336902601048077	0.3523005640666485	0.2214062920509117	0.1606069713281809	0.3083303381395782	0.05717811515949284	0.5560373298456331	0.1392986249469672	0.9176071323669152	0.4141101988072494	0.02013745823202842	0.01760076550184611	0.02022896766864295	0.01700185176050025	0.02525579274622669	0.02021068649693088	0.0221266386263421	0.03744369750364761	0.1616354443906547	0.10389845648697	0.02010223312143202	0.007117926957529009	0.02017694565893985	0.01832474784276906	-0.002375659831374995	-0.5729414455822214	-0.253492595964747	-0.5020748514821595	0	0	0.3020048432726609	0.0735061506838859	0.0002796478090784116	0.06546852879375667	-0.0003272995965300702	-0.07378103898410093	1.318591382188774	0.2919302495380527	-0.313052944544839	0.8068957313709186	-0.02928853727423449	0.5513841503831972	-2.04473413565905	0.6701249941868335	-0.1704089637048614	0.6830600659461777	0.1376400100046023	0.1557517681210852	2.634632326734082	-0.2192064751735668	0.1165037532192237	-0.07289640618470865	0.1094027061252252	0.02154883096026688	-0.08303695982927169	-0.3111835785163209	0	0	0	0	0.339576603470668	0.9999632313751944	0.0200123481283521	0.02001409077240027	0.02008217454010806	0.02058622598005327	0.2179269898945093	0.3331599818485091	0.02000281812461267	0.02000448751026987	0.0200318429748777	0.02000679193120871	0.02002131148490939	0.02008352030064531	0.02102161322854595	0.02001238876962794	0.0200101467243757	0.02010460285685202	0.09930017664902939	0.9965252131753394	0.9918766417443171	0.02001125561946704	0.02000791054763049	0.0956703621719613	0.02203841503192759	0.2097552692528898	0.06666059346614475	0.1156814013749381	0.1834232996983017	0.3328536739112569	0.02047075338932713	0.02078161829988753	0.0232922514750651	0.02402449979420793	0.05689891541983431	0.02036323173158361	0.02065057443266998	-0.6153660610650663	-0.4116162363520802	1.995053764922799	0.649131584825909	-0.1618925849302371	0.6397763642342811	7.829140877350781	1.394808387025902	-3.207774948443479	0.2445563183896288	0.632576328694828	0.4255430405605989	-0.7843206367051098	-1.142354803552993	0.5477196250564527	0.5801484196591405	-0.2902155736439617	-0.1964480582472037	0.4828556591515341	-3.582316094851299	0.2951974377290512	0.4364727156392452	0.02872530895409809	0.05882301182526607	-0.6023107796617314	-1.159184469183685	0.4178337892432458	0.3468476705450447	2.319602732040019	0.7708931845659901	-0.7133268785583624	-4.468026012788462	-5.282890731173757	-0.2510368714998915	-0.04000782084549812	0.675073654692155	-0.2365445899818677	-4.145832092746722	-4.115549154730427	0.8656845599660487	2.439090870875979	-0.08674510841094352	0.001866733818481884	0.03720995015739365	0.2011541944642953	-1.51258245705159	-1.99528045950442	-3.063967412332586	0.5375233677205049	0.0758906159211807	-0.02789164590564728	0.05311995260174229	-0.2425572232539875	0.6105211129847878	0.4346913949837
0.006000000000000001	0.3211743973641826	0.267943674813478	0.9999934472677234	0.9043978759375971	0.02000418455533717	0.117115824243622	0.0200048270318915	0.136405323211945	0.02002745704637044	0.05096302683109274	0.02019889049642487	0.08308710516034853	0.2980122474449232	0.3099706550769778	0.4055091166071649	0.3936807007533776	0.02000094810585555	0.03461304929544468	0.02000150705837339	0.0463489019575808	0.02001184277199262	0.5856823989297215	0.02000225748991178	0.1024644238131175	0.02000712250271319	0.6851684182104254	0.02002494144118522	0.5322617238902185	0.02029900984160509	0.8602100956901557	0.02000416792860609	0.2153243569856509	0.02000344705548746	0.1809448221880883	0.02005256534048335	0.09819021662232895	0.1020810665653901	0.08930760777486445	0.9989457107304344	0.8582235710408507	0.9978927354219164	0.8158701427693952	0.02000384449210732	0.2304637435592259	0.02000269982526689	0.5753895017475937	0.0914088733791967	0.1123612888496426	0.02245690915760871	0.05166124504968916	0.3278361827931847	0.3517613407765524	0.208442029426205	0.1607433894959357	0.2920075503401613	0.05438251073675496	0.5291919759019408	0.1348898374757032	0.8777675399302853	0.4077928368064098	0.02015958952099212	0.01854430122155859	0.02026574864254081	0.0171308723984208	0.02486756918025514	0.02012897784638857	0.02216053209468414	0.03753563752765552	0.1522693036403051	0.1031227956156372	0.02011981421244472	0.008144946826458428	0.02020958011916639	0.01911076955862839	-0.003522475385150047	-0.5739581753585316	-0.2544966342841629	-0.5019871005234934	0	0	0.3021518724438532	0.07352012057518181	0.0004104987585198948	0.06538035464371944	-0.0004747626910838175	-0.07367795354052414	1.319175779339584	0.2925756710303845	-0.3114408447482621	0.8051439980048322	-0.02818698362117837	0.5501097782343869	-2.043393892619903	0.6700647855305877	-0.1690451083976989	0.6806213441174943	0.1379525591464433	0.1568626977125736	2.634193463388184	-0.2196860574977836	0.1163589234350565	-0.07189333155412007	0.109446894865124	0.02273994166345423	-0.08365896791762875	-0.310785397102542	0	0	0	0	0.352566000879233	0.9999830264544518	0.0200057884375241	0.02000658339311671	0.02003902942142717	0.02026468030379054	0.2394013843780173	0.3415330911681807	0.02000131490293336	0.02000210305995315	0.02001498839378124	0.02000319518932972	0.02000995186214573	0.02004178051102777	0.0206041365588294	0.020005814997716	0.02000475560873364	0.0200488673535609	0.09781056174259185	0.9758280256535065	0.9578145363186115	0.02000527383488704	0.02000372091321784	0.09603064754696171	0.02096853478025752	0.2452371122854582	0.0946117731058561	0.11549451899389	0.1969809575029089	0.3717790348085429	0.0202287400820235	0.02038062206844803	0.02156914064678224	0.02135371385525969	0.07796767472067208	0.02017666973285572	0.02032373924638285	-0.6337109292750418	-0.4430422157969904	1.980230797782742	0.6809687991120577	-0.1166668795467772	0.5264683271516164	7.831166067239609	1.47159946781806	-3.198653677120838	0.2490447283834409	0.6150828630274771	0.4243546684563502	-0.7691502976059084	-1.14214348772019	0.5415755284493299	0.5915655228057671	-0.2756344569138866	-0.1946271246265656	1.080568837460293	-2.406978448035709	0.1313588150292171	0.3189355891914404	-0.00709802746185257	-0.007886600274303894	-0.9961648360750963	-1.499832150944646	-0.02797951225138074	0.03986818970900669	2.428939760085032	0.5419386806939056	-0.726723690695395	-5.178082760780532	-5.324186348602888	-0.2484459958028606	-0.03968145168881965	0.7726037145450326	-0.1741352980614905	-3.300116658597076	-3.444285529212584	0.7358547544154759	2.49355861484456	-0.01234569513294394	-0.01263269886211913	-0.5253216669303963	-0.05490213292202719	-1.300421222629622	-2.356658381044781	-3.232773015391614	0.4115176973873431	0.05428749070462829	-0.05239226970661612	0.03674552419832038	-0.5146151378672896	0.4266620988421231	0.3539522981824589
0.008000000000000002	0.3245528778770962	0.2705188617462753	0.9999923872637785	0.9004205385946354	0.02000459213879277	0.1174126488915076	0.02000528030328018	0.1370669183661081	0.02003034456353566	0.05095478715017797	0.02021649958606459	0.08308705692559384	0.2939304298780858	0.3077906436326451	0.4010042684232201	0.3905311218564306	0.02000104112732422	0.03464287909915558	0.02000165743309875	0.04648131416065674	0.02001280793473206	0.5905283634663597	0.02000249179570851	0.1035463145834032	0.02000783253243713	0.6837428894241134	0.02002851596599881	0.52227794741137	0.02035459159014501	0.84970824514262	0.0200045869762813	0.2148300927970551	0.02000378428202312	0.1808674510699695	0.02005409539442458	0.09972952506352092	0.1016375667980664	0.0889341848483258	0.9960845318416631	0.8522340067226677	0.9938157675100767	0.8094474987031343	0.02000421359735969	0.2319678915393412	0.02000296564562318	0.5803892799991623	0.09244921956453292	0.1124434679308291	0.0223187706160871	0.05163365898241214	0.3227081492203529	0.3504037236922193	0.1992084626862069	0.1604266983716426	0.2771137191072188	0.051906833241201	0.5052146169186454	0.130099385945647	0.8436149719101224	0.4012615930381446	0.02017753002872663	0.01926885767297694	0.02029514556004105	0.0172236315981398	0.02450146859308942	0.02000681635782464	0.02206834871965626	0.03758238141160951	0.1459833520534274	0.1019139499763471	0.02013409462739211	0.008865228724487475	0.02023779946982675	0.01975104494472619	-0.004671823868678336	-0.5754717471766433	-0.2555006375692115	-0.5020391113417556	0	0	0.3022989125262981	0.07351725641293176	0.0005411605712662688	0.06527918329748232	-0.0006219951300015978	-0.07355045487798394	1.319762116251679	0.2938680609971914	-0.3098326121365082	0.8030267895045307	-0.02708833658811666	0.5484778087195495	-2.042054087631672	0.6696879583481575	-0.1676871701601081	0.6771450275089446	0.1382677188239911	0.1583605311913866	2.63375346501164	-0.2203418941769999	0.1162163411828698	-0.07064827352043225	0.1094940622155247	0.02452539009029173	-0.08427994429226571	-0.3101515245979379	0	0	0	0	0.3710203262751657	0.9999680614277696	0.02001094498912279	0.0200124274998527	0.02007436414378992	0.02050397267810199	0.2606792469430343	0.3562304620523702	0.02000249127852809	0.02000398787923011	0.02002902212846096	0.02000608554921485	0.02001883705255527	0.02007710800841369	0.02100277941384633	0.02001108509266069	0.02000905804217871	0.02009779805522572	0.09857895620240566	0.9387927894388862	0.9229845541478582	0.02001000701996515	0.0200071242026939	0.107277016970176	0.02213810282302151	0.2879105164331836	0.1248140692071267	0.1219346428348341	0.2142817715409986	0.4130734386822504	0.02044937951894728	0.02073953464559703	0.02286940036554607	0.02210829858466309	0.1017969934120289	0.02034669760980723	0.02064672054194248	-0.6517476870531722	-0.475703407421913	1.966323121367584	0.7048066172903183	-0.07401868819352982	0.4121483265125639	7.82558888747602	1.538704407506974	-3.192566083976291	0.2445204221452836	0.5989776888967445	0.4260115055658877	-0.7653765037218279	-1.138966086330739	0.5345270437212153	0.5986354981946174	-0.2621421906603902	-0.1921309764584702	1.457885311250591	-1.638102513667225	0.2050549609617663	0.370911785417283	0.00721428863204673	0.02432528109830968	-1.142612151411386	-1.611600128661694	0.1641297419039336	0.164475074265713	2.392774374237721	0.58534567214581	-0.6905420141733296	-4.589204559927075	-5.140100645513119	-0.2458108073303363	-0.03735658320950021	0.7460189170967524	-0.2167999529443638	-2.736456946613532	-3.019425863718962	0.8007468810668112	2.497858292306144	0.1010189879542181	-0.01251761578934008	-0.7811838440796759	-0.2519550975836285	-1.192655529867674	-2.376944518296669	-3.27784917975805	0.3185440994263676	0.03962917771963332	-0.06834448392725262	0.007923812547820241	-0.6757419912112699	0.3037831420844172	0.2889450652221607
0.01	0.3288621549864377	0.2738706373601907	0.9999914429292844	0.8976872116970783	0.02000492780201792	0.1177596536565223	0.02000565259523106	0.1377661683669508	0.02003274901531654	0.05095768675155308	0.02023162028399472	0.08310212464980718	0.2911452767081931	0.3054803221757413	0.3971503357527448	0.3872939313189857	0.02000111766691467	0.0348035058367932	0.02000178153379026	0.04670432559585522	0.02001361883206341	0.595389352521295	0.02000268646638385	0.1046923245550573	0.02000841871746343	0.6823535863287546	0.02003145597018878	0.5127347189917608	0.02040098343496738	0.839390019722292	0.02000493542144298	0.214342179373338	0.02000406409928005	0.180793616974626	0.02005542685280793	0.1012735963794445	0.1012102106833107	0.0885668165311369	0.9915843239413857	0.8471543127637681	0.9883333077917981	0.8037031979416923	0.02000451878050496	0.2335186864154139	0.02000318766299447	0.5854287887546759	0.09446126199969011	0.1128239463144681	0.02222503527767625	0.05161902168182335	0.320553096034095	0.3487959503920682	0.1933425271621131	0.1597867610623184	0.2637882450561236	0.04964193085406993	0.4837705849780421	0.1254445417155636	0.8141428483716132	0.3947380058171325	0.02019296682267731	0.01983209800754892	0.02031993992635573	0.01729241919470626	0.02418480963866977	0.01986167871527856	0.02198207548407858	0.03757846662996819	0.1415692043316449	0.1004827787010068	0.02014638953833707	0.009380807242283932	0.0202626379919666	0.02027414072801256	-0.005824681517750726	-0.5774638795015912	-0.256504880697038	-0.5022260341160505	0	0	0.3024459311105948	0.073498862360543	0.0006716058668088293	0.06516356275904475	-0.0007689485961572592	-0.07339909250923356	1.320351674176063	0.2957942420830565	-0.3082289893023576	0.8005319243712664	-0.02599330934069598	0.5464904584423138	-2.040715347291336	0.669001428043194	-0.1663372105257618	0.6726455111330344	0.138586250800366	0.1602325212206645	2.633311976596103	-0.2211765671865717	0.1160764945504433	-0.06915685495004159	0.1095453830470682	0.02689062501807816	-0.08489941546659237	-0.3092798281477692	0	0	0	0	0.3818417571752241	0.9999848747593241	0.02000528672938132	0.02000599469530369	0.02003621101698414	0.02024634886969769	0.2622145437507247	0.3487023750611804	0.02000119832875196	0.02000192471104718	0.02001408884796953	0.02000294787255291	0.02000908745390327	0.02003851640410642	0.02057616865194847	0.02000536605656726	0.02000437920125483	0.02004754293043188	0.09719519884511649	0.9260233809169466	0.9095767308380006	0.02000484030673398	0.0200034582635484	0.1130641085045541	0.02134086891016629	0.3051624180700567	0.1491194393365663	0.1256940525070667	0.222692618231746	0.4364814011513722	0.02022258183239629	0.02036044753786092	0.02161560950059234	0.02105829350452633	0.1026668478159098	0.02017215667161139	0.02032804907269134	-0.6692045572813278	-0.5086501161643907	1.95182928584185	0.7220905476716074	-0.03477751203670632	0.2974193825871241	7.820218763563912	1.59903666986778	-3.189363481318995	0.2410384659828585	0.5827679727893553	0.427271193186724	-0.7663170071286284	-1.134152742264358	0.5291799254113424	0.6021342878941591	-0.2494135340832786	-0.1892916341116977	1.868513537330118	-1.123952823556426	0.1543953037729371	0.3368002064833791	-0.002055727726310501	-0.002617050619423629	-1.161958427529058	-1.629371619944321	0.02883014153713409	0.07875174758821026	2.456716874103864	0.5661511734516315	-0.6925092414224401	-4.855339278633312	-5.148375283577582	-0.2420915199488856	-0.03616251000454698	0.7905679942577161	-0.1650484511985328	-2.360271206984621	-2.737855672049514	0.7607366311163346	2.537962932507863	0.2737831957983323	-0.001685993191179049	-0.8096275917660056	-0.3757496146846329	-1.075165644961259	-2.270101403596624	-3.236795284782142	0.2473459775560186	0.02965678857667615	-0.07534337215869376	-0.01021206186676202	-0.7520759926297583	0.2158764379521295	0.2357511340296847
0.012	0.3339352645839509	0.2778914088342572	0.9999906701513567	0.8958098135417438	0.02000517815817313	0.1180800121054794	0.0200059272978384	0.1384479671562734	0.02003462178278861	0.05095560007739521	0.02024242351416441	0.08310315074817837	0.2887326457024912	0.3031658134343827	0.3930418974053842	0.3839985105320086	0.02000117453366183	0.03488753224851793	0.02000187481840918	0.04687718269763131	0.02001424340575087	0.6003092397364003	0.0200028359917984	0.1058328667729833	0.02000885428575502	0.6809978598174757	0.02003386115945073	0.5032513286210322	0.02044117318748119	0.8292337419732587	0.02000520061142695	0.213861771103011	0.02000427543698652	0.1807240610384694	0.02005638848110608	0.1028618594222754	0.1007909037640788	0.08821607069571566	0.9864493606131819	0.8427247851159348	0.9822556541471055	0.7984441529176303	0.02000474854002725	0.2350535926082482	0.02000335953134906	0.5905263816063955	0.09657774157586736	0.1135158959144765	0.02216493397882612	0.05162864977608048	0.3198679768026843	0.3472330607823769	0.1902835554375812	0.158972630301128	0.2518202357111779	0.04759449551056452	0.4643967086690272	0.1210501735640212	0.7884061849269701	0.3883501829249039	0.02020605502736214	0.02026884055284263	0.02033918615110888	0.01734425223136592	0.02394022968785315	0.01971124201503041	0.02192273620360283	0.03754803929343198	0.1374736064650849	0.09891905917182485	0.02015694189080443	0.009745058725256356	0.02028559074481048	0.02070045114470681	-0.00698198313713599	-0.5799114964952818	-0.2575096276388575	-0.5025418209421284	0	0	0.3025928986595507	0.07346650174269026	0.0008018039824311665	0.06503167215144924	-0.0009155761123992974	-0.0732246566414225	1.320945705074261	0.2983381089801165	-0.3066307461998209	0.7976443533011418	-0.02490260932774137	0.5441513158772471	-2.039378282737581	0.6680137257087614	-0.1649972576925761	0.6671417979008161	0.1389088871655337	0.162461763240489	2.632868637518798	-0.2221930855037663	0.1159398818582697	-0.06741325280773795	0.1096019986902675	0.02981668023082285	-0.08551690358596573	-0.3081681108361622	0	0	0	0	0.3982931771441429	0.9999710231290498	0.02001028003942757	0.02001164341278355	0.02007084447215431	0.02046656806301185	0.2639386420449126	0.3423337965628159	0.020002336197205	0.02000375336947498	0.02002772527353774	0.02000576772301233	0.02001765010912697	0.02007461059038186	0.02099845940539482	0.02001047784912279	0.02000854499303344	0.02009466740932407	0.0978764659841015	0.9118118385604997	0.8951383130628754	0.02000943592804393	0.02000678268947603	0.1133093690655274	0.02248009141673587	0.3187657974713449	0.1729046415747568	0.13011696031352	0.2316790697851701	0.4607593611842145	0.02044346727764422	0.020702202269156	0.0233774124845051	0.0223594357796042	0.09977252446647976	0.02034399445235829	0.02066688812815165	-0.6858619382244547	-0.5415848243049064	1.937486601722918	0.7330769997268918	0.0003118036135491098	0.1825749605013612	7.812982878625315	1.652941720505458	-3.188347764816334	0.236789939449328	0.5673601908582844	0.4278922243303395	-0.7685738852395209	-1.12875898848958	0.5253625344970735	0.6033114256495938	-0.2374115764300426	-0.1868527898272291	2.126881171401696	-0.7821737714444794	0.1784086449042019	0.353460573897184	0.002228013099068313	0.01028365525618587	-1.146799435866047	-1.669830378193945	0.08752941599104637	0.1143207408433086	2.451672534407636	0.5798779184177488	-0.6569654300935402	-4.529366511046579	-4.978152974218476	-0.2383056539402522	-0.03307842402254292	0.7902106440040281	-0.2001774711767115	-2.086290635547204	-2.534170126339022	0.7848581978283813	2.555942388512219	0.4124902043236596	0.01174777905657122	-0.7363001536198411	-0.4261485494497551	-0.9751884862420137	-2.116468439755615	-3.142084850974471	0.1920463101480865	0.02267461781284566	-0.07364354162931282	-0.01858874234707444	-0.8082902450530199	0.1524561072603854	0.192159698630028
0.014	0.3396330607204093	0.2824423894188731	0.9999899790827872	0.8944893596136485	0.02000538646209005	0.1184177409855283	0.02000615518938911	0.1391430424689002	0.02003620351572591	0.05095746183220181	0.02025180136279126	0.08311045881405123	0.2861838207834186	0.3008782276772122	0.3888761739186399	0.3806174517096206	0.02000122179279528	0.03501171926570906	0.0200019526728714	0.04707640801932206	0.02001477233843181	0.6052617318148857	0.02000296197289631	0.1069980308239324	0.02000921630997191	0.67968631891729	0.02003589129739851	0.494093342502432	0.02047616498532409	0.8192735415663616	0.02000542309160429	0.2133899050068952	0.02000445226389244	0.1806595776027331	0.02005720987563417	0.1044706322210815	0.1003845724843584	0.08787052017535386	0.9809842700760609	0.8387663961003546	0.9758368070882424	0.7935338040435441	0.02000494067360719	0.2366090415321398	0.02000350486445666	0.5956751714443524	0.09862706139526167	0.1144438019121031	0.02211583310420307	0.05165983409271333	0.3195175836727573	0.3458491397531848	0.1891480986478972	0.158118555006888	0.2411098260026278	0.04574002406856864	0.4468340084248663	0.1169777302187574	0.7659292613245375	0.3821917437184359	0.02021745850820333	0.02060794316301642	0.0203553347994516	0.01738456023593907	0.02374526199556977	0.01956929512859867	0.02189617733460108	0.0375090981885239	0.1335323403654869	0.09725048316265129	0.02016618844947561	0.01000178530760687	0.02030622016342591	0.02104787887865518	-0.008144612904684859	-0.5827870826696288	-0.2585151291167943	-0.5029792761243882	0	0	0.3027397890025521	0.07342197569670336	0.0009317202837544842	0.06488136508719668	-0.001061832521543992	-0.07302817675423928	1.321545425800204	0.3014806632072146	-0.3050386851954011	0.7943467727656596	-0.02381693507095151	0.5414657557333773	-2.038043486463945	0.666734962551098	-0.1636692969813347	0.6606577845124429	0.1392363221359177	0.1650272988746261	2.632423080809949	-0.223394775752147	0.1158070143817404	-0.06541035011956857	0.1096650082255212	0.03328028412728173	-0.08613192650239812	-0.3068142928485312	0	0	0	0	0.4074831457076528	0.9999860847157918	0.02000503378829634	0.02000569918590652	0.02003490250524304	0.02023928156608047	0.2551641616400682	0.3397650828786081	0.02000113937466981	0.02000183612561103	0.02001364626084522	0.02000283321976923	0.02000863317504792	0.02003722415505189	0.02057646296757942	0.02000513904043792	0.02000418659820551	0.02004672078807285	0.09657602944151597	0.9062683536970618	0.887650974331007	0.02000462943293922	0.02000333800867451	0.1169679935796766	0.02150256177982293	0.3129124942473065	0.1833058910615994	0.1332887703392249	0.2363042890152937	0.478432434539205	0.0202216372007601	0.02034470512659432	0.021940694074264	0.02143525408878162	0.1001311515774364	0.02017267932547298	0.02034163686873924	-0.7015385686367444	-0.5744471467567662	1.924584324073619	0.7378093341087022	0.03055476758081647	0.06785040865215346	7.806383012910571	1.702074642089457	-3.190510155122981	0.2334261718194922	0.553188675524662	0.4285486065693973	-0.7707644542646787	-1.123436614387395	0.5220307018266012	0.6033149972686724	-0.2261765358348026	-0.185433434477901	2.405042167394544	-0.5508969375981746	0.1632471146978887	0.3441589359660951	0.000242319991299238	-0.0003099240605241854	-1.145516362778599	-1.704257962617466	0.04650203070351728	0.09060192449746104	2.495332051953071	0.5859932134626584	-0.6498572504112277	-4.585037425794805	-4.958704819865566	-0.2335444415139391	-0.0311050836884964	0.8158055784123069	-0.1573004551691354	-1.879265445379911	-2.381446819544372	0.7741420854262181	2.591261366307986	0.5130705352418558	0.02061834966735212	-0.6541821636450914	-0.4237630121541197	-0.8803830987139837	-1.957121436242757	-3.013042218128918	0.1486051878262404	0.01785661882080186	-0.06791788504975885	-0.01962600350204154	-0.8521357583941203	0.1064520739714099	0.1563707352974436
0.016	0.345820343601572	0.2874353485205567	0.9999894105167697	0.8935557586675621	0.02000554418108276	0.1187487080824837	0.02000632614168086	0.1398347796890838	0.02003746491313092	0.05095900367049551	0.02025919231087778	0.08311257371322751	0.2832790358364833	0.2985648278173718	0.3850029024026255	0.3772093606078454	0.02000125740330131	0.03511291808934572	0.02000201223365354	0.04726237977022126	0.02001519073060893	0.6102686179757134	0.02000306151724725	0.108179667950559	0.0200094872779857	0.6784173036945546	0.02003758213453882	0.4850855076448878	0.02050772062337324	0.809492293145049	0.02000559519728925	0.2129276573396017	0.02000458780366996	0.1806008404158165	0.02005782148377031	0.1061140554303653	0.09998492859137917	0.08753915925110288	0.9754630431265318	0.8351790550730277	0.9693138907555741	0.7888972933522638	0.02000508878776572	0.2381643663874054	0.0200036209079826	0.6008850827390809	0.1007877742026558	0.1155587970231997	0.02211399577784364	0.05171585042311416	0.318761133645182	0.344590086975505	0.188980223815286	0.1572942331830562	0.2315532752039899	0.04406856254386811	0.4308333035879449	0.1132171016961116	0.746253437271226	0.3763112626018466	0.0202274484974414	0.02086945685534971	0.02036774110655	0.01741657163489113	0.02359240306084322	0.01944111231384206	0.02189723986206179	0.03747244071565965	0.1305245278132891	0.09554311616115403	0.02017449975216826	0.0101795934166671	0.02032632018250344	0.02133034488581297	-0.009313395825765916	-0.5860590863254461	-0.2595216203548966	-0.5035301143173331	0	0	0.3028865797917548	0.07336730012489437	0.001061315554513477	0.06471021840996229	-0.001207674962287632	-0.07281091849506202	1.322152012343954	0.3052000487339807	-0.303453645012268	0.7906203056821022	-0.02273697223592317	0.5384413754443211	-2.036711529188069	0.6651767991759648	-0.1623552608132383	0.6532225517552013	0.1395692040459355	0.1679042358404947	2.63197493262057	-0.2247851597306598	0.1156784187972506	-0.06313990671769437	0.109735459982932	0.03725399142401521	-0.08674399817054461	-0.3052166087004842	0	0	0	0	0.4221120926250792	0.99997310447279	0.02000990426788444	0.02001120727900195	0.02006898997639977	0.02045419242310781	0.2507266651947995	0.3416062762862158	0.02000224824827582	0.02000362252113407	0.02002705158059789	0.02000560557247198	0.0200169478158255	0.02007335592317867	0.02101465008009136	0.02001013372684041	0.02000825191214023	0.02009302377813946	0.09719046626216397	0.8992414598788672	0.8792864090564509	0.02000913066067611	0.02000661455518702	0.1195716235297776	0.0231256181405724	0.30839618772448	0.1908566422961919	0.1370047875928809	0.2413380424809738	0.4961517368395234	0.02044413462339439	0.02067585824946547	0.02365285573827436	0.02274074670983352	0.1103245407766262	0.02034784003493144	0.02069988587202693	-0.7160879822307407	-0.607443909471305	1.914385941841409	0.7366705329139532	0.0553692749124275	-0.0464421249059373	7.799715598961129	1.747762742454735	-3.196102337325942	0.2298845839992798	0.5408980749337934	0.4299782601019857	-0.7731594098287582	-1.118245552378604	0.5178604171019386	0.6027342310593145	-0.2156952511731038	-0.1847683122793748	2.568859688469483	-0.3953207894353482	0.1716468618106403	0.3501224814539804	0.001908096586179771	0.005090488559630223	-1.172613538535944	-1.696862657581083	0.06454122243657121	0.101067170051762	2.506066616749767	0.5963509940952061	-0.6144397526432683	-4.379215249990703	-4.799200988633676	-0.2286872251178929	-0.02733217520281403	0.8248610544816894	-0.1859878750659085	-1.715242647293958	-2.260331943533272	0.7847341292025108	2.617063845283927	0.5995793177936118	0.0365797928245421	-0.6114319021075652	-0.3963950790414723	-0.7921785689466655	-1.804653617137773	-2.864126761095746	0.1144573923075724	0.01437801219176478	-0.05987946995417746	-0.01630511030325993	-0.8470812373767266	0.0735376339700906	0.1271979718394393
0.018	0.3524017044899228	0.2927733430475958	0.9999889027288726	0.8928772409848944	0.02000567576846503	0.11908675887141	0.02000646841279575	0.1405322908517367	0.02003853645869019	0.05096271340564197	0.02026565629503871	0.08311756629349343	0.2807057997278805	0.296218495063408	0.3813976506687584	0.3738530714539327	0.02000128704910498	0.03522663735425854	0.02000206210083874	0.04745660329168201	0.02001554682568601	0.6153182195244414	0.0200031459736245	0.1093818224662104	0.0200097120651367	0.6771989594429668	0.02003902226695345	0.4763496384948838	0.02053524297092321	0.7999175531828085	0.02000573984753279	0.2124759795076852	0.02000470135709653	0.1805485511604886	0.02005833926379787	0.1077834163124265	0.09959557186423923	0.08721232052295939	0.9699583239497149	0.8318844254067248	0.9627864783684585	0.7844784063509705	0.02000521331236987	0.2397314849727784	0.02000371978423462	0.6061544373892673	0.1029016947452235	0.116824289112416	0.02212887095803439	0.05179990043443443	0.3180736070920661	0.3434015010704024	0.1890679400962908	0.156533337227222	0.2230526875819487	0.0425675338847667	0.4162800731458716	0.1097541518719551	0.728963150185946	0.3707399994827468	0.02023622609133877	0.02107048830650875	0.02037813266834567	0.01744279147011226	0.02346177846881066	0.01932918799804813	0.02189471208437738	0.0374415146064901	0.12853617545558	0.09390043971554492	0.02018186239434922	0.01030196781638287	0.02034465560631163	0.02156016429496252	-0.01048909017095235	-0.5896923656282614	-0.26052931897963	-0.5041850270377496	0	0	0.3030332529038903	0.07330468144787329	0.00119054550396362	0.06451558607813813	-0.00135306333582761	-0.07257437766251014	1.322766594161286	0.3094715900655478	-0.3018765030428763	0.7864452233717865	-0.02166338868996066	0.5350883993231091	-2.035382956774926	0.6633524224866901	-0.1610570180342434	0.6448706023064548	0.1399081276347383	0.171063883971028	2.631523811986572	-0.2263678174691138	0.1155546392174481	-0.06059274418388013	0.1098143433729535	0.04170634629236947	-0.08735262951075268	-0.3033738041366785	0	0	0	0	0.4300332270285622	0.9999869847832709	0.02000488503969555	0.02000552870269052	0.02003417675587462	0.02023864415244581	0.256017320039785	0.3380104211193974	0.02000110420010506	0.0200017841210286	0.02001340611358225	0.02000277256559968	0.0200083464605978	0.02003653143265882	0.02058123833270543	0.02000500158469836	0.02000406944386153	0.02004620322514829	0.09595217177244744	0.8958151762937756	0.8744660799771917	0.02000451202449594	0.02000327715834386	0.1209618667344808	0.02183156294335455	0.3137215739462977	0.1893541957135964	0.1395812376425103	0.2453254064863738	0.5078144665763619	0.02022277806142019	0.0203338781274845	0.02201569633789612	0.02144498753688797	0.111886361621668	0.02017509195691336	0.02035991639697441	-0.7293912111493324	-0.6408341634059267	1.90753620117778	0.7301084299450876	0.07423288983125442	-0.1599732992273138	7.793607490164233	1.790752843745659	-3.205421347110708	0.226704025730953	0.5305409301333542	0.4325140907648806	-0.7762026963714678	-1.113200982929998	0.5121244972777179	0.601997560288549	-0.2059426754779363	-0.1843070584646812	2.752999243367113	-0.2888504812941116	0.1676437659914325	0.3481474673014119	0.001964984656856053	0.001056231033880862	-1.165605886303976	-1.662202584490055	0.05217445137939713	0.09476325172508511	2.540901145337422	0.6059199986355509	-0.6003651665295204	-4.338013677043171	-4.757271066695409	-0.2229714247327045	-0.02467165553976981	0.8434531218920377	-0.1506191990796267	-1.582907301674064	-2.160696034421997	0.783564458920595	2.651649963299499	0.6633042234737344	0.04744317830218849	-0.5698321076142602	-0.3650992690870223	-0.7098385152088169	-1.659420427989704	-2.706870921054159	0.08753687576771572	0.01194479644360108	-0.05213846615707481	-0.01470380460054485	-0.7957084373794732	0.04998607109109655	0.1033785135380413
0.02	0.3592622817751538	0.2983828031132156	0.9999884875196525	0.8923777423901387	0.02000577575528206	0.1194242425019524	0.02000657583096585	0.1412304047026992	0.02003939895604501	0.05096751699350924	0.02027176800991043	0.08312141519467346	0.2787324668340758	0.2939348575886515	0.3777162569291894	0.3705494459172515	0.02000130934240039	0.03533360153047588	0.02000210035507477	0.04764786037838593	0.02001583373728894	0.6204216874104995	0.0200032139254595	0.1106038138534186	0.02000987813190858	0.6760300003580965	0.0200402201231364	0.4678080138285954	0.0205608064862722	0.7905362805059135	0.02000585181570821	0.2120358483689345	0.02000478831371201	0.1805032954919988	0.02005873145593287	0.1094836810951837	0.09921167099962264	0.0868976090707762	0.9645933081102135	0.8288333447356708	0.9563704899655562	0.7802459453079273	0.02000531060833406	0.2413033442340883	0.02000380051019541	0.6114891192258667	0.1049907934041684	0.1182015797252985	0.02216770538537035	0.05190551497554874	0.3181662850825306	0.3423400461265713	0.1891226800910363	0.1558314425375309	0.2155155966338312	0.04122525478281652	0.4030772456152805	0.1065749231002687	0.713725825587439	0.3654848406654299	0.02024408071567327	0.02122345562608553	0.0203860281389173	0.01746476271432253	0.02334890268897033	0.01923218396794446	0.02189218556379201	0.03741329427432043	0.1267291326618935	0.0923598294950478	0.02018862062764577	0.01038413492241316	0.0203631192780395	0.02174688724487686	-0.01167238068406031	-0.5936486441262412	-0.261538423021824	-0.5049337416108481	0	0	0.3031797948006444	0.0732364925014623	0.001319360369103365	0.06429465543831892	-0.001497960758047835	-0.07232027045545295	1.323390248564275	0.3142678275782004	-0.300308176447269	0.7818016508664074	-0.02059682897880408	0.5314199851645622	-2.034058287213771	0.6612765150390785	-0.1597763629468577	0.6356419951090069	0.1402536265705994	0.1744738969786493	2.631069330833588	-0.2281462439646434	0.115436238905272	-0.0577589349922684	0.1099025810269231	0.04660207414694427	-0.08795732958124436	-0.301285308990128	0	0	0	0	0.442858093904016	0.9999747063489474	0.02000967244001886	0.02001094587147455	0.02006785835796755	0.02046160502727616	0.2595512794833593	0.3327093234257842	0.02000219236820138	0.02000354034696141	0.02002668004570022	0.0200055159532137	0.02001647756743353	0.02007244101836111	0.02103903924274468	0.02000991108386163	0.02000806239757163	0.0200920919274752	0.09651540473988533	0.8921379023263668	0.8693217523833482	0.02000895319115405	0.02000652799609382	0.1234827614387765	0.02353254826853392	0.3255889442695281	0.1903461649027948	0.1427221022682368	0.2499112933841992	0.5204273306406488	0.02044723338290144	0.02065752346149755	0.02367166373354096	0.02273570082167426	0.1099463090663843	0.02035309981517411	0.02073859995645284	-0.7413378304075361	-0.6747517584159286	1.902092106569164	0.7184933773853291	0.08674715024191963	-0.2724221704564072	7.787511092614698	1.830782508602616	-3.216191918598312	0.2236176369261283	0.5208639853226433	0.4344211931138625	-0.780013443859473	-1.108430222988693	0.506781711322055	0.601371337072913	-0.1970124696306067	-0.1832546120813492	2.840325227050361	-0.2163017015233613	0.1710797034266717	0.3507251697634942	0.003001949306991992	0.003946809473756822	-1.10991825932866	-1.644199040349504	0.05778613374108166	0.09810073529491238	2.559932954079843	0.6161878656519361	-0.5650545859257647	-4.184970766275196	-4.605733703287955	-0.2171405319520636	-0.0202985883645942	0.8557649551776567	-0.1738605991056022	-1.471693652045115	-2.073905985283375	0.789474805139421	2.682391031696852	0.7113778414597465	0.05814432261856931	-0.4843009408360667	-0.3373938128984363	-0.6334290117954585	-1.520932564667713	-2.548022459312748	0.0663932607253043	0.01012942118091415	-0.04495918426392029	-0.01359933330338803	-0.7450150122647219	0.03333034028461381	0.08410151260423342
0.02200000000000001	0.3663403671316026	0.3041954997144746	0.9999881181869871	0.8919980310341192	0.02000585915595531	0.1197654770599051	0.02000666531812578	0.1419316981737958	0.02004013230156931	0.05097414533463838	0.02027719303472479	0.08312699143783434	0.2767857885339411	0.2917642480230126	0.3740307298110307	0.3672740100181037	0.02000132784047203	0.03544458809846099	0.02000213233844639	0.04784217790835125	0.02001607889017754	0.6255739460097498	0.02000327184012536	0.1118464671090678	0.02001001477770878	0.6749163400838202	0.02004124102889343	0.459514879443359	0.02058267907891108	0.7813705320428751	0.02000594568963498	0.2116081151775852	0.02000486094588582	0.1804656696295644	0.02005906192502934	0.1112113864741151	0.09883569827176973	0.08658681145148672	0.9594287198864841	0.8259882011855492	0.950066768183111	0.776175777280866	0.02000539266617712	0.2428837131630065	0.02000386971477311	0.6168895405340321	0.1070093193281666	0.11965966806992	0.02221085264485299	0.05202746767407343	0.3188484367818906	0.3414839187927313	0.1894595202532421	0.1551873965517724	0.2088681193993706	0.04003098588133525	0.391146263593266	0.1036670271416369	0.7002758318840763	0.3605458869810021	0.02025101807659378	0.02133901137265333	0.02039260334534126	0.0174836850154784	0.02324802587696639	0.01914865338439299	0.02189125245367332	0.03738694514439601	0.1250040907461637	0.09091494777917207	0.02019461199577487	0.01043833724716692	0.02038006868627675	0.02189887348852984	-0.01286387281625382	-0.5978869489697882	-0.2625491090316395	-0.5057650520147599	0	0	0.3033261968353558	0.07316524999360909	0.001447704646806611	0.06404450462782217	-0.001642333982927451	-0.07205051689827074	1.324023995184798	0.3195585432356486	-0.2987496217186434	0.7766701886819171	-0.01953790831377492	0.5274523099076357	-2.032738007684236	0.6589651970130642	-0.1585150042450042	0.62558226348325	0.1406061663000571	0.1780984132478466	2.630611094313792	-0.2301237039421975	0.1153238015604251	-0.05462798880136688	0.1100010214182713	0.05190231686491648	-0.08855760708614419	-0.2989513481466378	0	0	0	0	0.4497750078030334	0.9999876996827556	0.02000479061664743	0.02000542425738302	0.02003370197335156	0.0202437051153533	0.2541317829619319	0.3308363842118884	0.02000108085935649	0.02000174989886891	0.02001326934984947	0.02000273802923628	0.02000814547757963	0.02003601440180793	0.02058161838118027	0.02000490760984024	0.02000398980816727	0.02004587148045051	0.09532132671691775	0.8906492964459972	0.8647529923594454	0.02000444176907331	0.02000324563484309	0.1239407932355312	0.02202320394527875	0.3265929029689285	0.1951626232602441	0.1450834290807353	0.2537928010594052	0.5285055866092065	0.02022459479533317	0.0203261233595665	0.0219856777622041	0.02147837427802479	0.1105167170400727	0.02017721405960029	0.02037925974127626	-0.7517985610013904	-0.7090688690388758	1.895958619070167	0.7021852998721085	0.09257545540027834	-0.3834583999274213	7.781598882904055	1.867164030609536	-3.226340735174865	0.220946004886663	0.5106413531929597	0.4339011670510421	-0.7843502635914436	-1.104130747238603	0.5039978446913745	0.600979774771161	-0.1889828333029298	-0.1810609018300587	2.95724659763897	-0.1660005142703384	0.170541102455643	0.3507815506442366	0.003669931946844875	0.002309494643153343	-1.062801986365953	-1.629999789814036	0.05410993993449761	0.09666796557548347	2.591048716754011	0.6265037696408461	-0.5459805128355657	-4.100450639093884	-4.54575389910357	-0.2105728278473612	-0.01705652048764647	0.8715138563211081	-0.144866590833756	-1.375194939121311	-1.997748731830779	0.7912728260836099	2.717806099964045	0.744003146007676	0.0636468401126133	-0.3754417352252883	-0.3050338459110995	-0.5617594951773595	-1.388219564539697	-2.391948642253939	0.04976464855212912	0.008841085469226137	-0.03872284856856362	-0.01255227297125612	-0.6993526231122423	0.02144418445529857	0.06838546171680789
0.024	0.3735366023352811	0.310151290397493	0.9999878208521352	0.8917033768939602	0.02000592211833781	0.1201079519034936	0.02000673284695292	0.1426343839025206	0.02004072010610897	0.05098237088179543	0.02028356040594877	0.08313337341707017	0.274784742778372	0.2896752069229644	0.3704373318480301	0.3640343950339324	0.02000134147558376	0.03555367931297574	0.02000215657280505	0.04803633692430814	0.0200162789188241	0.6307807745638501	0.02000331897617556	0.113109982450556	0.02001011188847341	0.6738565790088142	0.02004207357159029	0.451437063191689	0.02060301761450149	0.7724103083520868	0.02000601725012905	0.2111936363837448	0.020004915615547	0.1804361524243771	0.020059313188586	0.1129680302507373	0.09846413916333779	0.08628642442484168	0.9545055156989735	0.8233255848150063	0.9438753526392687	0.7722490036203932	0.02000545721034421	0.2444699503476419	0.02000392720767059	0.6223594469197051	0.1088994978097659	0.1211667628807128	0.02226370258550829	0.05215945619282517	0.3194593992331363	0.3408238178167844	0.1903197030548898	0.1546177804616821	0.2030304497278347	0.0389745383801409	0.380378109154658	0.1010170201598073	0.6883470252139257	0.3559129764278585	0.02025730793574561	0.02142492287113259	0.02039748356652391	0.0175003198781765	0.02315645369676738	0.01907668677654618	0.02190076536653603	0.03736387527703446	0.1235189421726605	0.08956447532459391	0.02020001400823852	0.01047220046017898	0.02039721591174771	0.02202243201441632	-0.01406408770886302	-0.6023640359691508	-0.2635615302282621	-0.506666828230139	0	0	0.3034724555222195	0.07309359356858176	0.001575516925025102	0.06376215991204925	-0.001786153793020852	-0.07176721930995095	1.324668790478515	0.3253107807716071	-0.2972018332291882	0.7710324681693969	-0.01848720655620501	0.5232044864739339	-2.031422571741362	0.6564359471082727	-0.1572745542341377	0.6147421673363839	0.1409661371390615	0.1818981947978021	2.6301487013904	-0.2323030890965435	0.1152179322828116	-0.05118903785536866	0.1101104319204038	0.0575649013965306	-0.08915297203509448	-0.2963730052052624	0	0	0	0	0.4607887743871085	0.9999760032587099	0.02000951908829944	0.02001078088179556	0.02006704515150954	0.020487230473327	0.2544843041864056	0.3278542247282387	0.02000215318960266	0.02000348293090798	0.02002646350130181	0.0200054629430616	0.02001613156287701	0.02007153214424817	0.02105877207601129	0.02000974930577197	0.02000792629077714	0.02009151205890155	0.09584769552968812	0.888606873625961	0.8598439174527606	0.02000884296642281	0.02000648294992137	0.1252677337346887	0.02377187286676054	0.3252674569054254	0.2019411098975943	0.1478555334672733	0.2576066046489847	0.5370004670454437	0.02045096637407424	0.02064410811369164	0.02361653148357332	0.02289815410575594	0.1111564655281847	0.02035585131908648	0.02077563055475845	-0.7606793375483232	-0.7428509902780975	1.889139251381553	0.6815824403969004	0.09150418022212235	-0.4927060881448685	7.776734411508763	1.900372660540557	-3.235759546967163	0.219278701724381	0.5000341480457374	0.4308680386384371	-0.7885659802887471	-1.100424862608234	0.5038577062007288	0.6005420820980535	-0.1817333040809895	-0.1783555442807734	2.983419308809802	-0.1312444856631516	0.1723199890625081	0.3521174273916798	0.004599155334917474	0.004752545548692295	-1.028349793738001	-1.608378125373034	0.05589078027072002	0.09794222128646918	2.614502908929911	0.6370499514908278	-0.5111553866554327	-3.969652632708804	-4.400208931037957	-0.2038861344431374	-0.0121899311173562	0.8847033528684326	-0.1634500064611669	-1.289166472466477	-1.930511618694652	0.7953430608565638	2.751876109204485	0.7603843076310107	0.0681801428456188	-0.2882745829431057	-0.2629639172302965	-0.4956076115085183	-1.263043587865567	-2.241979328028557	0.0367490126367711	0.007841982723147218	-0.0333952085592587	-0.01032007074052846	-0.6506057509671497	0.01299122854291591	0.05567379483772089
0.026	0.3808151840694966	0.3162016243268137	0.9999875583046864	0.8914664930294092	0.02000597434577223	0.1204529302614443	0.02000678894314101	0.1433390083043634	0.0200412183311109	0.05099243947223106	0.0202891648387753	0.08314108890555456	0.2730717007353433	0.2876719078966107	0.3668262628640904	0.3608323034953774	0.0200013526689672	0.03566411532440907	0.02000217668997204	0.04823199511777901	0.02001645020574801	0.6360399176522158	0.02000335926779294	0.1143947341891426	0.02001019012716889	0.6728545645315347	0.02004277805237211	0.4435979478892009	0.02061977041490074	0.7636731854881847	0.02000607670240587	0.2107931453882317	0.02000496082209664	0.1804152211403784	0.02005952338090989	0.1147519201042332	0.09809857217399262	0.08598949794563986	0.9498160702819141	0.8208257450596552	0.9377867145918534	0.7684484432130471	0.02000551168247405	0.2460630247541081	0.02000397673168061	0.6278998986295234	0.1106977144839766	0.1226952296690702	0.02231738956109678	0.05229765670086969	0.3201341660525938	0.3403236548325879	0.1916897373319702	0.1541412636124829	0.1979400304976584	0.03804595408241887	0.3706904119954234	0.09861023264163611	0.6777730458143568	0.3515733147958507	0.02026288390272109	0.02148783870756334	0.02040150368070711	0.01751526171765215	0.02307465168394532	0.01901472045916795	0.02191622969979631	0.03734543933107625	0.1221819702625432	0.08831042368262687	0.02020474387572715	0.01049177964748242	0.02041293750649881	0.02212302443831146	-0.01527345810830922	-0.60703479921849	-0.2645758146278087	-0.5076259988036363	0	0	0.3036185727612065	0.07302426744231776	0.001702729842914732	0.06344465177731411	-0.00192939533272034	-0.07147263479692537	1.325325522262561	0.3314888616150128	-0.2956658406420627	0.7648716202942849	-0.01744526268323827	0.5186982660955216	-2.030112396722226	0.653707496916258	-0.156056518893825	0.603177232805543	0.1413338476721067	0.1858307629264275	2.629681745737098	-0.2346867835154631	0.1151192581185111	-0.04743102332650395	0.1102314925259829	0.06354465190767482	-0.0897429374637667	-0.2935522262507104	0	0	0	0	0.4669113796935159	0.9999882927169228	0.02000472468307346	0.02000535529253889	0.02003334320017491	0.02025220652883691	0.2551779442455332	0.3238892806492278	0.02000106379566714	0.02000172490841484	0.02001318527932134	0.02000271715730172	0.02000798905161624	0.02003551647081234	0.02057293816403957	0.02000483508265133	0.02000392921149702	0.02004563643993889	0.0946838099032653	0.8873951570928221	0.8552788293728812	0.02000439642242916	0.02000322918342211	0.1260093238428559	0.02216833062064126	0.3297522449972437	0.2072270412033799	0.1501353322794163	0.2612276954456972	0.5432857770669131	0.0202265425260744	0.02032029359491001	0.02195444789360793	0.02161114824549618	0.110680738516097	0.02017760003883681	0.02039694031815173	-0.7679237237210583	-0.775205365149895	1.882643763660977	0.6570940337637844	0.08338074859770382	-0.5997670492638369	7.774017929700474	1.931072864391849	-3.245425062415768	0.2191030261469003	0.4897872397709686	0.4260893467531692	-0.792145927119054	-1.097464158173965	0.50540411473785	0.5996924876268235	-0.1751330149565268	-0.1761849539114177	3.051927864925283	-0.1068757272584176	0.1727696438939199	0.3525491814895601	0.005480499604665645	0.003600459897849617	-0.9760457995041044	-1.593708085585719	0.05481845510019036	0.09783975735926544	2.644000349043902	0.6477259024727222	-0.4889485488511821	-3.866388915284805	-4.32584419089461	-0.1965869416544059	-0.008485573101520056	0.8989802932355075	-0.1398370029710664	-1.211908036999088	-1.871124207397635	0.7978314208509085	2.788521196465698	0.7665313868558994	0.07003586527578048	-0.2103892167176295	-0.212988223154632	-0.4337901642125019	-1.144742216875846	-2.09895936562981	0.02654007213632439	0.007122240793946511	-0.0286583342413553	-0.00794594926596047	-0.6035237318756587	0.006862886239839392	0.04523994560800326
0.028	0.3880899926438655	0.3222990548348516	0.9999873532235527	0.891270928591444	0.02000601261187912	0.120799475579092	0.02000683052905673	0.1440447494566326	0.02004161145762724	0.05100433713822993	0.02029651314346743	0.08315032532451015	0.2713925200609544	0.2857666374573948	0.3632419697027903	0.3576595840019743	0.02000136052170586	0.03577404602912681	0.02000219143037729	0.04842819109444468	0.02001659064505388	0.6413542166384584	0.02000339232289499	0.1157009825219547	0.02001024013990424	0.6719084269805009	0.02004332923431264	0.4359838025485277	0.02063463832895079	0.7551512105563865	0.02000612007909348	0.2104073602947894	0.02000499322587133	0.1804032332510904	0.02005967929914099	0.1165631265941115	0.09773665816277105	0.0857016342920357	0.9453535187151823	0.8184730136505519	0.9318037229713522	0.7647602051158182	0.02000555443452406	0.2476616763320106	0.02000401842394416	0.6335133140889748	0.1123899769869254	0.1242266840526547	0.02237731328394179	0.05243966165423575	0.3211515991194288	0.3399882576880572	0.1934258975869073	0.1537680864043207	0.1935308209723108	0.03723612381129497	0.3620165816665173	0.09643405814602311	0.6683912086003441	0.3475120307187368	0.02026798379513087	0.02153257615304728	0.02040435206653996	0.01752889837751807	0.0230016103227895	0.01896170453789122	0.0219440890215297	0.03733277118377751	0.1210122454911445	0.0871500690335882	0.02020878199458294	0.01050075171505557	0.02042873741851989	0.02220467706305064	-0.01649232500810666	-0.6118526889404141	-0.2655920631500425	-0.5086285325582059	0	0	0.3037645560317781	0.07296010322360597	0.00182927014722221	0.06308906993132676	-0.002072038393402175	-0.07116914578719602	1.325995004292074	0.3380544079927805	-0.2941427055082972	0.7581727222794894	-0.01641256980055336	0.5139576588490102	-2.028807861329478	0.6507997222870109	-0.1548622887901133	0.5909471953601912	0.1417095183924945	0.189850537348847	2.629209816868775	-0.2372765329776058	0.1150284282764312	-0.04334288658854783	0.1103647901297524	0.06979373049043477	-0.0903270211557517	-0.2904918033718192	0	0	0	0	0.4761322406859325	0.9999771028939236	0.02000940484748191	0.02001066577933548	0.02006639522262157	0.02052577925251932	0.2519013369690856	0.3215123241998124	0.02000212324757815	0.020003438942048	0.02002632286094001	0.02000543017130624	0.0200158458940577	0.02007053966168034	0.0210627468575396	0.02000961639598411	0.02000781615649404	0.02009108219982702	0.09518662839720297	0.885629320807786	0.8506202243538302	0.02000876832309145	0.02000645931905497	0.1269874675593196	0.02397784166281917	0.3347880557805679	0.2123888978496846	0.1527129281983256	0.2649954686628609	0.5497526779401815	0.02045466164870934	0.02063378223593717	0.02359089633716661	0.02312415499608684	0.1117071259978277	0.02035447379504407	0.0208083300951735	-0.7735794821630885	-0.8061722339801318	1.879432378523971	0.62913720231347	0.06817429462300077	-0.7041999035956187	7.773718003221744	1.960968529004693	-3.257872839982948	0.2196527895172998	0.4817506945995491	0.422029823904834	-0.7951737551269271	-1.095807081350057	0.5056036948164678	0.5981158273537349	-0.1691797864661084	-0.1760936713734581	3.030515887526936	-0.08992505907735719	0.173886948759524	0.3532341778180329	0.006428230898163345	0.006273476019890195	-0.9303212066000189	-1.579006080221254	0.05538547355512442	0.09848000448128132	2.669658806806922	0.6585465457163403	-0.4552784604097108	-3.744682670893996	-4.185060998934135	-0.1891802323723413	-0.003246536406691706	0.9120199892507541	-0.1543871808635255	-1.142058126218702	-1.818189308577354	0.8009202322928569	2.824839858837243	0.7633719028581424	0.07198458816713374	-0.1235087432771699	-0.1596242761932674	-0.3768535849103778	-1.032430565307358	-1.963601773134719	0.01857062168996024	0.006536803113420833	-0.02444481245776002	-0.004552272081063872	-0.5569087580387856	0.002384108812618179	0.03673399568175276
0.03	0.3953413931256144	0.3284060933891949	0.9999871747399557	0.8911035306627912	0.0200060439560776	0.1211478341686354	0.02000686483664587	0.1447514790191437	0.02004194179192911	0.05101816619311761	0.02030287812611685	0.08316070066146382	0.2696844314750273	0.2839399194332013	0.3597094003367313	0.3545198439398898	0.02000136682261519	0.03588441243223517	0.02000220347492091	0.04862534568270396	0.02001671098011494	0.6467224141807125	0.02000342064195556	0.1170289916876145	0.02001027828531585	0.6710200984625758	0.02004378726812143	0.4286041979065217	0.02064610901652911	0.7468583491626859	0.02000615537227918	0.2100368806275958	0.02000501940246012	0.1804005366039889	0.02005980795870297	0.1184004632909848	0.09737907715547904	0.08541683177001544	0.941108400672764	0.8162533103027407	0.925933040448221	0.7611724237395943	0.02000559045366349	0.2492658412114098	0.02000405448431162	0.6392007023028381	0.1139734953379632	0.1257435879427273	0.02243538807229973	0.05258351018774992	0.322261550243751	0.3398223760291085	0.195410585392018	0.1535026679682813	0.1897470765127067	0.03653592679775843	0.354283944822031	0.09447638056513022	0.6600816119613256	0.3437138813156757	0.02027251472840468	0.02156324439166589	0.02040663179438591	0.01754153137961168	0.0229374842406337	0.01891672400326585	0.02197455348517705	0.03732626591117075	0.1200279681235633	0.08608334083981201	0.0202122443614324	0.01050202949110074	0.02044321686524293	0.02227085729458165	-0.01772093526487502	-0.6167701665074919	-0.2666103476959047	-0.5096594451466734	0	0	0.3039104185491066	0.07290400322568685	0.001955058871440489	0.06269261673117943	-0.002214067630573611	-0.07085923146071725	1.326677970907163	0.3449663891752829	-0.2926335168556003	0.7509232738303713	-0.01538957108449815	0.5090085565747577	-2.027509303452244	0.647733553504519	-0.1536931313519718	0.5781154046133399	0.1420932756666726	0.1939089879822239	2.62873250156268	-0.2400733159661776	0.114946113900175	-0.03891377238978536	0.110510813622658	0.07626200887590992	-0.09090474731325174	-0.287195365643364	0	0	0	0	0.4815559019384232	0.9999888111084207	0.0200046753162301	0.02000530734516893	0.02003303506925203	0.02026275196257023	0.2519810252583108	0.3179582421264862	0.02000105050248421	0.02000170516419108	0.02001312902802338	0.02000270408523265	0.02000785790103883	0.02003498050950388	0.02055360622188279	0.02000477366865144	0.02000387878803784	0.02004545301394363	0.09403881624631094	0.8846160261105476	0.846432834244103	0.02000436506593674	0.02000322088730682	0.1274584381102427	0.02228336369464478	0.3343575638300924	0.216048305444657	0.1549515210844808	0.2684201761126322	0.5549407921873803	0.02022838507712553	0.02031536854501448	0.02194846259386608	0.02173625193060298	0.1118107834481921	0.0201761501995875	0.020412953610118	-0.777717144936991	-0.8361792990804188	1.881436302340682	0.5981314155115796	0.04591505129370647	-0.8055467743256416	7.77564889630005	1.991125199623698	-3.274735199456964	0.220038624652581	0.4770837188561116	0.4203115838554636	-0.7981757361633967	-1.095857564857792	0.5023916018712723	0.5960024532058205	-0.1639941858221152	-0.1786574657652407	3.061596373335704	-0.07810869017622452	0.1744913516273315	0.3534805715154386	0.00740227870918375	0.004867387065222464	-0.894882501191151	-1.561551295660618	0.05506016987186928	0.09870551336867964	2.698184806869289	0.6694804465526293	-0.4317018718930081	-3.633767195326321	-4.099313634360317	-0.181285800894669	0.0007904406078595372	0.9251821007417005	-0.135435116418127	-1.078547596891847	-1.770305980864755	0.8032420672591568	2.862545133333335	0.7524995313278815	0.07192407764948401	-0.04475939805753103	-0.1061104738338187	-0.3240368126689034	-0.9262780771823881	-1.835802862835215	0.01232668325320973	0.006104542548123403	-0.02058352070421934	-0.001898247001844851	-0.5099124078789586	-0.0009753831076892506	0.02965101810678827
0.03200000000000001	0.4024943936455324	0.3344857351542717	0.999987043778408	0.890955950548336	0.02000606588677211	0.1214975198289754	0.0200068897650071	0.1454586124899839	0.02004219126328134	0.05103395207194535	0.02031167288451325	0.08317285697729682	0.2681635331375286	0.2821931647182397	0.3561661277179244	0.3514101095641422	0.02000137080172836	0.03599460366988885	0.02000221168780617	0.04882313686628215	0.02001680984472429	0.6521455401516237	0.02000344400042471	0.1183789756146018	0.0200102962211668	0.6701870122354187	0.02004411462539115	0.4214533528703649	0.0206549729230443	0.7387879030605691	0.02000617882132609	0.2096822716269172	0.02000503627928972	0.1804073572187326	0.02005989916966068	0.1202633165695547	0.0970243734247038	0.08513981472531759	0.9370733146227025	0.8141552137617868	0.9201730525599545	0.7576761255394862	0.02000561851170735	0.2508746342816583	0.02000408522490554	0.6449634817355373	0.1154506297388758	0.1272325523544199	0.0224967338488926	0.05272759849404347	0.3233356227221205	0.339799674166283	0.1975513792004288	0.1533423792530348	0.1865353819328766	0.0359372030244484	0.3474232741217632	0.09272482159090609	0.6527284385891136	0.3401637983357609	0.02027668988947972	0.02158279915135835	0.02040801669376982	0.01755334992198232	0.02288196432804559	0.01887917926092787	0.02201327365628099	0.0373253972098655	0.1192096904566804	0.08511004751350613	0.02021497295370352	0.01049737398126385	0.02045776690442545	0.02232410026450793	-0.01895944003764375	-0.6217391954042509	-0.2676307092637482	-0.5107028328945081	0	0	0.3040561793908256	0.07285892350644868	0.00208001160672065	0.06225265952852754	-0.002355472734017509	-0.07054544133088964	1.327375071782015	0.352181190557209	-0.2911393859014368	0.7431137190324627	-0.01437665631057649	0.5038784077406098	-2.026217018124483	0.6445309043457691	-0.1525501841466085	0.5647482444351454	0.1424851459753522	0.1979548004483756	2.628249385505183	-0.2430772137962066	0.1148730074795894	-0.03413324131308465	0.110669949645303	0.08289745916235519	-0.09147564823730085	-0.2836673911286535	0	0	0	0	0.4890043997047274	0.999978089505375	0.02000932007896256	0.02001058747436326	0.02006578915384578	0.02057660314825062	0.2528161000675994	0.3144000061381993	0.02000209948012615	0.02000340301087826	0.02002622720562224	0.02000540910518961	0.02001560561111967	0.02006940863760094	0.0210448185406524	0.02000950145089969	0.02000772283468561	0.02009075285563651	0.09452716945586211	0.8830728456635688	0.84198672915766	0.02000871565581219	0.02000644810921801	0.1282370354132067	0.02414595419832115	0.3361771243967467	0.2197401050140724	0.1574635267371454	0.2719795180467015	0.5601779576367717	0.02045815120532487	0.02062431458854113	0.0235981402054397	0.023315154377505	0.1129059531458064	0.02034990138580765	0.02083842212827776	-0.780233092347708	-0.8661613774154162	1.884401783058663	0.5644994661178245	0.01675723336630311	-0.9033273578932519	7.778324319601065	2.019930382062204	-3.291873211957808	0.2198176303594228	0.4730192849850559	0.4175769280827339	-0.8026365849709242	-1.096986534560926	0.499801111587964	0.5955294758605192	-0.1599922588927686	-0.1801160354373039	3.00311909826043	-0.07010724487984998	0.1752140195562	0.3536380861472451	0.008385054838233827	0.008054454899206902	-0.8503578973680126	-1.549000393884371	0.05521030810045062	0.09911659980018971	2.724587235463942	0.6805213070438043	-0.4000361696417072	-3.515923065044855	-3.962645707350553	-0.1733095658572364	0.006270725438518861	0.9375365709472928	-0.1466017035411216	-1.020451319361511	-1.726706132461638	0.8055484231420486	2.900231077673243	0.7354324244782091	0.07222436094651337	0.01967105284598289	-0.05449455540029017	-0.2753803446838528	-0.8263119586386263	-1.715535349988267	0.007457142763809021	0.005722343390461467	-0.01700902017037987	0.001084299220438572	-0.4634738905684688	-0.00354917706944876	0.02379673407702634
0.034	0.4095405829657814	0.3405076859052194	0.9999869331397456	0.8908213035521512	0.02000608346451955	0.1218484073888261	0.02000691014916923	0.1461657601499	0.02004239603056221	0.05105174429556558	0.02031952192047159	0.08318627578607798	0.2666955755162247	0.2805335794075537	0.3526547996302725	0.3483259224193922	0.02000137381131458	0.03610486043593494	0.02000221814325012	0.04902164915289255	0.02001689439293171	0.6576230582893313	0.02000346400740818	0.1197511305253731	0.02001030716622348	0.6694093433654504	0.02004437418386478	0.414534644427733	0.02066084677255681	0.7309508590735259	0.02000619698274963	0.2093439839475509	0.02000504916421837	0.1804239054814044	0.02005997257407163	0.1221505388193882	0.0966725014725256	0.08486539890803929	0.9332396642837552	0.8121684493872572	0.9145134698576641	0.7542630133930419	0.02000564203304003	0.2524875523275869	0.0200041118935624	0.650802249214215	0.1167786315800251	0.1286794623523254	0.02255236157431886	0.05287028063211642	0.324532725023533	0.3399016381490613	0.1998127682677169	0.1532830370561527	0.1838507077384512	0.03543220379625665	0.341378018714165	0.09116752705426057	0.6462386482946598	0.3368469684432873	0.02028041653491052	0.02159375457731522	0.02040902974011652	0.01756450182715145	0.02283400101122773	0.01884846643624814	0.02205184170576658	0.03732954941188875	0.1185639315721981	0.08422943063919303	0.02021723086307065	0.01048818961480179	0.02047108674870899	0.02236658712209384	-0.02020789440789404	-0.6267117874842881	-0.2686531561978386	-0.5117419518012785	0	0	0.3042018635840638	0.07282785575925399	0.002204038889993664	0.06176678174610799	-0.002496248543356675	-0.07023037339505193	1.328086866872064	0.359652718694147	-0.2896614394788301	0.7347380549833824	-0.0133741589738201	0.4985960209656174	-2.024931255604557	0.6412146304472686	-0.1514344493918462	0.5509146279167406	0.1428850505554372	0.2019340644700864	2.627760055238399	-0.2462872770074489	0.1148098217647989	-0.02899149423399051	0.1108424792526598	0.08964656300675125	-0.09203926608767966	-0.2799132647793532	0	0	0	0	0.4937995707901509	0.9999892838541486	0.02000463744949395	0.02000527388123217	0.02003272678139304	0.02027672278851207	0.250554888349733	0.3117417187016907	0.02000103938858428	0.02000168810043665	0.02001308650687076	0.02000269481079444	0.02000774523330787	0.02003436658217824	0.02052416325323215	0.02000471849634345	0.02000383454131063	0.02004530114079501	0.09338411694989981	0.8822261285917067	0.8377019550746106	0.02000434162943373	0.02000321671380107	0.1277555118197624	0.0223360412349997	0.3389372393067432	0.222998398203105	0.159769308116041	0.275456431919355	0.5645860065652681	0.02023029398508779	0.02031074581494016	0.0219593006506902	0.02183627914344111	0.1134109501973413	0.02017324859881568	0.02042739521580514	-0.7810064265507554	-0.8965901136609553	1.884505565139033	0.5286621034200688	-0.01908400381597266	-0.997055581831531	7.780792257740275	2.045902975255613	-3.305670049284834	0.2188904211461192	0.4670867411452816	0.4108288186478847	-0.8095363093978747	-1.09862783624178	0.501486613809208	0.5983874445178469	-0.1574422252002033	-0.1773588875531268	3.004506694232302	-0.06490920903256572	0.1756602276679375	0.3534730410053876	0.00940457918925372	0.006152622960913527	-0.8097795884621218	-1.535074993645984	0.05506681155810907	0.09939651874225489	2.752481193155185	0.6916462721490678	-0.3767295191119206	-3.402418401076296	-3.868046639168035	-0.1649710089530531	0.01050265107131341	0.9495669991450649	-0.1316762432936826	-0.9670159646590085	-1.687101728918935	0.8073247897322526	2.938525680019234	0.7102783542170278	0.07038096533435313	0.08166391433622106	-0.005308022148960865	-0.2301690642932307	-0.73185082301115	-1.602458124136664	0.003638278462338988	0.005431100888668809	-0.01373539369384409	0.003081424537548681	-0.4172680696325198	-0.00557160219546861	0.0188210126793102
0.036	0.4164188572282692	0.3464464620973811	0.9999868625829949	0.8906948358812952	0.02000609436253301	0.1222001074891408	0.0200069242024906	0.1468723585229519	0.02004253394104662	0.05107156003033139	0.02032915928221803	0.08320062054545629	0.2652775210334786	0.278951837663815	0.3491732759875253	0.3452702566184367	0.02000137508411822	0.03621495233057112	0.02000222166383455	0.04922072626897936	0.0200169630588439	0.6631536660878903	0.02000348036676798	0.1211456113768844	0.02001030304652938	0.6686837068838293	0.02004451617539206	0.4078451471721028	0.02066320541511625	0.7233411230659956	0.02000620591559462	0.2090224160093292	0.02000505492591792	0.1804502682783698	0.02006001763599846	0.1240611098471704	0.09632289188235037	0.08459766123391689	0.9295947540935139	0.8102843382651872	0.9089346422785552	0.7509249357640654	0.02000565981186632	0.2541037541083701	0.02000413471786902	0.6567175415716734	0.1179507469824828	0.130068868894447	0.0226041865118892	0.05300881510821254	0.325826729520701	0.3401238137612435	0.2021635621644892	0.1533193056417706	0.1816522879509159	0.03501432604413419	0.3360953292840753	0.08979394531884448	0.6405212377363222	0.3337493115126092	0.02028392332205615	0.02159791224628481	0.02040934272637565	0.01757508048197698	0.02279389970588573	0.01882411132941454	0.02209543460639413	0.03733777699495467	0.1180783175457117	0.08344047489142455	0.02021874582873081	0.01047534192127051	0.02048440082411973	0.02239990787190688	-0.021466257958742	-0.6316405732092469	-0.2696776625838048	-0.5127593163583282	0	0	0.3043475021609895	0.07281380879786115	0.002327046679349842	0.06123283264154572	-0.00263639512683264	-0.06991665436696171	1.328813821559862	0.3673325285860433	-0.2882008123960317	0.7257944723782986	-0.01238235371673114	0.4931914291702038	-2.023652219527218	0.6378084954012608	-0.1503467893226345	0.5366855294531843	0.1432928003803667	0.2057904774399012	2.627264100334072	-0.2497013939047841	0.1147572882907345	-0.02347960023297588	0.1110285752854443	0.09645472334486362	-0.09259515475342391	-0.2759393565920098	0	0	0	0	0.4996062091810843	0.999979001453706	0.02000925060032142	0.0200105290736773	0.02006515135070543	0.02062034443619231	0.2510593053087057	0.3083256442009031	0.02000207829383904	0.02000336994921851	0.02002614751225835	0.02000539198163209	0.02001539151813904	0.02006808600514523	0.02100143230837372	0.02000939321332158	0.0200076370234474	0.02009045565213194	0.09386776601141392	0.8807432477535012	0.8329356878350552	0.02000867274566559	0.02000644122743561	0.1280129103732751	0.02419773034580211	0.3409140612310869	0.2262822371314254	0.1623599746992411	0.2790769112832998	0.5689184539298391	0.02046216162670773	0.02061536577989944	0.02362597013585629	0.0234716071274423	0.114648392940568	0.0203427753116626	0.02086499555115761	-0.7802441472395982	-0.9258634912823075	1.885916949836204	0.4910298834995869	-0.06127102136779631	-1.086245229767911	7.785104593978821	2.071020397431178	-3.320197607479755	0.217956981560992	0.4621790750005281	0.4033788419124304	-0.8173616239704149	-1.101553178017097	0.5034144015540739	0.6023025089165092	-0.1559189010876519	-0.1741757207496004	2.919944539474412	-0.06192791955109262	0.1760265600201587	0.3530887992830788	0.0104085659838122	0.008980405496355166	-0.7725143304206127	-1.520479050089943	0.05504543669051931	0.09968142927661366	2.777676896315064	0.7028472477838332	-0.3480037812946022	-3.286711878043188	-3.735337727837441	-0.1565898247126513	0.01608525973201943	0.9608853488960631	-0.1399235603852074	-0.9177980669018219	-1.651671614993867	0.8088321579966806	2.976755956453861	0.6779289686942653	0.06807669896967981	0.1398826822498178	0.04111622709975461	-0.188258868614539	-0.6425991574091938	-1.496362388192668	0.000659385776527322	0.005149093046850255	-0.01065130232423568	0.005159680263112305	-0.3718127640238383	-0.00721250413867589	0.01463062630415878
0.038	0.4231280304746144	0.352276917694231	0.999986807382407	0.8905724406456437	0.02000610250883951	0.1225523321495062	0.02000693536891326	0.1475778896160737	0.02004264021033142	0.05109341843081364	0.02033838831947867	0.08321631223339862	0.2639817055656069	0.2774477930161627	0.3456931944726652	0.3422408881692255	0.02000137575932671	0.03632491076510248	0.0200022240467209	0.04942034257395619	0.02001702132953126	0.6687359918471897	0.02000349429471957	0.1225625543564476	0.02001029509318634	0.6680086896066503	0.02004460998233809	0.4013852899774664	0.02066321624520662	0.7159671439410129	0.02000621144539236	0.2087178547677494	0.02000505817607659	0.1804865125471446	0.02006005080927585	0.1259937595116669	0.09597492627470786	0.08433214034481336	0.926115813920099	0.8084944333015602	0.9034065627641171	0.7476530894028496	0.02000567447030547	0.2557225073673342	0.02000415450382721	0.6627093485165839	0.1189675054948078	0.1313871683750882	0.02264785293192984	0.05314146638485051	0.3271881419378476	0.3404576753162268	0.2045842014688862	0.1534456047587645	0.1799018140330108	0.03467713490059727	0.3315197522569966	0.08859351181728065	0.635499734429872	0.3308571128831047	0.02028707717651573	0.02159680058140134	0.0204094293909665	0.01758515848499476	0.02276002260575405	0.01880562358426549	0.02213749451411338	0.03734928324470499	0.1177487373447195	0.0827416323281462	0.02021989916656573	0.01045953536321264	0.02049658514238177	0.02242543929121601	-0.02273439667698722	-0.6364793779904859	-0.2707041668924866	-0.5137368040105805	0	0	0.3044931321718302	0.07281979017993205	0.002448936940305733	0.06064897486591683	-0.002775917818122346	-0.06960692065078328	1.329556302121393	0.3751699726902306	-0.2867586383039633	0.7162859900532181	-0.01140145397854784	0.4876957793296647	-2.022380065127559	0.6343371269444891	-0.1492879225589287	0.5221335355871272	0.1437080916242432	0.2094655644798538	2.626761115860746	-0.2533161687468654	0.114716155382069	-0.01758972124663672	0.1112283006749163	0.1032666638173445	-0.09314288192915156	-0.2717531052811412	0	0	0	0	0.5038217016164667	0.999989726152423	0.02000460513277932	0.0200052478412794	0.02003239191522668	0.02029524241937335	0.2501543291764791	0.3052098260782596	0.02000102905608928	0.02000167173018452	0.02001304683644973	0.02000268643745039	0.02000764226232373	0.02003365656215878	0.02048632275958541	0.02000466480380675	0.02000379238628543	0.02004515559765279	0.09272054302517481	0.8796326543720914	0.8279726725887704	0.02000432120115403	0.02000321344100748	0.1272246323066414	0.02231851582851993	0.343210735776391	0.2293359700903788	0.1647669759597947	0.2825306060687653	0.5726907960533824	0.02023244370949904	0.02030633424582271	0.02198236571008424	0.02192017230477215	0.1153836109624989	0.02016927372063458	0.02044052640147389	-0.7782121841001586	-0.952412443035596	1.892856360567198	0.4520081520003656	-0.1094093815953759	-1.170409411238689	7.793292499191256	2.09723828861397	-3.339596699850308	0.2177143874159153	0.4612623217892343	0.3985492835996206	-0.8246199857329626	-1.106564157906285	0.5015087657522633	0.6048016291003387	-0.1550212484703157	-0.1745835479356954	2.897360748185035	-0.06071951315108545	0.1761708521131704	0.3523956423320431	0.01144416271587895	0.007256478572967308	-0.7320615111351183	-1.508587557468555	0.05491593789096521	0.09993110400304868	2.804274808345291	0.7141037928398094	-0.3264637192970762	-3.173116898641782	-3.634088800707418	-0.147972953458858	0.02036855055809474	0.9716417512734337	-0.1284699442222594	-0.8728147272487748	-1.62104704251006	0.8098559003048011	3.015003168176998	0.6396008181410135	0.06446405276456257	0.1931279975055879	0.08472740235684062	-0.1494025122623542	-0.5586636798578045	-1.396885560498092	-0.001685886194828831	0.004926944556029081	-0.007854333100547501	0.006361049925864727	-0.327197421517194	-0.008561071229724772	0.01098789403387257
0.04	0.4296206963573395	0.3579833038533592	0.9999867865924129	0.8904509490404879	0.02000610582583551	0.1229046819046652	0.02000694222364062	0.1482817544862532	0.02004268732399734	0.05111731399406471	0.02034809100463325	0.08323182724425614	0.2627388829251804	0.2760214668436607	0.3422476032397394	0.3392371137551732	0.02000137505734693	0.03643462784233546	0.02000222403941455	0.04962043559820289	0.02001706696668117	0.6743692691027147	0.02000350536783954	0.1240020587924857	0.02001027561880045	0.6673800511129908	0.02004459453649685	0.3951527932493414	0.02065892852533989	0.7088229782489175	0.02000620944094781	0.2084305180491268	0.0200050557052475	0.1805325806466633	0.02006006159517439	0.1279471865949565	0.09562872501059994	0.08407229099501212	0.9227804712427011	0.8067902480340977	0.8979014582590856	0.7444372584088725	0.020005684753511	0.2573429169069392	0.02000417133327124	0.6687773629632623	0.1198357733981323	0.1326241933917873	0.02268303394031236	0.05326622921965588	0.3286018091987452	0.3408929222503542	0.207061560356669	0.1536563933010489	0.1785652917549085	0.03441483504572491	0.3276036226768412	0.08755597325660061	0.6311038005221715	0.3281575719938719	0.02029010972201542	0.0215915093593662	0.02040895197117728	0.01759478039854149	0.0227334432450857	0.01879262243590945	0.02218279622475693	0.03736327911641277	0.1175685791148164	0.08213101471630502	0.02022034314818599	0.0104412295671095	0.02050881640947105	0.02244420785215796	-0.02401208582224619	-0.6411837761298644	-0.2717325707837826	-0.5146557453317204	0	0	0.3046387966670358	0.07284878861133573	0.002569608311838427	0.06001372942250024	-0.002914827217902319	-0.06930379782588313	1.330314571454417	0.3831123586228054	-0.2853360395371801	0.7062210329142339	-0.01043160990191721	0.4821411797837016	-2.021114897570107	0.6308259485060159	-0.1482584213011047	0.5073323645731256	0.1441305015133771	0.2128989074001098	2.626250705048284	-0.2571268128481926	0.114687185780981	-0.01131532661840769	0.1114416074103136	0.1100268027064864	-0.0936820313059756	-0.267363080747945	0	0	0	0	0.5081619543474871	0.999979863934545	0.02000919124452599	0.02001048386621893	0.02006443718425053	0.02064624046573855	0.2497059913916524	0.3024224845016356	0.02000205807157876	0.02000333727425595	0.02002606615382603	0.02000537511853283	0.02001519513868451	0.02006656209651209	0.020934021002543	0.02000928625315198	0.02000755390784264	0.02009017127506609	0.09320699525176747	0.8778481072086095	0.8225155806521574	0.02000863352715648	0.02000643448757884	0.1272738094375055	0.02415167882129357	0.3449230059585543	0.2324769270700746	0.1674733822805939	0.2862035814318078	0.5763786765858858	0.02046657057529727	0.02060669516154738	0.0236730922953063	0.02360702918591768	0.1168084301037797	0.02033396566274192	0.02089012256919457	-0.7748668988895244	-0.9765032224430873	1.901478522227736	0.4119923212626814	-0.1629953836888408	-1.249059586914581	7.804577850693796	2.123000363404822	-3.360328156127944	0.2182910833769927	0.4618853336166829	0.3933228833282285	-0.8319792177718195	-1.113104302386098	0.4994697794205931	0.6067378667646219	-0.1549359828133172	-0.1764277968986237	2.795875101752747	-0.06102428905530698	0.1761516548137143	0.3514225763407367	0.01244572875264743	0.008803728411549545	-0.6947958552702914	-1.494885014931026	0.05480407939213219	0.1001581485464883	2.82862839254047	0.7254087042588064	-0.3016249977749215	-3.059351411531733	-3.505524294950161	-0.1393653017554469	0.02590909047591922	0.9816627676893407	-0.1342520210829121	-0.832078370737414	-1.595656247755141	0.810488438637708	3.052963458221527	0.5966545047522055	0.06018825713707986	0.2412680613939318	0.1256056523903476	-0.1133675799499739	-0.4797042165253896	-1.30370464792101	-0.003520171375128719	0.004693003575800733	-0.005164705531216496	0.007649302220582663	-0.2835878125866805	-0.009711742183940997	0.007867767936963607
0.042	0.4358988980408267	0.3635436878528725	0.9999867771009763	0.8903274761348364	0.02000610759458349	0.1232567780611596	0.0200069474013247	0.1489833578112497	0.02004271251967419	0.05114323870469642	0.02035832127546264	0.08324854935064399	0.2615692273771687	0.274668226128461	0.3388121226772579	0.3362595514378857	0.02000137403061881	0.03654407869905979	0.02000222334853306	0.0498209583237171	0.02001710513124169	0.6800511137559807	0.02000351467999916	0.1254642076276772	0.02001025471205952	0.6667949737197775	0.0200445471444606	0.3891464295682107	0.02065316312861002	0.7019147640363169	0.02000620547112181	0.208160514910798	0.02000505184246654	0.1805883924639137	0.02006006539870737	0.1299199597457437	0.09528313683187181	0.08381421141559928	0.9195669119379735	0.8051632497994398	0.8924010916546552	0.7412669292885463	0.02000569293404041	0.2589641094068872	0.0200041858832088	0.6749208627347341	0.1205823918583323	0.1337727746012221	0.02271095902977085	0.05338240777056882	0.3300971011984412	0.3414215836120449	0.2095800148821766	0.1539462096126492	0.1776074824823913	0.03422164874131369	0.3243005760642679	0.08667148039320707	0.6272655042579721	0.3256382698503819	0.02029285550662898	0.02158296057326715	0.0204083602030401	0.01760397971380878	0.02271224013836115	0.01878471930111688	0.0222260321660272	0.03737914961636046	0.1175320309141752	0.08160650978177017	0.02022052484506711	0.01042081350343261	0.02052000809052331	0.02245711439008517	-0.02529901399577331	-0.6457115806036451	-0.2727627380760929	-0.5154969718520859	0	0	0.3047845446414325	0.07290375822921343	0.002688956869912929	0.05932601601836943	-0.003053139144702221	-0.06900987556718589	1.331088785169882	0.3911051080981364	-0.283934115775049	0.695613869060002	-0.009472906705984946	0.4765604126044007	-2.019856770485125	0.6273010568410942	-0.1472587096989689	0.4923562860876696	0.1445594847063888	0.2160283805190603	2.625732482173969	-0.2611270595592373	0.1146711538100027	-0.004651384643698598	0.1116683363020743	0.1166795729650958	-0.09421220485026967	-0.2627789861513636	0	0	0	0	0.5118143002853337	0.9999901446842303	0.02000457794313044	0.02000522821333782	0.02003201615542944	0.0203239954142975	0.2493284128914987	0.2988772775473573	0.02000101919587256	0.02000165546632393	0.02001300655242893	0.02000267802261378	0.02000754905303632	0.02003285674884953	0.02044351734030066	0.02000461198880549	0.02000375174496131	0.02004502081006505	0.09204742588971365	0.8764299729135578	0.8171194005991009	0.02000430217964796	0.02000321003908123	0.1266354261146203	0.02227038226302839	0.3478753094678186	0.2353308732526482	0.1699487039789995	0.2897219424300625	0.5794955613169019	0.02023476412563008	0.02030223315833797	0.02202245587981894	0.02199604745045091	0.1177399964685685	0.02016440765641358	0.02045238312225516	-0.7701089426165177	-0.9986187096253143	1.907265850351545	0.371373560415645	-0.2214778499710937	-1.321703150372517	7.817882004711074	2.146541296661331	-3.378174963729898	0.2197210337515122	0.4611097054620517	0.3842092235032459	-0.8403325282495518	-1.120462519039369	0.5016187486425814	0.6094306367803917	-0.1558943029590131	-0.1768215360340377	2.753234994355496	-0.06264815448768049	0.1759099468873437	0.3501284648780867	0.0134702635921354	0.008205676242355079	-0.6584744822429018	-1.482679880049536	0.05464515072767997	0.1003610513455096	2.852902291632644	0.7367442313323639	-0.283182450794556	-2.947153852220328	-3.399664768398448	-0.1306498424543521	0.03009674413290307	0.9909784270552526	-0.1258455523400886	-0.7955889806627386	-1.57546076521145	0.8106276119376405	3.090436385055516	0.5517021863292879	0.05595260286995535	0.2867674215649283	0.1637743384477679	-0.08023679425827925	-0.4055441967438235	-1.216551338486962	-0.004976856856242735	0.004503879795078308	-0.002728218379592737	0.008246079692910835	-0.2410893175751327	-0.01068543620551039	0.005097703284638686
0.044	0.4419299078280741	0.3689511482171611	0.9999867970593566	0.8901995582709713	0.02000610587473355	0.1236081834730409	0.02000694968114567	0.1496820592106548	0.0200426839635316	0.05117116017528553	0.02036972108394793	0.08326579914228978	0.2604813602046302	0.2733874504254352	0.3353954959228553	0.3333063839242031	0.02000137189348189	0.03665320193882809	0.02000222065757097	0.05002186570109608	0.02001713307381666	0.6857796223928735	0.02000352170115878	0.1269490521194138	0.02001022510095081	0.6662484010883873	0.02004439867205063	0.383363611509975	0.02064272060799898	0.6952364197723317	0.02000619527449034	0.2079078706557854	0.02000504333621416	0.1806537436926288	0.02006005200416542	0.1319105724790072	0.09493890234804088	0.08356083680961113	0.9164597741712116	0.8036052156444774	0.8868975373927396	0.7381322637774652	0.02000569765630297	0.2605851215571988	0.02000419809217424	0.6811387087907053	0.1212130789075603	0.1348301040636913	0.0227306394006263	0.0534898888675121	0.331648367039325	0.3420374884216863	0.2121280834116902	0.1543097453717912	0.1769988405943767	0.03409221558950366	0.321568893282011	0.08593077427012259	0.6239253191366273	0.3232875512682521	0.0202955584671341	0.02157180896341195	0.02040736607105289	0.01761278619013616	0.0226990584765523	0.01878175040591811	0.02227157451481251	0.03739636296304762	0.1176376186040521	0.08116596866349662	0.02021999526210322	0.01039856336343722	0.0205310900486855	0.02246483439847405	-0.02659478800892338	-0.6500232779136303	-0.2737944937727338	-0.5162408327051553	0	0	0.3049304309522011	0.07298760420949844	0.002806876956999499	0.05858518919376551	-0.003190874539719527	-0.06872767937406202	1.331878987960619	0.3990919173507111	-0.2825539320442518	0.6844849334047859	-0.00852536364429789	0.4709865438459315	-2.018605684751793	0.6237890588816629	-0.146289063298503	0.4772794598249386	0.1449943700871149	0.2187903911446611	2.625206075581818	-0.265309096497047	0.114668842220481	0.002405465640062263	0.111908217264133	0.1231697007660731	-0.09473302504463584	-0.2580116123035889	0	0	0	0	0.5149232983460172	0.999980677578943	0.02000914013505268	0.02001044882813451	0.0200636455162326	0.020685050636132	0.2492467446847254	0.2962229934145326	0.02000203862435129	0.02000330456258298	0.02002598235877887	0.02000535785586946	0.02001501697425158	0.02006488380251947	0.02084911343786941	0.02000918077388934	0.02000747344494439	0.02008990945167568	0.09254343196331048	0.8744326102544604	0.8114145216304847	0.02000859571650454	0.02000642691770848	0.1265891102381159	0.02407778837382157	0.349297870596858	0.2383057180688689	0.1727577598979367	0.2934838145279582	0.5825801362436773	0.02047139320813898	0.02059920260232927	0.0237569970522485	0.02373010424854548	0.1194134711586505	0.02032318200813556	0.02091080552828499	-0.7641087224862234	-1.018619899851154	1.911337182292462	0.330536078215186	-0.2842191804415478	-1.387834299902841	7.833413501834301	2.168445974759374	-3.394244350851883	0.2218177790397154	0.4596807798970518	0.372197658335331	-0.8496526699518732	-1.128837009576139	0.5067304212684784	0.6126638204646861	-0.1578421988272609	-0.1761987449287239	2.642951466528039	-0.06546924726890289	0.1754609102004305	0.3485206507493256	0.01444248871004338	0.009331413669479661	-0.6223308430963932	-1.470490211326023	0.05447646243608769	0.100542800411265	2.875292376167235	0.7481043608040356	-0.2631202359519136	-2.83580578863661	-3.275654346334679	-0.1220064184391581	0.03544850194070896	0.9995023501655814	-0.1295470476582336	-0.7631142910420383	-1.559992638509935	0.8103080890011209	3.127309742721003	0.5054027577866804	0.0514908031674226	0.3285115093445793	0.1993250999320594	-0.04961442734879567	-0.3359174762163298	-1.135121086560784	-0.006122995131272209	0.004300164635884529	-0.0002304659374193287	0.008992148960039685	-0.1996239963253811	-0.01154581850243992	0.002681238398624552
0.04600000000000001	0.4477191219576506	0.3741883190300812	0.9999868249011712	0.8900648704140199	0.02000610327022086	0.1239584585253398	0.02000695091224332	0.1503772131951459	0.02004264193515345	0.05120104172099069	0.02038192592454468	0.08328387869081617	0.2594532348222286	0.2721770667200439	0.3320090352780495	0.3303790554832324	0.0200013696187433	0.0367619650160623	0.02000221761260937	0.05022312192174829	0.02001715557797865	0.6915519611331495	0.02000352745825329	0.1284566300157499	0.02001019551330538	0.6657363250112334	0.02004423278021753	0.377801919084373	0.02063171906408714	0.6887917852051885	0.02000618412026226	0.2076725051450556	0.02000503419726226	0.1807284072097121	0.02006003469232578	0.133917445476576	0.09459459458796532	0.08330887379144691	0.9134444337993171	0.8021082586761374	0.8813837367481789	0.7350241225946695	0.02000570095341022	0.2622049891536536	0.02000420856416105	0.6874294127607636	0.1217363144546009	0.135794223291379	0.02274533118872179	0.05358919953249915	0.333240555549873	0.3427326655129772	0.2146911192437179	0.1547417763660311	0.1767092002932981	0.03402144874804139	0.3193729201151811	0.08532522130750432	0.6210228670414323	0.3210941035293818	0.02029802403732207	0.02155860707445306	0.02040634650510638	0.01762122104221103	0.02269068575135474	0.01878351597100571	0.02231481423668043	0.03741451376664689	0.1178720219977144	0.08080708408227219	0.02021928951676731	0.01037472657154502	0.02054116310966357	0.02246797276600733	-0.02789893864131272	-0.6540823848721097	-0.274827623071936	-0.5168671733847657	0	0	0.3050765162063939	0.07310316991498494	0.002923262086492172	0.05779106804731387	-0.003328059301998437	-0.06845963866976362	1.332685110332233	0.4070149207416717	-0.2811965061808818	0.6728609981908577	-0.007588934025936639	0.4654524059882824	-2.017361587719799	0.6203168571122263	-0.1453496101345509	0.4621751652651503	0.1454343581082488	0.2211201254960208	2.624671130828801	-0.2696635187246414	0.1146810386846259	0.009856771098093792	0.1121608701578554	0.1294424305885921	-0.09524413694169946	-0.2530727295375231	0	0	0	0	0.5180759582631674	0.9999905410685898	0.02000455185467646	0.02000521028728782	0.02003161086745685	0.02036470270204165	0.2486100874171734	0.2929099545885371	0.02000100948997148	0.02000163896588797	0.02001296184229077	0.02000266919969065	0.0200074604847426	0.020031998012599	0.02039904852572155	0.02000455859479452	0.02000371110807198	0.02004488806319786	0.09136753980407628	0.8728217914455585	0.805812595641774	0.02000428265593106	0.02000320566845755	0.1258391273884956	0.02221972121823002	0.3520841037571972	0.2409127168445983	0.1753016613164803	0.2971841348250528	0.5850199947290934	0.02023723807501483	0.02029859358352528	0.02208302205508909	0.02206654136623063	0.1203688735354036	0.02015870845079304	0.02046184577008231	-0.7571301252379785	-1.036423086192902	1.916231935371061	0.2898594742037856	-0.3505458792274742	-1.446941439819307	7.851490076148901	2.18998477997722	-3.410902495664333	0.2241660656354645	0.459270065756414	0.3594148188701469	-0.8598938719617176	-1.138656573390787	0.5121526604679606	0.6160381519962765	-0.1607096204469745	-0.1756807381910041	2.585239923229096	-0.06938849829126731	0.1747750151565184	0.3465777872911797	0.01542723837538498	0.009132733294339062	-0.5882285971309305	-1.456981167753318	0.0542844410570489	0.1007109889144153	2.896737623898064	0.7594743767180617	-0.2489038809199424	-2.726139431030663	-3.167229073110752	-0.1133829597386877	0.03939383613217714	1.007229858350945	-0.123706278991944	-0.7344310964907481	-1.548807904045717	0.8094767137050602	3.163234569698317	0.458568177199236	0.04776137590634805	0.3661969484399293	0.2322800461644423	-0.02152869805925984	-0.2703328566947737	-1.059197573338162	-0.007047603346406286	0.004130989346690209	0.002008962435406043	0.009188481833181173	-0.159569209040388	-0.01227792198842816	0.0004999247705313055
0.04800000000000001	0.4532485587610455	0.3792561902174256	0.9999868782438219	0.8899213247233714	0.02000609758916662	0.124307127025899	0.02000694963892602	0.151068148174017	0.02004255191428877	0.05123282185430816	0.02039745379793743	0.08330386846921679	0.2584927820884196	0.2710338330975672	0.3286366911694057	0.3274778875007554	0.02000136639190382	0.03687033100809194	0.0200022128192308	0.05042469993144766	0.02001716902471407	0.697365337927623	0.02000353130644668	0.1299869529910303	0.02001015846704169	0.6652529934058364	0.02004397553326221	0.372458042609591	0.02061620131155296	0.6825745080706804	0.02000616745766819	0.2074542433470389	0.02000502095511189	0.1808120343211159	0.02006000242223223	0.1359389287562018	0.09425152006312101	0.08306085045969946	0.9105086225317941	0.8006651375817432	0.8758520427149604	0.7319343947222424	0.02000570123395534	0.2638226972370244	0.02000421704132891	0.6937910084389425	0.1221459741133462	0.1366637836016814	0.02275213482079276	0.05368070042748437	0.3348854961543357	0.3435004016814209	0.2172559425991188	0.1552371621638752	0.1767123977182233	0.03400459566148342	0.3176729279687627	0.08484665336217222	0.6185068059093274	0.319047277290785	0.02030048821079283	0.02154374371195118	0.02040499551707093	0.01762929535515374	0.02268992868927389	0.01878983798130128	0.02235966784218866	0.03743323619915614	0.1182173188995271	0.08052645733076971	0.02021791799041598	0.01034950388108882	0.02055103074199811	0.0224670052800997	-0.02921092697960633	-0.6578557555503872	-0.2758618703352962	-0.5173553006110391	0	0	0.305222866626548	0.07325322475067003	0.003038005894275968	0.05694396093323738	-0.003464724068421908	-0.06820805398580047	1.333506965627916	0.4148148628359989	-0.27986279606647	0.6607752492247264	-0.006663506152444719	0.4599900311958607	-2.016124372816094	0.6169114111867212	-0.1444403331734975	0.4471149905404585	0.1458785185638562	0.2229517979281606	2.624127313901157	-0.2741792959830708	0.1147085320598127	0.01770214465380873	0.1124258060075747	0.1354437217736419	-0.09574521001564254	-0.2479749512977782	0	0	0	0	0.5202402482298096	0.999981454241338	0.02000908673363475	0.02001041205997383	0.02006280961770626	0.02076157749852648	0.2487408609729057	0.2900036787061656	0.02000201916088064	0.02000327108487824	0.02002588548486828	0.02000533946837977	0.02001484096201184	0.02006312085287287	0.02075625875851569	0.02000907217969441	0.02000739089271045	0.02008964048436123	0.09188017963977847	0.8706528845341436	0.7998751687297563	0.02000855505799674	0.02000641661416809	0.1254897052475127	0.02398294422762963	0.3537977742705102	0.2436331712144786	0.1781913717482649	0.3010061780560783	0.5875043431750366	0.02047630452557012	0.02059196636017109	0.023860217995189	0.02384229590760545	0.1219747934952981	0.0203113361266985	0.02092774805378355	-0.7494636069715837	-1.052628886228661	1.924429768550165	0.2497114380557216	-0.4197214819032748	-1.498505007925496	7.871732082867802	2.212301449919823	-3.430406077871756	0.2256723502700426	0.4613989560078804	0.3479915972413449	-0.8716662179795364	-1.150315678645447	0.5151764916569462	0.6199845625446716	-0.1646060420617745	-0.1757886088070006	2.47365184095236	-0.07432708096606287	0.1738543584606723	0.3443016451293034	0.01634107632235956	0.01124164354369247	-0.5551807601818335	-1.444329752832247	0.05407937723150247	0.1008645894584308	2.916330430364735	0.7708494397484187	-0.2343757641947564	-2.617989837816653	-3.048296913699264	-0.10490270572586	0.04441209626131346	1.014112632222549	-0.1256073612414688	-0.709278417096338	-1.54157932814139	0.808148575917049	3.198201450841434	0.4108438404015132	0.04368103316559392	0.4010705864975189	0.2626799035361777	0.004299327555492698	-0.2089324589301352	-0.9884995862871183	-0.007784468674260862	0.003939625503733047	0.004325979270555568	0.009563777870026591	-0.1213661666034313	-0.01293171706644514	-0.001424615042282391
0.05	0.458524235832723	0.3841408991309485	0.9999869368117933	0.8897669362389024	0.02000609153866082	0.1246537064412019	0.02000694778854989	0.1517541898617827	0.0200424547591196	0.05126643144495463	0.02041340184730809	0.08332431288156933	0.2576052948804143	0.2699563179832572	0.3252905398586903	0.324602801513188	0.02000136315909638	0.03697827550472439	0.02000220791129922	0.05062657997501107	0.02001717860679161	0.7032163832634301	0.0200035342447199	0.1315400222321173	0.0200101225257072	0.664793466993216	0.02004371272979873	0.3673285096195079	0.02060092248656646	0.6765860429759453	0.020006150610217	0.2072528097721366	0.02000500765320228	0.1809042559408828	0.02005996881197123	0.1379733388479127	0.09390788534620022	0.08281387264471313	0.9076391298455835	0.7992689017677551	0.8702895671313237	0.7288551727090353	0.02000570059045289	0.2654372298675838	0.02000422418860585	0.7002212144981286	0.1224230257413592	0.1374360998418314	0.02275283956879715	0.05376452447881224	0.3365465421981573	0.3443335703139627	0.2198059122708372	0.155790766251277	0.1769847880325217	0.03403733601384167	0.3164288008759075	0.08448660432948167	0.6163273469949156	0.3171367788290754	0.02030273919110619	0.02152754561773373	0.02040363833450472	0.01763701407116754	0.02269219421748883	0.01880044648668172	0.02240206587931197	0.03745225658006062	0.118645826706415	0.08031987415228467	0.02021647730735701	0.01032308539746713	0.02056002560909013	0.02246237387550203	-0.030530151387044	-0.6613138362537841	-0.2768969379675887	-0.5176839489870615	0	0	0.3053695538893803	0.07344045233607067	0.003151003138641772	0.05604468343812682	-0.003600903919446142	-0.06797506539940966	1.334344247461167	0.4224312894870996	-0.278553686808728	0.6482672688541262	-0.005748905575458507	0.4546300844691946	-2.014893879716761	0.613599489294567	-0.143561074630506	0.4321680245355795	0.1463257889324758	0.2242189032671379	2.62357431448738	-0.2788437558901645	0.114752108414521	0.02593917869349691	0.1127024286291576	0.1411204241035725	-0.09623593967643605	-0.2427315867396362	0	0	0	0	0.5229285891951118	0.9999909237507396	0.02000452604113452	0.02000519284464607	0.02003117083801715	0.02042361035976408	0.2482974224371496	0.2869459191295503	0.02000099961888251	0.02000162180651281	0.02001291087155556	0.02000265921409233	0.02000737524012779	0.02003109204315448	0.02035569915947279	0.02000450405868946	0.02000366982680965	0.02004475955024617	0.09068260641933958	0.8688379799029502	0.793888665819337	0.02000426163612536	0.02000319971245137	0.1241515292379541	0.02211969606485513	0.3559190121076444	0.2458920717125654	0.1808375153792539	0.3046924428249445	0.5893439414246606	0.02023959758357432	0.02029444344832405	0.02214056028330644	0.02213137044406695	0.1226377622747184	0.0201529299526991	0.02047063216612154	-0.7413426050880066	-1.067676793480876	1.937131722700302	0.2104517829435339	-0.4909850121600677	-1.542006306902671	7.893755861597976	2.236088929947162	-3.453812119244185	0.2255978417926896	0.466813620685369	0.3390310459735741	-0.885481442889074	-1.164002995169546	0.5143924776644788	0.6249684499635041	-0.1696313034509819	-0.1765698080568307	2.404566053896477	-0.08020450549049146	0.1726829586604619	0.3416830568037944	0.01725326383940311	0.01038645429463496	-0.5226316183516718	-1.430842227286059	0.05386367786242626	0.1010144482675502	2.934386216016882	0.7822181219302555	-0.2252623597908029	-2.511888765941206	-2.939430080211712	-0.09656754048007531	0.04797374272691491	1.020151476393375	-0.1220442441399782	-0.6874727847015875	-1.538261800107786	0.8062984725407888	3.231781492371622	0.3609664200246859	0.03985831523431908	0.4314649912561242	0.2904986207141068	0.02811972614274199	-0.1518279261254783	-0.9227842527077215	-0.008395011621688887	0.003772267393894749	0.006263706120398359	0.009486010667338609	-0.08571840547707014	-0.01347551389809887	-0.003171169468655761
0.052	0.4635403934272335	0.3888484903583154	0.9999870179532514	0.8895999342934592	0.02000608309914612	0.1249976904678136	0.0200069440934409	0.1524346524579017	0.02004231047100466	0.05130177390772696	0.02043845697142792	0.08335014902833848	0.2567746180421124	0.2689421175672668	0.3219607669690883	0.3217541746214074	0.02000135905310677	0.03708577995338754	0.02000220137040967	0.05082875370116812	0.02001718006599736	0.709101568033989	0.02000353540159109	0.1331158187611182	0.02001008072657047	0.664351497121213	0.02004336409858717	0.3624091050911273	0.02058187898462128	0.6708197401531303	0.02000612890972072	0.2070678264999042	0.0200049907732969	0.1810045861689092	0.0200599240357741	0.1400189507293951	0.09356531999687125	0.08256997832155914	0.9048258976616842	0.797913184891697	0.8646875061381609	0.725778871061643	0.02000569723872035	0.2670475487987813	0.02000422953708891	0.7067172419445367	0.1225507546007768	0.1381056253628852	0.02273975495669819	0.0538389948767098	0.3382240764038402	0.3452237294272925	0.2223277069214467	0.1563974543941257	0.1775044003389003	0.03411578937141434	0.3156019207996171	0.0842364962482101	0.6144413499356113	0.3153529987708136	0.02030498693293967	0.02151023812115044	0.02040186347841082	0.01764435713226466	0.02269907839178407	0.01881481752582496	0.02244544910687676	0.03747129787235704	0.1191322053930585	0.08018157813447961	0.02021449973452258	0.01029564683612502	0.02056897490048749	0.02245446308257198	-0.03185595488337705	-0.6644308836001899	-0.2779324852498781	-0.5178312571007312	0	0	0.3055166549442703	0.07366743896861266	0.003262150726868691	0.05509457118857458	-0.003736638031980731	-0.06776262277114777	1.335196527494502	0.4298027553705553	-0.2772699780137221	0.6353829490550496	-0.004844898309160163	0.4494013193994561	-2.013669894941636	0.6104074235436934	-0.1427115416426203	0.4174000842551523	0.1467749731558267	0.2248544687905099	2.623011849265704	-0.2836425822153367	0.1148125469357841	0.03456339077771465	0.1129900365551113	0.1464204424586341	-0.09671604853479117	-0.2373564957280408	0	0	0	0	0.5244091371898388	0.9999822095918505	0.02000903721000895	0.02001037946239638	0.02006187692613554	0.02093629484884992	0.2482630535428358	0.2839167855336915	0.02000199901747555	0.02000323568981192	0.02002577740588911	0.0200053174404147	0.02001467731842603	0.02006125066465437	0.02066664315149975	0.02000896246423297	0.02000730824151587	0.0200893983297031	0.09121525064621341	0.8665062195955375	0.7876289620157596	0.02000851134806545	0.02000640273178418	0.123211084031638	0.02376703476522509	0.3575681012597935	0.2482835611802293	0.1838142909306158	0.3084648383592044	0.5912728196159216	0.02048075761313334	0.02058270236474794	0.02393754432943601	0.02394290619363484	0.1239300214067878	0.02030004010845134	0.02094503913612315	-0.7327057743749131	-1.080673571979727	1.950346074978819	0.1724199141821711	-0.563535160797212	-1.576940600364556	7.91786719549398	2.259631775090415	-3.477684987757814	0.2251776121811816	0.4730843827057684	0.3293874826061849	-0.9008078189879002	-1.179086043010878	0.5137917947754591	0.6307369639326083	-0.1756625903182455	-0.176757325918828	2.296534154796467	-0.08694054194019972	0.1712589697693567	0.3387225534825382	0.01807394844822192	0.01663337796030061	-0.4918660618621286	-1.417870657045603	0.0536393292621881	0.1011582720520627	2.950469865116789	0.7935767276622961	-0.2168192235772372	-2.407861376114112	-2.826134641779093	-0.0884524030558812	0.0525207045208998	1.025314421993883	-0.1225238694091057	-0.6687594791665331	-1.538658962326699	0.8039348765552591	3.26402283806336	0.3080531213053909	0.03432737973528194	0.4580610672853467	0.3157639589831219	0.05001233276991245	-0.09899150751112933	-0.8617811828391861	-0.00889387104009123	0.003563970587060626	0.008088513033362785	0.009584689261968943	-0.05307900592343642	-0.01395179478685741	-0.004704003374663927
0.05400000000000001	0.4683042915774625	0.3933695562514002	0.9999871020240151	0.8894186635007844	0.02000607473023398	0.1253385679249807	0.02000694021907882	0.1531088524301907	0.02004216369256104	0.05133874723793842	0.02046418683603153	0.08337789776270761	0.25601432644228	0.2679890198774986	0.3186507070840334	0.3189313583095201	0.02000135502968205	0.0371928334871962	0.0200021948854887	0.05103121984533667	0.02001717892651075	0.7150169857251299	0.0200035358948187	0.1347143164745292	0.02001004094024987	0.6639215168390534	0.0200430193452388	0.3576953335490143	0.0205636452691572	0.6652745680340084	0.02000610764649377	0.2068988211546832	0.02000497430063811	0.1811125229432035	0.02005988020047491	0.1420740354926643	0.09322182251001197	0.08232667848491226	0.9020631846861372	0.7965920534380586	0.8590474363580921	0.7226984722081257	0.02000569334662744	0.2686526226595312	0.02000423386612029	0.7132760065962994	0.1225328165471838	0.1386665494363071	0.0227192539527828	0.05390321750686973	0.3399045195429107	0.3461630197374823	0.2248073747958823	0.1570521174591861	0.178252022044028	0.03423634576203599	0.3151557602270114	0.08408784988538219	0.6128094617632139	0.3136866938969194	0.02030704243082639	0.02149201024491733	0.02040010642130055	0.01765131143880612	0.02270747350338101	0.01883245619976993	0.02248629060245011	0.03749015922283726	0.1196611911524979	0.0801054952682132	0.02021253813500606	0.01026735717751112	0.02057713861953278	0.02244363462828006	-0.03318763296882559	-0.6671851378387448	-0.2789681271417462	-0.5177747660486299	0	0	0.3056642518058144	0.07393666256398812	0.003371348763196546	0.05409548586651361	-0.0038719692685671	-0.06757245936828873	1.336063253715873	0.4368670552987419	-0.2760123713506079	0.6221743142883778	-0.003951195212022359	0.4443300912675708	-2.012452152985972	0.6073608856602737	-0.1418913136044958	0.4028730295347713	0.1472247409857096	0.2247913022624055	2.622439665172232	-0.2885598367442777	0.1148906157664511	0.04356822043419689	0.1132878253239943	0.1512928934388193	-0.09718528735570818	-0.23186396035163	0	0	0	0	0.5267088534747628	0.9999912921601839	0.02000450200892355	0.02000517718278995	0.02003068004840807	0.02052698176387963	0.2481615260949655	0.280978745542617	0.02000098922368079	0.0200016034734329	0.02001285369379814	0.02000264707618933	0.02000729658273618	0.02003013677284401	0.02031543275813479	0.02000444895737244	0.02000362851482727	0.02004464625116267	0.08999309421983037	0.8646496574247253	0.7816249499368362	0.02000423874160773	0.02000319170125369	0.1216860931205051	0.02195072237731204	0.3594349165185388	0.2501862781884918	0.1865643645159025	0.3121101616611266	0.5926178052407473	0.02024181661950113	0.02028964845508808	0.02218867280177928	0.02219026133215935	0.1244357596097763	0.02014733306630619	0.02047872180735326	-0.7234757646663453	-1.090351305949815	1.960092068949243	0.1359443982950651	-0.6365573244363152	-1.602815502233021	7.944737349323679	2.28133348342457	-3.49858444367464	0.2260166247116947	0.477831052909181	0.3159144889893901	-0.9167508356972679	-1.194904771706995	0.5174136311347378	0.6368132895982357	-0.1825260583331948	-0.1754885749512548	2.22055329797386	-0.09444160848909884	0.1695746862947238	0.3354206714073062	0.01888051662399688	0.01356545963410181	-0.4614860146981115	-1.404805616522528	0.05341391973293937	0.1013084606075332	2.96458977364231	0.8049176012207748	-0.2133873662398825	-2.306343576067686	-2.719051914048534	-0.08060292745290491	0.05556652232374821	1.029624547517546	-0.1209295103491673	-0.6527594285594447	-1.542141040836454	0.8010537628126662	3.294453819956858	0.2528225364788774	0.02964524821178665	0.4806560951570161	0.3384857034925907	0.07023881027213255	-0.05027762360774394	-0.8052190513657806	-0.00932262469884183	0.003384480110389535	0.009547647345279709	0.009306365570664166	-0.02348339584630511	-0.01432784863655546	-0.006095698800614181
0.056	0.4728218496308239	0.397714789788953	0.9999872055499333	0.8892217224284845	0.02000606438584246	0.1256758140085804	0.02000693485026792	0.1537761081539345	0.02004197003810014	0.05137722051366594	0.02050541713505592	0.08341421127977595	0.2553103920887014	0.2670951559613063	0.315366707079515	0.3161355123085937	0.02000135014796224	0.03729943449306514	0.02000218680236732	0.05123398989756243	0.02001717013592163	0.7209584949190314	0.02000353462940572	0.1363354756278894	0.02000999653189406	0.663497042425623	0.0200425942856768	0.3531819971465813	0.02054267716523304	0.6599434747501129	0.02000608199110276	0.2067452148489416	0.02000495462027188	0.1812274540684056	0.02005982841774825	0.1441368657444339	0.09287934289869013	0.08208564610771693	0.8993476093553796	0.7953005973611091	0.8533748867496118	0.7196087022997134	0.02000568686688011	0.2702514229645044	0.02000423646078554	0.7198939052493939	0.1223928300240332	0.1391167218462502	0.02268363791173827	0.05395657586070553	0.3415876929887577	0.3471440612169307	0.2272347105470129	0.1577497435977575	0.1792066860909487	0.03439552362218446	0.3150598140035601	0.08403289468061531	0.6113970347525854	0.3121293411241072	0.02030911880425379	0.0214729931443318	0.02039797134694061	0.01765787162933017	0.02271999056915531	0.01885299806094077	0.02252768810445787	0.03750864215204933	0.120223548751201	0.08008572640908107	0.02021011337132009	0.01023837550234076	0.02058514754254322	0.02243019529583611	-0.03452444172404306	-0.6695589661021152	-0.2800034330992338	-0.5174914380021358	0	0	0.3058124313280283	0.07425048232096	0.003478501602779661	0.05304981608443047	-0.0040069437231869	-0.06740606820660722	1.336943749131964	0.4435614739152239	-0.2747814584774038	0.6086992806389668	-0.003067457174244104	0.4394399157223804	-2.011240337821335	0.6044846830402747	-0.1410998506339995	0.3886441460887335	0.1476736277601275	0.2239622383621107	2.621857542613582	-0.2935780005419857	0.1149870678681019	0.05294506279441029	0.1135948900371438	0.1556882571567947	-0.09764343580052862	-0.2262685699092359	0	0	0	0	0.5277890596348691	0.9999829277841401	0.02000898952725564	0.02001034830383444	0.02006084900922418	0.02123088768285434	0.2480229747251112	0.2781296917383855	0.02000197752602942	0.02000319768521415	0.02002565527353154	0.02000529087888081	0.0200145253426046	0.02005930307246246	0.02058728413580992	0.02000885113662522	0.02000722504914655	0.02008918614583924	0.09054962102990358	0.8623154415840298	0.7754362054778567	0.02000846302966148	0.02000638422210007	0.1208576525337725	0.02348774599462941	0.3610464783988936	0.2522545042261511	0.1895826159625567	0.3158885169980978	0.5940748707733525	0.02048519755951772	0.02057326010990646	0.0240193424066861	0.02403363728400812	0.1256277310976069	0.02028885758033448	0.02095895328660797	-0.7138824776158795	-1.095388135657275	1.967854412631099	0.1013297044326704	-0.7092194367577898	-1.61917700455626	7.975750470401871	2.301805006717625	-3.518165585193885	0.2290161347567773	0.4822102901118735	0.299791176154969	-0.9320332319264841	-1.211719074267311	0.5238662030012672	0.6425552609675175	-0.1900863310598642	-0.1749313073013659	2.120701799264387	-0.1026108215654191	0.1676275962020306	0.3317783049374313	0.01957389396427726	0.02519816065949698	-0.4326322882861247	-1.390900346084837	0.05318680132246481	0.1014621801092727	2.976561367877506	0.816238167611409	-0.2113133548480648	-2.207426236434129	-2.612055806552731	-0.07305336357644433	0.05951505542869325	1.033059910494231	-0.1202564099575536	-0.6390841024774385	-1.548030017221856	0.7976613207787541	3.323156839395058	0.1973014578265226	0.02346310341116231	0.4998122365439567	0.3587270324941084	0.08863380229673908	-0.005300349450095105	-0.7528290817571965	-0.009683095392504814	0.003169854569643933	0.01099170025923596	0.009206267993811707	0.003235001210844188	-0.01464381134332367	-0.007314881526696526
0.058	0.4771025920475237	0.4018802301394066	0.9999873099180125	0.8890078513914649	0.02000605430815592	0.1260089027620684	0.02000692944904319	0.154435746466154	0.02004177916521144	0.05141705828050863	0.02054872843143038	0.08345520001138876	0.2546591765134986	0.2662573717598695	0.3121049118761857	0.3133676442367485	0.02000134543112105	0.03740558768442295	0.02000217893802551	0.05143708266881815	0.02001715976734244	0.7269217011618012	0.02000353295563196	0.1379792530281929	0.02000995458260254	0.663072216121517	0.02004218278630913	0.3488635788186301	0.02052288220783428	0.6548230069826392	0.02000605723941597	0.2066063414708887	0.02000493567510341	0.1813487571552958	0.0200597790223045	0.1462057399900775	0.09253584728098534	0.08184483782614613	0.8966761401371414	0.7940344120103238	0.8476773202444757	0.7165052473351927	0.02000568014585463	0.2718429387394432	0.02000423830573957	0.7265670542327584	0.1221723686285659	0.1394581429948815	0.02264563310843535	0.05399998145656076	0.3432702069613847	0.3481601563895189	0.229596380919187	0.1584853710815887	0.1803457993116349	0.03458953933263249	0.3152816168842814	0.0840641684334473	0.6101732488851774	0.31067278248589	0.02031102641064599	0.02145329685501837	0.02039591987093609	0.01766403856355635	0.02273414131372625	0.01887616985351375	0.0225666250686675	0.03752662193154017	0.1208086615896044	0.08011660383577382	0.0202077615549649	0.01020885624541307	0.02059240065743232	0.02241444041907437	-0.03586560618925645	-0.6715389719292005	-0.2810379259658114	-0.5169577045097969	0	0	0.3059612849565531	0.07461112979620479	0.003583518899924054	0.05196047162431658	-0.004141610217428059	-0.06726468209800554	1.3378372110542	0.4498230595886389	-0.2735777096158468	0.5950213395353026	-0.002193301241030307	0.4347510888983698	-2.010034084823807	0.6018025871196753	-0.1403365033284971	0.3747656185446472	0.1481200347341862	0.2223003851385202	2.621265298553618	-0.2986780420537521	0.1151026370201993	0.06268334659464	0.1139102282510731	0.1595585244715511	-0.09809030292811254	-0.2205851243273198	0	0	0	0	0.5298197737316903	0.9999916399267277	0.02000447731829769	0.02000516042624901	0.02003016285215539	0.02071220607362764	0.2479620541461459	0.2751809541113976	0.02000097844713637	0.02000158433622838	0.02001279018107277	0.02000263361786084	0.02000722123925436	0.02002917697055248	0.02027936478936632	0.02000439316373814	0.0200035867088061	0.02004454766368817	0.08930285304601505	0.8604667217453257	0.7695730613438592	0.02000421361041272	0.02000318182599753	0.1198172834281545	0.02180610552915607	0.3628500302131701	0.2537539481494999	0.1922954801137698	0.3194691923746072	0.5950123787972759	0.02024402340508918	0.02028515922649807	0.02224946914504543	0.02224486868419638	0.1259909565223612	0.02014177580610516	0.0204848999447593	-0.7042163281345506	-1.095290294235166	1.976086115695427	0.06886791627003998	-0.7806867194864231	-1.625595758833495	8.011580459719225	2.322218685414816	-3.53877406823528	0.2342178730271197	0.4879036857800776	0.2830392421042213	-0.9461000270060075	-1.229916619934356	0.5306570823010293	0.6475206935682895	-0.1982562174980605	-0.1769021579241717	2.04302297461272	-0.1113334150541791	0.1654168230349575	0.3278051165136082	0.02024166406501432	0.0200533555938835	-0.4053602727157424	-1.376788123175358	0.05296742775245716	0.1016329047989863	2.986256742849148	0.8275350744107194	-0.213808849505768	-2.111511534927959	-2.508952582366952	-0.06588341457569458	0.06192575665926085	1.035675196332132	-0.120279437565457	-0.6273872898098632	-1.555640107764133	0.7937726080567631	3.349639471165392	0.1447138123468691	0.01986192447884928	0.5158458740129332	0.3764899283247104	0.1050543171741991	0.03600039122345698	-0.7043378105001081	-0.01000625235737253	0.002992895147763003	0.0121979519003	0.008803301531816856	0.02716846489545379	-0.01486629741236004	-0.008415806121141133
0.06	0.4811620215673054	0.4058800193810976	0.9999874308072302	0.8887760959698677	0.02000604227702787	0.1263373039637163	0.02000692247087455	0.1550871090569149	0.02004154610370745	0.05145809833467242	0.02061890244796658	0.08351147584071375	0.2540616817822053	0.2654728814321831	0.3088726059993678	0.310629078226232	0.02000133994065816	0.03751130835494345	0.02000216961905731	0.05164053077136856	0.02001714232186242	0.7329019693622555	0.02000352975204781	0.1396455992924066	0.02000990850922477	0.6626406234266088	0.02004170299010766	0.3447338732332262	0.02050132769430902	0.6499055019348615	0.02000602851899512	0.2064814275902419	0.02000491379131151	0.1814757079958335	0.02005972466171637	0.1482790099744936	0.09219353106370033	0.08160561809364626	0.8940454705116694	0.7927899040358621	0.841959361488418	0.7133852812267958	0.02000567095163935	0.2734261860123188	0.02000423857400983	0.7332910524428393	0.1218856007564783	0.1396979535818059	0.02259852003351687	0.05403570128676004	0.3449531486818571	0.349205696464857	0.2318802665739831	0.1592540612190065	0.1816466213297077	0.0348144305269729	0.3157925025402746	0.08417460140127463	0.6091101414171702	0.3093095568659465	0.02031295727399628	0.02143299590115653	0.02039357925539568	0.01766982647188613	0.02275288217294869	0.01890186130688821	0.02260585073950426	0.03754397451831573	0.1214017562549367	0.08019250442631708	0.02020500913340348	0.01017894690537933	0.02059939678604918	0.02239662882780713	-0.03721032891962254	-0.6731160853417347	-0.2820710809685401	-0.5161495386820046	0	0	0.3061109084661475	0.07502070093675858	0.003686316642403098	0.05083087295162027	-0.004276019764981533	-0.06714925686748985	1.338742710875032	0.4555889162815228	-0.2724014626890618	0.581209209821736	-0.001328307338955663	0.4302803651011975	-2.008832982982833	0.599337183027714	-0.1396005233801976	0.3612840685821696	0.1485622298442453	0.2197393749397222	2.620662789470915	-0.3038395009633127	0.1152380339619176	0.07277062978755436	0.1142327431297516	0.1628573464097765	-0.09852572754483609	-0.2148285545898695	0	0	0	0	0.5307696842586755	0.9999836036183564	0.02000893877214357	0.02001031279928001	0.02005980633205484	0.02173901189646586	0.2479365734068169	0.2725140862342923	0.02000195597409722	0.02000315917075911	0.02002552367740234	0.02000526356780655	0.02001437684098838	0.02005741012276913	0.02052009694236409	0.02000873946486671	0.02000714112678349	0.02008900956240547	0.08988687265431701	0.8581282689578472	0.7634791096907129	0.0200084108463813	0.02000636321423364	0.1191597281552722	0.02326808881096409	0.3644731037726057	0.2554118496085804	0.1952301507875958	0.3231931149601382	0.5960618303932663	0.0204893789335631	0.02056462230341765	0.0241200725672171	0.02411633739038469	0.1269597501696613	0.02027787500686791	0.02096944156298348	-0.6946722624866624	-1.092794317248293	1.985516141175635	0.0388242631912197	-0.8501270445830431	-1.62170578894129	8.049490938501831	2.343033024976416	-3.560694994516294	0.2387569627349357	0.4949398140744017	0.2666555012296852	-0.9616406333911904	-1.249425422769741	0.5364405863296957	0.6522725907707366	-0.2070892417023022	-0.1786082449167758	1.955050690501711	-0.1204952061430317	0.1629400443619235	0.3235025834788333	0.02077618128537894	0.04048525837166408	-0.3793384145358482	-1.361598284756212	0.05275428048516235	0.1018175114039849	2.993623325561946	0.8388070315215677	-0.2180797456503366	-2.018713493886677	-2.409093086856577	-0.05909386617037189	0.06516280907607126	1.037455649266771	-0.1186678608866069	-0.6174067261536105	-1.564541161098065	0.7893928187156521	3.37400606611144	0.09569089611963054	0.01577733775521463	0.5292571392937379	0.3917896860805627	0.1195092861891276	0.07385886554525144	-0.6594960634834927	-0.0102877599409035	0.002790828673256161	0.01351136106072313	0.008579075278517923	0.04825816506135702	-0.0150338944493671	-0.009371596032205375
0.06200000000000001	0.4850113097738342	0.4097149672500675	0.9999875508914139	0.8885256668359788	0.0200060306969031	0.1266604909772866	0.02000691560505297	0.1557295528448836	0.0200413204513839	0.05150016935496987	0.02069355864833356	0.08357732491324261	0.2535093725242389	0.2647386194230883	0.3056656690086366	0.3079212832188881	0.02000133469112584	0.03761661777911782	0.02000216066553969	0.05184437439189506	0.02001712425303189	0.7388944988142734	0.02000352636468583	0.1413344656694807	0.02000986523312042	0.6621964718211217	0.02004124505487472	0.3407863448162187	0.02048117274346766	0.6451853055181118	0.02000600111395618	0.2063696206787198	0.02000489293113364	0.1816075795781946	0.02005967401898785	0.1503550843370285	0.09185028958979143	0.08136626641084289	0.891451131369533	0.7915637560294484	0.8362227721819899	0.710246386266023	0.02000566178993162	0.2750002097850179	0.02000423834379926	0.7400612331426868	0.1215128887455941	0.1398419202168835	0.0225501293835873	0.05406519759303532	0.3466142545439171	0.3502747336219764	0.234070454756534	0.1600508430979524	0.1830905099160761	0.03506656474364589	0.316557946240674	0.08435703231619385	0.6081813478196637	0.3080325217241634	0.02031471887351798	0.02141215280133476	0.02039133415984619	0.01767524698852718	0.02277188962169524	0.01892989012371104	0.02264257453646403	0.03756061533780954	0.1219733748452998	0.08030734771156908	0.02020238628247642	0.01014879089830002	0.02060573061835179	0.0223770159634688	-0.03855779872357605	-0.6742856354978641	-0.2831023249163258	-0.515042559758888	0	0	0.3062614016816743	0.07548114918181842	0.003786818155173114	0.04966493501896919	-0.004410225003027132	-0.06706045915020858	1.33965919453347	0.4607965180361948	-0.2712529132761771	0.5673364825485688	-0.0004720256415663829	0.4260407236106721	-2.007636577417695	0.597109742099823	-0.1388910751481597	0.3482401734549792	0.1489983490514271	0.2162136269899533	2.620049914105107	-0.3090405862636115	0.1153939427669042	0.08319269657998886	0.1145612469422174	0.1655401938930641	-0.09894957840070827	-0.2090138692312627	0	0	0	0	0.5326533208049369	0.9999919693377765	0.02000445172494556	0.02000514206091854	0.02002963540024104	0.02103202919342514	0.2478320924807209	0.2695454176117205	0.02000096757204526	0.02000156486796684	0.02001272274657471	0.02000261952887052	0.0200071486455936	0.02002824632888933	0.02024796910561795	0.02000433768805529	0.02000354494763039	0.02004447149913179	0.08861492920933874	0.8562395370937779	0.7576336899390255	0.02000418665424697	0.02000317077604155	0.1176032553001845	0.02165775052269471	0.3657749096205833	0.2564034082261356	0.1978996108080734	0.3265565794214834	0.5965985173281289	0.02024584520814516	0.02028043157222786	0.02230070582419105	0.02229312167350404	0.1267930238555296	0.02013654379269209	0.02049012886822676	-0.6853986653302033	-1.0902494133042	1.996151034796295	0.01144934593462082	-0.9167151678708664	-1.607178424923822	8.087039819214192	2.364483848985635	-3.583567925889556	0.2402656089321781	0.5029499552181906	0.2510337434563957	-0.9809956112853122	-1.270060752536745	0.5406449829061195	0.6576455302942984	-0.2166851552652244	-0.177282373393527	1.880116522800918	-0.1299644121027752	0.1602032780193054	0.3188897940817282	0.02126944709125244	0.03211170200281133	-0.3550656899193229	-1.34607335009682	0.0525575996359476	0.1020302742954965	2.998492388918363	0.8500554918603893	-0.226395857314916	-1.929419026178214	-2.312001706924135	-0.05278961134447802	0.0668349720888016	1.038493477992228	-0.1200693597579431	-0.6089687606123896	-1.574486591302958	0.7845554691218225	3.395758997946575	0.04817154875856095	0.01342237715542939	0.5392037545432795	0.4045753155182661	0.13236391217271	0.10800041514852	-0.6180743683943674	-0.0105515937713424	0.002623731379629826	0.01449406814918367	0.00808345685606893	0.06598215136559114	-0.01511342696744562	-0.01021891331789611
0.06400000000000002	0.488673192851056	0.4134013628496325	0.9999876852263697	0.8882561163840291	0.02000601728284383	0.1269779423110373	0.02000690717550948	0.1563624625916094	0.02004105502972768	0.05154307455535417	0.02080974082381021	0.08366691420010741	0.2530096626683702	0.2640520502910639	0.3024876052995549	0.3052452783158082	0.02000132869592603	0.03772154857727419	0.02000215032158518	0.0520486685292425	0.02001709958784087	0.7448942839677787	0.0200035215193106	0.1430458058450795	0.0200098184379724	0.6617337440074362	0.02004072810216214	0.3370137807162835	0.02045998671191984	0.6406539015990412	0.02000597013971527	0.2062699628808929	0.02000486940397153	0.1817435526794036	0.02005962176270872	0.1524324829453591	0.0915084014572901	0.08112779850324982	0.8888900515277756	0.7903531190720037	0.8304706562964411	0.7070868036950707	0.02000565021458145	0.2765641059493593	0.02000423663221216	0.7468724258914679	0.121028880553685	0.1398902230160425	0.0224897554112583	0.05408820442992326	0.3482443482260736	0.3513602064299005	0.2361552494043906	0.1608706949716913	0.1846599242436311	0.03534284210241913	0.3175497583599274	0.08460431652496696	0.6073627242009042	0.3068351182319899	0.02031645337122309	0.02139080451050929	0.0203887270606075	0.01768029757105203	0.02279204044627838	0.01895974402903325	0.02267903816105179	0.03757639519630313	0.1224998664847497	0.08045402115647923	0.02019946426661349	0.01011852794015954	0.02061188406896805	0.02235584259448844	-0.03990719951128547	-0.675047406887575	-0.2841310355931672	-0.5136121565110046	0	0	0.3064128681874372	0.07599427910248242	0.003884955072693445	0.04846704705121817	-0.004544279605576382	-0.06699865772664999	1.340585483534744	0.465384035964837	-0.2701321051769439	0.5534812679688506	0.0003760157221518538	0.4220412049120009	-2.00644437211077	0.5951401039962361	-0.1382072478336503	0.3356683489262356	0.1494263981488962	0.2116586197185001	2.619426616027715	-0.3142582822706769	0.1155710173742185	0.09393364589509318	0.114894464846784	0.1675645273147092	-0.09936175431115246	-0.2031561213757006	0	0	0	0	0.5337106700333558	0.9999842466952833	0.0200088868841497	0.02001027457262562	0.02005873199398341	0.02254033813102771	0.2480186064644028	0.2669860207775119	0.02000193379466479	0.02000311948343381	0.02002538420806665	0.02000523395419904	0.02001423516348629	0.0200555696694813	0.02046361749559378	0.02000862874483639	0.0200070576294587	0.02008888299144169	0.08922772145559074	0.8538821701677687	0.7515900370664613	0.02000835471448365	0.02000633954894677	0.116308484353961	0.02298239877528408	0.3670913268824081	0.2575917378609998	0.2007708301692751	0.3301116797739859	0.5972418515154118	0.02049247878703862	0.02055445483687038	0.02417623201826483	0.02418594768299572	0.127256807576846	0.02026794010847196	0.02097929100164413	-0.676460773710471	-1.085280929536063	2.006773771238464	-0.01303956215561105	-0.9796471954434857	-1.581773712643161	8.126337099907477	2.385972053197255	-3.606720292385876	0.2411191519952259	0.5115044497729029	0.2351179947428324	-1.001883103916741	-1.291638689446293	0.5447673951478799	0.6645318856925357	-0.2271807165621869	-0.1750513407024515	1.806498421096942	-0.1396165242037627	0.1572043645424081	0.313968542235951	0.0216103613722331	0.06422547270759733	-0.3316455374655346	-1.329808180492178	0.05237565446715067	0.1022680282249224	3.000879027049465	0.8612808300461834	-0.2366559538487614	-1.843749176814512	-2.220300589177408	-0.04694475247527528	0.06926432792401081	1.038779895062584	-0.1177840856762859	-0.6018956771845058	-1.585228771277686	0.7792652103578152	3.4150181150451	2.70602010673278e-05	0.00928786836788315	0.5456927900983984	0.4148596808735699	0.1436524282893726	0.1387121593991685	-0.5798644138739073	-0.01079295094459486	0.002420894557073816	0.01533644956009668	0.007718114278295815	0.08008832471950782	-0.01514084551054637	-0.01093210067424142
0.06600000000000002	0.4921613807702714	0.4169450222816132	0.9999878174129817	0.8879671731656428	0.02000600446259332	0.1272891448310102	0.02000689897226922	0.1569852449426954	0.0200408002697217	0.05158660854885651	0.02093792906893093	0.08377622130228067	0.2525544107459698	0.2634109775682718	0.2993395012683463	0.3026025974881194	0.0200013229802499	0.03782613955007744	0.02000214043497216	0.05225347632422343	0.0200170749999068	0.7508962253577481	0.02000351662895355	0.1447795792698633	0.02000977466460742	0.6612470724123144	0.02004023869533477	0.3334086399092233	0.02044032673608701	0.636303708054769	0.02000594077322609	0.2061814258492985	0.0200048471080068	0.1818828135793588	0.02005957396387766	0.1545098148925565	0.09116579155275877	0.08088881504474546	0.886360563456039	0.7891553979183503	0.8247095433690632	0.7039051984964284	0.02000563887573702	0.2781170114538862	0.02000423460177948	0.7537192142451398	0.1204317403907935	0.1398413520009701	0.02242764703630978	0.05410476357732719	0.3498299233539828	0.3524549461627796	0.2381260040211916	0.1617086452154037	0.1863389267683868	0.0356402931858316	0.3187343191806454	0.08490936162076419	0.6066317627033507	0.3057110556188584	0.02031803216464189	0.02136898255769451	0.02038622239797296	0.01768498286105198	0.02281079719004651	0.01899095852007958	0.02271306466782563	0.03759122043997177	0.1229607120168285	0.08062516082604179	0.02019672363046898	0.01008829220823653	0.02061749445814973	0.02233334381636045	-0.04125771924721414	-0.6754056692605757	-0.2851565414575319	-0.5118336270434963	0	0	0.3065654150225218	0.07656174039789547	0.003980668259818553	0.04724204751251244	-0.004678237682711707	-0.06696391948364828	1.341520276728333	0.4692906748764467	-0.2690389217535632	0.5397258533956854	0.001216302701315163	0.4182868380708699	-2.005255832901635	0.5934465614152779	-0.1375480682766712	0.323596520278043	0.1498442552030506	0.2060111767156337	2.618792885965708	-0.3194684615154459	0.1157698782927535	0.1049759571458564	0.1152310390795576	0.1688899809335617	-0.09976218423802145	-0.1972704029848507	0	0	0	0	0.535600998040146	0.9999922820067625	0.02000442539089835	0.0200051220682638	0.02002909004105822	0.02157936246519107	0.2478563025639606	0.2640884509818816	0.02000095618449624	0.02000154460911631	0.02001265062903812	0.02000260398355851	0.02000707916487775	0.02002734179319613	0.02022107179047704	0.02000428247577536	0.02000350323053943	0.02004441987764092	0.08793153280595584	0.8520147608385689	0.7459022363548294	0.02000415748697688	0.02000315815296782	0.1145384247072246	0.02147026572032031	0.3680290232423555	0.2581709945879564	0.2033716870322571	0.3331552456120744	0.5973861389952991	0.02024737976278675	0.02027509072271924	0.02232453198049368	0.02233547042660141	0.1266223688158729	0.02013201416841571	0.02049569500378329	-0.6679428064144844	-1.075182362098903	2.016545508767841	-0.03444314890953396	-1.038135925137495	-1.545300515033412	8.169866993805018	2.407125651758293	-3.629825449304906	0.2439816367121175	0.5204626967801259	0.2181058528869286	-1.021668804380675	-1.314035004000137	0.5499999451816397	0.6732887068779795	-0.2385965916853515	-0.1746344842733653	1.738885865092065	-0.1493132445057228	0.1539563191473494	0.3087675333520237	0.02189522990219557	0.05347073985203194	-0.3096229057546348	-1.312817961246713	0.05221926956724581	0.1025459142904406	3.00063101355423	0.8724903180495317	-0.2503296490210465	-1.762078755454261	-2.131036081316087	-0.0416814749103239	0.07011257055223617	1.03844864278842	-0.1203208293223282	-0.5959932783318762	-1.596400895723666	0.7735742024110991	3.431295117447984	-0.04879344900793524	0.006946525958256722	0.548489020696062	0.4226952219029659	0.1535450309722401	0.1657625387515915	-0.5446693916681257	-0.01102624128727471	0.002258714183015912	0.01584754843635194	0.007132256137414942	0.09043663236591272	-0.01508679236423823	-0.01154455924782545
0.068	0.4955039932990997	0.4203638057268341	0.9999879617754713	0.8876589172047137	0.02000598985896037	0.1275936002424944	0.02000688914196413	0.1575973476230255	0.02004050756712767	0.05163054186605133	0.02111737153519718	0.0839143536010611	0.2521433786056776	0.2628127757863333	0.296219125408967	0.2999942252146212	0.02000131650948225	0.03793044146046776	0.0200021291793018	0.05245887677654198	0.02001704407146977	0.7568950826245325	0.02000351029713112	0.1465357580105249	0.02000972778332808	0.6607311693803603	0.02003969855761371	0.3299627171936321	0.02042013046858733	0.6321251847688915	0.02000590812705562	0.2061028801980864	0.02000482233176093	0.182024466955697	0.02005952745079862	0.1565858638791273	0.09082476139380576	0.08065002935998349	0.8838615127128214	0.7879684747512241	0.8189457612778575	0.7007011022387402	0.02000562512017141	0.2796581383919716	0.02000423112083004	0.7605957058765447	0.1197370222900888	0.139695467725073	0.02235253606457378	0.05411469152144513	0.3513676844903578	0.3535519308243461	0.2399764460671637	0.1625598944955595	0.1881100785782722	0.03595600772970466	0.3200833057606489	0.08526508508938746	0.6059685103536955	0.3046545558956755	0.0203196029507541	0.02134671058769183	0.02038333952175645	0.01768930970274467	0.02282862641608216	0.01902301225057913	0.0227467530077465	0.03760502472784105	0.1233421548562843	0.08081330883603434	0.02019381121532118	0.01005821314689546	0.02062316928859633	0.02230975283032082	-0.04260855892388881	-0.6753691772832987	-0.2861781215806745	-0.5096823202075663	0	0	0.3067191523664251	0.07718502249958023	0.00407390868598662	0.04599519529731971	-0.004812153174750216	-0.06695600804021234	1.34246215266037	0.4724570052542488	-0.2679730778973644	0.5261563401018783	0.002049327260992539	0.4147786150678771	-2.004070390673125	0.5920457513627166	-0.1369125140958059	0.3120459568151058	0.1502496734974425	0.1992097617194902	2.618148763920446	-0.3246460059874168	0.1159911094220188	0.1163005515677159	0.1155695334586809	0.1694785482024339	-0.1001508273670632	-0.1913718510700313	0	0	0	0	0.5369830287884549	0.9999848553140919	0.02000883330776104	0.02001023267887975	0.02005762805664481	0.02360257931799485	0.2481035774981462	0.2615408983875355	0.0200019105353231	0.02000307826481147	0.02002523570825421	0.02000520159380213	0.02001409893164419	0.02005379608943322	0.02041588869188693	0.02000851863707759	0.02000697418514768	0.02008880753010779	0.08857385335481488	0.849686385000918	0.7400249831253782	0.02000829418006158	0.02000631276659742	0.1132779716172322	0.022653288471768	0.3691427176837686	0.2589709714188417	0.2061177978031362	0.3364194331594937	0.5976459835050357	0.02049551218296507	0.02054351402315229	0.02419924782960516	0.02424891363629407	0.1266761938443358	0.02025976598515929	0.02099153243850008	-0.6600698935456178	-1.060730323310148	2.027238773301467	-0.05260258927654135	-1.091436046086252	-1.497676411977646	8.216980252623364	2.428773422376667	-3.654442391481178	0.2477626224799784	0.5308133745272022	0.2016399485327306	-1.040983464907671	-1.337392622266067	0.5543101773911447	0.6819923987123306	-0.2504659821209008	-0.1760259006098582	1.681622434337202	-0.1589292667464409	0.1504572560537759	0.3032888714801573	0.02200968506472448	0.09305066931478959	-0.2887745966119222	-1.295499626301519	0.05208659205423703	0.1028606855625477	2.997794903864422	0.8836861459238561	-0.2658873906810087	-1.684531085345577	-2.048630330782889	-0.0369533720930536	0.07165680430712511	1.03749693443595	-0.1175863119339094	-0.5910976906574481	-1.607719830323464	0.767486643916317	3.444721392778188	-0.09698620062367448	0.002656665081897934	0.5479377187857212	0.428158717316986	0.1619158887499616	0.1893905322252051	-0.5123015239252912	-0.0112429681324924	0.002062446249817073	0.01617568901332052	0.006697158478935042	0.09709666514949326	-0.01498417492861891	-0.0120243085858906
0.07000000000000001	0.4987168936914407	0.4236676465572984	0.9999881028548669	0.8873316024979879	0.02000597601861792	0.1278908235423143	0.02000687969277389	0.1581982469194295	0.02004022873688152	0.05167463711941054	0.0213185766526129	0.08408222802349388	0.2517710876120966	0.2622548840437163	0.2931277333676515	0.2974209942730224	0.02000131037178827	0.03803451143131527	0.02000211848608804	0.05266495749587825	0.02001701395775178	0.7628855881086721	0.02000350408406193	0.1483143256552605	0.02000968411049981	0.6601814412999885	0.02003919102173282	0.3266674857010382	0.02040151675023324	0.6281090554280822	0.02000587736665709	0.206033135133902	0.02000479898499837	0.1821676320509903	0.02005948610477935	0.1586595371253953	0.09048330214284636	0.08041031982840785	0.8813942087361701	0.7867904877956388	0.8131912754737375	0.697474565669626	0.02000561182278	0.281186752248094	0.02000422751326619	0.7674957895251521	0.1189629953988721	0.1394549597437935	0.02227809215575652	0.05411863635446987	0.3528548081579328	0.3546447253959267	0.2416983367247859	0.1634197212505271	0.1899546153621272	0.03628683197917558	0.3215622789830841	0.08566435484945333	0.6053544134190557	0.3036600854793671	0.0203210358289106	0.02132400951983129	0.02038058492880589	0.01769329229343723	0.02284434896514251	0.01905549533082909	0.02277821208380547	0.037617795983332	0.1236290089944046	0.08101107255669215	0.02019111718807326	0.01002841082301415	0.02062843386480704	0.02228529325285895	-0.04395894148417269	-0.6749511170228477	-0.2871950059007396	-0.5071337647268565	0	0	0.3068741932133671	0.07786545043929585	0.004164638228655725	0.04473213582915033	-0.004946079246989285	-0.06697438466825997	1.343409572666421	0.4748252730611366	-0.2669341128601968	0.5128622128572378	0.002875579321776235	0.411513495794383	-2.002887444777303	0.5909525618153352	-0.1362995271062565	0.3010311836695052	0.1506402851573564	0.1911947835566382	2.617494340998152	-0.329764943536842	0.116235255007112	0.1278868657863391	0.1159084383071431	0.1692947540774702	-0.1005276732143948	-0.1854756574879372	0	0	0	0	0.5390315677183586	0.999992576614803	0.02000439951678802	0.02000510156271485	0.02002853620226646	0.02239564867467033	0.2479125071380961	0.2587133175678679	0.02000094456724419	0.02000152400154699	0.02001257683148652	0.02000258767899559	0.02000701399040851	0.02002648354148323	0.02019836742276332	0.0200042287350518	0.02000346242285598	0.02004440190029665	0.08725476414119825	0.8479207981147473	0.7346797878942584	0.02000412691699584	0.02000314464958523	0.1116376880076141	0.02128232866635082	0.3699008650615248	0.2591130253108958	0.2085287548670328	0.3390000019803226	0.5974201182143661	0.0202488187460662	0.02026947477159816	0.02232777690539918	0.02237438615626355	0.1255977644150717	0.02012837236962479	0.02050278280957814	-0.6530260462097918	-1.043251885917541	2.040075778420888	-0.06737953276872609	-1.138829928356794	-1.438874661241504	8.266414664436487	2.45159898483364	-3.681504781457787	0.2509573406378521	0.5431114551501246	0.1869886885054444	-1.060999081478204	-1.361731872104784	0.556112523437814	0.688938419187418	-0.2623592098670774	-0.1782925236425568	1.624970337456991	-0.1683293537408005	0.1467272749286662	0.2975708960764043	0.02205435840391391	0.08322415571400023	-0.2693531298804437	-1.277726176122234	0.05198884921133311	0.1032282424812285	2.992271996707058	0.8948821822959525	-0.2841102169120716	-1.611468282524596	-1.968813213580381	-0.03289269982884639	0.07161551311129481	1.036102936213768	-0.1210556572131228	-0.5869848244001066	-1.618677905499305	0.7610734978942773	3.454832897779776	-0.1431521024114789	0.0009629429098915953	0.5443672089143213	0.4312857367451265	0.1686624759671251	0.2093016301352385	-0.4825833653983543	-0.01145616767128742	0.001914918015385915	0.01626988937657801	0.006096221899704864	0.100062216979595	-0.01481091876600355	-0.01241409542729603
0.07200000000000001	0.5018309646405297	0.4268746948419815	0.9999882541457111	0.8869858241347044	0.02000596078381209	0.128180354266859	0.02000686891505891	0.1587874730919418	0.02003991425835737	0.05171863446010468	0.02157458410808395	0.08428085183430115	0.2514345245090398	0.2617344193313101	0.2900623071865994	0.2948833410668323	0.0200013035314851	0.03813841873898538	0.02000210651891836	0.05287182258129694	0.02001697833752007	0.7688624162770886	0.02000349654887268	0.1501152894736455	0.02000963813996045	0.6595936504038273	0.02003864191628603	0.3235137725624285	0.02038271056122346	0.6242446751003544	0.02000584384424585	0.2059709053678214	0.02000477353232251	0.182311357896643	0.02005945058701432	0.1607299821215091	0.09014361145565761	0.08017007698084544	0.878960968072708	0.7856201532157352	0.8074593706325041	0.6942269459499086	0.02000559627434492	0.2827022175263018	0.02000422261633396	0.7744129200354659	0.1181160111104756	0.1391243380284044	0.02219164193805058	0.0541172423929529	0.354284857236111	0.3557274410844809	0.2432845505824652	0.164283508238918	0.1918557075760045	0.03662967409455784	0.3231426657642654	0.08609998121910668	0.6047726065844459	0.3027225645420211	0.02032245149959572	0.02130089364523373	0.02037744976267439	0.01769694846909681	0.02285723908089187	0.01908794180064521	0.02280920110970308	0.03762949811499063	0.1238092442070058	0.08121113834983777	0.02018835543989269	0.009998998392578159	0.02063399922983751	0.02226018114240633	-0.04530812060157605	-0.6741690013113958	-0.288206375681365	-0.5041637804858075	0	0	0.3070306530409239	0.07860418215696666	0.004252830413876926	0.0434588627283057	-0.005080067685901118	-0.06701820973552468	1.344360884467013	0.4763396779980112	-0.2659213839255666	0.4999358214174704	0.00369553869471359	0.4084844112392521	-2.001706366594623	0.5901800637901332	-0.1357080268588133	0.2905599383288241	0.1510136053092038	0.1819089083869944	2.616829760990928	-0.3347985980617363	0.1165028167569949	0.1397129552718728	0.1162461756457635	0.1683058025456839	-0.1008927417358409	-0.1795970691156022	0	0	0	0	0.5409076589810357	0.9999854261786526	0.02000878378338192	0.02001019296969297	0.02005651192016284	0.02486875820711638	0.2481619900366127	0.2561605520031373	0.02000188725404378	0.02000303692268503	0.02002508922098983	0.02000516845744015	0.02001397559239199	0.0200521297713598	0.02037564413662859	0.02000841385049005	0.02000689450349021	0.02008881613960948	0.08792561112564549	0.8457185234388803	0.7291973355790125	0.0200082323237703	0.02000628535426223	0.1103701639727886	0.02231530165826121	0.3707627106432898	0.2594798330362103	0.2110762665194292	0.3418372624993977	0.5973082502341743	0.02049810940667176	0.02053203630985393	0.02418614415255633	0.0243046461287637	0.1252243773333359	0.0202533158378917	0.02100678913717209	-0.6467435825682867	-1.022565004838806	2.051576215490442	-0.07867928580992924	-1.179665129568769	-1.368983613473789	8.317845373575208	2.47411097332591	-3.707864127699512	0.254172634670842	0.5550706342025274	0.1715161562215099	-1.081641942183356	-1.386344172848188	0.5588073606011177	0.6957638748030001	-0.2744940015449855	-0.1795848591417599	1.584829888555995	-0.1773929233043019	0.1427646807785165	0.2916157475885601	0.02191177239963756	0.123800057689295	-0.2513475664010052	-1.259921890892824	0.05192392887684594	0.1036450516449763	2.984117588141353	0.906082319573265	-0.30395020647017	-1.543012731361451	-1.896881317701171	-0.0294380739891569	0.07221755466660199	1.034268684281661	-0.1181196279206676	-0.5834453149754707	-1.628802980926647	0.7543380660018058	3.461768254484642	-0.1870999347332782	-0.002682129459800078	0.5378588357592924	0.4321189507402621	0.1739337546613077	0.2257471418126759	-0.4553520449628567	-0.01165777486951102	0.001736031216843617	0.01613907857948404	0.005628034646605098	0.09939873763727275	-0.01459428148331436	-0.01267684157665593
0.07400000000000001	0.5048654528366654	0.4299991552306266	0.999988401165663	0.886622344139411	0.02000594647741471	0.1284617493177493	0.02000685868240623	0.1593645902414886	0.02003961630798392	0.05176226598684386	0.02185982427146624	0.08451460711403247	0.2511303909255521	0.2612485482030655	0.2870280227866441	0.2923819285961146	0.02000129706974157	0.03824223862919562	0.0200020952033118	0.05307958448582221	0.02001694418852532	0.7748202766022827	0.02000348927156423	0.1519386737238135	0.02000959553749223	0.6589643014782	0.02003812902748506	0.3204920951994145	0.02036548073331655	0.6205212498035269	0.0200058124432914	0.2059148537424223	0.02000474968515706	0.1824547173588766	0.02005942061099903	0.1627964991204382	0.08980385445297467	0.07992847566171224	0.8765694664799858	0.7844565856710578	0.801777485355363	0.6909606603208942	0.02000558138988094	0.2842039629484929	0.02000421776598174	0.7813403655852641	0.1172041902112909	0.1387081367889696	0.02210773600980837	0.05411134648748196	0.3556553451635318	0.3567944211896518	0.2447288205075554	0.165146695961772	0.1937958764205808	0.03698153678309175	0.3247963882416331	0.08656510516279761	0.6042066726744133	0.3018371176000724	0.02032373907617501	0.02127737632795954	0.02037447311709934	0.01770030146133965	0.02286752579354508	0.01911998384693531	0.02283804008810623	0.03764012291044332	0.1238752690669304	0.08140634528249464	0.02018582128766492	0.009970078324922277	0.0206391761478213	0.02223461711193553	-0.04665538913830495	-0.6730444851026488	-0.2892113641873089	-0.5007485560349564	0	0	0.3071886494752222	0.0794022082894192	0.004338471063083896	0.04218167298115404	-0.005214168298258905	-0.06708634326648509	1.345314326334251	0.4769465919850162	-0.2649340614198284	0.4874717005750083	0.004509666996302709	0.4056802323417595	-2.000526503198357	0.5897394943939755	-0.13513692422046	0.2806331667058919	0.1513670369578999	0.1712973811766225	2.616155221593397	-0.3397197603331223	0.1167942512603785	0.1517556630746189	0.1165811046707168	0.1664816728054513	-0.1012460834117602	-0.1737513596136294	0	0	0	0	0.543302970293311	0.9999928500579307	0.02000437537294932	0.02000508178561685	0.02002798104067848	0.02345728282956582	0.2479660287270899	0.2534923527540037	0.02000093292265267	0.02000150337958186	0.02001250433237639	0.02000257110044023	0.02000695487386561	0.02002568534125933	0.02017941349240627	0.02000417782429913	0.0200034236204298	0.02004442475841256	0.08658662553006237	0.8442402690185077	0.7246785911008342	0.02000409576478467	0.02000313097553112	0.1087680547360342	0.02110185562220779	0.3713353622414616	0.2592001139038583	0.2132443867331607	0.343974386367516	0.5967008658888668	0.02025006100452496	0.02026384851023049	0.02231085230999089	0.02240832699738727	0.1237976792913091	0.02012541976893752	0.02051011811244234	-0.6411784739507078	-0.9981137527053244	2.058435404757503	-0.08642849787680931	-1.213328806614572	-1.288147689642925	8.37134006810323	2.49488274399338	-3.730567150371698	0.2583592049461647	0.5645788224533139	0.1526761182717667	-1.102456446346246	-1.410578205933822	0.5657061816264233	0.7041530476392571	-0.2871073186875365	-0.1786293844946603	1.543031041804483	-0.1859895690755636	0.1385957337694297	0.285469945461013	0.02168616424525554	0.1170146663570723	-0.2347719095054617	-1.241357301556098	0.05190286620914824	0.1041270637850485	2.973308217144481	0.9173068709779981	-0.3255932056766335	-1.479509286828159	-1.82797890538561	-0.02672521948006489	0.07124185824697918	1.032212416602342	-0.1222898625257982	-0.5801025132050089	-1.637014749970727	0.7473686030461333	3.465099987024095	-0.228469298132804	-0.003476258338302929	0.5287028390156179	0.430705305904043	0.1776881143437279	0.2388875281746654	-0.4304623323523163	-0.01185784811709468	0.001613627058974273	0.01587872355408338	0.005015562048880037	0.09527932853676864	-0.01432023897876888	-0.01287072654717238
0.07600000000000001	0.5078538563842098	0.4330604211760612	0.9999885563050368	0.8862422558700562	0.02000593093942997	0.1287345986565674	0.02000684718064828	0.1599292270477969	0.02003928606650389	0.05180524475670856	0.0221968159850332	0.08477714827698966	0.2508547046056109	0.2607943383026408	0.2840264768953026	0.2899184449736831	0.02000128994345599	0.03834605782332501	0.02000208270384825	0.05328837168005614	0.0200169052290068	0.7807539110660335	0.02000348080561816	0.1537845367190906	0.02000955109344092	0.6582904996350432	0.02003758428878104	0.3175923567944134	0.02034828628958506	0.6169270197737748	0.02000577871986718	0.2058635578176205	0.0200047240374989	0.1825967251323508	0.02005939974788088	0.164858688195738	0.0894661391781427	0.07968568484548921	0.874227680968076	0.7832998220289025	0.7961730318807687	0.6876807585424937	0.02000556438016353	0.2856915369259139	0.02000421178329789	0.7882710107504045	0.1162468793746811	0.138212988862148	0.02201486178702993	0.05410228743029105	0.3569618111403428	0.3578405787189596	0.2460268524231924	0.1660048755976957	0.1957586142037624	0.03733946327381724	0.3265008868368603	0.087053574236991	0.603641873274694	0.3009992454711457	0.02032501627024728	0.02125346902991571	0.0203711896852263	0.01770338964146462	0.02287455418347563	0.01915135971823539	0.02286625376319861	0.03764963556815733	0.1238247320058472	0.0815901401980535	0.02018326664173604	0.009941739625438283	0.02064452892675625	0.0222087640856055	-0.04800008723391372	-0.671603122283316	-0.2902090574772207	-0.4968647040262594	0	0	0.3073483019571322	0.08026035365901106	0.004421558857617508	0.04090711696918379	-0.005348428311053631	-0.06717734511127506	1.346268031600202	0.4765947337249803	-0.2639711249995226	0.475565773551792	0.005318399491680783	0.4030857158036295	-1.999347181010153	0.5896402822868585	-0.1345851349454519	0.2712450418847153	0.1516978764283231	0.1593083547734739	2.615470975313863	-0.3445008713866041	0.1171099677337737	0.1639908359262908	0.1169115273645463	0.1637951765952704	-0.1015877792632707	-0.1679537786623651	0	0	0	0	0.5458542752213441	0.9999859497769763	0.02000873587825334	0.02001015262434602	0.02005541013556436	0.02625826066059571	0.2481922587081342	0.2510439008502421	0.02000186392095964	0.02000299574711041	0.02002494556560988	0.02000513528351027	0.02001386153894916	0.02005060501409634	0.02034173975693653	0.02000831466799188	0.02000681860526226	0.02008889894896494	0.08728559802262979	0.8423471379237291	0.7200762334110891	0.02000816926375217	0.02000625791622376	0.1077145632063923	0.02200632521452024	0.3719703925779256	0.2591681980098491	0.2155275399710829	0.3464106356268547	0.5962098559507519	0.02050052288760087	0.02052127125969592	0.02415541575779813	0.02435267044862935	0.1231385470713783	0.02024792559715288	0.0210199108687427	-0.6365455972538439	-0.9696756966453215	2.062837804600545	-0.09059794076123959	-1.239297906292403	-1.19662016497175	8.427304754326597	2.51486287654095	-3.75167149382866	0.2634920845520445	0.5730616265477557	0.1322882073104862	-1.1229181829372	-1.434682262205344	0.574595116713545	0.7124747932343648	-0.2998100229872073	-0.1774749574746914	1.521635445345537	-0.1940011973657749	0.1342189687063089	0.2791354043500366	0.02125901552516798	0.1525859409151745	-0.2196863385811157	-1.221993042606675	0.05192323279601143	0.1046703413536197	2.959891726698163	0.9285610646823591	-0.3484031239995736	-1.421073773348542	-1.76768605062569	-0.02468237339191675	0.07086586590720027	1.029940760652383	-0.119309125010471	-0.5766414124536323	-1.642419130312824	0.7401666212317749	3.464967869826772	-0.2660466221201294	-0.005845281179763078	0.5170362598961891	0.4271108638100816	0.1799975568528774	0.2490922723151446	-0.4077772319409073	-0.01204775563914222	0.001471219098978688	0.01547290358945499	0.004515896907927632	0.08798672053924132	-0.01401291331142555	-0.01296583743589079
0.07800000000000001	0.5108198196046161	0.4360771943346852	0.9999887063349684	0.8858468188880719	0.02000591633647737	0.1289985130627033	0.02000683622928182	0.1604810496802229	0.02003897528676122	0.0518472753260384	0.02256397976750556	0.08507258635677396	0.2506025940839474	0.2603686901526613	0.2810611407766675	0.2874947703911553	0.02000128323616202	0.03844996809815627	0.02000207093894421	0.05349831936360454	0.02001686822866945	0.7866581351719425	0.02000347274051168	0.1556529581214605	0.02000950989932519	0.6575701367499185	0.02003707895369915	0.3148041745154413	0.02033261186391819	0.6134498457051222	0.02000574725390368	0.2058155541980845	0.02000470008374649	0.1827364293863421	0.02005938386248089	0.1669163260024667	0.08912892172298115	0.07944121850891803	0.8719438367252875	0.782150306331326	0.7906760540792929	0.6843935542606923	0.02000554819552005	0.2871645593898627	0.02000420599787263	0.7951975844052933	0.1152622152222617	0.1376472912888173	0.021927195860507	0.05409138318666178	0.35820392363493	0.3588611778885747	0.2471732432351668	0.1668537119661663	0.1977254052726715	0.03770040537285069	0.3282315086573048	0.08755954467723089	0.6030644737880704	0.3002046265837618	0.02032617716666018	0.02122918355316441	0.02036810499067355	0.01770625249104538	0.02287929287810727	0.01918192295420401	0.02289245543143583	0.0376580403121824	0.1236503918203819	0.08175624338907556	0.02018093371378963	0.009914060927202858	0.02064946769056337	0.02218277198229745	-0.04934160975084366	-0.6698740502700223	-0.2911984952867353	-0.4924892934535364	0	0	0.3075097314144597	0.08117928069057588	0.004502105781871876	0.03964194161203725	-0.005482891770618752	-0.06728947507068891	1.347220033488524	0.4752352893195888	-0.2630313619340894	0.4643144149313251	0.006122136770654395	0.4006814258520174	-1.998167709326462	0.5898901320700634	-0.1340515931817051	0.2623830034834671	0.1520033195642087	0.145893229666248	2.614777329951747	-0.3491142178305749	0.1174503263397378	0.1763935971440247	0.1172356941719244	0.1602219664041989	-0.1019179407133839	-0.1622194715830023	0	0	0	0	0.5488151740753864	0.9999930998129322	0.02000435086154046	0.02000506037472713	0.02002744566295378	0.0246720313916431	0.2479510601004322	0.2485069846361242	0.02000092137708793	0.02000148310400077	0.02001243330036991	0.02000255504591822	0.02000689809128603	0.02002497319245446	0.02016370952575443	0.02000412964893813	0.02000338645378841	0.0200444797330727	0.0859315492371773	0.8411955361716812	0.716541543428432	0.02000406410152999	0.02000311761055457	0.1063473913874852	0.02095317600521207	0.3723871693680653	0.2584613674878677	0.2173594547867013	0.3480683933140467	0.5952325177878527	0.02025111918297506	0.02025863234967716	0.02228358893142892	0.02243770796314005	0.1213387044094707	0.02012297400390824	0.02051642772080908	-0.6330723838768667	-0.9374373089531339	2.067796726908611	-0.091180272283877	-1.25710011211653	-1.094707288174726	8.485842083859309	2.535406477718285	-3.773923274248079	0.2690801769555451	0.5824286727116833	0.1128881318114456	-1.14281724402233	-1.459011837844471	0.5823585681582795	0.7189838809674394	-0.3121853579828162	-0.1781890755961768	1.498742224231415	-0.2012959310168402	0.12966577491207	0.2726647165051375	0.02073612483312847	0.1480627860070377	-0.2062078162059428	-1.201544236289837	0.05199518288835348	0.1052913071139894	2.944009034922409	0.939870546509741	-0.3720530082221254	-1.368023103798168	-1.711005882281694	-0.02344205791228494	0.06893261821517148	1.02770436542571	-0.1239093797443275	-0.5727833230299888	-1.644087708059027	0.7328338100135432	3.460986621539748	-0.2988468702494477	-0.005271026800493353	0.503206044852706	0.4213752345089585	0.1807057788372453	0.256418232715276	-0.3871668290972085	-0.0122365574020346	0.001389138929494203	0.01506185355690717	0.003903125771236509	0.07760422487184533	-0.01366197542509313	-0.01301349146958517
0.08	0.5137978641750609	0.4390698081167985	0.9999888626473097	0.8854376315603952	0.0200059004259725	0.1292531431061456	0.02000682381319574	0.1610197958675341	0.02003863764574188	0.05188804754015489	0.02297385642067914	0.08539024200956945	0.2503719097211545	0.259968523018587	0.2781318506557705	0.2851128172430487	0.02000127592766424	0.03855407111829087	0.02000205812657158	0.05370959276818889	0.02001682697158062	0.79252865382857	0.02000346371895196	0.1575440597404182	0.02000946678853085	0.6568019146137666	0.02003655336620015	0.3121166059865222	0.02031713049148591	0.6100769247876293	0.02000571384728793	0.2057693063388984	0.02000467455061069	0.1828728325257357	0.02005937902901833	0.1689695349348384	0.08879413526995991	0.07919503865377744	0.8697242632757702	0.7810090525851539	0.7853096045861103	0.6811071974839761	0.02000553002089766	0.288622784035154	0.02000419929005717	0.8021124805824744	0.1142595425638664	0.1370208177049945	0.0218343134646489	0.05408035506568513	0.3593762620657668	0.3598519754389051	0.2481626751136028	0.1676889754551254	0.1996799645364713	0.03806133133579291	0.3299654069162987	0.08807740742701423	0.6024623048635336	0.2994492774601401	0.02032729425746464	0.02120452745514806	0.02036476162661786	0.01770893623097344	0.02287989091084085	0.01921149321717396	0.02291782166203419	0.03766530518585864	0.1233439660842962	0.08189850811509697	0.0201786221137993	0.009887106961733524	0.02065454749990038	0.02215676121733748	-0.05067941314230215	-0.6678896319106022	-0.2921786719665658	-0.4875998749228524	0	0	0.3076730599406994	0.08215949383267621	0.004580137464582842	0.03839302919939051	-0.005617598943749665	-0.06742069429937428	1.348168270139197	0.4728220061730414	-0.2621133670447863	0.4538134517013254	0.006921236303202045	0.3984436605539657	-1.996987383676063	0.5904951415086463	-0.1335352648854982	0.2540278197914158	0.1522804685236157	0.1310070023309293	2.614074648736358	-0.3535321304183603	0.1178156369817816	0.1889386377081352	0.1175518096766495	0.1557405205792149	-0.1022367093032495	-0.1565633866683983	0	0	0	0	0.5522023727398424	0.999986427457874	0.02000868619006423	0.02001010777736439	0.02005436775417872	0.0276731059567607	0.2481685623456116	0.2461313960472858	0.02000184108892328	0.02000295580937176	0.02002480488221076	0.02000510417100027	0.02001374912591179	0.02004927704774356	0.02031341757210227	0.02000822133644448	0.02000674595741207	0.02008904031914224	0.08665755002709806	0.8396046420608846	0.7128320833176932	0.02000810572236276	0.02000623189663569	0.1054360065273338	0.02174894939462179	0.3727712472643311	0.2579953749581543	0.2193029305446111	0.3500072728757564	0.5943768629724241	0.02050215896978154	0.02051104449509396	0.02409964470732276	0.02439208621199567	0.1202781964304342	0.02024359324031965	0.02103200983622393	-0.63084966131501	-0.9026249835835833	2.074030276211278	-0.08821400111587537	-1.266373530543818	-0.9828162565730407	8.54574790279324	2.556896890386748	-3.797781281901575	0.2739308124555364	0.5929154740393114	0.09528481194988904	-1.163115658311061	-1.483265503401897	0.5878838125514361	0.7249645761794764	-0.3244160168293178	-0.1793927619142314	1.497476068834764	-0.2077515430583473	0.1249346060127427	0.266058959235315	0.02000066031182079	0.1748035139263646	-0.1942053226759215	-1.180271608185554	0.05211597809935579	0.1059960623895645	2.926186277416808	0.9512412812700018	-0.3962623750267713	-1.320460023295486	-1.663432899465782	-0.02292661304206585	0.06756475130943616	1.025511886295357	-0.1210226435798704	-0.5683794610493449	-1.641571625227579	0.7253688025742219	3.453290392119122	-0.3268226326122664	-0.005969158527155573	0.4872346406113618	0.4135379842985937	0.1799814207616571	0.2609845818585927	-0.3685074681786571	-0.01241837690419062	0.001292109446270953	0.01447993059077748	0.003376026559095355	0.06414825553859513	-0.01328818054533886	-0.01298449908780164
0.082	0.5168136829020288	0.4420591144908434	0.999989013271586	0.8850164671699561	0.0200058855359781	0.1294981627674906	0.02000681205022903	0.1615452424381466	0.02003832145974814	0.05192724076655165	0.02341283982874725	0.08573514477209121	0.2501585310667987	0.2595908107902149	0.2752369808538505	0.2827739050210691	0.02000126907446014	0.03865847235393285	0.02000204611718875	0.05392232620480464	0.02001678819122649	0.7983592605734859	0.02000345521121431	0.1594579874065495	0.0200094268833241	0.6559853547298089	0.02003606864735026	0.3095184607257639	0.02030307754667152	0.6067949631709666	0.02000568281620213	0.2057232491534511	0.02000465079765579	0.1830049802813343	0.02005937856689695	0.1710186289080401	0.0884604343518291	0.07894687413363115	0.8675761093490177	0.779877255571747	0.7800971761199388	0.6778303687016713	0.02000551283591569	0.2900660384433447	0.02000419291572898	0.8090079612772477	0.1132324099146408	0.1363420838132239	0.021747414462304	0.05407029722826802	0.3604747924301689	0.3608087588360359	0.2489918659721565	0.1685064817034881	0.2016067175881873	0.03841942127098603	0.3316756103950369	0.08860144245162237	0.6018237617820388	0.2987293733076166	0.02032829333922927	0.021179509227507	0.02036162161199205	0.01771148482057777	0.0228775409934106	0.01923991870790258	0.02294120007292859	0.037671434231713	0.1228924499312403	0.0820106459102834	0.02017652920162342	0.009860932005500922	0.02065927660173967	0.02213084367659117	-0.05201302145546677	-0.6656850580530179	-0.2931485374766959	-0.4821745108606164	0	0	0.3078384104848458	0.08320134468686149	0.004655693375364529	0.03716733189482862	-0.005752585725108032	-0.06756867007941419	1.349110589818399	0.4693112710807704	-0.2612155449686512	0.4441571436345322	0.007716003852323921	0.3963444143045179	-1.99580548886803	0.5914599450711076	-0.1330351610595524	0.2461536894457921	0.1525263393773049	0.1146086253047101	2.613363350015077	-0.3577271792959729	0.1182061587696069	0.2016004976302791	0.1178580382205708	0.150332117415382	-0.1025442561869905	-0.1510001802469019	0	0	0	0	0.5558955745985158	0.9999933280840793	0.02000432705409899	0.02000503842950232	0.02002693537970688	0.02599130199028176	0.2478858409312039	0.2436304761279932	0.02000091011686193	0.02000146347802141	0.02001236671573133	0.02000253996532713	0.02000684405561571	0.0200243536014517	0.02015082345748679	0.02000408511407858	0.02000335158710091	0.02004456767045288	0.08529166735903551	0.8387852773419564	0.7102146984899379	0.02000403273443587	0.02000310522738265	0.1039428738743711	0.02082309789493359	0.3729443596876239	0.2568938793136354	0.2207828092087941	0.3510353820980343	0.5930348292669185	0.02025171449887313	0.02025343083398136	0.02223003694265104	0.02246090424545368	0.1179852396951983	0.02012116591460605	0.0205231859083457	-0.6299054898728577	-0.8661053509661869	2.081231307898829	-0.08175971445386522	-1.266815184356711	-0.8614027201254958	8.606049615235916	2.579243170290683	-3.822812203738076	0.2773187761124228	0.6041374274038241	0.07944821592913016	-1.184434415721325	-1.507626766611716	0.5914688555614689	0.7318970250540565	-0.3367184273865044	-0.1794487989827178	1.495292615556048	-0.2132278427514741	0.1200609978079587	0.2593744479058371	0.01915569691497509	0.173407852048506	-0.1837271885258744	-1.15856229389222	0.05229436406634966	0.1067549464458202	2.904308742986458	0.9627024819353747	-0.4202680924480385	-1.278659569074174	-1.620097420465372	-0.02325865238713428	0.06467308582775579	1.023636260050462	-0.1258996415583085	-0.5632843711276705	-1.63445458919055	0.7178809932225797	3.441534283451645	-0.3513315549135297	-0.004333509967798263	0.4692198420537123	0.403637211447758	0.1779001784078516	0.2625835645447993	-0.3516856218394524	-0.01259901385838188	0.001253837705937793	0.01389567714369928	0.002760420357260331	0.04745602378761031	-0.01288460651319428	-0.01292213376957473
0.08400000000000001	0.519900323309467	0.4450648278204065	0.9999891686666843	0.884585460207907	0.02000586964538093	0.1297332908672803	0.02000679905184246	0.1620572410052724	0.02003798169726041	0.05196452285113498	0.02388683717362572	0.08609710783157594	0.2499613299787913	0.2592327331331644	0.2723772189843253	0.2804788813470869	0.0200012616735708	0.03876328500065115	0.02000203317183039	0.05413668284285076	0.02001674614555836	0.8041454419024648	0.02000344591284386	0.1613949340564556	0.02000938547068907	0.6551209599099058	0.02003557208694283	0.3069980703837805	0.02028933003471181	0.6035902602926944	0.02000565033019163	0.2056757594094221	0.02000462580925359	0.1831318851952011	0.02005939168008807	0.1730642966676168	0.08812941182588221	0.07869640902757673	0.8655067076723367	0.7787564478255624	0.7750597568166087	0.6745725893987599	0.02000549388106507	0.2914942895584687	0.0200041858441652	0.8158759936394707	0.1121871570787404	0.1356178103023196	0.02165660422026675	0.05406204170150253	0.3614952840305894	0.3617275391492575	0.2496592220076997	0.1693022000904509	0.2034918160483777	0.03877209870532992	0.3333392539572766	0.08912587417237444	0.6011382361668617	0.2980413792228039	0.0203292154533616	0.02115413474722849	0.02035821794366073	0.01771394101198869	0.02286895443704324	0.0192668763937722	0.0229635296757447	0.03767637647153565	0.1222894096771467	0.08208619814680654	0.0201745183558036	0.009835577212377022	0.02066430894713323	0.02210511631381494	-0.05334203162711113	-0.6632979263502957	-0.2941069984404241	-0.4761918131296027	0	0	0.3080059065506073	0.08430503769709527	0.00472882690671545	0.03597180435143935	-0.005887883054989455	-0.06773078311414223	1.350044756259328	0.4646621814441491	-0.2603361141680068	0.4354371758412648	0.008506684858451557	0.3943513781983987	-1.994621301791253	0.5927878642834153	-0.1325503507779436	0.2387283814342551	0.1527378703381058	0.09666137554350328	2.612643906608028	-0.3616723646619885	0.1186220999462264	0.2143538249110193	0.1181525094811132	0.1439808093775371	-0.102840781468712	-0.1455441264984606	0	0	0	0	0.5602190184894242	0.9999868635907184	0.02000864073598551	0.02001006489903388	0.02005336601909568	0.02911399528320311	0.2481043821289597	0.2413274446531702	0.02000181880339677	0.02000291712913849	0.02002467616943328	0.02000507477069775	0.02001364570146131	0.02004812207676237	0.02029009940140449	0.02000813648331752	0.02000667909871884	0.02008925207006399	0.08604084467727419	0.8375448475237695	0.7074148236393071	0.02000804362819226	0.02000620822614669	0.1030740067049366	0.02151369283300845	0.3730731642482406	0.2560579090898437	0.2223693925690139	0.3523640111456082	0.591812172730516	0.02050295144084154	0.02050062903027116	0.02399661339177708	0.02442246854905509	0.1165022787628983	0.02024069277512128	0.02104623367586463	-0.6301882700635713	-0.8264148294921753	2.087382489571219	-0.0719229225970488	-1.258245438289302	-0.7310110447429442	8.667885121078095	2.60147272182634	-3.847345113361451	0.2810222226415196	0.6149522016075344	0.06368247424550608	-1.205245503396415	-1.531507178824529	0.595291307044778	0.7389065451079955	-0.3487670722683742	-0.1792603528866414	1.51388302435299	-0.217594114668132	0.1150430444575129	0.2526109557487897	0.01808951849841212	0.1918638108893425	-0.1745707513544784	-1.136383060188288	0.05252738917567749	0.1076192638199534	2.881760861479717	0.9742602650446548	-0.4440973109722194	-1.242705104520527	-1.586174161075243	-0.02435917162388686	0.06232190957764256	1.022085672670435	-0.1233232294879836	-0.5573901938270458	-1.622522145834378	0.7103655095074864	3.425842059568723	-0.3723622517459539	-0.004166847875541259	0.4492315567024104	0.3917501228986766	0.1745689199124499	0.2613812780025401	-0.3365974004678499	-0.01277462954164298	0.00119971125285434	0.01301212573177601	0.002189220527372718	0.02756269687531988	-0.01246801743663739	-0.01279432111771421
0.08599999999999999	0.5230863242647162	0.4481100047085025	0.9999893179210879	0.8841469332150294	0.020005854875984	0.1299582708117726	0.02000678683702966	0.1625556813919873	0.02003766463608913	0.05199955317938772	0.02438820216783311	0.08648023684536935	0.2497739854127148	0.2588914171808282	0.269552608795035	0.2782285856606146	0.02000125475408855	0.03886862474750471	0.02000202107812716	0.05435284883419875	0.0200167068678112	0.8098831456271927	0.02000343721011034	0.1633551176095781	0.02000934724676498	0.6542100686005385	0.02003511647012565	0.3045435729446638	0.0202768952577226	0.6004485966341617	0.0200056202939659	0.2056251988067235	0.02000460266467067	0.1832526127006675	0.02005940829925414	0.1751074214737806	0.08780002235109977	0.0784436238773062	0.8635287058280054	0.7776484224001363	0.7702265967851688	0.6713438961673123	0.02000547605925497	0.2929075755578525	0.02000417921246305	0.8227084273405105	0.1111442055771644	0.1348557576419755	0.02157272131909433	0.05405626928656661	0.3624399503956846	0.3626046575056156	0.2501677367046108	0.1700722457984166	0.2053192655015096	0.03911671210004185	0.3349337261431543	0.08964513545697397	0.600395728758724	0.2973818933563618	0.02033004155068063	0.02112841214537621	0.0203550377871238	0.01771634993179596	0.02285773235861523	0.01929218692812888	0.02298405409916226	0.03768011037173275	0.1215350229736597	0.08211889531242156	0.02017271717753899	0.009811072050439381	0.02066902382336554	0.02207966032362604	-0.05466611779571134	-0.6607677970544817	-0.2950529193001577	-0.4696309946646289	0	0	0.3081756719091522	0.08547063662646791	0.00479960530161453	0.03481333570724749	-0.006023516357934068	-0.06790413796792522	1.350968454162257	0.4588366137858987	-0.2594731131721403	0.4277417020128298	0.009293455895270737	0.3924280023025548	-1.993434093876793	0.5944810502000398	-0.1320799738281304	0.2317134354811669	0.1529119308374595	0.07713323264815521	2.611916844741445	-0.3653412991671854	0.1190636183488345	0.2271735868893367	0.1184333240010808	0.1366734081003751	-0.1031265133500028	-0.1402090415488546	0	0	0	0	0.5648316705833254	0.9999935344042198	0.02000430558274446	0.02000501769959637	0.02002644941280289	0.02738972174341706	0.2477222013041917	0.238899526569312	0.02000089922336167	0.02000144464020803	0.02001230560118266	0.02000252605845756	0.02000679458432555	0.02002382499497389	0.02014036498613555	0.02000404512510965	0.020003319860754	0.02004468903775663	0.0846677111550537	0.8372408813565356	0.7059659177851467	0.02000400242409101	0.02000309430954003	0.1019430239943379	0.02071716021540452	0.3731393755862427	0.2546929020384666	0.2234232543583638	0.3527619692759376	0.5901060405520404	0.02025222821068341	0.02024850817788797	0.02215929539230796	0.02248001985016927	0.1139285322486571	0.02012005158364649	0.02053058101277946	-0.6316721633483811	-0.7822205658267396	2.09071294702906	-0.05882874054993908	-1.240547676695699	-0.5922261434160971	8.732296610971083	2.622671680682518	-3.869922427546747	0.2866602353199763	0.6243646713039562	0.04648267010691793	-1.224116145721846	-1.554530792887335	0.6013787642371125	0.7451015227111969	-0.3602461443541631	-0.1798873412729383	1.534366813943832	-0.2206994558731746	0.1099188681690291	0.2458255622296061	0.01690298754562281	0.192763984324761	-0.1669931440391403	-1.113803955545182	0.05282212336746871	0.1085623089233322	2.85574110951508	0.9859454506838102	-0.4666255671052576	-1.212812593823597	-1.557079228987374	-0.02633458152433777	0.0584931033882778	1.021141526479945	-0.1282800072223544	-0.5504236892469149	-1.605216971494285	0.7029328965304145	3.405902321526447	-0.3886258551342692	-0.001754556000989534	0.4276809989857055	0.3780077440170305	0.1698282217380252	0.2574751341860726	-0.3231459763946835	-0.01294637220104044	0.001208686798488288	0.01226991958536123	0.001557466175464475	0.004694336127526568	-0.0120368526475718	-0.01265456299290761
0.08799999999999999	0.5264034180892608	0.4512145868769848	0.9999894704056077	0.8837035960737596	0.02000583939266782	0.1301728942124936	0.02000677360193208	0.1630405277792453	0.02003732813518421	0.05203198351248271	0.02491566017477218	0.08687415889455778	0.2495937590409195	0.2585637687847779	0.2667656281494337	0.2760241002078613	0.02000124736334787	0.03897461255687939	0.02000200819349075	0.05457099440412529	0.02001666527177412	0.8155675993255932	0.02000342795773557	0.1653388045096145	0.02000930785386171	0.6532551313666443	0.02003465807569568	0.3021427389715763	0.02026484561239609	0.5973555844506253	0.02000558930656111	0.205569888481526	0.02000457864299119	0.1833662076387522	0.02005944029156511	0.1771492723454829	0.08747353692855275	0.07818801665292803	0.8616544158621028	0.7765555992379832	0.7656250814976852	0.6681555379692588	0.0200054567366164	0.2943060707712068	0.02000417215836461	0.8294968456457978	0.1101305332060817	0.1340675650956381	0.02148834046715892	0.05405442752173612	0.3633107176222196	0.3634374399425205	0.2505211122337861	0.170813079702319	0.207074585049767	0.03945054658003619	0.3364407548412117	0.09015415521947506	0.5995873803332543	0.2967477652755436	0.02033084795560973	0.02110235565886267	0.02035168474389174	0.01771877367215895	0.02284094871568036	0.01931584211595547	0.0230036269992357	0.03768265748226043	0.12063416373574	0.08210321496086796	0.02017104674407522	0.009787430969200463	0.02067406088642465	0.02205452648615643	-0.05598503483831166	-0.6581357390020451	-0.2959851235721267	-0.4624719320472226	0	0	0.3083478303240202	0.08669807193599326	0.004868109463769835	0.03369868186610984	-0.006159505000681085	-0.06808557531764467	1.351879294812639	0.4517992912924814	-0.2586244084448068	0.4211544269729616	0.0100764162708885	0.3905336029995989	-1.992243133314211	0.5965406225824087	-0.1316232529666613	0.2250644081879053	0.1530453312623812	0.0559972632843276	2.611182742664003	-0.3687083886498715	0.1195308222148983	0.2400352522590782	0.1186985586990294	0.1283994776025917	-0.1034017071549523	-0.1350082184932903	0	0	0	0	0.5702006544304254	0.9999872534238207	0.02000860001384472	0.0200100244869856	0.02005242733928909	0.03054223392797632	0.247889473027066	0.2367107506872207	0.02000179758248621	0.02000288055225483	0.02002456129683821	0.02000504875538199	0.02001355094127841	0.02004716730322053	0.02027126617009468	0.02000806151082194	0.0200066190701307	0.02008952615144648	0.08543666231416196	0.8365338777340944	0.70435189193463	0.02000798447472443	0.02000618834609788	0.1015660912318646	0.02133815800057191	0.3731608294556287	0.2536141021100497	0.2245751524274303	0.3534939773843424	0.5885232065846273	0.02050429562629649	0.02049155628703313	0.02388643916619829	0.02444865415269965	0.1122332893961953	0.02023913865031424	0.02106072641965772	-0.6344035731672628	-0.7349595835379173	2.091959988216819	-0.04263837727995054	-1.213732880678573	-0.4457001684416718	8.797883928179161	2.643189893084906	-3.890961953741528	0.2928928318494856	0.6325955944570227	0.02864185549061883	-1.24216880227407	-1.576388560588454	0.608688018753417	0.7519577302174946	-0.3714830193823164	-0.1803847704983872	1.573288304739209	-0.2224042630601657	0.1046865006862458	0.239016956292008	0.01548952334067743	0.2026568462843741	-0.160903195068574	-1.09057282646927	0.05317545169680643	0.1095988423985055	2.828510835152497	0.997763611958448	-0.4881432354990726	-1.189041638491276	-1.537522686078857	-0.02910889412285175	0.05518934219599242	1.020811738208964	-0.1261453035956344	-0.5421879305541576	-1.582187112440227	0.6955747234780599	3.381826663816348	-0.3985021377391912	-0.0002361977701194692	0.4048956372492111	0.3625383188353204	0.1637900051948478	0.2511397559041026	-0.3112396148438925	-0.01310851420291539	0.001214531808586511	0.01135677920168617	0.001002430857949158	-0.02081482029329869	-0.01160393673791579	-0.01247216839842465
0.09000000000000001	0.529883705781228	0.4544039784808255	0.9999896164095332	0.8832583593605089	0.02000582504914069	0.1303769777821608	0.02000676119949439	0.1635117800922695	0.02003701568842574	0.05206145759440127	0.02546559963499443	0.08728064299337021	0.2494156943745929	0.2582466851359063	0.264017284327655	0.2738667319607826	0.02000124048265736	0.03908137045100955	0.02000199620988378	0.0547913039579421	0.02001662671995599	0.8211949076436589	0.02000341939157726	0.1673462849328088	0.02000927151765172	0.6522594311328443	0.02003424052164617	0.2997832133927701	0.02025398183683776	0.5942963534961222	0.02000556079649361	0.2055081488480712	0.02000455648841296	0.1834717769131743	0.020059474480318	0.1791913062698838	0.08714929654720681	0.0779298512052249	0.8599004614171241	0.7754807535442992	0.7612954456314037	0.665019592739658	0.02000543866756862	0.2956900134707262	0.02000416564185206	0.8362327201979665	0.1091584865300148	0.1332660859623763	0.02141144226068926	0.05405729951745247	0.3641069575383699	0.3642235412217687	0.2507229785770526	0.1715213335156709	0.208742067679498	0.03977089462868299	0.3378414714585769	0.09064814485811235	0.5987050676989929	0.2961359647215404	0.0203315911352605	0.02107598015860826	0.02034858254210019	0.01772127177366674	0.02282258094418688	0.01933793871165979	0.02302167467179396	0.03768406699727919	0.1195858534393923	0.08203395611409257	0.02016957205969053	0.009764658052828407	0.02067877910110078	0.0220297498963924	-0.0572986208656739	-0.6554438730182993	-0.2969023952582117	-0.4546952425008242	0	0	0.3085225052943745	0.08798714973137492	0.004934433615611523	0.03263439910146969	-0.006295861779764887	-0.06827168581213935	1.352774821849273	0.4435178513859132	-0.2577877042703501	0.4157537402100447	0.01085557993753833	0.3886235257900563	-1.99104768696125	0.598966809155269	-0.1311795055472028	0.2187311780474015	0.1531348335720627	0.0332320118761557	2.610442228854175	-0.3717490170048855	0.120023771358507	0.252914944827804	0.118946272376903	0.119151337849023	-0.103666644224596	-0.1299543764431662	0	0	0	0	0.5759399916710193	0.9999937177953234	0.02000428590138148	0.02000499755541084	0.02002600322164979	0.0288019581925921	0.2474213992822493	0.2343736946317335	0.02000088899601732	0.02000142709056642	0.02001225210865348	0.02000251430979782	0.02000674819734252	0.02002340627618196	0.02013202098998721	0.02000401024721883	0.02000329157123936	0.02004483627775472	0.08406208816032065	0.8369004269791694	0.704494458842951	0.02000397381433736	0.02000308567267125	0.1006976327263296	0.02064025626200088	0.3730555556970411	0.2520103440024962	0.2251475041654364	0.3532565562897728	0.5864658075043033	0.02025310410629468	0.02024430107004652	0.02208620405009013	0.02249744266076903	0.1093572152746133	0.02011964594246526	0.02053810936449068	-0.6384181818902342	-0.6863194767433176	2.092551440663913	-0.02352716042394115	-1.177875055008659	-0.2921159177285375	8.86309173781023	2.663681149347519	-3.911498300851995	0.2980669679198382	0.6402734061031615	0.01155482184948686	-1.260631430261303	-1.597618309997091	0.6155498368666544	0.760657195767887	-0.3827434558584752	-0.179832076047357	1.618566449055395	-0.222547772093747	0.09938525718345215	0.2322402763765952	0.01394634076020448	0.2038447725636023	-0.1564072746123518	-1.066709265275801	0.05359253493982256	0.1107258848191393	2.798558348084955	1.009744691460072	-0.5072384678338893	-1.171532661742804	-1.523290228332865	-0.03276649456851775	0.05046640053908012	1.021371664328848	-0.1309524209496065	-0.5323688252065306	-1.552549848986556	0.6883959041408955	3.353327239158812	-0.4020855152994855	0.002976552831810738	0.3810344066343617	0.3454607046148102	0.1563632140007717	0.2424764575101752	-0.3007906338820698	-0.01326490960339044	0.00128415895150686	0.0107105262540728	0.0004205750603966157	-0.04886500516511305	-0.01117257993670861	-0.01230199478847784
0.09200000000000001	0.5335573811250247	0.4576987052730223	0.9999897643050717	0.882814543697772	0.02000581011547234	0.1305703879940371	0.02000674781814128	0.163969508563329	0.02003668894977087	0.05208761600425277	0.02603088368234371	0.08768960806495438	0.2492387986502621	0.2579372324030916	0.2613078342921483	0.2717576077680929	0.02000123321914092	0.03918902306666455	0.0200019836036193	0.05501395863700517	0.02001658676173613	0.8267608761786199	0.02000341056909955	0.1693778947963517	0.02000923401708989	0.6512274516171763	0.02003383010836474	0.2974524134388937	0.02024355691539009	0.591256095697659	0.02000553180435822	0.2054382794823058	0.0200045337661553	0.1835684191141607	0.02005952433341754	0.1812353569153461	0.08682821543946065	0.07766847786176116	0.8582809359957686	0.7744272796888499	0.7572768707390443	0.6619501716460079	0.02000541936860574	0.2970597661001683	0.02000415901375062	0.8429072720056592	0.1082293938455187	0.1324627889553327	0.02133583734399046	0.05406580717044476	0.3648264500302634	0.3649608926275995	0.2507751247581083	0.1721939033611713	0.210309244906098	0.04007522011823455	0.3391181060614208	0.09112256734862378	0.5977413554037212	0.2955436839611242	0.0203323662843533	0.02104930432624156	0.02034537270033306	0.01772391266497421	0.02279869105360285	0.01935856705997751	0.02303891052740738	0.03768439374610035	0.1183875519062951	0.08190607102547538	0.02016828580874461	0.00974272624824335	0.02068387708122403	0.02200532821331103	-0.05860679893477138	-0.6527349210592786	-0.2978034803998126	-0.4462823709497996	0	0	0.3086998198147245	0.0893375618486956	0.00499868484242387	0.03162677897818401	-0.006432592434642324	-0.06845882544146019	1.353652517152266	0.4339629149718398	-0.2569605541105366	0.4116118863698476	0.01163086771575496	0.3866493468828147	-1.989847022001644	0.6017590924266201	-0.130748154584154	0.2126582930755246	0.1531771625931319	0.008821893938463313	2.609695979898975	-0.3744397381943987	0.1205424786044972	0.2657895831612574	0.1191745112396105	0.1089240753399203	-0.1039216307311068	-0.1250596193166132	0	0	0	0	0.5824660162689882	0.9999875989128013	0.02000856208236503	0.02000998434771618	0.02005157853310397	0.03190019052944418	0.2475601058424825	0.2322635373055048	0.02000177782439161	0.02000284683148842	0.02002446216071008	0.02000502760791859	0.02001346002905373	0.0200464440333481	0.02025641634609108	0.02000799693902749	0.02000656586839891	0.02008983993665393	0.08484718904454257	0.8368426512229049	0.7045284328185011	0.02000792907048679	0.02000617356503808	0.1004483043797757	0.02120473538414451	0.3728747722343382	0.2506708372533638	0.2258386053342469	0.3533358072402225	0.5845299776825962	0.02050628374995532	0.02048366241151166	0.02376257247244241	0.02447207003548133	0.10733438414659	0.02023914157875092	0.02107612936462475	-0.6437143261928303	-0.6363063283140393	2.094266718766318	-0.001693632334963366	-1.133172230229087	-0.132203370919299	8.928086394744819	2.684937688707729	-3.933107842707628	0.3021730388929835	0.6485134361459783	-0.00329960252271815	-1.279094637608969	-1.618103300864052	0.6201551063072901	0.7687276088605127	-0.3933370820320864	-0.179486107889239	1.678623493095316	-0.2209832125462642	0.09401314289518797	0.2254931143272489	0.01217385127359731	0.20513781905611	-0.1532722790115569	-1.042328772080252	0.05407017322164565	0.111943967644765	2.767171052047699	1.021893052307038	-0.5244225173671798	-1.160316013561368	-1.518549530038986	-0.03723862643334586	0.0462622687603448	1.022828459270362	-0.1293531993562387	-0.5208160923195259	-1.515662976489896	0.6813846534006668	3.320503919340319	-0.4003200115210488	0.005399459505841939	0.3561457638318452	0.3268543509838643	0.147767446099602	0.2315726077782783	-0.2917198212568825	-0.01340884631519568	0.001357321608279111	0.009888531815077782	-8.033533965019958e-05	-0.07944106213511196	-0.0107628249509169	-0.01211726171575937
0.09400000000000001	0.5374573158527189	0.4611241239620386	0.9999899055470796	0.8823756798763517	0.02000579636920723	0.1307530163083235	0.02000673535796697	0.1644138152559766	0.02003638659733238	0.05211009096628917	0.02661452639982605	0.08810288289108446	0.2490601239584876	0.2576326940852752	0.2586349700097663	0.2696973751025961	0.02000122647756335	0.03929769466799306	0.02000197191881397	0.05523914235433496	0.02001654999622702	0.8322618745164652	0.02000340246965543	0.1714339901634741	0.0200091994761611	0.6501644857781517	0.02003345885855967	0.2951377136218788	0.02023418760320524	0.5882196101664999	0.02000550526669008	0.2053585943213782	0.02000451290405001	0.1836553035690199	0.02005957491958023	0.183283430407171	0.08650995251419563	0.0774043526841479	0.8568150421882226	0.7733988654577231	0.7536339734710628	0.658963022691892	0.0200054014129253	0.2984157433891079	0.02000415297795434	0.849511608165232	0.107339772479968	0.131667255376807	0.02126707895317246	0.05408029079383218	0.3654670087450039	0.3656474511242824	0.2506766567424911	0.1728277516707297	0.2117638413206064	0.04036119898236257	0.3402506609153483	0.09157283153217186	0.5966904387613009	0.2949682259555808	0.02033307806554882	0.02102234545445418	0.02034240397810743	0.01772675902334182	0.02277319013948358	0.01937782904181508	0.02305471723740814	0.03768369510458387	0.1170306255503558	0.08171430910599814	0.0201671797626547	0.009721612857675185	0.02068868605907937	0.0219812559878127	-0.05990957775771815	-0.6500517724622353	-0.2986870888455526	-0.4372156887525495	0	0	0.308879896159356	0.09074889731804546	0.005060982491067879	0.03068178538830917	-0.006569695197970608	-0.06864313326637669	1.354509806894241	0.4231081597567923	-0.256140373789774	0.4087941814203924	0.01240210003127279	0.3845591206734813	-1.988640407249396	0.6049163759187624	-0.1303287389682987	0.2067853710639904	0.1531690182095097	-0.01724241004805416	2.608944717921466	-0.3767584824399039	0.1210869115282621	0.2786370111563711	0.1193813144482772	0.09771556169003376	-0.1041669964123556	-0.120335406034385	0	0	0	0	0.5894710990398124	0.9999938796916134	0.02000426901272983	0.02000497907710131	0.02002559510344226	0.03020914726902895	0.2470324188696422	0.2299543343816275	0.02000087945846356	0.02000141089475224	0.02001220717471161	0.02000250478879278	0.02000670534792982	0.02002309380889608	0.02012552093036053	0.02000398090627345	0.02000326709171188	0.0200450031355977	0.08347563172666306	0.8380171434984602	0.707081989393417	0.02000394742760209	0.02000307966246285	0.09962696475428062	0.02057669254356109	0.3725661624025776	0.248748408029853	0.2259400323706718	0.3523668360716899	0.5821543900776245	0.02025393711595857	0.02024037765542046	0.02199641538413112	0.02251119918441229	0.1040296684600991	0.02012000419543895	0.02054627239608118	-0.6502459498859797	-0.5845708016180754	2.097789496180917	0.02265544363606812	-1.079882676636611	0.03328539815030232	8.99326535860164	2.70719442364324	-3.956417857591776	0.305655770705468	0.6577664814783233	-0.01536597989782488	-1.296863026921837	-1.637801228930353	0.6219053442767017	0.7737683417507096	-0.4025754195408269	-0.1803951309426396	1.748468544644676	-0.2175427790523915	0.08860958155888889	0.2188263819894285	0.01026293960762185	0.2070370669314107	-0.151464622892045	-1.017880779971616	0.05461150734186346	0.1132545512605446	2.733578731117945	1.034234990013884	-0.5380688437092328	-1.155439709030317	-1.519481269160217	-0.04258219096291279	0.04070908941877577	1.025438057086631	-0.133869938584551	-0.5072323058154412	-1.469833808996043	0.6746335170699714	3.283080576723997	-0.394528346494356	0.008941396357307204	0.33027602215996	0.3067505009275824	0.1380448803533952	0.2183273864222472	-0.2839402357973723	-0.01354860678960786	0.001489469268169416	0.009324210787340508	-0.0006125072812108241	-0.1127758493268393	-0.01035428430324856	-0.01195572234979712
0.09600000000000002	0.541609708701113	0.4646992728464956	0.999990047494608	0.8819457239008496	0.02000578252118633	0.130924803960943	0.02000672236647416	0.1648448653059633	0.02003607275033129	0.05212851507806252	0.02720664542562858	0.08851335657210976	0.248878137818671	0.2573305795751745	0.2559992320064127	0.2676861771019858	0.0200012194244075	0.03940750941297202	0.02000195974419539	0.05546703604834946	0.02001651282246715	0.8376941968843733	0.02000339432580635	0.1735149654572013	0.02000916426677407	0.6490770741541322	0.0200331014224211	0.2928264309804654	0.02022529100579532	0.5851719895488581	0.02000547877117388	0.2052674080925797	0.02000449187106422	0.1837316030851154	0.02005964167398733	0.1853378812418209	0.08619491820401283	0.07713660626611286	0.8555203181967119	0.7723998137975561	0.7504234110674278	0.6560774450845432	0.02000538255624523	0.2997584636945725	0.02000414712974614	0.8560365876585214	0.1064991123727885	0.1308874164513965	0.02119974553582388	0.05410100168577694	0.3660288334277663	0.3662814498734751	0.2504274511930299	0.1734199315342938	0.213095651499337	0.040626733488948	0.3412226100620956	0.09199442013692267	0.595547180208949	0.2944071148118915	0.02033378178216434	0.0209951155738134	0.02033932459780801	0.01772987227208225	0.02274093967764467	0.01939566694618625	0.02306948845520765	0.03768196691255803	0.1155138387463659	0.08145314766022917	0.02016630383465661	0.009701294236286351	0.02069390129078411	0.02195750228964291	-0.06120705166389594	-0.647437059051065	-0.2995518961901587	-0.4274785957445975	0	0	0.3090628556868456	0.09222065434977746	0.005121457461577609	0.02980499366587918	-0.006707160378078324	-0.06882055086211818	1.355344067712822	0.4109303904688971	-0.2553244560094904	0.4073582630909883	0.01316899010439524	0.3822976571449493	-1.987427114158048	0.6084371612107171	-0.1299209229532309	0.2010475402566353	0.153107088230764	-0.04496356386478408	2.608189207647297	-0.378684768906119	0.1216569944115748	0.2914361189404192	0.1195647197092684	0.08552647698572266	-0.1044030932603058	-0.1157925278389791	0	0	0	0	0.5971979977154576	0.9999879013438566	0.02000853299570575	0.020009951104347	0.02005079373855267	0.03321836049483534	0.2471294780137865	0.2279155462722954	0.0200017594605674	0.02000281578924152	0.02002438223313226	0.02000501071339248	0.02001338047539103	0.02004591790800689	0.02024508559378461	0.02000794452366466	0.02000652146724469	0.02009019441338775	0.08427073999294461	0.8387698411082077	0.7094840302668327	0.02000787904526238	0.02000616443184023	0.09959956646554964	0.02108964246484553	0.3722226347847791	0.2471032577218284	0.2261699746952068	0.3517391896738964	0.5799028596876123	0.02050758148353615	0.02047598831718963	0.02360508055189095	0.02448745924977399	0.101666374309863	0.02024053507688493	0.02109212982637613	-0.657868878656052	-0.530856091312554	2.098988503974534	0.04930043308544041	-1.018381745609852	0.2035669020194386	9.0583592985879	2.728445356288515	-3.977563615126243	0.3093987782153707	0.6653456668912249	-0.02801763426633035	-1.313702587682545	-1.656252819108891	0.625119844700483	0.7775171453988929	-0.4108247386020465	-0.1804889238597278	1.828353688536072	-0.2120753666278721	0.08317248122815558	0.2122364716664991	0.008123001010545951	0.2023366739513233	-0.1508484712959472	-0.9932941071937673	0.05521331687209322	0.1146539443294867	2.698495082110599	1.04677297891189	-0.5488683023622136	-1.156898837959918	-1.529684616521648	-0.04873969430416929	0.03567732999662963	1.029205802095388	-0.1329744397780066	-0.4914535213596228	-1.414091629722864	0.6681276699256528	3.241147253056911	-0.3846253584058374	0.01162672806319504	0.3035860163416905	0.2851859049895571	0.12732308855699	0.2028970289810575	-0.2773729594026463	-0.01367985516860384	0.001624211981094434	0.008464454348673364	-0.001109885849001851	-0.1488405884268633	-0.009968055771587249	-0.01179873438722736
0.09800000000000002	0.5460494542392025	0.4684500112597216	0.9999901826565096	0.8815288471850031	0.02000576989631404	0.1310857157507906	0.02000671037668379	0.1652628497060684	0.02003578318906468	0.05214251584595863	0.0278131690708842	0.08892126776324945	0.2486889700103391	0.2570284347298753	0.2534031763747839	0.2657245122563132	0.02000121289824597	0.03951858969765727	0.02000194849792412	0.05569781827623621	0.02001647891148116	0.8430545003215584	0.02000338692045944	0.1756212292072302	0.0200091319603756	0.6479725235784055	0.02003278083782177	0.2905059407087894	0.02021732357347288	0.5820980663220074	0.02000545467677019	0.2051630653577142	0.02000447267540922	0.1837965689795563	0.02005970760693658	0.1874012094242024	0.0858831921019277	0.07686593337082627	0.8544189625090494	0.7714347428211412	0.7477160042628178	0.653314393709538	0.02000536510716548	0.3010884817280394	0.02000414190449978	0.8624729452750711	0.1057265043275466	0.1301322549834088	0.02113888533832596	0.05412800756513526	0.3665161006568003	0.3668614917261374	0.2500315733189946	0.1739675849473822	0.2142923994315781	0.04086967361197892	0.3420214579699399	0.09238320848142974	0.5943074463949463	0.2938579812487943	0.02033442396585244	0.02096762703190354	0.02033648813601768	0.0177333134135871	0.02270786182916	0.01941213985766226	0.02308287322087149	0.03767921945947078	0.1138431918460473	0.08111728865909201	0.02016557920888996	0.009681715158989251	0.02069877112706616	0.02193400435245771	-0.06249939961187067	-0.644932735894561	-0.3003965459459633	-0.4170556192570561	0	0	0.3092488186722521	0.09375225228986489	0.0051802513641113	0.02900153302401014	-0.006844969988432793	-0.06898684384024388	1.356152633035611	0.3974095966566923	-0.2545099865105921	0.4073533853898476	0.01393113780876089	0.3798068317465582	-1.986206417412539	0.6123197334086964	-0.1295245045827654	0.1953759331301668	0.1529880621394109	-0.07433719347310677	2.607430252979578	-0.3801999206784344	0.1222526104574605	0.3041669472093642	0.1197227689227197	0.07236033763976629	-0.1046302941678435	-0.1114410928162347	0	0	0	0	0.6056420554857971	0.999994018265996	0.02000425594322228	0.020004963348508	0.02002522427475613	0.03159477435707402	0.2465118712568817	0.2257344580379588	0.02000087066047016	0.02000139615336878	0.02001217194984989	0.02000249768189616	0.02000666751362103	0.02002288749615915	0.02012066013530985	0.02000395768949416	0.02000324701824426	0.0200451826830344	0.08290814296682407	0.8409022221076026	0.7148293994258071	0.02000392380846522	0.02000307667989077	0.09923223570219959	0.02052768274371737	0.3718592550657767	0.2449759688707638	0.2257556477980778	0.3501428003972439	0.5772320971556942	0.02025462628525626	0.02023687973061851	0.02189964920439906	0.02252015423771968	0.0981912859193189	0.02012094387709695	0.02055365793057739	-0.6664811721076496	-0.4749782961108373	2.094468513749942	0.07801710182949229	-0.9491010656766897	0.3778433521958049	9.123127639941027	2.746936663982674	-3.993365977824514	0.3141174174668783	0.6690355920340824	-0.04405329356571056	-1.329461579056689	-1.672477581535649	0.6332738535860423	0.782129581913575	-0.4185704244664845	-0.1780848019254868	1.923369273764503	-0.2044094645355937	0.07773969764597706	0.2057672814729945	0.005840234240461454	0.2035492392199854	-0.1515045515821543	-0.9682523324252627	0.05587668136753472	0.1161422584365047	2.661562623729357	1.059526676557846	-0.5550510596099676	-1.16462909138787	-1.545717348636244	-0.05573571457976631	0.02937727441234762	1.034352834723054	-0.136999281309422	-0.4731935781421265	-1.347023263543627	0.6619405732697459	3.194426228032084	-0.3695195308164256	0.01529301327516013	0.276435457125937	0.2622594252973773	0.1154558349790806	0.1856216510891791	-0.2719380433309681	-0.01380702641855754	0.001819317695320724	0.0079808840723396	-0.001631973023199152	-0.1873442116120657	-0.00961677705564307	-0.01170577247818086
0.1	0.5508017664868681	0.4723966881378521	0.9999903171897554	0.8811296535814392	0.02000575734629579	0.131235764307633	0.02000669795561313	0.1656680118439932	0.02003548627093191	0.05215172588444399	0.0284196211649504	0.0893194524171162	0.2484898478318182	0.2567237286585302	0.2508499021537337	0.2638136413964995	0.02000120613010866	0.03963105499265963	0.02000193690640088	0.05593166098161241	0.02001644539408341	0.8483394644539102	0.02000337973409963	0.1777532157851962	0.02000909909649524	0.6468593947707103	0.02003248263833463	0.2881637639842268	0.02020985083739896	0.5789832052010843	0.02000543106651093	0.2050439345381871	0.02000445362201172	0.1838494670226373	0.02005978786346463	0.1894762143984613	0.08557479987873461	0.07659140583767189	0.8535290530559148	0.7705087349926399	0.7455653024514309	0.6506970979573236	0.02000534703444352	0.3024064268265653	0.02000413716777199	0.8688111560288069	0.1050436778610312	0.1294134046431923	0.02108072269746883	0.05416182918679775	0.3669337227161619	0.3673871101852003	0.2494945061011708	0.1744681369042775	0.2153444300345944	0.0410879120308849	0.3426368865316372	0.09273582808353208	0.5929672745513134	0.2933186528800222	0.02033508556513892	0.02093989410943	0.02033362203558113	0.0177371590955498	0.02266939439361826	0.0194274801902556	0.02309523423528716	0.03767546139732539	0.112030470204001	0.08070246761817379	0.02016510180622308	0.009662804105943263	0.02070383872111414	0.02191065292100939	-0.06378688347474298	-0.6425796636997939	-0.3012196518824276	-0.405932509499116	0	0	0.3094379041592396	0.09534304296601046	0.005237515578675428	0.02827603180382844	-0.006983097414651801	-0.06913762411906541	1.356932799490618	0.3825289960133598	-0.2536940614287717	0.4088197475852578	0.0146880240876809	0.3770259191484606	-1.984977595198971	0.6165623493206706	-0.1291394232302723	0.1896982184919037	0.1528086454909224	-0.1053515145853568	2.606668693211537	-0.3812872724750644	0.1228736041734264	0.3168107777157171	0.1198535138808449	0.05822352654454582	-0.1048489915514796	-0.1072905143436619	0	0	0	0	0.6146858309661741	0.9999881538938699	0.02000850891834223	0.0200099203688005	0.020050099346755	0.03444720959936832	0.2465297184131643	0.2238363899478079	0.02000174261784964	0.02000278788851811	0.02002432057537363	0.02000499933293472	0.02001330712923305	0.02004562739048325	0.02023690265162501	0.02000790391842186	0.02000648530412683	0.02009055068692359	0.08370907053402961	0.8425684717037252	0.7197947958679928	0.02000783437789414	0.02000616163364193	0.09973094146318229	0.02101031114733812	0.3714835697064028	0.2431594999587666	0.2254893148615373	0.3489047554864372	0.574680888434835	0.02050917074203347	0.020469848929556	0.02345386249549792	0.024498171465299	0.09574807723755721	0.02024295955900655	0.0211049813334312	-0.6760635582395407	-0.4171713908114304	2.088639826702012	0.1085720229904824	-0.8725812059635644	0.5553020801691062	9.187877884852986	2.764682643663172	-4.007736043765586	0.3193278298584115	0.6716316237397353	-0.05986950854978194	-1.343691119711507	-1.687213216683157	0.6419742618096771	0.7872038810929776	-0.4255967344170641	-0.1762721865116886	2.024292153440617	-0.1943922543452008	0.07230924822291222	0.1994142094863589	0.003332271599805452	0.1926101366784007	-0.1534096973418915	-0.9425001213347394	0.05659832718918403	0.117714421818925	2.623155777277408	1.072495806849102	-0.5574465343306351	-1.178585290846461	-1.570622510594108	-0.06352777896565956	0.02360947863682273	1.04088259397295	-0.1368290776457704	-0.4523903734460509	-1.268336006932196	0.6560547349845544	3.143000390242963	-0.3483142306346918	0.01844247036736876	0.2491626227423089	0.2380844487965499	0.1026213844320415	0.1667282865763282	-0.2675677650774493	-0.01392423573227679	0.002028752438957558	0.007331875466000803	-0.002120494907151342	-0.2278026282079326	-0.009300031520473109	-0.01165222865032928
0.102	0.5559029445928199	0.4765654242640288	0.9999904448712791	0.8807529643212141	0.02000574592397762	0.1313749839472583	0.02000668647442721	0.1660606139436101	0.02003521372568154	0.05215577357317792	0.02903372313555417	0.08970614109536314	0.2482772941612872	0.2564139114092911	0.2483387807501936	0.2619547585839723	0.02000119988953312	0.03974502148796182	0.02000192624449532	0.056168730084081	0.02001641506028903	0.8535459866194018	0.02000337330146863	0.1799113644715319	0.02000906889929365	0.6457469545303257	0.02003221922122535	0.2857875958263493	0.02020318801667312	0.5758126738070523	0.02000540973621511	0.2049084295363814	0.02000443631855236	0.1838896482504006	0.02005986519780526	0.1915658064292987	0.08527028260543301	0.07631396900818038	0.8528710233985558	0.7696269714956649	0.7440890729948366	0.6482508833824169	0.0200053303867459	0.3037129446118274	0.02000413305802919	0.8750415516904085	0.1044746214754886	0.1287440067128681	0.02102864174757394	0.05420262440685854	0.3672872562947377	0.3678583199754608	0.2488222572988077	0.174919175499085	0.2162396235086275	0.04127932193837058	0.3430570507522671	0.09304906746429455	0.5915243364988382	0.2927870536256764	0.0203357050626144	0.02091195331450348	0.02033100720599314	0.01774148163557479	0.02263140250046501	0.01944198392965592	0.02310650139416935	0.03767073645240509	0.1100785525002103	0.08020484423439253	0.02016475339284643	0.009644478388388318	0.0207085705891089	0.02188732712175803	-0.06506984537491707	-0.6404171901703301	-0.302019800572107	-0.3940963287931903	0	0	0.3096302298365045	0.09699232048943884	0.00529341019528409	0.02763256673601851	-0.007121507132512033	-0.06926837206052994	1.357681833386387	0.366275052539813	-0.2528737061210551	0.4117878694764928	0.015439006158989	0.373891957225501	-1.983739929050286	0.621163424518835	-0.1287657658750253	0.1839391805273893	0.1525655751409478	-0.1379869767435824	2.605905398785792	-0.3819323570566062	0.1235197839356746	0.3293502042920922	0.1199550220366177	0.04312532477864461	-0.1050595959521032	-0.1033495026566719	0	0	0	0	0.6247245411855438	0.9999941319634811	0.02000424501129962	0.02000494841658157	0.02002490444050336	0.03289597042732708	0.2458194508984818	0.2217174461344984	0.0200008627430338	0.02000138318882111	0.02001214619361567	0.02000249376591507	0.02000663184938196	0.02002280804744747	0.0201172895125261	0.02000394045751724	0.02000323101064487	0.02004535535885834	0.0823618221475516	0.8456932043395567	0.7295683786662618	0.02000390306622076	0.02000307717308494	0.09994482834936523	0.02049575898727706	0.3711088312487705	0.2408837681550117	0.2245221069632173	0.3466443572460898	0.5717493565058388	0.02025556986371982	0.02023414487238547	0.02181027138836096	0.0225283388111852	0.09207051200319888	0.02012255601301928	0.02056089523385982	-0.6865401617186928	-0.3579907287957644	2.086300372816509	0.1407274151976542	-0.7894142196166553	0.735123349159447	9.25265990676972	2.783903888226172	-4.02490368477066	0.3242219522094967	0.6761253686637095	-0.07148232029862782	-1.356221352014584	-1.700972277849587	0.6463147755274173	0.7918070625474282	-0.4315428650541844	-0.1779709177984478	2.144635873195492	-0.1818509014484273	0.06691629849740388	0.1932120856586648	0.000679161096503462	0.1915666825886791	-0.1566063304392724	-0.9163898812502108	0.05737714342878875	0.1193671807412182	2.58312492359193	1.085689685543475	-0.5542097199491426	-1.198572888491535	-1.60128956761931	-0.0721039186890154	0.01666348552246034	1.048968792341059	-0.1401565991772065	-0.4289420294580921	-1.175069923327062	0.6505179273474189	3.086575214407352	-0.3200389119351781	0.0222902799056942	0.2221088950720577	0.212779084938541	0.08864142927948543	0.1462357078290792	-0.2641848633492781	-0.01401846635029971	0.002297031571892064	0.007147292086243391	-0.002595262958592529	-0.2701098343389602	-0.009032952780165955	-0.0116815344933715
0.104	0.5613750495256461	0.4809759992324716	0.999990570726772	0.8804040343933721	0.02000573477458608	0.1315034531300024	0.02000667467879472	0.1664409569687406	0.02003493846430012	0.05215429750467949	0.02963937579256058	0.09007567171155154	0.2480495432816727	0.2560965082226047	0.2458679143174385	0.2601480531112677	0.02000119350306751	0.03986059946763792	0.02000191541759519	0.0564091797049435	0.02001638601259785	0.858670998289789	0.02000336742084345	0.1820961217515977	0.02000903820516966	0.644645691835333	0.02003198774092023	0.2833655123444187	0.02019703903952222	0.5725725241938815	0.02000538935797387	0.2047550120800354	0.02000441947445724	0.1839164879103109	0.02005995397299451	0.1936731269897321	0.08496916386460751	0.07603258405163718	0.8524623796319991	0.7687946912510908	0.7434073785500204	0.6460080528426043	0.02000531343809889	0.3050087180442345	0.02000412979299847	0.8811541766586307	0.1040267686468784	0.1281374281464689	0.02097990395434206	0.05425074042726957	0.3675797122011067	0.3682757926757041	0.2480189396448075	0.1753185529997424	0.2169697227150291	0.04144188937290621	0.343269280138512	0.09331966936942013	0.5899765830021243	0.2922612999303019	0.02033637390719029	0.02088381261540457	0.02032841057552071	0.01774636019778084	0.02258886500257368	0.01945597107120826	0.02311701003874131	0.03766511709370926	0.1079909610594805	0.07962087196575536	0.02016471325105834	0.009626643227839824	0.02071372552644249	0.02186389492746656	-0.06634870429840321	-0.6384827346510725	-0.3027955540914705	-0.381535539003672	0	0	0.309825911930064	0.0986993297888954	0.005348102868772735	0.0270746152516084	-0.007260154463657385	-0.06937445804772477	1.358396977208175	0.3486374759680277	-0.252045895037511	0.4162780073722873	0.01618331337334546	0.3703401357661108	-1.982492703365544	0.6261217213348071	-0.1284037723488424	0.1780213299163889	0.15225563507572	-0.1722159223353323	2.605141266750957	-0.3821230704179195	0.1241909246665313	0.3417691910277126	0.120025382328148	0.02707794417207818	-0.105262534622817	-0.09962605845725646	0	0	0	0	0.6351498970011565	0.9999883576300507	0.02000849034879985	0.0200098924806105	0.02004951168775449	0.03555735716074971	0.2457665234914816	0.2198575586954976	0.02000172785141884	0.02000276398013712	0.02002428005321518	0.02000499511444188	0.02001323895015108	0.0200456008413635	0.02023162866274472	0.02000787617097279	0.02000645789270495	0.02009088460322972	0.08316279333272705	0.8483296963066979	0.7392476421274992	0.02000779636810021	0.02000616664601477	0.1008375741012062	0.02095864929550078	0.3706855152918472	0.2388993444228964	0.2237438080848722	0.3447057174910731	0.5689387216890516	0.02051118381766743	0.02046490285410206	0.02330612251022019	0.02450881631676065	0.08943409822319791	0.02024709321954311	0.02112109173364554	-0.6977427791171681	-0.2986961163841257	2.085961696926019	0.1742332371504867	-0.70029112980988	0.9164853983141037	9.316075120347044	2.803879237052006	-4.043155280048515	0.3279885349497899	0.6813384554963968	-0.07997272314649828	-1.3680916833409	-1.713435579829423	0.6476417065869344	0.7954579917485983	-0.436326014540294	-0.1804846612047653	2.266130995706741	-0.1666329219617973	0.06155879134163816	0.1871551350000478	-0.002191485632567549	0.1754520746198875	-0.1609956347892821	-0.8903227815121638	0.05820981156311054	0.1210949402128327	2.541645282173008	1.099104400579206	-0.5462689889387798	-1.224500614899552	-1.640240729732853	-0.08144023350591122	0.01026791078375429	1.05861112356905	-0.1407772046974655	-0.4029071210452764	-1.064951971838294	0.6453103821295345	3.02522969686347	-0.2854948667097444	0.02576327071758469	0.1954255327251876	0.1864233546465289	0.07377891148198076	0.1240908109394273	-0.2617222061059643	-0.01412413990466048	0.002584774620028211	0.006815277618016966	-0.003014908682676173	-0.3141515130638677	-0.008809474514022883	-0.01175862369044123
0.106	0.5672500859652332	0.4856504575948852	0.9999906897556446	0.8800883350415403	0.02000572480036648	0.1316212691346389	0.02000666392250768	0.1668093522482196	0.02003468668919979	0.05214693285006079	0.03024939429340965	0.0904277057214511	0.2478057104934376	0.2557692454986736	0.2434337347135778	0.2583929208210719	0.02000118764205863	0.03997789431084457	0.02000190550819753	0.05665315452795654	0.02001636011200904	0.8637115274586735	0.02000336227447336	0.1843079262362589	0.02000901017498364	0.6435667260675861	0.02003178763716021	0.2808858931009018	0.02019159017415969	0.5692488902803136	0.02000537116035959	0.2045822045401518	0.02000440432578192	0.1839294517422245	0.02006003842644541	0.1958013840291393	0.08467230741772029	0.07574830579660061	0.8523467374762151	0.7680176488388866	0.7437781422085986	0.6440080853241108	0.0200052979429258	0.3062944222111148	0.02000412714718444	0.8871389032500686	0.1036996089450955	0.1276051036524586	0.02093632916772409	0.05430615592354093	0.3678131383278481	0.3686403222902705	0.2470869589295552	0.1756641995910933	0.2175264113744894	0.04157384033582708	0.3432609280113803	0.09354427860668282	0.588323103641039	0.2917396008292613	0.02033699913215665	0.02085546073756026	0.02032604221700091	0.0177518674824508	0.02254712013395696	0.01946973414077011	0.02312656208474302	0.0376586723536781	0.1057608968315668	0.07894672451222813	0.02016478591535933	0.009609192214030352	0.02071864919535283	0.02184020589554887	-0.06762395177611136	-0.6368113825270291	-0.3035454529206628	-0.3682400903386477	0	0	0.3100250651127061	0.1004632734127525	0.005401767569987439	0.0266050117538716	-0.007398985378783371	-0.06945116277310071	1.359075456086083	0.3296091974005858	-0.2512075728537882	0.4222996304307685	0.01692004399312536	0.3663042195000615	-1.981235204499574	0.6314365404639523	-0.1280538391536077	0.1718655518974392	0.1518756729919813	-0.2080022681949963	2.604377215881378	-0.3818498032396135	0.1248867706272671	0.3540531163001205	0.1200627110781445	0.01009656054822147	-0.105458250104793	-0.0961274688097767	0	0	0	0	0.6467961838394446	0.999994220341639	0.02000423896938996	0.02000493722361758	0.02002463017424929	0.03413408744892692	0.2450057201530297	0.2177472111063256	0.0200008558961086	0.02000137221842899	0.02001213258423176	0.02000249331484706	0.02000660206074415	0.02002285093898461	0.02011531966133925	0.02000393043759673	0.02000322020841547	0.02004551861507105	0.08183483636125163	0.853193132866654	0.75765328642688	0.02000388624681477	0.02000308184106167	0.1012925366768067	0.0204718661047196	0.3702403951426596	0.2364244632089988	0.2222653966731827	0.3417268647341598	0.5657767077656829	0.02025655640206266	0.02023176254458244	0.02171797941259115	0.02253486727785666	0.08542108240031383	0.0201250714377813	0.02057046966741491	-0.7095097196501278	-0.2401493425127018	2.084869479159276	0.2088333756214103	-0.6059490082044464	1.09856397102983	9.376986307987847	2.823211509334043	-4.059642309296987	0.3303071562558793	0.6853345755796186	-0.08752218036063428	-1.380075738762046	-1.724112219639512	0.6486604451600374	0.7979159458347999	-0.4399511097330358	-0.1807535252680672	2.407910124070433	-0.1485668775051018	0.05626797266175632	0.1812671562228514	-0.005207618745922412	0.1737871006655511	-0.1664266904627549	-0.8648625191667643	0.05909288248283188	0.1228901596711677	2.498640090952934	1.112734590107239	-0.531768352480579	-1.25602838331725	-1.684642717322127	-0.09148500944158798	0.002791699350542151	1.069923346374635	-0.1433292736495265	-0.3734518974575665	-0.9304679043008663	0.6404476755986284	2.958635297016108	-0.2461189519634073	0.02958369756815375	0.1691982146003544	0.1590661358600092	0.05806545152713076	0.1002606230593054	-0.2601082001551439	-0.01422622357421738	0.002925815794773805	0.006912167301748453	-0.003425472835854041	-0.3602962641367228	-0.008650292655597563	-0.01193944903107142
0.108	0.5735453789398944	0.4906059707582076	0.9999908056618321	0.8798117650928113	0.02000571572977427	0.1317285680581172	0.02000665344126038	0.1671661336406076	0.02003443459123781	0.05213332923065665	0.03084785445580266	0.0907596407757572	0.2475446106125457	0.2554301630554696	0.2410375496394673	0.2566883909926679	0.02000118172042634	0.04009700240092647	0.02000189558647778	0.05690078145111202	0.02001633659371263	0.8686645834705666	0.02000335794014758	0.1865471981361279	0.02000898244326037	0.6425223321307205	0.02003162615959178	0.2783377597923501	0.02018667552039319	0.5658289551906444	0.02000535450518888	0.2043886012300134	0.02000439010543562	0.183928037820596	0.02006013193314363	0.1979539300973767	0.08437865829183101	0.07545995406379745	0.8525684653647262	0.7673036172360659	0.7453964138210437	0.6423043717948183	0.02000528255150381	0.3075707243100202	0.02000412571251161	0.8929852714564623	0.1034985379017663	0.1271557950399639	0.02089560899883891	0.05436880110559969	0.3679903386104978	0.3689529620651422	0.2460295687722153	0.1759541891398049	0.2179046659869679	0.0416737247793677	0.3430221415439756	0.09371968064860148	0.5865631028799168	0.2912203419087993	0.020337669227908	0.02082691377856945	0.02032369323925431	0.01775807668393931	0.02250073368682261	0.01948347724184695	0.02313529999997817	0.03765143263641633	0.1033960338195014	0.07817848561451506	0.0201652274648097	0.009592007043776836	0.02072426476685424	0.02181610096812697	-0.06889614686910622	-0.635435487758037	-0.3042680189948709	-0.3542015088753968	0	0	0.3102278024246566	0.1022833174333434	0.005454583264097718	0.02622590714585422	-0.007537936335379306	-0.06949369670379472	1.359714484201056	0.3091863236805667	-0.2503556764640829	0.4298509487677165	0.01764816272227384	0.3617169936576246	-1.979966719521094	0.6371079132279611	-0.127716522132919	0.1653917808611306	0.1514226174091452	-0.2453012081351843	2.60361418158811	-0.3811055488541864	0.1256070382759694	0.3661888047260257	0.1200651579495063	-0.007800654019067259	-0.1056471987976263	-0.09286030483878789	0	0	0	0	0.6585964946073326	0.9999885074009517	0.02000848455505015	0.02000987527622469	0.02004900306224243	0.03660861559014261	0.2448950955315686	0.2159704424783775	0.02000171517976374	0.02000274396828445	0.02002426556923208	0.02000499754181721	0.02001318756450335	0.02004580571366295	0.02022910154069851	0.02000786393702966	0.02000644213692177	0.02009119535394759	0.0826282510323946	0.8576718821735854	0.7751422302472245	0.02000776700277188	0.02000618032614736	0.1025087794555447	0.02091630897515039	0.369765203297221	0.2342604785062284	0.2210158899324171	0.3390988038756999	0.5627363222006374	0.02051313818647625	0.02046046839823916	0.02314937806497369	0.0245151413107037	0.0826340094139103	0.02025301901426674	0.02114180427995298	-0.7216863196577347	-0.1809825440846833	2.081574866907174	0.2442554017363054	-0.5072133799919687	1.280537969093835	9.436666155299232	2.841052015145505	-4.072932184131327	0.3329041647665468	0.687365606663255	-0.09553815524165964	-1.390644131016738	-1.732822802861013	0.6512425264958773	0.7994689344471171	-0.4423593161480136	-0.1799954883628551	2.547185796615381	-0.1275035188589502	0.05104171018344917	0.175541247909129	-0.008430450417994161	0.1553531190263893	-0.1728153540623733	-0.8397203197204075	0.06002305843837955	0.1247470403552717	2.454172125181699	1.12657181578715	-0.5116971580575838	-1.293014679934263	-1.736541905834286	-0.1022360037607365	-0.004109842758261357	1.082900152399221	-0.1448506824640198	-0.3398963116618257	-0.7686979826373646	0.6359083141546461	2.88687131181941	-0.2024789851940821	0.03299295650498528	0.143535693030614	0.1307663120072509	0.04171239210174055	0.07488361559537793	-0.2592820255273153	-0.01431922105115117	0.003286691438587367	0.006795309133018166	-0.003809885913291625	-0.4082429572497023	-0.008543630958067625	-0.01217451919466023
0.11	0.5802907426019486	0.4958624325808862	0.9999909147098888	0.8795804338895336	0.02000570779784157	0.1318255006577078	0.02000664401140223	0.1675116353296955	0.02003420497972094	0.0521131368437163	0.03144753072821848	0.09106983009487746	0.2472639884021988	0.2550773291889835	0.2386798989707301	0.2550338629463281	0.0200011763094852	0.04021801364881988	0.02000188655311241	0.0571521745658895	0.02001631605541051	0.8735271572350201	0.02000335429627883	0.1888143332310022	0.02000895730708407	0.6415253259796231	0.02003149242944882	0.2757105779467951	0.02018236013266311	0.5623001671902965	0.02000533987577536	0.2041728710326556	0.02000437748335061	0.1839118377899406	0.02006021954346117	0.2001341289452204	0.08408955155292522	0.07516879371887469	0.8532127225313549	0.7666622674000267	0.7485786087813849	0.6409565615452436	0.02000526859752583	0.308838255760118	0.0200041248545124	0.8986826103579608	0.1034528865368387	0.1267993050209806	0.0208593779065221	0.054438519614396	0.3681197971759819	0.3692151309505661	0.2448533643621338	0.1761867134878743	0.2180961302819548	0.04174003865986354	0.3425469634348157	0.0938430317047249	0.5846970066686942	0.29070199452287	0.02033830646610587	0.02079818229544613	0.0203215667745568	0.01776505923997984	0.02245602839881723	0.01949745492647786	0.02314317975290432	0.03764343404774671	0.1009066002579233	0.07731278460707763	0.02016575433904173	0.009574957579947595	0.02072965579454531	0.02179140304337278	-0.07016591026689954	-0.6343842868199401	-0.3049617589526996	-0.3394129790863463	0	0	0.3104342352065304	0.1041585967530778	0.005506732502002771	0.02593873292991789	-0.00767693415839844	-0.06949721870870235	1.360311271055619	0.2873680597446924	-0.249487157962047	0.4389185165023156	0.01836649927870548	0.3565107338781536	-1.97868653453374	0.6431367917808353	-0.1273925375766902	0.1585197073926433	0.1508934954228335	-0.2840589477193332	2.602853110620304	-0.3798859839087208	0.1263514191799838	0.3781645415545527	0.120030911972176	-0.02659250228433259	-0.105829849527269	-0.08983042186038365	0	0	0	0	0.6719004119599817	0.9999942777522384	0.02000423843205866	0.02000493038773374	0.02002440225998368	0.03530471518222219	0.2440502568431837	0.2139454903917268	0.02000085013234485	0.02000136332098344	0.02001213187106798	0.0200024965432611	0.02000657963793906	0.02002301975812616	0.02011469189334344	0.02000392804985363	0.02000321506216584	0.02004565946542783	0.08132562233797506	0.8655721476550748	0.8048574055095833	0.02000387379590763	0.02000309107026706	0.1037416759095399	0.02045577409241096	0.3694141003357434	0.2316912666396319	0.2190013307091994	0.3355166500577327	0.5593766917777133	0.02025778634170624	0.02022995133523344	0.02163185395945823	0.02253922415665555	0.07858996004748858	0.02012841413277739	0.02058178894432264	-0.734119889317382	-0.1200126811010191	2.075644219294236	0.2802196491208836	-0.4049498055930472	1.46158529602741	9.496348278301003	2.857024219454444	-4.082467032903803	0.3372275600384409	0.6873119535444973	-0.1045884343930185	-1.398360070078772	-1.739527571880049	0.656206251267192	0.8005027472295769	-0.4434950573158045	-0.1799640811300771	2.708395945815845	-0.103276759481069	0.04590561840806157	0.1699879583994265	-0.01179390120710815	0.1519170777177113	-0.1801846499853804	-0.8148243194073588	0.06099453284549623	0.1266533255911236	2.408142528427476	1.140591343646404	-0.4842483507376936	-1.334961903900829	-1.793330513351479	-0.1135999791651752	-0.01198960699041796	1.097581110838	-0.1464413862134085	-0.3002671524456553	-0.5729428644832345	0.6316694754678657	2.809556607539792	-0.1529122826343705	0.03669783826732549	0.1188443500776459	0.1016392424838798	0.02448991055832981	0.04828168617614012	-0.2591764586772691	-0.01441034544290207	0.0037010348210346	0.007167119777341374	-0.004183117163828179	-0.4575550533803055	-0.008516046375781265	-0.01253534310930584
0.112	0.5875005211215942	0.5014360342204812	0.9999910188833282	0.8794008617546381	0.02000570111266504	0.1319122494477527	0.0200066351311265	0.1678461955430884	0.02003397921115014	0.05208602576708922	0.03203116552660802	0.09135563259712337	0.2469616958766562	0.2547087599052811	0.2363622109387687	0.2534290273438868	0.0200011709330413	0.04034100590587032	0.02000187768879593	0.05740742375815217	0.02001629889944756	0.8782961171408995	0.02000335181127002	0.1911096757689506	0.02000893290779342	0.6405895812969784	0.02003140671306486	0.2729947332236268	0.02017860484309682	0.5586512954618869	0.02000532731362856	0.2039337781710803	0.02000436617943718	0.1838804817162615	0.0200603115181982	0.2023453842023025	0.08380348664745844	0.07487366162392514	0.854348805059534	0.7661072941140097	0.75361075389345	0.6400372779467014	0.02000525513166065	0.3100975875699908	0.02000412561096267	0.9042198539580639	0.1035864975156374	0.1265485409140458	0.02082644238151831	0.05451548160257296	0.3682091768372406	0.3694291840961903	0.2435651380361095	0.1763602709354276	0.2180952811275335	0.04177123811025796	0.3418296678944273	0.09391206437589841	0.5827250486553011	0.2901831916809889	0.02033905392831756	0.02076928006331491	0.02031953762101165	0.01777290150409985	0.02240847393135905	0.01951208469807409	0.02315039681076909	0.03763472251013106	0.09831008056340362	0.07634787738822348	0.02016669517932116	0.009557902004255278	0.02073587457699975	0.02176591184549061	-0.0714339177254486	-0.633683522555978	-0.3056251675183924	-0.3238694181103922	0	0	0.3106444730415941	0.1060882203484474	0.005558399953124278	0.02574416924822089	-0.007815895952920759	-0.06945685424054693	1.360863027583723	0.2641566026994058	-0.2485990082563786	0.4494768951580786	0.01907374779075596	0.3506176896962654	-1.977393932672116	0.64952523530343	-0.1270827620830761	0.1511695066925241	0.1502854508909818	-0.3242124682109627	2.602094955638225	-0.3781895331383124	0.1271195829407336	0.3899700729820453	0.1199582076147285	-0.0462547379130934	-0.1060066821156665	-0.08704296127318879	0	0	0	0	0.6851026216866514	0.9999885876782951	0.02000848822082172	0.02000986502528401	0.02004860402463673	0.03756583514524282	0.2438526045306594	0.2122684521255692	0.02000170489824234	0.02000272854955135	0.02002427747556576	0.02000500840685214	0.02001314883463249	0.02004629039630986	0.02022924690311443	0.02000786706058319	0.02000643754099103	0.02009143896213614	0.08210609384469764	0.8729167828844827	0.8336616593729848	0.02000774674065808	0.02000620389950428	0.1057185374650996	0.02089556099197162	0.3690346917720105	0.2294491267037302	0.2172483597544937	0.3322807396382009	0.5561356594728536	0.02051614108018685	0.02045773947397538	0.02301495986720558	0.0245204986408314	0.0758817423073422	0.02026055986017601	0.02116558451095751	-0.7466253355396505	-0.05903039774753276	2.069290210414854	0.3164294326454836	-0.3001001215696205	1.640886860496963	9.554672826775901	2.872220521606299	-4.089608422418086	0.34157818899727	0.6863249504249788	-0.1126906051714598	-1.404490685033235	-1.744392258556991	0.6610541896647875	0.8012433211806673	-0.4434515824642099	-0.1802224648827126	2.864325613531832	-0.07574445047675539	0.04085790063764164	0.1645997722142061	-0.01534914010472116	0.1309663021520296	-0.1885507712786679	-0.7900278758218553	0.0620040675954162	0.1286031178404693	2.360558266607796	1.154779258861244	-0.4504356896049077	-1.381677557547471	-1.856625633896097	-0.1255986679782333	-0.0192658857817948	1.11395656163754	-0.1488224324908132	-0.2535197616398522	-0.3401713316050408	0.6277086739297404	2.726776010423942	-0.09675307314557226	0.040236435885622	0.09541995323089707	0.0717994114912102	0.006597962000321833	0.02056523064546024	-0.2597374814792802	-0.01448997005904851	0.004146399518071045	0.007447396098330373	-0.004522834859309867	-0.5074491686664547	-0.008549742821144174	-0.01296779232264667
0.114	0.5951978170047507	0.5073416792881364	0.9999911161167979	0.8792797682362367	0.02000569545966012	0.1319890072266422	0.02000662724847326	0.1681701425455894	0.02003377523107604	0.0520516676467379	0.03261176927593632	0.09161476093555776	0.2466373276038503	0.2543225420494118	0.234083133730508	0.2518734083027206	0.02000116605578578	0.04046604899973365	0.02000186968738053	0.05766660258408648	0.02001628452955965	0.8829681953880433	0.02000334998474522	0.1934335246746034	0.02000891093357291	0.6397294137755265	0.02003134535282895	0.2701811953165883	0.02017535752476713	0.5548715490204555	0.02000531659285612	0.2036701736630276	0.02000435634454209	0.1838336940516697	0.02006039615443035	0.2045910488287312	0.08352223659479276	0.07457599312789132	0.8560519112370163	0.7656538157292678	0.7610826093263335	0.6396302284087733	0.02000524307494881	0.3113492238735109	0.02000412690151215	0.9095856768658261	0.1039143862575025	0.1264167153811588	0.02079743016597803	0.05459965879336719	0.3682635294149899	0.3695977673121111	0.2421713916249939	0.1764735122450544	0.2178949651894885	0.04176585105500073	0.3408657693186113	0.09392466559319054	0.5806485847511323	0.2896626425888408	0.02033978638427761	0.02074021820278277	0.02031772691468326	0.01778168342845601	0.02236348487832104	0.01952775879223228	0.02315698021564553	0.03762535675834136	0.0956131238864896	0.07528273328479453	0.02016769642248209	0.009540712716990366	0.0207419040807482	0.02173940586427274	-0.07270089266576861	-0.6333550827281398	-0.3062567310359904	-0.3075675334666884	0	0	0.3108586237102105	0.1080712769361806	0.005609770871928788	0.02564211866151341	-0.00795472905760672	-0.06936771318259827	1.361366971974174	0.2395569941074444	-0.2476882813573703	0.4614883998584439	0.0197684673049456	0.3439705792413025	-1.976088191685417	0.6562765879100583	-0.1267882307384421	0.1432625903116233	0.1495957631085594	-0.3656893346138115	2.601340669658911	-0.3760174198518517	0.1279111800962684	0.4015965873455453	0.1198453309010052	-0.06676005133853805	-0.1061781859572373	-0.08450235460984189	0	0	0	0	0.6999791927946544	0.9999942965003829	0.02000424268783874	0.02000492723646193	0.02002423536690651	0.03637840838481392	0.2429578234477097	0.2102934052271985	0.02000084569961809	0.02000135694804618	0.02001214559825738	0.02000250446688455	0.02000656343893194	0.02002333431002228	0.02011539937387203	0.02000393360401663	0.0200032156566196	0.02004576176104179	0.08083416617420082	0.8838406471695597	0.8834449195321921	0.02000386642866657	0.02000310581827107	0.1075482248987627	0.02044912735352204	0.3687195541221135	0.2268084047207213	0.2147048630783109	0.3281134654072827	0.5526054662246904	0.02025963904309906	0.0202289770054598	0.02155947824180591	0.02254386418043312	0.07178158629261133	0.02013266746733627	0.02059560801263795	-0.7589937401169655	1.139102063523843e-05	2.064483800323364	0.352581111469336	-0.1936385562022688	1.817622731589132	9.610116111889472	2.887648588240846	-4.095407885740804	0.3441411420122391	0.6853814956309086	-0.1180315395643211	-1.410475833143833	-1.74752156473956	0.6634870219831621	0.8018238636762685	-0.4423331637211879	-0.179998482031123	3.039939180170074	-0.04475029203790674	0.03591750452307212	0.1593727375864257	-0.01903773872024089	0.1253777694535218	-0.197789445583579	-0.7656550192684508	0.06304348648377316	0.1305790895080425	2.311227260876611	1.16908609229162	-0.4085545333158611	-1.432505307566892	-1.924006645344135	-0.1380970090876011	-0.0274159577330723	1.131980137596744	-0.1493059786762803	-0.1986318673208423	-0.05797024985918443	0.6239590440881728	2.638076487876514	-0.03433270754528748	0.0439166171613736	0.07338717451599393	0.04135696327518831	-0.01206365422188892	-0.008119206379851737	-0.2609048013259534	-0.01456965836809122	0.004641716876910811	0.008215554713395369	-0.004836802977775261	-0.5577021809313671	-0.008655194522308939	-0.01355013822381922
0.116	0.6033893771859761	0.5135902698453486	0.9999912062848474	0.8792242556900333	0.02000569141946731	0.13205598997093	0.02000662025611222	0.1684837885226325	0.02003358005922343	0.05200975977831366	0.03317316250629482	0.09184600660762209	0.2462911497246396	0.2539171126789753	0.2318431618584254	0.2503661518511167	0.0200011613244899	0.04059319769266883	0.02000186206376022	0.05792975364184118	0.02001627474728629	0.8875398553057688	0.02000334972322168	0.1957860859201173	0.02000889013308429	0.6389600723578391	0.02003134166007271	0.2672621321610557	0.02017270605378895	0.5509517255292746	0.02000530848824037	0.203381025458677	0.02000434823367265	0.1837712411696373	0.02006047992423109	0.2068743930439118	0.08324377304935809	0.07427459804868694	0.8583696388653207	0.7653180736678508	0.7714940956361281	0.6398410287731205	0.02000523197957777	0.312593549404335	0.02000413030191506	0.9147682782717235	0.1044332588363513	0.1264141690926493	0.02077165998312037	0.05469105152022951	0.3682850660954268	0.3697236284415585	0.2406778335056937	0.1765253590490865	0.2174924101152758	0.04172266894551304	0.3396507388729518	0.09387896677827288	0.5784686774293688	0.2891391997130562	0.02034070201091864	0.02071101035826255	0.02031606982088736	0.01779149313976274	0.02231679376651827	0.0195449023435418	0.02316307931376569	0.03761539975403042	0.0928242927806687	0.07411703967982243	0.02016918175481776	0.009523218625851872	0.02074909924507462	0.02171166349528096	-0.07396759816288041	-0.6334166551254892	-0.3068549310904953	-0.2905058663663921	0	0	0.3110767931544945	0.1101068410585872	0.005661029523211779	0.0256316846389659	-0.008093331028769602	-0.06922490737487522	1.361820335211255	0.2135769408678047	-0.2467521190453803	0.4749029113487447	0.02044908315556604	0.336503089914221	-1.974768581215916	0.6633956516941589	-0.1265101339860137	0.1347223702422121	0.1488218657803286	-0.4084075417580713	2.600591200421631	-0.3733737072263155	0.1287258449816501	0.41303668392216	0.1196906255420524	-0.08807806525373457	-0.106344858603616	-0.08221232909387081	0	0	0	0	0.714462399008458	0.9999885823864544	0.02000850217854046	0.02000986320581652	0.02004833403471579	0.03843202121762119	0.2427204193402823	0.2086930296201671	0.02000169743007224	0.02000271846458725	0.0200243205993697	0.02000502926853324	0.02001312327173668	0.02004707105216847	0.02023208857663257	0.02000788659951157	0.02000644487692451	0.02009159467336436	0.08159495088163164	0.8937655882871082	0.9316357060550384	0.02000773768594394	0.02000623953018035	0.1098978870413943	0.02088839841968239	0.368332978149483	0.2244935033717072	0.2124836934767185	0.324285766331434	0.5491905511411354	0.02052047802500807	0.02045652478971799	0.02289805311021953	0.0245260682568697	0.06904333188741227	0.0202701485467863	0.02119594558203475	-0.7710262618646055	0.05753760931247278	2.059638157239581	0.3883560319978186	-0.08659866403106761	1.990975116078017	9.663127423343358	2.902467597174122	-4.097839325310217	0.3457818995974294	0.6835192546604901	-0.122053097899207	-1.415718726634255	-1.748747056523927	0.6653640819925605	0.8021718392331632	-0.4401109286644616	-0.1793839177572293	3.207271103088758	-0.01016347827871301	0.03108286603601971	0.1542987467563922	-0.02289888817765733	0.1030836357819468	-0.2077622858457925	-0.7416652862594713	0.0641096666672525	0.1325753496608742	2.260139937189689	1.183491598722342	-0.3596095858405579	-1.487202806041679	-1.99670268364567	-0.1511423642761841	-0.034931103222288	1.151636150389445	-0.1525490156613785	-0.1357834383151676	0.2776785706705198	0.6203979012337963	2.543554508559302	0.03252617123188729	0.04745197195370614	0.0526978667574762	0.01040490589649063	-0.03119709223014056	-0.03773480156432906	-0.2626312651158853	-0.01463595404713352	0.00517418646862596	0.008916853249650409	-0.005114087380552939	-0.6079986702096198	-0.008854546694729787	-0.01420418009655649
0.118	0.6120850100381376	0.5201871728514391	0.9999912893575513	0.87924160823707	0.02000568830006831	0.1321134188409098	0.02000661422970337	0.1687874248141613	0.0200334056678483	0.05196000204266634	0.03372930727514933	0.09204785427052738	0.2459241439430778	0.2534911366380477	0.2296415468939143	0.2489063131957788	0.02000115706879496	0.04072249723530075	0.0200018552591931	0.05819689957134006	0.02001626752144985	0.8920072990316908	0.02000335005411849	0.1981674947085783	0.02000887156837251	0.6382971420305263	0.02003135782280654	0.2642304277237437	0.02017047875261458	0.5468832150346683	0.02000530199550394	0.2030653979952432	0.02000434143484937	0.1836929818818432	0.02006055547668382	0.2091985647647225	0.08297024842393023	0.07397101862267852	0.8614125145864131	0.7651172662400783	0.785558840944655	0.640796911410312	0.02000522225644426	0.3138308481765582	0.02000413417675724	0.9197555407866904	0.1051483696246579	0.1265491935507981	0.02074908641628445	0.05478956608428013	0.3682774613360993	0.3698094704431038	0.2390898182351701	0.1765148510537757	0.2168840274955596	0.04164071261733365	0.3381824933600231	0.09377324523160033	0.5761881168807438	0.2886117879549843	0.0203416086382482	0.0206816659823572	0.02031461347639335	0.01780241105896558	0.02227304786783894	0.01956387754231983	0.02316867762450453	0.03760490895392123	0.08994669556192578	0.07285055420322523	0.0201707049048237	0.009505220950460903	0.02075616299906176	0.02168244481215948	-0.07523482818099149	-0.6338814113877631	-0.3074182482040354	-0.2726848140748835	0	0	0.3112990854575319	0.1121939798246197	0.005712357565894131	0.02571115661878679	-0.008231589663723164	-0.0690235676227076	1.362220366162173	0.186226595972442	-0.2457877758664051	0.4896577773878864	0.02111388947601567	0.3281503835771979	-1.973434359691684	0.6708888554427044	-0.1262498127483928	0.125475031982266	0.1479613662831363	-0.4522754157897456	2.599847484670474	-0.3702653295750361	0.1295631985018046	0.4242843284977653	0.11949249906238	-0.110175345502405	-0.1065072043631222	-0.08017591497491604	0	0	0	0	0.7306188841278289	0.9999942664462527	0.02000425210494407	0.02000492881861147	0.0200241378929143	0.03737105841165157	0.2418021780718591	0.2067799495412525	0.02000084267316395	0.0200013533063998	0.02001217603326149	0.02000251759721147	0.02000655333773193	0.02002379193156516	0.02011745553074105	0.02000394714890153	0.02000322212137238	0.02004581775238727	0.08035808738040892	0.9090466736440868	0.9974649391099627	0.02000386529743781	0.02000312712821417	0.1122221462958128	0.0204475819786698	0.3680458605270352	0.2217826964533267	0.2094689228815546	0.3195828711593371	0.545534308356968	0.02026215431976781	0.0202287362648215	0.02149749652178945	0.02254852218330103	0.06488028587514792	0.02013801637092529	0.02061358982177231	-0.7825313986329014	0.1142952760746656	2.053076394782235	0.423430068955654	0.01996341188905732	2.160126599999386	9.714508850615479	2.915811458727949	-4.09468916496651	0.3476731342058628	0.6797620143357098	-0.1263202757359194	-1.419335576772114	-1.747850470332681	0.6687024572337681	0.8020682237001723	-0.4366912095358503	-0.1786852246456691	3.387736959377896	0.02815742498146753	0.02636529558234529	0.149358409287849	-0.0268836066931572	0.0961569753289712	-0.2183004232576168	-0.7182453216078293	0.06519210050082251	0.1345692265363798	2.206954718499562	1.197915749982443	-0.3020450708766528	-1.544964583040221	-2.072463873034011	-0.1645593053828059	-0.04321705563582923	1.172779818206734	-0.1518278063101477	-0.06320786828886053	0.6736567122352319	0.6169093150923491	2.44266612122229	0.103061044906661	0.05105620475015352	0.03338700405257234	-0.02096861194079453	-0.05081493855515088	-0.06809635186318093	-0.2648552915121389	-0.01470605903186077	0.005750913587991298	0.01005193940944826	-0.005370332006805705	-0.6583343723184668	-0.009154669471908005	-0.0150258043215657
0.12	0.6212791247347723	0.5271336379083642	0.9999913624346323	0.8793394509886235	0.02000568708628408	0.1321615283198136	0.02000660948258566	0.169081305617846	0.02003324620553133	0.05190212631464704	0.0342650568179177	0.09222020630176044	0.2455363735467292	0.2530435643132419	0.2274794446856027	0.2474928827545676	0.02000115306526074	0.04085397499281675	0.0200018490470153	0.05846802513478023	0.02001626625059839	0.8963662778988363	0.02000335239076737	0.2005777431610224	0.02000885437962141	0.6377569947567147	0.02003144001678709	0.2610804220218151	0.02016889194076181	0.5426592457888453	0.0200052985679575	0.2027224914122452	0.02000433670029251	0.1835988174628377	0.02006062483936847	0.2115664893078807	0.08269915545951394	0.07366409723959388	0.8652880516400645	0.7650725066793691	0.8010031019599329	0.6425174662049182	0.02000521407865898	0.3150612204411159	0.02000414075159761	0.9245347752158718	0.1060684338990216	0.1268286643042349	0.02072955286803582	0.05489525078984307	0.3682453893870097	0.3698581479348277	0.2374127387076994	0.1764412617583893	0.216068420492051	0.04151918638086884	0.3364595252471603	0.09360614294380037	0.5738093878837685	0.2880794793527834	0.02034276404214	0.0206521955734405	0.02031336464832771	0.01781452551752982	0.02222867711006887	0.01958508447670387	0.02317396302292597	0.03759394394889054	0.08699876362610737	0.0714843119268251	0.02017279347362551	0.009486553784861565	0.02076487955002279	0.02165151507280812	-0.07650339828487916	-0.6347577169545615	-0.3079451655563925	-0.2541066358800874	0	0	0.3115256028346037	0.1143317600709459	0.005763932415452892	0.02587800023641235	-0.008369383053031115	-0.06875886012659399	1.36256433626061	0.1575183106440382	-0.2447926442354571	0.5056777855180894	0.02176105258531883	0.318849602531429	-1.972084770929786	0.6787644200847084	-0.1260087522094997	0.1154503101841334	0.1470120650568718	-0.4971915622849775	2.59911044239205	-0.3667021139882089	0.1304228508197805	0.4353347998737671	0.1192494288949298	-0.1330154255119346	-0.1066657329140364	-0.07839545415808705	0	0	0	0	0.7460772555855718	0.9999884659282187	0.02000852579009493	0.0200098711923301	0.02004821910945235	0.03922805100074518	0.2415272397029132	0.2052701114289995	0.02000169286858867	0.02000271413479429	0.020024399431148	0.02000506134915491	0.02001310769574797	0.02004813778101749	0.02023766990386826	0.02000792162841151	0.02000646361469631	0.02009164881833054	0.08109281011511428	0.9234858725228844	0.9991552029790666	0.02000774244655458	0.02000628957372614	0.1151300736579098	0.02089093580534547	0.3677134710666137	0.2194078872116059	0.2068081671606116	0.3152288677436527	0.5419925492803714	0.02052619193765919	0.02045686398741651	0.02280060416435167	0.02453236470246032	0.06228015364941279	0.02028205584932655	0.02123602212901706	-0.7932795943439191	0.1698975374766231	2.046288531018998	0.4574684849494615	0.1249530613762472	2.324265381978251	9.764083097925257	2.928369892449777	-4.087123700950564	0.3495642643536498	0.6750099610549847	-0.1296300654706375	-1.421294463570178	-1.745002677449145	0.672058866551086	0.8009156861643861	-0.4318614034287337	-0.1782000847175314	3.556833153923222	0.0703267262382271	0.02176347496004941	0.1445432589123712	-0.03101688054964832	0.07358800410971275	-0.229358569723802	-0.6952570721328266	0.06628788155133508	0.1365549836021757	2.151675078413154	1.21233126270545	-0.2368265323394432	-1.605504070658317	-2.152161434862341	-0.1784214838403773	-0.0508362344338141	1.19538897273694	-0.1558909727376153	0.02026442874817926	1.042350728085169	0.6134713935681846	2.335526422773955	0.1769724665199607	0.05462211346602897	0.01553335693601699	-0.05267639417912484	-0.0707670005155519	-0.09911554269172906	-0.2675281092447516	-0.01476198705849846	0.006370725830035544	0.01114858885565618	-0.005588292302041811	-0.7077554700125246	-0.009524036903097747	-0.01591523632644131
0.122	0.630963961450025	0.5344228239150876	0.9999914281381819	0.8795255656442206	0.02000568661341742	0.1322005525718189	0.02000660563412909	0.1693656533070389	0.02003310690612363	0.05183586781852707	0.03479364898247198	0.09236144794594769	0.2451283945225262	0.2525734054521706	0.2253552865727748	0.2461247147687594	0.0200011495147996	0.04098764753718787	0.02000184361165888	0.0587430915554636	0.02001626731149611	0.9006121493232557	0.02000335526290448	0.2030167226434479	0.02000883907875716	0.6373562285466676	0.02003153722630224	0.2578072835220463	0.02016765214458215	0.5382737599642978	0.0200052964706826	0.2023516090010328	0.02000433307618121	0.1834887367461528	0.02006068572627245	0.213980887973518	0.0824330245791759	0.07335547694697019	0.8702363403029814	0.7652095039647301	0.8150302282821446	0.6448778347005558	0.0200052072431397	0.316284629892865	0.02000414775044869	0.9290929122271111	0.1072098732871517	0.1272597308299415	0.0207127404387677	0.05500798147179681	0.3681955821546517	0.3698727146154437	0.2356509212955221	0.1763039665652562	0.2150428343099539	0.04135733284930358	0.3344816456665588	0.09337645705651097	0.5713368757124127	0.2875414229040913	0.02034390737404646	0.02062260492970167	0.02031230042819005	0.01782791742593625	0.02218760891130521	0.0196088657207367	0.02317887510564192	0.03758255911024985	0.08397918597460106	0.07001961335043122	0.02017489426110024	0.009467034821067328	0.02077356234730695	0.02161862131880152	-0.07777413573642351	-0.6360488805545924	-0.3084341726941929	-0.2347754372769599	0	0	0.3117564456412357	0.1165192559574539	0.005815925592007459	0.02612885448691054	-0.008506579669018161	-0.06842600191124397	1.36284954358768	0.1274663517801461	-0.2437642794938877	0.5228752331667882	0.02238861552111882	0.3085403731039081	-1.970719040367962	0.6870325198746008	-0.1257885738378758	0.1045822621698171	0.1459719750410617	-0.5430448809226208	2.598380971019146	-0.3626967866330126	0.1313044039117523	0.4461846258989985	0.1189599683993155	-0.1565588507358812	-0.1068209579392433	-0.07687261045007246	0	0	0	0	0.7630443748629911	0.9999941732317986	0.02000426597486729	0.02000493572679271	0.02002413177169314	0.03828543453876541	0.2405813003785479	0.2034001737816942	0.02000084129113113	0.0200013528874997	0.02001222674702053	0.0200025371354776	0.02000654623614304	0.02002439281461328	0.02012090107442241	0.02000396818051239	0.02000323405621508	0.02004582435470971	0.07989516120691567	0.9469614396509557	0.9998041641856161	0.02000387220893368	0.02000315676199411	0.1181579867655179	0.02045283067063533	0.3675391317368623	0.2166253921464309	0.2033383856629587	0.3100340565345045	0.5382638866938257	0.02026530694120661	0.02022931414507901	0.02144825263120273	0.02255364248110676	0.05803647629622157	0.02014458815172132	0.02063831149888045	-0.8030315269397459	0.2237204648031615	2.040944300450261	0.490134021296642	0.2272641841711528	2.482583918997899	9.811130736745254	2.940865532206936	-4.077269484795679	0.3509764351109004	0.670258617576633	-0.1305989526631378	-1.421780355160765	-1.740370990868594	0.6737522774032927	0.7982783363058079	-0.425468005700282	-0.1781175778265607	3.729905170512577	0.1164645497488035	0.01728038995229021	0.1398180051307348	-0.0352615332260908	0.06536352685786942	-0.240864116481906	-0.6730510997912278	0.0673843440853774	0.1385044904396472	2.093764624922172	1.226621546090596	-0.1625860740544585	-1.667888574486598	-2.233723828683971	-0.1925163052150957	-0.05912838623824476	1.219206512757466	-0.1538705521688612	0.1195532701954121	1.305879079259191	0.6099149949756748	2.221483648383445	0.2545925101502693	0.05813241132600873	-0.0006826865526807667	-0.08464954935245408	-0.0911211361562822	-0.1306543096545026	-0.2705836583787555	-0.01482648193401043	0.00702929667173171	0.01263076369151741	-0.005790947086012566	-0.7566098567500164	-0.01000671520296403	-0.01698879714235872
0.124	0.641118074324225	0.5420434678612646	0.9999914800267021	0.8798080156691785	0.02000568827611589	0.1322307283312513	0.02000660357225067	0.1696406319377696	0.02003299133217627	0.05176100051111957	0.03530185019658386	0.09247249995631321	0.2447010091941502	0.2520798525467769	0.223268678106735	0.2448001176109394	0.0200011463608079	0.04112351109422068	0.02000183904867098	0.05902201530997262	0.02001627620697272	0.904739609514188	0.02000336073367332	0.2054841226508667	0.02000882492451707	0.6371120648751097	0.02003170823143234	0.2544078511423641	0.02016710990933896	0.5337227527181136	0.02000529781411166	0.2019522046800125	0.0200043317960176	0.1833627683019359	0.02006073621497713	0.2164441026383392	0.0821688783425327	0.0730440501017873	0.8764131737575067	0.7655620014144809	0.8280742715763489	0.6476924277687824	0.02000520276945566	0.3175007881681974	0.02000415826666226	0.9334162020490779	0.1085771515035047	0.1278490281486908	0.0206991991557596	0.05512787580650032	0.368133227138962	0.3698565531476864	0.2338086011544879	0.1761025405593856	0.2138072470096347	0.04115456341581745	0.3322482604593613	0.09308318984495496	0.5687744318954533	0.2869969234435427	0.02034534004295312	0.02059289834468974	0.0203114967174783	0.01784267516059812	0.02214690595925242	0.01963559996552731	0.02318359937744051	0.03757080255755704	0.08091213054926998	0.06845920549835036	0.02017765566595905	0.009446479770802414	0.02078478527986548	0.02158351876638986	-0.07904786918744212	-0.6377529374874862	-0.3088837692007046	-0.214697139484057	0	0	0.311991712394538	0.1187555567665188	0.005868501068143413	0.02645953424670449	-0.008643038480100545	-0.06802027528976161	1.363073316442028	0.09608659441455425	-0.2427004247768327	0.5411500752180228	0.02299450344249854	0.2971653064004608	-1.969336371019911	0.6957054404797083	-0.1255910260750878	0.09281003635491654	0.1448393410359095	-0.5897146358579245	2.59765993963768	-0.3582649641507515	0.1322074540066843	0.4568315136402158	0.118622752787414	-0.1807632402829824	-0.1069733957798529	-0.0756083811596783	0	0	0	0	0.779001468761724	0.9999882067465852	0.02000855829679421	0.02000989148116635	0.02004831216946457	0.03996690165170325	0.2402834175612789	0.2019482070782279	0.02000169197806733	0.02000271692910848	0.02002452428020407	0.02000510779936016	0.02001309505506342	0.0200494882421457	0.02024612074130573	0.02000797133050027	0.02000649308296127	0.02009160769912485	0.08059739623552051	0.9682612646877776	0.9997457318015744	0.02000776577222719	0.02000635866883672	0.1216397444778715	0.0209086179167488	0.3673040019243496	0.2141845892148486	0.200264412543145	0.305182841774071	0.534647246122929	0.02053301534332834	0.02045881834029604	0.02272410515324375	0.02453925759206696	0.05568052182722888	0.02029661068471028	0.02129326614327519	-0.8115708985473312	0.2753829874815635	2.036276384730903	0.5210868944724836	0.3257744740274501	2.634289687750815	9.854731282786759	2.952746358424429	-4.065381135331955	0.3518999426564684	0.6649682254664657	-0.1299008003896949	-1.420971925009463	-1.733759363959902	0.6746022750528137	0.7947478201165004	-0.4177194465277527	-0.178197682164379	3.888291093376907	0.166662095599121	0.01291498238721888	0.1351742004501192	-0.03962569183718489	0.04339837028796176	-0.2527526140461408	-0.6516862441446225	0.06847889421304602	0.1404123174278196	2.033263844925835	1.240751787698673	-0.08022399385011809	-1.731797950571713	-2.317682856499185	-0.2069433936483235	-0.0667239619658133	1.244204971920859	-0.1586975252968111	0.2357645931379501	1.496575300674241	0.6062202171514578	2.100679233501423	0.3352032595627158	0.06178576621581579	-0.01519479143723715	-0.116807206916667	-0.111682902436413	-0.1626968669583605	-0.273971121101295	-0.01487792833159999	0.007736552085490834	0.01410158961344915	-0.005960006354162265	-0.8034647456995287	-0.01056012337377289	-0.018124034731504
0.126	0.6517177434181035	0.5499780812426694	0.9999915241508387	0.88019498612203	0.02000569052072834	0.1322522862758067	0.02000660237839221	0.1699063630510583	0.02003289511836782	0.05167730049977456	0.03580305804870042	0.09255278672189014	0.2442556815323934	0.2515622179031136	0.2212175978961215	0.2435170969923127	0.02000114363583841	0.04126155002052364	0.0200018352148819	0.0593046858122123	0.0200162872331492	0.9087428224105483	0.02000336667130895	0.207979497525822	0.02000881232063059	0.6370418393430141	0.02003188875142258	0.2508798725447212	0.02016684356104114	0.5290030119838202	0.02000530019196111	0.2015238385533633	0.0200043314180026	0.1832210202695894	0.02006077875612943	0.2189581778543253	0.08190953470346786	0.07273148235203972	0.8840064373811094	0.7661698684092751	0.8401900434728392	0.6508250271216883	0.02000519960964678	0.3187092334024852	0.02000416915567539	0.9374904488592173	0.110180552427848	0.1286024715233563	0.02068802260435755	0.0552548919298344	0.3680643701026123	0.3698131414171443	0.231891402176569	0.1758366493029143	0.2123613627463236	0.04091046522719396	0.3297612802070792	0.09272546928402627	0.5661275180209971	0.286445363600703	0.0203467488933749	0.02056307529020713	0.02031085686512905	0.01785887845969117	0.02210965929303774	0.01966558928906658	0.02318804521346789	0.03755871513543428	0.07778829815269019	0.06680576718604382	0.02018040317094062	0.009424695350036063	0.02079613305044328	0.02154596512313072	-0.08032541793280598	-0.63986248180603	-0.3092924682746531	-0.1938794326103326	0	0	0.3122314998124445	0.1210397747970706	0.005921813630421796	0.02686503987831693	-0.008778609096330294	-0.06753704081055364	1.363233016176972	0.06339618351877881	-0.2415990354291853	0.5603901768505082	0.02357653016117911	0.284670494308662	-1.967935939078789	0.7047977334753607	-0.1254179732924834	0.08007862959862655	0.143612658818529	-0.6370706053117302	2.596948183237289	-0.3534251213653692	0.1331315938585084	0.4672742749403422	0.118236504882757	-0.2055833735179946	-0.107123564117134	-0.07460311064308794	0	0	0	0	0.7962797820038429	0.9999939991895784	0.02000428460241961	0.02000494979795739	0.02002423896632261	0.0391499208939585	0.2393309629090209	0.2001131002955066	0.02000084188776734	0.02000135629742716	0.02001230311725345	0.02000256447890117	0.02000654015923059	0.02002513244680101	0.02012582170461743	0.02000399655807768	0.02000325143455487	0.02004578548960105	0.07944153816477986	0.9958088689840746	0.999910198960391	0.0200038895223517	0.02000319700500813	0.1253325017088295	0.02046773738301204	0.367255219877976	0.2113778356934913	0.1963906488208542	0.2995574078988333	0.530891380707583	0.02026903870043642	0.02023076820786967	0.02141228492075771	0.02255929297979556	0.05130197512691469	0.02015254843130006	0.02067378710107037	-0.8186881038676745	0.3246650083260268	2.031071248925425	0.5499891455937953	0.4193621826577742	2.778600452615251	9.894170833290451	2.963306142512258	-4.05099475507121	0.3525176241078992	0.6583351382669528	-0.1285986701041185	-1.41891560109045	-1.725218699346697	0.6760638626368076	0.790907937462751	-0.4088329538325835	-0.1781317114074365	4.043540957911359	0.2210100341708703	0.008661477695724803	0.1305606249580211	-0.04408856343020776	0.03492761213949664	-0.2649236573727749	-0.6314891982998238	0.06955692637298833	0.1422448187992015	1.969405864267528	1.254562815635396	0.01140785660989847	-1.796207365820068	-2.402180041684849	-0.2214580140410553	-0.07490378423336382	1.269997757977112	-0.1553506737173201	0.3701541626404007	1.627781570104506	0.6021616403900485	1.972341285090397	0.4186710928033379	0.0653018025319112	-0.0278972503641973	-0.1490829855705424	-0.1324293799594454	-0.1950561140779372	-0.2776249888785838	-0.01494297810645855	0.00847627006867061	0.01589657228329111	-0.006121613991595019	-0.8493797976044091	-0.0112358812307328	-0.01942770800114575
0.128	0.6627291214402756	0.558206506372444	0.9999915494602648	0.8806948625135365	0.02000569516873697	0.1322654483041442	0.02000660364227545	0.1701628892860795	0.02003283302098194	0.05158458928170918	0.03628616857476057	0.09260436727227329	0.243793461825011	0.2510199914062636	0.2192030760680549	0.2422735415224687	0.02000114147298159	0.04140172637684492	0.02000183257458174	0.0595909411211188	0.02001630843465374	0.9126150602225908	0.02000337590231762	0.2105021328269235	0.02000880055020209	0.6371633338809713	0.02003215010326161	0.2472229148040883	0.02016734855383785	0.524113543895812	0.02000530637352274	0.2010662314996873	0.02000433366830733	0.183063634309592	0.02006080743863685	0.2215246037258951	0.08165156279266703	0.07241672560985175	0.892115922421062	0.7670348251089794	0.8514487194594719	0.6541705841206918	0.02000519981422014	0.3199091812227727	0.02000418456730635	0.9413006620232491	0.112028263851787	0.1295254364307061	0.02068095878625022	0.05538936879828259	0.3679954999570098	0.3697462429011922	0.2299056097948631	0.1755062128730397	0.2107062378527828	0.04062478952089019	0.3270236597096159	0.09230283570821284	0.5634008833927557	0.2858862784194676	0.02034849686541551	0.02053313502444213	0.02031055278636722	0.01787661833311728	0.02207402101089653	0.01969922160809037	0.02319245139013305	0.03754633930869864	0.07464513985286417	0.06506406138394304	0.02018391042568719	0.009401489910526861	0.0208112222952501	0.02150581553649125	-0.08160758091263912	-0.6423645415154655	-0.3096588002244047	-0.1723317218247664	0	0	0.3124759028664644	0.123371053150255	0.005976007262431475	0.02733957240057639	-0.008913131936306946	-0.06697174899326555	1.363326039433306	0.02941317409542636	-0.2404583029101191	0.5804716495806104	0.0241324055350491	0.2710060060704603	-1.966516889246922	0.7143263741396136	-0.1252713834443529	0.06633963460713371	0.1422906939388416	-0.6849732983786385	2.596246497038021	-0.3481985374618744	0.1340764148959097	0.4775127556262744	0.117800040709927	-0.2309712983259309	-0.107271980679745	-0.07385650576107741	0	0	0	0	0.8122718565900977	0.999987763051437	0.02000860043391383	0.02000992759266476	0.02004865418196907	0.04068618474806045	0.2390218774027436	0.1987406283525262	0.02000169533321397	0.02000272795669271	0.02002470572762206	0.02000517126326931	0.02001308290277923	0.02005111555812625	0.02025767492720294	0.02000803566921215	0.02000653349796805	0.02009147567300645	0.08010458362779449	0.9981133721417812	0.99986127155249	0.02000781215368785	0.02000645129102938	0.1294769430550113	0.02095077423064393	0.3671660456385829	0.2089331144600469	0.1929360097145704	0.2943003875596117	0.5272434208581477	0.02054115052398975	0.02046280147263076	0.02267482059958328	0.02454755208109579	0.049397552932335	0.02031401302617441	0.02137470246666277	-0.824166637653351	0.3716915798310383	2.024789365614006	0.5765104412733335	0.5069142695722937	2.914761007369941	9.92918043822954	2.972164240759964	-4.034238754510937	0.3532883517869618	0.6500419940482939	-0.1272416961871215	-1.415285379016765	-1.714617986888631	0.6788400552126094	0.7862997153814216	-0.3986878846183484	-0.1777656534637765	4.182102841746633	0.2795680342541022	0.004519066169228684	0.1259693221826628	-0.0486368985575754	0.01469215509417602	-0.2773444672327143	-0.6122210953621271	0.07061632423137175	0.1439971240946433	1.902288760608059	1.268012213844939	0.1114960762028306	-1.8607770935617	-2.487410210213804	-0.2361843206751605	-0.08236188961661578	1.296555627504506	-0.1608865177372164	0.4928542980479377	1.709532946771813	0.5977228031512906	1.836645587393765	0.5047247922469694	0.06924651132992432	-0.03868157684735591	-0.1813523803199347	-0.1532604201166825	-0.22760988184309	-0.2814964594970473	-0.01499513961397969	0.009273126418565224	0.01774458509796917	-0.006248410967048349	-0.8917322354937839	-0.01198114211662466	-0.02071997811183823
0.13	0.6741175977861908	0.5667051061398971	0.9999915664110334	0.8813161043277481	0.0200057001769531	0.1322704243115005	0.02000660565929535	0.170410200728441	0.02003278939452154	0.05148268964042203	0.03676245949482362	0.09262647372320881	0.2433160731097552	0.2504527274944781	0.2172252044178884	0.2410675976348556	0.02000113970895738	0.04154398963965805	0.02000183060700417	0.05988058897742462	0.02001633148272418	0.9163489235849404	0.02000338551794867	0.2130511408789302	0.02000878995280015	0.6374943307182698	0.02003241574363173	0.2434374925025453	0.02016806363495407	0.5190541737062104	0.02000531327276149	0.2005792093712046	0.02000433659142782	0.1828908203026501	0.02006082880653185	0.2241444686557131	0.08139806439857328	0.07210146530287202	0.8996404337054086	0.7681071223392766	0.8619106081656295	0.6576355953731727	0.02000520125917886	0.3210996369716755	0.02000420027360936	0.9448313425347665	0.1141334106807388	0.1306233361348814	0.0206761795669171	0.05553140613943286	0.3679330549397327	0.3696597702440736	0.2278585623105966	0.1751113364118808	0.2088426280470736	0.04029736732893929	0.3240415918606777	0.09181514137051962	0.5606010415745375	0.2853192801517347	0.0203502126029726	0.02050307212023596	0.02031039994441909	0.01789597613819002	0.02204204345937695	0.01973680496510346	0.02319669344546943	0.03753371287074866	0.07147553653823613	0.0632398047314344	0.02018737065942067	0.009376667602146969	0.02082661762058529	0.02146284565841096	-0.0828951254993241	-0.6452405172557608	-0.3099813158331236	-0.150065071577849	0	0	0.3127250148518255	0.1257485731360473	0.00603121357053444	0.02787655613059499	-0.009046438418751281	-0.06631995043036973	1.363349819525013	-0.005843854829732691	-0.2392766778106142	0.6012592996278857	0.02465974398961822	0.2561263912522129	-1.965078329699975	0.7243109314817739	-0.1251533140438141	0.05155197252898532	0.1408724999205139	-0.7332742685014283	2.59555563097339	-0.3426092096066469	0.135041509221194	0.487547778884328	0.1173122748048271	-0.2568764710730406	-0.1074191619889645	-0.07336765442486261	0	0	0	0	0.8294326139855522	0.9999937193625155	0.02000430704039843	0.02000497122058256	0.02002448592424775	0.03997253811465991	0.2380749845867575	0.1969759307234044	0.02000084475706889	0.02000136416073858	0.02001240981701653	0.02000260119700556	0.02000653235417552	0.02002602056891757	0.0201323564857811	0.02000403203024351	0.02000327403246145	0.02004569606710009	0.07899289467550574	0.9995401817517808	0.9999446133655745	0.02000391917999844	0.02000325014300923	0.1339159409153796	0.02049957397423326	0.367272157941565	0.2061592604479167	0.1886880306987142	0.2883590624026883	0.5235083244976336	0.02027348641079091	0.02023338372175622	0.02139344278922626	0.02256621843208589	0.04497174480059326	0.0201619964226078	0.02072495537539869	-0.8277810307683996	0.4163929903169062	2.01758857682585	0.6003268009433107	0.5873315676083952	3.04203303013111	9.959349942571208	2.979295455205034	-4.015933764794223	0.3544215050794209	0.6401962300990862	-0.1257753076981055	-1.409881922945002	-1.701962289259502	0.6829197716127271	0.7804818868717242	-0.3871542490913893	-0.1770648352412329	4.31363528876361	0.3423867508195978	0.0004728937595763144	0.1213335539042322	-0.0532704856078741	0.005776256899705106	-0.2899394940760759	-0.5938889056696979	0.07164089138830426	0.1456301886509019	1.830889881775514	1.280892757595174	0.2209422753066595	-1.924436242544315	-2.571792091502712	-0.2508524384205187	-0.090328880522091	1.323343199778747	-0.1561800689324548	0.5737465384856205	1.749488983801789	0.5926204566606031	1.692695453634478	0.5934957453558332	0.07293948763315415	-0.04745599965766038	-0.2134797230096348	-0.1741624059905321	-0.2600577859012018	-0.2855190969783692	-0.0150656131740884	0.01009585808295574	0.01985813214984234	-0.006372287134445032	-0.9316433590953639	-0.0128563912110538	-0.02223425168883684
0.132	0.6858416545292401	0.5754496009797262	0.9999915578495894	0.8820672614002628	0.02000570759346675	0.1322674036894722	0.02000661059672112	0.1706481892365981	0.02003279321319386	0.0513714763677645	0.03722215148548485	0.09262092014410557	0.2428253271472727	0.2498601532318662	0.2152837968541175	0.2398973214461148	0.02000113869743415	0.04168826575362433	0.02000183021315953	0.06017337970148128	0.02001636734431468	0.9199358808698286	0.02000339928209388	0.2156252915350376	0.02000877942818887	0.6380528690390422	0.02003277182261666	0.2395260056956592	0.02016964513746987	0.5138270470813415	0.02000532427757952	0.2000627632235533	0.02000434235507373	0.1827028117347166	0.02006083184428202	0.226818112114871	0.08114524822511283	0.07178478021536223	0.9066802909545453	0.7693070256878667	0.8716338442491847	0.6611445827682697	0.02000520717692991	0.3222792130930516	0.020004221702109	0.94806608595583	0.1164970011875341	0.1319007027458397	0.02067736658863946	0.05568172138006641	0.3678821023420989	0.3695577592250158	0.2257570881948647	0.1746524714123185	0.206772091602752	0.03992813736030284	0.3208205027908074	0.09126271124440372	0.5577335607385332	0.2847441328765837	0.02035231933650512	0.02047288117741819	0.02031067874601515	0.01791704648316423	0.02201290860693391	0.01977873157762864	0.02320103419622783	0.03752087311955483	0.06831742867731504	0.06134101217923962	0.02019170613888656	0.009350003445891503	0.02084770125611637	0.02141694112285433	-0.08418877622092336	-0.6484661700330512	-0.3102585896289315	-0.1270921505586141	0	0	0.3129789274699988	0.1281715612405539	0.006087550253868907	0.02846866707055891	-0.009178351170772127	-0.06557730483556379	1.36330182714123	-0.04235620428621328	-0.2380528920164299	0.6226071646074871	0.02515607391968065	0.2399911907777892	-1.963619326747383	0.7347737482693526	-0.1250658968787406	0.03568261418634194	0.1393574358459471	-0.781816507718154	2.594876284346777	-0.3366837400412408	0.1360264715237532	0.4973811020660294	0.1167722252587239	-0.2832459229796394	-0.1075656221393271	-0.0731350474656699	0	0	0	0	0.8450726081916043	0.9999870756528013	0.0200086481750571	0.02000997737336291	0.02004931017231951	0.04137829018240241	0.2377757175953329	0.1956674591820738	0.02000170359255014	0.02000274867296672	0.02002495254613331	0.02000525547844589	0.02001306284799145	0.0200530636190764	0.02027268236516211	0.02000811377934072	0.020006583839355	0.02009123124502494	0.0796111690397404	0.9993997103200312	0.9999078319913952	0.02000788510734944	0.02000657233853557	0.1386678179143126	0.02103480708829304	0.3673250067278945	0.2037510766541218	0.1848748044073595	0.2827852491199971	0.5198741909062222	0.02055071305134681	0.02046926173761737	0.02265550304863445	0.02455762036889923	0.04357231301741778	0.02033465153522604	0.0214948055851567	-0.8292919747640289	0.4575810169779584	2.011769304332979	0.6211307074839155	0.659551534894791	3.159716989881022	9.983419195968699	2.985787227569471	-3.998719035194382	0.3548330219398531	0.6301475720394205	-0.1222248088424293	-1.403414998742437	-1.687595577329008	0.6858709266890198	0.7741177833069496	-0.3744126396363465	-0.1763130095963057	4.427997914122453	0.4094832925570753	-0.003477563215519027	0.1166463879782316	-0.05795052992795	-0.0129678749445723	-0.302654818059003	-0.5765533964899083	0.07262917538452027	0.1471399918454715	1.755382683146764	1.293154817945616	0.3390375596770161	-1.986841598904691	-2.655166645481104	-0.2656083398437828	-0.09755645060810123	1.350334156844427	-0.1623112982672593	0.6204604163406293	1.753509089387958	0.5868431756245834	1.540708496939695	0.6841916990300145	0.07752441081319708	-0.05421993878656745	-0.2453409187233192	-0.1950681968022355	-0.292345670265784	-0.2896454669152517	-0.01512317822558457	0.01098566632003527	0.02208784061006591	-0.006461724210889475	-0.9662681351799086	-0.0138229899921983	-0.02365463558819084
0.134	0.6978549631686827	0.5844104917027974	0.9999915400491324	0.8829568933178991	0.02000571515071167	0.1322565581665736	0.02000661614310539	0.1708766855170011	0.02003281417431118	0.05125082292332567	0.03767680351132333	0.09258818156521909	0.2423250977538794	0.2492421808663314	0.2133756405829435	0.238760279940948	0.02000113804787652	0.04183446783183877	0.02000183042318006	0.06046903045320909	0.02001640468287738	0.9233665952188398	0.02000341332233549	0.2182231407528566	0.0200087697506886	0.6388568707969001	0.02003312695432401	0.2354917918502633	0.0201713755962467	0.5084350957213498	0.02000533568275159	0.1995169831791835	0.02000434855999433	0.1824998955422744	0.0200608284415097	0.2295453588588133	0.08089635009218341	0.07146826115576901	0.9132271032155556	0.7705682431493872	0.8806711432199835	0.6646290191027685	0.0200052142134321	0.3234462766525716	0.02000424331208868	0.9509879284963623	0.1191065381131461	0.1333603525055944	0.02068066426395294	0.05584054919920263	0.3678443181731988	0.3694441021820868	0.2236081092159073	0.1741302382792931	0.2044988053488689	0.03951730129568701	0.3173654577129871	0.09064588463980373	0.554805887859238	0.2841606775313724	0.02035437380665782	0.02044255154376102	0.02031107958201077	0.01793990941165954	0.0219871552260496	0.01982527726483754	0.02320527069722658	0.03750784550433616	0.06514902661376933	0.05937542777926678	0.02019597369878453	0.009321303710724914	0.02086955636416845	0.02136793804116231	-0.08548920353356695	-0.6520116733220205	-0.3104892230360926	-0.1034271801238508	0	0	0.3132377309261926	0.1306392953354714	0.006145119647397057	0.02910786882308129	-0.009308684255177158	-0.06473958898028792	1.363179570107397	-0.08010548073500358	-0.2367859795222237	0.6443591689627126	0.02561884826593191	0.2225654624297159	-1.962138899063945	0.7457401344244943	-0.125011321109687	0.01870728649169531	0.1377451829230388	-0.8304349555802297	2.594209100785298	-0.3304511864953834	0.1370309009217282	0.5070153939986765	0.1161790183443535	-0.3100244639159065	-0.1077118716341644	-0.07315660615173281	0	0	0	0	0.8616251863449264	0.9999932987001732	0.02000433274243902	0.02000500041383721	0.02002489924940522	0.04078199598933981	0.2368883380848896	0.1939048972794374	0.02000085020925093	0.02000137713856053	0.02001255192982491	0.02000264894943771	0.02000652078333132	0.02002706858928893	0.02014070607003235	0.0200040745399248	0.02000330176659534	0.02004555054091231	0.07854344833940216	0.9997840009687811	0.999960875334305	0.02000396316198904	0.02000331869859428	0.1434304807771854	0.020551744818841	0.3674947435611233	0.2010283566687839	0.1803368431612253	0.2765308429883365	0.5162083489363453	0.0202785494389454	0.02023706886236857	0.02138655130829431	0.02257423521461796	0.03892359286818562	0.02017344406362339	0.02080428830804575	-0.8284807598200081	0.4941649177115374	2.009300943315961	0.6386249051766817	0.7225383270730324	3.267137447188339	10.0001962300731	2.992592851970687	-3.984857249278777	0.3535560127570239	0.6210646438713051	-0.1149104411598727	-1.396554744428866	-1.671702749570681	0.6855928513717229	0.7678593150196381	-0.360659946939391	-0.1758138434663473	4.530226643492679	0.4808545688680575	-0.007356023956985425	0.1118269098178326	-0.06270352624745047	-0.02101692652421837	-0.3152803432182418	-0.5607847857429646	0.0735638639685303	0.1484823786847958	1.674475627630382	1.304538723019826	0.4664124166073715	-2.046931156042396	-2.736323250130284	-0.2801659593721824	-0.1052352808064557	1.376826285738602	-0.1563204907642755	0.636240529364862	1.726369145906127	0.5800503362682757	1.379669612575513	0.7753047462871273	0.08149922547935427	-0.05916262075742641	-0.2768047412633713	-0.2157168206673531	-0.3244554334263681	-0.2938079491745513	-0.01520459274487524	0.01188914479577565	0.02446988123755636	-0.006559940991361857	-0.9984491345817389	-0.01488576261986343	-0.02530388981354696
0.136	0.7101091019065872	0.593559842891873	0.9999914875335729	0.8839935034508902	0.0200057253079742	0.1322380273365484	0.02000662532202845	0.1710954049454418	0.02003289678782803	0.05112065981582836	0.03811988775876225	0.09253186754767949	0.2418190749550081	0.2485991806760236	0.2114983722158333	0.2376529955948787	0.02000113835461553	0.04198248505405289	0.02000183261651018	0.06076719569143028	0.02001645793989293	0.9266303592274138	0.02000343243997231	0.220842823719703	0.02000875962631347	0.6399243115791778	0.02003358106699062	0.2313400454332852	0.02017409315780497	0.5028835999383416	0.02000535154539442	0.1989421223666801	0.02000435787748795	0.1822823684556013	0.02006080283182743	0.2323250720523881	0.08064717872740279	0.07115104733455187	0.9193224533109748	0.771833921742066	0.8890715910961731	0.6680318269550753	0.02000522699145846	0.3245987342476162	0.02000427203162206	0.9535789066820639	0.1219449855731365	0.1350013084732379	0.02069130481559446	0.05600850155060915	0.3678211398117363	0.369322206675526	0.2214184279218286	0.1735456023394202	0.2020276786845535	0.03906547426621838	0.3136809986537281	0.08996499151432957	0.5518244108492801	0.2835689087963714	0.02035684283943869	0.02041207025718549	0.02031195503339672	0.01796465059282936	0.02196428248628438	0.01987665924113376	0.02320973750594864	0.03749465715565506	0.06200367500916669	0.05735068416175743	0.02020132494587189	0.009290424325630152	0.02090091320744169	0.02131590378876129	-0.0867970127193603	-0.6558417091077099	-0.3106718474327054	-0.07908588080332279	0	0	0.3135015140372782	0.1331511104314867	0.006204007331570264	0.02978545379212588	-0.00943724341102762	-0.0638027039497906	1.362980592392447	-0.1190740394569023	-0.2354752960254437	0.6663498742500058	0.02604545601024683	0.2038203161200965	-1.960636011588114	0.7572385629101037	-0.1249918151513842	0.0006111686561806077	0.1360357600821935	-0.8789571046231794	2.593554663476989	-0.3239428846674952	0.138054402771728	0.5164542237261207	0.1155318927591785	-0.3371549184646398	-0.1078584162746657	-0.07342971556511604	0	0	0	0	0.8764988274791053	0.9999860585607797	0.02000870401748457	0.02001004536803752	0.020050317905378	0.04210761311824138	0.2366524082755176	0.1926045130040781	0.02000171727313555	0.02000278016018148	0.02002527658448908	0.02000536309322156	0.02001303649269912	0.02005532449499918	0.02029161234950794	0.02000820641358188	0.02000664500584102	0.02009087653725104	0.07910999707361145	0.9996634839620427	0.9999320216695365	0.02000798911813033	0.020006726925585	0.1484177844957987	0.0211566052904978	0.3676101000614644	0.1986803701482376	0.1762535850886082	0.2706447631245695	0.5126359422534198	0.02056132292117091	0.02047750338211198	0.02264923854512785	0.02456975392939002	0.0379453935336793	0.02036017226372646	0.0216877183226297	-0.825175024657881	0.5266380915293235	2.008574228600757	0.6525362321824478	0.7753163936199258	3.363672618711822	10.00964077296155	2.998783299919934	-3.973446864260488	0.3514369616667247	0.6119928890119546	-0.1053115822998886	-1.388762297597244	-1.654175824908905	0.6840013362376589	0.7612304905960797	-0.3458311661022295	-0.1756395290662429	4.616458380127036	0.5564615079118901	-0.01116287034214057	0.106869536015985	-0.06746019298645217	-0.03654331359767397	-0.3276826428319458	-0.5467962373924395	0.07444431938419792	0.1496544783388474	1.58843234270938	1.314988566973154	0.6024765840967646	-2.104374170486818	-2.814711068497587	-0.2946891079773408	-0.1121673448390378	1.402800606476901	-0.1630060598911768	0.6249215474989815	1.671880607195931	0.5722372111492713	1.209844142109096	0.8654979069188853	0.08664894308349431	-0.06245840241848057	-0.3077437255707297	-0.236059161655032	-0.3564121911399659	-0.2979588567050831	-0.01527483114395269	0.01286391899454625	0.02692412969739295	-0.006622457673321856	-1.02542735271643	-0.01600263992037627	-0.02668580629718309
0.138	0.722546224571515	0.6028632009540404	0.9999914243109085	0.8851855211427941	0.02000573547840869	0.1322119273119974	0.02000663502450492	0.1713039943672144	0.02003299426861446	0.05098091455687709	0.0385642097474693	0.09245459691101642	0.2413112450674004	0.2479317056468543	0.2096479270464074	0.2365714887458735	0.02000113897463224	0.04213219394880621	0.0200018353217335	0.06106749439420125	0.02001651223201472	0.9297155403322936	0.02000345167040192	0.2234822200358036	0.02000875023993669	0.6412729234587686	0.02003402816742685	0.2270768397130859	0.02017690288638216	0.4971785308903219	0.02000536751370385	0.1983385218303949	0.02000436743279934	0.182050562194029	0.02006077222589179	0.2351554775960955	0.08040098815420126	0.0708345492567235	0.9249907908457667	0.7730518119830492	0.8968805828350563	0.6713005791445505	0.0200052407211223	0.3257342153722218	0.02000430076797298	0.9558204672825952	0.1250020710159466	0.1368212592132429	0.02070375055063228	0.05618573103159142	0.3678167662942095	0.3691953445403675	0.219196788737696	0.1728997309600552	0.1993659996532307	0.03857349135620206	0.3097734301107595	0.08922042045348139	0.5487977342951951	0.2829689021145111	0.02035923576587983	0.02038141968367095	0.02031291431957112	0.01799134544133277	0.02194431645358429	0.01993301621520901	0.02321419994859118	0.03748132882708016	0.05885283623225051	0.05527301994026365	0.0202065981203017	0.009257171744985904	0.0209339533448085	0.02126081114094404	-0.08811273306262196	-0.6599156144961117	-0.3108051270819054	-0.05408541013000313	0	0	0.3137703643520677	0.1357064040080986	0.006264280843053117	0.03049209065530418	-0.009563826309827102	-0.06276268171940544	1.362702472084746	-0.1592454537594523	-0.2341205366768279	0.6884053585938352	0.02643323489821961	0.1837334598382849	-1.959109568979041	0.7693008586355288	-0.1250096269909382	-0.01861042380299392	0.1342295380530667	-0.9272037434148679	2.592913490851494	-0.3171922344185097	0.1390965904661434	0.525702058557884	0.1148302032843854	-0.3645784088678854	-0.1080057561343374	-0.07395126759115002	0	0	0	0	0.8919280939318845	0.9999926797820227	0.02000436344331752	0.02000504009846774	0.02002549760228844	0.04166190400124806	0.2358397019162997	0.1908209217173358	0.0200008584901553	0.02000139575614697	0.02001273589747385	0.02000270903052504	0.02000650746430688	0.02002827101692395	0.02015114572007918	0.0200041246647928	0.02000333533770423	0.02004535246041327	0.07808388971362358	0.9998631009548934	0.9999700246965434	0.02000402382031167	0.0200034053522717	0.1535115526758553	0.02062603486706938	0.3679179829591923	0.1960741734694204	0.1715113598293707	0.2641363270168232	0.5090971717533694	0.02028414773003015	0.02024168191046923	0.02138709625178237	0.02258437721476853	0.03305110040413427	0.02018768244874306	0.02093407609996723	-0.8191975095989683	0.5557002745436569	2.00757846162406	0.662605109445196	0.8169465078219486	3.448733820575701	10.01186595656194	3.003282769107315	-3.963179902510844	0.3495315355991648	0.6017302201974452	-0.09524451579780635	-1.379352555094249	-1.634844100070685	0.683455588281245	0.7536414321459665	-0.3298315026157547	-0.1758087047447788	4.684891846749276	0.6362317917297975	-0.01493065326068598	0.1016807090038299	-0.07227805047379111	-0.04168805347932939	-0.3397321877651143	-0.5350585731733948	0.0752525917535668	0.1506074628837851	1.495693711452481	1.324189457643699	0.7475624919136679	-2.158173902351855	-2.889609505755275	-0.3088865062203356	-0.1195154511295233	1.427370026746007	-0.1558774757444914	0.5893544234235368	1.593309725181612	0.5630086198517216	1.030119228719191	0.9541967777348916	0.09087228220811436	-0.0641170695042764	-0.3379808137182181	-0.2558371923360525	-0.3880936690122857	-0.3020248900710313	-0.01537400284831885	0.01384369020825743	0.02944883947563471	-0.006697520705938077	-1.051006739025563	-0.01725553228423272	-0.02831337897154414
0.14	0.7351145003142389	0.6122913789377056	0.9999913124466181	0.8865411330487608	0.0200057486287852	0.1321783307272984	0.02000664930207028	0.1715019710744458	0.02003316905568415	0.05083157567589731	0.03900553085589438	0.0923612724121065	0.2408046019291284	0.2472404927192522	0.2078230634658779	0.2355113694559425	0.0200011407706919	0.04228344748660495	0.02000184045660263	0.06136947849677207	0.02001658608362472	0.9326089138703514	0.02000347700295183	0.2261387083843429	0.02000874025017942	0.6429202703325109	0.02003458267985381	0.2227099804133201	0.02018085149723118	0.4913281558103881	0.02000538837061303	0.1977066760301487	0.02000438046715291	0.181804800513498	0.0200607164210801	0.2380336125174341	0.08015327271631413	0.07051799560034477	0.9302640522321025	0.7741768823555176	0.9041399596622325	0.6743908184274109	0.02000526162993804	0.3268498275526046	0.02000433822246797	0.9576929946781287	0.128273387506279	0.1388170713627729	0.0207259127296734	0.05637315765667897	0.3678371812615973	0.369066885050452	0.2169521379591709	0.1721942664448515	0.1965203989426791	0.03804247172097514	0.3056501932633488	0.08841287764106412	0.5457333462011904	0.2823609009764236	0.02036207259964875	0.02035058120388132	0.02031441069967467	0.01802007639645993	0.02192755251161647	0.01999451857942743	0.02321912199050776	0.03746790047361387	0.05575550059919075	0.0531515777246623	0.02021322696736276	0.00922137983025177	0.02098299144243421	0.02120302412306921	-0.08943680731509276	-0.6641875677062365	-0.3108877619466013	-0.02844429144527304	0	0	0.3140443682807489	0.138304641165804	0.006325988471120236	0.03121787604201097	-0.009688222822547329	-0.06161569111041543	1.362342818538446	-0.2006050023366632	-0.2327217522218896	0.7103441932138848	0.02677948510746851	0.1622897464951387	-1.957558408753032	0.781962379158989	-0.1250670033366454	-0.03895137233732318	0.1323272520598951	-0.9749898048159925	2.592286032655107	-0.3102344588806715	0.1401570872345774	0.5347642694342982	0.1140734239209677	-0.3922346739207997	-0.1081543846138234	-0.07471771059649029	0	0	0	0	0.905670504711695	0.9999845568833233	0.02000877103763717	0.02001013643952293	0.02005172390921293	0.04295518881491266	0.2356688253099504	0.1895358572881521	0.0200017369350416	0.02000282362936201	0.02002569156696915	0.02000549714010254	0.02001300826806987	0.02005790139977207	0.02031508029710696	0.02000831492756024	0.02000671861366778	0.02009042054606304	0.07859210164862925	0.9997694821498252	0.9999463771396656	0.02000812903494871	0.02000692096308382	0.1588959938246099	0.02133397010146477	0.3682133915617122	0.1938601412525973	0.1672259461031899	0.2580284114261628	0.5056453152468581	0.02057307020318063	0.02048784178765095	0.02265961553966218	0.02458595841763452	0.03285984390451321	0.02039196816370607	0.02200506330219103	-0.8103666692879262	0.5812117824120711	2.006395316573056	0.668602333201005	0.8465656729867707	3.521805595683228	10.00641704760828	3.006069952276587	-3.95452920925854	0.3478695634485894	0.5903209874078157	-0.08468453191197986	-1.368287784639181	-1.613822644825912	0.6839909240998936	0.7451806332140332	-0.3127124126469999	-0.1763524588086576	4.741278301624667	0.7200557219747258	-0.01865943049013349	0.09625682147473247	-0.07705381501494966	-0.05259717584449876	-0.3514205412646708	-0.5254086783182081	0.07598896242961332	0.1513398781386888	1.39662477588724	1.332080599411896	0.9012115782481778	-2.208027750053318	-2.960017100411684	-0.322934371938402	-0.1261227637978523	1.450529984107991	-0.1630616384415081	0.5321016789843174	1.493367700580992	0.5523682669264279	0.8408109371114981	1.041359316443946	0.09684608718877805	-0.06405575717536049	-0.3673368614093813	-0.2750958868656108	-0.4193839427090594	-0.3059533129323869	-0.01546273741902931	0.01490002561827779	0.03206951984056227	-0.006722482564707187	-1.069205346824003	-0.01854197401026245	-0.02938017635476363
0.142	0.7477482444236728	0.6218085050029908	0.9999911871327747	0.888068348619686	0.02000576162802971	0.132137281017269	0.02000666393335034	0.1716887781278237	0.02003335631631265	0.05067262649220154	0.03945533203755822	0.09225478053438457	0.240302993813868	0.2465263164753778	0.2060208810428662	0.2344683130048502	0.02000114282705673	0.04243608649837081	0.02000184600327879	0.06167266266893507	0.02001666041716703	0.9352962331810692	0.02000350226923506	0.2288093707997568	0.02000873091995042	0.6448835311889579	0.02003512492099444	0.2182480463185988	0.02018484106963986	0.4853412766739226	0.02000540904470989	0.1970471506576268	0.0200043935362708	0.1815454199646663	0.0200606573031135	0.2409557480866507	0.07990729250248471	0.07020262219170365	0.9351674150792908	0.7751672160419611	0.9108887867871638	0.6772614752805098	0.02000528326203472	0.3279423748192234	0.02000437548948098	0.9591762835291522	0.1317531724368293	0.1409857300375099	0.02075039284922739	0.05657114463603058	0.3678898689494881	0.3689403870098236	0.2146939279614988	0.1714311064152224	0.1934983467219724	0.03747354448325222	0.3013212582577784	0.08754335802090696	0.5426407946174023	0.2817452359531759	0.02036481209603634	0.02031953193331155	0.02031596344678791	0.01805091546015912	0.02191343945369556	0.02006127788024283	0.02322416675851487	0.03745440300628795	0.05265885066319648	0.05099459181431303	0.0202197642024172	0.009182875166132958	0.02103550545959732	0.02114274980999769	-0.09076958163850206	-0.6686068267346003	-0.3109184903253437	-0.002182327946261448	0	0	0.3143236112359539	0.140945359727882	0.006389158176900449	0.03195239094670865	-0.00981021529930952	-0.06035804276806221	1.361899268383273	-0.243140177156346	-0.2312793627794674	0.7319785423218264	0.02708148415823871	0.1394817108189556	-1.955981294024996	0.7952621803860935	-0.1251661672763294	-0.06039412378357062	0.1303300124266945	-1.022125349453168	2.59167266661292	-0.3031063294503132	0.141235527967512	0.5436471457706483	0.1132611502438068	-0.4200624337762398	-0.1083047876199243	-0.07572510657442551	0	0	0	0	0.9195325083695	0.9999917579428216	0.02000439937849112	0.02000509123617602	0.02002631672010518	0.04266188381992727	0.2349438780633618	0.1877398144788717	0.02000086999693457	0.02000142085427171	0.02001296885624565	0.02000278357139851	0.0200064927387903	0.02002965013762987	0.02016406961099881	0.02000418300365249	0.02000337530399714	0.02004510417955052	0.07760476327094039	0.9999000844078231	0.9999757115525361	0.02000410358745369	0.02000351349931132	0.1643486782440139	0.02074506859454954	0.3687515144131088	0.1914147134025528	0.1623178298740861	0.2513777568603815	0.5022893218343412	0.02029032654459059	0.02024746486477074	0.02139786145956471	0.02259783454184329	0.02733214844919256	0.02020550354725117	0.02115559447607776	-0.7985106517607801	0.6027647841255204	2.00576262621985	0.6703149565444645	0.8633546267161768	3.582416039147978	9.992645797279254	3.007513469137434	-3.94849392903804	0.3461603909716424	0.5782208771836226	-0.07303392989870566	-1.35575943202678	-1.591142726195226	0.6848821319684956	0.7360546732879811	-0.2945525815993288	-0.1772035438139243	4.774766728672659	0.8077773691933907	-0.02239057314454304	0.09049350305019165	-0.0818802372669175	-0.05459968421357375	-0.3626770254402907	-0.5180449011044451	0.07663524873067047	0.1517987322504351	1.289416924667384	1.338291060668269	1.063424557573369	-2.25305892732053	-3.02584301148929	-0.3365490642291922	-0.1331379943397335	1.471192567171237	-0.1549293479935775	0.4552859449198107	1.374478312791997	0.5398719786957991	0.640746096069946	1.126958496736116	0.1016683169025386	-0.06212174803704012	-0.3956151590854259	-0.293712288181786	-0.4500225149537416	-0.3096666908150737	-0.01558491245658652	0.01595325893670945	0.03471732659254876	-0.006764906084007366	-1.087532471821176	-0.01996356753153953	-0.03070911050918083
0.144	0.7603950842472762	0.6313861217124446	0.9999909903240799	0.889774712606506	0.02000577789255218	0.1320887672602995	0.02000668399395434	0.1718637181712346	0.02003364076481832	0.05050411525248526	0.03991085576110341	0.09214005374590765	0.2398102302209306	0.2457900993261689	0.2042386111964786	0.2334376013382035	0.02000114632132969	0.04258992927910527	0.02000185451432567	0.06197649117867826	0.02001675854628109	0.9377614711283681	0.02000353489238826	0.2314907096056814	0.02000872074231093	0.6471794696803024	0.02003578741689921	0.2137011343734277	0.02019016497118157	0.4792288598626889	0.02000543509646246	0.1963606475186489	0.02000441048050311	0.1812727276989156	0.02006057051858899	0.2439167307143696	0.07965836150067022	0.06988780789719462	0.9397276978075865	0.7759862418850393	0.9171629218196009	0.6798774883196753	0.02000531368367135	0.3290080873834019	0.02000442339825578	0.9602490517910409	0.1354280324823657	0.1433235419034896	0.0207906753847533	0.05678194062324796	0.3679809179918391	0.3688196801999676	0.212430710574942	0.170612637845047	0.1903081621085544	0.03686809881895011	0.2967955623596752	0.0866132402312266	0.5395283579646686	0.2811224142911645	0.02036802064588251	0.0202882480368316	0.02031813146247562	0.01808394631562993	0.02190280917997618	0.02013349806826846	0.02322991309997569	0.03744088116398667	0.04957639632904225	0.04880244020419395	0.02022803396695625	0.009141522050433651	0.02111645214798878	0.02108092778586276	-0.09211129599736112	-0.6731180091741128	-0.310896091329308	0.0246794949443684	0	0	0.3146081777824789	0.1436281751987576	0.006453796613157078	0.03268476044088173	-0.009929578856109679	-0.05898619266853449	1.361369480675138	-0.2868411802527213	-0.2297941696708373	0.7531153274192428	0.02733650269344249	0.1153100562468437	-1.954376905999284	0.8092431496003246	-0.1253092949331995	-0.08290913885588964	0.1282393134549071	-1.068416601172399	2.591073695576037	-0.2958458758536194	0.1423315610557038	0.5523579044845565	0.1123931011282659	-0.4479997626247808	-0.1084574428369681	-0.07696918505746701	0	0	0	0	0.9318440958109316	0.9999822849001302	0.02000884818508553	0.02001025074985251	0.02005362093598222	0.04395626215294362	0.2348669498122714	0.1864368920638595	0.02000176357157868	0.02000288115755925	0.02002621299088334	0.02000566291362968	0.02001297633311788	0.0200608697928138	0.0203439721019266	0.02000844051397786	0.02000680545338598	0.02008986886734148	0.07804948308078212	0.9998237507718829	0.9999555908329432	0.020008309982572	0.0200071621943704	0.169969563411183	0.02163096648822394	0.3692659933483732	0.1893619031399255	0.1578919019198533	0.2451263868446149	0.4990123667311389	0.02058590535932081	0.02050059312761419	0.02268612704911615	0.02460714925844397	0.0272020043849717	0.02043220051233436	0.02255681723876952	-0.7834917181034768	0.6197313100051396	2.006941443725903	0.6675651596999637	0.8665858756542053	3.63018792068264	9.969750469789561	3.008186613357178	-3.946520655830188	0.3437809039862198	0.5662357019661791	-0.05925643446904765	-1.342148792244327	-1.56707260127112	0.6848373640646283	0.7262677063239793	-0.275382570079329	-0.1778904981418685	4.801768945793268	0.8992041378694939	-0.02612347743013635	0.08438981150772495	-0.08661587103547033	-0.06083208659947759	-0.3734614465992379	-0.5130638938725646	0.07719273139819294	0.1519842157188663	1.174543412468105	1.342756989922773	1.233889213145546	-2.293005600503212	-3.085554775179923	-0.3499121383944587	-0.1394344807167239	1.489377042610338	-0.1625025243094012	0.3607938356188212	1.238723886647603	0.5255335644862077	0.4302903479769647	1.210512507686643	0.1096550950545483	-0.05826452640303748	-0.4226454019556232	-0.3116143134447937	-0.4799821122322493	-0.3131099516960219	-0.01569736332920069	0.01709181738988491	0.03753040705078644	-0.006746857540057137	-1.104371046593809	-0.02139042559075972	-0.03092788741817624
0.146	0.7729819298883415	0.6409876140450957	0.9999907747915042	0.8916674758257926	0.02000579386501868	0.1320327443754772	0.02000670421810794	0.1720260162152206	0.02003393491531952	0.05032607951749141	0.04038490478339894	0.09202162721636674	0.2393325834503561	0.2450329530448997	0.2024705261985819	0.2324139438111761	0.02000115001584609	0.04274478268221877	0.02000186332287471	0.06228036960268524	0.02001685650770075	0.9399875153037865	0.02000356723769497	0.2341788917725028	0.02000871122854216	0.6498243023978149	0.02003643257690797	0.2090799672252728	0.02019548467743565	0.4730021923799216	0.02000546068900344	0.1956479181784354	0.02000442726448246	0.180987018608042	0.02006048266837223	0.2469105127632681	0.0794095927255605	0.06957451141817332	0.9439678245330523	0.7765997397482916	0.9229960291492411	0.6822064503117096	0.02000534454689211	0.3300428728386853	0.02000447087242584	0.9608894682836739	0.1392626921545968	0.1458253042909174	0.02083451235508065	0.05700655498748809	0.3681133160389435	0.3687085341827774	0.2101687878476057	0.1697413579216399	0.1869598070433443	0.03622771649963474	0.2920829139548661	0.0856239579328726	0.5364060447614893	0.2804930311872205	0.02037110092074117	0.0202567014482772	0.0203203097193367	0.01811923896920439	0.02189416546340476	0.02021124849029831	0.02323583504257926	0.03742736267996985	0.04649479768686818	0.0465756615036436	0.02023622510463169	0.009097176050308733	0.02120629203238932	0.02101826752473554	-0.09346207525166075	-0.6776614266388222	-0.3108193871221573	0.05211912304906324	0	0	0.3148981517979796	0.1463527853930703	0.006519888284045412	0.03340371728592069	-0.0100460816671001	-0.05749674272239221	1.360751130944167	-0.3317013694639318	-0.2282673645220434	0.7735574349488532	0.02754182127760865	0.08978401877853516	-1.952743836207113	0.8239520664425545	-0.1254984910058229	-0.1064545174839923	0.1260570398880428	-1.113666980142005	2.59048934534684	-0.2884920920960326	0.1434448502439897	0.5609046730854557	0.1114691196257387	-0.4759844343458795	-0.10861281911295	-0.0784453806595206	0	0	0	0	0.9436871365906699	0.9999903347302755	0.02000444135869008	0.02000515530699871	0.02002740104158332	0.04385744316352932	0.234298067436505	0.1845651993067725	0.02000088519254068	0.02000145341313219	0.02001325963905416	0.0200028750632574	0.02000647756894553	0.02003123426415818	0.02018004778882551	0.02000425046258059	0.02000342245130505	0.02004481649536299	0.07709541361538548	0.9999204247344936	0.9999794645647584	0.02000420536057222	0.02000364732003885	0.1751843146686	0.02094190445353204	0.3699510989269011	0.1870422295153515	0.1529050833585557	0.2383730075325834	0.4958848897137091	0.02029689625094195	0.02025419523969842	0.02141144288997534	0.02261417352445961	0.02160167395384147	0.02022857724672872	0.02158337257021741	-0.765192954635361	0.6315360592780348	2.010617422719199	0.660195090872466	0.8555836197465815	3.664799131339155	9.936898821983302	3.008432522224636	-3.949490744162633	0.3401920316428872	0.5548103567496665	-0.04278947336986155	-1.327840132485897	-1.542104261717901	0.6833094523138055	0.7158376519773462	-0.2552504452998468	-0.1778691802802091	4.799465948497923	0.9940888709587878	-0.02990768428375204	0.0778330994828418	-0.09139619230840176	-0.0580552216784558	-0.3835418835032738	-0.5110671029625972	0.07764321342503898	0.1518394938549726	1.049983534668236	1.345052656962632	1.412232163821523	-2.327160502461846	-3.139846879984138	-0.36276120443971	-0.1461614398651593	1.503784412750337	-0.1535959231312364	0.2502839771898497	1.08803256377499	0.5088682967336053	0.2082662970916265	1.290436099877373	0.1157650955768927	-0.05261101886653183	-0.4483791893996404	-0.3285917156035314	-0.5091560505919766	-0.3162065935495516	-0.01584809748464039	0.01821501389850475	0.04022462026605012	-0.006762779262536675	-1.121823057631005	-0.0229492568163323	-0.03133245960922494
0.148	0.785453805827569	0.6505829557529964	0.9999904465750068	0.8937531872485076	0.02000581363988158	0.1319691034155979	0.02000673100787187	0.1721747500371844	0.02003434954277868	0.05013862516985152	0.04087716684195057	0.09190598974424578	0.238876196095604	0.2442565035968224	0.2007138319358953	0.2313914390471217	0.02000115543906012	0.04290043229964435	0.02000187569571131	0.06258363029636559	0.02001698333741007	0.9419553363539124	0.02000360836284496	0.2368694301537881	0.02000870104556455	0.6528335529734066	0.02003721232065895	0.2043964965443395	0.02020240439245683	0.4666745356531649	0.0200054922867158	0.1949098266904077	0.02000444845554743	0.1806885346206222	0.02006036721088231	0.2499293859912197	0.07915615187413681	0.06926221633099233	0.9479106630409745	0.7769776975920245	0.9284189423033474	0.6842207964083287	0.0200053860590304	0.3310420261940815	0.0200045312818695	0.9610746775891494	0.1432212340716677	0.1484820311835438	0.02090259086454833	0.05724822431112076	0.3682888184693641	0.3686103180121839	0.2079137516317138	0.1688201424156558	0.1834650360297561	0.03555443711760415	0.2871936423436462	0.08457719257097777	0.5332824634176073	0.2798578541517599	0.02037463549730324	0.02022486015785528	0.0203231112727641	0.01815686308207963	0.02188794873234905	0.02029441497048058	0.02324253944528441	0.03741386543579344	0.04344560549123069	0.04431748635897206	0.02024676136600847	0.009049750294039628	0.02135411703631861	0.02095719760382517	-0.09482192085437373	-0.6821734528515255	-0.3106872449473531	0.08011356271833149	0	0	0.315193616641516	0.1491189748360698	0.006587394817254733	0.03409766816598112	-0.01015948525464614	-0.05588643816888317	1.360041904557913	-0.3777176245546189	-0.2267005363054405	0.7931049111926016	0.02769474765860354	0.06292157260198997	-1.951080578745441	0.8394395647573245	-0.1257357638756558	-0.1309758335664282	0.123785471694243	-1.157678054451361	2.589919762988026	-0.2810846606374207	0.1445750763956993	0.5692964214226423	0.1104891733170979	-0.5039542033624838	-0.1087713758833649	-0.08014884580644424	0	0	0	0	0.9542102980371847	0.9999786679514346	0.02000893969269212	0.02001039404537387	0.02005609659013737	0.04521125483032096	0.2343866546337065	0.1832211066697099	0.02000179803943398	0.02000295460680482	0.02002686113523305	0.02000586513528814	0.02001294682253217	0.02006426851769152	0.020379689632154	0.02000858576705199	0.02000690805588792	0.02008926064918289	0.07747101707716839	0.9998549737695777	0.9999617873654556	0.02000853851870528	0.02000745976666411	0.1804768111274996	0.02209929514623754	0.3705954971186968	0.1851129855764932	0.1484436114950831	0.2320439841342416	0.492826792855473	0.02059919135702797	0.02051472204875825	0.02270698444758099	0.02463137689129117	0.02186978727412088	0.02048534503764336	0.02364808537103188	-0.7434799367585645	0.6381836094818349	2.014491462437041	0.6480918706401255	0.8297824591567864	3.686047196321237	9.893462864766972	3.007083756914806	-3.955592970008371	0.3355929867525353	0.5424394847092308	-0.02552506651425895	-1.313029223025487	-1.515527136214917	0.6824254133421839	0.7050316258407986	-0.234342044273695	-0.1767002664079348	4.795618321042741	1.092152341297852	-0.0337415524871184	0.0708255894855893	-0.09603448368151951	-0.05804302917950657	-0.3927646134074399	-0.5119111308996405	0.07798894571026309	0.1513664853922312	0.916320287175453	1.345113204386714	1.598307071224827	-2.35530913328162	-3.186544019169527	-0.3752742862085481	-0.1522093772628723	1.514468221663509	-0.1615011324690984	0.1252538160995828	0.9241079912324035	0.4899014645988723	-0.02491683918068628	1.365477012885187	0.1267100544470877	-0.0453346798064852	-0.4725809845327077	-0.3445113761600198	-0.5374651757730857	-0.3189038832126716	-0.0159920651967238	0.01942327669065043	0.04294646520320552	-0.006725617699643568	-1.135767490714999	-0.02447018173494474	-0.0293375472013199
0.15	0.7977373387419123	0.6601392200264032	0.9999900886098074	0.8960379906173895	0.02000583298439411	0.1318976974083808	0.02000675773049549	0.1723089184706294	0.02003477062971992	0.04994184181450673	0.04140115220360898	0.09179897044144877	0.2384497703391245	0.2434627182562065	0.1989650359201282	0.2303643595242203	0.02000116098513621	0.04305665271841282	0.02000188822432605	0.06288556528077417	0.02001710919707997	0.9436448017624356	0.02000364893892868	0.239557467081714	0.02000869160941543	0.656222013679303	0.02003796960571137	0.1996631263364026	0.02020927575367105	0.4602592027109088	0.02000552314702454	0.19414726337269	0.02000446929293006	0.1803774799125026	0.02006025346349683	0.2529646237220787	0.07890094630167641	0.06895158129278861	0.9515765024424924	0.7770920116501765	0.9334607127699903	0.6858951666944236	0.02000542766019834	0.3320005093801963	0.02000459094364812	0.960781366810847	0.1472443292173843	0.1512824945854999	0.02097539426229549	0.05750836964164106	0.368506908668877	0.3685280835860403	0.2056708157722791	0.1678520493087543	0.1798382574399477	0.03485061922782539	0.2821422429091971	0.08347497534906216	0.5301679090507256	0.2792177352583975	0.02037800698637246	0.02019268922465154	0.02032585768662993	0.01819687846315081	0.0218826694595824	0.02038292372554565	0.02324939339596895	0.03740038519570879	0.04072756494451864	0.04207408069286761	0.02025726819470758	0.008999142541742118	0.0215324376231243	0.02090005259538406	-0.09619070342897262	-0.6865869249288115	-0.3104985788361596	0.1086390354478886	0	0	0.3154946553316365	0.1519266188986523	0.006656254389992215	0.03475476286992708	-0.01026954476779657	-0.05415215952769229	1.359239489406152	-0.4248905569159148	-0.2250956757295092	0.8115560813858629	0.02779263420592774	0.03474934683973439	-1.949385522783372	0.855759907869206	-0.1260230007166392	-0.1564063380633316	0.121427286881285	-1.200250283022554	2.589365015713705	-0.2736637280733729	0.1457219390018568	0.5775427856514943	0.1094533541622516	-0.5318469440061458	-0.1089335625760043	-0.08207441537692839	0	0	0	0	0.9637381108860689	0.9999879796841727	0.02000449044740538	0.02000523398471849	0.02002880277320267	0.045344488038186	0.2340498252648973	0.1812996001904575	0.02000090437197157	0.02000149426785359	0.02001361785895683	0.02000298580619514	0.02000646393893692	0.02003305196513221	0.020199913887991	0.02000432795144554	0.0200034777143296	0.02004450844460306	0.07654357980022239	0.9999325365365602	0.999982028883296	0.02000433218130195	0.02000381146335957	0.1848302231685237	0.02123392784115062	0.3713533211296998	0.1829196721858436	0.1435133671477915	0.2253337253338651	0.4899708290028648	0.02030361980350871	0.02026128541892621	0.02141509575364422	0.02263240991672226	0.02051621031053236	0.02025979946827473	0.02259552819896339	-0.7182023017977393	0.6397971558105586	2.016807380033601	0.6311691783817729	0.7886771864547494	3.693796312114472	9.838988889588586	3.003292687753853	-3.963501683756386	0.3304265839355313	0.5278744538481769	-0.008874211510565727	-1.297682153683834	-1.487070999301033	0.6841600419784432	0.6941315658148582	-0.2128013956843846	-0.1744339140869833	4.760428578528364	1.193066875713623	-0.03768157978295926	0.06324900782830044	-0.1007161111239413	-0.04932849057757707	-0.400792813541772	-0.5156373792866752	0.07821144676377664	0.1505042220802109	0.7713803788016739	1.342460903854746	1.791317370884383	-2.376948493972183	-3.227300226547083	-0.3872222777437686	-0.1587416113501008	1.519913140286039	-0.1520617608929077	-0.01291922182451112	0.7485701027375291	0.4681186821266804	-0.2703644378976676	1.433642241068889	0.1343725569726987	-0.03671944327869962	-0.4952404153390449	-0.3590449123955844	-0.5645239012188424	-0.3211274653337135	-0.01617821448502585	0.02060493126889015	0.04553695365408197	-0.006745783575356133	-1.104036595227172	-0.02612024751050535	-0.02691088744823138
0.152	0.8097723727122896	0.6696238005717674	0.9999895322875069	0.8985271181438803	0.02000585654732448	0.1318183085962545	0.02000679201904586	0.172427370723973	0.02003534125161066	0.04973589176751307	0.04195719826809808	0.09170726691409516	0.2380611323967641	0.2426542439973216	0.1972211628013356	0.2293270135808355	0.02000116854433195	0.0432131979815217	0.02000190495717906	0.06318539007694185	0.02001726957910596	0.9450337988989342	0.02000369987304683	0.2422374224904693	0.02000868162870932	0.6600034774017954	0.02003888017480581	0.1948931528911833	0.02021815003875929	0.4537712895331344	0.02000556062656877	0.1933612045944942	0.02000449506535057	0.1800539830532483	0.02006011405043443	0.2560056130767263	0.07863915931608509	0.06864225786678749	0.9549849520982965	0.7769181028492183	0.9381479113382474	0.6872083080507787	0.02000548192243165	0.3329126487650312	0.02000466619930294	0.9599853378424557	0.1512807263301949	0.1542112235558115	0.02107785249061989	0.05778946366260953	0.3687667091417319	0.3684641614513022	0.2034455695434585	0.1668402675824185	0.1760965117519219	0.03411930387291446	0.2769428720307782	0.08232000954579713	0.52707135738401	0.2785736944696889	0.02038180388748361	0.02016014991400314	0.0203291528002112	0.01823933411470863	0.0218775580505379	0.02047646144026579	0.02325711056526465	0.03738691765673063	0.03825443031947284	0.03991574629871247	0.02027115656296431	0.008945338596205847	0.02184257064020478	0.02085314034919846	-0.09756815605754959	-0.6908315646478324	-0.3102523510360894	0.1376711477469783	0	0	0.3158013507314508	0.1547756877072973	0.006726381276349091	0.03536296535661798	-0.01037600924376597	-0.05229091082333475	1.358341568337111	-0.47322459052761	-0.2234551777487896	0.8287086029432176	0.02783289501926488	0.005302325523532984	-1.947656945589184	0.8729706151783	-0.1263619431890959	-0.1826674354403797	0.1189855631612802	-1.241183598840259	2.588825090129048	-0.266269724976865	0.1468851573139686	0.585653809837243	0.108361878207342	-0.5596006771028407	-0.1090998179248621	-0.0842165361801413	0	0	0	0	0.9720780242471039	0.9999723439216363	0.02000904446119774	0.02001056600741059	0.02005928134429175	0.04679568637625588	0.2343722587755251	0.1799051727538286	0.02000184066568336	0.02000304552059378	0.02002765364797572	0.0200061085400129	0.02001291941980344	0.02006818447249173	0.02042482767060459	0.02000875117473425	0.02000702703531243	0.02008863105125034	0.07684620177854504	0.9998738787125051	0.9999660577106966	0.02000882005011355	0.02000782335988262	0.1892442398771375	0.02271093736643609	0.3720627008766941	0.1811302505912077	0.1391704266428871	0.2190643479849181	0.4871768259612807	0.02061260738696336	0.02052881866931502	0.02269904584719277	0.0246587495740023	0.02068324125021909	0.02055937084230498	0.02607956619740581	-0.68934883483632	0.636096077680308	2.021245301357259	0.6094009453510113	0.7318901784486387	3.688052458341253	9.773270757986291	2.998827886060478	-3.976842370699027	0.3243770828139027	0.5134659194945269	0.01013315510562794	-1.281680870669356	-1.457249295673469	0.684805214027985	0.6829911284372602	-0.1905574010641645	-0.1729826329504474	4.723934593000204	1.296476498906719	-0.04172435739625593	0.05510940938418865	-0.1052011753303948	-0.04272725373613116	-0.4074535316765293	-0.5221775513830543	0.07831379005066751	0.1492562971513076	0.6158520151506949	1.337031685216074	1.991310087820814	-2.391912370564018	-3.259124254687817	-0.3987697466866578	-0.1646515283975844	1.520219845452102	-0.1601895202665349	-0.1629690430108933	0.5628790614926715	0.4435576633188857	-0.527635029269435	1.493742581240792	0.1476587448952682	-0.02702238840117425	-0.516269603967112	-0.3720088412921831	-0.5902137571225116	-0.3228257785589079	-0.01636044264138902	0.02186354717729022	0.04797542485827037	-0.006712916593152397	-1.050696218765685	-0.02766637497370543	-0.01910478494581625
0.154	0.8214944815066155	0.6790119287753227	0.9999889210068724	0.9012253185555018	0.02000587951578066	0.1317306797251233	0.02000682593286632	0.172528878605848	0.02003591474080279	0.04952091338472299	0.04256153518005862	0.09163844089078332	0.2377203108954124	0.2418340743723414	0.1954747317317527	0.2282731472666858	0.0200011761309022	0.04336981090410908	0.02000192167411124	0.06348227753527204	0.02001742797154352	0.9460991526736289	0.02000374992256024	0.2449033145367032	0.02000867246921459	0.6641908036491667	0.02003976328419027	0.1901001408103406	0.02022690734884773	0.4472255963905187	0.02000559706161965	0.1925526314002329	0.02000452026413597	0.1797181123982695	0.02005997955375691	0.2590406117099847	0.07837337343734856	0.06833454520489403	0.9581537925999474	0.7764330335177622	0.9425056361799783	0.6881408762619582	0.02000553582864887	0.3337724370161403	0.02000474031318745	0.9586620880682908	0.1552691006041833	0.1572505786559313	0.02118412293031765	0.05809251815042422	0.3690706757503492	0.3684206622696806	0.2012463543315811	0.1657881606692733	0.1722590359105942	0.03336386933794364	0.2716080860785784	0.08111502194129176	0.5240039854194813	0.2779268401404584	0.02038540941831566	0.02012720174490155	0.02033230438881626	0.01828427510200291	0.02187202773887654	0.02057475544734621	0.02326501605353518	0.03737344907962163	0.03606469198686249	0.03788729727937286	0.0202851917674431	0.008888294494683166	0.02227525170255996	0.02082500748435942	-0.09895386854594955	-0.6948344191344928	-0.3099475730289055	0.1671850749016762	0	0	0.3161137857424036	0.1576662497115756	0.006797665558188326	0.03591012680747947	-0.01047862183671715	-0.05029980361373672	1.357345811624331	-0.5227278652679688	-0.22178184181088	0.8443604252939217	0.02781302199998841	-0.02537672502353611	-1.945893006652649	0.8911318897977702	-0.1267541646567358	-0.2096695003541012	0.1164637785737541	-1.280277789602915	2.588299891798412	-0.2589432481570787	0.1480644707481902	0.5936395826948472	0.1072150854244072	-0.5871534463741965	-0.109270569065917	-0.08656915362005345	0	0	0	0	0.9791840466834553	0.999983582244318	0.020004547370079	0.02000532833784254	0.02003058967215436	0.04723437634306312	0.2343257671920625	0.1778402451099239	0.02000092774523376	0.02000154421209497	0.02001405344795923	0.02000311818167905	0.02000645310781555	0.02003514309854388	0.02022494101369199	0.02000441601628904	0.02000354170274433	0.02004420622344184	0.07593657633676731	0.9999399085981839	0.999983805190332	0.02000448701781664	0.02000401113827558	0.1924514708071878	0.02159013242054398	0.3729707508203229	0.1791507331959459	0.1344461134696794	0.2124020529789531	0.4846517458380282	0.02031048599519896	0.02026782352534817	0.02139407116017615	0.02265375343521657	0.02023256054257696	0.02030585536301298	0.02535745648580421	-0.6569816734710751	0.6269291240963285	2.031135974640911	0.5827943614042437	0.6591113073319805	3.668894059765263	9.696181833514807	2.995177379456309	-3.998960714909065	0.317114581721435	0.5014452839285822	0.0340932511316857	-1.264816978702658	-1.427363656678505	0.6811746349030099	0.6714076528167977	-0.1675649404340596	-0.1739115318434636	4.661917324573289	1.402006441577474	-0.04593085334206679	0.04628627854015733	-0.1097347727697743	-0.02627542556316589	-0.4124246291537513	-0.5323207340517131	0.07827650283985407	0.1475568030552061	0.447493685125004	1.328299636936566	2.197013577794023	-2.399920025541305	-3.284865640692198	-0.4097291397020146	-0.1711272194353735	1.513661605118579	-0.1505204846966663	-0.3236924028415098	0.3684470641030544	0.4156875299761129	-0.7976652427982367	1.543917304922687	0.1561701141921527	-0.01629630924991434	-0.5355091952503813	-0.3831070851464318	-0.6145601699052164	-0.3239184968830041	-0.01658696589382263	0.02308723020547625	0.0502503724854161	-0.006742650638320191	-0.9762971788913504	-0.02933924063609571	-0.007804541640934252
0.156	0.8328270197949399	0.6882623647261332	0.9999878904152134	0.9041362740256409	0.02000590750157578	0.1316344798244578	0.02000686879544224	0.1726120670623313	0.02003667213918974	0.04929712241519364	0.04321702887284169	0.09160145858789262	0.2374351447881646	0.2410057113373066	0.1937196036017625	0.2271952027594883	0.02000118602856453	0.04352621347409368	0.02000194328076783	0.06377531985666794	0.02001762750546237	0.9468157413417586	0.02000381204725684	0.2475483781418905	0.02000866345983125	0.668795521385946	0.0200408201386882	0.1852981915279676	0.02023839620160905	0.4406386399593084	0.02000564086399789	0.1917225852671765	0.02000455107115079	0.1793698418040899	0.02005982577593586	0.2620557907664497	0.07809880076382061	0.06802818655572183	0.9610998792517856	0.7756169647802673	0.9465568160560017	0.688677127964856	0.02000560466922325	0.3345732266536792	0.02000483312748428	0.9567864748796515	0.1591677494046475	0.1603801119196769	0.02131802770745329	0.05841724160446902	0.3694231615365993	0.3683996981501846	0.1990826655280328	0.1646995432571276	0.1683458097049427	0.03258814996645758	0.2661494073819372	0.07986262357608691	0.5209755260199258	0.2772784606973115	0.0203894462049901	0.02009380509269335	0.02033581879428597	0.01833172219588448	0.0218631978963434	0.02067719009126053	0.0232740372827886	0.03735999909368744	0.03411477958093587	0.03601638006987748	0.0203048497902487	0.008828135577312993	0.02293576515829824	0.02082681633564388	-0.1003472824671776	-0.6985203171845538	-0.3095833062385884	0.1971557423074697	0	0	0.3164320435033802	0.1605984745344419	0.006869972963868737	0.03638406010402672	-0.01057712001852905	-0.04817603963550945	1.356249869683661	-0.5734120305875043	-0.2200788704552229	0.8583107125786429	0.02773059985111695	-0.05723796191582425	-1.944091742876492	0.910305934536586	-0.1272010489266961	-0.2373128668438771	0.1138658114722443	-1.317332805965212	2.587789245001257	-0.2517249721132179	0.1492596386427275	0.6015098328030581	0.1060134398115625	-0.6144431195432366	-0.1094462304280561	-0.08912558046692193	0	0	0	0	0.9847112442943128	0.9999592662875261	0.02000916899231937	0.02001077401330369	0.02006330942222295	0.04885936112010701	0.2349211262952213	0.1763075576379559	0.02000189204045445	0.02000315554871857	0.02002861491627249	0.02000639778984177	0.02001290345205544	0.02007267264842862	0.02048516112260008	0.02000893945045977	0.02000716528275585	0.02008805997463504	0.07616166870115425	0.9998852290382372	0.9999690098106645	0.02000916180175054	0.02000826451975081	0.195876948194965	0.02335843216898667	0.3738710061606905	0.1776067770446645	0.1303475539636914	0.2061805536808963	0.4821804270050342	0.02062658359061956	0.02054081236344736	0.02263606388921882	0.02469221764120133	0.02035038647999961	0.02067559518940623	0.03054477432931475	-0.6209864088238544	0.613378129508126	2.042655724787991	0.5514257763201688	0.5701703265973095	3.636543522732604	9.607922956232239	2.990547172892025	-4.026628329672496	0.3099151466014378	0.4893433444223279	0.05984364928847757	-1.246467322538082	-1.396927985935396	0.6773934472023225	0.6595706151363906	-0.1439051366259967	-0.1755405937399973	4.586242340255477	1.509231557424236	-0.05029538693056135	0.03678998399250579	-0.1140137620696581	-0.0108835333149939	-0.4156469417310132	-0.5462557444309289	0.0781034374478782	0.1454111602170206	0.2670869085858946	1.316203244169421	2.408701577228956	-2.40084957209435	-3.300387543282509	-0.4202426854818216	-0.1770514675985061	1.500400268658847	-0.1588355075452832	-0.4939684490494828	0.1665625532110242	0.3845590497486909	-1.07999844374379	1.583920744866542	0.169327711125362	-0.004487326275612592	-0.552780102967614	-0.3922936778074074	-0.637624517821976	-0.3243508924753093	-0.01680892574800655	0.02436965376457776	0.0521160616921859	-0.006694325418353354	-0.8931644089214443	-0.03078119082119381	0.01083693117768739
0.158	0.8437238229239705	0.6973599914304424	0.9999867506671436	0.9072631604440305	0.02000593484871365	0.1315293387292695	0.02000691105400859	0.1726754874993379	0.02003742798084034	0.04906470284727937	0.04394288375389323	0.09160606418815596	0.2372166014873681	0.2401728870742355	0.1919483992939034	0.2260852306162752	0.02000119585063891	0.0436821157483691	0.02000196467459877	0.06406356403932986	0.02001782391699095	0.947157492525081	0.02000387288390415	0.2501654205633329	0.02000865557552659	0.6738280052443314	0.02004184417205163	0.1805014949759343	0.02024961450225101	0.4340260982871197	0.02000568335872875	0.1908720942544218	0.02000458112823773	0.1790090669297873	0.02005968103876369	0.265036104184294	0.07781759120964456	0.06772306932574322	0.9638387318185655	0.774451528324542	0.9503231505552479	0.6888030139857862	0.02000567264560261	0.3353080472177559	0.02000492432507838	0.9543332737118797	0.162919601208896	0.163578921116297	0.02145387300288215	0.05876345220268367	0.3698305793844761	0.3684035746189123	0.1969676729761742	0.1635785477700453	0.1643766249583723	0.03179598880395559	0.2605811534637261	0.07856552831566312	0.5179971288760962	0.2766299295688525	0.02039328981782459	0.02005991947832543	0.02033909675496042	0.0183817034135969	0.02185264630830995	0.02078329910534909	0.02328337696846609	0.0373465793457301	0.03239496394747615	0.0343177412371501	0.020325153096269	0.008764914710377917	0.02388109732927628	0.02087382223415924	-0.1017476872630929	-0.7018123472059701	-0.3091586623419041	0.2275579866126181	0	0	0.31675620759495	0.1635726342863195	0.006943144877750548	0.03677261605874192	-0.0106712357394431	-0.04591689404487607	1.355051366407029	-0.6252919316199735	-0.2183498658557992	0.8703607640273211	0.02758331932999823	-0.09022524542483758	-1.942251065459029	0.9305561762585747	-0.1277037714284536	-0.2654889268126109	0.1111959398674826	-1.352149085314416	2.587292892655228	-0.2446555735752648	0.1504704390614994	0.6092735209340898	0.1047575300322641	-0.6414071441679726	-0.10962720230997	-0.09187836192390665	0	0	0	0	0.9895153199162036	0.9999732537169413	0.02000461607281632	0.02000544258663143	0.02003283947534428	0.04968684336700298	0.2352232060620849	0.1740810195923407	0.02000095572888495	0.02000160421369243	0.02001458022012302	0.02000327484869582	0.0200064515779046	0.02003755281689897	0.02025727179279196	0.02000451675149122	0.02000361652529276	0.02004395791388755	0.07525914603254233	0.9999441944450913	0.9999850266974832	0.02000467372683247	0.02000425262873872	0.1977303459204156	0.02197180213970045	0.3750247603022966	0.1759677795590267	0.1259091838884295	0.1996556046305264	0.4800244339346908	0.02031797471577916	0.02027282127801578	0.0213356297565107	0.02268031388791056	0.02013650482304577	0.02038309787809074	0.03106904275810059	-0.5811658296358001	0.5962651722603335	2.051804044709642	0.5154080386089249	0.4649696181364856	3.591291722306395	9.50842614521998	2.98297786220206	-4.056491723570404	0.3036647246429705	0.4744823263454926	0.0841951007975474	-1.22635648592681	-1.36484784586102	0.6775645378714513	0.6477196822929009	-0.1196452477995896	-0.1759103495493948	4.505269950467469	1.617779137494099	-0.05488116577293511	0.02650087713007713	-0.1183527701372679	0.01528962037408778	-0.4168170983182616	-0.5643503945369238	0.0777734890708047	0.1427480679329799	0.07243201666888351	1.300174326128646	2.624568292268203	-2.39464377275555	-3.310203087046152	-0.4301693979569997	-0.1836450944414182	1.478516065069349	-0.1492793389110081	-0.6727078773797865	-0.04151613024137565	0.3496406047253618	-1.375287177858307	1.612884527374352	0.1774426070508268	0.008560772417109185	-0.5678059287599968	-0.3995061889194902	-0.6591846735997653	-0.3240504165597065	-0.01707488117927185	0.02561696325728085	0.05387446015755404	-0.006708249086137196	-0.8056655706494479	-0.0323567190087737	0.03692019835131177
0.16	0.8540918030928734	0.7062589868736582	0.99998429210217	0.9106078876817321	0.02000596830427235	0.1314148133313052	0.02000696387820849	0.1727175522673154	0.02003841105602894	0.04882392347747397	0.04474178726324526	0.09166181901657203	0.237074270238162	0.2393398838361211	0.1901568221575737	0.2249352651983212	0.02000120832347657	0.04383720603934994	0.02000199173050088	0.06434597231035218	0.02001806929185728	0.9470965403761638	0.02000394776154281	0.2527464160418278	0.02000864917203947	0.6792969385994656	0.02004307077328488	0.1757244292656791	0.0202649716211813	0.4274056317785638	0.02000573420866535	0.190002223392612	0.02000461769161152	0.1786355746753746	0.02005952871803361	0.2679642666902627	0.0775251521323467	0.06741907873416707	0.9663848501505518	0.7729211737879326	0.9538244422699074	0.6885077050520485	0.02000575809095607	0.3359693054341699	0.02000503787940644	0.9512769883528973	0.1664706837658762	0.1668236343316573	0.02161114989444823	0.0591292509125185	0.3702957514507588	0.3684347291495081	0.1949129669525649	0.1624299573635064	0.1603736733714862	0.03099157039388001	0.2549193748272443	0.07722702915769605	0.5150784507601491	0.2759827783087688	0.02039764851090771	0.02002551279773878	0.02034245289921704	0.01843421164615133	0.02183449942915351	0.02089221396293548	0.02329414252692132	0.03733323479115432	0.03087492758428409	0.0327929531999056	0.02035628404092647	0.008699040529698334	0.02510459991701454	0.02097750205310368	-0.1031542171872299	-0.704632350515861	-0.3086728033167108	0.2583666983886721	0	0	0.3170863622447243	0.1665891035960148	0.007016998482993222	0.03706376097236812	-0.01076069556128287	-0.04351970007998809	1.353747893071105	-0.6783852444173903	-0.2165988247308791	0.880314962943426	0.02736898916099098	-0.1242769277871165	-1.940368758139966	0.9519464530155274	-0.1282632822996638	-0.2940812574955984	0.1084588401176979	-1.384527951036085	2.58681049638454	-0.2377756481208165	0.1516966669195049	0.6169384539938207	0.1034480704629449	-0.6679823038823451	-0.1098138692327476	-0.09481914731142203	0	0	0	0	0.9916426713246358	0.9999197002256781	0.02000931937209212	0.02001102403646211	0.02006838094784097	0.05153523038385429	0.236165591421265	0.1724196079684638	0.02000195320695147	0.0200032870289636	0.02002977475424267	0.0200067394073412	0.02001291087962211	0.02007789424812827	0.02057248043160766	0.0200091553202497	0.02000732731442181	0.02008765167425134	0.07540372639539444	0.9998913791344199	0.9999710103674587	0.0200095713974554	0.02000879712170588	0.1997234788440096	0.02396834639234202	0.3761162911580224	0.174761079636923	0.1221595624223977	0.1936206927508558	0.4779130935085694	0.02064235067106381	0.02054859711621953	0.02249545932886775	0.02473345873561016	0.02022322665981433	0.02088597365543721	0.03687456893783841	-0.537619814031745	0.5738177692032551	2.061482872084762	0.4749234484613876	0.3435585422639984	3.53355627722321	9.395864541461325	2.974040935406119	-4.091169347222926	0.2961118291556342	0.4586873026963416	0.1097164807920363	-1.206141629454327	-1.331846168481885	0.6783810356902045	0.6359245236818667	-0.09484827044408377	-0.1751534268529384	4.387611079162129	1.727072376736106	-0.05967968970659603	0.01543431496344446	-0.1223735639607743	0.0402656948377536	-0.4158259167742153	-0.5862490191719899	0.07729145415330833	0.1395752485774104	-0.1356164236537395	1.280156301222028	2.845151073977586	-2.381218730316241	-3.308312379649771	-0.4396225345369069	-0.189768847708689	1.448249356783311	-0.1577088691428181	-0.8588865299334306	-0.2546324014568056	0.3109967020859394	-1.683082634954335	1.629824763606708	0.188915822745548	0.0227907355924661	-0.580375022424211	-0.4045509253809972	-0.6790284153652346	-0.3229710240998805	-0.01732999196675064	0.02689666860658338	0.05492190519001522	-0.006619132036781015	-0.7193136134385756	-0.03343450456570143	0.06751085160675584
0.162	0.8639045007318219	0.7149496998725772	0.999985001409207	0.9141730390520787	0.02000600099295697	0.1312904230860922	0.02000701571236684	0.1727366065417981	0.02003938781352933	0.04857501017756005	0.04563524130329109	0.09177928183926945	0.2370242612895512	0.2385115031530037	0.1883382864886785	0.2237375583126918	0.02000122059186739	0.04399115997934101	0.02000201833116093	0.06462145982577444	0.02001831006751195	0.9466042617265495	0.02000402084860877	0.25528289381033	0.02000864413012041	0.685209601104686	0.02004426037177012	0.1709812916671205	0.02027994563819122	0.4207932045718466	0.02000578345367984	0.1891140090338596	0.02000465329405575	0.1782490599329061	0.02005938957671147	0.2708217300531134	0.07722320751186995	0.06711573959093367	0.9687517584760121	0.7710117063845711	0.9570794618980847	0.6877818982903657	0.0200058420084137	0.3365491095207571	0.02000514919609398	0.9475923369790065	0.169734509609171	0.1700883405048379	0.02176440047182972	0.05951299098687125	0.3708177127854938	0.3684953373414482	0.1929288019259028	0.1612588018933742	0.1563638502697001	0.0301796346176743	0.2491814080380018	0.07585076781272131	0.5122301275361512	0.2753386067550664	0.02040181137722021	0.01999054895003165	0.02034544556866165	0.01848925676557174	0.02181316894695089	0.02100329568537011	0.02330524914548376	0.03731998366949558	0.02953760519766934	0.03143829726162574	0.02038953151351212	0.008630733341285637	0.02670045903560702	0.02114896031775622	-0.1045658493889213	-0.7069014330595274	-0.3081249412026363	0.2895569374599144	0	0	0.3174225925304651	0.1696483578597338	0.007091327082162858	0.03724565590100409	-0.01084522075933568	-0.04098183676023444	1.352337003123858	-0.7327120853470922	-0.2148301310296928	0.8879818017211485	0.02708554620419371	-0.1593265949001857	-1.938442477310863	0.9745401941822724	-0.1288802920050513	-0.3229667190853655	0.1056595845367585	-1.414272190939252	2.586341636806132	-0.2311255935098019	0.1529381312947437	0.6245109568030328	0.1020859027595842	-0.6941045199661786	-0.1100065980225502	-0.09793858216649944	0	0	0	0	0.9944469111165927	0.9999329005170764	0.02000469856206515	0.02000557812946536	0.0200356554185035	0.05283579139089957	0.2369665889586023	0.170018834122482	0.02000098840194048	0.02000167485679845	0.02001521050370622	0.02000345792688836	0.0200064639026641	0.02004036958512598	0.02030088493842132	0.02000463171674949	0.02000370376550297	0.02004381391271965	0.07449744459782291	0.9999462265902895	0.9999858374251017	0.02000489485086388	0.02000454200628861	0.1993970371989003	0.02228380939998315	0.3773672486226611	0.1734477656596108	0.1182193379661852	0.1873432800011296	0.4761525298592409	0.02032636292784864	0.02027441354532433	0.02122191416985018	0.02271142337925905	0.02009264422042826	0.02053837433020334	0.03921765104035281	-0.4905692174395291	0.5445789131739056	2.07502039920928	0.4301921633034038	0.2060620618620106	3.463813814065559	9.268786911243931	2.965157564351473	-4.133864300789314	0.2851728747607583	0.4441646677798313	0.1391600096344797	-1.18719947134951	-1.298568201813288	0.6761665633388617	0.6240938378964827	-0.06957895053670027	-0.173978032778151	4.295699385451153	1.83730103547343	-0.06475465090712813	0.003474602963798121	-0.1264752738859385	0.07711130233671187	-0.4120560404981332	-0.6121440610289234	0.07663428621844919	0.1358163450443645	-0.359082007683154	1.255548401165669	3.068035695987765	-2.360733013860798	-3.301895676366572	-0.4485110013054669	-0.1966824314050512	1.40752777562563	-0.1485669219361397	-1.05149227326671	-0.4716492754470011	0.2681140850801996	-2.003624421364071	1.632208602129636	0.1948072069272121	0.03794977335057828	-0.5903231158451261	-0.406900026797983	-0.6968986362264881	-0.3210550144807924	-0.01763093258878921	0.02814403090068241	0.05596402282249462	-0.006615095691176919	-0.6362202150925627	-0.03466342668967383	0.1042758604808779
0.164	0.8730918724360784	0.7234121742782401	0.9999566984834186	0.9179539799910772	0.02000604109137952	0.1311556183460736	0.02000707976991525	0.1727308692529489	0.02004064225754102	0.04831828023019903	0.04662775465876232	0.09196992092382707	0.237079688990753	0.2376936545775088	0.1864859518616283	0.2224839441759192	0.02000123576333675	0.04414363038574655	0.0200020512681003	0.06488885400332772	0.0200186081046932	0.9456505332185404	0.02000410979402464	0.2577655173820323	0.0200086424053566	0.6915711784423965	0.02004568793713249	0.166286240627762	0.0203003202479781	0.4142069256759008	0.02000584208547631	0.1882085026790306	0.0200046963795425	0.1778490988031736	0.02005925937139279	0.2735876328709982	0.07690744636965893	0.06681306445504029	0.9709519266654854	0.768711559095511	0.9601053202076316	0.6866192082893763	0.02000594586215094	0.3370389885768065	0.02000528677284562	0.9432542679377306	0.1726416612592327	0.1733417775103988	0.02192097366861111	0.05990841156150738	0.3713969375479867	0.3685870575109222	0.191024705747983	0.1600704942275777	0.1523776482827517	0.02936590958279497	0.2433835604236977	0.0744407717863222	0.5094616618213668	0.2746991403113325	0.02040656228254271	0.01995500075998998	0.02034794871286114	0.01854677009010152	0.02177818710516479	0.02111528687653695	0.023317899840959	0.0373068419841127	0.02835974067523555	0.03024456077853024	0.02044879135785264	0.008561223851568919	0.02862486199212729	0.02139591928476754	-0.1059814028939738	-0.7085404892159055	-0.3075143376702439	0.3211040340827372	0	0	0.3177649845796778	0.1727509706256915	0.007165900556079127	0.03730673699679131	-0.01092452740444107	-0.03830071860593634	1.350816207640832	-0.7882946195197874	-0.2130485467829616	0.8931749725447125	0.02673106436403064	-0.1953037739443801	-1.936469753539857	0.9983996049937591	-0.1295552588450068	-0.3520165321888712	0.1028036378638602	-1.441186787816207	2.585885814047202	-0.2247454617283671	0.1541946522075478	0.6319955879818926	0.1006719977197608	-0.7197087028038566	-0.1102057357191754	-0.1012262159280387	0	0	0	0	0.9935887686350388	0.9991008680542146	0.02000950081949488	0.0200113191789773	0.0200746847455168	0.0549904907574013	0.2383899982098938	0.1681642680873634	0.02000202321843332	0.02000343948392878	0.02003115331478697	0.02000713399378928	0.02001295275741432	0.02008400159368768	0.0206871028136674	0.02000940084984629	0.02000751573720547	0.02008751336718135	0.07455943274663195	0.9998934994135684	0.9999722897229869	0.02001005152479284	0.02000943110598194	0.1992895649611302	0.02432883198495221	0.3785811887166189	0.1725723077206465	0.1150589114203261	0.1815611670735483	0.4744340031446049	0.02065990081063927	0.02054691139337995	0.02223804098776351	0.02478011307112251	0.0201581908156269	0.02136041305996361	0.04539647874390267	-0.4399599550272502	0.5112651373861788	2.089942048871546	0.3815045008447308	0.05275528726789845	3.38264731741387	9.129200305761472	2.955067534255125	-4.182733002118337	0.2732074629284977	0.4295561122417894	0.1702571760739264	-1.167371728047219	-1.26482880650482	0.6739874753957974	0.6116728073631547	-0.04386713477234913	-0.1733215755329567	4.159372485906219	1.9428619453878	-0.07009418451228946	-0.00935724836842383	-0.1301902114078752	0.1134419566979547	-0.4052938091517293	-0.6421562703153209	0.07580792056780203	0.1314819107084574	-0.5970662820486821	1.226302104422133	3.294065906467738	-2.333132171116102	-3.282164068878383	-0.4569145306133643	-0.2032152349726561	1.356688811817371	-0.157044861802799	-1.249566415632019	-0.6915156407634323	0.2210716715480993	-2.336500302339434	1.61855559598699	0.200596323028931	0.0539027131263175	-0.5975272180884171	-0.406340184054621	-0.7127630967895793	-0.3182659141313297	-0.01791433430129674	0.02936487371596919	0.05583137392221627	-0.006509695760933933	-0.5583941582542156	-0.03463680586972417	0.1430115539655239
0.166	0.8816447403165815	0.7316443171496836	0.9999907514387963	0.9220123662229218	0.02000608036348419	0.1310098149512812	0.02000714243477999	0.1726985010844309	0.02004188317557388	0.0480539966374477	0.04774458028353732	0.09224646048822248	0.2372567912413582	0.2368926619310728	0.1845923398987642	0.2211660100535211	0.02000125055104168	0.04429425696328392	0.0200020834131892	0.06514693472832593	0.02001889957829198	0.9442047558580721	0.02000419621789616	0.2601845008531046	0.02000864246102434	0.6983851645889876	0.02004707422977907	0.1616532030657417	0.02032093812576895	0.4076630689149036	0.0200058988086094	0.1872867138006332	0.02000473829652806	0.1774351653551353	0.02005914647965395	0.2762398713916863	0.07657904650742151	0.0665101561597387	0.9729971373105774	0.7660104430495925	0.9629182595612312	0.6850146409845672	0.020006047303946	0.3374302141219383	0.02000542121917806	0.9382383115738189	0.1751314154695376	0.1765510292228811	0.02206320342722643	0.0603109640167511	0.3720365085876559	0.3687114976700612	0.1892153221320947	0.1588706993616195	0.1484478425900313	0.02855645818913962	0.2375436388659269	0.07300119576431695	0.5067832882374745	0.2740661588784387	0.02041112302650432	0.01991883934519962	0.02034995433985428	0.01860672370700691	0.02173969648166235	0.02122737850904417	0.02333094827728558	0.03729381069547712	0.02732533917104633	0.02920081295008204	0.02051470405492201	0.008490962701618655	0.03095565522801172	0.0217239052084233	-0.107399538788339	-0.7094707387867762	-0.306840303375865	0.3529836804514347	0	0	0.3181136257623459	0.1758976105049912	0.007240466006318333	0.03723579692183773	-0.01099832642463705	-0.03547378756944927	1.349182971650291	-0.8451566909139104	-0.2112592003719766	0.8957145521747634	0.02630376194775383	-0.2321346009350925	-1.934447994927152	1.023584868188128	-0.1302883788717935	-0.3810973347650409	0.09989685183218362	-1.465079865951631	2.585442448651938	-0.2186747633493495	0.1554660568217729	0.639394912566308	0.09920745739344523	-0.7447286873542142	-0.1104116072995666	-0.1046704295625952	0	0	0	0	0.9948177852723556	0.9927178072418479	0.02000479936059041	0.02000573765977134	0.02003912177832109	0.0568777478601098	0.2397524294717569	0.1655507003768376	0.02000102500571656	0.02000175532210043	0.02001595337377573	0.02000366625168529	0.02000649972186822	0.02004370108546722	0.02036495604029392	0.02000476295372035	0.0200038057047802	0.02004383469102548	0.0736367466025908	0.9999464191852984	0.9999863322496219	0.02000515052435784	0.02000488282303614	0.1969345855163782	0.02239716426379453	0.3800214347619759	0.17171413111624	0.1118203169341068	0.1755976807893406	0.4730951204518734	0.02033608960353857	0.02027041359706863	0.02105331983606733	0.02274801048248298	0.02006799229771153	0.02096806375540458	0.04947549402136398	-0.3856550364476786	0.4764398526597877	2.103566354951993	0.3291900783864358	-0.1160097960668665	3.290688286153829	8.978679225419423	2.94236660841061	-4.236098715159406	0.2622185063843265	0.4132769276084893	0.2007986942877312	-1.14468552746524	-1.230376844811831	0.6750600285561794	0.5984806693169611	-0.01781024118236193	-0.1738285335062392	4.06814515407952	2.047795824473479	-0.075761168974024	-0.02316987926621678	-0.1340168004503865	0.163043597250545	-0.3951171166705011	-0.6764611790756986	0.07478748736919856	0.1264918075758188	-0.8512623374988648	1.191799070243967	3.520125967956061	-2.298772920849706	-3.259324947344108	-0.4647942481762202	-0.2106703782490676	1.293579594981895	-0.148665985339315	-1.452148311200419	-0.9131924075953661	0.1693974941446832	-2.681403664876514	1.587654298225659	0.2014807359525915	0.07066594521761349	-0.6017305585152547	-0.4025489089470987	-0.7264246067255139	-0.3145592528691674	-0.018242119981302	0.03057398195874934	0.05603838058243665	-0.006497016276932758	-0.4864041911598753	-0.03478828296882344	0.1850163244145548
0.168	0.8895433560430709	0.7396662539687274	0.9975614275968514	0.9258742494410374	0.0200061288736503	0.1308523658354018	0.02000721913045497	0.1726375538994176	0.02004345724443928	0.04778251935196979	0.04899088021401146	0.09262187927104161	0.2375689246223112	0.2361155129932818	0.182651353790115	0.2197753661516445	0.02000126836317976	0.0444426556568219	0.02000212236535123	0.06539439320677531	0.02001925683475988	0.9422352788322285	0.0200042998913326	0.2625291844773837	0.02000864896805464	0.7056525052255511	0.02004875257117878	0.1570956788245811	0.02034727552137219	0.4011790968656236	0.02000596626135284	0.1863496460847569	0.02000478898126077	0.1770066086294435	0.02005906470056732	0.2787540707953705	0.07623413631528524	0.06620719030632098	0.9748981023789478	0.7629005711270539	0.9655330683780011	0.6829658756847961	0.02000617076439425	0.3377135530356289	0.02000558571770239	0.9325208628650075	0.1771506542676137	0.1796802274302227	0.02218728948087264	0.06071243292026898	0.3727384520735123	0.3688702352886122	0.1875153015118446	0.1576657203509347	0.1446096906879505	0.0277579631496211	0.2316799431820802	0.0715366266333808	0.5042038398442121	0.2734415283634292	0.02041646380378625	0.01988205212209582	0.02035079706323867	0.01866900697301385	0.02168418084940243	0.02133855288685644	0.02334597817175653	0.03728095222539579	0.02641621992762658	0.02829474193002717	0.02068059661096404	0.008425414964140494	0.03365371073595375	0.02213615240132301	-0.1088187613398155	-0.7096142726769484	-0.3061021971677405	0.3851720121984512	0	0	0.3184686048780573	0.1790890377700479	0.007314748538718645	0.03702206643761506	-0.01106632365427626	-0.03249850665789121	1.3474347110978	-0.9033234596467218	-0.2094675726980872	0.8954282462284734	0.02580200788840809	-0.2697424613585385	-1.932374491837827	1.050153355148816	-0.1310795776353352	-0.4100722316807737	0.09694545796541991	-1.485763794086733	2.58501088285302	-0.2129522399081282	0.1567521752937131	0.6467093210951133	0.09769351724314772	-0.7690972384023775	-0.1106245132873903	-0.1082583771478181	0	0	0	0	0.9921442171601547	0.929552585523326	0.02000972407358373	0.02001166429555556	0.02008238584392429	0.05942067697256494	0.2417224227586557	0.1634886273292675	0.02000210016949214	0.02000361040248003	0.02003276676263712	0.02000757704676779	0.02001305392642181	0.02009134965234267	0.02081803740980352	0.02000968237055186	0.02000773691334166	0.02008777498895413	0.07361573998691491	0.9998921621709378	0.9999730089603043	0.02001059932067902	0.02001017075203777	0.1948021188600132	0.02432931886046927	0.3814111318328148	0.1713197563161382	0.1094441327621209	0.1701600114139509	0.4717896767265858	0.02068125779989662	0.02053269424748103	0.02189328352028637	0.02483756945822048	0.02011913964668061	0.02306085386832553	0.05616108238762359	-0.3279769783135916	0.4375835345603958	2.119001864864463	0.2736491187505627	-0.2997306628984184	3.188652619381632	8.816616408729292	2.928413308124467	-4.294404320907747	0.2498612618952133	0.3969780785084223	0.2326868975308511	-1.12173023508874	-1.195737658899093	0.6755964987113564	0.5863047102492757	0.008268942455198906	-0.1747470420806665	3.949166433506606	1.746358931658593	-0.08173990559928486	-0.03793626486368187	-0.1373839041344492	0.2123211751216762	-0.3814501005067969	-0.7148660497939436	0.07358003656843247	0.1208596641596514	-1.120765947423733	1.152002257628957	3.747420396440031	-2.257618850256411	-3.222279357160975	-0.4721933680922452	-0.2178385126262123	1.218649694813419	-0.1571024199189119	-1.658322292252011	-1.135713635725487	0.1131850401068176	-3.037992647239159	1.538502090846256	0.1995127713031006	0.08820017253825491	-0.6027113628150939	-0.3953838299177843	-0.7377562057204679	-0.3099149962469955	-0.01854014261472766	0.03169452281752784	0.05491411922726713	-0.006336877206696383	-0.4207173498608805	-0.02992339339761933	0.2272728232094652
0.17	0.89676840264296	0.7474720981152178	0.9886687567447585	0.9281898635633982	0.02000617649936524	0.1306825928913707	0.02000729392414336	0.1725460323644163	0.02004500846464611	0.04750414409212483	0.05039341478170713	0.0931094319116037	0.2380309586047751	0.2353693723613632	0.1806549005625087	0.2183035445584923	0.02000128557089619	0.04458842914066759	0.02000216010210549	0.06562987435803558	0.02001960503329669	0.9397103472122154	0.02000440009256118	0.2647884720053973	0.02000865774013967	0.7133721237945718	0.0200503900164454	0.1526268074854771	0.02037600257485118	0.3947719950952213	0.02000603153299411	0.1853982486777813	0.02000483830381763	0.1765626688689108	0.0200590041062223	0.2811047253316319	0.07587333856652224	0.06590288472487238	0.9766650947362896	0.7593753845044727	0.9679638038085351	0.6804718738146519	0.02000629065848591	0.3378795740735729	0.02000574585576134	0.9260793270239104	0.1786635624485103	0.1826925167757974	0.02228524834280402	0.06110700519287732	0.3734938731946677	0.3690643984119667	0.1859367894464498	0.156462107351609	0.1409023584161222	0.02697755137629244	0.2258090117700741	0.07005168376179241	0.5017317427383594	0.2728271358598	0.02042163756281338	0.01984462217474982	0.02035108551736106	0.01873357354167533	0.02162706116950259	0.02144831740052178	0.02336162286896056	0.03726831890791554	0.02561891509185576	0.02751397884896149	0.02090444720303028	0.008368037702430477	0.03675166963603914	0.0226336424794455	-0.1102374203693908	-0.7088946080018573	-0.3052994251184168	0.4176456726790593	0	0	0.3188300123353248	0.1823261005702924	0.007388452231807729	0.03665529535271606	-0.01112821987083375	-0.02937235580850996	1.345568790616952	-0.9628210343866295	-0.2076794804459515	0.8921526938007397	0.02522432654727063	-0.3080486001583453	-1.930246423407082	1.078158843988592	-0.131928504308313	-0.4388018452122242	0.09395605764295156	-1.503056480229538	2.584590382406688	-0.2076156009544403	0.1580528362785568	0.6539369136704671	0.0961315481826563	-0.7927461537066277	-0.110844727249359	-0.111975944002257	0	0	0	0	0.9915753612130715	0.8220677451975213	0.02000492427844656	0.02000592357076301	0.02004332882782942	0.0619912135792393	0.2436718796743653	0.1606303896907183	0.02000106433009605	0.02000184385544831	0.02001681606479199	0.02000389632837308	0.02000657201594608	0.02004779251171534	0.02047517376238723	0.02000491425884069	0.02000392598083106	0.02004409507862545	0.0726639969940613	0.9999449701817539	0.9999865817393125	0.02000543809177277	0.02000527563935435	0.1907165460505963	0.02221613729258456	0.3827533814587317	0.1709095594417257	0.107127826997168	0.1645363067479508	0.470860225250671	0.02034802664684411	0.02026019383803037	0.0208631133299679	0.02279349693122851	0.02005242557137428	0.0230333591183188	0.06144661462840346	-0.2673861247622742	0.3920616797641698	2.139335316127613	0.2153199789061362	-0.4978285821498127	3.077291109048477	8.64586656547009	2.914904770339974	-4.353390669229487	0.2356689146673573	0.3818805760764629	0.2661705264735488	-1.10124457204583	-1.161549159602605	0.6718349859465705	0.5765319323073691	0.03412417696766949	-0.1751300709017053	3.856110906812851	0.4831555544251708	-0.08809183030563024	-0.05375509096624598	-0.1409021573493237	0.2753943695499211	-0.3641274831535233	-0.7575847606184277	0.07215920670720169	0.1145036162365489	-1.406771917471557	1.106296850517323	3.972022083617828	-2.210202985405795	-3.182358271919622	-0.4791271791258504	-0.2260693156274019	1.129776213339841	-0.149800154797336	-1.867160040639438	-1.358119416855406	0.05203019231330772	-3.405288514204969	1.470647462620175	0.1940263694834372	0.1058919998735404	-0.6003469392780231	-0.3844414980759346	-0.7467950520353003	-0.3043209605957599	-0.01888243240510312	0.03285008429663182	0.05467217925529261	-0.006267626957845407	-0.3610356772183257	-0.02378811406523268	0.2699522866514441
0.172	0.9033220859703202	0.7550884303712957	0.9742525258424232	0.9274624731136299	0.0200062358955038	0.1304997633466839	0.02000738487742201	0.1724218542522381	0.02004695372214322	0.04721926751601722	0.05195999576338101	0.09372410836567935	0.2386526516884648	0.2346612552537007	0.1785981784480072	0.21674251024013	0.02000130572902295	0.04473115552137048	0.02000220478589864	0.06585193618826524	0.02002002757446531	0.9365977661828138	0.02000451817183475	0.2669504181999834	0.02000867757412968	0.7215398892041712	0.0200524038991938	0.1482590648967253	0.02041473093867667	0.3884595203432321	0.02000610929830759	0.1844334448072836	0.02000489808918878	0.1761024590960504	0.0200590049805177	0.2832642611362975	0.07549336103476219	0.06559760171406104	0.9783072990970579	0.7554307481232549	0.970223248480784	0.6775340732876274	0.02000643405207982	0.3379184505827865	0.02000593929922447	0.9188927275267992	0.1796475021859683	0.1855502581122702	0.02233931272910665	0.06148440587091553	0.3742923508827731	0.3692935194843355	0.1844881263407948	0.1552665513827526	0.1373629641747343	0.02622254293865715	0.2199478471302017	0.06855101288057007	0.4993739646455845	0.2722248707081921	0.02042780967443775	0.0198065518817801	0.02034967544492501	0.01880031946401111	0.02155434137881335	0.02155652874314649	0.02337963562725567	0.03725599697082727	0.02491921528383516	0.02684663943709974	0.02159266203099111	0.008344925524868228	0.04020620184965755	0.02321490167488247	-0.1116537145843951	-0.7072372453942972	-0.3044314394725414	0.4503818526532486	0	0	0.319197940323423	0.1856097303665727	0.007461261243885822	0.03612583203729124	-0.0111837108269742	-0.0260928301616049	1.343582521979611	-1.023676071823998	-0.2059010570759826	0.8857347949501854	0.02456940148604388	-0.3469727035955641	-1.928060865411536	1.107650731540416	-0.1328345276290654	-0.467145363959297	0.09093560982221625	-1.516782790982382	2.584180138892366	-0.202701245186852	0.1593678622839202	0.6610734371725518	0.09452305837336614	-0.8156064412094979	-0.111072493229103	-0.1158077166837847	0	0	0	0	0.9875337387445291	0.7555665606885613	0.02001000370318778	0.02001206701646053	0.02009166151361282	0.06503630797560908	0.2461748279126078	0.1583575716871171	0.02000218080107596	0.02000379469690535	0.02003462775533191	0.02000805749967678	0.02001324475051499	0.02010052217232721	0.02103236216331085	0.02001000862159433	0.02000799945301964	0.0200886167786411	0.07256151803067182	0.9998876332065758	0.9999732972364702	0.02001120721862161	0.02001101274254822	0.1870084658800466	0.02383503970254818	0.3839982714456259	0.1709250793843506	0.1057006281310323	0.1594651487397588	0.4699512742581248	0.02070726521920329	0.02050664443432054	0.02153377039859657	0.0249063421894327	0.02009358631476018	0.03080685635115293	0.06850123838525143	-0.2037630102665395	0.3421305871675058	2.160645118601491	0.1547021156554684	-0.7095784828971003	2.957405526799977	8.474008958019798	2.900095709076644	-4.402095815198306	0.2246947980754554	0.3646648050596311	0.2953301981119732	-1.081713837015246	-1.127237709962632	0.6680544455439985	0.5671213831512274	0.06002899679551106	-0.1746285632449933	3.759654543094279	-1.296645640470335	-0.09479650625501346	-0.07059284204051572	-0.1438852203971082	0.3394449886352449	-0.3434265762506449	-0.8040787750040509	0.07053293342562796	0.1074403431290265	-1.708415356812086	1.054660924201314	4.195567237018772	-2.156490099904155	-3.127652338747892	-0.485599831614374	-0.2341085249537785	1.027530963217758	-0.1580798492816585	-2.077772050888662	-1.579512292605954	-0.01395948862371499	-3.783056303253388	1.383954081744335	0.1823411767329697	0.1231581215525783	-0.5946543323458087	-0.3699804942244107	-0.753484215354425	-0.2977876442255601	-0.01918048823844754	0.03387387649182538	0.05336094818664258	-0.006025496814719811	-0.307293680656959	0.004341690750152699	0.3110419405239397
0.174	0.9091244649400744	0.7624717242515709	0.9568278907661988	0.9231709006338611	0.02000629427396421	0.1303031171544626	0.02000747343820266	0.1722629029509931	0.02004887048438219	0.04692821457765246	0.0537099111684461	0.09447646178465183	0.2394374181183129	0.2339974251490129	0.1764794528300313	0.2150854905272771	0.02000132507119161	0.04487039973764784	0.02000224782960953	0.06605909386059372	0.02002043851933279	0.9328656950045732	0.02000463180389567	0.269002676565946	0.02000869986029307	0.7301492800679525	0.02005438313202123	0.1440044654899024	0.02045855419705593	0.3822576341722021	0.02000618456453176	0.1834560913411668	0.02000495628203379	0.1756249801164375	0.02005903228606563	0.2852042002571903	0.07509429790689456	0.06528973488843333	0.9798336853694272	0.7510637264482561	0.9723235691007783	0.674155106523926	0.02000657273374537	0.3378202372850292	0.02000612700717776	0.9109415703794682	0.1801453396529005	0.1882178453230455	0.02236384969490654	0.06183978849019824	0.3751202311382292	0.3695562367128951	0.1831747153100267	0.1540856223152143	0.1340205630797145	0.02549928345045043	0.2141162668025643	0.06703955205368876	0.4971378346931389	0.2716366096444741	0.02043380487438819	0.01976783589073144	0.02034781952288154	0.0188692122443245	0.02148338345003614	0.02166337988593805	0.0233982562215042	0.03724403210717634	0.02430621477425708	0.02628125130758204	0.023062069023744	0.008406479602772597	0.04399956396514363	0.02387641861400573	-0.1130656961761964	-0.7045702225197247	-0.3034977375498664	0.4833582827707284	0	0	0.3195724829723482	0.1889409356959778	0.007532841097564667	0.03542469983177995	-0.01123248728268737	-0.02265744236543298	1.341473163524282	-1.085915294750497	-0.2041387307902792	0.8760330375351691	0.02383607796588525	-0.3864334380169925	-1.92581479994355	1.13867322249251	-0.1337967342192648	-0.4949615862420593	0.0878914153715306	-1.526776104015564	2.583779272660789	-0.1982439753913918	0.1606970649663779	0.6681122961405914	0.09286969450813316	-0.8376085917227178	-0.1113080231305787	-0.1197369674280987	0	0	0	0	0.9835843097303943	0.700422441454311	0.02000507847199052	0.02000614042197233	0.02004854160117262	0.068253807131992	0.2485183061762066	0.1553556891325895	0.02000110580027901	0.02000193976753167	0.02001781625766882	0.02000414718930565	0.02000668836297057	0.02005307349919094	0.02067759765123676	0.02000508904161718	0.02000406810472221	0.02004472905491707	0.07156921251082306	0.9999419466279961	0.9999866432449528	0.02000575880089003	0.02000572363894374	0.1827048931637658	0.0217889030848777	0.3851000325463772	0.1708719271263035	0.10422641903003	0.154301960985002	0.4694330938362675	0.02036226717820067	0.02024566669333881	0.02069193700597498	0.02284593726168106	0.02004207152584726	0.03630490485234008	0.07425286381732885	-0.1368606334871393	0.2903633584789305	2.179026153611228	0.09232619222369556	-0.9341826019295278	2.829813873767945	8.305052562852103	2.882445995400343	-4.434418612435339	0.2202187705488294	0.342654972178171	0.3160812340646963	-1.061234201832747	-1.092147965611693	0.6685484954280366	0.5561467996024044	0.08625804912634868	-0.173351055110364	3.627653833135031	-2.979030499198599	-0.101914158916111	-0.08853592928135914	-0.1470615416522598	0.4130365923739336	-0.3200858932328768	-0.8532918516861642	0.06867391718390053	0.09958932293807314	-2.026219889979835	0.9965114404911823	4.413196883784598	-2.097163254986545	-3.071082455812008	-0.4916823873457002	-0.2433541410906033	0.9099730140001103	-0.1520940089160017	-2.289247446776155	-1.79899565517518	-0.08509056926267244	-4.169537825683783	1.28145516614482	0.1720233386111042	0.1393070286013085	-0.5857611285334305	-0.3528781041060239	-0.7574937322272529	-0.2903214175091153	-0.01952598176059001	0.0349988144498065	0.05340093536967346	-0.005909785122620442	-0.2589455532997621	0.05993695457765809	0.349921173952528
0.176	0.9141647592527135	0.7696151036876517	0.9367379810588163	0.9156099364772355	0.02000636685611987	0.1300918488192201	0.02000758056341589	0.1720670006548054	0.02005130099955392	0.04663144605466975	0.05564751006161166	0.09537676738332189	0.2403860903109762	0.2333821822215866	0.1742971870634797	0.2133279391780359	0.02000134743336818	0.04500570172743474	0.02000229823184055	0.06624978145497197	0.02002093564394758	0.9284826303486894	0.02000476468818408	0.2709321199568676	0.02000873686484238	0.7391901697673979	0.02005689634049764	0.1398741960845081	0.02052712197546533	0.3761877960258644	0.02000627419793695	0.1824670002465275	0.02000502673974761	0.1751291077859621	0.02005916997758004	0.2868944126175982	0.07467374176471271	0.0649799975481172	0.9812521047023655	0.7462737670454866	0.9742758146092311	0.6703399259306079	0.02000673726395288	0.3375747412652192	0.02000635229114621	0.9022088282976396	0.1802030616977116	0.1906673669253051	0.02233505950182312	0.0621684268096054	0.3759673075530511	0.3698497392851179	0.182001953513938	0.1529255612952553	0.1308995769418986	0.02481263408173821	0.2083351980204461	0.06552296946885965	0.4950296994888682	0.2710641930460892	0.02044099420553499	0.01972848603893623	0.02034419858052291	0.01894023436432328	0.0214023659056269	0.02176977544768422	0.02341944160865448	0.0372324761571911	0.02376886701321734	0.02580745280614463	0.02540101633198532	0.008595571612872627	0.04807984182591991	0.02461237107210536	-0.114471276368899	-0.7008246602931995	-0.3024978606987412	0.5165531851209152	0	0	0.3199537365006115	0.192320794455289	0.0076028400938778	0.03454367044834004	-0.01127423504459796	-0.0190637283511905	1.339237920490775	-1.149564934623762	-0.2023992002195984	0.8629188074475812	0.02302336454236293	-0.4263489546302291	-1.923505126511065	1.171264497412513	-0.1348139287030706	-0.5221099567126635	0.08483109865791881	-1.532879935749963	2.583386836270299	-0.1942767163930308	0.1620402404869112	0.6750446136268479	0.09117324256371766	-0.8586829211808422	-0.1115514940806109	-0.1237456469484707	0	0	0	0	0.9774959086288557	0.6447828250163026	0.0200103429544717	0.02001253494272737	0.02010354391603255	0.0717995296781074	0.2513810668371394	0.1529359904132763	0.02000226679177795	0.02000399605090095	0.0200367996773448	0.02000858634051575	0.02001351988021631	0.02011284647554121	0.0215081863979321	0.02001038420962769	0.02000830796162681	0.02009040073475191	0.07139165682118272	0.9998799134513748	0.9999732569630799	0.02001188948907041	0.02001197677120707	0.1789394826082313	0.02304455755689811	0.3861415170527884	0.1712547166491283	0.1036167423884475	0.1497327220847874	0.4689302258367184	0.02073798717357849	0.02047526216991121	0.02123378933320108	0.02498419913152339	0.02007643579724802	0.04757940921116442	0.08132657141657459	-0.0672968968319166	0.235546140966108	2.198637663046746	0.02876213536935218	-1.170707349642862	2.695342357037354	8.13693772129087	2.863294624915136	-4.455839643675056	0.2194723837533496	0.319095982687186	0.3320883007428217	-1.040951564596792	-1.05725638277217	0.6688304656320141	0.545350457980211	0.1124112477510885	-0.1726141694636734	3.519740098899829	-4.566037317327113	-0.1094186492763104	-0.1075438369831984	-0.1496008050150492	0.4873971683328387	-0.2948393989891156	-0.9046104113923928	0.06659070693515741	0.09097026517878699	-2.359408834455219	0.9318459491603147	4.627066072682934	-2.032160098475515	-2.995604314055655	-0.4973374601369212	-0.2525018758163203	0.7778042027328876	-0.1599503639700756	-2.500709778659298	-2.015726122222531	-0.1612422106765097	-4.564641237750946	1.165888473228663	0.1555968768574251	0.153943465215779	-0.5737862847665434	-0.333370374729918	-0.7586059733022228	-0.2819431788923687	-0.01981434898500127	0.03600321617720581	0.05290536714126376	-0.005616583149041331	-0.2157040525766697	0.1318796229458157	0.3854774595003129
0.178	0.9183185891422723	0.7764472034661026	0.9142560302082989	0.904973805961739	0.02000643800746605	0.1298651303078523	0.02000768470225311	0.171831949580583	0.02005371601619141	0.04632930352030245	0.05778128816465138	0.09643034543492601	0.2414973250833235	0.2328187825414567	0.1720508326391432	0.211466205792086	0.02000136886115097	0.04513658814411409	0.02000234672259074	0.06642239554877187	0.02002141921174892	0.9234179577171778	0.02000489252460643	0.2727252816907266	0.02000877568953336	0.7486496517983204	0.02005940345257548	0.1358789068031517	0.02060297048022916	0.3702610239222795	0.02000636093030149	0.1814669068830863	0.02000509526266371	0.1746136066413706	0.02005934113465038	0.2883042241461115	0.07423120641295124	0.06466647110511964	0.9825704076491415	0.7410615048218397	0.9760905152340159	0.6660946096202237	0.02000689623657794	0.3371717502563023	0.02000657072269413	0.8926794508228542	0.1798853547482268	0.1928751221158208	0.02228513107992018	0.0624707351961208	0.3768185718490363	0.3701705658968587	0.1809745108103356	0.1517924196663444	0.1280132979456171	0.0241662708382183	0.2026222171444161	0.06400694377499691	0.4930555893364182	0.270509429655489	0.0204479901064467	0.0196885064023067	0.02034035686003984	0.01901335807087587	0.02132610192969227	0.02187657747837824	0.02344128276463827	0.03722136101399186	0.02329848044237547	0.02541545041541423	0.0286700365906383	0.008939462546746475	0.05240756017768768	0.02541587267494604	-0.1158682321897359	-0.6959352940854153	-0.301431393427689	0.549945165612809	0	0	0.320341799343025	0.1957504440058415	0.007670890887638056	0.03347533264889614	-0.01130863502406258	-0.01530925810876803	1.336873946750448	-1.214650059734484	-0.2006894071811641	0.8462776568488545	0.02213043356934386	-0.4666373488142991	-1.921128675063325	1.205455849316264	-0.1358846361624911	-0.5484515909155281	0.08176258535289069	-1.534949632762185	2.583001818549352	-0.1908302465746415	0.1633971650760145	0.681859348719239	0.08943562767676214	-0.8787599993243344	-0.1118030457865354	-0.1278143845588698	0	0	0	0	0.9688157547770282	0.5921248555317116	0.02000526324233829	0.02000639246838691	0.02005556904490117	0.07556051924737697	0.2540326748084253	0.149807119987708	0.02000115098349877	0.02000204628350914	0.02001899506968223	0.02000442796441404	0.02000684289941962	0.02006059196413618	0.02115402848348921	0.02000529024561174	0.02000423452489956	0.02004594376425106	0.07034747179817191	0.9999372418113344	0.9999865571258472	0.02000612303423064	0.02000624103921681	0.1750552985190741	0.02128324761977794	0.3869151410121714	0.1715652813535112	0.1027833911112224	0.1450372941231525	0.4688154969234114	0.02037913651519994	0.02022963153185595	0.02056086224453863	0.02290626098254924	0.02003497647210513	0.05537113680144148	0.08706760551665121	0.004124404366322591	0.1762976467918153	2.223723075751094	-0.03540079254288186	-1.418152105478721	2.554813372326985	7.96785787083887	2.844410387522137	-4.471128557104175	0.2199353450413628	0.2973201824432047	0.3468281001959488	-1.022168017282117	-1.024067861406141	0.6644234059843238	0.5365317702293491	0.1380179163725127	-0.1734973341984469	3.31954250802408	-6.049632069553962	-0.1173687370352981	-0.1276886862466784	-0.1524068233845392	0.5664343705803105	-0.2684642528125686	-0.9573149641618517	0.06425521626920011	0.08150704639593831	-2.707669020576001	0.8601474949426517	4.831266502461621	-1.962295176452726	-2.922779246898508	-0.5026924010174189	-0.2629976458481412	0.629451457855403	-0.1555106512895857	-2.711253920776191	-2.228856653512199	-0.2425929465571068	-4.965751552317236	1.040870573296752	0.1457197330211487	0.1664615896339357	-0.558898903858481	-0.3127704785030629	-0.7569586105048591	-0.2726789750649323	-0.02015304542063425	0.03711411020093322	0.05387008444292295	-0.005464342472500011	-0.1769980047953049	0.2104400158702201	0.4173385411335496
0.18	0.9215557509057432	0.7829220050336401	0.8897273600025571	0.8914932527134807	0.0200065259272846	0.1296220983713035	0.02000781044346818	0.1715555201137888	0.02005690045090832	0.04602235838500245	0.06011446399802143	0.09764351881487927	0.2427698548873302	0.2323087093236489	0.1697389195586142	0.2094979113629711	0.02000139363538435	0.04526256061861157	0.02000240348240682	0.06657526251165498	0.02002200602154443	0.9176423333723065	0.02000504233660301	0.2743680367776143	0.02000883181256928	0.758510637954133	0.0200627758317967	0.1320283514044099	0.02079122899294433	0.3645302332087931	0.02000646425213311	0.1804564846516055	0.02000517809897214	0.1740771236942775	0.02005969523442717	0.2894019949773203	0.0737652774101767	0.06435021665391048	0.9837952680143932	0.7354299454592271	0.9777772203053879	0.6614274334551571	0.02000708492644078	0.3366009928857238	0.02000683289067475	0.8823417608272391	0.1792463421804133	0.1948268646425307	0.0221836818915227	0.06274733863514269	0.377660770268014	0.3705138994160893	0.1800966612390995	0.1506917914409649	0.1253749713112732	0.02356244172887363	0.1969949939526065	0.06249697946706272	0.4912205545419684	0.2699740420924014	0.02045641649318818	0.01964792282614927	0.02033493104048198	0.0190886652844292	0.02124546521579303	0.02198514946901661	0.0234660135822182	0.03721075565761191	0.02288649260300723	0.02509666212039707	0.03261348307356927	0.009431046496122279	0.05692931951959985	0.02627898282781236	-0.117254214153558	-0.6898409955607984	-0.3002979627549358	0.5835130671263483	0	0	0.3207367722600982	0.1992310697778929	0.007736612178707518	0.03221315728212264	-0.0113353633167437	-0.01139164989168823	1.334378347758514	-1.281193829768754	-0.1990165072708258	0.8260105364455639	0.0211566209319924	-0.5072170886527018	-1.918682220518821	1.241270807559022	-0.1370071063629537	-0.5738502923945994	0.07869407728937192	-1.53285409346717	2.582623149117594	-0.1879329381281648	0.1647675908320002	0.688543451401328	0.087658913222809	-0.8977711422710607	-0.1120627778941669	-0.1319224904358067	0	0	0	0	0.9597788780269632	0.5411562227305522	0.02001074792778625	0.02001308161368536	0.0201204284251973	0.07960410175182553	0.2572045234303613	0.1472417797263299	0.02000236206721984	0.02000422256215597	0.02003938413671772	0.02000918625032371	0.02001386850132666	0.02013141701188935	0.02342393166426173	0.02001081754127137	0.02000866921959601	0.02009360911532244	0.07010337483013661	0.999868565251477	0.9999729508938676	0.02001267294365432	0.02001309874875474	0.1716856465966853	0.02213351726366251	0.3876308863964188	0.1723150824255416	0.1028341086314187	0.1409565590419022	0.4687086827346217	0.02077441917153837	0.02044274399118	0.02101263571373116	0.02507365654591022	0.02006448771781397	0.06530291487938469	0.09387670946140449	0.07758505562580433	0.1145233502723052	2.249816104634207	-0.09956164243462319	-1.675392694450297	2.409017666845933	7.798127269144278	2.823868038198291	-4.477446185296819	0.2229395297433809	0.2744012561595989	0.3572868588619575	-1.003797234996623	-0.9907525035769811	0.6597838595853119	0.5281568301493551	0.1632288697407967	-0.1749694977009653	3.162441887986245	-7.410460050088967	-0.1257320744573421	-0.1489222295549383	-0.1544034059477489	0.6469924966819671	-0.2415129366671463	-1.011171454557386	0.06167676475327698	0.07122313426196768	-3.070360547815088	0.7814393021891211	5.028570197573069	-1.887426215860866	-2.799622923957068	-0.5076663281764277	-0.2734836783180168	0.4657635054285315	-0.1626783721816715	-2.920006917625054	-2.43758597690485	-0.3290085723381383	-5.372953758580566	0.9098758094227632	0.129891929363913	0.1764503727055492	-0.5412728812350175	-0.2908362405546815	-0.7525445873736983	-0.2625673513796729	-0.02041828851289534	0.03818672317795092	0.05467532708562563	-0.005106796329744966	-0.1424899568634385	0.2795726384477701	0.4450860095259555
0.182	0.9237598737267587	0.7889717251513455	0.8633147242086092	0.8753955467235167	0.02000661195549158	0.1293618723686222	0.02000793265816294	0.1712354782765315	0.02006011369014317	0.04571094409503455	0.06264747788331562	0.09901896091326932	0.2442010830125544	0.2318527112191419	0.1673634576336036	0.2074214672896537	0.02000141739648532	0.04538310736057939	0.02000245812721691	0.06670667907108167	0.02002257761695415	0.9111278962218872	0.02000518666725434	0.2758460141148659	0.02000888886164306	0.7687528729041808	0.02006622017710867	0.1283316835081997	0.02103677302446193	0.3590012122765566	0.02000656427458449	0.179436321879531	0.02000525864340073	0.1735182002651135	0.02006009052454755	0.2901560660232513	0.07327470974007597	0.06402891232655579	0.9849335869853005	0.7293832816497084	0.9793450435454019	0.6563477453410393	0.02000726739152548	0.3358522971856002	0.02000708718930522	0.8711865465739819	0.1783420421326166	0.1965124869757721	0.02207401325777635	0.06300221757245451	0.3784752680009982	0.370874217267534	0.1793700222518081	0.149628986785499	0.1229902202963226	0.02300295387756634	0.19147296063523	0.060998753105128	0.4895289182814706	0.269459694599873	0.02046462474839176	0.01960675218942971	0.02032951939540605	0.0191662889714261	0.02117114585601548	0.02209655497541162	0.02349146446364465	0.03720070848098464	0.02252606476895364	0.02484307165413892	0.03714799033815387	0.0100506358224706	0.06159683544709163	0.02719340891237456	-0.1186267551165079	-0.6824852851672947	-0.2990972379479926	0.6172357800293564	0	0	0.3211387584194098	0.2027638921636346	0.007799610545140094	0.03075155754507056	-0.01135409131944401	-0.007308588331719354	1.331748185302777	-1.349216674083725	-0.1973878377214011	0.8020349766762165	0.02010142485317893	-0.5480074089578117	-1.916162499293232	1.278724260731143	-0.1381793202730091	-0.5981735626832559	0.07563402339203387	-1.52647750718443	2.582249703480649	-0.1856105058692674	0.1661512419182092	0.6950820587889008	0.08584529868750432	-0.9156489862445476	-0.1123307473507952	-0.1360479563346345	0	0	0	0	0.9461838353569925	0.4890502860567123	0.02000548279706117	0.02000668724001396	0.02006618311648716	0.08381226821681556	0.260137026334353	0.1440400063543881	0.02000120160861644	0.02000216725142462	0.02002040593716637	0.02000474992748869	0.02000703339565883	0.02007288846178296	0.02276075488316173	0.02000552312075756	0.02000442962279713	0.0200480000579801	0.06899446654711233	0.9999305248633237	0.9999863482497917	0.02000654439387226	0.02000684615516635	0.1682924590596041	0.02081746263930157	0.3879274300202408	0.1729442405769739	0.1025452452590975	0.1368210539426126	0.4689741374069516	0.0203990684359132	0.02021365234237171	0.02046667691156892	0.02297540773311796	0.02002993703030725	0.07317534454245174	0.09924894860798314	0.1534352372649515	0.05196424544706216	2.272249720287177	-0.1631130738296735	-1.941244153022497	2.258726776724056	7.627914911726207	2.800017364394872	-4.471573737324118	0.2297771003452662	0.2471028155279212	0.3605118113671386	-0.9847072207997073	-0.9573640311062055	0.659788016850924	0.5186939124148111	0.1882785920636546	-0.1757688800435692	2.893047254013974	-8.673047306444644	-0.1345658398386726	-0.1713009955960545	-0.1568164671816424	0.7285652445951258	-0.2145302997353977	-1.065174684944783	0.05882642710465849	0.06004998318574996	-3.44619023019013	0.6953107849164241	5.211921428334717	-1.808509000659658	-2.715580498284374	-0.5124424932076082	-0.2854511691114233	0.2857587359110629	-0.1600891312522476	-3.126061498441171	-2.64110614501679	-0.4205100544633562	-5.782739933560141	0.7756143559992856	0.1242395087831579	0.1832609209258051	-0.521163460376094	-0.2685823663189902	-0.7451449450069054	-0.2516568419454625	-0.02073723468274409	0.03942207662392694	0.05672136194151702	-0.004904678471900217	-0.1116606983608646	0.3377835843568417	0.4686343762095164
0.184	0.9248774519678812	0.7945172701468753	0.8351807437788733	0.8568578580214236	0.02000671744525394	0.1290835473654897	0.02000807996959407	0.1708695905798301	0.02006468457301402	0.04539587018362991	0.06537907311412385	0.1005582423648079	0.2457894781616462	0.231450407597125	0.1649275020298167	0.2052376043584531	0.02000144503001013	0.04549769212659062	0.0200025224102111	0.06681488867648207	0.02002327498230671	0.9038491179412022	0.02000535708767688	0.2771443709166959	0.02000896523928567	0.7793513503709119	0.0200713564380101	0.1247972461205299	0.0214643079253906	0.3537231812556359	0.02000668361428282	0.1784069304815367	0.02000535592880687	0.17293527334477	0.02006076861346462	0.2905348347025986	0.07275924695513022	0.06370400742458457	0.9859909826853323	0.7229280810392723	0.9808022366519745	0.6508669928438741	0.02000748487683865	0.3349156609611589	0.02000739332917699	0.8592088833374653	0.1772148752853974	0.1979287933952505	0.0219266882619925	0.06324130667361631	0.3792449579380378	0.3712445168685391	0.1787948769939678	0.1486086108548798	0.1208634070860178	0.02248838924133214	0.186077252354737	0.05951854700525155	0.487983971857213	0.2689679079214325	0.02047450959391404	0.01956503434151399	0.02032280246123118	0.01924629404214485	0.02109619826842083	0.02221199964731124	0.02351999952335239	0.03719127975102678	0.02221057873338821	0.024647778571089	0.04210327739318085	0.01077324841937483	0.06635827919897382	0.02815069753734352	-0.119983280011169	-0.6738168368684179	-0.2978289305996026	0.6510920357938598	0	0	0.3215478634539941	0.206350152785317	0.007859482377644139	0.02908594559523781	-0.01136448587950222	-0.003057844429106595	1.32898048368329	-1.418735445620003	-0.1958108832354992	0.7742862386367548	0.01896450402354976	-0.5889286913078108	-1.913566227329277	1.317821593659847	-0.1393989983376457	-0.6212936115739289	0.07259108755169062	-1.515721128442701	2.581880308568612	-0.1838857521186536	0.1675478111326654	0.7014587263020879	0.0839971164773812	-0.9323281323399375	-0.1126069657710462	-0.140167457012511	0	0	0	0	0.933353255182449	0.4390956251128816	0.02001122484105974	0.020013719174645	0.02014812537764607	0.08828579610955811	0.2636049614244658	0.1414179607898357	0.02000247024831966	0.02000448282796899	0.02004249756823669	0.02000988359590873	0.02001428537432746	0.02016481358049936	0.0267775263417642	0.02001132018283946	0.02000909254768975	0.02009883018907799	0.06869495825917586	0.9998526634090988	0.99997241793898	0.02001358645325504	0.02001441942085043	0.165315028721701	0.02132178216829613	0.3881569065136165	0.1739958664181361	0.1031314787659204	0.1333495051882282	0.4692359836854487	0.02081713843383633	0.0204114567645253	0.0208542144814605	0.02517344143558685	0.02005587847742497	0.08194616164920501	0.1055411505753651	0.2307801515283469	-0.01381601216967977	2.295330428866999	-0.22545960054686	-2.21440980894962	2.104655455738841	7.454589451271771	2.774862103053009	-4.458010735916365	0.2372833784406821	0.2185192409459486	0.360215260162932	-0.9672541873275206	-0.924937447793174	0.6595095849161133	0.5099377040778968	0.2129197232391676	-0.1758029023481436	2.658266765810724	-9.850442762218158	-0.1438310749085782	-0.1947680889989097	-0.1580630273844802	0.8108318498304991	-0.1878184541770801	-1.118590312440439	0.05571478879666902	0.04801618023566658	-3.834701678080796	0.6018187667674916	5.384812714256257	-1.725195707320372	-2.548633012641275	-0.5168949540962721	-0.2974871694975363	0.09046113884461467	-0.1662789467982088	-3.328543718542487	-2.838650359952571	-0.516949096655709	-6.195402741839619	0.6405598956597668	0.1141020932138831	0.1864321222659349	-0.4988441563883697	-0.2459130254815931	-0.7345243253154389	-0.2400065372917075	-0.02096549970904487	0.04056810689980547	0.05871449259024492	-0.004488349660343344	-0.08419257365520919	0.3825959090036858	0.4879485499327266
0.186	0.9248228904405236	0.7994990842332131	0.8055850952896367	0.8360641663136319	0.02000682036111249	0.1287862064816201	0.02000822301640496	0.1704556360692648	0.02006939745246159	0.04507740133044705	0.06830343086788829	0.1022609554110284	0.247533935057782	0.2311011175015189	0.1624341634226772	0.2029479281516049	0.02000147158258364	0.04560576550497129	0.02000258440602836	0.06689811643366335	0.02002395534022807	0.8957825768731127	0.0200055217074686	0.2782481481260252	0.0200090412812404	0.7902775485093056	0.02007676582373971	0.1214326600386795	0.02204324374051856	0.3487236329145471	0.02000679916829772	0.1773687305750888	0.0200054504610205	0.1723266847834421	0.02006149529637408	0.2905074093771419	0.07221678952805181	0.06337276065089179	0.9869735670719524	0.7160721024246721	0.9821566874380127	0.6449976503103564	0.02000769549088242	0.3337813180399415	0.02000769059572554	0.8464067602407631	0.1758835088246228	0.1990751417201913	0.02178646953711976	0.06347124557706049	0.3799443150544701	0.371616881402318	0.1783678095431402	0.1476348230697879	0.118996279891559	0.02201919162595279	0.1808250138426909	0.05806261569064092	0.4865878280886023	0.2685001124983556	0.02048412455162361	0.01952279844584785	0.0203162957279487	0.01932875734110075	0.02102785556921328	0.02233233904109636	0.02354915368912971	0.03718249969984165	0.02193470240288541	0.02450437863813053	0.04736233952463578	0.01157277734797007	0.0711690825838802	0.02914249668274533	-0.1213211167175431	-0.6637899715823212	-0.2964927951888341	0.6850601994743688	0	0	0.3219641954888558	0.2099911008767556	0.007915815937134401	0.02721278437318303	-0.01136620949175329	0.001362703505690119	1.326072237828187	-1.489762588225368	-0.1942932392527074	0.7427184372111543	0.01774567488596075	-0.6299028422194627	-1.91089012005023	1.358557862368199	-0.1406636110451374	-0.6430883751395674	0.06957411242900467	-1.500505127409226	2.581513748863863	-0.1827782926186987	0.1689569570533144	0.7076557090316382	0.08211682716307886	-0.9477458960712583	-0.1128913968055898	-0.1442563552759147	0	0	0	0	0.9152019769184024	0.3908559550790822	0.02000573979937979	0.020007030229343	0.02008521607965519	0.09284792536050958	0.2668416988419114	0.1381739141607109	0.02000125915606372	0.02000230666919647	0.02002210876880167	0.02000512614107585	0.02000725629823974	0.02009793532096606	0.02609094360956707	0.02000579291427292	0.02000465758729912	0.02005122249877572	0.06750803360364516	0.9999211739997325	0.9999860315405109	0.020007037366282	0.02000756012921152	0.1618862902264015	0.02051845425046769	0.3877440544169461	0.1748559421045937	0.1033439112650155	0.1297809311982258	0.4698405561527609	0.02042218002458406	0.02019842449412108	0.02039724763468392	0.02305112606468102	0.02002623389670169	0.08893008486194406	0.1103602849548285	0.3085221085722429	-0.08487649461787362	2.323517493847671	-0.2860087905502894	-2.493540444517574	1.947493617601476	7.275921059810018	2.750193389633986	-4.441546551083708	0.2426589350580453	0.1920180922270798	0.3599918604759328	-0.9534817123121326	-0.8941717022594829	0.6539487725751628	0.5036290619001045	0.2368258462366483	-0.1753638787647706	2.323990946468886	-10.92974943255096	-0.1535832923031037	-0.2193633641492505	-0.1600464411423516	0.8919872742904269	-0.1615746208803271	-1.17081925050742	0.05231214330151806	0.03506446417317825	-4.233518938394399	0.5007046975871969	5.538984407803185	-1.638690170839901	-2.440582781468874	-0.5212620054443035	-0.3111234193524834	-0.1202486780038804	-0.1658624191759359	-3.52654238788468	-3.029445145605573	-0.6181623637614426	-6.606556844879329	0.506055967584307	0.1156704249785018	0.1851127181232643	-0.474679889293722	-0.2232774674493625	-0.7209058621852736	-0.2276902796287452	-0.02125243173228449	0.04188092698415696	0.06160492277102764	-0.004259201957350856	-0.05964911048487407	0.4150793176666135	0.503207234716068
0.188	0.9235222341924082	0.8038150084365181	0.7746729558895841	0.8131928583433097	0.02000694577037688	0.1284689202629092	0.02000839526671035	0.1699914293529015	0.02007721838756926	0.04475712195768464	0.07141782534101403	0.1041266157735716	0.2494328305905986	0.2308036971957983	0.1598869723172991	0.200555393932025	0.0200015025822158	0.04570675491466675	0.02000265765461598	0.06695455808208502	0.02002478932760817	0.8869083239940817	0.0200057175030803	0.2791421747271463	0.02000913845989444	0.8014976839367871	0.02008675407967234	0.1182452862519309	0.0227916947988131	0.3440021803176749	0.02000693715857292	0.1763220542473888	0.02000556449109777	0.1716906915572715	0.02006263911065805	0.2900443911357727	0.07164831137908732	0.06303697937875535	0.9878859855131653	0.7088254815204256	0.9834155244211528	0.63875420037329	0.02000794770320972	0.3324399373493143	0.02000804957962767	0.832783309997881	0.1743696451214014	0.1999540874188011	0.02163457740048498	0.06370332283252318	0.3805535211668903	0.3719816889674736	0.178087658535638	0.1467109462553438	0.1173906358861765	0.02159530786132826	0.1757337645920403	0.0566369280649501	0.4853420475911911	0.2680575412275434	0.02049565200035121	0.0194800964714841	0.02030873856175405	0.01941376068979372	0.02096057230367364	0.02245833942469995	0.02358129934455796	0.03717437294146712	0.02169333015469346	0.02440741512442302	0.05281491518584318	0.01242615088234152	0.07598604705112567	0.03016095303319574	-0.122637507772843	-0.6523651353262714	-0.2950886299794877	0.7191180787725996	0	0	0.3223878651454579	0.2136879808602916	0.007968193498256244	0.02512963525181039	-0.01135892053038074	0.005955049739437726	1.323020422795498	-1.562305350800337	-0.1928425732809894	0.7073056464307315	0.01644490825126265	-0.6708536795780132	-1.90813091370139	1.400917011713081	-0.1419703912646721	-0.6634425392431117	0.06659207996902129	-1.480770515519925	2.581148773024568	-0.1823042628877288	0.1703783017053167	0.7136542808608447	0.08020701334747307	-0.9618431389319084	-0.1131839535253392	-0.1482887123038363	0	0	0	0	0.8978920603066893	0.3429989980413374	0.02001178302265343	0.02001446273135446	0.02020624657177473	0.09770702790228128	0.2706054893870711	0.1355176443517938	0.02000259301364273	0.02000478308737091	0.02004626496874483	0.02001070119092785	0.02001476855734166	0.0202473728108828	0.03062125485498833	0.02001190274592693	0.02000958703689153	0.02010681864603242	0.06716569024482404	0.9998305486851696	0.9999716796278962	0.02001465930468988	0.02001598073693292	0.1589580568053053	0.02085822102971718	0.3873202957274279	0.1761684087538388	0.1044363359742121	0.1269012997706357	0.4704354764191159	0.02086637488237641	0.02038197492938304	0.02073423871048293	0.02527921033118503	0.02004945737929022	0.09662207748820721	0.1160234713725114	0.3870510707478243	-0.1572823407048446	2.351525263193993	-0.3441903591798777	-2.77719391344727	1.787873214986977	7.094584307203405	2.724421036770514	-4.418028524300254	0.2497738231006338	0.1641411469156143	0.3560629038416521	-0.9401266121586973	-0.8643434129359182	0.6490044799808944	0.4980278929602477	0.2599110523628344	-0.1751318270848721	1.992376882777861	-11.92805902474878	-0.1637764097499143	-0.2450202947970321	-0.1598735469640256	0.9737791661533587	-0.1359486642915916	-1.221448325172088	0.04863082011146492	0.02123007147604394	-4.642413489022225	0.3920681585593705	5.678750003343774	-1.547983412218556	-2.270537268424659	-0.5253713753484486	-0.3248918343402127	-0.3451317770678493	-0.1708134452418598	-3.719186008188845	-3.212757763501194	-0.72398686606552	-7.016729888019563	0.3731572693288084	0.1162404452324083	0.1788751536427267	-0.4489331857406213	-0.2005991747267717	-0.7042806363956337	-0.2147823850270455	-0.02143157840665822	0.04310815663687671	0.06437548240871661	-0.003835056849746147	-0.03775615440426036	0.4364405147798919	0.51460575498132
0.19	0.9209179193254385	0.8074021929070365	0.7426292535342627	0.7884063771433163	0.02000706792819829	0.1281307526564961	0.02000856253628408	0.1694748152302944	0.02008537689117531	0.04443484867770419	0.07471071572489786	0.1061529462182222	0.2514802284246773	0.2305566140108123	0.157291151570858	0.1980636992247778	0.02000153241059623	0.04580007555469683	0.02000272840378832	0.0669824066997404	0.02002560412384491	0.8772091295863896	0.0200059070931044	0.2798113332124474	0.02000923411361766	0.8129742004750822	0.02009468686116493	0.1152402138115611	0.02369134470498462	0.339585311362345	0.02000707081659708	0.1752671367188271	0.02000567526683012	0.1710254711547534	0.02006383860124614	0.2891180567949487	0.07105073137984647	0.06269345090242866	0.9887337194624272	0.7011995424100714	0.98458557477804	0.6321521046979012	0.0200081923395362	0.3308825741682933	0.02000839850062372	0.8183449479975985	0.1727182142614452	0.2005710258613341	0.02149675671947802	0.06394393983079801	0.3810545360880029	0.3723288703372946	0.1779517360346665	0.1458399534873072	0.1160420536367047	0.02121616557618662	0.1708229002914583	0.05524765733414887	0.4842479109181677	0.2676413274505641	0.02050685486458177	0.01943697040420697	0.020301554187073	0.01950137327966754	0.02089960819131175	0.02259050546835618	0.02361404990580498	0.03716699435939688	0.02148233627885413	0.02435184641052959	0.05834444110222631	0.01331168427743967	0.08077216178084651	0.03119854234078358	-0.1239296231376585	-0.6395093484949649	-0.2936162783112472	0.7532427769864257	0	0	0.3228189855207155	0.2174420229013004	0.008016193594536501	0.02283519953854983	-0.01134227352404381	0.01072104410943198	1.319822004954636	-1.636365109097502	-0.1914665837330787	0.6680429834841861	0.01506232501022067	-0.7117073407589933	-1.905285388393459	1.444871166757822	-0.1433163489197566	-0.6822485679246186	0.06365406738893496	-1.456481184174447	2.580784101215021	-0.1824759940413177	0.1718114290158925	0.7194351004127195	0.07827037150874028	-0.9745652061334872	-0.1134844958429054	-0.1522373073696012	0	0	0	0	0.8755251489334894	0.2980026772220126	0.02000604019006987	0.02000743086320806	0.02013182949230772	0.1025073014972203	0.2740397266708115	0.1322885785348761	0.02000132488275423	0.020002468457072	0.02002417437938663	0.02000557047365608	0.02000751302578917	0.02017694140542096	0.02996875598071749	0.02000610594875739	0.02000492402926115	0.02005603811995874	0.06588662181738979	0.9999081085719361	0.9999856153625986	0.02000761895988376	0.02000840671983319	0.1560869035122336	0.02037049614028802	0.3862835946005569	0.1772600111895836	0.1050470841351411	0.1239977381019293	0.4713658361843445	0.0204487610634154	0.02018445739615904	0.02034430639477679	0.02313458318247119	0.02002346134103952	0.1021711336724678	0.1201938197325349	0.4669215503003593	-0.2274145303092177	2.37415311376838	-0.3994411774666015	-3.063887076732635	1.626405669976446	6.913069780645388	2.695911424617216	-4.383341414725553	0.2621780845176638	0.131299254348523	0.3448755047797385	-0.924214767700096	-0.8342313380030946	0.650283903999494	0.4912804481364236	0.2821239219776253	-0.1756730861767644	1.58872036667291	-12.84568681010626	-0.1744647827948239	-0.2717617257559177	-0.1612725331624493	1.052332570827396	-0.111332897791863	-1.269746493700703	0.04464077697533896	0.006471793595558759	-5.05788338993566	0.2758525800100238	5.794659970523931	-1.455242535933014	-2.141219748347173	-0.5295153296035696	-0.340357997285459	-0.583143365925472	-0.1729340750463893	-3.905566750267727	-3.387853462190204	-0.8340537855215808	-7.420734673871232	0.2449710734384034	0.1243389516070413	0.1674174754894577	-0.4218911316997309	-0.1786608046631825	-0.6844229998270022	-0.2013574805381722	-0.02167373321718872	0.04449100761328909	0.06776123972193289	-0.003517260031217489	-0.01815770233253958	0.4476231801067785	0.5224298576117699
0.192	0.9169258729018483	0.8101455410189391	0.7096162182865465	0.7618610525634379	0.0200072159187635	0.1277707667872032	0.02000876382700077	0.1689037108580945	0.02010511047788763	0.04411654062445074	0.07817310840754549	0.108335071226202	0.253671225976759	0.2303575720962411	0.1546534223201405	0.1954784075107199	0.02000156749188291	0.04588512185079505	0.02000281260197284	0.06697985824613216	0.02002660782519808	0.8666723805492759	0.02000613489876727	0.2802406340602597	0.02000935263756519	0.8246638975611731	0.0201436904984005	0.1124317020770719	0.0247125788085125	0.3354577490785187	0.02000723060985029	0.174204116223413	0.02000580878506999	0.1703291418516995	0.02006563548513391	0.2877040544633937	0.07042638714802728	0.06234436690272357	0.9895204755142278	0.6932079599269452	0.985672994719498	0.6252087243233183	0.02000848706525372	0.3291010123249635	0.02000882173955855	0.8031039610559624	0.1709665043926189	0.2009387313134912	0.02136274924286565	0.06420052823320985	0.3814322195989892	0.3726478039066763	0.1779559824155833	0.1450240555309298	0.1149442235359806	0.02088019386568226	0.1661128258090528	0.05390150444395643	0.4833061924434547	0.2672524069510468	0.02052019275581313	0.01939348456122848	0.02029360341536539	0.01959167101775228	0.02084055556382057	0.02272926709748538	0.02365025923746387	0.03716040896209936	0.02129779324746882	0.02433340374371939	0.06386610593946991	0.0142107648019227	0.08549227718014281	0.03224845768366379	-0.1251945737159487	-0.6251966282021992	-0.2920756301168667	0.7874105795565276	0	0	0.3232576721513581	0.2212544355517434	0.008059393330656542	0.02032935471617115	-0.01131591945738828	0.01566237817989672	1.3164739542732	-1.711936769337076	-0.190172956973641	0.6249476181444963	0.01359819116547315	-0.7523926752896568	-1.902350392303564	1.490379997213698	-0.1446982873985589	-0.6994076976677639	0.06076919977302871	-1.427625863862145	2.580418432977075	-0.1833016967230418	0.1732558838826053	0.7249785726932038	0.07630970225125248	-0.9858628653860544	-0.113792827951503	-0.1560736472640745	0	0	0	0	0.8533095544944858	0.2534696483265055	0.02001243199803767	0.02001533020125486	0.02040392361810268	0.1076158184535577	0.2780087673616976	0.1296750262110829	0.02000273495365259	0.0200051352563647	0.02005085387590142	0.02001167900276336	0.02001531811961628	0.02090676398178409	0.03437795190125125	0.02001257946035646	0.02001016483928974	0.02011857696048323	0.06551619935372771	0.999799355514941	0.9999707478684544	0.02001593321246808	0.02001784274931996	0.1536810943497725	0.02064300092937272	0.3852548926092039	0.1787785813818621	0.106504778814555	0.1218227057100212	0.4722798728092994	0.02092228276887869	0.0203555907462957	0.02064237443915484	0.02539959311843487	0.02004464410419597	0.108561173893434	0.1251587354724024	0.5466294430280496	-0.2993229029165425	2.397842048926984	-0.4512185895260657	-3.35206656170421	1.463659774844228	6.727779365681858	2.667679608993152	-4.343445491712603	0.2752943708073244	0.09831541051063576	0.3315931108464766	-0.9094515083220105	-0.8056419544189626	0.6505171440640797	0.4845648205390193	0.3033358428674766	-0.176694967817686	1.148540524161983	-13.68690240463364	-0.1855946726296563	-0.2995105443897573	-0.1559083202370327	1.129573729482564	-0.08790739387680083	-1.315045331982745	0.04035647617961685	-0.009166999787558635	-5.479968118443852	0.1522105210706312	5.891930551139553	-1.351422706337898	-1.981230596921014	-0.5334743422009021	-0.3560007348760109	-0.8327997677987957	-0.1763689686202581	-4.084829380960871	-3.554042462695502	-0.9481855283743676	-7.819354829373256	0.1239242789527363	0.132211849369437	0.1506273532035623	-0.393838374081535	-0.1574286000895043	-0.6611627957868536	-0.1874891075651372	-0.02179135410801821	0.04579330484779997	0.07097106788169537	-0.003041872077020045	-0.0006301073210277681	0.449987644164757	0.5269317902736843
0.194	0.9115049345303525	0.8119670145031185	0.6757950483071751	0.7337066971993182	0.02000735986308901	0.1273880245103149	0.02000895935489829	0.1682760816885458	0.02010257916141697	0.04377994047382764	0.08179084103790402	0.1106681033568216	0.2560020835235089	0.2302041443014914	0.1519768607121326	0.1928052056852214	0.02000160134749653	0.04596127735633174	0.02000289414663395	0.06694510230119738	0.02002759030353993	0.8552878784028534	0.02000635625717587	0.2804153504401363	0.02000946831665429	0.8365196982834707	0.02008747867519294	0.1097781355274354	0.02584430347359834	0.3316375866157368	0.02000738542193019	0.1731330302465382	0.02000593845471766	0.1695997626409544	0.02006749460435285	0.2857808238972024	0.06977115253374504	0.06198603988942829	0.9902512736580311	0.6848655738935967	0.9866836940028549	0.6179423363152845	0.02000877357183502	0.3270875780977392	0.02000923380349413	0.7870761663682732	0.169115877428121	0.2010714474163666	0.02124242152825304	0.06447616458208896	0.3816598100812312	0.3729273256288908	0.178085164184387	0.144264909005926	0.1140869618349025	0.02058550609173821	0.1616147656309997	0.05260462405838149	0.4825162930187098	0.2668916074545116	0.02053306157691606	0.01934977222471038	0.02028613047551023	0.01968470049410893	0.02078726363060808	0.0228748618890082	0.02368712151842828	0.03715458244593221	0.02113651834009358	0.02434815124047488	0.06931128456750948	0.01510684238391812	0.09012023558523842	0.03330430908695498	-0.1264294257884009	-0.6094083689770575	-0.2904666236378518	0.8215968832828138	0	0	0.3237040429654265	0.2251264007648268	0.008097370768507917	0.01761318308929583	-0.01127950609809969	0.02078057646873673	1.312973257815379	-1.789008275279685	-0.1889693221991364	0.5780596046097919	0.01205291199835999	-0.7928415727722573	-1.899322867197556	1.537390199030183	-0.1461128221598473	-0.7148308351069291	0.05794659836955099	-1.394219750808545	2.580050455800801	-0.1847851989606566	0.1747111720465672	0.7302651501828342	0.07432789844140217	-0.9956931368937999	-0.1141086957673394	-0.1597679383034864	0	0	0	0	0.8268741102451691	0.2123609781214331	0.0200063908977485	0.02000790176274187	0.02040937415698905	0.1125666674804471	0.2816709015562394	0.1264431682337162	0.02000140141908233	0.02000265926725767	0.02002670130820455	0.02000610484347196	0.02000780451358752	0.02198512640731843	0.03372906750996498	0.02000646948827515	0.02000523549776702	0.02006300744073295	0.06413069582401845	0.9998893929813526	0.999985102288888	0.02000831383015745	0.02000942086109528	0.1506094377097387	0.02028778139198976	0.3833051355211015	0.1798373261496172	0.1074057975908023	0.1194724073542046	0.473491675736869	0.02047724906762764	0.02017177643069347	0.02030295409053095	0.02322688339722732	0.02002135023222345	0.1129030804172048	0.1286844685871962	0.6243887066422444	-0.3772874674588297	2.429191996879895	-0.4989890637982458	-3.640148218505221	1.300190083998698	6.53486508157444	2.642659021534688	-4.304492520648263	0.2842766499170237	0.07027844421184083	0.3212577270851009	-0.8998155624400539	-0.7804972114778972	0.6422701556265022	0.4792352030864636	0.3234514826983989	-0.177711864207339	0.6621580073151792	-14.45293679495399	-0.1972196724242438	-0.328272572052409	-0.1560067259684051	1.203203621730957	-0.06569927513493361	-1.35761854116237	0.03574780728691229	-0.02572304391110847	-5.904633258044554	0.02133649776407456	5.960035598750371	-1.247716338557432	-1.838028019491764	-0.5375936996146251	-0.373411361921461	-1.091691340056576	-0.1814064784532979	-4.256086459859355	-3.710642240321527	-1.065796773201651	-8.20674263385861	0.009599363699434999	0.1432899057788471	0.1277949964380188	-0.3653076731711469	-0.137409794106704	-0.6353564901557908	-0.1732655709386918	-0.02191564003094047	0.04722797521592467	0.07458416699784734	-0.002750915914104055	0.01510885341049361	0.4450252013606725	0.5284574423419417
0.196	0.9045797377390025	0.8127510732373907	0.6413702207123146	0.7041073700417513	0.02000753431511098	0.1269815998248441	0.02000919585273016	0.1675900047823109	0.02036405896710937	0.04359125413824776	0.08555433874561363	0.1131468665955013	0.2584709637942887	0.2300940594986531	0.1492675653415836	0.1900500851554842	0.0200016414500721	0.04602790819166204	0.02000299183873767	0.06687642967543218	0.0200288062018179	0.8430534505968347	0.02000662456649826	0.2803213026071484	0.02000960944587454	0.8484887016665436	0.02161182619789739	0.1076585467418068	0.02704025258593065	0.3281092523860282	0.020007570681524	0.1720538131651916	0.02000609481252493	0.1688353648598042	0.02007019022477144	0.283332246936511	0.06908869558483195	0.06162094725379728	0.9909288328034745	0.6761894948576208	0.9876229868662573	0.6103729685820992	0.02000912129756134	0.3248356329347499	0.0200097361616543	0.7702837794183581	0.1671498265107289	0.2009803589273958	0.02112916501824184	0.06477314948140195	0.3817116162260853	0.3731545864021368	0.1783242091557538	0.1435628267492495	0.1134621689149235	0.02032995220824679	0.1573376947118645	0.05136152288186251	0.4818770018660925	0.2665595239394174	0.02054785472221583	0.01930584337062126	0.02027804982960625	0.01978055013344425	0.02073606847799881	0.02302744553890367	0.02372704983328565	0.03714954021114709	0.02099549060154574	0.02439276415469726	0.07462061461520028	0.01598660666148536	0.09463009327868048	0.03436043877032929	-0.1276312160675228	-0.5921336832702168	-0.2887892472565834	0.8557761419113903	0	0	0.3241582182242345	0.2290590689023454	0.008129707357844313	0.01468899457779247	-0.01123267833700775	0.02607699066235997	1.309316934076238	-1.86756015749599	-0.1878632051226315	0.5274424812847557	0.01042702578790368	-0.8329891837327768	-1.896199874762308	1.585835073730353	-0.1475564007459865	-0.728439317481768	0.05519532665766327	-1.356305605201852	2.579678854044838	-0.1869257765638317	0.1761767603609579	0.7352755233511009	0.07232793215810114	-1.004019904841046	-0.1144317842640105	-0.1632890043348489	0	0	0	0	0.7997673991823843	0.1731573262584867	0.02001319777830972	0.02001636303939357	0.02453648637516567	0.1178586166690462	0.2858952283569413	0.1238730078987181	0.0200029005193641	0.02000555128576114	0.02005647552751539	0.02001285718686284	0.02001594814670842	0.04559602023766699	0.03771427801263369	0.02001336603381473	0.02001084223681142	0.0201354008696471	0.06374680936360008	0.9997537354771309	0.9999696211656819	0.02001746520692766	0.02002008131633514	0.1477278612292467	0.0205138016529072	0.3813307322022786	0.1812963372314471	0.1091669409284487	0.1178290039112481	0.4746747098411094	0.02097822498030488	0.02033111747370181	0.02056873941408771	0.02552204740061575	0.02004091362099441	0.1180568420714855	0.1329609447365852	0.7008320316770354	-0.4581525400875051	2.461786398666231	-0.5422374214418083	-3.92648844241824	1.136516899148519	6.337281551344293	2.617143184854281	-4.261305574551773	0.2924311119369561	0.04276218500066233	0.3095969408507265	-0.8928472963979154	-0.7573163803316185	0.6322131293539347	0.4743375635414154	0.3425676567010214	-0.1783255035235423	0.1111257742547558	-15.13187419808094	-0.2092770812121185	-0.3579582810759987	-0.007994505193811619	1.275304837542694	-0.04456440196542127	-1.396964036221331	0.03083180597322094	-0.0430836806179721	-6.329893778040036	-0.1165536917938824	6.005133211914877	-0.8174449423301066	-1.689402363847698	-0.5416054466727466	-0.3910193052810896	-1.358146162298925	-0.1831345909559919	-4.418522383588396	-3.857022187847066	-1.186696464139368	-8.583947091599002	-0.09988031289357417	0.153560399803322	0.09836640423509413	-0.3367741057543258	-0.1182947096368842	-0.6073835867308898	-0.1587731261242524	-0.02200787167904839	0.04861346782645942	0.0779599262543394	-0.002257590694968686	0.02923531014586253	0.4336743397365677	0.5272100703568053
0.198	0.8961295442171181	0.8124116029715515	0.606426491523964	0.6732057162631592	0.02000770415636241	0.1265505709712069	0.02000942609671513	0.1668436237307374	0.02103443873736872	0.04372423373576665	0.08945007101843035	0.1157668446109989	0.2610692732891278	0.2300249688476766	0.1465300748355283	0.1872193331801085	0.0200016802001073	0.04608437129811615	0.02000308657844864	0.06677214138458963	0.02002999800609179	0.82996887512547	0.02000688576691789	0.2799448160158814	0.02000974684362935	0.8605142318110131	0.02626432945944632	0.1066945822369817	0.02829639909189455	0.3248824487139355	0.02000775021116455	0.1709662961683159	0.0200062467160666	0.1680339440046455	0.02007295285328572	0.2803458693557636	0.06837383521368794	0.06124494377388957	0.9915579219247792	0.6671979444662964	0.9884959900031336	0.6025214787860986	0.02000946005634642	0.3223392309587075	0.02001022591784386	0.7527526348248682	0.1650817504864256	0.200675257717702	0.02102821837084101	0.06509209904452862	0.3815663760512928	0.3733161290793758	0.1786627066774766	0.1429176178874544	0.1130596380303496	0.02011145627768688	0.1532906570456493	0.0501762876022484	0.4813867457420329	0.2662566354320208	0.02056196407914021	0.01926164182843348	0.02027051297319188	0.01987922116145496	0.0206900118803364	0.02318705585648056	0.02376723947553991	0.03714525690865686	0.02087226858955962	0.02446417910673393	0.07974464634005179	0.01683796280850401	0.09899897939738031	0.03541159544614429	-0.1287969674627931	-0.573369678200696	-0.2870435414383259	0.8899218115416931	0	0	0.3246203204518295	0.2330535513286326	0.00815599040975069	0.01156034181842303	-0.01117507853700863	0.03155279648840799	1.30550204829924	-1.947565088868656	-0.1868619807232785	0.4731834433142904	0.008721197236921767	-0.8727739264951653	-1.892978623733439	1.635634245072437	-0.1490253242651709	-0.7401654119591939	0.05252433494396855	-1.31395380689335	2.579302318060055	-0.1897181703642608	0.1776520772735227	0.7399905841959324	0.07031284069074006	-1.010814068768232	-0.114761714515609	-0.1666041020943327	0	0	0	0	0.7696474820056065	0.1357017479966477	0.02000680687453936	0.02000846593620887	0.0275893513911128	0.1229038620176115	0.289657798340164	0.1206912595135391	0.02000149028794031	0.02000288419486215	0.02002980364583557	0.0200067475715806	0.02000814207465034	0.07127012532138789	0.03703826060938849	0.02000689209690142	0.0200056013264637	0.02007283562252136	0.06224151073107956	0.9998613347919277	0.9999844904476934	0.02000915162779416	0.02001064197344085	0.1447821408410765	0.02023707120972808	0.3785220286754074	0.1823757986655804	0.1103253862289295	0.1160458916105393	0.4761426351330534	0.02050525195392507	0.0201603196560126	0.02027051638158741	0.02332071535048985	0.02001973445902451	0.1211639351007146	0.1357683754632014	0.7770723832732064	-0.5377739614740251	2.487931883747469	-0.5804613960916164	-4.209418654633422	0.9731471274945355	6.139413786290357	2.58564059343604	-4.207873433155819	0.3041139910814498	0.01021636495091944	0.2915597403364391	-0.8851758145285559	-0.7338336317471921	0.628274704735148	0.468775249620107	0.3607604136336777	-0.1783496226238644	-0.4626940692210512	-15.74718568376783	-0.2218204352538199	-0.3885575213640161	0.1638597901993011	1.344129162437508	-0.02479010769228637	-1.433031520771079	0.02557841257028641	-0.06133164284423837	-6.754012944205012	-0.2609733023504052	6.015844225355101	-0.1548351515215962	-1.539260619738654	-0.5459068369223645	-0.4104333473903507	-1.628624042364632	-0.19144002654416	-4.571292521746527	-3.992569933732689	-1.310086974133665	-8.944667760071365	-0.2037842283184641	0.1652514180162967	0.06205217182736888	-0.3085028333122635	-0.1004078456058382	-0.5774106130094321	-0.1440970649397695	-0.02217474055337307	0.0500435884573817	0.08161374098355921	-0.001993283364816063	0.04197060432457527	0.4168592574323073	0.523564995025891
0.2	0.8861124468913281	0.8108519048439984	0.5713393843543582	0.6412090028936531	0.02000791026080911	0.1260940434325138	0.02000970604660008	0.1660352356933889	0.02238923050994023	0.04433823604899136	0.09346361840492939	0.118521207183182	0.2637874847170202	0.2299938436331591	0.1437752032800307	0.1843209847459331	0.02000172628273136	0.04613001029030078	0.02000320061290545	0.06663059497357658	0.02003147988449426	0.8160400738164925	0.0200072044346699	0.2792732477862373	0.02000991338562173	0.8725338677391662	0.03381556270876255	0.107005943779614	0.02956215523597204	0.3219447726610993	0.02000796521591748	0.1698702046706245	0.02000643006241114	0.1671935042801919	0.0200768605409146	0.2768161802713879	0.06763175516962208	0.06086090259725087	0.9921400656933195	0.6579112667145925	0.9893072885051959	0.5944102795448519	0.02000987394424016	0.3195937591892929	0.02001082591697585	0.7345152273453508	0.162952541465663	0.2001709686880489	0.02093503769779451	0.06543360417223897	0.3812108175399409	0.3733982986847402	0.1790957288021541	0.1423285431069145	0.1128678024383163	0.01992749432709219	0.1494901583425733	0.04905364474931992	0.4810440622055127	0.2659832089449885	0.02057776382059318	0.0192172201282292	0.02026258711435876	0.01998066860036627	0.0206462641052922	0.0233537539014819	0.02381025654845872	0.03714169679140961	0.02076454010650385	0.02455981042173066	0.0846326963309578	0.01765075349181549	0.1032029219118897	0.03645317230870366	-0.1299237052667419	-0.5531216712395169	-0.2852296007798232	0.9240062867195935	0	0	0.3250904743488909	0.2371109102988971	0.008175815591226114	0.008232029396118572	-0.0111063468876012	0.03720899114781111	1.301525728585662	-2.028987425219378	-0.1859728259897006	0.4153931799462501	0.006936211028007787	-0.9121373299091046	-1.889656497440823	1.686693467812129	-0.1505157695566976	-0.7499526077507714	0.04994240554659147	-1.267261616239777	2.578919553158604	-0.1931527475662101	0.179136513096308	0.7443912165031191	0.0682857126029397	-1.016053324285123	-0.1150980403670917	-0.1696786694005038	0	0	0	0	0.7383594833416283	0.1066146092068363	0.02001410551096781	0.02001760215743928	0.03665972087918919	0.1282494720103856	0.2939508101710672	0.1182676015207997	0.02000309287957183	0.02000604300610553	0.0200634034034976	0.02001427979223006	0.02001667947892941	0.1020488485322356	0.04044254894681654	0.02001428079875449	0.02001163858213868	0.02015886652751297	0.06186196769265902	0.9996831206845582	0.9999682943604874	0.02001931960455489	0.02002278776681294	0.1424728376330566	0.02043410593884372	0.3757992723251699	0.183921486455957	0.1123076893384997	0.1150934170935316	0.4775818198779787	0.02103298535522978	0.02030994484131451	0.02051288113659216	0.02564743203010041	0.02003813636162691	0.1249675782703021	0.1392733316461748	0.852385715318661	-0.6161538602180561	2.509470594497671	-0.6131791708314835	-4.487214898118145	0.8105483223786168	5.941530936498737	2.54874428960614	-4.146442530380627	0.3189412117832137	-0.0256720632005187	0.2688209493241318	-0.87681400604958	-0.7108268993532493	0.6285888649018392	0.4631751978624583	0.377771190644156	-0.1783565281617828	-1.109102087459095	-16.22693378899489	-0.2347757662680663	-0.4199652668509337	0.4730282105119994	1.409689394228238	-0.00659896550644147	-1.464560495021068	0.02000769170374099	-0.08034180078847128	-7.174119615653091	-0.4116353301711466	5.999238995598687	0.457881105127286	-1.400274744591118	-0.550179947488426	-0.4300381745759491	-1.901457665927243	-0.1911722876869824	-4.713649743967856	-4.116731633093163	-1.435766257511421	-9.290209977626574	-0.2990681328528395	0.1761159643870265	0.01899333236046893	-0.2806400244991115	-0.08376072967166574	-0.5447911600452603	-0.1293111057599316	-0.02222802969555086	0.05138987872704279	0.08504765367877969	-0.001534405451991998	0.0534516731059303	0.3951088760293896	0.5176302571011817
0.202	0.874528766918645	0.8079876579851643	0.5356060281798631	0.6081745345862168	0.02000811063473684	0.1256111343019198	0.02000997856665746	0.1651632243945283	0.02442681992481267	0.04551992645530841	0.09757179557245858	0.1214000602671739	0.2666097060614418	0.2299970862606647	0.1410121048637993	0.18136444718263	0.02000177091368064	0.04616416170947776	0.02000331148013214	0.06645024997765073	0.0200329350441619	0.8012780818664017	0.02000751562919237	0.2782947218347178	0.02001007486160886	0.8844817473558748	0.04429208660056864	0.1085493604735865	0.03084082200430241	0.3192992985557438	0.02000817367792469	0.1687651606068244	0.0200066081844568	0.1663120393895685	0.02008083648942445	0.2727413856685676	0.06685649096582194	0.06046447016251705	0.9926800921425305	0.6483508298912887	0.990061313723455	0.586062503916876	0.02001027798649602	0.3165954282601818	0.02001141219502939	0.7156075717959169	0.1608291208168195	0.199488889886498	0.02085225948965032	0.06579744422026768	0.3806362411477905	0.3733878637026266	0.1796205022235698	0.1417948230005906	0.112867527897576	0.01977485863253537	0.1459558519264504	0.04799945113428726	0.4808469237012867	0.2657394127965954	0.02059275555666832	0.01917262196727275	0.02025527812564374	0.02008490564585898	0.02060710316484123	0.02352749046216483	0.02385354333198559	0.03713885448078962	0.02067043142110718	0.02467727399499739	0.08924900537355417	0.01841560272988771	0.1072244519684681	0.03748074774578358	-0.1310084737289433	-0.5314033102761316	-0.2833475762291693	0.9580008132278932	0	0	0.3255688066782265	0.241232144302704	0.008188789432152782	0.004710115402319029	-0.01102612176565715	0.04304638957387531	1.297385183096694	-2.111782703005947	-0.1852026735843402	0.3542052697427104	0.005072966011623091	-0.9510236653618663	-1.886231081654344	1.738904539168792	-0.1520238116722082	-0.7577556323407971	0.04745810098344945	-1.216351420488783	2.57852928797534	-0.1972158491632919	0.1806294195059581	0.7484578652570197	0.0662496749246904	-1.019721444481639	-0.1154402444243361	-0.1724760028583622	0	0	0	0	0.7050897030862904	0.05850464565935651	0.02000729270991851	0.02000913456451879	0.04110522298183203	0.1331625846624037	0.2976219992578925	0.1152381359287363	0.02000159484375613	0.02000315347877585	0.02003364631029928	0.02000753453426261	0.0200085258848576	0.1350890098310116	0.03973127668849515	0.02000738551111607	0.02000603069958087	0.02008641898916065	0.0602287995755152	0.9998160401617447	0.9999837731208476	0.02001016962888727	0.02001213373343191	0.1407056941197893	0.02020330911534111	0.3723507446349953	0.1851298437724124	0.1135264962590631	0.1141015661501728	0.4792875335469443	0.02053299979746469	0.02015093621218686	0.02024708813849031	0.02342041772144077	0.02001858506638728	0.1268448383067593	0.1413539207558081	0.925525511040535	-0.69449191408039	2.530249437785494	-0.6399272608943603	-4.758136242522462	0.6491723958563835	5.743316225687886	2.508441315730582	-4.080110760391018	0.3356188651814824	-0.06172117977714596	0.2440635145033096	-0.8688317938075123	-0.689481371311473	0.6290426695939559	0.4583602621758153	0.3933187772078379	-0.17892897174226	-1.765931953639278	-16.8149868481094	-0.2481963339304857	-0.4521559331747586	0.7117428431236323	1.468468587210028	0.009466091337230399	-1.491126752586498	0.01408980761581045	-0.1001153205482982	-7.586411622289368	-0.5677369438704333	5.94341611555775	1.077013766388354	-1.248552252976384	-0.5548723509704949	-0.4514523610671605	-2.172827890359183	-0.2028738135685284	-4.844814288862883	-4.228981780294579	-1.562746585289455	-9.614089806518102	-0.3802453522689859	0.1875966558994927	-0.03045998551484635	-0.253164663291534	-0.06916067354793426	-0.5089423766153053	-0.1144920612870788	-0.02235114793287075	0.05282582400912704	0.08865854465149788	-0.00127140937899014	0.06384897064349891	0.3691246461517493	0.5096304020712453
[truncated: 676,454 more chars]
