# Supplementary material for: Hindlimb kinematics, kinetics and muscle dynamics during sit-to-stand and sit-to-walk transitions in emus (Dromaius novaehollandiae)
Source: J Exp Biol. 2024 Dec 2;227(24):jeb247519. doi: 10.1242/jeb.247519 (PMC11708823; doi:10.1242/jeb.247519)
Supplement: Dataset 1. [file jexbio-227-247519-Dataset1.zip › Dataset1/DataS1/Dynamic Simulation/stw_additional_trial_DO_with_rigid_tendon/stw_additional_trial_muscle_outputs_with_rigid_tendon.sto]

DataType=double
version=3
OpenSimVersion=4.5
endheader
time	/forceset/IC_r|active_fiber_force	/forceset/IC_r|fiber_force	/forceset/IC_r|implicitresidual_normalized_tendon_force	/forceset/IC_r|normalized_fiber_length	/forceset/IC_r|passive_fiber_damping_force	/forceset/IC_r|passive_fiber_elastic_force	/forceset/IC_r|passive_fiber_force	/forceset/IC_r|passive_force_multiplier	/forceset/IC_r|tendon_force	/forceset/ILPR_r|active_fiber_force	/forceset/ILPR_r|fiber_force	/forceset/ILPR_r|implicitresidual_normalized_tendon_force	/forceset/ILPR_r|normalized_fiber_length	/forceset/ILPR_r|passive_fiber_damping_force	/forceset/ILPR_r|passive_fiber_elastic_force	/forceset/ILPR_r|passive_fiber_force	/forceset/ILPR_r|passive_force_multiplier	/forceset/ILPR_r|tendon_force	/forceset/ILPOa_r|active_fiber_force	/forceset/ILPOa_r|fiber_force	/forceset/ILPOa_r|implicitresidual_normalized_tendon_force	/forceset/ILPOa_r|normalized_fiber_length	/forceset/ILPOa_r|passive_fiber_damping_force	/forceset/ILPOa_r|passive_fiber_elastic_force	/forceset/ILPOa_r|passive_fiber_force	/forceset/ILPOa_r|passive_force_multiplier	/forceset/ILPOa_r|tendon_force	/forceset/ILPOp_r|active_fiber_force	/forceset/ILPOp_r|fiber_force	/forceset/ILPOp_r|implicitresidual_normalized_tendon_force	/forceset/ILPOp_r|normalized_fiber_length	/forceset/ILPOp_r|passive_fiber_damping_force	/forceset/ILPOp_r|passive_fiber_elastic_force	/forceset/ILPOp_r|passive_fiber_force	/forceset/ILPOp_r|passive_force_multiplier	/forceset/ILPOp_r|tendon_force	/forceset/AMB_r|active_fiber_force	/forceset/AMB_r|fiber_force	/forceset/AMB_r|implicitresidual_normalized_tendon_force	/forceset/AMB_r|normalized_fiber_length	/forceset/AMB_r|passive_fiber_damping_force	/forceset/AMB_r|passive_fiber_elastic_force	/forceset/AMB_r|passive_fiber_force	/forceset/AMB_r|passive_force_multiplier	/forceset/AMB_r|tendon_force	/forceset/FMTL_r|active_fiber_force	/forceset/FMTL_r|fiber_force	/forceset/FMTL_r|implicitresidual_normalized_tendon_force	/forceset/FMTL_r|normalized_fiber_length	/forceset/FMTL_r|passive_fiber_damping_force	/forceset/FMTL_r|passive_fiber_elastic_force	/forceset/FMTL_r|passive_fiber_force	/forceset/FMTL_r|passive_force_multiplier	/forceset/FMTL_r|tendon_force	/forceset/FMTI_r|active_fiber_force	/forceset/FMTI_r|fiber_force	/forceset/FMTI_r|implicitresidual_normalized_tendon_force	/forceset/FMTI_r|normalized_fiber_length	/forceset/FMTI_r|passive_fiber_damping_force	/forceset/FMTI_r|passive_fiber_elastic_force	/forceset/FMTI_r|passive_fiber_force	/forceset/FMTI_r|passive_force_multiplier	/forceset/FMTI_r|tendon_force	/forceset/FMTM_r|active_fiber_force	/forceset/FMTM_r|fiber_force	/forceset/FMTM_r|implicitresidual_normalized_tendon_force	/forceset/FMTM_r|normalized_fiber_length	/forceset/FMTM_r|passive_fiber_damping_force	/forceset/FMTM_r|passive_fiber_elastic_force	/forceset/FMTM_r|passive_fiber_force	/forceset/FMTM_r|passive_force_multiplier	/forceset/FMTM_r|tendon_force	/forceset/ILFB_r|active_fiber_force	/forceset/ILFB_r|fiber_force	/forceset/ILFB_r|implicitresidual_normalized_tendon_force	/forceset/ILFB_r|normalized_fiber_length	/forceset/ILFB_r|passive_fiber_damping_force	/forceset/ILFB_r|passive_fiber_elastic_force	/forceset/ILFB_r|passive_fiber_force	/forceset/ILFB_r|passive_force_multiplier	/forceset/ILFB_r|tendon_force	/forceset/FCLP_r|active_fiber_force	/forceset/FCLP_r|fiber_force	/forceset/FCLP_r|implicitresidual_normalized_tendon_force	/forceset/FCLP_r|normalized_fiber_length	/forceset/FCLP_r|passive_fiber_damping_force	/forceset/FCLP_r|passive_fiber_elastic_force	/forceset/FCLP_r|passive_fiber_force	/forceset/FCLP_r|passive_force_multiplier	/forceset/FCLP_r|tendon_force	/forceset/FCLA_r|active_fiber_force	/forceset/FCLA_r|fiber_force	/forceset/FCLA_r|implicitresidual_normalized_tendon_force	/forceset/FCLA_r|normalized_fiber_length	/forceset/FCLA_r|passive_fiber_damping_force	/forceset/FCLA_r|passive_fiber_elastic_force	/forceset/FCLA_r|passive_fiber_force	/forceset/FCLA_r|passive_force_multiplier	/forceset/FCLA_r|tendon_force	/forceset/FCM_r|active_fiber_force	/forceset/FCM_r|fiber_force	/forceset/FCM_r|implicitresidual_normalized_tendon_force	/forceset/FCM_r|normalized_fiber_length	/forceset/FCM_r|passive_fiber_damping_force	/forceset/FCM_r|passive_fiber_elastic_force	/forceset/FCM_r|passive_fiber_force	/forceset/FCM_r|passive_force_multiplier	/forceset/FCM_r|tendon_force	/forceset/IFE_r|active_fiber_force	/forceset/IFE_r|fiber_force	/forceset/IFE_r|implicitresidual_normalized_tendon_force	/forceset/IFE_r|normalized_fiber_length	/forceset/IFE_r|passive_fiber_damping_force	/forceset/IFE_r|passive_fiber_elastic_force	/forceset/IFE_r|passive_fiber_force	/forceset/IFE_r|passive_force_multiplier	/forceset/IFE_r|tendon_force	/forceset/ITCr_r|active_fiber_force	/forceset/ITCr_r|fiber_force	/forceset/ITCr_r|implicitresidual_normalized_tendon_force	/forceset/ITCr_r|normalized_fiber_length	/forceset/ITCr_r|passive_fiber_damping_force	/forceset/ITCr_r|passive_fiber_elastic_force	/forceset/ITCr_r|passive_fiber_force	/forceset/ITCr_r|passive_force_multiplier	/forceset/ITCr_r|tendon_force	/forceset/ITM_r|active_fiber_force	/forceset/ITM_r|fiber_force	/forceset/ITM_r|implicitresidual_normalized_tendon_force	/forceset/ITM_r|normalized_fiber_length	/forceset/ITM_r|passive_fiber_damping_force	/forceset/ITM_r|passive_fiber_elastic_force	/forceset/ITM_r|passive_fiber_force	/forceset/ITM_r|passive_force_multiplier	/forceset/ITM_r|tendon_force	/forceset/ITCaa_r|active_fiber_force	/forceset/ITCaa_r|fiber_force	/forceset/ITCaa_r|implicitresidual_normalized_tendon_force	/forceset/ITCaa_r|normalized_fiber_length	/forceset/ITCaa_r|passive_fiber_damping_force	/forceset/ITCaa_r|passive_fiber_elastic_force	/forceset/ITCaa_r|passive_fiber_force	/forceset/ITCaa_r|passive_force_multiplier	/forceset/ITCaa_r|tendon_force	/forceset/ITCap_r|active_fiber_force	/forceset/ITCap_r|fiber_force	/forceset/ITCap_r|implicitresidual_normalized_tendon_force	/forceset/ITCap_r|normalized_fiber_length	/forceset/ITCap_r|passive_fiber_damping_force	/forceset/ITCap_r|passive_fiber_elastic_force	/forceset/ITCap_r|passive_fiber_force	/forceset/ITCap_r|passive_force_multiplier	/forceset/ITCap_r|tendon_force	/forceset/ISF_r|active_fiber_force	/forceset/ISF_r|fiber_force	/forceset/ISF_r|implicitresidual_normalized_tendon_force	/forceset/ISF_r|normalized_fiber_length	/forceset/ISF_r|passive_fiber_damping_force	/forceset/ISF_r|passive_fiber_elastic_force	/forceset/ISF_r|passive_fiber_force	/forceset/ISF_r|passive_force_multiplier	/forceset/ISF_r|tendon_force	/forceset/IFI_r|active_fiber_force	/forceset/IFI_r|fiber_force	/forceset/IFI_r|implicitresidual_normalized_tendon_force	/forceset/IFI_r|normalized_fiber_length	/forceset/IFI_r|passive_fiber_damping_force	/forceset/IFI_r|passive_fiber_elastic_force	/forceset/IFI_r|passive_fiber_force	/forceset/IFI_r|passive_force_multiplier	/forceset/IFI_r|tendon_force	/forceset/OMII_r|active_fiber_force	/forceset/OMII_r|fiber_force	/forceset/OMII_r|implicitresidual_normalized_tendon_force	/forceset/OMII_r|normalized_fiber_length	/forceset/OMII_r|passive_fiber_damping_force	/forceset/OMII_r|passive_fiber_elastic_force	/forceset/OMII_r|passive_fiber_force	/forceset/OMII_r|passive_force_multiplier	/forceset/OMII_r|tendon_force	/forceset/OMIP_r|active_fiber_force	/forceset/OMIP_r|fiber_force	/forceset/OMIP_r|implicitresidual_normalized_tendon_force	/forceset/OMIP_r|normalized_fiber_length	/forceset/OMIP_r|passive_fiber_damping_force	/forceset/OMIP_r|passive_fiber_elastic_force	/forceset/OMIP_r|passive_fiber_force	/forceset/OMIP_r|passive_force_multiplier	/forceset/OMIP_r|tendon_force	/forceset/CFP_r|active_fiber_force	/forceset/CFP_r|fiber_force	/forceset/CFP_r|implicitresidual_normalized_tendon_force	/forceset/CFP_r|normalized_fiber_length	/forceset/CFP_r|passive_fiber_damping_force	/forceset/CFP_r|passive_fiber_elastic_force	/forceset/CFP_r|passive_fiber_force	/forceset/CFP_r|passive_force_multiplier	/forceset/CFP_r|tendon_force	/forceset/PIFML_r|active_fiber_force	/forceset/PIFML_r|fiber_force	/forceset/PIFML_r|implicitresidual_normalized_tendon_force	/forceset/PIFML_r|normalized_fiber_length	/forceset/PIFML_r|passive_fiber_damping_force	/forceset/PIFML_r|passive_fiber_elastic_force	/forceset/PIFML_r|passive_fiber_force	/forceset/PIFML_r|passive_force_multiplier	/forceset/PIFML_r|tendon_force	/forceset/GL_r|active_fiber_force	/forceset/GL_r|fiber_force	/forceset/GL_r|implicitresidual_normalized_tendon_force	/forceset/GL_r|normalized_fiber_length	/forceset/GL_r|passive_fiber_damping_force	/forceset/GL_r|passive_fiber_elastic_force	/forceset/GL_r|passive_fiber_force	/forceset/GL_r|passive_force_multiplier	/forceset/GL_r|tendon_force	/forceset/GI_r|active_fiber_force	/forceset/GI_r|fiber_force	/forceset/GI_r|implicitresidual_normalized_tendon_force	/forceset/GI_r|normalized_fiber_length	/forceset/GI_r|passive_fiber_damping_force	/forceset/GI_r|passive_fiber_elastic_force	/forceset/GI_r|passive_fiber_force	/forceset/GI_r|passive_force_multiplier	/forceset/GI_r|tendon_force	/forceset/GM_r|active_fiber_force	/forceset/GM_r|fiber_force	/forceset/GM_r|implicitresidual_normalized_tendon_force	/forceset/GM_r|normalized_fiber_length	/forceset/GM_r|passive_fiber_damping_force	/forceset/GM_r|passive_fiber_elastic_force	/forceset/GM_r|passive_fiber_force	/forceset/GM_r|passive_force_multiplier	/forceset/GM_r|tendon_force	/forceset/FL_r|active_fiber_force	/forceset/FL_r|fiber_force	/forceset/FL_r|implicitresidual_normalized_tendon_force	/forceset/FL_r|normalized_fiber_length	/forceset/FL_r|passive_fiber_damping_force	/forceset/FL_r|passive_fiber_elastic_force	/forceset/FL_r|passive_fiber_force	/forceset/FL_r|passive_force_multiplier	/forceset/FL_r|tendon_force	/forceset/TCf_r|active_fiber_force	/forceset/TCf_r|fiber_force	/forceset/TCf_r|implicitresidual_normalized_tendon_force	/forceset/TCf_r|normalized_fiber_length	/forceset/TCf_r|passive_fiber_damping_force	/forceset/TCf_r|passive_fiber_elastic_force	/forceset/TCf_r|passive_fiber_force	/forceset/TCf_r|passive_force_multiplier	/forceset/TCf_r|tendon_force	/forceset/TCt_r|active_fiber_force	/forceset/TCt_r|fiber_force	/forceset/TCt_r|implicitresidual_normalized_tendon_force	/forceset/TCt_r|normalized_fiber_length	/forceset/TCt_r|passive_fiber_damping_force	/forceset/TCt_r|passive_fiber_elastic_force	/forceset/TCt_r|passive_fiber_force	/forceset/TCt_r|passive_force_multiplier	/forceset/TCt_r|tendon_force	/forceset/EDL_r|active_fiber_force	/forceset/EDL_r|fiber_force	/forceset/EDL_r|implicitresidual_normalized_tendon_force	/forceset/EDL_r|normalized_fiber_length	/forceset/EDL_r|passive_fiber_damping_force	/forceset/EDL_r|passive_fiber_elastic_force	/forceset/EDL_r|passive_fiber_force	/forceset/EDL_r|passive_force_multiplier	/forceset/EDL_r|tendon_force	/forceset/FDL_r|active_fiber_force	/forceset/FDL_r|fiber_force	/forceset/FDL_r|implicitresidual_normalized_tendon_force	/forceset/FDL_r|normalized_fiber_length	/forceset/FDL_r|passive_fiber_damping_force	/forceset/FDL_r|passive_fiber_elastic_force	/forceset/FDL_r|passive_fiber_force	/forceset/FDL_r|passive_force_multiplier	/forceset/FDL_r|tendon_force	/forceset/FHL_r|active_fiber_force	/forceset/FHL_r|fiber_force	/forceset/FHL_r|implicitresidual_normalized_tendon_force	/forceset/FHL_r|normalized_fiber_length	/forceset/FHL_r|passive_fiber_damping_force	/forceset/FHL_r|passive_fiber_elastic_force	/forceset/FHL_r|passive_fiber_force	/forceset/FHL_r|passive_force_multiplier	/forceset/FHL_r|tendon_force	/forceset/FP2_r|active_fiber_force	/forceset/FP2_r|fiber_force	/forceset/FP2_r|implicitresidual_normalized_tendon_force	/forceset/FP2_r|normalized_fiber_length	/forceset/FP2_r|passive_fiber_damping_force	/forceset/FP2_r|passive_fiber_elastic_force	/forceset/FP2_r|passive_fiber_force	/forceset/FP2_r|passive_force_multiplier	/forceset/FP2_r|tendon_force	/forceset/FPP2_r|active_fiber_force	/forceset/FPP2_r|fiber_force	/forceset/FPP2_r|implicitresidual_normalized_tendon_force	/forceset/FPP2_r|normalized_fiber_length	/forceset/FPP2_r|passive_fiber_damping_force	/forceset/FPP2_r|passive_fiber_elastic_force	/forceset/FPP2_r|passive_fiber_force	/forceset/FPP2_r|passive_force_multiplier	/forceset/FPP2_r|tendon_force	/forceset/FP3_r|active_fiber_force	/forceset/FP3_r|fiber_force	/forceset/FP3_r|implicitresidual_normalized_tendon_force	/forceset/FP3_r|normalized_fiber_length	/forceset/FP3_r|passive_fiber_damping_force	/forceset/FP3_r|passive_fiber_elastic_force	/forceset/FP3_r|passive_fiber_force	/forceset/FP3_r|passive_force_multiplier	/forceset/FP3_r|tendon_force	/forceset/FPP3_r|active_fiber_force	/forceset/FPP3_r|fiber_force	/forceset/FPP3_r|implicitresidual_normalized_tendon_force	/forceset/FPP3_r|normalized_fiber_length	/forceset/FPP3_r|passive_fiber_damping_force	/forceset/FPP3_r|passive_fiber_elastic_force	/forceset/FPP3_r|passive_fiber_force	/forceset/FPP3_r|passive_force_multiplier	/forceset/FPP3_r|tendon_force	/forceset/FP4_r|active_fiber_force	/forceset/FP4_r|fiber_force	/forceset/FP4_r|implicitresidual_normalized_tendon_force	/forceset/FP4_r|normalized_fiber_length	/forceset/FP4_r|passive_fiber_damping_force	/forceset/FP4_r|passive_fiber_elastic_force	/forceset/FP4_r|passive_fiber_force	/forceset/FP4_r|passive_force_multiplier	/forceset/FP4_r|tendon_force
0	6.9175817916739	9.098412651118707	0	0.8540703886989169	-0.2079499386230345	2.388780798067842	2.180830859444807	0.005668897716146097	9.098412651118707	545.2538580971686	551.5962304987245	0	0.9344811969368865	-0.1960006718468904	6.538373073402764	6.342372401555873	0.01081381986393817	551.5962304987245	5.666260092764244	37.90534982986623	0	1.219982990548525	0.06762248883502023	32.17146724826697	32.23908973710199	0.1064168250039271	37.90534982986622	5.698910894971431	45.2059105821536	0	1.245261203277624	0.1230639652255068	39.38393572195666	39.50699968718217	0.1302742384531792	45.2059105821536	2.428224290057915	6.386872784662086	0	1.070875035131722	-0.002508164368426405	3.961156658972597	3.95864849460417	0.03226048390501658	6.386872784662086	4.335951107438686	19.74056312893742	0	1.16200987401654	-0.002413766477921629	15.40702578797665	15.40461202149873	0.06691411921972056	19.67020916946772	314.0103798462171	343.2123073977352	0	1.183426439239497	-0.1182396946683289	29.3201672461865	29.20192755151817	0.0794250752776357	330.8671400328156	378.8019295568909	408.2707338118922	0	1.166804265164532	-0.08824559920397991	29.55704985420529	29.46880425500131	0.06953166342226452	374.9409477841812	16.53479043205045	25.83041805313292	0	0.9464945529354729	0.4035777637144858	8.892049857367974	9.29562762108246	0.01190775217642522	25.83041805313292	7.528990895831836	15.76862960197516	0	1.033216435910285	0.1674572149847689	8.07218149115856	8.239638706143328	0.0238609340427428	15.76862960197516	1.193782629364114	152.2341458305469	0	1.538033495235044	0.08722011170319674	150.9531430894795	151.0403632011827	1.355643088297491	152.2341458305469	5.970354770081177	35.74978953134509	0	1.219008209797301	0.266715433718961	29.51271932754495	29.77943476126391	0.1055899513681287	32.92902339734282	3.398494903057842	312.7777512849484	0	1.489359675941568	-0.05376432540265535	309.4330207072932	309.3792563818906	0.9183972052403004	311.2932991041391	3.006591084527311	880.9299007678054	0	1.551200933591456	-1.035162171806992	878.9584718550851	877.9233096832781	1.506241834283158	810.2576251047997	0.2249332205859856	39.4060206018605	0	1.52873028039985	-0.0284817039438836	39.20956908521839	39.18108738127451	1.25840933691637	39.4060206018605	5.467791680343242	89.0043794735093	0	1.314794494359541	-0.05846379479967721	83.59505158796574	83.53658779316606	0.2272402322244115	82.31732884620297	5.923766678651566	72.59199136922481	0	1.286537850081406	-0.01125152582744686	66.6794762164007	66.66822469057325	0.1812578540498003	66.88551369261047	1.0490790495675	4.42643653360773	0	1.176178212828022	0.06299352254101999	3.314363961499211	3.377357484040231	0.07494881703785668	4.42643653360773	44.29526645399787	44.44166097763183	0	0.7741637594714547	-0.009154022824950344	0.1555485464589133	0.146394523633963	0.002977026347237381	44.44166097763183	560.0878227026212	563.0850049009516	0	0.8390719748636801	0.4375394130716314	2.559642785258831	2.997182198330463	0.005024483984538585	563.0850049009516	407.8971548125422	422.4505386573325	0	0.9627338459811269	0.7335136198523876	13.81987022493788	14.55338384479027	0.01356394669597424	373.7395914357307	9.436664165910743	186.9713020998904	0	1.351330640646811	0.3119248120511929	177.2227131219284	177.5346379339796	0.3043964192386209	173.701854507218	6.959099944277635	1031.907507892446	0	1.552980395226631	0.5746620470963713	1024.373745901072	1024.948407948169	1.527838017588446	1006.570995676253	85.58837941591058	142.4857946723006	0	1.082261958265475	0.522855268831092	56.37455998755896	56.89741525639005	0.03534018114406721	134.2583015356877	5.128129197401909	13.48650806843573	0	1.077887187874236	0.06612328148667398	8.292255589547144	8.358378871033818	0.03412368631641791	13.48650806843573	383.7835771991959	561.4390999012917	0	1.222811419312228	-0.05769278019871076	177.7132154822945	177.6555227020958	0.1088529101382236	536.7870591248516	318.6706822376636	354.3163814457102	0	0.9815704370465721	-0.2815713958272985	35.92727060387396	35.64569920804666	0.01577492793887608	323.5793361804456	158.0957401458404	158.3590390000364	0	0.5988932128318158	-0.003462740129975485	0.2667615943259594	0.2632988541959839	0.000709593606771863	45.55630332260239	292.2193090355414	292.5502863678516	0	0.6262539496291362	-0.003857445576891373	0.3348347778871459	0.3309773323102546	0.0008906702567659467	117.4417762530818	436.1649072708744	447.7932423135826	0	1.047641442744556	0.01192090946263115	11.61641413324555	11.62833504270818	0.02678338196917087	374.7179582097201	11.74220457831453	20.37603730093848	0	0.9683450047301362	-0.09987510598121681	8.733707828605164	8.633832722623946	0.01418809241435181	16.13596236661044	2.641209913442681	3.156017395745406	0	0.7945258502092198	0.001114841486170076	0.5136926408165549	0.5148074823027249	0.003509091506764757	2.632170977435139	2.138116990899388	2.837097111338481	0	0.865093213936174	0.001226808566528969	0.6977533118725647	0.6989801204390937	0.006194305028463815	2.070883873655894	0.6769666444632151	1.432230185792409	0	1.022652994747325	-0.003144630063313647	0.7584081713925077	0.755263541329194	0.02192489077840483	1.427019330404057	240.8011439164672	243.9429881708837	0	0.828286171159098	0.04921594266640544	3.092628311750078	3.141844254416483	0.004606601256202999	194.4822852749399	15.66181613711349	19.06299423073474	0	0.8092949622884361	0.02709461690993373	3.374083476711318	3.401178093621252	0.003953005167314108	10.2629974808024	16.56131085186691	23.40528331849096	0	0.9817375098761341	0.1380948652932256	6.70587760133083	6.843972466624055	0.01579606723447811	17.34106463814243
0.002	6.91358173590548	9.075645869861338	0	0.8530836526226683	-0.2078332919136642	2.369897425869521	2.162064133955857	0.005624084937336598	9.075645869861338	545.1662745573166	551.4749804033291	0	0.9338332358170137	-0.1957668903866365	6.504472736399222	6.308705846012586	0.01075775207252162	551.4749804033291	5.663273569117084	38.01775408480188	0	1.220430365570249	0.06763230088556318	32.28684821479923	32.35448051568479	0.1067984823287079	38.01775408480188	5.692021373296344	45.45606811461611	0	1.246074756923282	0.1228874299352626	39.64115931138451	39.76404674131977	0.1311250830071993	45.45606811461611	2.428394006802375	6.38578222854431	0	1.070834388236234	-0.002479361943967406	3.959867583685902	3.957388221741935	0.03224998540770404	6.38578222854431	4.336118996104019	19.73817340610315	0	1.161988974122534	-0.002394380154960191	15.40444879015409	15.40205440999913	0.06690292708297067	19.66782542837698	302.9750502975597	332.0268378469984	0	1.182785630797885	-0.1183979839093145	29.17018553334799	29.05178754943868	0.07901879148217009	320.0708199634693	371.9858447476993	401.3561829970754	0	1.166388447845726	-0.08850933145075812	29.45884758082691	29.37033824937615	0.06930064688125223	368.5664714056306	16.54023553504151	25.910378103257	0	0.9475378484891719	0.4033753675195099	8.966767200695973	9.370142568215483	0.01200780960096761	25.910378103257	7.528676985682273	15.83273777491337	0	1.034207860282065	0.1675190836886845	8.136541705542415	8.3040607892311	0.02405117937259223	15.83273777491337	1.188147322482605	154.1344987074259	0	1.539601982780142	0.08708687332668402	152.8592645116166	152.9463513849433	1.372761117630899	154.1344987074259	5.958447958690071	36.19308202972936	0	1.220918624642418	0.2672670297589691	29.96736704128032	30.23463407103929	0.1072165798549908	33.34664993537718	3.40221426280693	311.9947662490602	0	1.489041354480044	-0.05345176060156755	308.6460037468548	308.5925519862533	0.9160613389022761	310.5133954677157	3.04144174888099	856.3924835958271	0	1.547656411453652	-1.033088133586413	854.3841299805325	853.3510418469461	1.46412960376639	787.3598463338457	0.2261438199046314	38.83805388112435	0	1.526902438249901	-0.02846565836572188	38.64037571958544	38.61191006121972	1.24014139206172	38.83805388112435	5.470572157335228	88.79460823348462	0	1.314476401948406	-0.05852988480569175	83.38256596095509	83.3240360761494	0.2266626228766209	82.11995766183868	5.923843511371483	72.55910404150809	0	1.286476283934047	-0.01137667220423669	66.64663720234084	66.63526053013661	0.1811685862637384	66.85464240675498	1.046101646514632	4.499786413911182	0	1.179025647280102	0.06292383794343542	3.390760929453115	3.45368476739655	0.07667640713958894	4.499786413911182	44.29614576542605	44.44215794577816	0	0.7738144320841877	-0.009097836394868056	0.155110016746967	0.146012180352099	0.00296863337580672	44.44215794577816	560.6633420914536	563.695568090453	0	0.8407886599745551	0.4369735243574974	2.595252474641779	3.032225998999276	0.005094384485901286	563.695568090453	388.5907631669802	403.3038991747809	0	0.9641731008213276	0.7328645782056452	13.98027142959506	14.7131360078007	0.01372137750787969	356.9484086853132	9.415275579572645	188.4738233687991	0	1.35240118711199	0.311362972589518	178.747184816637	179.0585477892265	0.3070148405285639	175.1197166008644	6.923181898852151	1046.01001619968	0	1.554693867177573	0.5742385519256863	1038.512595748903	1039.086834300828	1.548925899241922	1020.384534609367	86.13170269258866	143.3270058269612	0	1.082918198623635	0.5237472651897876	56.67155586918275	57.19530313437254	0.03552636243325055	135.0612732940077	5.127800279140967	13.52256703508255	0	1.078432054328846	0.06625459214264862	8.328512163798939	8.394766755941587	0.03427288673038437	13.52256703508255	371.4584890023937	549.0052626278058	0	1.222735037798134	-0.05785264083762409	177.6046262662497	177.546773625412	0.1087863970646515	524.8960940658043	319.8106545667961	355.3851190313343	0	0.9813232143316896	-0.281683112718681	35.85614757725691	35.57446446453822	0.01574369927605754	324.5390864884333	151.7560957922689	152.0194117384004	0	0.5988749398114561	-0.003404982352705383	0.2667209284841357	0.2633159461314303	0.0007094854344487631	43.71774420912461	282.2392608907134	282.5702404218408	0	0.6262335682944152	-0.003798790861195125	0.3347783219885911	0.330979531127396	0.0008905200824322675	113.4161545346468	436.1722890048289	447.8057962445221	0	1.047696531814567	0.01196666009162133	11.62154057960162	11.63350723969324	0.02679520175876551	374.7368974679985	11.74092758638666	20.35201004502319	0	0.9680204355392271	-0.09992866621052229	8.711011124847056	8.611082458636535	0.0141512211408056	16.11372101028346	2.64191137644182	3.15693790216883	0	0.7945421618230453	0.0012662658894206	0.5137602598375901	0.5150265257270107	0.003509553419810724	2.632962350630319	2.138869096119047	2.838134094630984	0	0.8651163847958657	0.001381698773692894	0.6978832997382441	0.699264998511937	0.006195458995741815	2.071689452734056	0.6769648815416563	1.431123547619134	0	1.022471168643274	-0.003145589860151972	0.75730425593763	0.7541586660774779	0.02189297758615593	1.425914863082365	231.5610207164669	234.7076724645657	0	0.8284344417693902	0.05032864338160344	3.096323104717204	3.146651748098807	0.004612104807295481	187.1386753667653	15.6655269399191	19.06912810700739	0	0.809359444619054	0.0277632876206808	3.37583787946761	3.40360116708829	0.003955060588648238	10.26830352809481	16.0241018408429	22.90327178083488	0	0.9823886815511975	0.1382002895342866	6.740969650457701	6.879169939991987	0.0158787285057327	16.97835915205933
0.004000000000000001	13.19831647004236	15.34188934044187	0	0.8520977343893938	-0.207605126718884	2.3511779971184	2.143572870399516	0.005579661218349645	15.34188934044187	545.0882039771843	551.3635022908436	0	0.933186114924789	-0.1954929789067747	6.470791292566104	6.275298313659329	0.01070204630867491	551.3635022908436	5.660432478834667	38.13080392291948	0	1.220877929900763	0.06767948758829115	32.40269195649653	32.47037144408482	0.1071816704218362	38.13080392291948	5.685155800356158	45.70757296820675	0	1.246887169831679	0.1227188919425894	39.89969827590801	40.0224171678506	0.1319802785608269	45.70757296820675	2.428662294525548	6.384830978453929	0	1.070794375180245	-0.002430335406693382	3.958599019335074	3.956168683928381	0.03223965395572027	6.384830978453929	4.336401788479005	19.73595700314556	0	1.161968348127263	-0.002350772318672356	15.40190598698523	15.39955521466656	0.06689188345672283	19.66561442311705	283.5362548193767	312.4385775064463	0	1.182144142255527	-0.1184900842082434	29.02081277127783	28.90232268706959	0.0786141572666748	301.1754750449376	359.858239423401	389.130182506851	0	1.165971444567934	-0.08874966622042468	29.36069274967053	29.27194308345011	0.06906974194598639	357.3155457685534	16.54558938808293	25.99085222746202	0	0.9485808994585039	0.4031698043722092	9.04209303500688	9.44526283937909	0.01210868188371955	25.99085222746202	7.528343423084983	15.89736926547102	0	1.035199666963692	0.1675863110820354	8.201439531303999	8.369025842386034	0.02424301385273997	15.89736926547102	1.182609678800458	156.0566176597127	0	1.541168494701244	0.08700001695037206	154.7870079639618	154.8740079809122	1.390073324807887	156.0566176597127	5.946677905912985	36.64464511640798	0	1.22283331478337	0.2679095066136295	30.43005770388137	30.697967210495	0.1088719842255712	33.77210100579202	3.406469057089232	311.2206219412423	0	1.488725507979951	-0.05293136357981256	307.8670842477329	307.814152884153	0.9137495058294334	309.742298270225	3.077751989182628	832.6008081564433	0	1.544120381778904	-1.030206108280908	830.5532622755417	829.5230561672607	1.423291440151258	765.1646902489471	0.2274210538010143	38.27902895713227	0	1.525076515783621	-0.02842188039200234	38.08002978372325	38.05160790333125	1.222157400550373	38.27902895713227	5.473898740490274	88.58607502458879	0	1.314158328717071	-0.05845684624215744	83.17063313034068	83.11217628409852	0.2260865162204258	81.92374490731655	5.924407253032638	72.52665286842317	0	1.28641436586131	-0.01138116709042671	66.61362678248095	66.60224561539053	0.1810788525374916	66.82417015872916	1.043067213732904	4.574741586567671	0	1.181869786568291	0.06284769932807439	3.468826673506693	3.531674372834767	0.07844173383151604	4.574741586567671	44.29759887085187	44.44323492972671	0	0.7734672983129139	-0.009039394242326903	0.1546754531171643	0.1456360588748374	0.002960316310781521	44.44323492972671	561.2108244211614	564.2783851766676	0	0.8425028322438824	0.4362593814731999	2.631301374033053	3.067560755506253	0.005165147140243065	564.2783851766676	361.2786517143589	376.153037427373	0	0.9656108911422047	0.7320215981008892	14.14236411491319	14.87438571301408	0.01388046847672939	333.0552323684398	9.39398853611908	189.9868687271218	0	1.353469850310118	0.3108279100137643	180.2820522809889	180.5928801910027	0.3096511175154372	176.547614581624	6.887966032660846	1060.302933232894	0	1.556406647895844	0.5741971574250013	1052.840770042809	1053.414967200234	1.570296155455983	1034.38515456274	89.18833218221293	146.682821436699	0	1.083575178639253	0.5240368029548664	56.9704524515312	57.49448925448607	0.03571373523697385	138.2341256311087	5.12724650418857	13.5585520659291	0	1.07897774329526	0.06632334796287229	8.364982213777655	8.431305561740526	0.03442296562411583	13.5585520659291	352.9804506683061	530.4181868557985	0	1.22265846509208	-0.0580956337044022	177.4958318211968	177.4377361874924	0.1087197582841943	507.1222715793299	331.0349975146409	366.5384259849444	0	0.9810759263855999	-0.2817178965051421	35.78514636680861	35.50342847030347	0.01571252410022122	334.7075275049503	140.7067501958075	140.9700945083931	0	0.5988570020817164	-0.003336702013657807	0.2666810145992171	0.2633443125855593	0.0007093792623529214	40.52671037511531	265.0236472311435	265.3546650997192	0	0.6262135921325962	-0.003705128767148093	0.3347229973428301	0.3310178685756821	0.0008903729172639527	106.4885881892426	436.1523376322139	447.7909023816093	0	1.047751572542783	0.01189996518677572	11.62666478420862	11.63856474939539	0.02680701637967203	374.7328586522637	11.73977408783292	20.3281781723129	0	0.9676957303649542	-0.0999597212012453	8.688363805681217	8.588404084479972	0.01411443009357022	16.09163668715585	2.642674707744773	3.157941270496731	0	0.7945606269502605	0.001429745956890934	0.5138368167950671	0.515266562751958	0.003510076388893636	2.633825969127903	2.139715751296805	2.83929947306366	0	0.8651424615091122	0.001554103586377024	0.6980296181804774	0.6995837217668543	0.006196757937713226	2.072594889365481	0.6769717472421307	1.430027886632164	0	1.022289313389561	-0.003145629100851608	0.7562017684908847	0.7530561393900331	0.02186110567632396	1.42482133456065	216.3218659693246	219.4735492007208	0	0.8285862242623128	0.05157327791020189	3.10010995348599	3.151683231396191	0.004617745479415393	175.0104683483058	15.66679022341913	19.07228183930284	0	0.8094248391444777	0.02787359056384132	3.37761802531986	3.405491615883702	0.00395714617005163	10.27203327177285	15.0888844952081	22.00303090053929	0	0.9830394477589838	0.1379234434126305	6.776222961918558	6.914146405331189	0.01596176963937391	16.31984994045284
0.006000000000000001	26.74744617456367	28.87281261654789	0	0.8511131653365304	-0.2072645076498221	2.332630949634044	2.125366441984222	0.005535646583264518	28.87281261654789	545.0193030658583	551.2614565721766	0	0.9325399646910937	-0.1951803898907188	6.437333896209132	6.242153506318414	0.01064671109710792	551.2614565721766	5.657727823681825	38.24455355350108	0	1.221325925410736	0.06776230400091324	32.51906342581834	32.58682572981925	0.1075666041331495	38.24455355350108	5.678307701515632	45.96043619579986	0	1.247698489812773	0.1225566723217596	40.15957182196248	40.28212849428424	0.132839888645136	45.96043619579986	2.429028959133418	6.384029276072861	0	1.070755325485351	-0.002361071678515613	3.957361388617958	3.955000316939442	0.03222957443368484	6.384029276072861	4.336790722726844	19.73393022978241	0	1.161948204168457	-0.002283507884173716	15.39942301493974	15.39713950705556	0.06688109968250465	19.66359243044507	267.6319973210626	296.3856098206771	0	1.181502327895647	-0.1185168275536992	28.87212932716823	28.75361249961453	0.07821139033694391	285.6893725524858	349.4582425282774	378.6318895568801	0	1.165553366557211	-0.08896608315977432	29.2626131117625	29.17364702860273	0.06883901389953934	347.652374453501	16.55084203765102	26.07183487784862	0	0.9496237334920145	0.4029586553381261	9.118034184859477	9.520992840197604	0.012210378163761	26.07183487784862	7.527980986772618	15.96251890778817	0	1.036191879702126	0.1676566989309164	8.266881222084635	8.434537921015551	0.02443645596861318	15.96251890778817	1.177163563883366	158.001731004891	0	1.542733848057471	0.08695810986216959	156.7376093311455	156.8245674410077	1.407590808759041	158.001731004891	5.935020284007124	37.10476069165814	0	1.224752910604604	0.2686371717356408	30.90110323591537	31.16974040765101	0.110557280462344	34.20564500751092	3.411232194733868	310.4582205487815	0	1.488413352155648	-0.05220945958701329	307.0991978136346	307.0469883540476	0.9114704188935732	308.9828982450812	3.115547578414228	809.5488964446324	0	1.54059561906998	-1.026512506126309	807.4598613723446	806.4333488662182	1.383717048811865	743.6661778910455	0.2287649510235834	37.72933573299233	0	1.523254295516534	-0.02835028768015535	37.5289210696489	37.50057078196875	1.20446987254057	37.72933573299233	5.47776196342619	88.37926885785731	0	1.313841029052576	-0.0582454680377581	82.95975236246888	82.90150689443112	0.2255132694342518	81.72915061924425	5.92544653840347	72.49497304655537	0	1.286352748407526	-0.01126635227067016	66.58079286042256	66.5695265081519	0.180989598593249	66.79441181032425	1.039974672338116	4.651325655945683	0	1.184710322058785	0.0627643130139786	3.548586670593589	3.611350983607568	0.08024537323203067	4.651325655945683	44.29965379434853	44.44492014033064	0	0.7731224463137424	-0.008978593259814663	0.1542449392419307	0.145266345982116	0.002952076753559043	44.44492014033064	561.7298944853582	564.8330733827424	0	0.8442139104040164	0.435397286450472	2.667781610933829	3.103178897384301	0.005236756494140307	564.8330733827424	347.8048457196389	362.8419511761233	0	0.9670468367368203	0.7309850361357801	14.30612042034858	15.03710545648435	0.01404119225791564	321.4005905315373	9.372791166657409	191.5105913261165	0	1.354536716666585	0.3103161058056229	181.8274840536535	182.1378001594591	0.3123055396800107	177.9856944733644	6.853404574688658	1074.7982598393	0	1.558119862407018	0.5745273238868178	1067.370327940725	1067.944855264611	1.591966772283107	1048.584625485659	94.31750172929958	152.1121434061406	0	1.084232143033471	0.5237247180130014	57.27091695882804	57.79464167684104	0.03590209094418605	143.3616656143557	5.126387520815201	13.59434940739889	0	1.079523739078983	0.06632942411526041	8.401632462468427	8.467961886583687	0.03457378605846413	13.59434940739889	339.8670873633014	517.1953647104725	0	1.22258160777573	-0.05842265180478375	177.3866999989759	177.3282773471711	0.1086529128534524	494.4772728325046	346.2490537591108	381.6816637269331	0	0.9808286406947467	-0.2816761572432159	35.71428612506551	35.43260996782229	0.0156814108208532	348.5181866529684	131.7923476682962	132.0557317007419	0	0.5988394554921822	-0.003257944150039263	0.2666419765957216	0.2633840324456824	0.0007092754201271636	37.9516204758891	251.3777465285712	251.7088393761869	0	0.6261942073521	-0.003576471383570811	0.3346693189993368	0.331092847615766	0.0008902301313075965	100.99613655314	436.1050393298968	447.7484983329293	0	1.047806045878792	0.01172061549639804	11.63173838753609	11.64345900303249	0.02681871433175268	374.7057085853708	11.73871741315309	20.30451924861026	0	0.9673709596936134	-0.09996885385112195	8.665770689308296	8.565801835457174	0.01407772709991416	16.06969225459828	2.643490750808614	3.15901843909466	0	0.7945814023103429	0.001604722719430033	0.5139229655666165	0.5155276882860466	0.00351066488072424	2.634754506861172	2.140641061602058	2.84057856428125	0	0.8651717504983948	0.001743505328833424	0.6981939973503584	0.6999375026791917	0.00619821721379439	2.073590122176123	0.6769813273895895	1.428937606272789	0	1.022107482150507	-0.003144750210025338	0.7551010290932244	0.751956278883199	0.02182928430100191	1.423733169165293	204.9928353861081	208.1497804670972	0	0.828741906369083	0.05294620667115476	3.103998874317887	3.156945080989042	0.004623538192209694	165.9986316571302	15.66555897105972	19.07237045304012	0	0.8094898343040791	0.02742325917764213	3.379388222802763	3.406811481980405	0.003959220096154934	10.27409924344172	14.34479052543996	21.29359479403838	0	0.9836880071856393	0.1372644651029656	6.811539803495451	6.948804268598417	0.01604496042173285	15.80216472087143
0.008000000000000002	41.39994831296838	43.50740278305376	0	0.8501304823251271	-0.2068100566543268	2.314264526739705	2.107454470085378	0.005492060594594604	43.50740278305376	544.959224477055	551.1684992140754	0	0.9318949107306403	-0.1948305909626915	6.404105327983104	6.209274737020412	0.010591754344549	551.1684992140754	5.655147893965792	38.35905108716545	0	1.221774580135164	0.06787831743460629	32.63602487576506	32.70390319319966	0.1079534893832108	38.35905108716545	5.671467783348053	46.21466115812207	0	1.248508750885607	0.1223982908974397	40.42079508387658	40.54319337477402	0.1337039633214803	46.21466115812208	2.429493796585421	6.383387348299086	0	1.070717568897354	-0.002271557159657812	3.956165108873323	3.953893551713665	0.03221983168257191	6.383387348299086	4.337282510769228	19.73211383273161	0	1.161928744295559	-0.002193422254065634	15.39702474421645	15.39483132196239	0.06687068377385962	19.66178014755414	253.1535047125613	281.7592380370037	0	1.180860536706538	-0.11847934601264	28.72421267045503	28.60573332444239	0.07781070054907135	271.5795876353966	339.3794500315199	368.4549289150939	0	1.165134327965338	-0.08915786154693582	29.16463674512101	29.07547888357407	0.06860852879421739	338.285433292184	16.55597926249748	26.15331461792128	0	0.9506663690029645	0.4027384572473397	9.194596898176464	9.597335355423803	0.01231290680797209	26.15331461792128	7.52757910557707	16.0281790108377	0	1.037184508192432	0.1677277191948335	8.332872186065797	8.50059990526063	0.02463152170650525	16.0281790108377	1.171801978813015	159.9710789646052	0	1.544298828532246	0.08695911387453013	158.7123178719176	158.7992769857922	1.425324788521972	159.9710789646052	5.923448919872293	37.57371014754411	0	1.226677999158237	0.2694436196822021	31.38081760798962	31.65026122767182	0.1122735918823709	34.64755000365247	3.416472349980864	309.710325744699	0	1.48810606038395	-0.05129399259491187	306.3451473873131	306.2938533947182	0.9092323972287844	308.2379481462233	3.15486124775136	787.2297129216182	0	1.537084915207528	-1.022000872982806	785.0968525468497	784.0748516738669	1.345394306029362	722.8573420557706	0.2301757289432827	37.18933785924435	0	1.52143756654964	-0.02825076002782666	36.9874128903289	36.95916213030107	1.18709046836013	37.18933785924435	5.482151075992681	88.17466870112023	0	1.313525252231684	-0.05789684758441441	82.75041447271197	82.69251762512755	0.224944216723857	81.53662536965591	5.926947760315366	72.4643916188528	0	1.286292075332996	-0.01103411967881709	66.54847797821624	66.53744385853743	0.1809017555786521	66.76567461242375	1.036822220131467	4.729559795991978	0	1.187546902177792	0.06267257917053354	3.630064996689978	3.692737575860511	0.08208786977920733	4.729559795991978	44.30234607479275	44.44724935628033	0	0.7727799691248893	-0.00891528245224775	0.1538185639398326	0.1449032814875849	0.002943916404027955	44.44724935628033	562.2200987911071	565.3591705572359	0	0.8459213134356868	0.4343870980597336	2.704684668068996	3.13907176612873	0.00530919582849743	565.3591705572359	338.4148167763529	353.6160819229248	0	0.9684805573640795	0.7297545564854913	14.47151059008639	15.20126514657188	0.01420351964665723	313.3556052527519	9.351667182396833	193.0451205654308	0	1.355601857680448	0.3098224131625965	183.3836309698713	183.693453383034	0.3149783660957763	179.4340800027252	6.819445019437645	1089.508228628694	0	1.559834598695929	0.5752147958389888	1082.113568813417	1082.688783609256	1.613956094049598	1062.99494617191	100.2870056521389	158.3824304097307	0	1.084888339030275	0.5228141872047385	57.57261057038706	58.0954247575918	0.03609121715439251	149.2825993409156	5.125221489958844	13.62992343371488	0	1.080069525860237	0.06627291700696793	8.438429026749066	8.504701943756034	0.03472520860007238	13.62992343371488	326.7640307501115	503.9822923647488	0	1.222504371004751	-0.05883534156112515	177.2770969561983	177.2182616146372	0.108585778790665	481.8417303437945	356.7259923990919	392.0880192092409	0	0.9805814241302503	-0.281558866010155	35.64358567615917	35.36202681014901	0.01565036770324372	358.0023591338444	123.8612084297641	124.1246436403692	0	0.5988223557221006	-0.003168727351959625	0.2666039379570535	0.2634352106050939	0.0007091742362409396	35.6609810951839	239.288249522441	239.6194544927465	0	0.6261756000980585	-0.003412831226352735	0.3346178015318691	0.3312049703055164	0.0008900930933443749	96.13047821457148	436.0304179280267	447.6785594282106	0	1.047859432256356	0.01142860203548381	11.63671289814838	11.64814150018387	0.02683018381074254	374.6553456844536	11.73775841331832	20.28103831782249	0	0.9670461939155752	-0.09995663197791277	8.643236536482076	8.543279904504164	0.01404111989378226	16.04789232588382	2.644357744737968	3.160167568681385	0	0.7946046420956345	0.001790473454238027	0.5140193504891786	0.5158098239434166	0.00351132329683977	2.635746658182272	2.141644246729907	2.841971709856158	0	0.8652045486419917	0.001949346390112943	0.6983781167361376	0.7003274631262505	0.006199851733642256	2.07467603829786	0.6769944309893066	1.42785382515198	0	1.021925727818983	-0.003142960114562605	0.7540023542772362	0.7508593941626736	0.02179752261085912	1.422651481951594	194.8985048969806	198.0609478760456	0	0.8289018642910713	0.05444332650083461	3.107999652564229	3.162442979065064	0.004629497521374912	157.9702698155368	15.66182290735652	19.06934816921997	0	0.8095531162191912	0.02641261863661153	3.38111264322684	3.407525261863452	0.003961240390819856	10.27443505533081	13.68819159771427	20.67123721231633	0	0.9843325626361156	0.1362249861915046	6.846820628410558	6.983045614602063	0.01612806636484405	15.34849741940918
0.01	56.0522275648144	58.14207434983332	0	0.8491502296428275	-0.2062400306099114	2.296086815628823	2.089846785018912	0.005448922444336283	58.14207434983332	544.9076060854725	551.0842709756749	0	0.9312510737144816	-0.1944451067603202	6.371109996962844	6.176664890202523	0.01053718334317015	551.0842709756749	5.65267842456291	38.47433749837008	0	1.222224103820595	0.06802443513368027	32.7536346386735	32.82165907380718	0.1083425191238066	38.47433749837008	5.664624188476665	46.4702420301863	0	1.249317968169773	0.1222405207794127	40.68337732093022	40.80561784170963	0.1345725332177191	46.4702420301863	2.43005656764513	6.382915376720645	0	1.070681435351498	-0.00216178284520989	3.955020591920725	3.952858809075515	0.032210510498406	6.382915376720645	4.33787151661656	19.73052489997193	0	1.161910162159928	-0.002081612555041776	15.39473499591041	15.39265338335537	0.06686073918797768	19.66019462491166	239.9473812278837	268.4061392246608	0	1.180219110792066	-0.1183790642469746	28.57713706102417	28.45875799677719	0.07741228906483708	258.6981803694159	329.5569326413825	358.5344008006206	0	1.164714446775231	-0.08932409547002723	29.06679225470808	28.97746815923805	0.0683783539219391	329.1550937493554	16.56098286840226	26.23527426575467	0	0.95170881243074	0.4025047816004593	9.27178661575195	9.674291397352409	0.01241627510236998	26.23527426575467	7.527126032546581	16.0943394128647	0	1.038177546229577	0.167796554648265	8.399416825669853	8.567213380318117	0.02482822407973975	16.0943394128647	1.166517176217238	161.9658992117872	0	1.545864179809819	0.08700041803372727	160.7123816175363	160.79938203557	1.443286472110734	161.9658992117872	5.911936122072546	38.05177320134295	0	1.228609119330728	0.2703218035990195	31.86951527567138	32.1398370792704	0.1140220435377924	35.09808261473547	3.422153983277568	308.9795414446433	0	1.487804754015899	-0.05019454942405814	305.6075820107898	305.5573874613657	0.9070433031917851	307.5100415904543	3.195732126784235	765.6353286161357	0	1.533591088300848	-1.016662417904249	763.4562589072557	762.4395964893514	1.30830954207017	702.7303820045919	0.231653690847265	36.6593743039673	0	1.519628126502701	-0.02812315385095332	36.45584376697099	36.42772061312004	1.170030052659152	36.6593743039673	5.487053910987967	87.97274225325982	0	1.3132117406392	-0.05741242684184748	82.54310076911371	82.48568834227186	0.2243806664507957	81.34660911803807	5.928895042211299	72.43522584876276	0	1.28623297858225	-0.01068692554770993	66.51701773209918	66.50633080655146	0.1808162357602218	66.73825668036712	1.033607430777685	4.80946231215273	0	1.1903791192596	0.06257112052059383	3.713283760854452	3.775854881375045	0.08396972343255758	4.80946231215273	44.30572180127345	44.45026895622183	0	0.7724399663909013	-0.008849268308597953	0.1533964232569691	0.1445471549483711	0.002935837100403878	44.45026895622183	562.680934968956	565.856164715517	0	0.8476244592106852	0.4332284127696653	2.74200133379147	3.175229746561135	0.005382447061192381	565.856164715517	330.4828926481637	345.849724870428	0	0.9699116716988231	0.7283294228207258	14.63850279944363	15.36683222226436	0.01436741940761717	306.5970249417688	9.330596402483749	194.5905539699407	0	1.356665324573718	0.3093401886939138	184.9506173787631	185.259957567457	0.3176698103438624	180.8928649133789	6.786030841565726	1104.44520774018	0	1.561551896949104	0.5762418051363463	1097.082935093478	1097.659176898614	1.636282678456312	1077.628250013525	106.5768298289854	164.9733303879982	0	1.085543019341068	0.5213108094727115	57.87518974954014	58.39650055901285	0.03628089851073574	155.5065977188336	5.123761770917364	13.66525345846225	0	1.080614589542441	0.06615415161410292	8.475337535930782	8.541491687544886	0.03487709180918512	13.66525345846225	314.9428123098345	492.0503623712178	0	1.22242665777019	-0.05933605497259143	177.1668861163559	177.1075500613833	0.1085182724399804	470.4311730362007	366.4911219520201	401.7828177654341	0	0.9803343424467074	-0.2813675620365968	35.57306337545053	35.29169581341393	0.01561940280685544	366.8359054635054	116.811938078158	117.075436058712	0	0.5988057584275841	-0.003069041503304975	0.2665670220573271	0.2634979805540222	0.0007090760388729855	33.62538107192963	228.5220154824434	228.8533702156501	0	0.6261579564370109	-0.003214225817786358	0.3345689590245639	0.3313547332067776	0.0008899631708530582	91.79785485444405	435.928548275297	447.5811122108404	0	1.047911212592567	0.01102414666806613	11.64153978887531	11.65256393554338	0.02684131292998535	374.5817114554688	11.73689574085598	20.25773768416368	0	0.9667215010425251	-0.09992394983116941	8.620765893138874	8.520841943307705	0.01400461586014386	16.0262393200411	2.645273120713573	3.161385908881102	0	0.7946304882904471	0.001986221857211305	0.5141265663103178	0.5161127881675291	0.003512055700026922	2.636800340337676	2.142724205106441	2.843478832777836	0	0.8652411425318697	0.002171026288620578	0.6985836013827736	0.7007546276713942	0.006201675923593449	2.075853199932775	0.6770115212483194	1.4267773063192	0	1.021744102750119	-0.003140270410105564	0.7529060554809857	0.7497657850708801	0.02176582960928695	1.421577033697497	185.8528187625341	189.0210006221179	0	0.8290664612825015	0.05606005094978073	3.112121808634006	3.168181859583787	0.004635637647964696	150.7772684789178	15.65558133033049	19.0631815813348	0	0.8096133749687819	0.02484475641830578	3.382755494586002	3.407600251004308	0.003963165120885582	10.27298122438222	13.10883438641315	20.12560708614895	0	0.9849713282820154	0.1348082206382713	6.881964479097532	7.016772699735804	0.01621084965755129	14.95124664797182
0.012	70.38919402439453	72.46174737809294	0	0.848172960539204	-0.2055524240429014	2.278105777741322	2.07255335369842	0.005406251026055945	72.46174737809294	544.8640565693452	551.0083829300436	0	0.9306085691073582	-0.194025575239919	6.338351935938346	6.144326360698427	0.01048300476280559	551.0083829300436	5.650302778406866	38.59044564507273	0	1.222674683654989	0.0681969387444121	32.87194592792144	32.94014286666586	0.1087338693742235	38.59044564507273	5.657762797382373	46.72716241868698	0	1.250126133134419	0.1220794566532123	40.94732016465139	41.0693996213046	0.135445603730623	46.72716241868699	2.430716966063932	6.382623456768802	0	1.070647254853215	-0.002031750797360098	3.95393824150223	3.95190649070487	0.03220169561142688	6.382623456768802	4.338551061881177	19.72917790398657	0	1.161892640781073	-0.00194942700756641	15.39257626911296	15.3906268421054	0.06685136364046612	19.65885030551867	227.8669719029878	256.1797274678941	0	1.179578383817228	-0.1182176931508565	28.43097325805709	28.31275556490624	0.07701634756300151	246.9037268050761	319.903212003557	348.7828572403035	0	1.164293845632015	-0.08946371446231056	28.96910895120872	28.87964523674641	0.06814855823480538	320.181043433173	16.56583106281071	26.31769114074859	0	0.952751055708702	0.4022523326045612	9.349607745333325	9.751860077937886	0.01252048894957155	26.31769114074859	7.526609049503101	16.16098758301709	0	1.039170970099507	0.1678601468985099	8.466518386615476	8.634378533513987	0.02502657268248639	16.16098758301709	1.161300786650397	163.987412159966	0	1.547430593530121	0.08707887884391621	162.7390324944717	162.8261113733156	1.461486922909436	163.987412159966	5.900453026410818	38.53922674979562	0	1.230546757513888	0.2712641145972132	32.36750960878759	32.6387737233848	0.1158037565962114	35.55750693053138	3.428237344275915	308.2682907032549	0	1.487510492549007	-0.04892239470206401	304.888975753681	304.8400533589789	0.9049104798211945	306.8015920389934	3.238204913867683	744.7570609613961	0	1.530116989741887	-1.010486693715228	742.5293427412437	741.5188560475284	1.272447783407946	683.276795340694	0.2331991743907892	36.13976068721739	0	1.517827782518514	-0.02796732123440857	35.93452883406101	35.9065615128266	1.153298739503885	36.13976068721739	5.49245670100908	87.77394456948797	0	1.312901227787556	-0.05679404175345371	82.33828191023234	82.28148786847889	0.2238238980276413	81.159529924639	5.931270186481389	72.40778154185753	0	1.286176075172201	-0.01022781145266486	66.48673916682881	66.47651135537615	0.1807339281586023	66.71244542070835	1.030327370413078	4.891048203023215	0	1.193206497677329	0.06245831843735223	3.798262514172785	3.860720832610137	0.085891376307301	4.891048203023215	44.30983561288824	44.45403391395828	0	0.7721025458850792	-0.008780321197157897	0.1529786222672027	0.1441983010700447	0.00292784085368379	44.45403391395828	563.1118904408833	566.3235329044669	0	0.8493227638347884	0.4319207976455821	2.779721665938017	3.211642463583599	0.005456490676126969	566.3235329044669	322.3480296751848	337.8818015903449	0	0.9713397968465126	0.7267088748347761	14.80706304032535	15.53377191516013	0.01453285816248004	299.6533029440224	9.309555366024592	196.1469494241171	0	1.357727143385463	0.3088614571235683	186.528532600969	186.8373940580925	0.3203800258407391	182.3621056128381	6.75310227061871	1119.621602536251	0	1.563272739388952	0.5775873200540573	1112.290912945578	1112.868500265632	1.658965148429851	1092.496708702261	112.6168376245267	171.3143680156542	0	1.08619544525324	0.5192227059385606	58.17830768518898	58.69753039112754	0.03647091760367784	161.4959298699743	5.122002395380974	13.70029934494961	0	1.081158419664496	0.06597369025135096	8.512323259317288	8.578296949568639	0.03502929276457027	13.70029934494961	304.0879811821898	481.0839805997201	0	1.222348368208973	-0.05992778904789806	177.0559272065782	176.9959994175303	0.1084503078814512	459.943850624178	374.9294709675654	410.151103569492	0	0.9800874597734194	-0.2811043668603216	35.50273696878694	35.22163260192662	0.01558852392352611	374.4574892414229	110.5507398607235	110.8143123681946	0	0.5987897194001074	-0.002958845047452164	0.2665313525185818	0.2635725074711296	0.0007089811568615244	31.81763224501774	218.8850273429335	219.2165699640639	0	0.6261414623172543	-0.002980683867948864	0.3345233049983141	0.3315426211303653	0.0008898417298141706	87.92025243085932	435.7995652998666	447.4562436487747	0	1.047960869426384	0.01050774067235667	11.64617060823563	11.65667834890799	0.02685198997733706	374.4847984255521	11.73612328201645	20.23461427430689	0	0.9663969456472608	-0.09987202749539399	8.598363019785833	8.498490992290439	0.01396822192028262	16.00473136713511	2.646233276378478	3.162669549983872	0	0.7946590717143563	0.002191111015025185	0.5142451625903692	0.5164362736053945	0.003512865844393407	2.637912487850847	2.143877693158401	2.84509760751492	0	0.8652818076830442	0.00240789650915362	0.6988120178473657	0.7012199143565193	0.006203703690758624	2.077120506757734	0.6770324379045637	1.425708177690198	0	1.021562658484319	-0.003136697627002071	0.7518124374126367	0.7486757397856346	0.02173421410512141	1.420509952350242	177.5511404010487	180.7253062407345	0	0.8292360461797258	0.05779127720789694	3.116374562477965	3.174165839685862	0.004641972305487384	144.1768527756527	15.6468415351077	19.05384846211569	0	0.8096693112575023	0.02272571658229664	3.384281210425695	3.407006927007991	0.003964952617442732	10.26968480274074	12.59783709108001	19.64772560548723	0	0.9856025373243328	0.1330190735290055	6.916869440878213	7.049888514407218	0.01629307023416831	14.60381555659885
0.014	84.62099708077798	86.676581245101	0	0.8471992381171515	-0.2047451022256344	2.260329266548646	2.055584164323012	0.005364064977096277	86.676581245101	544.8281364516407	550.9403974141746	0	0.929967506651898	-0.1935738216639642	6.305834784197915	6.11226096253395	0.01042922462247684	550.9403974141746	5.648002163145441	38.7073993807788	0	1.223126480283782	0.06839152729160501	32.99100569034176	33.05939721763336	0.1091276954252618	38.7073993807788	5.650867585819064	46.98539417738432	0	1.250933209420899	0.1219105998566987	41.21261599170856	41.33452659156526	0.1363231496437251	46.98539417738432	2.431474579109791	6.382521543694959	0	1.070615357225893	-0.001881482210321103	3.952928446795489	3.951046964585168	0.03219347163325868	6.382521543694959	4.339312995704208	19.72808402592441	0	1.161876350426183	-0.001798452206720417	15.39056948242692	15.3887710302202	0.06684264798272617	19.65775835122761	216.7912037317368	244.9589947540745	0	1.178938679485297	-0.1179972256572048	28.28578824799488	28.16779102233768	0.07662305750239057	236.0794758461417	310.3766020362462	339.1586435220329	0	1.163872652546148	-0.08957551091388478	28.87161699670059	28.78204148578671	0.06791921268778106	311.3250261438561	16.57049893483908	26.40053745465802	0	0.95379307404942	0.4019750705533035	9.42806344926564	9.830038519818943	0.01262555258441824	26.40053745465801	7.526014712290445	16.22810879086426	0	1.040164737314364	0.1679152543637794	8.534178824210034	8.702094078573813	0.02522657329452852	16.22810879086426	1.156143956329767	166.0368064483903	0	1.548998700155068	0.08719086984289874	164.7934716222177	164.8806624920606	1.479936927638426	166.0368064483903	5.888969967940845	39.03634379819499	0	1.232491343926237	0.2722624727309356	32.87511135752321	33.14737383025415	0.1176198428527343	36.02608349122907	3.434678457407607	307.5787942917035	0	1.487224263498338	-0.04749051732425658	304.1916063516202	304.1441158342959	0.9028406874363716	306.1148114617183	3.282328700134912	724.585585089752	0	1.526665508228905	-1.003462460337496	722.3067188499546	721.3032563896171	1.23779294694025	664.4874831097169	0.2348125031972066	35.63079016373697	0	1.51603835066036	-0.02778313444162392	35.42376079498139	35.39597766053976	1.136905923046778	35.63079016373697	5.498343838139687	87.57871642143935	0	1.312594435975234	-0.05604398729573633	82.1364165705954	82.08037258329966	0.2232751582902313	80.97580241592225	5.934052595711949	72.38235126666412	0	1.28612196391947	-0.009660433208733764	66.45795910416091	66.44829867095217	0.1806556940047876	66.68851586408636	1.026978734358986	4.974328752974497	0	1.196028484058449	0.06233235804506182	3.88501766057045	3.947350018615511	0.08785319935087219	4.974328752974497	44.31474863695779	44.4586057304502	0	0.7717678247316114	-0.008708182983425449	0.1525652764758384	0.1438570934924129	0.002919929874510891	44.4586057304502	563.5124924162295	566.760791483173	0	0.851015642184613	0.4304640851574614	2.817834981785998	3.248299066943459	0.005531305703512315	566.760791483173	314.4662100570968	330.1682577821007	0	0.9727645488248461	0.7248926057524083	14.97715511925148	15.70204772500389	0.01469980038801543	292.9287794551512	9.288518042167608	197.7143182308174	0	1.358787310787543	0.308377116234162	188.1174230724157	188.4258001886498	0.32310909234441	183.8418145924588	6.720597130217558	1135.049758361794	0	1.564998041043666	0.5792273519853536	1127.749933879591	1128.329161231576	1.682022045380001	1107.612436952116	118.7264892502924	177.7246657677772	0	1.0868448898744	0.5165606449294011	58.48161587255539	58.99817651748479	0.03666105596194393	167.5513769693116	5.11996103589091	13.73504462389578	0	1.081700511397949	0.06573234359039368	8.549351244414479	8.615083588004874	0.03518166763226951	13.73504462389578	294.1965463684158	471.0800076738564	0	1.222269398996637	-0.06061411031864428	176.9440754157592	176.8834613054406	0.1083817964153693	450.3767428629579	382.4477576106214	417.5996090505029	0	0.9798408380858539	-0.2807720080438282	35.43262344792532	35.15185143988149	0.01555773851398783	381.2386156762796	105.008724928459	105.272383920153	0	0.5987742947435932	-0.002838061915551997	0.2664970536096095	0.2636589916940575	0.0007088899207651609	30.21773484323547	210.2446273608493	210.5763964596808	0	0.6261263034849246	-0.002712253390846258	0.3344813522223193	0.3317690988314731	0.0008897301342087108	84.44430734662713	435.6436752014641	447.3041125091164	0	1.048007888283291	0.009880192438572653	11.65055711521376	11.66043730765234	0.0268621037259137	374.3646599190852	11.73543407140997	20.2116634812903	0	0.966072587801202	-0.09980241199262106	8.576031821872945	8.476229409880323	0.01393194441868433	15.98336534180508	2.647234521729869	3.164014363332092	0	0.7946905109035211	0.002404202474191378	0.5143756391280319	0.5167798416022232	0.003513757144119672	2.639079835145229	2.145102621288308	2.846826743625538	0	0.865326807595036	0.002659253013109943	0.6990648693241193	0.7017241223372293	0.006205948379744342	2.078477591032645	0.6770570082244893	1.424646432397394	0	1.021381436189962	-0.003132316444145542	0.7507217406170498	0.7475894241729042	0.02170268305229574	1.41945023145851	169.9646133612281	173.145011494749	0	0.8294109517734188	0.05963133961025417	3.120766793910702	3.180398133520956	0.004648514720804061	138.146173910901	15.63562541219589	19.04134478755679	0	0.8097196436206513	0.02006471784058141	3.385654657520323	3.405719375360905	0.003966561719143852	10.26450344897917	12.14693252256319	19.2292299531459	0	0.986224450297568	0.13086427164194	6.951433158940763	7.082297430582703	0.01637448699224949	14.30005182918239
0.016	98.5405320227879	100.5794811098744	0	0.8462296356607292	-0.2038159477961173	2.242765034882626	2.038949087086508	0.00532238269596864	100.5794811098744	544.7993379157074	550.8798077389357	0	0.9293279896461109	-0.1930919373486435	6.273561760576928	6.080469823228284	0.01037584824581799	550.8798077389357	5.645755869730743	38.82521274124989	0	1.223579624093536	0.06860336601925168	33.11085350549989	33.17945687151914	0.1095241281982642	38.82521274124989	5.643921008061902	47.24489637007203	0	1.251739129178526	0.1217289522174909	41.47924640979264	41.60097536201013	0.1372051101189193	47.24489637007203	2.432328843589804	6.38261938949091	0	1.070586071736084	-0.001711026432620836	3.952001572333726	3.950290545901105	0.03218592297481622	6.38261938949091	4.340148743443576	19.72725197227163	0	1.161861446591083	-0.001630499475920536	15.38873372830398	15.38710322882806	0.06683467513501819	19.65692745626269	206.616033524733	234.6399585793691	0	1.178300310035402	-0.117719933744549	28.14164498838055	28.023925054636	0.07623258942799303	226.125102334485	300.9323843459819	329.6170736965191	0	1.163451001480399	-0.08965817015021793	28.77434752068747	28.68468935053725	0.06769039051165843	302.5460131989894	16.57495899744655	26.48378079248538	0	0.9548348240258315	0.4016663498568893	9.507155445181938	9.908821795038827	0.01273146830707129	26.48378079248538	7.525329118853596	16.2956863213209	0	1.041158785669984	0.1679585159456481	8.602398686521655	8.770357202467302	0.02542822753592602	16.2956863213209	1.151037488638652	168.1152245354527	0	1.550569060653566	0.08733233630352319	166.8768547105105	166.9641870468141	1.4986468652132	168.1152245354527	5.877456865298476	39.54339244693212	0	1.234443249555395	0.2733084255630537	33.3926271560706	33.66593558163365	0.1194713993763602	36.50406832193678	3.441429139613215	306.9130492408277	0	1.486946972082838	-0.04591366970190849	303.5175337709164	303.4716201012145	0.9008400400173197	305.4516889672991	3.328155574232976	705.1110229932332	0	1.523239571142231	-0.9955786295736042	702.7784460485739	701.7828674190002	1.204327996790042	646.3528341406985	0.2364939082761977	35.13273392297751	0	1.514261653906529	-0.02757051276158576	34.9238105274629	34.89624001470131	1.120860296958113	35.13273392297751	5.504697616711508	87.38748247771342	0	1.312292073635388	-0.05516508795169927	81.9379499489536	81.88278486100191	0.2227356574425858	80.79582608191406	5.937219193244473	72.35921252157448	0	1.286071222036451	-0.008989091028114375	66.43098241935812	66.42199332833	0.1805823620550754	66.66672894760872	1.023557991463939	5.059311137601394	0	1.198844439346851	0.0621912777578506	3.973561868379603	4.035753146137454	0.08985547903648897	5.059311137601394	44.32052692344963	44.46405086113029	0	0.7714359303629325	-0.008632575197999193	0.1521565128786612	0.143523937680662	0.002912106593443398	44.46405086113029	563.8823620714548	567.1675506302812	0	0.8527025094510265	0.4288586864276031	2.856329872398762	3.285188558826365	0.005606869748028331	567.1675506302812	307.2857513044534	323.1573733317838	0	0.9741855438584671	0.7228812687709916	15.14874075855951	15.8716220273305	0.01486820851540646	286.8216343763869	9.267456576948067	199.2926188354255	0	1.359845790535076	0.307877161151013	189.7172850973264	190.0251622584774	0.3258570035070364	185.3319544721035	6.688451694881365	1150.741863630709	0	1.566728641348524	0.5811352920116694	1143.472276643816	1144.053411935827	1.705471682874966	1122.987397520867	124.8356812219062	184.1337852246042	0	1.087490641517548	0.5133381737180981	58.78476582897987	59.29810400269797	0.03685109512812494	173.6065197598782	5.117638468082164	13.76945611726462	0	1.082240367632315	0.06543118296057689	8.586386466221885	8.651817649182462	0.03533407227995162	13.76945611726462	285.1094552133425	461.8792368034856	0	1.222189642812961	-0.06139907037951561	176.8311806605226	176.7697815901431	0.1083126461126555	441.5776218987079	389.0847209384473	424.1670859987667	0	0.9795945366612792	-0.2803738429699632	35.36273890328932	35.08236506031935	0.01552705364321573	387.214792244391	100.1184295368134	100.3821872085464	0	0.5987595410636284	-0.00270657893896525	0.266464250672045	0.2637576717330797	0.0007088026639962924	28.80612831833914	202.4847033238406	202.816737925578	0	0.6261126653617539	-0.002409010689979477	0.3344436124273193	0.3320346017373398	0.0008896297452553436	81.32332181136812	435.4611684117608	447.1249625252307	0	1.048051759236617	0.009142678836971025	11.65465143463294	11.66379411346991	0.02687154379232745	374.2214213617583	11.73481898064738	20.18887778465038	0	0.9657484820126845	-0.09971697734262765	8.553775781345632	8.454058804003004	0.0138957890118427	15.96213576301448	2.648272556149587	3.165415473185791	0	0.7947249109974154	0.002624475645219964	0.5145184413909842	0.5171429170362042	0.003514732642244925	2.640298474325975	2.14639537457805	2.848663293490894	0	0.8653763927169813	0.002924328694173028	0.6993435902186707	0.7022679189128437	0.006208422724486647	2.079922849867083	0.6770861170812098	1.423593748308339	0	1.021200539905963	-0.003126950569411971	0.7496345817965407	0.7465076312271288	0.02167125427911325	1.418399543799541	163.0404699857777	166.2273509501549	0	0.8295914930830736	0.06157396421837358	3.125307000158825	3.186880964377199	0.004655277550894751	132.6432959963309	15.62196791864899	19.02568364514037	0	0.8097631160782955	0.0168743667326786	3.386841359758704	3.403715726491383	0.003967952034502901	10.25740513448443	11.7490265092817	18.8629324177809	0	0.9868353639061219	0.1283524951714266	6.98555341332777	7.113905908499197	0.01645485914700634	14.03466475272224
0.018	113.980498846905	116.0031565631387	0	0.8452647361315642	-0.2027630113576274	2.225420727591289	2.022657716233661	0.00528122232492433	116.0031565631387	544.7770659111897	550.8260191797675	0	0.9286901139078516	-0.1925823532120119	6.24153562178993	6.048953268577917	0.01032288019216121	550.8260191797675	5.643541533912125	38.9438892404063	0	1.224034211883455	0.06882714169898051	33.23152056479519	33.30034770649417	0.1099232708681857	38.9438892404063	5.636904393713653	47.50561444799929	0	1.252543790138039	0.1215291159522741	41.74718093833337	41.86871005428564	0.1380913843325322	47.50561444799929	2.433278997350172	6.382926469091345	0	1.070559726544797	-0.001520470967926881	3.9511679427091	3.949647471741172	0.03217913372172594	6.382926469091345	4.341048046060528	19.72668649935341	0	1.161848068116273	-0.001447590916849028	15.38708604420973	15.38563845329289	0.06682751909261027	19.65636237675684	197.2499906431519	225.1312044410059	0	1.177663574747572	-0.1173883661436518	27.99860216399767	27.88121379785402	0.07584510231036706	216.9524082638503	291.5279970320033	320.1156194270434	0	1.163029032769417	-0.08971030037790054	28.677332695418	28.5876223950401	0.06746216739024136	293.8049668075857	16.57918178685684	26.56738468835277	0	0.9558762420826472	0.4013190703596096	9.58688383113633	9.988202901495939	0.01283823624883948	26.56738468835278	7.524538195577581	16.36370173909852	0	1.042153032749702	0.1679865193633674	8.671177024157576	8.839163543520943	0.025631532600325	16.36370173909852	1.145971985258731	170.2237489177216	0	1.552142159363913	0.08749885377075571	168.9902780786921	169.0777769324629	1.517626581190518	170.2237489177216	5.865883614367618	40.06063499310946	0	1.236402783912744	0.2743932544767341	33.92035812426511	34.19475137874184	0.1213595035069446	36.99171207489331	3.448437108716823	306.2728071999402	0	1.486679430664305	-0.04420837821786765	302.8685784694413	302.8243700912234	0.8989139406830008	304.8139692497712	3.375739073523166	686.3230072688463	0	1.519842142072343	-0.9868252409271392	683.9340934362502	682.9472681953231	1.172035057870233	628.8627856119524	0.238243464020842	34.6458412089304	0	1.512499518098449	-0.02732944988236048	34.43492719479192	34.40759774490956	1.105169857995143	34.6458412089304	5.511497990062224	87.20064925016977	0	1.311994832232088	-0.0541607662683395	81.74331202637589	81.68915126010755	0.2222065643218082	80.61998335338119	5.940744368391016	72.33862584604982	0	1.286024401537908	-0.008218754796405704	66.4061002324552	66.3978814776588	0.1805147236743022	66.64732974449132	1.020061529482799	5.145998065900605	0	1.201653633522977	0.06203302126416986	4.063903515153636	4.125936536417806	0.09189840480855863	5.145998065900605	44.32723932675843	44.4704385897931	0	0.7711070011129023	-0.008553207526925091	0.1517524705615902	0.1431992630346651	0.002904373672431263	44.4704385897931	564.2212677264064	567.5435678705205	0	0.85438278412539	0.4271058903054079	2.89519425380877	3.322300144114179	0.0056831590892943	567.5435678705205	302.4625737198527	318.5050305284778	0	0.975602400838932	0.7206769564624659	15.32177985216268	16.04245680862514	0.01503804318127168	282.8029074669004	9.246342043297583	200.8817516499007	0	1.360902510831406	0.3073509186467394	191.3280586879563	191.6354096066031	0.3286236562941121	186.8324330806876	6.656601532808372	1166.70985671849	0	1.568465296937329	0.5832822648872413	1159.469972920794	1160.053255185682	1.72933200598809	1138.63330993883	131.7933927269795	191.3903754416357	0	1.088132007278488	0.5095717436104777	59.08741097104572	59.5969827146562	0.0370408178354124	180.4615231278965	5.115049068679017	13.80351461253913	0	1.082777501181825	0.06507155377689106	8.623393990083221	8.688465543860111	0.03548636294706316	13.80351461253913	276.5787673377513	453.2335672344074	0	1.222108987916206	-0.06228711264079113	176.7170870092968	176.654799896656	0.1082427614620935	433.3092773099356	394.7657894299927	429.7789739295393	0	0.9793486115113849	-0.279913872511444	35.29309837205808	35.01318449954663	0.01549647591372688	392.3180836348361	95.83112568446026	96.09499451012955	0	0.5987455156694537	-0.002564244905889691	0.2664330705751797	0.26386882566929	0.0007087197240309274	27.56865682203765	195.519995664678	195.852335190905	0	0.6261007328656705	-0.002071069641442681	0.3344105958683813	0.3323395262269386	0.0008895419202474028	78.5229960514677	435.2524321506945	446.9191351881252	0	1.048091978746268	0.00829679682021746	11.65840624061054	11.66670303743076	0.02688020105967043	374.0552913093852	11.73426716543907	20.16624713498506	0	0.9654246761677661	-0.09961791993083459	8.531597889476821	8.431979969545987	0.01385976055914366	15.94103508987969	2.649342785872349	3.166867571092429	0	0.7947623626144635	0.00285082934101127	0.5146739558790684	0.5175247852200796	0.003515794978992532	2.641564115631087	2.147752899050705	2.850604726999284	0	0.8654307992567417	0.003202288122717068	0.6996495398258614	0.7028518279485785	0.006211138792125499	2.081454957268224	0.6771183525911521	1.422548174782863	0	1.021019931738581	-0.003120900734063715	0.7485507229257751	0.7454298221917114	0.02163992090447791	1.417355945431022	156.7723423687575	159.9659578579775	0	0.8297779654771198	0.0636122401140211	3.130003249106038	3.193615489220059	0.004662272813214984	127.6632970556697	15.60592017231225	19.00689874702202	0	0.8097985063166968	0.01317083468129895	3.387807740028469	3.400978574709768	0.003969084225281919	10.24837033984726	11.39754692148791	18.54217017240633	0	0.9874336205464189	0.1254944902003055	7.019128760718107	7.144623250918412	0.01653394774306027	13.80274340173534
0.02	131.8559887586633	133.8627079735741	0	0.8443051310888753	-0.2015846499539848	2.208303864864802	2.006719214910818	0.005240601710384791	133.8627079735741	544.7606242442176	550.7783349645124	0	0.9280539665762654	-0.1920478937464531	6.20975861404123	6.017710720294777	0.01027032417650538	550.7783349645124	5.641335409389248	39.06342124845769	0	1.224490303869186	0.06905712169969809	33.35302871736874	33.42208583906844	0.1103251957076462	39.06342124845769	5.629798331115926	47.76747955930737	0	1.253347053249159	0.1213053920241015	42.01637583616734	42.13768122819144	0.1389818275974812	47.76747955930737	2.434324027766892	6.383451898484092	0	1.070536648010484	-0.001309952152879533	3.950437822870079	3.949127870717199	0.03217318747386369	6.383451898484092	4.34200089530436	19.72639014623814	0	1.161836335408562	-0.001251945901940557	15.38564119683572	15.38438925093378	0.06682124398859153	19.65606565726646	188.6171860666158	216.3568946816054	0	1.177028758471898	-0.1170053434451584	27.85671395843479	27.73970861498963	0.07546074292683368	208.488219834784	282.1265852894593	310.6174606165995	0	1.16260689343073	-0.08973045778972301	28.58060578492996	28.49087532714023	0.06723462157571979	285.0680980095988	16.58313645654663	26.65130921278107	0	0.9569172433850365	0.4009258265383582	9.667246929696081	10.06817275623444	0.01294585416339561	26.65130921278107	7.523627974837573	16.43213516375114	0	1.043147375774585	0.1679958676146442	8.740511321298925	8.908507188913569	0.02583648105110026	16.43213516375114	1.140937980005332	172.3633886613163	0	1.553718397753154	0.08768568599949386	171.1347649953115	171.222450681311	1.536885265090437	172.3633886613163	5.854220463129334	40.58832708754679	0	1.238370193464519	0.2755080794908554	34.4585985449266	34.73410662441746	0.1232852081230206	37.48925922391938	3.455646227081612	305.65955349302	0	1.486422348311261	-0.04239290673587457	302.2463001726742	302.2039072659384	0.8970670186986364	304.2031317296764	3.425132601425079	668.2107295178157	0	1.516476215600139	-0.9771943802432634	665.762791296634	664.7855969163907	1.140895503110243	612.0068692546038	0.2400610117827916	34.17033905321123	0	1.510753766469871	-0.02706003897939959	33.95733808040784	33.93027804142844	1.08984190069359	34.17033905321123	5.518722376166937	87.01860296141191	0	1.311703382873273	-0.05303510041306565	81.55291568565805	81.49988058524498	0.2216890012859882	80.44863760430438	5.944599969099307	72.32083295903423	0	1.285982025565231	-0.00735507853984134	66.38358806847478	66.37623298993493	0.1804535278346728	66.63054571824927	1.016485790542691	5.234387432295557	0	1.204455242299645	0.06185548761491507	4.156046154137952	4.217901641752867	0.0939820570178039	5.234387432295557	44.33495580910851	44.47783932399899	0	0.770781186532681	-0.008469786066002035	0.1513533009564819	0.1428835148904798	0.002896734009711961	44.47783932399899	564.5291695812989	567.8887931314606	0	0.8560558918563301	0.4252081053002085	2.93441544486159	3.359623550161799	0.005760148834673749	567.8887931314606	300.9841972007408	317.1987116096294	0	0.9770147444730505	0.7182835804429168	15.4962308284457	16.21451440888861	0.01520926358384056	281.752202583516	9.225145139413312	202.4815546029255	0	1.361957362364403	0.3067872712623058	192.9496221922498	193.2564094635121	0.3314088417569673	188.3430992213106	6.624982288978856	1182.965334264326	0	1.570208675322046	0.5856374687934107	1175.754714506553	1176.340351975347	1.7536204528571	1154.561560597616	139.9814712704378	199.8759606887872	0	1.088768316725352	0.5052808011046774	59.38920861724472	59.89448941834939	0.03723000926303294	188.476301100259	5.112197394996949	13.83719162850365	0	1.083311437082192	0.06465508737295075	8.660339146133749	8.724994233506699	0.03563839696270162	13.83719162850365	268.4376229626097	444.9759722211377	0	1.22202731780463	-0.06328297537758319	176.6016322339055	176.538349258528	0.1081720430956705	425.4120139299701	399.4294645035749	434.3737834551639	0	0.9791031148145888	-0.2793967364618402	35.22371568805077	34.94431895158893	0.01546601139966766	396.4924991640489	92.09574273230307	92.35973550272379	0	0.5987322767743509	-0.002410871746859801	0.2664036421675874	0.2639927704207276	0.0007086414436100228	26.49051630955108	189.2711114519736	189.6037956721644	0	0.6260906901905431	-0.001698590591536516	0.3343828107822994	0.3326842201907628	0.0008894680111095557	76.01140508601966	435.0179622139494	446.6870817832778	0	1.048128051688132	0.007344609421794878	11.66177495990658	11.66911956932838	0.02688796814636499	373.8665718699499	11.7337661188732	20.14375895487145	0	0.9651012104978868	-0.09950774661873903	8.509500582616981	8.409992835998242	0.01382386301848987	15.92005371418084	2.650440151515761	3.168364743219862	0	0.7948029407758707	0.003082086041795763	0.5148425056623046	0.5179245917041003	0.0035169463612897	2.642871941704133	2.149170931124681	2.852647152525154	0	0.8654902479532709	0.003492225630881008	0.6999839957695919	0.7034762214004729	0.006214107924767075	2.083071562472631	0.677154094870086	1.421510665101614	0	1.020839696179636	-0.003114089968504678	0.7474706602000325	0.7443565702315278	0.02160869727294418	1.416320386985769	151.1087320375444	154.3093337821266	0	0.8299706427676361	0.06573861321568446	3.134863131366544	3.200601744582229	0.004669511814307094	123.1652362257101	15.58754900605962	18.98504435670904	0	0.8098246341755853	0.008973977077365644	3.388521373572063	3.397495350649429	0.00396992030331759	10.23739231732677	11.08688150192935	18.26125427480949	0	0.9880178559326668	0.1223001111038158	7.052072661776323	7.174372772880139	0.01661154893219893	13.60009473007024
0.02200000000000001	149.1801132935052	151.1712554789104	0	0.8433514189385392	-0.200279629685714	2.191421815090981	1.991142185405268	0.005200538338524097	151.1712554789104	544.7492131531685	550.7359537865366	0	0.927419624771823	-0.1914917858552402	6.178232419223237	5.986740633367996	0.01021818298053356	550.7359537865366	5.639112648775203	39.18378948118819	0	1.224947921137767	0.06928721621830575	33.47538961619468	33.54467683241298	0.1107299412623702	39.18378948118819	5.622583006280172	48.03040800842595	0	1.254148741026915	0.1210518688188652	42.28677313332691	42.40782500214578	0.1398762481606252	48.03040800842595	2.435462616342399	6.384204341905891	0	1.070517159789065	-0.00107966671320031	3.949821392276692	3.948741725563491	0.03216816713486965	6.384204341905891	4.342995017453946	19.72636053000995	0	1.161826348787034	-0.001045968963243328	15.38441148151925	15.383365512556	0.0668159032227341	19.65603493548826	180.6950203126512	208.294476211915	0	1.176396130201734	-0.1165739454989465	27.7160298447627	27.59945589926376	0.07507964529444461	200.7107192945428	272.8137349004078	301.2082189105378	0	1.162184737370151	-0.08971715901511641	28.48420116914507	28.39448401012996	0.06700783394535167	276.4139893807417	16.58679130357176	26.73551150213184	0	0.9579577210956882	0.4004790390750233	9.748241159485064	10.14872019856009	0.01305431725475452	26.73551150213185	7.522584832981245	16.50096552395524	0	1.044141691878457	0.1679832361372306	8.81039745483676	8.97838069097399	0.02604306070056368	16.50096552395524	1.135926056418069	174.5350666480756	0	1.555298089335508	0.08788783753361673	173.3112527541239	173.3991405916575	1.556431334331599	174.5350666480756	5.842438337287197	41.12671695175996	0	1.240345660854354	0.2766439528324331	35.00763466164033	35.28427861447276	0.1252495373405265	37.99694731617272	3.462996993713079	305.0744877951682	0	1.486176320845305	-0.04048712903451079	301.6519779304896	301.6114908014551	0.8953030702842529	303.6203713088199	3.47638801690632	650.7629731623704	0	1.513144808762826	-0.9666809240870567	648.2532660695512	647.2865851454641	1.11089001338579	595.7742429957392	0.2419461101699908	33.70643173083995	0	1.509026212534764	-0.02676249134374124	33.4912481120137	33.46448562066996	1.074883002094233	33.70643173083995	5.526345574921929	86.84170740659761	0	1.311418372634422	-0.05179285497711156	81.36715468665278	81.31536183167567	0.221184038710449	80.28213114712524	5.948755391436359	72.30605501035421	0	1.285944584679556	-0.006404391585838875	66.36370401050368	66.35729961891785	0.1803994760951848	66.61658508083929	1.012827382119242	5.324471982321857	0	1.207248346236232	0.06165657403507654	4.249988026167538	4.311644600202615	0.09610639588364001	5.324471982321857	44.34374561177283	44.4863227586606	0	0.7704586473631753	-0.008382020791618401	0.1509591676793882	0.1425771468877698	0.002889190736714931	44.4863227586606	564.806243055741	568.203392297666	0	0.8577212701505037	0.423168968673254	2.973980273251751	3.397149241925005	0.005837813127418909	568.203392297666	298.5577187096752	314.9454768521421	0	0.9784222090731592	0.7157070205411558	15.67205112192576	16.38775814246692	0.01538182794587999	279.858290401326	9.203836759154415	204.0917996009346	0	1.363010197161461	0.3061748457204203	194.5817879960597	194.8879628417802	0.3342122376509329	189.8637392972317	6.593530341569577	1199.51946277651	0	1.571959349641897	0.5881684594395699	1192.337763975501	1192.925932434941	1.778353821442138	1170.783116055049	148.1275223953266	208.3178322978254	0	1.089398925671702	0.5004877995964531	59.68982210290235	60.19030990249881	0.03741845836205623	196.4508681622686	5.109097178218583	13.87046860149506	0	1.083841714978201	0.0641837077610679	8.697187715515414	8.761371423276481	0.03579003351191433	13.87046860149506	261.0865932024921	437.5068491437506	0	1.221944510998098	-0.0643915934653058	176.4846475347238	176.4202559412585	0.1081003876202292	418.2686136495904	403.5685588839536	438.4443345520194	0	0.9788580943694004	-0.2788276713262375	35.15460333939198	34.87577566806574	0.01543566558431755	400.1880022745445	88.87324309695074	89.13737295400891	0	0.5987198836784242	-0.002246239631922066	0.2663760966900798	0.2641298570581577	0.0007085681718379588	25.56037741868003	183.68922037695	184.0222893517239	0	0.6260827205353102	-0.001291787938543285	0.3343607627124369	0.3330689747738936	0.0008894093626018661	73.76889723350286	434.7583708421333	446.4293715158326	0	1.048159493592567	0.006288676975672002	11.66471199672359	11.67100067369926	0.02689473992447355	373.6556658779527	11.73330197775496	20.12139841273446	0	0.9647781166141773	-0.09938924853779471	8.48748568351729	8.388096434979495	0.01378809935097903	15.89918016919293	2.651559343404911	3.169900690933917	0	0.794846703922708	0.003317001251478144	0.5150243462775288	0.518341347529007	0.003518188534736946	2.644216789994871	2.150645643567417	2.854786960918809	0	0.8655549428589936	0.003793169894813994	0.7003481474565769	0.704141317351391	0.006217340681369493	2.084770487512328	0.6771932190840619	1.42048130706807	0	1.020659877116463	-0.003106556158963154	0.7463946441429713	0.7432880879840081	0.02157759062692326	1.415292956361505	145.9135323324062	149.1213709673589	0	0.8301697753378119	0.06794492239340712	3.139893712559284	3.207838634952692	0.004677005078710663	119.0406159072426	15.56693826105315	18.96019685028528	0	0.8098403703058253	0.00430734074838365	3.388951248483746	3.393258589232129	0.003970423935714034	10.22447822743238	10.81189947194403	18.01495051303045	0	0.98858605780141	0.1187905424242197	7.084260498662207	7.203051041086427	0.01668736917017657	13.42284810780519
0.024	164.6390875531638	166.6150221156143	0	0.8424042028165141	-0.1988472007156457	2.174781763166203	1.975934562450557	0.005161049260066488	166.6150221156143	544.7419355410861	550.6979760117584	0	0.926787154287012	-0.1909176337083981	6.146958104380757	5.956040470672359	0.0101664583690319	550.6979760117584	5.636847587331273	39.30496257427382	0	1.225407043470765	0.06951104242053174	33.59860394452202	33.66811498694255	0.1111375097924096	39.30496257427382	5.61523850530829	48.29430081119791	0	1.254948636387436	0.1207625028476863	42.55829980304193	42.67906230588962	0.1407744044639103	48.29430081119791	2.436693081045343	6.385191911163549	0	1.07050158176538	-0.0008298838716299434	3.949328713989835	3.948498830118205	0.03216415466040529	6.385191911163549	4.344018912942357	19.72659320638908	0	1.161818186918255	-0.0008322389575769926	15.3834065324043	15.38257429344672	0.06681153863700465	19.65626579249389	173.4640738790816	200.9245707871875	0	1.175765941721362	-0.1160974930344368	27.57659440114034	27.4604969081059	0.07470193017047931	193.6011511388196	263.6705858476157	291.9690713242709	0	1.161762725554761	-0.08966888362702843	28.38815436028227	28.29848547665524	0.0667818880400745	267.9171230801325	16.59011423923912	26.81994623677035	0	0.9589975459463587	0.3999710720580569	9.829860925473172	10.22983199753123	0.01316361803035452	26.81994623677035	7.521395694565456	16.57017078964471	0	1.045135838663544	0.1679454220447652	8.880829673034484	9.048775095079248	0.02625125454689142	16.57017078964471	1.130926951937675	176.7396071149707	0	1.556881455383224	0.08810010197522787	175.5205800610578	175.608680163033	1.576272320959195	176.7396071149707	5.830509120520375	41.67604461587141	0	1.242329304702664	0.2777919419728647	35.56774355337817	35.84553549535104	0.1272534824864507	38.51500624427702	3.47042721871084	304.518507139998	0	1.485941821746381	-0.03851233250240561	301.0865922537895	301.0480799212871	0.8936250055962072	303.0665814465022	3.529554322062447	633.9681397502757	0	1.509850950517329	-0.9552831480744669	631.3938685762877	630.4385854282132	1.081998625887623	580.1537165034393	0.2438979833935654	33.25430013295189	0	1.507318652077858	-0.02643714998342774	33.03683929954175	33.01040214955832	1.060299003704734	33.25430013295189	5.534339771892654	86.67030190241412	0	1.311140420787266	-0.05043949103789049	81.18640162155936	81.13596213052146	0.2206926894295183	80.12078330850137	5.953177743043078	72.29449097545543	0	1.28591253324095	-0.005373671726006678	66.34668690413837	66.34131323241236	0.1803532177206903	66.60563528368847	1.009083168398948	5.416238981058103	0	1.210031931428744	0.06143421289597255	4.345721599763182	4.407155812659155	0.09827125109421697	5.416238981058103	44.35367583832069	44.49595645201897	0	0.7701395552689672	-0.008289632388890101	0.1505702460871682	0.1422806136982781	0.002881747209575613	44.49595645201897	565.052885437654	568.48775398769	0	0.8593783732640502	0.4209933539641029	3.013875196071789	3.434868550035892	0.005916125383304027	568.48775398769	293.9340471919724	310.4961999812724	0	0.9798244424453004	0.7129550975766146	15.84919769172333	16.56215278929994	0.01555569402356378	276.0098144393264	9.182388463140695	205.7121895430457	0	1.364060827966066	0.3055021732841826	196.2242989066208	196.529801079905	0.3370334022236205	191.3940744615416	6.56218335734521	1216.382890372669	0	1.57371779410216	0.5908413902276357	1209.229865625097	1209.820707015324	1.803548136701086	1187.308436451592	155.3548974198983	215.8390385232598	0	1.090023219928744	0.4952181468986109	59.98892295646294	60.48414110336155	0.03760595921966841	203.5581286008341	5.105755065901751	13.90332082447599	0	1.084367891546948	0.06365963399560091	8.733906124578633	8.797565758574233	0.03594113443486353	13.90332082447599	254.8124889685712	431.1128283659155	0	1.221860440910591	-0.06561800035688425	176.3659573977012	176.3003393973443	0.1080276875298924	412.1530846712406	407.5523494854991	442.3599093836405	0	0.9786135930902008	-0.2782124417019997	35.08577233984334	34.80755989814133	0.01540544330359346	403.7417128667011	86.12339145615825	86.38767191911526	0	0.5987083969206513	-0.002070105163925212	0.2663505681209444	0.2642804629570192	0.0007085002651008804	24.76658804577611	178.7316117610999	179.0651057780464	0	0.6260770058002852	-0.0008509368034141372	0.3343449537499784	0.3334940169465642	0.0008893673103015019	71.77829201009618	434.4743921923357	446.146697237037	0	1.048185832984017	0.005132076048241276	11.66717296865307	11.67230504470131	0.02690041406370848	373.4230820693058	11.73285942491751	20.09914830977195	0	0.9644554166297297	-0.09926546471688995	8.465554349571329	8.366288884854439	0.0137524714368214	15.87840103342507	2.652694649712074	3.171468588259624	0	0.7948936930726115	0.003554276373889581	0.515219662173661	0.5187739385475506	0.003519522759325338	2.645593032465382	2.152172167164592	2.857019350409205	0	0.8656250702371019	0.004104093120620832	0.7007430901239926	0.7048471832446135	0.006220846784900786	2.086548647483009	0.6772354158373609	1.419459948359754	0	1.020480512960297	-0.003098358603329215	0.7453228911257225	0.7422245325223933	0.02154660722150786	1.414273502150889	141.0814912362816	144.2968151903362	0	0.8303755884113108	0.07022246559323268	3.145101488461405	3.215323954054638	0.004684762282161717	115.2055180766562	15.54418826935316	18.93245437616785	0	0.8098446447650804	-0.0008019194186004648	3.389068026233292	3.388266106814691	0.0039705607500669	10.20964923434064	10.56821633510465	17.79880695762614	0	0.989137003757703	0.1149797827524418	7.115610839769047	7.230590622521489	0.01676121664031965	13.26771641660909
0.026	178.5969219622469	180.5580255016095	0	0.8414640881885965	-0.1972871365846061	2.158390675947192	1.961103539362586	0.005122151008298825	180.5580255016095	544.7378140244871	550.6634207552148	0	0.9261566084622995	-0.1903293511865471	6.11593608191421	5.925606730727663	0.01011515102406975	550.6634207552148	5.634514028957282	39.4268967750749	0	1.225867607649385	0.06972199067460769	33.72266075544301	33.79238274611762	0.1115478650875675	39.4268967750749	5.607745071548721	48.55904336385765	0	1.25574648203555	0.1204311891798447	42.83086710312908	42.95129829230893	0.1416760029658167	48.55904336385765	2.438013316165423	6.386422054840808	0	1.07049022875533	-0.0005609580768598978	3.948969696752245	3.948408738675385	0.03216123074933283	6.386422054840808	4.345058787935126	19.72707843186678	0	1.161811905346201	-0.0006134999569307379	15.38263314388859	15.38201964393166	0.06680817974009258	19.65674852623074	166.8975325266564	194.2204001694535	0	1.175138426393782	-0.1155795218478508	27.43844716464494	27.32286764279709	0.07432770465648701	187.1336326216907	254.7723647935214	282.9752827559587	0	1.161341026216434	-0.08958406364644372	28.29250202608369	28.20291796243724	0.06655687011914341	259.6465356676424	16.59307319060689	26.90456605506056	0	0.9600365661373417	0.3993943324792012	9.91209853197447	10.31149286445367	0.0132737461845493	26.90456605506056	7.520048194427648	16.63972817301098	0	1.046129655041196	0.167879383381008	8.951800595202325	9.119679978583333	0.02646104077316177	16.63972817301098	1.125931646396386	178.9777237092182	0	1.558468621552945	0.0883171048152372	177.7634749580066	177.8517920628218	1.596414763193895	178.9777237092182	5.818405882252048	42.23654118030578	0	1.244321179983294	0.2789431995494427	36.13919209850429	36.41813529805373	0.1292979983922736	39.04365754163555	3.477872914689145	303.9921930625471	0	1.485719194692976	-0.03649093599847026	300.5508110838564	300.514320147858	0.8920348070842249	302.5423413545753	3.584676524248091	617.8142700527537	0	1.50659766925113	-0.9430031614867374	615.1725966899925	614.2295935285057	1.054200772971032	565.1337718537454	0.2459154943466549	32.81410114105337	0	1.505632854445417	-0.02608449672651062	32.59427014343323	32.56818564670672	1.046094992508699	32.81410114105337	5.542674651494256	86.50469943192951	0	1.31087011506391	-0.04898114937502027	81.01100592981028	80.96202478043526	0.2202159033403049	79.96488868725271	5.957832099241444	72.28631629879946	0	1.28588628603473	-0.004270495154361001	66.33275469471238	66.32848419955802	0.1803153451619058	66.59786174001624	1.005250337882964	5.509669889526224	0	1.212804891842386	0.06118640118439025	4.44323315045887	4.50441955164326	0.1004763122936101	5.509669889526224	44.36480991814221	44.50680428234008	0	0.7698240922977797	-0.008192358316512056	0.1501867225143937	0.1419943641978816	0.002874406994530671	44.50680428234008	565.2697007781406	568.742474451954	0	0.8610266767898586	0.4186872503723697	3.054086423440935	3.472773673813304	0.005995058533303893	568.742474451954	278.0069607992523	294.7446256531444	0	0.9812211094228965	0.7100373233257241	16.02762753056638	16.73766485389211	0.01573081960605088	262.1066739732564	9.160772829911902	207.3423559306617	0	1.365109028148819	0.3047578146082647	197.8768252861415	198.1815831007497	0.3398717692916011	192.9337583296947	6.530880729608018	1233.565658666063	0	1.57548438009153	0.5936211965499851	1226.441156739905	1227.034777936455	1.829218518241229	1204.147389048998	161.6926904439502	222.4683835880243	0	1.090640618912558	0.4895000699057738	60.28619307416835	60.77569314407413	0.03779231242243834	209.8250329387163	5.102188335688014	13.93573535601258	0	1.084889542907625	0.06308537677600631	8.770461643548561	8.833547020324568	0.03609156504436332	13.93573535601258	249.5138463003333	425.6922586908768	0	1.221774975841322	-0.0669672314348841	176.2453796219783	176.1784123905435	0.1079538312229778	406.9682246035045	411.4328064191434	446.1724813050699	0	0.9783696485912714	-0.2775572405359812	35.01723212646252	34.73967488592654	0.01537534870111394	407.2010898079523	83.82256290591805	84.08700788564678	0	0.5986978783681218	-0.001882213653576652	0.2663271933823102	0.2644449797287335	0.0007084380876156367	24.10227784152803	174.3834599919581	174.7174194950181	0	0.6260737262473557	-0.0003763786221923864	0.3343358816821284	0.333959503059936	0.0008893431783369182	70.03360452521667	434.1668833017196	445.8398766516671	0	1.048206613767187	0.003878401575584265	11.66911494837192	11.6729933499475	0.02690489158869938	373.1694364725436	11.73242230624886	20.07698970553744	0	0.9641331224434786	-0.09913963354735821	8.443707032835931	8.344567399288573	0.01371698001039285	15.85770141948007	2.653840377904639	3.173061518020333	0	0.7949439312091929	0.003792576024615946	0.515428564091078	0.5192211401156939	0.003520949791534695	2.64699493834016	2.153746181835991	2.859339928055511	0	0.8657007977034392	0.004423926016256767	0.701169820203264	0.7055937462195208	0.006224635081180934	2.088403217871903	0.6772804542834275	1.418446507592052	0	1.020301640398622	-0.003089552679623605	0.7442556059882478	0.7411660533086242	0.02151575297843506	1.413261943608187	136.679151805777	139.9022062560869	0	0.8305882806089545	0.07256210363442456	3.150492346675493	3.223054450309917	0.004692792194494432	111.7131604355283	15.5193962051959	18.9019181300258	0	0.8098366661311223	-0.006328129244203924	3.388850054074106	3.382521924829902	0.003970305378474129	10.19293713390578	10.35181617016855	17.60873559169055	0	0.9896693183299836	0.1108868859864375	7.146032535535563	7.256919421522001	0.01683287663477278	13.13167496261591
0.028	191.2847959237476	193.2314514286596	0	0.8405316802917874	-0.1955997622529977	2.142255267165023	1.946655504912026	0.005083859515806796	193.2314514286596	544.7358114905046	550.6312464911123	0	0.9255280272681065	-0.1897310805485077	6.085166081156165	5.895435000607658	0.01006426049799006	550.6312464911123	5.632085533783447	39.54953572952997	0	1.226329506150894	0.06991329265807937	33.84753690308845	33.91745019574653	0.1119609305859048	39.54953572952997	5.600083347230736	48.82450522312134	0	1.256541980260996	0.1200518294001618	43.10437004649044	43.2244218758906	0.1425806963898728	48.82450522312134	2.439420732047282	6.387901441732316	0	1.070483409027091	-0.000273341876009711	3.948754051561045	3.948480709685035	0.03215947449003313	6.387901441732316	4.346101698083187	19.72780414492604	0	1.161807535090253	-0.0003926531093766395	15.38209509995222	15.38170244684285	0.06680584296616887	19.65747112194423	160.9705959400915	188.157194702058	0	1.174513798068698	-0.1150237554014282	27.30162251736794	27.18659876196651	0.07395706188973318	181.284220229655	246.1907566953855	274.2985776503585	0	1.160919815100499	-0.08946106808476598	28.19728202305785	28.10782095497308	0.06633286923833434	251.6679959242847	16.59563649849267	26.98932198068185	0	0.9610746074882603	0.3987413684568968	9.994944113732286	10.39368548218918	0.01338468850632074	26.98932198068185	7.518530827957808	16.70961433229922	0	1.047122962288751	0.1677822757105978	9.023301228630814	9.191083504341412	0.02667239279740951	16.70961433229922	1.120931443077288	181.2500078408349	0	1.560059615216665	0.08853334556769779	180.0405430521899	180.1290763977576	1.616864099724985	181.2500078408349	5.806103081711925	42.80842811737587	0	1.246321278855337	0.280089029489527	36.72223600617442	37.00232503566394	0.1313839999285304	39.58311371535817	3.485269267683778	303.4958023115277	0	1.485508647630999	-0.03444617193838909	300.0449792157822	300.0105330438439	0.8905334981001386	302.0479067474556	3.641794454721456	602.2890636125318	0	1.50338797902802	-0.9298472858678708	599.5771164436782	598.6472691578103	1.027475318327928	550.7025827277732	0.2479971127155346	32.38596705005449	0	1.503970553460174	-0.02570515704737582	32.16367509438633	32.13796993733895	1.032275283626592	32.38596705005449	5.551317555294061	86.34518493499638	0	1.310608008013242	-0.04742462298295732	80.84129200268528	80.79386737970232	0.2197545622503838	79.81471554836266	5.962681798523811	72.28168171761189	0	1.285866215149408	-0.003102976272113268	66.32210289536019	66.31899991908807	0.1802863898910803	66.59340671544291	1.001326461830753	5.604740061286025	0	1.215566032803533	0.06091122773968453	4.542502371715587	4.603413599455272	0.1027211202832838	5.604740061286025	44.37720644142352	44.5189252760688	0	0.7695124501390127	-0.008089958640414242	0.1498087932856922	0.141718834645278	0.002867173849015342	44.5189252760688	565.4574764939719	568.968334130804	0	0.8626656817950739	0.4162575956628866	3.09460004116928	3.510857636832166	0.006074585264379068	568.968334130804	253.2148993826582	270.1291620994359	0	0.9826118949404778	0.7069645689067047	16.20729814787093	16.91426271677763	0.01590716298962	240.3068208918802	9.138963765978961	208.9818569716675	0	1.36615453199215	0.3039304750228755	199.5389627306657	199.8428932056886	0.3427266442536355	194.4823751592368	6.499563965695048	1251.077113207621	0	1.577259372790293	0.5964717668049349	1243.981077475122	1244.577549241926	1.855379045911898	1221.30916033181	167.1920815712452	228.2567728972276	0	1.091250579094317	0.4833644443615535	60.58132688162085	61.06469132598241	0.03797732641136192	215.2993899044374	5.098408022567843	13.96769434413072	0	1.085406267006386	0.06246373292816387	8.806822588634711	8.869286321562875	0.03624119495758649	13.96769434413072	245.1017382045226	421.1560194545354	0	1.221687979055725	-0.06844422707489368	176.1227254770877	176.0542812500128	0.1078787030982876	402.6288123558443	415.3111476079552	449.9832695090885	0	0.9781262928482701	-0.2768685790534978	34.94899048018678	34.67212190113328	0.01534538519332902	410.6585242461931	81.94617082933175	82.21079462814198	0	0.5986883912446236	-0.001682313602380768	0.2663061124126158	0.2646237988102351	0.0007083820116225483	23.56031750959377	170.6324500101668	170.9669155228498	0	0.6260730601346529	0.0001314736069659597	0.3343340390760199	0.3344655126829859	0.0008893382769510285	68.52987432744777	433.8368239714956	445.5098524397818	0	1.048221397615041	0.0025317617306783	11.67049670655554	11.67302846828622	0.02690807743906563	372.8954528821205	11.73197335021411	20.05490166049283	0	0.9638112351632299	-0.09901513982316659	8.421943450101883	8.322928310278717	0.01368162461161402	15.83706476636853	2.654990521611568	3.17467215608243	0	0.794997422888499	0.004030547160832239	0.5156510873100296	0.5196816344708619	0.003522469872368324	2.648416409967504	2.155362587367201	2.861743394608167	0	0.8657822736167202	0.004751575224479338	0.7016292320164864	0.7063808072409657	0.00622871350955434	2.090330672496056	0.6773280161384201	1.417440791631272	0	1.020123292797268	-0.003080197119043936	0.7431929726118959	0.7401127754928519	0.02148503321354747	1.412258088613611	132.7968341668858	136.0278600826818	0	0.8308080227950614	0.07495438093101599	3.156071534864937	3.231025915795953	0.004701102632326369	108.6357849080885	15.4927337899296	18.86876674275264	0	0.80981508500461	-0.01222758572752912	3.388260538550568	3.37603295282304	0.003969614714497721	10.17439876398916	10.15932232079357	17.44129383250053	0	0.9901817200111279	0.1065326721162987	7.175438839590663	7.281971511706963	0.01690214481763966	13.01217505851997
0.03	202.8949695554614	204.8275655296537	0	0.8396075814434412	-0.193785988084614	2.126381962276928	1.932595974192314	0.005046190031063533	204.8275655296537	544.7348500929899	550.6003701117563	0	0.9249014366991926	-0.1891271173230677	6.054647136089511	5.865520018766444	0.01001378519309645	550.6003701117563	5.629535712228049	39.67281040748506	0	1.226792586362582	0.07007809283482604	33.97319660242218	34.04327469525701	0.1123765879176283	39.67281040748506	5.592234624284941	49.09054007101783	0	1.257334793243221	0.1196184040452236	43.37868704268766	43.49830544673289	0.1434880825390543	49.09054007101783	2.4409121964653	6.389635838797818	0	1.070481422585498	3.240141044048161e-05	3.948691240922078	3.948723642332518	0.03215896294712233	6.389635838797818	4.347132806314653	19.72875306925867	0	1.16180508131686	-0.0001727490128853082	15.38179301195691	15.38162026294402	0.06680453097043318	19.65841636556025	155.6556251214581	182.7073406541457	0	1.173892250155491	-0.114434080418617	27.16614961310614	27.05171553268752	0.07359008084461402	176.0262341674387	237.9284645377834	265.9416998004839	0	1.160499275808121	-0.08929818780212187	28.10253345050261	28.01323526270048	0.0661099773770306	243.9839689174196	16.59777338190612	27.0741639577559	0	0.9621114739164787	0.3980049833727764	10.07838559247701	10.47639057584979	0.01349642882110354	27.0741639577559	7.516833120262696	16.77980561980151	0	1.048115565354033	0.1676514934674894	9.095321006071332	9.262972499538822	0.02688527938341646	16.77980561980151	1.115918049096477	183.5569176462188	0	1.561654363667787	0.08874324397724367	182.3522563531451	182.4409995971224	1.637624569460336	183.5569176462188	5.79357678104118	43.39191669130154	0	1.248329532026947	0.281220960823467	37.31711894943689	37.59833991026036	0.1335123589032382	40.1335776900642	3.492551601945473	303.0292625622644	0	1.485310249058326	-0.03240176059859454	299.5691127209175	299.5367109603189	0.8891211263437168	301.5832055728218	3.700941372872423	587.3798957080907	0	1.500224864416328	-0.915826461223327	584.5947807964416	583.6789543352182	1.001800589145887	536.8480311797936	0.2501408888074402	31.97000505699667	0	1.502333438041905	-0.02529990546525943	31.74516407365449	31.71986416818923	1.018843404919975	31.97000505699667	5.560233646096487	86.19201375423151	0	1.310354613552651	-0.04577732855494662	80.67755743668997	80.63178010813502	0.2193094751298766	79.67050436316107	5.967688747081683	72.28071230154936	0	1.285852647251765	-0.001879704404381851	66.31490325887206	66.31302355446768	0.1802668187916383	66.5923884208887	0.9973095547404198	5.70141849076404	0	1.218314075865071	0.06060690255158921	4.64350203347203	4.704108936023619	0.1050050593007854	5.70141849076404	44.39091760305759	44.53237204441517	0	0.7692048291298147	-0.007982222087889547	0.149436663445464	0.1414544413575744	0.002860051697351614	44.53237204441517	565.6171606605149	569.1662749002129	0	0.8642949181542106	0.4137121169882176	3.135402122709804	3.549114239698022	0.006154678239233553	569.1662749002129	231.8657537559727	248.9576704809453	0	0.9839965063153643	0.7037487457007846	16.38816797927184	17.09191672497263	0.01608468337961649	221.5547449167381	9.11693683512212	210.6301764142826	0	1.367197035419887	0.3030091315479421	201.2102304476126	201.5132395791605	0.3455972013039484	196.0394387178919	6.468177076557045	1268.925813437514	0	1.579042928352863	0.599356138570144	1261.858280222386	1262.457636360956	1.882042624624941	1238.802167605359	172.0944955715519	233.4453736187354	0	1.091852597191898	0.4768446207500951	60.87403342643348	61.35087804718358	0.03816081879370628	220.2084994874798	5.094431114047313	13.99918741998781	0	1.085917685945723	0.06179778078955393	8.842958525150939	8.904756305940493	0.03638989893192903	13.99918741998781	241.6265842060373	417.5543305027169	0	1.221599308985027	-0.07005373309859038	175.9978000297782	175.9277462966796	0.1078021837552941	399.1828383740681	418.9946460114705	453.5995463103283	0	0.9778835519730656	-0.2761531801945361	34.88105347905228	34.60490029885775	0.01531555544897977	413.9381434447415	80.4782930640235	80.74311035929303	0	0.59868000006471	-0.001470172760560954	0.266287468030084	0.2648172952695231	0.0007083324170222453	23.13607741076906	167.4624303926079	167.7974424348487	0	0.6260751833200472	0.000672129958704716	0.3343399122821036	0.3350120422408083	0.0008893538998501896	67.2606236151925	433.4853156403386	445.1576913625061	0	1.048229766311705	0.001096770951430465	11.67127895121601	11.67237572216744	0.02690988102124636	372.6019624642781	11.73149525400009	20.03286235884707	0	0.9634897447298837	-0.09889546216633692	8.400262567013323	8.301367104846987	0.01364640356015204	15.81647372382749	2.656139264811132	3.176293295085418	0	0.7950541541541664	0.004266839123754969	0.5158871911505313	0.5201540302742862	0.003524082723936728	2.649851419428052	2.157016740710846	2.8642247991499	0	0.865869626842024	0.005085941931085994	0.7021221165079679	0.7072080584390539	0.006233089091629102	2.09232769896097	0.6773778335385793	1.416442633755051	0	1.019945500068393	-0.003070353071589401	0.7421351532880613	0.7390648002164719	0.02145445261854178	1.411261771327794	129.4328777677797	132.6721110631881	0	0.831034957358329	0.07738965615441706	3.161843639253944	3.239233295408361	0.004709700427033321	105.972213773093	15.46432743168108	18.83314096647429	0	0.809779268111115	-0.01846884501470433	3.387282379807912	3.368813534793208	0.003968468724307833	10.15409292813991	9.987640618126413	17.29332822927167	0	0.9906730290357086	0.1019395297119839	7.203748081433269	7.305687611145253	0.01696882880951779	12.90687938324827
0.03200000000000001	213.5638211639238	215.4827506687329	0	0.8386923881698227	-0.1918473576142096	2.110776862423283	1.918929504809074	0.005009157032894714	215.4827506687329	544.7338263031259	550.5696820352367	0	0.9242768483610145	-0.1885218507068769	6.024377582817666	5.835855732110788	0.009963722357469161	550.5696820352367	5.626838521887151	39.79663913903107	0	1.227256650215955	0.07020952228327891	34.09959109486064	34.16980061714392	0.112794675799026	39.79663913903107	5.584181110920771	49.35698585715536	0	1.258124543794393	0.1191250511208671	43.65367969511372	43.77280474623458	0.144397703624868	49.35698585715536	2.442483978802405	6.391629986907423	0	1.07048455928047	0.0003555854488135346	3.948790422656205	3.949146008105019	0.03215977070379871	6.391629986907423	4.348138407277691	19.72990559033583	0	1.161804522070891	4.301994360678455e-05	15.38172416311453	15.38176718305814	0.06680423195362679	19.65956470984403	150.9256584401729	177.843896243316	0	1.173273954799414	-0.1138145264565762	27.03205232959967	26.9182378031431	0.07322682620327453	171.3336463065119	229.9706514676838	257.8898545591673	0	1.160079600188904	-0.08909362366489178	28.00829671514846	27.91920309148357	0.06588828959029348	236.5808292288743	16.59945447160677	27.15904149625112	0	0.9631469482132139	0.39717836649658	10.16240865814778	10.55958702464436	0.01360894796563825	27.15904149625112	7.514945817742463	16.85027837879575	0	1.049107254397358	0.1674847168827241	9.167847844170563	9.335332561053287	0.02709966481344053	16.85027837879575	1.110883656264526	185.8987675156127	0	1.563252693112714	0.08894119107193661	184.6989426682762	184.7878838593482	1.658699116292554	185.8987675156127	5.780804867472812	43.98720750040079	0	1.250345810612277	0.2823308293260402	37.92407180360194	38.20640263292798	0.1356839013369515	40.69524236618857	3.499656283530974	302.592171582782	0	1.485123925950981	-0.0303815977598148	299.1228968970109	299.0925152992511	0.8877967577786776	301.1478371815949	3.762142256880658	573.0738319898827	0	1.497111263989428	-0.9009567150914417	570.2126464480934	569.311689733002	0.9771544049228237	523.5577222152258	0.2523444140732897	31.56629675891757	0	1.500723142446558	-0.02486967294406085	31.33882201778834	31.31395234484428	1.005802082380256	31.56629675891757	5.569386053441457	86.04541014576471	0	1.31011040363495	-0.04404728325439022	80.52007137557763	80.47602409232324	0.2188813736044937	79.53246641071073	5.972813709737723	72.28350661776081	0	1.285845861149687	-0.0006096831719545047	66.31130259119504	66.31069290802309	0.180257030932865	66.59490022325578	0.9931981409502201	5.799667623727661	0	1.221047664910136	0.06027178951876234	4.746197693258678	4.806469482777441	0.1073273504870708	5.799667623727661	44.40598792111305	44.54718949397633	0	0.7689014370548005	-0.007868972402225876	0.1490705452655124	0.1412015728632865	0.002853044602185949	44.54718949397633	565.7498450807212	569.3373831268467	0	0.865913947420953	0.4110592086509556	3.176478837474499	3.587538046125454	0.006235310308935342	569.3373831268467	212.0592522365216	229.3298515434816	0	0.9853746750555432	0.700402549671542	16.57019675728844	17.27059930695998	0.01626334125425377	204.1622821660992	9.094669626601794	212.2867231322886	0	1.368236197139702	0.3019831782551319	202.8900703274317	203.1920535056868	0.3484824818377103	197.6043918605826	6.436666979994254	1287.119442253347	0	1.580835091659519	0.6022367302028817	1280.08053854315	1280.682775273353	1.909220848530212	1256.633970194709	176.6620718752258	238.2960865692782	0	1.092446213181011	0.4699762621154914	61.16403843193692	61.63401469405241	0.03834261763044113	224.7992871793621	5.090271048868798	14.03020239925317	0	1.08642344828724	0.06109087704604414	8.878840473338325	8.93993135038437	0.03653755771199748	14.03020239925317	239.2029867837325	415.0015891888176	0	1.221508819518839	-0.07180019879032433	175.8704026038754	175.7986024050851	0.1077241502758143	396.7396445386078	422.1393826226238	456.6773902129077	0	0.9776414460642887	-0.2754178828024763	34.81342547308635	34.53800759028388	0.01528586137807399	416.7261422164407	79.40062880702288	79.66565461821071	0	0.5986727704939795	-0.00124559444557094	0.2662714056334072	0.2650258111878362	0.0007082896905794823	22.82426193947046	164.8506474257111	165.1862464240137	0	0.6260802688390001	0.001245017930985676	0.334353980371586	0.3355989983025717	0.0008893913213777579	66.21675041907632	433.1135815451429	444.7845846558519	0	1.048231324076828	-0.0004214547982999039	11.67142456550734	11.67100311070904	0.0269102167567961	372.2899044274862	11.73096961253814	20.01084808068209	0	0.9631686296825356	-0.09878412378925604	8.378662591933203	8.279878468143947	0.01361131394545475	15.79590933925875	2.657280573404625	3.177917455862421	0	0.7951140926846586	0.004500123049903034	0.5161367594078926	0.5206368824577956	0.003525787552432758	2.651293684434748	2.158703529140574	2.866778630359037	0	0.8659629667913081	0.00542593974820384	0.7026491614702587	0.7080751012184625	0.006237767933283588	2.094390534643586	0.6774296015864574	1.415451808013408	0	1.019768288928677	-0.003060083981859377	0.7410822904088099	0.7380222064269505	0.02142401530984317	1.410272766868686	126.51076944452	129.758440245507	0	0.831269197823041	0.07985823018289148	3.167812570804089	3.247670800986981	0.004718591404158707	103.6614783858874	15.43433672669363	18.7952191163195	0	0.8097284592686885	-0.02501288228847053	3.385895271914348	3.360882389625877	0.003966843617902278	10.13209524495302	9.834185200740004	17.16220071952406	0	0.9911421743656965	0.09713121744079806	7.230884301343256	7.328015518784054	0.01703274968306649	12.81383162742408
0.034	223.40904748371	225.3147070649739	0	0.8377866880029603	-0.1897861236939976	2.095445704957952	1.905659581263954	0.004972774136811745	225.3147070649739	544.7316177111848	550.5380530394802	0	0.9236542592119793	-0.1879197364116255	5.994355064707024	5.806435328295398	0.009914068093470223	550.5380530394802	5.623968569840605	39.92092780830072	0	1.227721454385747	0.07030077578142213	34.22665846267869	34.29695923846011	0.1132149894185589	39.92092780830072	5.575906232814695	49.62366522016597	0	1.258910816737063	0.11856615622443	43.92919283112684	44.04775898735127	0.1453090463670295	49.62366522016597	2.444131699121145	6.393887475466617	0	1.070493096696871	0.0006953895031796513	3.949060386842292	3.949755776345472	0.03216196934829323	6.393887475466617	4.349102441583428	19.73123613148563	0	1.161805807084821	0.0002513281000401623	15.38188236180216	15.3821336899022	0.06680491902496621	19.66089066325028	146.7539963931058	173.540176385461	0	1.172659062158503	-0.1131692522599361	26.89934924461507	26.78617999235513	0.07286734829082002	167.1806800782264	222.2922092997568	250.1179774216038	0	1.159660988776712	-0.088845482848194	27.91461360469519	27.825768121847	0.06566790418185392	229.435534015951	16.6006524586508	27.24390449904042	0	0.9641807932754529	0.3962552510768111	10.24699678931281	10.64325204038962	0.01372222381531711	27.24390449904042	7.512861020470718	16.92101524222833	0	1.050097888019646	0.167279969796803	9.240874251960813	9.408154221757616	0.02731552694458441	16.92101524222833	1.105820339661821	188.2760268007751	0	1.564854535048736	0.0891216089041635	187.0810848522092	187.1702064611133	1.680092076524434	188.2760268007751	5.767767305632287	44.59449026065168	0	1.252369928722344	0.2834108752063456	38.54331207981305	38.82672295501939	0.1378994054362058	41.26829040482092	3.506521485651763	302.1838004263304	0	1.484949463638261	-0.02840948236373369	298.7056884230423	298.6772789406786	0.886558483028234	300.7410755082796	3.825411611367889	559.3576369706564	0	1.49405005173353	-0.8852597623835584	556.417485121672	555.5322253592884	0.9535140968014556	510.8189926357877	0.2546047764145717	31.17489757352447	0	1.499141235804351	-0.02441555873980736	30.94470835584971	30.9202927971099	0.993153223350156	31.17489757352447	5.578735965877825	85.90556579341393	0	1.309875805014641	-0.04224309555350271	80.3690729230896	80.3268298275361	0.218470907640814	79.40078238334915	5.978016558935535	72.29013601217117	0	1.285846085698822	0.0006977206570397649	66.31142173257859	66.31211945323564	0.1802573548003087	66.60100996587559	0.9889913362542275	5.899443276836145	0	1.22376537412372	0.05990444622471869	4.850547494357198	4.910451940581917	0.1096870473222162	5.899443276836145	44.42245247961475	44.56341306073928	0	0.7686024876535863	-0.007750075306507394	0.1487106564310305	0.1409605811245231	0.002846156729771069	44.56341306073928	565.8567626524306	569.4828871054042	0	0.8675223653561375	0.4083078953873533	3.217816557586244	3.626124452973597	0.006316454722466387	569.4828871054042	193.7351926561626	211.1854778591984	0	0.9867461582718244	0.6969393540038565	16.75334584903197	17.45028520303582	0.01644309869606697	188.077480967657	9.072142208287046	213.9508319418571	0	1.369271640424946	0.3008426074814641	204.5778471260886	204.8786897335701	0.3513813947644736	199.1766072685778	6.404983953957784	1305.6647188686	0	1.582635794966845	0.6050756408239334	1298.654659273818	1299.259734914642	1.936923869921716	1274.811183844717	180.9930029285017	242.9068864421805	0	1.093031013106994	0.4627972182266772	61.45108629545204	61.91388351367872	0.0385225626889193	229.1640960795484	5.085946685594885	14.060734460262	0	1.086923231345446	0.06034665684715156	8.914441117819969	8.974787774667121	0.03668405889154207	14.060734460262	237.7937368686594	413.4603766181997	0	1.221416360424753	-0.07368767092623084	175.7403274204665	175.6666397495403	0.1076444766161352	395.2634342440189	424.6752682609936	459.1467077754545	0	0.9773999891433308	-0.2746695688145821	34.74610908327546	34.47143951446088	0.01525630413143312	418.9586376412338	78.69746836087842	78.96271800063353	0	0.5986667691129939	-0.001008432934469529	0.2662580726895782	0.2652496397551087	0.0007082542245607537	22.62033388731174	162.7747744923915	163.1110006826368	0	0.6260884864468339	0.001849476265793303	0.334376713979556	0.3362261902453493	0.0008894517934367704	65.38934733284577	432.7229680824083	444.3918496319931	0	1.048225699884328	-0.002017295149681401	11.6708988447345	11.66888154958482	0.02690900462884451	371.9603276915927	11.73037918972826	19.98883551990994	0	0.9628478570921202	-0.09868465105523225	8.357140981236906	8.258456330181675	0.01357635163535037	15.775352887879	2.658408908334569	3.179537619639373	0	0.7951771882297117	0.004729109339442349	0.5163996019653608	0.5211287113048032	0.00352758305914775	2.652737279678504	2.160418433055065	2.869399896796301	0	0.8660623838041454	0.005770510116016013	0.7032109536252197	0.7089814637412357	0.006242755243141117	2.096515756279825	0.6774830961144419	1.414468113872518	0	1.019591674374626	-0.003049438313668451	0.7400344560717448	0.7369850177580763	0.02139372337172779	1.409290875559192	123.977954850409	127.2342868724312	0	0.8315108288754837	0.08235046072936102	3.173981561292864	3.256332022022224	0.004727780377572395	101.6617220239259	15.40293391277272	18.75519705999354	0	0.8096619962707324	-0.03181850112939198	3.38408164835022	3.352263147220828	0.003964718814716452	10.10849396203577	9.69659276474075	17.04550327937622	0	0.9915881996636172	0.09213268487614455	7.25677782975932	7.348910514635465	0.01709374332776362	12.73124436890684
0.036	232.5202420184504	234.4130305018972	0	0.8368910559450308	-0.1876053372197597	2.080393820666596	1.892788483446836	0.004937053993485083	234.4130305018972	544.7270857909904	550.5043370463463	0	0.9230336513739593	-0.1873252853807527	5.964576540736727	5.777251255355975	0.009864817371553071	550.5043370463463	5.620901411501118	40.04557016491942	0	1.228186710933255	0.07034518971338129	34.35432356370492	34.4246687534183	0.1136372802208458	40.04557016491942	5.567394943672129	49.89038612736619	0	1.259693160803361	0.1179364469632937	44.20505473673077	44.32299118369406	0.1462215427697381	49.89038612736619	2.44585028206262	6.396410617791354	0	1.070507297889805	0.001050847890174551	3.94950948783856	3.950560335728734	0.03216562692023728	6.396410617791354	4.350010635474646	19.73271716352526	0	1.161808856654782	0.0004487257031845491	15.38225780234743	15.38270652805062	0.06680654959752136	19.66236678511966	143.1147155540173	169.7702666454402	0	1.172047699740944	-0.1125025347396802	26.76805362616262	26.65555109142294	0.07251168304881611	163.5423055636791	214.8926029160386	242.6255784990061	0	1.159243651233251	-0.08855177926570471	27.82152736223328	27.73297558296758	0.06544892287918565	222.5475872362258	16.60134278476144	27.32870417474138	0	0.965212753711356	0.3952300816607467	10.3321313083192	10.72736138997994	0.01383623135803767	27.32870417474138	7.510572841834739	16.99198196033922	0	1.051087070382696	0.1670356808155934	9.314373437688889	9.481409118504482	0.02753278658186756	16.99198196033922	1.100722889623612	190.6880844392395	0	1.566459102946199	0.0892790140862188	189.4980825355296	189.5873615496158	1.701798058505096	190.6880844392395	5.754446386624763	45.2139437705879	0	1.254401646659331	0.2844538451840782	39.17504353877906	39.45949738396314	0.1401596002115372	41.85289418347497	3.513087868813023	301.8030993348092	0	1.484786507062452	-0.02650886543127192	298.3165203314274	298.2900114659961	0.8854034321325963	300.3618749512655	3.890750904980838	546.2177781423837	0	1.491044016650221	-0.8687636532931839	543.1957908906961	542.3270272374029	0.9308565201257744	498.6189157994823	0.2569185045760962	30.79583607629998	0	1.497589210970228	-0.02393884404983128	30.56285641577372	30.53891757172389	0.9808978974712392	30.79583607629998	5.588242702615513	85.77263831905543	0	1.309651196050387	-0.04037396196567581	80.22476957840558	80.18439561643991	0.2180786412932988	79.27560098888007	5.983256502826388	72.30064397292281	0	1.285853497945743	0.002032823985265053	66.31535464611116	66.31738747009642	0.180268045818108	66.61075936627486	0.9846889342814711	6.000694654877554	0	1.226465717546167	0.05950366645514252	4.95650205414094	5.016005720596083	0.1120830331004245	6.000694654877554	44.44033547420389	44.5810672466385	0	0.7683081989014365	-0.007625445553622641	0.14835721798823	0.1407317724346074	0.002839392310685857	44.5810672466385	565.939291599316	569.6041614044728	0	0.8691198043655165	0.4054678361904856	3.259401968966322	3.664869805156807	0.006398085344783291	569.6041614044728	176.8322242664659	194.463176030096	0	0.9881107399388793	0.6933731733993971	16.93757859023073	17.63095176363013	0.01662391971975242	173.2472665183982	9.049337606783272	215.6217654933697	0	1.37030295544685	0.299578206017419	206.272849680569	206.5724278865864	0.3542927185959125	200.7553892045774	6.373082086093151	1324.567314468173	0	1.584444857362975	0.6078349825276868	1317.586397399553	1318.19423238208	1.965160272273167	1293.339397838982	184.926961840631	247.1172513026946	0	1.093606631756206	0.4553474094554373	61.73494205260817	62.1902894620636	0.03870050667427187	233.1514083613175	5.081473991835923	14.09077804658895	0	1.08741674347639	0.0595690341052375	8.949735020647786	9.009304054753024	0.03682929779017138	14.09077804658895	237.2243893253884	412.7560340121078	0	1.221321777864643	-0.07571968826791133	175.6073643749873	175.5316446867194	0.1075630340829956	394.5872121640176	426.8107182522358	461.2159083630588	0	0.9771591891415445	-0.2739151039305329	34.67910521475348	34.40519011082294	0.01522688410648287	420.8258722022214	78.3506937075101	78.6161827173935	0	0.5986620631112197	-0.0007586081841291011	0.2662476180675193	0.2654890098833902	0.0007082264149617258	22.51908209936736	161.2187222046675	161.5556155271792	0	0.6261000021316405	0.002484748441667162	0.3344085740700121	0.3368933225116793	0.0008895365422048829	64.77203166952464	432.3149476003784	443.9809327144508	0	1.048212549794791	-0.003684619800414984	11.66966973387273	11.66598511407232	0.02690617072973282	371.6143937478178	11.72970561799231	19.96679953318198	0	0.9625273826055351	-0.09860053676373619	8.335694451953408	8.237093915189671	0.01354151129658328	15.75478409655706	2.659518569850059	3.181146590497453	0	0.7952433732428416	0.004952563446471027	0.516675457200923	0.521628020647394	0.003529467456912664	2.654176105761773	2.162156607655466	2.872083225307964	0	0.8661679497498356	0.006118635756742608	0.7038079818957548	0.7099266176524974	0.006248055361614774	2.098699622272103	0.6775378474287366	1.413491178076142	0	1.019415690431108	-0.003038503973954826	0.7389918346213601	0.7359533306474053	0.0213635821334274	1.408315725826807	121.8721551167161	125.137365148321	0	0.8317599066709077	0.0848568656536777	3.180353165951222	3.2652100316049	0.00473727115339945	100.0032104382259	15.37030166628709	18.71328583929553	0	0.8095793156385404	-0.03884265509857773	3.381826828107009	3.342984173008431	0.003962077114789849	10.08338874369831	9.572902931882233	16.94123865615949	0	0.992010268539872	0.08696990155115185	7.281365822726109	7.36833572427726	0.01715166171118106	12.65763467823132
0.038	240.9767118955249	242.8570290416796	0	0.8360060504212238	-0.1853089386431274	2.065626084797736	1.880317146154609	0.004902008172534352	242.8570290416796	544.7190768342997	550.4673720684409	0	0.9224149919451162	-0.186743059659278	5.935038293800511	5.748295234141232	0.009815964043993018	550.4673720684409	5.617613838885556	40.17044828741234	0	1.228652088535268	0.07033631920116562	34.48249812932562	34.55283444852679	0.114061256230841	40.17044828741234	5.558634027953234	50.15694279451628	0	1.260471091262323	0.1172310871881649	44.48107767937488	44.59830876656304	0.1471345718509967	50.15694279451628	2.447633917411509	6.399200328398465	0	1.070527408935251	0.001420840651992696	3.950145570334963	3.951566410986956	0.03217080730841784	6.399200328398465	4.35084558220499	19.73431416827157	0	1.161813560612969	0.0006316491452173948	15.38283693692136	15.38346858606658	0.06680906483183442	19.66395866701595	139.9828061828137	166.5091608613138	0	1.17143997180218	-0.1118187574702579	26.63817343597035	26.52635467850009	0.07215985204469944	160.3943719433551	207.7638281482366	235.4047004685025	0	1.158827806776778	-0.08821043634918239	27.72908275661511	27.64087232026593	0.06523145099905035	215.9096435511354	16.60150432623112	27.4133939906758	0	0.9662425579737941	0.394098178335727	10.41779148610895	10.81188966444467	0.01395094283456675	27.4133939906758	7.508077041189467	17.06316317344743	0	1.052074641161256	0.1667507428943657	9.388335389363601	9.555086132257966	0.02775141413038289	17.06316317344743	1.09558476489313	193.1350760902123	0	1.568066130540351	0.08940808252713039	191.950083242792	192.0394913253192	1.723818387086995	193.1350760902123	5.74082695175538	45.8457361322352	0	1.256440674966649	0.2854530918408868	39.81945608863893	40.10490918047982	0.1424651651120649	42.44921599394824	3.519299194215574	301.4487068329757	0	1.484634563614887	-0.02470261208468023	297.9541102508448	297.9294076387601	0.8843277990136836	300.0088794310526	3.958145731960573	533.640422348289	0	1.488095839730212	-0.8515034127053734	530.5337800290338	529.6822766163284	0.9091580541837702	486.9442991655824	0.259281518113647	30.4291131728332	0	1.496068472309138	-0.0234410057257216	30.19327266044527	30.16983165471955	0.9690363121662056	30.4291131728332	5.597863785857032	85.6467497849831	0	1.309436903506074	-0.03844966426724969	80.08733566339332	80.04888599912607	0.2177050484290126	79.15703754497999	5.988492304381509	72.3150456064309	0	1.285868221541891	0.003385673093359315	66.32316762895603	66.32655330204939	0.1802892842048582	66.62416351957651	0.9802914906696449	6.103364497464982	0	1.229147160893853	0.0590685228165906	5.064004483978747	5.123073006795337	0.1145140213801167	6.103364497464983	44.45964851661337	44.60016391488082	0	0.7680187909785796	-0.007495053688256897	0.1480104519557074	0.1405153982674505	0.002832755594119563	44.60016391488082	565.9989627509933	569.7027342891869	0	0.8707059360756453	0.4025493455665562	3.30122219262705	3.703771538193607	0.006480176894910237	569.7027342891869	161.287881227505	179.100460528054	0	0.9894682321844019	0.689718661894302	17.12286063865478	17.81257930054908	0.01680577061904739	159.6174701801012	9.026242276383689	217.2987176659665	0	1.371329702407006	0.2981817541757876	207.974293635407	208.2724753895828	0.3572151061288896	202.3399766890977	6.340919686453749	1343.831775299699	0	1.586261985412117	0.6104772278380424	1336.880378385407	1337.490855613245	1.993936954396045	1312.223099385709	188.2602756047461	250.723337599554	0	1.094172755174656	0.4476686999872507	62.01539329482075	62.463061994808	0.03887631643143997	236.5687939892594	5.07687428496863	14.12033532257393	0	1.087903726371553	0.05876219924219396	8.984698838363107	9.043461037605301	0.03697317834658428	14.12033532257393	237.2577533484731	412.6511541614797	0	1.221224915038692	-0.07789918106406458	175.4712999940707	175.3934008130067	0.1074796919196751	394.4840010523733	428.9030993393647	463.2423511346317	0	0.9769190479393048	-0.2731612889269237	34.6124130841939	34.33925179526697	0.01519760095928064	422.6539490351489	78.34374862293181	78.6094926943793	0	0.5986587198963934	-0.0004961197375507836	0.2662401911850363	0.2657440714474856	0.0007082066592381124	22.51575891302495	160.1656396288153	160.5032396153549	0	0.6261149775873587	0.003149975946861972	0.3344500105926643	0.3375999865395262	0.0008896467645614223	64.35814099393727	431.8911203259722	443.5534116096699	0	1.048191559325534	-0.005416783626044671	11.66770806732375	11.66229128369771	0.02690164781380758	371.2533787898809	11.72893229073203	19.94471608582964	0	0.9622071506145422	-0.09853520748450097	8.314319002582113	8.215783795097613	0.01350678642863144	15.73418347093649	2.660604561983309	3.18273787699649	0	0.7953125637431178	0.005169319681323547	0.5169639953318564	0.5221333150131799	0.00353143849294508	2.655604625919162	2.163913964257865	2.874823958233767	0	0.8662797188755661	0.006469351960889868	0.7044406420150122	0.710909993975902	0.006253671801825581	2.100938875845546	0.6775935773039869	1.412520684100633	0	1.019240344000342	-0.003027342220987033	0.737954449017633	0.734927106796646	0.02133359225869406	1.407347002349733	120.2379097218182	123.5122072084365	0	0.8320164594640206	0.08736821277597928	3.186929273842404	3.274297486618384	0.00474706654547982	98.7216869370918	15.33663289257751	18.66971125557283	0	0.8094799565442988	-0.04604077144948115	3.379119134444807	3.333078362995326	0.003958904837899824	10.05689048053408	9.461325853617138	16.84758828282153	0	0.9924076689304371	0.0816696887157508	7.304592740488639	7.38626242920439	0.01720637400634043	12.59165142433615
0.04	248.8417369785629	250.7099820065014	0	0.8351322088922932	-0.1829018370159348	2.051146864954419	1.868245027938485	0.004867647038868279	250.7099820065014	544.7064250228539	550.4259833037157	0	0.921798232851698	-0.1861776598374119	5.905735940699276	5.719558280861864	0.009767500861413968	550.4259833037157	5.614084151463748	40.29543315233906	0	1.229117214144943	0.07026801237881389	34.6110809884965	34.68134900087531	0.1144865827948208	40.29543315233906	5.549612374268223	50.4231167922678	0	1.261244093055837	0.1164457643985033	44.75705865360107	44.87350441799958	0.1480474621090631	50.4231167922678	2.449476026762805	6.402256003403641	0	1.070553656358235	0.001804085346325041	3.950975891294511	3.952779976640836	0.03217756961505138	6.402256003403641	4.351593342021663	19.73599213012665	0	1.161819777378196	0.0007964317613050529	15.38360235634368	15.38439878810498	0.06681238911824652	19.66563140104748	137.3319001017077	163.7304890531053	0	1.170835958807571	-0.1111223953712125	26.5097113467688	26.39858895139758	0.07181186251860004	157.7114187735084	200.8756538335001	228.4251606970156	0	1.158413684606338	-0.08781928777581292	27.63732615129135	27.54950686351554	0.06501559760943226	209.4939758986145	16.60112001248467	27.49793058058772	0	0.9672699208458053	0.3928558834273095	10.50395468467574	10.89681056810305	0.01406632792931082	27.49793058058772	7.505371636225197	17.13453937796178	0	1.053060353786827	0.1664245648862197	9.462743176850365	9.629167741736584	0.02797135954556375	17.13453937796178	1.090400903422781	195.6166613017295	0	1.569675051898451	0.08950371081404916	194.4367566874927	194.5262603983067	1.746150096113836	195.6166613017295	5.726896566426409	46.49002513017425	0	1.258486679030083	0.28640266045286	40.47672590329498	40.76312856374784	0.1448167304488619	43.05740839066468	3.525102923658308	301.1189614004628	0	1.484493007255027	-0.02301275739705517	297.6168712342015	297.5938584768045	0.8833268736125252	299.6804340158146	4.027562840429426	521.6114289005603	0	1.485208069223701	-0.8335215947495661	518.4173876548804	517.5838660601308	0.8883945964563291	475.78167879376	0.2616890797575578	30.07470120042919	0	1.494580322820568	-0.02292372750625265	29.83593584817789	29.81301212067163	0.9575677856949281	30.07470120042919	5.60755504487251	85.52798524810984	0	1.309233199392674	-0.03648055906991356	79.95691076230725	79.92043020323733	0.2173505084861853	79.04517262141934	5.993682512755032	72.33332723014634	0	1.285890325390215	0.004746093643909014	66.33489862374741	66.33964471739131	0.1803211731017484	66.64121051091134	0.9758003962472387	6.207389330978462	0	1.231808134925842	0.05859840543232558	5.172990529298898	5.231588934731223	0.1169785591512445	6.207389330978462	44.4803893865999	44.62070103324001	0	0.7677344840357745	-0.007358932092169707	0.1476705787322796	0.1403116466401099	0.002826250798260655	44.62070103324001	566.0374621372628	569.7802904375903	0	0.8722804738907433	0.3995633880544816	3.343264912273126	3.742828300327608	0.006562705196415712	569.7802904375903	147.037457363116	165.0326087637441	0	0.9908184764993364	0.6859910682377319	17.30916033239034	17.99515140062807	0.01698862031836986	147.1318259624943	9.002846507450336	218.9808180645731	0	1.372351415220617	0.2966462082358182	209.681325348887	209.9779715571228	0.3601470911547173	203.9295477216754	6.308459621935454	1363.461450554381	0	1.588086774650898	0.6129655374195881	1356.540025395026	1357.152990932446	2.023259021887382	1331.465602678936	191.0265105311903	253.7585672918586	0	1.094729123017456	0.4398047358237168	62.29225202484459	62.7320567606683	0.03904987410838712	239.447663185504	5.072166004760341	14.14940815618053	0	1.088383957309536	0.05793061209524084	9.019311539324944	9.077242151420185	0.03711561401290342	14.14940815618053	237.8075292710697	413.0592194076345	0	1.221125612917275	-0.08022837858364761	175.3319185151485	175.2516901365648	0.1073943179672717	394.8710751703871	431.0256663857838	465.2992818336534	0	0.9766795614440495	-0.2724148097742397	34.54603025764388	34.27361544786964	0.01516845362112765	424.5096990182743	78.65889467984495	78.92490956019493	0	0.598656806638292	-0.0002210606611728307	0.2662359410111613	0.2660148803499885	0.0007081953536518755	22.60529392118578	159.5908312816026	159.9291769341329	0	0.6261335696552726	0.003844191477285389	0.3345014610530297	0.3383456525303151	0.0008897836242838013	64.13789303508761	431.4532156571481	443.1109968369079	0	1.04816244582339	-0.007206627342762495	11.6649878071026	11.65778117975984	0.0268953758465961	370.8786752965638	11.72804157714185	19.92255952607581	0	0.9618870945180062	-0.09849199092267744	8.293009939856637	8.194517948933958	0.01347216940718472	15.71353014722141	2.661661779743965	3.184304896081022	0	0.7953846603329052	0.005378293939486548	0.5172648223975704	0.522643116337057	0.003533493476056429	2.657017203244064	2.165686142418258	2.877617141487353	0	0.8663977288220125	0.006821757031235277	0.7051092420378599	0.7119309990690952	0.006259607298530629	2.103230007561669	0.6776499799767133	1.411556321365544	0	1.019065646912976	-0.003016009803801117	0.7369223511926313	0.7339063413888302	0.02130375524883663	1.406384395779363	119.0269022207888	122.3104889480085	0	0.8322804884638484	0.08987560367360369	3.193711123546044	3.283586727219648	0.004757168398730491	97.77869644541047	15.30212832984604	18.62471122475807	0	0.809363564033984	-0.05336709427929304	3.375949989191326	3.322582894912033	0.003955191934040318	10.0291198662245	9.360397426402987	16.76306773683383	0	0.9927798167374909	0.07625953783672665	7.326410772594119	7.402670310430846	0.01725776759306408	12.53219193324185
0.042	256.1722957231766	258.0288657358427	0	0.8342700431256234	-0.1803899532084602	2.036959965874517	1.856570012666057	0.004833979621640921	258.0288657358427	544.6879631406482	550.3789939043534	0	0.9211833107884939	-0.1856336824066513	5.876664446111793	5.691030763705141	0.009719419495894565	550.3789939043534	5.610292395876218	40.42038532572974	0	1.229581675190081	0.07013447842470329	34.73995845142882	34.81009292985352	0.1149128838495405	40.42038532572974	5.540321182623087	50.68867833740141	0	1.262011624540779	0.1155767601203134	45.03278039465801	45.14835715477832	0.1489594948752843	50.68867833740141	2.451369238343613	6.40557540585314	0	1.070586244421541	0.00219913038409324	3.952007037125434	3.954206167509527	0.03218596748121678	6.40557540585314	4.352235182693769	19.73770718181332	0	1.16182733311721	0.000939315219353704	15.38453268390019	15.38547199911955	0.06681642961573687	19.66734125527927	135.1363068885492	161.4085536828363	0	1.17023571701376	-0.1104179896620642	26.38266478394914	26.27224679428707	0.07146770749618868	155.4686375781806	194.18584755422	221.6447770592801	0	1.158001524338736	-0.08737607052109472	27.54630557558112	27.45892950506002	0.06480147569719805	203.2618600861655	16.60017728205119	27.58227449220895	0	0.9682945463299022	0.3915006665705632	10.5905965435872	10.98209721015776	0.01418235402009659	27.58227449220895	7.502456935940523	17.206093169656	0	1.054043959780219	0.166057104461209	9.537579129254272	9.703636233715482	0.02819257059319583	17.206093169656	1.085167075318877	198.1323235089846	0	1.571285211746895	0.0895610678550269	196.9575953658107	197.0471564336657	1.768788627919359	198.1323235089846	5.712645601626685	47.14695876056368	0	1.260539284301203	0.2872973477491894	41.14701581118781	41.43431315893699	0.1472148787859043	43.67761468288896	3.530450866933964	300.811916850129	0	1.484361084335267	-0.02146023160120268	297.3029262147963	297.2814659831951	0.8823950847951525	299.3746002383056	4.09894732550929	510.1163390161223	0	1.482383094083876	-0.8148686272953333	506.8322603179083	506.017391690613	0.8685415499140782	465.1173103914913	0.2641357717331371	29.73254298278398	0	1.493125950644256	-0.02238890472643946	29.49079611577729	29.46840721105085	0.946490717725888	29.73254298278398	5.617270801298068	85.41639147087267	0	1.309040297927297	-0.03447754673925559	79.83359821631386	79.79912066957461	0.2170153023818116	78.94005082764087	5.99878573839125	72.35544617700883	0	1.285919822631708	0.006103753365194466	66.35055668525239	66.35666043861758	0.1803637371227638	66.66186122530986	0.9712179236201017	6.312699828612713	0	1.234447050591325	0.05809305050960281	5.283388854483008	5.341481904992611	0.1194750332776911	6.312699828612713	44.50254084526528	44.64266147995089	0	0.7674554957191604	-0.007217179573245754	0.1473378142588528	0.140120634685607	0.002819882055978143	44.64266147995089	566.0566181070189	569.8386580966795	0	0.8738431753803011	0.3965214855907435	3.385518504069857	3.782039989660601	0.006645647432142732	569.8386580966795	134.0149435256743	152.1935986048028	0	0.9921613447294991	0.6822060465769063	17.49644903255163	18.17865507912853	0.0171724407091838	135.7328044766924	8.979144692724633	220.6671377276491	0	1.373367605841777	0.2949658374856696	211.3930271974388	211.6879930349245	0.3630870975699494	205.5232246511831	6.275669509790713	1383.458427660857	0	1.589918712107766	0.6152640224263187	1376.56749412864	1377.182758151066	2.053129689941611	1351.068985209023	193.3884184809527	256.3855755758975	0	1.095275530626193	0.4318007031087876	62.5653563918361	62.99715709494489	0.03922107824377809	241.9413728999559	5.06737263712739	14.17800623882587	0	1.088857251306747	0.0570789850745831	9.053554616623899	9.110633601698481	0.037256528630843	14.17800623882587	238.9478889293495	414.0541833080885	0	1.221023711077154	-0.08270873225686085	175.1890031109957	175.1062943787389	0.1073067794147595	395.8191146862311	432.9894966271841	467.1977671572633	0	0.9764407197242223	-0.2716821732575492	34.47995270333671	34.20827053007916	0.01513944032175777	426.2207554883112	79.27949162716558	79.54579300970725	0	0.5986563897276767	6.6367660699926e-05	0.2662350148809708	0.2663013825416707	0.0007081928901186075	22.7829468321377	159.4674143461744	159.8065440074166	0	0.6261559297253473	0.004566312271603376	0.3345633489705883	0.3391296612421916	0.0008899482479461651	64.10065224997099	431.0030894858576	442.6555292701579	0	1.048124960806174	-0.009046491432206738	11.66148627573248	11.65243978430028	0.02688730254178042	370.491790259875	11.7270179062223	19.90030574060985	0	0.9615671371100295	-0.09847407913067463	8.271761913518226	8.173287834387551	0.01343765154063501	15.69280438571229	2.66268593797259	3.185841918941931	0	0.7954595494105301	0.005578495919861795	0.5175774850494795	0.5231559809693413	0.00353562930937215	2.658408891628659	2.167469670666993	2.880458702650895	0	0.8665220018509611	0.007175022966483838	0.7058140090174183	0.7129890319839022	0.006265863867393998	2.105570118648173	0.677706809349743	1.41059781436092	0	1.018891607285284	-0.003004565884952261	0.7358955708961291	0.7328910050111769	0.02127407196389405	1.405427631672862	118.130917300147	121.4239871828827	0	0.8325519689701248	0.09237055702003955	3.200699325715633	3.293069882735673	0.004767577622745779	97.0878708563294	15.26699576702834	18.57853467109116	0	0.8092298913104796	-0.06077507148825455	3.372313975551075	3.311538904062821	0.003950932057007772	10.00020676813813	9.268770815463112	16.68631839677651	0	0.9931262584363637	0.07076739316046528	7.34678018815293	7.417547581313395	0.01730574888303426	12.47824675546918
0.044	263.0153086653481	264.8605970049824	0	0.8334200343386551	-0.1777802349703161	2.023068574604674	1.845288339634358	0.004801013484142077	264.8605970049824	544.6625388350986	550.3252413233147	0	0.9205701473133271	-0.1851156552646252	5.847818143480731	5.662702488216106	0.009671710575511624	550.3252413233147	5.606220579031181	40.54515574141418	0	1.230045022144589	0.06993035000609629	34.86900481237691	34.938935162383	0.1153397435853565	40.54515574141419	5.530754120261848	50.95338770914882	0	1.262773121591769	0.1146210064934729	45.3080125823935	45.42263358888697	0.1498699082963344	50.95338770914882	2.453305368914563	6.40915455639603	0	1.070625352332159	0.002604349718573384	3.953244837762893	3.955849187481467	0.03219604838711883	6.40915455639603	4.352760109476599	19.73941904985609	0	1.161836020991365	0.001056461202182351	15.38560247917731	15.38665894037949	0.06682107583426722	19.66904807474787	133.3714743140873	159.5187901921406	0	1.169639278182222	-0.1097101153924662	26.25702599344574	26.14731587805327	0.07112736597256311	153.6423152836082	187.6700790324647	215.0392714253775	0	1.157591576485541	-0.08687841155309058	27.45607080446599	27.3691923929129	0.06458920235580874	197.1909999498925	16.59866841152683	27.66639080518391	0	0.9693161307489488	0.3900311972491878	10.6776911964079	11.06772239365708	0.01429898646799287	27.66639080518391	7.499335612590619	17.27780957686543	0	1.055025212099167	0.1656488861750024	9.612825078099807	9.778473964274809	0.02841499356824334	17.27780957686543	1.079879905260195	200.6813681116166	0	1.572895870843064	0.08957563862266978	199.5119125677338	199.6014882063564	1.791727815466145	200.6813681116166	5.698067244274351	47.81667585368591	0	1.262598081800608	0.2881327381218396	41.83047587128973	42.11860860941157	0.1496601470008486	44.3099695171102	3.535299850852288	300.5253608673611	0	1.484237920897927	-0.02006456552415857	297.0101255820329	296.9900610165088	0.8815260525173179	299.0891745609539	4.172219947667546	499.1403653468616	0	1.479623116639708	-0.7956029910654449	495.7637483902595	494.9681453991941	0.8495738099780833	454.9371604100332	0.2666154845396469	29.40255092652083	0	1.491706415439803	-0.02183864389737612	29.15777408587856	29.13593544198119	0.9358025606866569	29.40255092652083	5.626964115116562	85.31197579821962	0	1.308858352674071	-0.03245202442132519	79.71746370752439	79.68501168310306	0.216699608662563	78.84167975486307	6.003760958043013	72.38133078068081	0	1.285956669947955	0.007448234095985259	66.37012158854181	66.3775698226378	0.1804169212895594	66.68604932637035	0.9665472540735222	6.419221268240467	0	1.237062315129187	0.05755256078426825	5.395121453382677	5.452674014166945	0.1220016797804208	6.419221268240467	44.526069955345	44.66601235761065	0	0.7671820385678335	-0.007069964805278878	0.1470123670709371	0.1399424022656582	0.002813653358409983	44.66601235761065	566.0583762904478	569.8797840107939	0	0.8753938442369187	0.3934355593704459	3.427972160975586	3.821407720346031	0.006728982388268792	569.8797840107939	122.1522260131938	140.5153067919928	0	0.9934967396506399	0.6783793587485091	17.68470142005049	18.363080778799	0.01735720694127307	125.3608973075016	8.95513548613113	222.35669566793	0	1.374377768940636	0.2931363252190382	213.1084238565799	213.4015601817989	0.3660334501644794	207.1200803382492	6.242521802340036	1403.823471573843	0	1.59175717943245	0.6173379542825752	1396.96361181722	1397.580949771503	2.083550192361273	1371.034027973597	195.388655989167	258.6469312973993	0	1.095811830805608	0.4237030250087483	62.83457228322354	63.25827530823229	0.03938984476489317	244.0900134539035	5.062514981217872	14.20613953249047	0	1.089323463117214	0.05621225884900279	9.087412292423595	9.143624551272598	0.03739585727259979	14.20613953249047	240.680184356496	415.6371807089184	0	1.22091904860284	-0.0853408507851123	175.0423372032076	174.9569963524225	0.1072169436035201	397.3291856418901	434.760356343912	468.903561571931	0	0.976202507196044	-0.2709696304176741	34.41417485843667	34.14320522801899	0.0151105586186439	427.7558986543808	80.18997788954495	80.45658128669129	0	0.5986575341645626	0.0003658399922883896	0.2662375571540542	0.2666033971463426	0.0007081996526390191	23.04430135959637	159.7745358324198	160.1144870483165	0	0.6261822031065855	0.005315133647919544	0.3346360822487543	0.3399512158966738	0.000890141720583471	64.23822456139929	430.5427195591358	442.1889756976223	0	1.048078892226399	-0.01092824048200622	11.6571843789685	11.64625613848649	0.02687738387472017	370.0943417310156	11.72584507106376	19.87792954056328	0	0.9612471910753996	-0.09848448823725926	8.250568957736771	8.152084469499512	0.01340322313736558	15.671985513596	2.663672740843312	3.187343257734478	0	0.7955371045209134	0.005769040973982743	0.5179014759171832	0.5236705168911659	0.003537842526988663	2.659774759148356	2.169260892034716	2.883344395052321	0	0.8666525462344388	0.007528406444302397	0.7065550965733025	0.7140835030176049	0.006272442872173819	2.107956152093103	0.6777636892252066	1.409644719092859	0	1.018718228611337	-0.002993080639401413	0.7348741105070541	0.7318810298676527	0.02124454247263894	1.404476267675622	117.5073546036599	120.8100935866846	0	0.8328308517201995	0.09484509221552277	3.207893890809177	3.3027389830247	0.004778294233103329	96.61525906240425	15.23144725704139	18.53143835051961	0	0.8090788011745415	-0.06821777829101924	3.36820887176924	3.29999109347822	0.003946122603841019	9.97028845351949	9.185402715131946	16.61629373201291	0	0.9934466727247038	0.0652214049214019	7.365669611959563	7.430891016880964	0.01735024397021135	12.4290393144555
0.04600000000000001	269.4135049225769	271.2478994968104	0	0.8325826283865337	-0.1750806344490891	2.009475208682647	1.834394574233558	0.004768754600827019	271.2478994968104	544.6290379695525	550.2636007939317	0	0.9199586492494599	-0.1846279453922073	5.819190769771376	5.634562824379169	0.009624363741827584	550.2636007939317	5.601852846339285	40.66958657856701	0	1.230506771539402	0.06965073799894077	34.99808299422879	35.06773373222773	0.1157667085784031	40.66958657856701	5.520907410653389	51.21699677442022	0	1.263528002054856	0.1135761245482092	45.58251323921863	45.69608936376684	0.1507779019584014	51.21699677442022	2.455275415134679	6.412987631998726	0	1.070671131363652	0.003017939399520651	3.954694277464527	3.957712216864048	0.03220785292558866	6.412987631998726	4.353145706759229	19.74107182641279	0	1.161845600521948	0.001143963463683432	15.38678215618987	15.38792611965356	0.06682619927920369	19.67069612176017	132.0193118495792	158.0430906666138	0	1.16904664952774	-0.1090033392966758	26.13278215633131	26.02377881703463	0.07079080322267363	152.2149613295134	181.3710012190096	208.6513508728169	0	1.157184103029178	-0.08632380601574161	27.36667345982304	27.2803496538073	0.06437889902346608	191.3205262778525	16.59659067747737	27.75024956730182	0	0.9703343660158414	0.3884473751184394	10.76521151470601	11.15365888982445	0.01441618894407123	27.75024956730182	7.496012695185334	17.34967631321991	0	1.05600386854674	0.1652010004067609	9.688462617627813	9.853663618034574	0.0286385740642728	17.34967631321991	1.074536874352471	203.2629221026716	0	1.574506212134342	0.08954325737800187	202.0988419709412	202.1883852283192	1.814959878698461	203.2629221026716	5.683157423733349	48.4993067578139	0	1.264662633800585	0.2889052115397427	42.52724412254081	42.81614933408056	0.1521530289663472	44.95459951952489	3.539612414771001	300.2568382453338	0	1.484122532060584	-0.01884357303290887	296.7360694035957	296.7172258305628	0.8807126537799101	298.8217115180987	4.247274774560314	488.6683829899358	0	1.47693012504999	-0.7757911796544955	485.19689939503	484.4211082153755	0.8314657530870954	445.2268984600493	0.2691214324403874	29.08460625595911	0	1.490322635086567	-0.02127525551936235	28.83676007903809	28.81548482351872	0.9254997944764237	29.08460625595911	5.636587107019939	85.21470533239005	0	1.308687454051375	-0.03041581836951643	79.60853404373964	79.57811822537012	0.2164035002013041	78.75002919617843	6.008567857195951	72.41088064377108	0	1.286000767353995	0.008769115696434258	66.39354367087869	66.40231278657512	0.1804805906016574	66.71368149949302	0.9617924787268002	6.526874081815945	0	1.239652348911914	0.05697741521467684	5.508104187874467	5.565081603089144	0.1245565960160027	6.526874081815945	44.55092750766887	44.69070441463414	0	0.7669143172918759	-0.00691752828481589	0.1466944352500878	0.1397769069652719	0.002807568496617054	44.69070441463414	566.0447587978346	569.9056924830605	0	0.8769323313059804	0.3903176885534307	3.470615996672568	3.860933685225998	0.006812690658318323	569.9056924830605	111.3802769286619	129.9286990480942	0	0.994824594694112	0.6745264394736222	17.87389567995876	18.54842211943239	0.01754289760368967	115.9556775807868	8.930821824615846	224.0484661422121	0	1.375381386869839	0.291154822179119	214.8264894954171	215.1176443175962	0.3689843869787644	208.7191450124358	6.208993747874542	1424.555968416206	0	1.593601456599191	0.6191539059332913	1417.727820762398	1418.346974668332	2.114519697347646	1391.360159942304	197.0064405865516	260.5217942357971	0	1.09633793510965	0.4155589801097678	63.0997946691357	63.51535364924546	0.03955610783042602	245.8738451233052	5.057618429918165	14.23382570286313	0	1.089782488960419	0.05533556866938372	9.120871704275578	9.176207272944961	0.03753354700756264	14.23382570286313	242.9758519698246	417.7794333882718	0	1.220811465057058	-0.08812445068527965	174.8917058691324	174.8035814184472	0.1071246788891173	399.37375804568	436.3371454348042	470.4155520715923	0	0.975964902899096	-0.270283082655798	34.34868971944388	34.07840663678808	0.01508180543669283	429.1141378477014	81.37592657840172	81.64284717682685	0	0.5986603028495534	0.0006768907671919475	0.266243707657931	0.266920598425123	0.0007082160131583826	23.38528066869047	160.510222352242	160.8510317267427	0	0.6262125283604658	0.006089323062311323	0.3347200514384103	0.3408093745007216	0.000890365081072436	64.55001532096773	430.0741969131653	441.7134204223096	0	1.048024066570192	-0.01284330057048109	11.65206680971482	11.63922350914434	0.02686558455261414	369.6880520178235	11.72450953566577	19.85540806503444	0	0.9609271596467873	-0.09852601329489791	8.229424542663558	8.130898529368661	0.0133688735894996	15.651054615216	2.664618862833274	3.188804264389818	0	0.7956171878964515	0.005949161780237369	0.5182362397763066	0.524185401556544	0.003540129336106571	2.661110723796664	2.171057188328788	2.886271042711534	0	0.8667893578832278	0.007881260574804672	0.7073325938079414	0.7152138543827461	0.006279345103876906	2.110385806033511	0.6778203889880278	1.408696742336481	0	1.018545512216889	-0.002981606302935649	0.7338579596513894	0.7308763533484538	0.02121516647516792	1.403530011629322	117.2861439291038	120.5987300093221	0	0.8331170645333991	0.09729181585296144	3.215294264365403	3.312586080218364	0.00478931740390952	96.46489340913386	15.19569770692607	18.48368496618343	0	0.8089102662897555	-0.07564838720023009	3.363635646457587	3.287987259257357	0.003940764709345216	9.939508475670936	9.109210029061268	16.55191586859982	0	0.9937408707439759	0.0596496439884568	7.383056195550098	7.442705839538554	0.01739119903376924	12.3837693939482
0.04800000000000001	275.4028155908434	277.2266971929671	0	0.8317582310631642	-0.172300066013668	1.996181668137421	1.823881602123753	0.004737207243406331	277.2266971929671	544.5864103157918	550.1930111701877	0	0.9193487093553082	-0.1841746573565031	5.790775511752356	5.606600854395853	0.009577367726434248	550.1930111701877	5.597175633214149	40.79351221199006	0	1.230966409267666	0.06929128004944823	35.12704529872646	35.19633657877591	0.1161932902721731	40.79351221199006	5.510779883499323	51.4792506040968	0	1.26427567038955	0.1124404512799855	45.85603026931749	45.96847072059748	0.1516826419785879	51.4792506040968	2.457269553355941	6.417066872956473	0	1.070723701945232	0.00343791581596063	3.956359403784571	3.959797319600532	0.03222141406075	6.417066872956473	4.353386926675888	19.7426226991245	0	1.161855797044707	0.001197860044534888	15.38803791240407	15.38923577244861	0.06683165314305672	19.67224270325123	131.0620828552037	156.9636962230455	0	1.168457813867208	-0.1083021734490358	26.00991554129083	25.90161336784179	0.070457971214358	151.1694242695652	175.3316963639007	202.5241539034959	0	1.156779378091237	-0.08570959170263315	27.27816713129785	27.19245753959521	0.06417069176746083	185.6899547102907	16.59394642553718	27.83382613353076	0	0.971348942962635	0.3867503367086919	10.85312937128489	11.23987970799358	0.01453392378191139	27.83382613353077	7.492495519439706	17.42168398647321	0	1.056979695147289	0.1647150916195179	9.764473375413985	9.929188467033503	0.02886325777338678	17.42168398647321	1.069136310113819	205.8759349253592	0	1.576115347397029	0.08946013478980161	204.7173384804556	204.8067986152454	1.838475432082799	205.8759349253592	5.667914693470566	49.19497408801502	0	1.26673247949766	0.2896119356131324	43.23744745893133	43.52705939454446	0.1546939786808985	45.61162400113432	3.543357474522546	300.0036776523396	0	1.484013833006834	-0.01781303538560237	296.4781332132026	296.460320177817	0.879947099167006	298.5695503761992	4.323977037664835	478.6849223928988	0	1.474305866028904	-0.7555075344995891	475.1164528897336	474.360945355234	0.8141912279295129	435.9718914229187	0.2716461802858842	28.77855837281705	0	1.488975372853979	-0.02070124321933853	28.5276134357505	28.50691219253116	0.9155779047065076	28.77855837281705	5.646091314423479	85.12450632411343	0	1.308527627171688	-0.02838110617569385	79.50679611586565	79.47841500968995	0.2161269413629883	78.66503056895027	6.013167180332213	72.44396710334328	0	1.286051958388895	0.0100560643003362	66.42074385871074	66.43079992301107	0.1805545301098232	66.74463787990355	0.9569585866046977	6.635574502283304	0	1.242215602560525	0.05636847244126265	5.622247443237343	5.678615915678606	0.1271377554968788	6.635574502283304	44.5770478679583	44.71667188794921	0	0.7666525260047	-0.006760183369341183	0.1463842033602589	0.1396240199909177	0.002801631002948364	44.71667188794921	566.017816284418	569.9184372499644	0	0.8784585347661682	0.3871798365050533	3.513441129041367	3.900620965546421	0.006896754807019846	569.9184372499644	101.6290758831474	120.3637513713813	0	0.9961448729135302	0.6706619108389927	18.06401357739488	18.73467548823388	0.01772949479923503	107.4557301402285	8.906210878062112	225.7413864909199	0	1.37637793475699	0.2890199736292444	216.5461556392285	216.8351756128578	0.3719380728085369	210.3194136727569	6.175067283817228	1445.65387161603	0	1.595450725940129	0.6206798578199038	1438.858124474393	1439.478804332212	2.146035227166284	1412.045404954834	198.3234358089445	262.0918008128244	0	1.096853814695744	0.4074162851435454	63.36094871873635	63.76836500387989	0.03971982053029331	247.3698482241508	5.052705997404817	14.26108327692527	0	1.090234267991285	0.05445420588453981	9.153923073635909	9.208377279520448	0.03766955759577963	14.26108327692527	245.8527813888013	420.4986203726169	0	1.220700801491966	-0.09105831762758623	174.7368973014432	174.6458389838157	0.1070298555353134	401.9697121769522	437.6797100907438	471.6935710580394	0	0.9757278808418144	-0.2696279834627306	34.28348895075831	34.01386096729558	0.01505317711591348	430.2588580872099	82.82300356414427	83.09025606193465	0	0.5986647558000617	0.0009988978259537888	0.2662535999644264	0.2672524977903802	0.0007082423269816416	23.80184824535594	161.6727774429206	162.014480485822	0	0.6262470366082689	0.006887414978513875	0.3348156279229254	0.3417030429014393	0.0008906193173036334	65.03557140177925	429.5997161117805	441.2310556413672	0	1.04796035079442	-0.01478270337313109	11.64612223295987	11.63133952958674	0.02685187844089614	369.2747398270094	11.72299749589323	19.83271794658142	0	0.9606069373853725	-0.09860118273461781	8.208321633422814	8.109720450688197	0.01333459146873313	15.62999230419491	2.665521068756425	3.190220468170229	0	0.7956996521220197	0.006118219164470997	0.5185811802493326	0.5246993994138036	0.00354248566280479	2.66241283632139	2.172855932822524	2.889235514367926	0	0.8669324221422653	0.008233046368335481	0.708146535177066	0.7163795815454015	0.00628657086838401	2.112856787594488	0.6778765970031078	1.407753474185868	0	1.018373454763827	-0.002970203456158958	0.7328470806389197	0.7298768771827607	0.02118594288189111	1.402588455076836	117.5873538522408	120.9099572250603	0	0.8334105141626938	0.09970400516019599	3.222899367659352	3.322603372819548	0.004800645528357696	96.73300424782354	15.15996160805344	18.43553937244439	0	0.8087243684623776	-0.08302065650410309	3.358598420895051	3.275577764390948	0.003934863201923993	9.908014505199205	9.040037448241272	16.49304294341759	0	0.9940087951089697	0.0540798009301194	7.398925694246198	7.453005495176317	0.01742858051957676	12.34233713515756
0.05	281.016206115281	282.8299467592968	0	0.8309472036910605	-0.1694483497439726	1.983188993759781	1.813740644015808	0.004706373881816347	282.8299467592968	544.53369479489	550.1125003303463	0	0.9187402073874993	-0.1837595337874165	5.762565069243705	5.578805535456289	0.009530710455558793	550.1125003303463	5.592177783848221	40.91676024383188	0	1.231423394229402	0.06884818135983466	35.25573427862383	35.32458245998366	0.1166189678624425	40.91676024383187	5.500372988135204	51.73988917747237	0	1.26501552247308	0.1112130559619852	46.12830313337518	46.23951618933717	0.1525832665445783	51.73988917747237	2.459277151424001	6.421382503003386	0	1.070783150736196	0.003862116405258875	3.958243235174127	3.962105351579386	0.0322367563754966	6.421382503003386	4.35345076165491	19.74399658059689	0	1.161866301288516	0.001214145710477031	15.3893316732315	15.39054581894198	0.06683727206441374	19.67361296195442	130.4748200416609	156.2556127277512	0	1.167872730065141	-0.1076110275674606	25.88840371365773	25.78079268609027	0.07012880917459723	150.4815876620685	169.5503540637309	196.6559286688932	0	1.156377688745337	-0.08503292281698333	27.19060752797923	27.10557460516225	0.06396471164098111	180.2976340059345	16.59074306238414	27.91710142391962	0	0.9723595546803622	0.3849424425764822	10.941415918959	11.32635836153548	0.01465215235092288	27.91710142391962	7.488793644485877	17.49382627109576	0	1.057952469423448	0.1641933384589362	9.840839288150947	10.00503262660988	0.02908899130142085	17.49382627109576	1.063677366495323	208.5191807419232	0	1.577722324386418	0.08932287975135257	207.3661804956765	207.4555033754279	1.862263504967097	208.5191807419232	5.652340083445639	49.90379353944066	0	1.268807140584358	0.2902508465572382	43.96120260943778	44.25145345599502	0.1572834137748406	46.28115572471396	3.546510895813624	299.7630230708563	0	1.483910652064743	-0.0169864098110872	296.2334985848537	296.2165121750426	0.8792210235902396	298.3298464472862	4.402161274020635	469.174165172108	0	1.471751818470194	-0.7348339684313989	465.5068378665188	464.7720038980873	0.79772355098822	427.1572001890807	0.274181688173495	28.48422442205736	0	1.487665225505229	-0.02011929002094211	28.23016202390481	28.21004273388387	0.9060313668924338	28.48422442205736	5.655428061750586	85.04126386491576	0	1.308378830192599	-0.02636033307503419	79.41219613624021	79.38583580316518	0.2158697859341662	78.58657661950043	6.017521069351525	72.48043395462848	0	1.286110030861617	0.01129892038812954	66.45161396488882	66.46291288527695	0.1806384457240066	66.77877272310795	0.9520514421291648	6.745235306483327	0	1.244750574081638	0.05572696878626581	5.737456895567897	5.793183864354162	0.1297430252451802	6.745235306483327	44.60434884390011	44.74383236692335	0	0.7663968454269973	-0.006598316363133659	0.1460818393863693	0.1394835230232357	0.002795844092448609	44.74383236692335	565.9795772882371	569.9200505904722	0	0.8799723990410951	0.3840335731821155	3.556439729052906	3.940473302235022	0.006981159466279248	569.9200505904722	92.82846478526076	111.7503042475929	0	0.9974575648352424	0.6667990979866339	18.25504036434548	18.92183946233211	0.01791698405300714	99.79941485508603	8.881313943524777	227.4343654662458	0	1.37736688565317	0.2867319249151999	218.2663195978058	218.553051522721	0.3748926136812636	211.9198539546802	6.140728885143337	1467.113650994219	0	1.597304076488266	0.6218852822742583	1460.351036826802	1460.972922109076	2.178091582312152	1433.08633150016	199.3731472286776	263.3904621305375	0	1.097359503641095	0.3993227482986797	63.61799215356124	64.01731490185992	0.03988095636089863	248.6096002632202	5.047803538514855	14.28793696218741	0	1.090678783394981	0.05357357645488519	9.186559847217667	9.240133423672553	0.0378038620696417	14.28793696218741	249.3010887678249	423.7846528056277	0	1.220586901500644	-0.09414028079455267	174.5777043185973	174.4835640378028	0.1069323466392568	405.1073828243363	438.6908863281222	472.6404401018128	0	0.9754914104474914	-0.2690092458747846	34.21856301956527	33.94955377369048	0.01502466947064236	431.101450718989	84.50442577651289	84.77202420377202	0	0.5986709492716116	0.001331067804704311	0.2662673594544351	0.2675984272591395	0.0007082789276256258	24.28641389822915	163.2342560299485	163.5768869994542	0	0.6262858508124562	0.007707807482655555	0.3349231620230031	0.3426309695056586	0.0008909053611403329	65.68393111473189	429.1215638436043	440.7441701533456	0	1.047887654021156	-0.01673713405024314	11.63934344379154	11.6226063097413	0.02683624892756258	368.8563109634761	11.72129821462742	19.80983875727375	0	0.9602864111292539	-0.09871221668345981	8.187252759329791	8.088540542646331	0.01330036463878135	15.6087814486219	2.666377121564163	3.191588499937576	0	0.795784341966506	0.006275711149470987	0.5189356672239426	0.5252113783734136	0.00354490720271606	2.663678054310895	2.174655392215908	2.892235646871685	0	0.8670817158204424	0.008583342939034526	0.7089969117167415	0.717580254655776	0.006294120086117801	2.11536749239454	0.6779320955604368	1.406814599105522	0	1.018202050814022	-0.002958920138026661	0.7318414236831116	0.7288825035450849	0.0211568702535251	1.401651283565887	118.4330592017933	121.7658425302329	0	0.8337110884300601	0.1020756825649702	3.230707645874539	3.332783328439509	0.004812276290482651	97.43749278065116	15.12445203634567	18.38726700904449	0	0.8085212966281786	-0.09028941759309819	3.353104390291919	3.262814972698821	0.003928426511334249	9.87595732888561	9.039722162773019	16.50153346936093	0	0.9942505173096541	0.04853888420554289	7.413272422382369	7.461811306587912	0.01746237503473295	12.35104920724442
0.052	286.281773054462	288.0857343378557	0	0.8301498589484109	-0.166536146970975	1.970497430364708	1.803961283393734	0.004676255097035909	288.0857343378557	544.4700428720648	550.0212087378001	0	0.9181330114314905	-0.1833858632392854	5.734551728974536	5.551165865735251	0.009484379172217026	550.0212087378001	5.586850642386578	41.0391525894705	0	1.231877162184953	0.06831824855277462	35.38398369853115	35.45230194708392	0.1170431914755532	41.0391525894705	5.489690781300537	51.99864915555094	0	1.265746950470006	0.1098937483898039	46.3990646258606	46.5089583742504	0.1534788917935378	51.99864915555094	2.461286790793698	6.425922661791058	0	1.070849527729899	0.004288202529467826	3.960347668467893	3.96463587099736	0.03225389531804484	6.425922661791058	4.35341817585521	19.74522800842021	0	1.161876769044647	0.001188784372106098	15.39062104819289	15.391809832565	0.06684287193755428	19.6748412705337	130.2307047796482	155.8919903991759	0	1.167291333693734	-0.106934162694872	25.76821978222262	25.66128561952775	0.06980324425809295	150.1255520131526	164.0062838764549	191.0260457825391	0	1.155979335932071	-0.08429074514252624	27.10405265122678	27.01976190608426	0.06376109508968139	175.1246071903117	16.58699300098032	28.00006213505094	0	0.9733658998276822	0.3830272525781921	11.03004188149242	11.41306913407061	0.01477083544595419	28.00006213505094	7.484918751192426	17.56610006124641	0	1.058921983553691	0.1636384293294224	9.917542880724564	10.08118131005399	0.02931572299287813	17.56610006124641	1.058159997463206	211.1912619172943	0	1.579326134294231	0.08912851732720771	210.0439734025039	210.1331019198311	1.886311572941944	211.1912619172943	5.63643693929755	50.62587477317849	0	1.27088612666143	0.2908206242758334	44.6986172096051	44.98943783388093	0.1599217193442344	46.96330174097197	3.54905597297505	299.531868342871	0	1.483811745186121	-0.01637456840617446	295.9991869383021	295.982812369896	0.8785255866234403	298.0996054964232	4.481629788711071	460.1199414468828	0	1.469269168000616	-0.7138596136970571	456.3521712718688	455.6383116581717	0.7820355040038458	418.7675777169484	0.2767193634045653	28.20138898913851	0	1.48639261220139	-0.01953224287278291	27.94420186860672	27.92466962573394	0.8968536345732885	28.20138898913851	5.664548830028564	84.9648217826535	0	1.308240953061965	-0.02436612613411992	79.32463907875906	79.30027295262494	0.2156317756010549	78.51452131835073	6.021593381550987	72.52009834333786	0	1.286174718000159	0.01248778414181912	66.48601717764505	66.49850496178688	0.1807319655425543	66.81591523390179	0.9470777566253475	6.855766656002429	0	1.247255825840977	0.0550545124572217	5.85363438691986	5.908688899377082	0.132370185582549	6.855766656002429	44.63273189521745	44.77208700104661	0	0.7661474401052631	-0.006432385892911456	0.1457874917220755	0.1393551058291641	0.002790210605207493	44.77208700104661	565.9319990939899	569.9124939446205	0	0.8814739127958883	0.3808898084923009	3.599605042138288	3.980494850630589	0.007065891377127959	569.9124939446205	84.9089449369944	104.0188590607036	0	0.9987626855167689	0.6629495706716708	18.44696455303754	19.10991412370921	0.01810535408996955	92.92557993074062	8.856146306190512	229.1262919792617	0	1.378347715674899	0.2842923127499066	219.9858533603212	220.2701456730711	0.3778460721339028	213.5194143975576	6.105969386171321	1488.930244228418	0	1.599160508519385	0.6227412158455278	1482.201533626401	1482.824274842246	2.210681269276704	1454.478004815577	200.034563722112	264.296798780858	0	1.097855086453225	0.391325529207205	63.87090952953879	64.26223505874599	0.04003950564063583	249.4788603440244	5.042935017716026	14.31441299214269	0	1.091116063179969	0.0526991587240228	9.21877881570264	9.271477974426663	0.03793644722239623	14.31441299214269	253.2685955783849	427.5851542727776	0	1.22046961228635	-0.09736719915651632	174.4139258935492	174.3165586943927	0.1068320290678485	408.7366807839207	439.2663937249602	473.1518639099482	0	0.9752554570633939	-0.2684311614809222	34.15390134646902	33.8854701849881	0.01499627785568371	431.5468328563534	86.3946801440519	86.66263766903425	0	0.5986789348170093	0.001672423739129092	0.2662851012432213	0.2679575249823504	0.0007083261213002895	24.83176087714771	165.1614610362957	165.5050527782118	0	0.626329085046439	0.008548760857297034	0.335042981058833	0.34359174191613	0.0008912240832637679	66.48204027867631	428.6421074531315	440.2551379747494	0	1.047805929034369	-0.01869698075485191	11.63172750237273	11.61303052161788	0.02681868923437886	368.4347489190406	11.71940112731092	19.78675022513291	0	0.9599654610468505	-0.09886099122503116	8.166210089047015	8.067349097821984	0.01326618037747152	15.58740498649307	2.667184991198066	3.192905315915061	0	0.7958710962997085	0.006421280060444488	0.5192990446565502	0.5257203247169947	0.003547389474333746	2.664903597339164	2.176454054892543	2.895269594094727	0	0.8672372093529865	0.008931856133740939	0.7098836830684426	0.7188155392021836	0.00630199239879547	2.117916533235661	0.6779866453692112	1.405879764819687	0	1.018031292089983	-0.002947803203777221	0.7308409226542532	0.727893119450476	0.02112794667832004	1.400718146011644	119.7839396025254	123.127058403182	0	0.8340186585275717	0.1044016797441663	3.238717120912388	3.343118800656554	0.004824206743822515	98.54714644353339	15.08937655832593	18.33912922494601	0	0.8083013438504372	-0.09741104622167113	3.34716371284175	3.249752666620079	0.003921466538701695	9.843488157235157	9.340987646564333	16.81013968505074	0	0.9944662338999655	0.04305292857337936	7.426099109913024	7.469152038486404	0.0174925890097971	12.5841765222488
0.05400000000000001	291.2254167661252	293.019948274156	0	0.829366457069783	-0.1635748887683829	1.958106396799228	1.794531508030845	0.004646849509910937	293.019948274156	544.3947382166525	549.918409264901	0	0.9175269795556052	-0.1830564030034217	5.706727451251911	5.52367104824849	0.009438360579555096	549.918409264901	5.581188105456499	41.16050661033514	0	1.232327129831554	0.06769891370873504	35.51161959116991	35.57931850487864	0.1174653856622946	41.16050661033514	5.478739881377074	52.2552657007026	0	1.266469347731663	0.1084830767455785	46.66804274257995	46.77652581932553	0.1543686179896084	52.25526570070259	2.463286303261432	6.430673356373749	0	1.070922843435165	0.004713665466260009	3.962673387646057	3.967387053112317	0.03227283645887167	6.430673356373749	4.464832579139399	19.85780960384717	0	1.161886820960918	0.001117721359561746	15.3918593033482	15.39297702470776	0.06684824979271121	19.78702276809475	130.3053174057049	155.8483744507207	0	1.166713537966235	-0.10627564968344	25.64933269469917	25.54305704501573	0.06948119234765179	150.0777283327687	158.6859577665687	185.621040983255	0	1.155584635495187	-0.08347977591940917	27.01856299260566	26.93508321668625	0.06355998441731561	170.1584905098756	16.58271355681715	28.08270089910203	0	0.9743676858701626	0.3810094889201593	11.11897785336471	11.49998734228487	0.01488993368872295	28.08270089910203	7.480884525550032	17.63850560458371	0	1.059888047366491	0.1630535343278784	9.9945675447058	10.15762107903368	0.02954340375413625	17.63850560458371	1.052584923183749	213.8906138776366	0	1.580925719541631	0.08887450182172739	212.7491544526311	212.8380289544528	1.910605601659348	213.8906138776366	5.62021075564121	51.36132237809987	0	1.272968940458621	0.2913206638876429	45.44979095857101	45.74111162245866	0.1626092520904391	47.65816429705063	3.550983763768659	299.3070953095247	0	1.483715812030509	-0.01598558749717573	295.7720971332532	295.756111545756	0.8778515840822158	297.8757217294099	4.562151598728594	451.5057297606161	0	1.466858783070694	-0.6926803784113197	447.6362585402989	446.9435781618876	0.7670993348893437	410.7874693932526	0.2792501275920583	27.92980399658358	0	1.485157764598589	-0.01894309540072543	27.66949696439224	27.65055386899152	0.8880371332848176	27.92980399658358	5.673405615650268	84.8949828127226	0	1.308113816795007	-0.02241120832222024	79.24398840539456	79.22157719707234	0.2154125392061217	78.44868001434678	6.025349972135231	72.56275186786688	0	1.286245700110984	0.01361309446854726	66.52378880126309	66.53740189573165	0.1808346418656071	66.85587059306317	0.9420450519751937	6.967077024646989	0	1.249730001141999	0.054353073186145	5.970678899485651	6.025031972671796	0.1350169521596302	6.967077024646988	44.66208239502607	44.80132075994688	0	0.7659044556725537	-0.006262921313909798	0.1455012862347282	0.1392383649208184	0.002784732950186255	44.80132075994688	565.8769215332181	569.8976114609202	0	0.8829631058070442	0.3777585542106278	3.642931373491448	4.020689927702076	0.007150939360872592	569.8976114609202	77.80179632994097	97.10069659663768	0	1.000060270647876	0.6591227445214995	18.63977752217521	19.29890026669671	0.01829459644848002	86.77367087187531	8.830727061632016	230.8160441628684	0	1.37931990908443	0.2817042398196624	221.7036128614167	221.9853171012363	0.3807964831282702	215.1170330151784	6.070783780738407	1511.097011799983	0	1.60101893833057	0.6232203218916723	1504.403007697353	1505.026228019245	2.243794433556669	1476.213942392391	200.1764844004343	264.6796773445526	0	1.098340715629478	0.3834711803138796	64.11972176380441	64.50319294411828	0.04019548148207473	249.8537814020665	5.038126487491311	14.3405431525294	0	1.091546180584968	0.05183646216615505	9.250580202871935	9.302416665038091	0.03806731397493097	14.3405431525294	257.5821394546696	431.7267731742364	0	1.220348785739657	-0.10073496627303	174.2453686858398	174.1446337195668	0.1067287843961782	412.6918764679767	439.4691627996028	473.2907579301603	0	0.9750199825414453	-0.2678973434300271	34.08949247398763	33.8215951305576	0.01496799724029211	431.6524398968613	88.46400691347925	88.73233563830649	0	0.598688758283534	0.00202179686143446	0.2663069279658109	0.2683287248272453	0.0007083841810177894	25.42946256571438	167.4130493620753	167.7576331491192	0	0.6263768437666973	0.009408399637910967	0.3351753874059695	0.3445837870438805	0.0008915762880017156	67.41358172684708	428.1637828392835	439.7664062957722	0	1.047715173523607	-0.02065238401624492	11.62327584050503	11.60262345648879	0.02679920266257793	368.0121048672735	11.71729899303834	19.76343549101526	0	0.9596439618044772	-0.09904901419792411	8.145185512174846	8.046136497976923	0.01323202550928851	15.56584850249949	2.667943673480084	3.194169028806655	0	0.7959597501047292	0.006554716517014235	0.5196706388095572	0.5262253553265714	0.003549927875281456	2.666087643703675	2.178251309866959	2.898336524827583	0	0.8673988691214288	0.009278424496347935	0.7108067904642765	0.7200852149606245	0.006310187284705048	2.120503255700649	0.6780400646775004	1.404948665305417	0	1.017861166884209	-0.002936891108191919	0.7298454917361085	0.7269086006279165	0.02109916967540656	1.399788737379215	121.5396165612013	124.8932196955991	0	0.8343330815173784	0.1066776845358604	3.246925449861927	3.353603134397787	0.004836433398511865	99.98185737544532	15.05493683560764	18.29138230376509	0	0.808064903136144	-0.1043438939381084	3.340789362095565	3.236445468157456	0.003913998483565577	9.810757899386415	10.05057879939866	17.52564217434341	0	0.9946562612073103	0.03764673072100476	7.437416644223744	7.475063374944749	0.0175192480906108	13.12177197980831
0.056	295.8693927381346	297.6548304991509	0	0.828597202340167	-0.160576699957188	1.94601446097345	1.785437761016262	0.004618153721899756	297.6548304991509	544.3072131901722	549.8035238388119	0	0.9169219616615665	-0.182773314581513	5.679083963221115	5.496310648639602	0.009392640995092721	549.8035238388119	5.575186648655678	41.28063628039921	0	1.232772698993652	0.06698825137813244	35.63846138036539	35.70544963174353	0.1178849531125397	41.28063628039921	5.467529401840664	52.50947433395399	0	1.267182113659749	0.1069823184276549	46.93496261368567	47.04194493211332	0.1552515359179182	52.509474333954	2.465262818092942	6.435618427397512	0	1.071003066161844	0.005135834699985342	3.965219774604584	3.97035560930457	0.03229357476400925	6.435618427397512	5.011888249662454	20.40588049121974	0	1.161896042424769	0.0009968955707754441	15.39299534598651	15.39399224155728	0.0668531837295777	20.33314111208446	130.6760601222614	156.1021283514251	0	1.166139234850473	-0.1056393321571563	25.53170756132084	25.42606822916368	0.06916255893077279	150.316282276075	153.595910226538	180.4475154852811	0	1.155193919291823	-0.08259648780399126	26.9342017465471	26.85160525874311	0.06336152828601155	165.4052962699658	16.57792681865908	28.1650164186584	0	0.9753646322375258	0.3788949929418874	11.20819460705744	11.58708959999933	0.01500940793931747	28.1650164186584	7.476706535738877	17.71104662784462	0	1.060850491180336	0.1624422756865512	10.0718978164192	10.23434009210575	0.02977198787540281	17.71104662784462	1.046953592379077	216.6155111971044	0	1.582519981749775	0.08855872662990075	215.4799988780954	215.5685576047253	1.935130101744794	216.6155111971044	5.603669012455283	52.11023692067104	0	1.275055082853096	0.291751046802439	46.21481686141332	46.50656790821576	0.1653463447649553	48.36584182856007	3.552293321929981	299.0855141540277	0	1.483621513017621	-0.01582457614939189	295.5490454082471	295.5332208320978	0.8771895665625555	297.6550179751824	4.643461926881129	443.31465781392	0	1.464521192445812	-0.671398440575019	439.3425943276139	438.6711958870389	0.752886758986551	403.2010140423777	0.2817644890958172	27.66918871496689	0	1.483960717928643	-0.0183549694682407	27.40577919533932	27.38742422587108	0.8795732579954545	27.66918871496689	5.681951277029921	84.83150895816092	0	1.307997173152075	-0.0205083129101831	79.17006599404118	79.149557681131	0.2152115925519426	78.38882976611869	6.028758948455302	72.60816182237319	0	1.286322606595839	0.01466570302672204	66.56473717089116	66.57940287391789	0.1809459536818777	66.89842111684007	0.9369616201617775	7.079074213901055	0	1.252171840331101	0.05362496881769289	6.088487624921584	6.142112593739277	0.137681000137079	7.079074213901055	44.69227019035366	44.83140299331311	0	0.7656680161765054	-0.006090520472396742	0.145223323431847	0.1391328029594503	0.002779413050987148	44.83140299331311	565.8160220923354	569.8770848478881	0	0.884440045070005	0.3746487103368288	3.686414045215873	4.061062755552702	0.007236294234975555	569.8770848478881	71.44066994302612	90.92946846967941	0	1.001350372020964	0.6553255322179969	18.83347299443528	19.48879852665328	0.01848470496746208	81.28515636619838	8.805078916736901	232.5024987138599	0	1.380282963277833	0.27897223861189	223.4184475585111	223.697419797123	0.3837418705009518	216.711646134429	6.035171011656386	1533.605695157118	0	1.602878203170259	0.623296948638665	1526.947227196823	1527.570524145462	2.277418797482407	1498.28607262849	199.6877500276322	264.4280349027898	0	1.098816598213704	0.375805008876793	64.36447986628085	64.74028487515764	0.04034891586240345	249.6294415950604	5.033402117668351	14.3663608364639	0	1.091969254192236	0.05099098754583018	9.281967731249718	9.332958718795549	0.03819647764590624	14.3663608364639	262.0633414021172	436.0309514237314	0	1.220224279505259	-0.1042385288885228	174.0718485505027	173.9676100216142	0.1066224998317592	416.8022689685945	439.3846610174132	473.1425745715592	0	0.9747849458534821	-0.2674106884502077	34.02532424259618	33.75791355414597	0.01493982228546946	431.4962488646888	90.68845191317351	90.95716266210736	0	0.5987004587778176	0.002377821446315034	0.2663329274875355	0.2687107489338506	0.0007084533405024651	26.07275980558824	169.9576396417529	170.3032450155315	0	0.6264292210984954	0.01028471720475801	0.3353206565738653	0.3456053737786233	0.0008919627082173407	68.46624343166249	427.6890825073695	439.2804835651026	0	1.047615431123465	-0.02259328646693498	11.61399434420004	11.59140105773311	0.02677780278324076	367.5904877351586	11.71498507438754	19.7398783876981	0	0.9593217837878592	-0.09927740992473395	8.124170723235299	8.024893313310566	0.0131978865418083	15.54409809502177	2.668652440051586	3.195378168030083	0	0.7960501365174977	0.00667596133713251	0.5200497666413654	0.5267257279784979	0.003552517739626138	2.667228716176915	2.180046856280193	2.901436049939152	0	0.867566659842834	0.009623023470226703	0.7117661701887324	0.7213891936589591	0.006318704178212089	2.123127324584437	0.6780921564614084	1.404020976064802	0	1.017691662572386	-0.002926220629705939	0.7288550402330999	0.7259288196033939	0.02107053662285796	1.398862734218933	123.6492313086386	127.0134615720242	0	0.8346542029286684	0.1089002767468019	3.255329986638842	3.364230263385644	0.004848952313095697	101.7011090548942	15.02132457454824	18.24427283900094	0	0.8078124623860072	-0.111048687669549	3.333996952122243	3.222948264452694	0.003906040639040276	9.777914467898265	11.06019184927483	18.53977917859505	0	0.994821028992832	0.03234360621944701	7.44724372310078	7.479587329320227	0.01754239632084831	13.88287698094186
0.058	300.2342787328575	302.010943736082	0	0.8278422400268842	-0.1575543185683112	1.934219321792729	1.776665003224418	0.004590162272195664	302.010943736082	544.2070612543998	549.676135998536	0	0.9163178015566675	-0.1825381154903518	5.651612859626516	5.469074744136164	0.009347206517371648	549.676135998536	5.568845323050061	41.39935337791636	0	1.233213260910204	0.06618498743498913	35.76432306743131	35.8305080548663	0.1183012785795703	41.39935337791636	5.456070860722484	52.76101279870472	0	1.267884658467161	0.1053934628510876	47.19954847513115	47.30494193798224	0.1561267334057628	52.76101279870472	2.467202821776737	6.440739534993292	0	1.07109011948402	0.005551889042275848	3.967984824174279	3.973536713216555	0.03231609390294248	6.440739534993292	6.076419313989008	21.47121529154519	0	1.161903983567752	0.0008222515075410173	15.39397372604865	15.39479597755619	0.0668574329234858	21.39467943789424	131.3255508945483	156.6358281097944	0	1.165568296390631	-0.105028796254492	25.41530601150059	25.3102772152461	0.06884724006579909	150.8244021092119	148.7795679135851	175.5489658512236	0	1.154807536371525	-0.0816370990272782	26.8510350366658	26.76939793763852	0.06316588224867264	160.9048529311795	16.57265949843378	28.24701357907083	0	0.9763564733554452	0.3766906769880262	11.29766340364903	11.67435408063705	0.01512921971212854	28.24701357907083	7.472402106558828	17.7837304547274	0	1.061809168446509	0.1618086976623113	10.14951965050626	10.31132834816857	0.03000143383935404	17.7837304547274	1.041268140859783	219.3640749696953	0	1.584107789865128	0.08817953049669744	218.2346272983389	218.3228068288356	1.959868195316767	219.3640749696953	5.58682102150591	52.87271609221172	0	1.27714405767728	0.2921125138385189	46.99378255686729	47.28589507070581	0.1681333109197027	49.08643004405207	3.552991808417366	298.8639060634019	0	1.483527487387397	-0.01589355281652003	295.3268078078011	295.3109142549845	0.8765299653645888	297.4342881780556	4.725262400042727	435.5295057931999	0	1.462256564854862	-0.6501216679080896	431.4543650610653	430.8042433931572	0.7393689634363065	395.9920472288433	0.284252628305829	27.41922996981354	0	1.482801303497108	-0.01777109540407828	27.15274843691179	27.13497734150771	0.8714523763749453	27.41922996981354	5.690139865561457	84.77412211811061	0	1.307890704848731	-0.01867009863492521	79.10265235118408	79.08398225254915	0.2150283389793095	78.33470992570079	6.03179089057663	72.65607262280827	0	1.286405018409638	0.01563694192903575	66.60864479030261	66.62428173223164	0.1810653097614774	66.94332758889857	0.931836477523871	7.191666437170634	0	1.254580196107211	0.05287284842038189	6.206957111226382	6.259829959646764	0.1403599901203066	7.191666437170635	44.72315019572373	44.86218802481951	0	0.7654382215216547	-0.005915846683063899	0.1449536757788427	0.1390378290957788	0.002774252294517612	44.86218802481951	565.7507820848958	569.8523992879504	0	0.8859048300089812	0.3715678838115328	3.730049319243088	4.10161720305462	0.007321948661746875	569.8523992879504	65.76082194955653	85.44043037414754	0	1.00263305228291	0.6515620602706693	19.02804636432035	19.67960842459102	0.01867567512670531	76.40284816297891	8.779227966980926	234.1845403542322	0	1.381236393600233	0.2761022231916614	225.1292101640596	225.4053123872513	0.386680263679359	218.3021973509462	5.999133753961051	1556.446379236898	0	1.604737066354124	0.6229471851032148	1549.824298297834	1550.447245482937	2.311539604559957	1520.684697750495	198.6522226504624	263.6258595826189	0	1.099282997127185	0.3683708083871621	64.60526612376937	64.97363693215652	0.04049986036571353	248.8850469332807	5.02878767881796	14.39190452736671	0	1.092385447683722	0.05016818955401244	9.312948658994733	9.363116848548746	0.03832396810356834	14.39190452736671	266.6838402532689	440.4691603200067	0	1.220095958014947	-0.1078719233281216	173.8931919900659	173.7853200667378	0.106513069103909	421.0405753828032	439.1101838022183	472.8045944096289	0	0.9745503037324499	-0.2669733644684429	33.96138397187903	33.69441060741059	0.01491174742350523	431.1670077940095	93.05313864040168	93.322240744407	0	0.598714067613892	0.002738933432100304	0.2663631705732169	0.2691021040053172	0.0007085337879908033	26.75749765209765	172.782786503173	173.1294411221093	0	0.6264863001622253	0.01117558355640838	0.3354790353798913	0.3466546189362997	0.0008923840004520351	69.63533134605288	427.2205429168557	438.7999268413724	0	1.047506792198069	-0.02450948298729252	11.60389340750404	11.57938392451675	0.02675451356139724	367.1720536246064	11.71245584245692	19.71606623349773	0	0.9589987943581166	-0.09954691569394909	8.103157306734756	8.003610391040807	0.01316374980388417	15.52214258762264	2.669311563886871	3.196532413301081	0	0.7961420888829672	0.006785105104933431	0.5204357443092767	0.5272208494142102	0.003555154395962338	2.668326297501993	2.1818413415479	2.904568876756368	0	0.8677405470311069	0.009965767657352475	0.7127617675511159	0.7227275352084683	0.00632754259379995	2.125789208295368	0.6781428212632529	1.40309646910076	0	1.017522763488016	-0.002915812369979687	0.7278694602074868	0.724953647837507	0.02104204440029228	1.397939909198127	126.1309941940604	129.5059889936331	0	0.8349818594635181	0.1110669523277241	3.263927847244998	3.374994799572722	0.004861759191736269	103.7196731297502	14.9887212761807	18.19803692001579	0	0.8075445983594275	-0.1174888894595465	3.32680453329463	3.209315643835084	0.003897614152562605	9.745102117906001	12.2349993209357	19.71777090561226	0	0.9949610729031705	0.02716517405558532	7.455606410620971	7.482771584676557	0.01756209509589062	14.76660351618865
0.06	304.3378341083978	306.1060308877862	0	0.8271016536259127	-0.1545210162585986	1.922717795646999	1.7681967793884	0.004562867605664325	306.1060308877862	544.094045657126	549.5359997167891	0	0.9157143391319534	-0.182351645922307	5.624305705585405	5.441954059663098	0.009302043195933384	549.5359997167891	5.56216573767508	41.51646870569452	0	1.233648200557955	0.06528850356753384	35.8890144644519	35.95430296801944	0.1187137329595287	41.51646870569452	5.444378084960008	53.00962295083958	0	1.268576407833874	0.1037191914660255	47.46152567441354	47.56524486587957	0.1569933019572035	53.00962295083958	2.469092224926754	6.446016157560931	0	1.071183879874815	0.005958869501028748	3.970965063133147	3.976923932634176	0.03234036558902889	6.446016157560931	7.47394990071132	22.86927430310211	0	1.161910159359207	0.0005897515681532427	15.39473465082263	15.39532440239078	0.06686073768922997	22.78775582510481	132.2366498950293	157.4322891164695	0	1.165000576157429	-0.1044473450243287	25.30008656646454	25.19563922144021	0.06853512339134098	151.5855092393246	144.2705471045594	170.9590816839272	0	1.154425854186366	-0.08059756844617527	26.76913214781398	26.68853457936781	0.06297320929487496	156.6879908380187	16.56694278391823	28.32870356970166	0	0.9773429615773271	0.3744044772910919	11.38735630849233	11.76176078578342	0.01524933159858774	28.32870356970166	7.467990199534528	17.85656812906941	0	1.062763958235946	0.1611572379596067	10.22742069157527	10.38857792953488	0.03023170512411699	17.85656812906941	1.03553135091173	222.1342814593644	0	1.58568798837934	0.08773570295779654	221.0110144054949	221.0987501084527	1.984801693985445	222.1342814593644	5.569677788783644	53.64885597858387	0	1.279235376353331	0.2924064427551339	47.78677174704509	48.07917818980022	0.1709704500222379	49.8200231255211	3.553094520747973	298.6390671295251	0	1.483432371776698	-0.01619135855940593	295.1021639673366	295.0859726087772	0.8758632224462493	297.2103411245363	4.807221945288942	428.1327096653712	0	1.460064690353391	-0.6289630155290801	423.9544507356114	423.3254877200823	0.7265166102566437	389.1441044158887	0.286704483147304	27.17958243582147	0	1.481679142259853	-0.01719479213893572	26.9100727448131	26.89287795267416	0.8636638348555039	27.17958243582147	5.697926933393474	84.72250488323783	0	1.307794026151325	-0.01690906782297885	79.04148701766734	79.02457794984436	0.2148620704702482	78.28602287917188	6.034419042859162	72.70620735100742	0	1.28649247081854	0.01651868577503903	66.65526962237323	66.67178830814827	0.1811920521638791	66.99033070376822	0.9266793198629023	7.304763483389288	0	1.256954048165482	0.0520996745384947	6.325984488987891	6.378084163526386	0.1430515958890068	7.304763483389288	44.75456318576099	44.89351594551458	0	0.7652151450172858	-0.005739625398175001	0.1446923851517627	0.1389527597535878	0.002769251482238671	44.89351594551458	565.6824325287397	569.8247890646996	0	0.8873575871486465	0.3685222413883011	3.773834294571696	4.142356535959997	0.00740789694662826	569.8247890646996	60.70127468143923	80.57260204757918	0	1.003908379277303	0.6478334507488496	19.2234939153911	19.87132736613995	0.01886750327859335	72.07283751737744	8.753203479229134	235.8610714915554	0	1.382179738022003	0.2731014396012952	226.834766572725	227.1078680123263	0.3896097147325659	219.8876466765918	5.962678209038472	1579.607459858294	0	1.606594222540967	0.6221489262662802	1573.022632722989	1573.644781649255	2.346139571048073	1543.398461509986	197.4492354632369	262.6526395318552	0	1.099740229105015	0.3612105580560468	64.84219351056221	65.20340406861825	0.04064838581352363	247.9788159702516	5.024307074962387	14.41721431110389	0	1.092794969334342	0.04937344161906325	9.34353379452244	9.392907236141504	0.03844982982592145	14.41721431110389	271.5473724536391	445.1449816798154	0	1.219963693484788	-0.1116283198438587	173.7092375460202	173.5976092261764	0.1064003933160511	425.5057956958447	438.7928961947406	472.423968019496	0	0.9743160113153674	-0.2665868154084035	33.89765864016388	33.63107182475547	0.01488376693685008	430.7989232033473	95.54774916942728	95.81725024922306	0	0.5987296072577447	0.003103371252048948	0.2663977085437282	0.2695010797957772	0.00070862565999782	27.48082983741724	175.8780324773826	176.2257619720554	0	0.6265481524356499	0.01207875446904322	0.3356507402037971	0.3477294946728404	0.0008928407402822319	70.91696357557308	426.7607320233604	438.327329314835	0	1.047389394419461	-0.02639067072728845	11.59298796220187	11.56659729147458	0.02672936942451286	366.7589953498147	11.70970846938827	19.6919874049337	0	0.9586748591073065	-0.09985788546669117	8.082136821012117	7.982278935545426	0.01312960158185978	15.49997162829536	2.669921634272673	3.197631916289424	0	0.7962354427909762	0.006882386383729245	0.5208278956330211	0.5277102820167504	0.003557833225227501	2.669380267374459	2.183635812978975	2.907736275727472	0	0.8679204994726852	0.0103069116921367	0.7137935510563606	0.7241004627484973	0.006336702251871184	2.128489794423233	0.6781919483412718	1.402174903631683	0	1.017354453854418	-0.002905688377413062	0.7268886436678242	0.7239829552904112	0.02101368988577503	1.397020022246724	129.0155939917321	132.4014861080292	0	0.8353158817434726	0.1131761392975489	3.272715976999601	3.38589211629715	0.004874849484356762	106.0623365425443	14.95729477572202	18.15289611855094	0	0.8072619699233591	-0.1236310242651006	3.319232367094024	3.195601342828923	0.003888742762057491	9.712459068596637	13.46640421486622	20.95107299640194	0	0.9950770260740628	0.02213116222078894	7.462537619314937	7.484668781535726	0.01757842194303205	15.69165271363461
0.06200000000000001	308.1965088994383	309.956524182053	0	0.8263754625333962	-0.1514905262378256	1.911505808852533	1.760015282614707	0.004536260054907045	309.956524182053	543.968102810862	549.3830428951782	0	0.9151114126375284	-0.1822140565682165	5.597154140884372	5.414940084316155	0.009257137203815038	549.3830428951782	5.55515203331128	41.63179334300099	0	1.23407690099801	0.06429883863769149	36.01234247105202	36.07664130968971	0.11912167751472	41.63179334300099	5.432467121747009	53.25505266868008	0	1.269256807410638	0.1019628582901375	47.72062268864293	47.82258554693307	0.15785034342844	53.25505266868009	2.470916435937607	6.451425605564238	0	1.07128417459369	0.006353693877636422	3.974155475748995	3.980509169626632	0.03236634897310203	6.451425605564238	9.125805702254025	24.52131510946785	0	1.16191404982644	0.0002953891518911241	15.39521401806194	15.39550940721383	0.06686281962490284	24.43390844979015	133.3853272614764	158.4674343130694	0	1.164435910837593	-0.1038979781130513	25.18600502970612	25.08210705159307	0.06822608918397284	152.5763914269028	140.0601766432208	166.6692688050034	0	1.154049259808156	-0.07947359734872694	26.6885657591314	26.60909216178267	0.06278368039910703	152.7467814974367	16.56081221587085	28.41010403875004	0	0.9783238699951855	0.3720453132928007	11.47724650958638	11.84929182287918	0.01536970769351371	28.41010403875003	7.463491308532009	17.92957455365465	0	1.063714767554539	0.1604927031112734	10.30559054201137	10.46608324512264	0.03046277099490169	17.92957455365465	1.029746614768219	224.9239721579043	0	1.587259405668431	0.08722649104267338	223.8069990520934	223.8942255431361	2.009911189445903	224.9239721579043	5.552251902678519	54.43875248762091	0	1.281328562400679	0.2926348340752573	48.59386575086713	48.88650058494239	0.1738580530135874	50.56671507822571	3.552624821608901	298.4078533388282	0	1.48333481925623	-0.01671361525025292	294.8719421324695	294.8552285172193	0.8751799240405267	296.9800452546769	4.888978367547033	421.1063659918689	0	1.4579449640614	-0.6080399370325219	416.8254275613544	416.2173876243219	0.7142998408796141	382.6404254193328	0.2891098384306444	26.94986908579363	0	1.480593639838071	-0.01662944845104775	26.67738869581404	26.66075924736299	0.8561959695704882	26.94986908579363	5.705269801638161	84.6763015490853	0	1.307706683965978	-0.01523749139916273	78.98626923884629	78.97103174744713	0.2147119694697242	78.24243499263481	6.036619466487184	72.7582694430878	0	1.286584456521941	0.0173034053847968	66.70434657121582	66.72164997660062	0.181325460266871	67.03915264669247	0.9215004831985121	7.418277949365385	0	1.259292516933994	0.05130870650581795	6.445468759661055	6.496777466166873	0.1457535335294143	7.418277949365385	44.78633649008078	44.9252133097899	0	0.7649988310740051	-0.005562640760881762	0.1444394604700011	0.1388768197091194	0.002764410784857613	44.9252133097899	560.1492579489329	564.3325411423982	0	0.8887984642242771	0.3655164168383754	3.817766776626873	4.183283193465249	0.007494134781750612	564.3325411423982	56.20324633431366	76.26719596052936	0	1.005176419989285	0.6441377027301735	19.41981192348552	20.0639496262157	0.01906018576793015	68.2430965036238	8.727037705754762	237.5310220022131	0	1.383112561626556	0.2699784238492766	228.5340058726091	228.8039842964583	0.3925283155665256	221.4669798061661	5.925813929751233	1603.075618082928	0	1.608448303265332	0.6208819635825567	1596.528922189594	1597.149804153176	2.381198847843503	1566.414323712656	196.3794044529177	261.80917345465	0	1.100188662233856	0.354364159095386	65.07540484263697	65.42976900173235	0.04079458173455946	247.1947460432284	5.019984818487987	14.44233430705497	0	1.093198071195036	0.04861200359248746	9.373737484974498	9.422349488566985	0.03857412185327808	14.44233430705497	276.7950546620345	450.1993916879206	0	1.219827366853107	-0.1155000705042803	173.5198370963904	173.4043370258862	0.1062843817405037	430.3326697832993	438.334860932311	471.9027442048364	0	0.974082022772076	-0.2662517858022832	33.8341350583277	33.56788327252541	0.01485587503443051	430.3026802709819	98.15723418263543	98.4271399322658	0	0.5987470902853078	0.003469178673720683	0.2664365709566389	0.2699057496303596	0.0007087290351475104	28.23855312955602	179.2180166789186	179.5668445154354	0	0.6266148371771324	0.01299188112633926	0.3358359553904717	0.348827836516811	0.0008933334180707023	72.30126909503939	426.3122365896625	437.865307570958	0	1.047263423093082	-0.0282264979341535	11.5812974792296	11.55307098129545	0.0267024152657459	366.3535317274726	11.70674589400664	19.66763778722537	0	0.9583498549742391	-0.1002097543205437	8.061101647539269	7.960891893218726	0.01309542949927566	15.47758089530028	2.670484178302864	3.198677927324784	0	0.796330038081259	0.006968188545406324	0.5212255604765131	0.5281937490219195	0.003560549717958677	2.670391428722586	2.185432124837351	2.910940500872151	0	0.8681064917133297	0.01064684926368375	0.7148615267711166	0.7255083760348003	0.006346183206282474	2.131230703285708	0.6782394493544522	1.401256056559595	0	1.017186716712323	-0.002895869124887426	0.7259124763300305	0.7230166072051432	0.02098546977545729	1.396102850902546	132.257201825076	135.6541202480361	0	0.8356560971059386	0.1152272028637861	3.281691220096326	3.396918422960112	0.004888218490249585	108.6926053693362	14.92719922052872	18.10905693035346	0	0.8069653104927419	-0.1294449688217826	3.311302678646516	3.181857709824734	0.003879452506014762	9.680116972923262	14.72805814019672	22.2133938942921	0	0.995169609771937	0.01725923982646779	7.468076514268916	7.485335754095384	0.01759146911780906	16.63830017531109
0.06400000000000002	311.8245183402423	313.5766197561255	0	0.8256636199914197	-0.1484769775127898	1.900578393396041	1.752101415883251	0.004510327830160935	313.5766197561255	543.8293418575238	549.217367027387	0	0.914508860961004	-0.182124811650862	5.570149981514063	5.388025169863201	0.009212475005477732	549.217367027387	5.54781085251086	41.74513992746672	0	1.234498747719581	0.06321668806746059	36.13411238688839	36.19732907495585	0.1195244682150727	41.74513992746672	5.420356158460861	53.49705779586299	0	1.269925327212286	0.1001284715675227	47.9765731658346	48.07670163740212	0.1586969767799992	53.49705779586299	2.472660437877022	6.456943044986779	0	1.07139077979003	0.006733172401360802	3.977549434708396	3.984282607109757	0.03239399008094259	6.456943044986779	10.973273218118	26.36855188560177	0	1.161915100374524	-6.479731510396753e-05	15.39534346479887	15.39527866748377	0.06686338182389616	26.274560888163	134.7537116802745	159.7233431902085	0	1.163874121910023	-0.1033833743680758	25.0730148843021	24.96963150993402	0.06792001143451824	153.7797674308009	136.1366081249341	162.6677596623909	0	1.153678161129675	-0.0782606362745174	26.60941217373125	26.53115153745673	0.06259747506109609	149.0703910210968	16.55430757629212	28.49123926769706	0	0.9792989951634978	0.3696230502342007	11.56730864117073	11.93693169140493	0.01549031402845216	28.49123926769706	7.458927364521251	18.00276863940522	0	1.064661533526644	0.1598202463494612	10.38402102853451	10.54384127488397	0.03069460729193227	18.00276863940522	1.023917902180709	227.7308652932565	0	1.588820862431139	0.0866516070759117	226.6202957839999	226.7069473910758	2.03517615705031	227.7308652932565	5.534557437902941	55.24250293830537	0	1.283423155846816	0.2928003018264108	49.41514519857602	49.70794550040243	0.1767964083708414	51.32660123401532	3.551614001664144	298.1672258298303	0	1.483233518466809	-0.01745271742101305	294.6330645455872	294.6156118281662	0.8744709353628288	296.740373740358	4.970140638141818	414.432235434694	0	1.455896371593286	-0.5874738168074181	410.0495686133596	409.4620947965522	0.7026882772648608	376.4639575420445	0.2914584085192544	26.72968167868268	0	1.479543982531173	-0.01607850535815013	26.45430177552157	26.43822327016342	0.8490361187996265	26.72968167868268	5.712127793049204	84.6351192545583	0	1.307628159260362	-0.01366734020491021	78.936658801714	78.9229914615091	0.2145771111612413	78.20357767627547	6.038371160652205	72.81194446579164	0	1.286680429005811	0.01798421462206651	66.75558909051738	66.77357330513944	0.1814647551385727	67.08949875685957	0.9163109096956867	7.532126547781625	0	1.26159487668241	0.05050348501348487	6.565312153072454	6.615815638085938	0.1484635921320077	7.532126547781624	44.81828479864585	44.95709394195885	0	0.7647892930154078	-0.005385732150971317	0.1441948754639763	0.138809143313005	0.002759729699603838	44.95709394195885	540.3728884114485	544.5972869999412	0	0.8902276240660917	0.362553460880835	3.861845127611896	4.224398588492731	0.007580658952179621	544.5972869999412	52.21260606593901	72.47007140128764	0	1.006437234369097	0.6404696512488667	19.61699568409976	20.25746533534863	0.0192537179773323	64.86567952882298	8.700765725921334	239.1933592462438	0	1.384034460985966	0.2667429669945424	230.2258505533279	230.4925935203225	0.3954342154573845	223.0392176061099	5.888553669415599	1626.835802517821	0	1.610297882725976	0.6191280946656836	1620.32812075374	1620.947248848405	2.416694994147462	1589.717542539205	195.235813030769	260.8887539677801	0	1.100628713216505	0.3478691979515374	65.30507173905958	65.65294093701112	0.04093855571367632	246.3376918948063	5.015843564080416	14.46731013973686	0	1.093595048047582	0.04788899129219736	9.403577584364248	9.451466575656445	0.03869691765717372	14.46731013973686	282.4159337537892	455.6213120768365	0	1.219686868674108	-0.1194787563034635	173.3248570793507	173.2053783230473	0.1061649525679688	435.510588458754	437.4169098560987	470.9217415328243	0	0.973848291909267	-0.2659683582826208	33.77080003500828	33.50483167672566	0.0148280659241898	429.3872634064779	100.8689226261216	101.1392365985182	0	0.5987665183555232	0.003834209082834486	0.2664797633137482	0.2703139723965827	0.0007088439280748212	29.02714314314253	182.7790494355358	183.1289967867532	0	0.6266864008899599	0.0139125194731423	0.3360348317442845	0.3499473512174268	0.000893862434961459	73.77904541275721	425.8776498946636	437.4164892300106	0	1.047129111283329	-0.030006611658911	11.56884594700588	11.53883933534697	0.02667370639398702	365.9578971607301	11.70356407381512	19.64300296498282	0	0.95802362390148	-0.100603102563117	8.040041993730812	7.939438891167695	0.01306121764787046	15.45495761889753	2.671001048056596	3.199672186511793	0	0.7964257207963592	0.007043035495822181	0.5216281029593747	0.5286711384551969	0.00356329953038635	2.67136100249752	2.187232532352735	2.914184395346431	0	0.868298506505578	0.01098611038315317	0.7159657526105431	0.7269518629936963	0.006355985971175647	2.134014005058392	0.6782853448946718	1.400339833266507	0	1.017019533697292	-0.002886347992382614	0.7249408363642176	0.7220544883718349	0.02095738054734775	1.395188300697709	135.7591892101263	139.1672600396436	0	0.8360023323867291	0.1172204395995359	3.290850389917742	3.408070829517278	0.004901861462812698	111.5332460894232	14.89857199335476	18.06670718505519	0	0.8066554199136805	-0.1349042032517143	3.303039394952148	3.168135191700434	0.003869771416803936	9.648198768194948	16.02340556179407	23.50823829527559	0	0.9952396233923474	0.01256487240244064	7.472267861079083	7.484832733481523	0.01760134206807037	17.60913505939238
0.06600000000000002	315.2350378175714	316.9794726655905	0	0.8249660113624303	-0.1454948385850719	1.889929686604189	1.744434848019117	0.004485057018514649	316.9794726655905	543.6780398157364	549.0392424228027	0	0.9139065258666932	-0.1820827095438202	5.543285316610048	5.361202607066228	0.009168043517137181	549.0392424228027	5.540151305171972	41.85632396474933	0	1.234913132978913	0.06204340106008659	36.25412925851727	36.31617265957735	0.1199214601933088	41.85632396474933	5.408065453998237	53.73540411131727	0	1.270581465889062	0.09822067740176177	48.22911797991727	48.32733865731903	0.159532344874295	53.73540411131727	2.474308868249183	6.462541532597481	0	1.071503418901583	0.007094024373996507	3.981138639974301	3.988232664348297	0.03242322131532213	6.462541532597481	12.96946827095398	28.36402400070525	0	1.161912722254892	-0.0004947087728035885	15.39505043852407	15.39455572975127	0.06686210918403974	28.26291970604002	136.3166150564724	161.1747768793835	0	1.163315017421831	-0.1029058767566196	24.96106769966768	24.85816182291106	0.06761675894990411	155.1713128474352	132.4805503522751	158.9353479913651	0	1.153312988010493	-0.07695389827196984	26.53175153736192	26.45479763908995	0.06241478182020003	145.6411725221222	16.54747277772509	28.57214035148283	0	0.9802681597251823	0.3671484627099217	11.65751911104782	12.02466757375774	0.01561111901000825	28.57214035148283	7.454321646216195	18.07617346024423	0	1.065604225444937	0.1591453472326566	10.46270646679538	10.62185181402804	0.03092719721257805	18.07617346024423	1.018049732223456	230.5525690063646	0	1.590371180306667	0.08601123772674985	229.4485080364144	229.5345192741412	2.060575074315327	230.5525690063646	5.516609868628117	56.06020783578206	0	1.285518717606163	0.2929060671345543	50.25069190001939	50.54359796715394	0.1797858087914548	52.09977993124102	3.550101056835483	297.914295975104	0	1.483127212694976	-0.01839786577564088	294.3825927840441	294.3641949182685	0.8737275351747463	296.488449388847	5.050291840969795	408.091746190108	0	1.453917476613046	-0.5673894401909452	403.6088437893292	403.0414543491382	0.6916510218270862	370.5973585400023	0.2937399190802456	26.51858133488888	0	1.478529134539216	-0.01554544034404837	26.24038685615269	26.22484141580864	0.8421706383029025	26.51858133488888	5.71846241711632	84.59852927620675	0	1.307557868881843	-0.0122102256911172	78.89227708478155	78.88006685909043	0.2144564663207792	78.16904859565129	6.039656142565509	72.86690199034834	0	1.286779806159192	0.01855490762535034	66.80869094015749	66.82724584778283	0.1816091043125315	67.14105928325743	0.9111221198584517	7.646231481186884	0	1.263860567910059	0.04968781855603062	6.685421542772402	6.735109361328433	0.1511796657973387	7.646231481186883	44.85021085422892	44.98895963009638	0	0.7645865110363388	-0.005209790742192888	0.1439585666096562	0.1387487758674633	0.002755207010697951	44.98895963009638	507.0676699333744	511.3333728798151	0	0.8916452383798851	0.3596348454773829	3.906068100963376	4.265702946440759	0.007667467010957525	511.3333728798151	48.67772607460682	69.12958558199715	0	1.00769086917145	0.6368210239189559	19.81503848347138	20.45185950739033	0.01944809331736631	61.89480754381439	8.674425321788364	240.8470983029591	0	1.384945068426002	0.2634060898198097	231.909266891351	232.1726729811708	0.398325638889264	224.6034258147543	5.850913256582799	1650.871222836068	0	1.612141483999717	0.6168712552160427	1644.403438324269	1645.020309579485	2.452602967791802	1613.291667874513	193.648917998922	259.5220721076021	0	1.101060844321781	0.3417607395553813	65.53139336912471	65.8731541086801	0.04108043260646426	245.0589314852317	5.011906175137422	14.49219092073897	0	1.093986236087046	0.04720934767253144	9.433075397929015	9.480284745601546	0.03881830491136945	14.49219092073897	288.2153975859671	461.2160219799152	0	1.219542099953868	-0.1235552298139259	173.124179623762	173.0006243939481	0.1060420336000086	440.8534076646091	436.0254208253101	469.4673253475475	0	0.9736147727303285	-0.2657360058372452	33.70764052807466	33.44190452223741	0.01480033387959564	428.0402981976693	103.661566918414	103.932290314754	0	0.5987878812151218	0.00419613150836183	0.2665272648317102	0.270723396340072	0.0007089702834954467	29.84060752515725	186.5254437583709	186.8765293819652	0	0.6267628768414154	0.0148381384427565	0.3362474851515661	0.3510856235943226	0.0008944280992155153	75.33624562804962	425.4595594676438	436.9835005878163	0	1.046986739703278	-0.03172070355949384	11.55566182373193	11.52394112017243	0.02664330842387984	365.5743312001728	11.70016871765455	19.61808249593428	0	0.9576960452315382	-0.1010367995373148	8.018950577817039	7.917913778279724	0.01302695419825585	15.43210040316083	2.671474976512807	3.200617481578843	0	0.7965223450622897	0.007107585652854973	0.5220349194131817	0.5291425050660367	0.00356607853878444	2.6722910963388	2.189040104196488	2.91747181226511	0	0.8684965371808341	0.01132535571787419	0.7171063523507476	0.7284317080686218	0.006366111645373097	2.136842533588654	0.6783286484330798	1.399425068997492	0	1.016852910895406	-0.002877323846534365	0.7239737444109465	0.7210964205644121	0.02092942279814627	1.394275211214183	139.4505200236978	142.8698674160127	0	0.8363544166626955	0.1191570528175224	3.300190339497408	3.41934739231493	0.00491577371450589	114.5274737948815	14.8715391134815	18.02602264268321	0	0.8063331794450036	-0.1399849691632254	3.29446849836494	3.154483529201714	0.003859729934803978	9.616822679541428	17.37117115522202	24.85439368357905	0	0.995287933775954	0.008061209862799063	7.475161318494233	7.483222528357031	0.01760815776775757	18.61819616491333
0.068	318.4394364327466	320.176430504593	0	0.8242824526365892	-0.1425588612425782	1.879552933089108	1.73699407184653	0.004460431588525327	320.176430504593	543.5146350143906	548.8491017034403	0	0.9133042541594899	-0.1820859102627691	5.516552599312512	5.334466689049743	0.009123830257036577	548.8491017034403	5.532184924630522	41.96516514994983	0	1.235319460104144	0.06078097436614674	36.37219925095317	36.43298022531931	0.1203120122817885	41.96516514994983	5.395617265062726	53.96986930478381	0	1.271224754888615	0.09624474101680033	48.47800729870429	48.57425203972109	0.160355621316066	53.96986930478381	2.475846100139742	6.468192059713513	0	1.071621761296714	0.00743289553751859	3.984913064036252	3.992345959573771	0.03245396101010938	6.468192059713513	15.06638381649887	30.45964393505389	0	1.161906293151399	-0.000998168954114246	15.39425828750914	15.39326011855503	0.06685866879988107	30.35106854542972	138.048427302457	162.7960733624238	0	1.162758393824793	-0.1024674797926159	24.85011353975935	24.74764605996674	0.06731619645893701	156.7262995311741	129.0813726982045	155.4614923666496	0	1.152954193360346	-0.07554837704271586	26.45566804548786	26.38011966844514	0.0622357987425562	142.4494238825202	16.54035572570746	28.65284534984229	0	0.9812312149447506	0.3646331925901607	11.74785643154466	12.11248962413482	0.01573209386305266	28.65284534984228	7.449698681432125	18.14981639558737	0	1.0665428467016	0.158473789441925	10.54164392471332	10.70011771415525	0.03116053208976643	18.14981639558737	1.012147144540164	233.3865961294842	0	1.591909190599206	0.08530605072264381	232.2891429342214	232.3744489849441	2.086085553837479	233.3865961294842	5.498425975095298	56.89197280269995	0	1.287614833784379	0.2929559487717872	51.10059087883287	51.39354682760465	0.1828265584711015	52.88635434388106	3.548132416276891	297.6463697786887	0	1.483014718677012	-0.01953512888553821	294.1177724912973	294.0982373624118	0.8729415485460613	296.2215888645853	5.128992858354454	402.0659957636148	0	1.452006409988741	-0.5479144549590115	397.4849173602194	396.9370029052603	0.6811566532386254	365.0229979580776	0.2959441806979898	26.31609912421148	0	1.477547836063152	-0.01503375188705815	26.03518869540055	26.02015494351349	0.8355849173313884	26.31609912421148	5.724237527479683	84.56606842775545	0	1.307495167642728	-0.01087734535177283	78.85270824562754	78.84183090027577	0.2143489045449636	78.13841298236434	6.0404595002651	72.92279752871951	0	1.286881974046783	0.01900998948557193	66.86332803896885	66.88233802845441	0.1817576268241649	67.19351119990689	0.9059461826104228	7.760521871142185	0	1.266089209161264	0.04886576900415341	6.805709919527608	6.854575688531762	0.153899786956612	7.760521871142185	44.88190629774111	45.02060097315594	0	0.7643904302830997	-0.005035755781747643	0.1437304311965823	0.1386946754148347	0.002750840752375902	45.02060097315594	471.2574946961465	475.5646898527419	0	0.8930514815853746	0.3567604919783312	3.950434664617108	4.30719515659544	0.007754556932180516	475.5646898527419	45.55198256821	66.19909364214031	0	1.008937351931344	0.633180541932687	20.01393053199762	20.64711107393031	0.01964330217971836	59.28911214360873	8.648056846869498	242.4913123884142	0	1.385844056201963	0.2599800131574696	233.5832755283872	233.8432555415447	0.4012009037236184	226.1587249179139	5.812911464119199	1675.163354324238	0	1.613977585572902	0.6140976455993048	1668.73634521452	1669.350442860119	2.488895132027877	1637.118545462135	191.6312931074739	257.7219592929595	0	1.101485560124598	0.3360711448139833	65.75459504067156	66.09066618548555	0.04122035365428911	243.3705393379372	5.008193584429243	14.5170270076669	0	1.094372011401736	0.04657781540956418	9.462255607828096	9.508833423237661	0.03893838518608972	14.5170270076669	294.0906580072992	466.8806419543253	0	1.21939297294263	-0.1277196583027142	172.9177036053288	172.7899839470261	0.1059155628959633	446.2627770758463	434.504090632421	467.8831807623841	0	0.9733814199516142	-0.2655536527312871	33.64464378269433	33.37909012996305	0.0147726733002626	426.5751858123868	106.5172922457596	106.7884237103553	0	0.5988111557344123	0.004552438322180516	0.2665790262735145	0.271131464595695	0.0007091079704375062	30.67391016623021	190.4292885570716	190.7815286804	0	0.6268442846185805	0.0157661280484334	0.3364739952800245	0.3522401233284579	0.0008950306227512938	76.96193409268668	425.0605350249514	436.5689544379712	0	1.046836636413454	-0.03335855528370932	11.54177796830353	11.50841941301982	0.02661129711652818	365.2050682415557	11.69656406851644	19.59287387117436	0	0.9573669892770769	-0.101509817265951	7.997819619923868	7.896309802657917	0.01299262651186244	15.4090061390323	2.671909010941971	3.201517081847772	0	0.7966197748864347	0.007162624868828506	0.5224454460369724	0.5296080709058009	0.003568882891765933	2.673184234851775	2.190858255289959	2.920807153786022	0	0.8687005899169439	0.01166536928737605	0.7182835292086861	0.7299488984960621	0.006376562032933351	2.139719554460399	0.6783710637095069	1.398513420061832	0	1.016686783028407	-0.002868451271875777	0.7230108076242004	0.7201423563523247	0.02090158517103164	1.393365231994806	143.3506300081153	146.7813771566013	0	0.8367121839108568	0.121039117453171	3.309708031032798	3.430747148485969	0.004929950720393245	117.6909949511264	14.84619317669269	17.9871379550362	0	0.8059994477333836	-0.1446704416719072	3.285615220015414	3.140944778343507	0.003849357620276225	9.586083657028661	18.75524165185977	26.23581134540458	0	0.9953154641094885	0.003758998450308445	7.476810695094502	7.480569693544811	0.01761204296597051	19.65342848112649
0.07000000000000001	321.4482515447888	323.1780080187175	0	0.82361268925007	-0.1396840161086526	1.869440490037414	1.729756473928761	0.004436433402770162	323.1780080187175	543.3397205025246	548.6475332698725	0	0.9127018997451845	-0.1821319631061694	5.489944730454	5.307812767347831	0.009079823483857833	548.6475332698725	5.523925599781877	42.07148867312767	0	1.23571714773933	0.05943203899662197	36.48813103434917	36.54756307334579	0.1206954915993727	42.07148867312767	5.383035744839081	54.20024490566278	0	1.271854762463286	0.09420651957582667	48.72300264124787	48.8172091608237	0.1611660172576947	54.20024490566278	2.477256325509266	6.473863608152411	0	1.071745421242063	0.007746376359325868	3.988860906283819	3.996607282643144	0.03248611305867799	6.473863608152411	17.24885332525915	32.64016079607227	0	1.161895157939057	-0.001578906900372254	15.39288637771349	15.39130747081311	0.06685271047042227	32.52381057764383	139.9166954517256	164.5547270053182	0	1.162204037882213	-0.1020698212040376	24.7401013747966	24.63803155359256	0.06701818572761149	158.4134147835111	125.8951685946305	152.2023798519104	0	1.15260225410757	-0.07403887143629867	26.38125012871625	26.30721125727995	0.06206073385728947	139.454961355642	16.5330081096205	28.73339934937409	0	0.982188043100552	0.3620896907648521	11.83830154898873	12.20039123975359	0.01585321307193781	28.73339934937409	7.445084116575224	18.22372922813328	0	1.06747743655534	0.1578116313583379	10.62083348019972	10.77864511155806	0.03139461215379925	18.22372922813328	1.006215662697366	236.2303805628569	0	1.593433743084175	0.08453719394605343	235.1396277062134	235.2241649001595	2.111684490701998	236.2303805628569	5.480023718941332	57.73791063249468	0	1.289711119889293	0.2929543413016339	51.96493257225172	52.25788691355335	0.1859189809741124	53.68643442804088	3.545761610077448	297.3609909508232	0	1.482894944901264	-0.02084753695201974	293.8360768776978	293.8152293407458	0.8721054759650971	295.9373455935705	5.205786849253498	396.3357532768206	0	1.450160861101544	-0.5291787706719775	391.6591451982391	391.1299664275671	0.6711732216791607	359.7229588700679	0.2980611665504846	26.1217367402578	0	1.476598602535579	-0.01454694292820398	25.83822251663552	25.82367557370732	0.8292633972484733	26.1217367402578	5.72941945897693	84.53724061742282	0	1.30743935072945	-0.009679431060324168	78.81750058950621	78.80782115844589	0.2142531979714151	78.11120509344971	6.040769415324308	72.97927453969014	0	1.286986290850077	0.01934469942128264	66.91916042494455	66.93850512436583	0.1819093985392814	67.2465200875756	0.9007956728268477	7.874935209036844	0	1.268280608048192	0.04804163273930812	6.926097903470687	6.974139536209996	0.1566221605664266	7.874935209036844	44.91315258235481	45.05179829783589	0	0.7642009591048405	-0.004864610101729128	0.1435103255828101	0.138645715481081	0.002746628175490475	45.05179829783589	438.8950487989031	443.2439214205774	0	0.8944465248133932	0.3539288053548245	3.994943816319366	4.34887262167419	0.007841926748461649	443.2439214205774	42.79130562873124	63.63449754505402	0	1.010176685198028	0.6295340359566971	20.21365788036609	20.84319191632279	0.01983933087339666	57.00944795243587	8.621703038459991	244.1251432744875	0	1.386731140537855	0.2564781064429107	235.2469621295846	235.5034402360275	0.4040584395056789	227.7043000300852	5.774569831706232	1699.691955718979	0	1.615804628275003	0.6107958188653209	1693.306590068408	1693.917385887273	2.52554128226302	1661.17833410779	189.3812360935308	255.6869926257396	0	1.101903404003871	0.3308299178231018	65.97492661438564	66.30575653220873	0.04135847549024723	241.4600054026667	5.004726575580351	14.54187166350344	0	1.094752788204653	0.04599891122339989	9.491146176699688	9.537145087923088	0.03905727355114684	14.54187166350344	300.0254245784662	472.5988086102946	0	1.219239411867354	-0.1319615737421662	172.7053456055706	172.5733840318284	0.1057854893603397	451.7230454090729	433.1465659957674	466.4629437014528	0	0.973148189453004	-0.265419744521926	33.5817974502074	33.31637770568547	0.01474507876414726	425.2596382946626	109.4110724054372	109.6826078287737	0	0.5988363049973493	0.004900455444421354	0.2666349678920459	0.2715354233364673	0.0007092567767713514	31.51994535112629	194.4489146156484	194.8023228283084	0	0.6269306297342714	0.01669380826861762	0.3367144043914022	0.3534082126600198	0.0008956701179862593	78.6395976477161	424.6831158448538	436.175437307095	0	1.046679176291542	-0.03491008463202794	11.52723154687327	11.49232146224125	0.02657775816406125	364.8523267137867	11.69275661905461	19.56737745133577	0	0.9570363301671548	-0.102020839441428	7.976641671722588	7.87462083228116	0.01295822248872326	15.38567401500317	2.672306971614188	3.202375195820303	0	0.7967178858375817	0.007209058104168747	0.5228591661019463	0.530068224206115	0.003571709059498977	2.674043744295899	2.19269119638406	2.924195824658652	0	0.8689106858398845	0.01200704963221588	0.7194975786423757	0.7315046282745916	0.006387339756784959	2.142649102405511	0.6784118975564563	1.397604068585439	0	1.016521155969649	-0.002859875812338466	0.7220520468413214	0.7191921710289829	0.02087386826839246	1.392457548224205	147.4240667303644	150.8663368688518	0	0.8370754755298881	0.1228695354492088	3.319400603038098	3.442270138487307	0.004944388218170076	120.9955134980744	14.82262231481787	17.9501848181486	0	0.8056551940600046	-0.1489450431884508	3.276507546519179	3.127562503330728	0.003838687261750324	9.556077806802364	20.16829124733975	27.64523094354223	0	0.9953231824447896	-0.0003334791830775429	7.477273175385563	7.476939696202486	0.01761313236398916	20.70936007526368
0.07200000000000001	324.2705509804936	325.9932494026212	0	0.8229563952047617	-0.136885413454653	1.859583835582256	1.722698422127603	0.00441304223771438	325.9932494026212	543.1540392471361	548.4352765563782	0	0.9120993256159996	-0.1822178272827406	5.463455136524916	5.281237309242176	0.009036012325668768	548.4352765563782	5.51538948077263	42.17512649008693	0	1.236105633981614	0.05799983929271187	36.60173717002159	36.6597370093143	0.1210712781361174	42.17512649008693	5.370346803519178	54.42633812821999	0	1.272471097479577	0.09211242385741754	48.9638789008434	49.05599132470081	0.1619627880909043	54.42633812822	2.478523639347081	6.479523215110399	0	1.071873957136322	0.00803102097085398	3.992968554792463	4.000999575763317	0.03251956660268273	6.479523215110399	19.52333277245162	34.91194246453738	0	1.161878629570706	-0.00224053932324207	15.390850231409	15.38860969208576	0.06684386730117974	34.78749062947475	141.8943290118843	166.4235943195771	0	1.161651728595888	-0.1017141788958784	24.63097948658864	24.52926530769276	0.0667225866570952	160.2065123499384	122.8642239075403	149.1003945117938	0	1.152257672058862	-0.07242001489769544	26.30859061915121	26.23617060425351	0.06188980554785319	136.6049652692939	16.52548511530995	28.81385442609979	0	0.9831385597198649	0.359531141466718	11.92883816932313	12.28836931078985	0.01597445481654406	28.81385442609979	7.440504547314233	18.29794818578646	0	1.06840807171165	0.1571651678185536	10.70027847065368	10.85744363847223	0.03162944726984868	18.29794818578646	1.000261247113844	239.0812948970387	0	1.594943714690819	0.08370628455193492	237.9973273653729	238.0810336499249	2.137348221261575	239.0812948970388	5.461422082905067	58.59814341858709	0	1.291807224839532	0.2929061786201287	52.84381515706189	53.13672133568202	0.1890634275552103	54.50013894248748	3.543048902385444	297.0559824554014	0	1.482766909347628	-0.02231519666410983	293.53524874968	293.5129335530159	0.8712126180813532	295.6335511464561	5.280204482208754	390.8814619808621	0	1.448378071097412	-0.5113138650329483	386.1125713636863	385.6012574986534	0.6616682429866962	354.6790397323813	0.3000810865445741	25.93496723504792	0	1.475679724843803	-0.01408850220958337	25.64897465071293	25.63488614850334	0.8231895921283282	25.93496723504792	5.733977159526656	84.51151853946034	0	1.307389656355906	-0.008626696802634726	78.78616807673632	78.77754137993368	0.2141680253763541	78.08692979709775	6.040577167063605	73.03596648315134	0	1.287092090902044	0.01955502900256973	66.97583428708516	66.99538931608774	0.1820634576773434	67.29974206142109	0.8956836099924523	7.989418805679514	0	1.270434771382483	0.04721991550434379	7.046515280182718	7.093735195687062	0.1593451988447231	7.989418805679514	44.94372217107796	45.0823228600079	0	0.7640179674729374	-0.00469737469945185	0.1432980636293926	0.1386006889299408	0.002742565717549045	45.0823228600079	408.7736502928898	413.1643813740495	0	0.8958305299926478	0.3511366921750015	4.039594388984683	4.390731081159684	0.007929574168855379	413.1643813740495	40.35654309091291	61.39660893571683	0	1.011408840946232	0.6258645375343194	20.41420130726961	21.04006584480393	0.02003616053304417	55.0210148941588	8.595408747116524	245.7478115068056	0	1.387606085456377	0.2529148051754434	236.8994879545137	237.1524027596891	0.4068968056210971	229.2394105896951	5.735912426561286	1724.435097926531	0	1.617621022345521	0.6069567112535159	1718.092228788716	1718.69918549997	2.562508689206654	1685.449533576229	186.9440075104677	253.4627318861972	0	1.102314954493266	0.3260635796152225	66.19266079611431	66.51872437572953	0.04149496906864935	239.3703463112757	5.001523773359893	14.56677891050343	0	1.095129016890638	0.04547690243240129	9.519778234711138	9.56525513714354	0.03917509811113843	14.56677891050343	306.0152677216228	478.3660385657753	0	1.219081353607778	-0.1362699335436838	172.4870407776962	172.3507708441525	0.1056517732731773	457.2299174127555	431.8263747528034	465.0801321233522	0	0.972915038674386	-0.2653323206255965	33.51908969117444	33.25375737054884	0.01471754507279452	423.9783260118567	112.3226287541555	112.5945610862503	0	0.5988632774428818	0.005237354616039707	0.2666949774787238	0.2719323320947635	0.0007094164040188914	32.37295033287201	198.5431281044433	198.8977152604151	0	0.627021903277862	0.01761843971965847	0.3369687162521351	0.3545871559717936	0.0008963465949392418	80.35286941191224	424.3297978818561	435.805496407539	0	1.046514780306096	-0.03636539309805675	11.51206391878095	11.47569852568289	0.02654278692662917	364.5182980188275	11.68875342716846	19.54159480715536	0	0.9567039467444063	-0.1025682908544412	7.955409670841338	7.852841379986896	0.01292373065586641	15.36210421922872	2.672672962708646	3.20319648048602	0	0.7968165666250456	0.00724790100360804	0.5232756167737658	0.5305235177773738	0.003574553880310786	2.674873345367111	2.194543366531558	2.927643668418558	0	0.8691268629931159	0.01235140131806302	0.7207489005689366	0.7331003018869996	0.006398448367192155	2.145635573290606	0.6784512284676447	1.396696993970461	0	1.016356012732974	-0.002851585220035196	0.7210973507228514	0.7182457655028163	0.02084626887150624	1.391552139198447	151.5588812630334	155.0127986929689	0	0.8374441427502194	0.1246519940964026	3.329265435839	3.453917429935403	0.004959082305720205	124.3513435290564	14.80089013730146	17.91526528380816	0	0.8053013934135058	-0.1527982483029109	3.267173394809612	3.114375146506701	0.003827751566117691	9.52688508370734	21.63911055498099	29.11150863529831	0	0.9953120899967804	-0.004210447945808683	7.476608528263129	7.47239808031732	0.01761156675076784	21.80757547884193
0.07400000000000001	326.9147516700691	328.6305470574302	0	0.8223131726818389	-0.1341781956896019	1.849973583050684	1.715795387361083	0.004390235817522172	328.6305470574302	542.9584837594496	548.2132217279425	0	0.9114964057958997	-0.1823398750681508	5.437077843560997	5.254737968492846	0.008992386902125645	548.2132217279425	5.50659483680931	42.27591850231948	0	1.236484380321661	0.0564881990233634	36.71283546648682	36.76932366551018	0.1214387692387749	42.27591850231948	5.357577896273579	54.64797352035998	0	1.273073412873885	0.08996935943843315	49.20042626464796	49.29039562408639	0.1627452397964754	54.64797352035998	2.479632125609391	6.485136051157397	0	1.072006871098887	0.008283366968870649	3.997220558579135	4.005503925548006	0.03255419580610322	6.485136051157397	21.87845365408218	37.26352879467994	0	1.161855990139643	-0.002986553466956825	15.38806169406471	15.38507514059775	0.06683175642897947	37.13068899069482	143.9549917056591	168.3762860913226	0	1.16110123912883	-0.1014014773084389	24.52269586297194	24.4212943856635	0.06642925835221623	162.0801758533524	119.9493981662311	146.1164987396975	0	1.151920974583398	-0.0706863114121067	26.23778688487848	26.16710057346637	0.06172324286839855	133.8636491503795	16.51784500918789	28.89426943503964	0	0.9840827155469672	0.3569713574875744	12.01945306836418	12.37642442585175	0.01609580138775998	28.89426943503964	7.435987280120208	18.37251387908622	0	1.06933486759715	0.1565408757758572	10.77998572319016	10.93652659896602	0.03186505761849909	18.37251387908622	0.9942902265708456	241.9366687365562	0	1.596438017788832	0.08281537978136749	240.859563130204	240.9423785099853	2.163052688570156	241.9366687365562	5.442640845236743	59.4728046406797	0	1.29390283458925	0.2928168708443489	53.7373469245986	54.03016379544295	0.192260285656728	55.32759743152437	3.540060878344703	296.7294857748798	0	1.482629756395725	-0.02391543061337436	293.2133403271484	293.1894248965351	0.8702571938835073	295.3083543480429	5.351769991044149	385.6832459891002	0	1.446654829156148	-0.4944519125220913	380.8259279105781	380.331475998056	0.6526086983244729	349.8727600696199	0.3019944714951151	25.75523594710543	0	1.474789271055393	-0.01366188122423412	25.46690335683455	25.45324147561032	0.8173461151009977	25.75523594710543	5.737882330772068	84.48834558358514	0	1.307345268752274	-0.007728782219255831	78.75819203503234	78.75046325281308	0.2140919768293078	78.06506436317481	6.039877116060941	73.0924989260167	0	1.28719868882032	0.01963773467191068	67.03298407528385	67.05262180995577	0.1822188105468631	67.35282574786298	0.8906233616587224	8.103931168980028	0	1.272551913741177	0.04640529527963876	7.166902512041665	7.213307807321304	0.1620675554474086	8.103931168980028	44.97338000561628	45.11193831937445	0	0.7638412856676132	-0.004535101668313157	0.1430934154264718	0.1385583137581587	0.002738648978332385	45.11193831937445	380.6572907171526	385.0900550903566	0	0.8972036439111103	0.3483795307907179	4.084384842413249	4.432764373203966	0.008017496170006527	385.0900550903566	38.21095763521186	59.44864509830817	0	1.012633755105184	0.6221522929172267	20.61553517017908	21.23768746309631	0.02023376599099347	53.29112129000156	8.569220506925999	247.358625868662	0	1.388468706184007	0.2493054695705413	238.5400998921655	238.789405361736	0.4097147085319828	230.7633993464925	5.696965482011247	1749.369201725619	0	1.619425154438007	0.6025735613414432	1743.069662682266	1743.672236243608	2.599762155763238	1709.909021322281	184.2850778055497	251.0149646868217	0	1.102720821472145	0.3217955778789857	66.40809130339305	66.72988688127204	0.04163001851564936	237.06924731968	4.998603323389147	14.59180505858412	0	1.095501181889432	0.0450157872404934	9.548185947954485	9.593201735194977	0.03929199946387829	14.59180505858412	312.0371903478705	484.1593007143394	0	1.218918748280128	-0.1406332031843606	172.2627435696532	172.1221103664689	0.1055143867329298	462.7613703046687	430.3456083417105	463.5368285133013	0	0.9726819269390257	-0.2652890860978138	33.45650925768857	33.19122017159076	0.01469006728747908	422.5508228477133	115.2298279960224	115.5021470729286	0	0.5988920060889901	0.005560168319185174	0.2667589085869864	0.2723190769061716	0.0007095864626280087	33.22660561458731	202.6719098508432	203.0276839841409	0	0.6271180816416989	0.01853723807049204	0.3372368952272556	0.3557741332977477	0.0008970599588201896	82.08580438910582	424.0030198622733	435.4616255437337	0	1.046343914542254	-0.03771481632674244	11.49632049778716	11.45860568146041	0.02650648811245626	364.2051345786928	11.68456336457687	19.51552998120226	0	0.9563697233461673	-0.103150370394867	7.934116987020255	7.830966616625388	0.01288914024229503	15.33829893802014	2.673011854477866	3.203986548636643	0	0.7969157223734397	0.007280291018653044	0.5236944031401243	0.5309746941587773	0.003577414656511515	2.675677581753185	2.196419692817533	2.93115648570688	0	0.8693490497941034	0.01269952696929633	0.7220372659200505	0.7347367928893468	0.006409885830600944	2.148683102361751	0.6784891260392383	1.395792175090237	0	1.016191337136839	-0.002843564104770358	0.720146613155769	0.7173030490509986	0.02081878391274197	1.390648983695128	155.6450026250793	159.1106937804074	0	0.8378180489254177	0.1263909401102085	3.339300215217872	3.465691155328081	0.004974029535918158	127.670220286364	14.78104074286064	17.88245794956222	0	0.8049390405329522	-0.156223752676673	3.257640959378262	3.10141720670159	0.00381658356545105	9.498573116852645	23.19331830321883	30.66032793364809	0	0.9952832092500796	-0.007868672347878865	7.474878302777131	7.467009630429252	0.01760749110851302	22.96728248286434
0.07600000000000001	329.388091131857	331.097113223964	0	0.8216825521403595	-0.1315774087060548	1.840599500813005	1.70902209210695	0.004367989861161869	331.097113223964	542.7540990473938	547.9824127143011	0	0.9108930272854294	-0.1824938818512912	5.410807548758612	5.22831366690732	0.008948938442917779	547.9824127143011	5.497561880242357	42.37371365188124	0	1.236852875359259	0.0549014781865767	36.8212502934523	36.87615177163888	0.1217973839572142	42.37371365188124	5.344757758399983	54.8649944209695	0	1.273661408727514	0.08778465311557071	49.43245200945394	49.52023666256951	0.1635127348843083	54.8649944209695	2.480565943325491	6.490665507431307	0	1.072143608843922	0.008499955722425363	4.00159960838339	4.010099564105816	0.03258985969872141	6.490665507431307	24.29076178391954	39.67137061700981	0	1.161826492065638	-0.003820290527084662	15.38442912361736	15.38060883309028	0.06681597984397643	39.52993996483543	146.0773688703127	170.3914351409006	0	1.160552338674591	-0.1011323015599151	24.41519857214781	24.31406627058789	0.06613806013550215	164.0138266612622	117.1352589116114	143.2353676734865	0	1.151592715141311	-0.06883217643433001	26.16894093830943	26.1001087618751	0.06156128579864906	131.2169580986879	16.51014863282777	28.97470967480564	0	0.9850204982507088	0.3544246561117914	12.11013638586608	12.46456104197787	0.01621723958127775	28.97470967480564	7.43156004468083	18.44747115705072	0	1.070257979319933	0.1559453487383484	10.85996576363154	11.01591111236989	0.03210147431351493	18.44747115705072	0.9883092158481145	244.7938073376024	0	1.597915607902411	0.08186693431025183	243.723631187444	243.8054981217543	2.188773610882516	244.7938073376024	5.42370031286881	60.36204120126769	0	1.29599767529891	0.2926922229126946	54.64564866548619	54.93834088839888	0.1955099874406769	56.1689521630959	3.536869999633943	296.3799979124264	0	1.482482772948926	-0.02562293342813751	292.8687508462206	292.8431279127925	0.8692344523043571	294.9602581327856	5.42000773084824	380.7209205133594	0	1.444987471517332	-0.4787247850498088	375.7796375675609	375.3009127825111	0.6439610387751549	345.2853693464522	0.3037922558717113	25.58196159346817	0	1.473925089506454	-0.01327046799411313	25.29143980559057	25.27816933759646	0.8117147099025876	25.58196159346817	5.741109574854511	84.46713792549207	0	1.307305321423065	-0.006994693081195054	78.73302304371876	78.72602835063756	0.2140235588150556	78.04506042406737	6.038666674976099	73.14849168455953	0	1.287305383686314	0.0195903463023234	67.09023466328111	67.10982500958343	0.1823744374250617	67.40541429624463	0.8856285187168671	8.21844330263999	0	1.274632464416845	0.04560257647313339	7.28721220744999	7.332814783923124	0.164788158692491	8.21844330263999	45.00188530078169	45.14040254112078	0	0.7636707032182309	-0.004378865953128038	0.1428961062922214	0.1385172403390934	0.002734872700735543	45.14040254112078	354.3589173303434	358.8338814740753	0	0.8985659921374438	0.3456511063638353	4.129313037367973	4.474964143731808	0.008105688552671911	358.8338814740753	36.32234389212155	57.75834481045536	0	1.013851322080374	0.6183747192658609	20.81762619906794	21.43600091833381	0.0204321145933296	51.79108537303735	8.543185990609929	248.9569919856136	0	1.389318872074822	0.2456662002444572	240.1681397947592	240.4138059950037	0.4125110178085832	232.2757005401364	5.657756959242569	1774.469081656348	0	1.621215394312232	0.5976417472745138	1768.213682949831	1768.811324697106	2.637264083388304	1734.532095314649	181.350123880257	248.2897010603435	0	1.103121642280475	0.318046226562632	66.62153095352387	66.9395771800865	0.04176381993069569	234.5057091276919	4.995981155894519	14.61700680858014	0	1.095869799391887	0.04461927847708831	9.576406374208531	9.621025652685619	0.039408130106839	14.61700680858014	318.018938110253	489.9063269699166	0	1.218751559734893	-0.1450394537836824	172.0324283134473	171.8873888596636	0.1053733140174359	468.2483224518712	428.8514328061935	461.9801908867086	0	0.9724488157237116	-0.2652874800207222	33.39404556053583	33.12875808051511	0.01466264075869417	421.1112866468494	118.1152398533779	118.3879322387454	0	0.5989224078290957	0.005865806459660094	0.2668265789078537	0.2726923853675138	0.0007097664676515089	34.07591743226351	206.8065573198481	207.1635235766259	0	0.6272191263187978	0.01944739123195847	0.3375188655458733	0.3569662567778318	0.0008978100080763282	83.8269775786959	423.7051491027478	435.1462507195632	0	1.04616708901621	-0.03894897600662001	11.48005059282209	11.44110161681547	0.02646897541066351	363.9149376219571	11.68019568274831	19.48918805858389	0	0.9560335504914105	-0.1037650856815315	7.91275746151711	7.808992375835579	0.01285444124300257	15.31426123751223	2.673328531688156	3.204751112543539	0	0.7970152686726882	0.007307407550448242	0.5241151733049338	0.5314225808553821	0.003580288984259887	2.676461096530842	2.198325876671253	2.934743310450057	0	0.8695775798360162	0.01305262956218931	0.7233648042166141	0.7364174337788034	0.006421671051833092	2.151799062029081	0.6785256732292116	1.394889045632765	0	1.01602701552252	-0.002835794512376438	0.7191991669159301	0.7163633724035536	0.02079139410325621	1.389747516327879	159.661319350162	163.1389139159982	0	0.8381970717744379	0.1280915697566186	3.349502996079667	3.477594565836285	0.004989227011462223	130.9351912097179	14.76309735506407	17.85181625706023	0	0.804569139968594	-0.159219525021581	3.247938427017745	3.088718901996164	0.003805216282803218	9.471196116061925	24.81868725612978	32.27952685348115	0	0.9952375923767226	-0.0113066444502917	7.472146241801667	7.460839597351375	0.01760105558710587	24.17933804735345
0.07800000000000001	331.6973289148097	333.3996816078991	0	0.8210639931850809	-0.1290978487426672	1.831450541832137	1.702352693089469	0.004346278152530541	333.3996816078991	542.5420893156853	547.7440540075627	0	0.9102890920868042	-0.1826750014463804	5.38463969332372	5.20196469187734	0.008905659408252473	547.7440540075627	5.488312548919229	42.46837087445431	0	1.237210638149915	0.05324451851497197	36.9268138070201	36.98005832553508	0.1221465670971516	42.46837087445431	5.3319160772586	55.07726410416974	0	1.274234834713401	0.08556596162995941	49.65978206528118	49.74534802691115	0.1642646975654759	55.07726410416974	2.4813094134048	6.4960732959951	0	1.072283559933941	0.008677353289538477	4.00608652930076	4.014763882590299	0.03262640211612619	6.4960732959951	26.69675372816705	42.07186640561945	0	1.161789359442557	-0.004744929944435348	15.37985760739684	15.3751126774524	0.06679612533178149	41.92186824682576	148.2431288174226	172.45065800035	0	1.16000479420881	-0.1009069220998406	24.30843610502733	24.20752918292749	0.06584885247455428	165.9897610148994	114.4618210525291	140.4971285714533	0	1.151273473576136	-0.06685198412880028	26.10215950305303	26.03530751892423	0.06140418540121401	128.7016372631184	16.50245880001675	29.05524640168735	0	0.9859519337228781	0.3519057142459715	12.20088188742463	12.5527876016706	0.0163387610483205	29.05524640168735	7.427250649537837	18.52286885433571	0	1.071177602130258	0.1553852180729589	10.94023298672492	11.09561820479788	0.03233873990499388	18.52286885433571	0.9823250166087313	247.6500094478235	0	1.599375490339366	0.08086374118287502	246.5868206900319	246.6676844312148	2.214486643286011	247.6500094478235	5.40462100889924	61.26601525643034	0	1.298091515748212	0.2925383318725011	55.5688559156586	55.86139424753109	0.1988130178245096	57.02435987463714	3.533554111668907	296.0064052416763	0	1.482325403452765	-0.02740994984469786	292.5002610798521	292.4728511300074	0.8681407746780363	294.588153260167	5.484449082128254	375.9740106218589	0	1.443371884759008	-0.4642629005164168	370.953824440247	370.4895615397306	0.635691203681067	340.8978636766376	0.3054658660940943	25.41453769283335	0	1.473084813967585	-0.01291755713215534	25.12198938387141	25.10907182673925	0.8062762927556825	25.41453769283335	5.74363654796923	84.44728688059799	0	1.307268900789514	-0.006432738564018758	78.71008307119277	78.70365033262875	0.213961200043992	78.02634618315057	6.036946262211293	73.2035609963379	0	1.287411463263608	0.0194111704829598	67.14720356364366	67.16661473412661	0.1825292985789463	67.45714741897355	0.8807127371175099	8.33293984143226	0	1.276677071693435	0.04481663358465589	7.407410470730095	7.45222710431475	0.1675062420857142	8.33293984143226	45.02899356699483	45.1674696275113	0	0.7635059682375067	-0.004229755688175972	0.1427058162046495	0.1384760605164735	0.002731230759893175	45.1674696275113	329.7112185385153	334.2285380251582	0	0.8999176725175566	0.34294350466657	4.174375981976344	4.517319486642914	0.008194145443916608	334.2285380251582	34.66065777813914	56.29559626987503	0	1.015061389065642	0.614506293258685	21.02043219847721	21.6349384917359	0.02063116492599099	50.49411455157382	8.517353328647603	250.542419287908	0	1.390156508695303	0.2420136019902992	241.7830523572701	242.0250659592604	0.4152847796631011	233.7758465292454	5.618316019372645	1799.707990026849	0	1.622990100776052	0.5921585240628749	1793.497515483414	1794.089674007476	2.674974538902924	1759.292517001461	178.1464560739801	245.2945984407724	0	1.103518077768701	0.3148326842133173	66.83330968257891	67.14814236679223	0.04189658014468081	231.6869516836907	4.993672488273229	14.64244258657638	0	1.09623541494576	0.04429079227285723	9.604479306030298	9.648770098303155	0.03952365379145332	14.64244258657638	323.910008524285	495.5566216579736	0	1.218579765917564	-0.1494764771639246	171.7960896108524	171.6466131336885	0.1052285518201738	473.6425059019578	427.6027539712794	460.6691179516704	0	0.9722156688631399	-0.2653247376484493	33.33168871803939	33.06636398039095	0.01463526114759811	419.8956999625274	120.9633576281905	121.2364064717356	0	0.5989543828347843	0.006151074671548691	0.2668977688735609	0.2730488435451096	0.0007099558350327461	34.9164177770712	210.9298910316772	211.2880516223248	0	0.6273249838174666	0.02034607978115865	0.3378145108664484	0.358160590647607	0.0008985964332357748	85.56957995553057	423.4384667929539	434.8617151835962	0	1.045984856219386	-0.04005883304622767	11.46330722368842	11.42324839064219	0.026430371066344	363.6497444821692	11.6756609799408	19.46257612856186	0	0.9556953254356577	-0.1044102888418944	7.891325437462953	7.786915148621059	0.01281962446828622	15.28999582375877	2.673628729500494	3.205496974210675	0	0.7971151438820424	0.007330574091310881	0.5245376706188698	0.5318682447101807	0.003583175110355847	2.677229477173967	2.200268587248138	2.938412376647697	0	0.8698124333183437	0.01341218274033313	0.7247316066592258	0.7381437893995589	0.006433804840521912	2.154989493014421	0.6785609706172322	1.39398876657624	0	1.015863230365776	-0.002828256408486806	0.7182560523674942	0.7154277959590074	0.02076412951903105	1.388848895637363	163.6624483584032	167.1520804694588	0	0.8385811056387715	0.1297598431565835	3.359872267898955	3.489632111055538	0.005004672482360604	134.1900820518406	14.74706286948315	17.8233687120684	0	0.8041926960038772	-0.161787851997497	3.238093694582747	3.07630584258525	0.003793682401541838	9.444794804931515	26.42542887388124	33.87937358552578	0	0.9951762274275007	-0.01452786636568955	7.468472578010227	7.453944711644538	0.01759240206795501	25.37649685599316
0.08	333.8483062883126	335.5440672706962	0	0.8204568860810996	-0.1267538985338435	1.822514880917356	1.695760982383512	0.004325072628862138	335.5440672706962	542.323826251987	547.4995190527432	0	0.9096845192974493	-0.1828777351872418	5.358570535943408	5.175692800756166	0.008862543610369648	547.4995190527432	5.478870269357523	42.55975994637832	0	1.237557221224407	0.05152258359797948	37.02936709342282	37.0808896770208	0.122485793003402	42.55975994637832	5.31908313513022	55.28466667707193	0	1.274793492003199	0.08332117253758109	49.88226236940412	49.9655835419417	0.1650006182310758	55.28466667707193	2.481847104131519	6.5013195585835	0	1.07242605833	0.00881217147447527	4.010660282977506	4.019472454451981	0.03266365171758791	6.5013195585835	29.05513825257086	44.42362397998945	0	1.16174378950048	-0.005763473993121089	15.37424920141172	15.3684857274186	0.06677176751270043	44.26522868941564	150.4370794369765	174.5387117945934	0	1.159458372106618	-0.100725325773978	24.20235768339089	24.10163235761691	0.06556149781681771	167.9933004888819	111.9598834872081	137.9326974161089	0	1.150963856205689	-0.06474011933392754	26.03755404823473	25.97281392890081	0.06125220390232198	126.3459870722111	16.49483964636742	29.13595626051243	0	0.9868770870396849	0.3494294149622234	12.29168719918279	12.64111661414501	0.01646036260994729	29.13595626051243	7.423086430823696	18.59876649210361	0	1.072094053052544	0.1548670684152645	11.02081299286465	11.17568006127992	0.03257693006632387	18.59876649210361	0.9763438727290678	250.5029966746897	0	1.600816932758408	0.07980886474749121	249.4468439372132	249.5266528019607	2.240171240956913	250.5029966746897	5.385423345040517	62.18490589505749	0	1.300184169085002	0.2923614744535604	56.50712107556342	56.79948255001698	0.2021699220631608	57.89399337704187	3.530195917149115	295.608014452903	0	1.482157263948334	-0.02924646639616928	292.1070650021501	292.0778185357539	0.866973768719695	294.1913491376822	5.544639255298764	371.4217761219157	0	1.441803512532735	-0.4511940087776055	366.3283308753946	365.8771368666169	0.6277646495437778	336.6910081729523	0.3070073026283313	25.25233423824246	0	1.472265870489651	-0.01260631851470971	24.95793325412884	24.94532693561413	0.8010110024129674	25.25233423824246	5.745444110598875	84.42816145670818	0	1.307235050121718	-0.006050468544312193	78.68876781465362	78.6827173461093	0.2139032578123183	78.00832881070039	6.034719245574619	73.25732171385373	0	1.28751620822124	0.01909929015776718	67.20350317812134	67.22260246827911	0.1826823403825582	67.50766345261218	0.8758895600982953	8.447420046959936	0	1.278686604862657	0.04405235018826231	7.527478136673378	7.57153048686164	0.170221372237828	8.447420046959936	45.05445883371781	45.19289215141523	0	0.7633467870829193	-0.004088861889603301	0.1425221795870271	0.1384333176974238	0.002727716159072884	45.19289215141523	306.5799320080558	311.1397485522187	0	0.9012587483200724	0.3402469924077057	4.219569551755292	4.559816544162998	0.008282858747533107	311.1397485522187	33.19983898192179	55.0342580595921	0	1.016263750174357	0.6105184175187636	21.22390066015156	21.83441907767033	0.02083086545309743	49.37694281045684	8.491770368375791	252.1145265658291	0	1.390981599184361	0.2383645237665653	243.3843916736867	243.6227561974533	0.4180352282106746	235.2634730911587	5.578672471313645	1825.057661160371	0	1.624747626906931	0.5861227136567014	1818.892865975401	1819.478988689057	2.712851321773332	1784.162554537902	174.8466495187203	242.2025910113048	0	1.103910808345481	0.3121689602244264	67.04377253236011	67.35594149258453	0.04202851545800309	228.7763114023313	4.991690333275885	14.66817087960541	0	1.09659860098337	0.04403344012749563	9.632447106202031	9.676480546329527	0.03963874484595766	14.66817087960541	329.7442989416198	501.1441095907641	0	1.218403359120498	-0.1539319062887932	171.5537425554331	171.3998106491443	0.1050801093862544	478.9763421286205	426.6135327736745	459.6176000397876	0	0.9719825218572098	-0.265380768679252	33.26944803479238	33.00406726611313	0.01460793253964696	418.9167847073301	123.7608002288457	124.0341851428314	0	0.5989878140452672	0.006412693539198297	0.2669722204465035	0.2733849139857018	0.0007101538783841801	35.74422146788849	215.0257334337675	215.3850876063501	0	0.6274355856699556	0.0212304985029433	0.3381236740796826	0.3593541725826259	0.0008994188163832231	87.30716926823293	423.2051535586099	434.6102647363247	0	1.045797809447215	-0.04103573999646898	11.44614691771132	11.40511117771485	0.02639080541170906	363.411516106607	11.67096998839309	19.43570205995252	0	0.9553549526275094	-0.105083711870489	7.869815783429911	7.764732071559422	0.01278468158203326	15.26550808367772	2.673918368153828	3.206231261565637	0	0.7972153029785941	0.007351185412136	0.5249617079996731	0.5323128934118091	0.003586071756819699	2.677988608862541	2.202252505113544	2.942170239227361	0	0.8700537157613104	0.01377923273414751	0.7261385013796702	0.7399177341138177	0.006446294548407325	2.158259477642102	0.6785951225898165	1.393090812038188	0	1.015699870613565	-0.002820928083222633	0.7173166175315941	0.7144956894483715	0.02073697131195014	1.387952596543311	167.6735433101807	171.1753528436662	0	0.838970063783634	0.1314025106827768	3.370407022802716	3.501809533485493	0.005020364447343616	137.4551049115351	14.73291881213697	17.79711753380987	0	0.8038107025127778	-0.1639353704139184	3.228134092086828	3.064198721672909	0.003782013940935423	9.419395523679883	27.94909678029369	35.39548124261887	0	0.9951001485687898	-0.0175360946998303	7.463920557025006	7.446384462325176	0.01758167952963712	26.51051334557328
0.082	335.846549228182	337.5357698294416	0	0.8198605541635074	-0.1245593619584007	1.813779963218021	1.68922060125962	0.004304343495809605	337.5357698294416	542.1008571159346	547.2503584432307	0	0.9090792473283459	-0.1830959019113054	5.332597229207457	5.149501327296152	0.00881958633993552	547.2503584432307	5.469259710812101	42.64776219255849	0	1.237892213144	0.04974129609787527	37.12876118564851	37.17850248174638	0.1228145689226717	42.64776219255849	5.306289442865943	55.48710765464476	0	1.275337234409065	0.0810583023898785	50.09975990938894	50.18081821177882	0.1657200569023909	55.48710765464476	2.482163914721415	6.50636298634846	0	1.072570383332175	0.008901088859989839	4.015297982767056	4.024199071627045	0.03270142210949558	6.50636298634846	31.35978234429913	46.72040680950525	0	1.161688954222307	-0.006878732152018513	15.36750319735813	15.36062446520612	0.06674246900137773	46.55380643680243	152.6377687331785	176.6340950007572	0	1.158912839550059	-0.1005872526542671	24.09691352023296	23.99632626757869	0.06527586129482633	170.0037450108296	109.6058430168857	135.5185927544308	0	1.150664495619788	-0.06249103524312485	25.97524077278819	25.91274973754506	0.06110561465486799	124.128477649789	16.48735596072456	29.21692065418339	0	0.9877960629581399	0.347010692611926	12.3825540008469	12.72956469345882	0.01658204651552999	29.21692065418339	7.419094587964338	18.67520588065124	0	1.07300744415633	0.1543973509151403	11.10171394177176	11.2561112926869	0.03281606891720108	18.67520588065124	0.9703739284771976	253.34928521777	0	1.602238642163883	0.07870556946265167	252.3002057198302	252.3789112892928	2.265796014975193	253.34928521777	5.366127296588392	63.11891053794259	0	1.302275493640511	0.2921679905584447	57.46061525079575	57.75278324135419	0.2055813123344263	58.77804289459402	3.526882402794307	295.1845796010614	0	1.481978154781472	-0.03110042070067994	291.6887976189678	291.6576971982672	0.865732351126706	293.7696007608053	5.600143647765464	367.0432469826216	0	1.440277367121189	-0.4396419677576113	361.8827453026137	361.4431033348561	0.6201463977355033	332.645369035986	0.308409215727465	25.09469976096046	0	1.471465486560753	-0.0123397661483238	24.79863031138132	24.786290545233	0.795898262966226	25.09469976096046	5.746516460063016	84.40911115376383	0	1.307202773852765	-0.005854614811579476	78.66844930851239	78.66259469370081	0.2138480250926025	77.9903970728856	6.03199187059312	73.30938950229967	0	1.287618896339865	0.01865455910662309	67.25874307259993	67.27739763170655	0.1828325015010804	67.55660142346214	0.8711722300206375	8.561898599145927	0	1.280662153007306	0.04331455629619428	7.647411812829096	7.690726369125291	0.1729334724342127	8.561898599145927	45.07803586197777	45.21642337972112	0	0.7631928244783983	-0.003957267856392499	0.1423447855997452	0.1383875177433527	0.002724321035261045	45.21642337972112	284.8443737629565	289.4468118448938	0	0.902589240829235	0.3375499065906866	4.264888175346544	4.602438081937231	0.008371817527151474	289.4468118448938	31.91568493205082	53.95003149648396	0	1.017458140258584	0.6063793028200707	21.42796726161307	22.03434656443314	0.02103115304332803	48.4179270705745	8.466483919207972	253.673045459924	0	1.391794184561541	0.2347357894751029	244.9718257512409	245.206561540716	0.4207617932229843	236.7383227684057	5.53885623315661	1850.488349676775	0	1.626486324159621	0.5795343739096395	1844.369959069709	1844.949493443619	2.750850022504269	1809.113020187137	171.5802291724933	239.1435727491954	0	1.104300530051175	0.3100659527602874	67.2532776239418	67.56334357670208	0.04215985037021766	225.8964966079669	4.990056522800728	14.69426984156429	0	1.096960039131052	0.04385222044921918	9.660361098314338	9.704213318763557	0.03975361447345443	14.69426984156429	335.5480352314268	506.6950646310245	0	1.218222346082295	-0.1583933326019029	171.3054227321996	171.1470293995977	0.1049280085122107	484.2749390844474	425.6801826532666	458.621975895833	0	0.9717492054778979	-0.2654850012345093	33.20727824380091	32.9417932425664	0.01458063505903178	417.9888742272168	126.4889275257893	126.7626244801665	0	0.5990225667732836	0.006647318216472185	0.2670496361607279	0.2736969543772001	0.0007103598064377147	36.55389622361698	219.0603101561422	219.4208541909435	0	0.627550848573129	0.02209787734395416	0.3384461574573478	0.3605440348013019	0.0009002766315558291	89.02612243574394	423.0072754631079	434.3940334556314	0	1.045606580862531	-0.04187149117534465	11.42862948369887	11.38675799252352	0.02635041634492015	363.2021248988607	11.66613432606134	19.40857523427639	0	0.9550123440355994	-0.1057830001335253	7.848223908348565	7.74244090821504	0.01274960512595467	15.2408046632821	2.674203917556356	3.206961820419901	0	0.797315720595913	0.007370721776530936	0.5253871810870139	0.5327579028635449	0.003588978210754431	2.678745006369271	2.204285248839911	2.946027312744674	0	0.8703015848367741	0.01415543111902193	0.7275866327857411	0.741742063904763	0.006459150334969525	2.161617047105663	0.6786305863652906	1.392198431531344	0	1.01553699079871	-0.002813319035791175	0.7163811642018447	0.7135678451660535	0.02070992820659251	1.387061857112585	171.6133683394812	175.1275023129701	0	0.839363880812747	0.1330271452248752	3.381106828264057	3.514133973488932	0.00503630226214408	140.665041090243	14.7206260226954	17.7730390568659	0	0.8034241327395113	-0.165673076851328	3.218086111021831	3.052413034170503	0.003770241937858095	9.395010262800513	29.39997280304434	36.83818511665232	0	0.9950103422693369	-0.02033843367519434	7.45855074728317	7.438212313607976	0.01756903064447084	27.58912082587954
0.08400000000000001	337.6968944304132	339.3795996892189	0	0.8192742569248351	-0.1225273018170473	1.805232560622699	1.682705258805652	0.004284059361287595	339.3795996892189	541.8749124321021	546.998307719458	0	0.9084732362025447	-0.1833226095574769	5.306717896913328	5.123395287355851	0.008776784493897377	546.998307719458	5.459506539163132	42.73227109163161	0	1.238215240693398	0.04790657464463106	37.22485797782385	37.27276455246848	0.1231324380281572	42.73227109163161	5.293565376027306	55.68451428882364	0	1.275865968945576	0.07878539597281266	50.31216351682352	50.39094891279633	0.1664226458563897	55.68451428882364	2.482245155622337	6.511160946236383	0	1.072715760812764	0.00894087146136186	4.019974919152684	4.028915790614046	0.03273951205240445	6.511160946236383	33.61448332895608	48.9659064370364	0	1.161624002076894	-0.008093304952896176	15.3595164130332	15.35142310808031	0.06670778166808866	48.79127927181224	154.8271499637103	178.7187127670997	0	1.158367965752401	-0.1004922354633032	23.99205503885265	23.89156280338935	0.06499181131969488	172.0036761589113	107.3693163678566	133.2245576044926	0	1.15037605023455	-0.06009931521679749	25.91534055185279	25.85524123663599	0.06096470201231591	122.0213786531532	16.48007250702614	29.29822507103854	0	0.9887090060569658	0.3446643784221674	12.47348818559024	12.81815256401241	0.01670382065688748	29.29822507103854	7.415300729312984	18.75225261894036	0	1.073918170561255	0.1539822961966142	11.18296959343077	11.33695188962738	0.03305625625032275	18.75225261894036	0.9644212842784808	256.186656335958	0	1.603640008093885	0.0775572478354022	255.1446778038442	255.2222350516796	2.291340954561267	256.186656335958	5.346752084756289	64.06824611222204	0	1.304365393008816	0.2919641651265582	58.42952986233919	58.72149402746575	0.2090478735000474	59.67671719301656	3.523704233211731	294.7363257772022	0	1.481788072209476	-0.03293792017527682	291.2455594641658	291.2126215439905	0.864416820283567	293.3231322893192	5.650553547203335	362.8172661003127	0	1.438788044561103	-0.4297255441758135	357.5964380972852	357.1667125531093	0.612801095956195	328.7413524430855	0.3096649700450957	24.9409636720294	0	1.470680701956173	-0.01212072805158097	24.64341943003589	24.63129870198431	0.79091685595684	24.9409636720294	5.746841246047505	84.38946894405429	0	1.30717104215663	-0.00585103674881757	78.6484787347556	78.64262769800678	0.2137937381733179	77.97192413125579	6.028773179982289	73.35938304045931	0	1.287718806683567	0.01807759283363122	67.31253226764338	67.33060986047701	0.1829787191173226	67.60360311660789	0.8665734949787002	8.676406218352312	0	1.282605021360737	0.04260796635358076	7.767224757020031	7.809832723373612	0.1756428424784342	8.676406218352312	45.09948241071566	45.23781955094815	0	0.7630437039854723	-0.003836038577977059	0.1421731788104733	0.1383371402324962	0.002721036671988888	45.23781955094815	264.4067592927358	269.0519223429436	0	0.9039091216014981	0.334838558275126	4.310324491932644	4.64516305020777	0.008461007333759662	269.0519223429436	30.78737382052044	53.02198196641007	0	1.018644228559288	0.6020538737845935	21.63255427210504	22.23460814588963	0.0212319514053846	47.59841588877371	8.441539008304927	255.2178223245678	0	1.392594363240297	0.2311439300213311	246.5451393862416	246.7762833162629	0.4234641050677647	238.2002466754561	5.498896822256993	1875.968865597296	0	1.628204545617548	0.5723944649849705	1869.897574310054	1870.469968775039	2.788924076255288	1834.113304629365	168.1717155813856	235.9424412261046	0	1.104687950689368	0.3085315060574913	67.46219413866147	67.77072564471896	0.04229081631435647	222.8821222109207	4.988750473947703	14.72074018126839	0	1.097320071454268	0.04374283022025591	9.688246877100429	9.731989707320684	0.03986836799952581	14.72074018126839	341.2590020423099	512.1473396848568	0	1.2180367479803	-0.162848416790665	171.0511860593375	170.8883376425468	0.1047722834490532	489.4788966411967	424.7501735535521	457.6297446920088	0	0.9715157604445037	-0.2656190624987835	33.14519020095541	32.87957113845663	0.0145533734723515	417.0641177567175	129.1316153622141	129.4055965991003	0	0.5990584884043921	0.006851558520175365	0.2671296783660982	0.2739812368862736	0.0007105727210341588	37.34069921528862	223.0005023068639	223.3622295310732	0	0.6276706746217596	0.02294550116955045	0.3387817230398042	0.3617272242093547	0.0009011692457740242	90.71301068309593	422.8467708156084	434.2150302159858	0	1.04541183936114	-0.04255837001333046	11.41081777039073	11.3682594003774	0.02630934877315617	363.0233432191258	11.66116553289791	19.38120555928653	0	0.9546674193855773	-0.1065057440117097	7.826545770400329	7.720040026388619	0.01271438853403099	15.21589269415841	2.674492122995266	3.207696942958873	0	0.7974163921771807	0.007390746499006407	0.5258140734646002	0.5332048199636066	0.003591894360018531	2.679505589079743	2.206373942725171	2.949993574206563	0	0.8705562166332491	0.01454236409839653	0.7290772673829958	0.7436196314813923	0.006472383443611599	2.165069959764456	0.6786629873075756	1.391305552810598	0	1.01537444865518	-0.002806299040707747	0.7154488645437298	0.7126425655030221	0.02068297627101489	1.386170626048344	175.3890249702825	178.9156390452575	0	0.8397625151552579	0.1346421715720339	3.391971903402905	3.526614074974939	0.005052486253150433	143.7452366077828	14.71012393472693	17.75108276296904	0	0.8030339291013519	-0.1670163123708444	3.207975140612954	3.040958828242109	0.003758396137791581	9.371635971669098	30.80929625013395	38.23877315888895	0	0.994907755502488	-0.0229445619107446	7.452421470665741	7.429476908754997	0.01755459279288697	28.63574740245648
0.08599999999999999	339.4040063617035	341.08019531115	0	0.818697193936181	-0.120669888838789	1.796858838285347	1.676188949446558	0.004264187393348028	341.08019531115	541.6479121882002	546.7452936682266	0	0.9078664699480773	-0.1835502327356105	5.280931712762014	5.097381480026403	0.008734136705638711	546.7452936682266	5.449637179421802	42.81319275426272	0	1.238525970609926	0.04602457256516227	37.31753100227576	37.36355557484092	0.12343898198991	42.81319275426272	5.280940830931409	55.87683560221114	0	1.276379655658873	0.07651043104741868	50.51938434023232	50.59589477127974	0.1671080911900356	55.87683560221114	2.482076624182797	6.515669615430536	0	1.072861364826402	0.008928392653499751	4.024664598594239	4.033592991247739	0.03277770577741183	6.515669615430536	35.81540436770891	51.15617831395009	0	1.161548059920911	-0.009409566586290581	15.35018351282747	15.34077394624118	0.06666724803066726	50.97371608059711	156.9852218076668	180.7725172087672	0	1.157823522941265	-0.1004396396607061	23.88773504076108	23.78729540110037	0.06470922003596119	173.9737984314136	105.2259609690075	131.0263800560898	0	1.150099203504571	-0.05755973930645758	25.85797882638872	25.80041908708226	0.0608297610690228	120.0025023558406	16.47305334829397	29.3799583724517	0	0.9896161004210223	0.3424050492703649	12.56449997488737	12.90690502415774	0.01682569872206558	29.37995837245171	7.411729205140812	18.82996773707547	0	1.074826583028624	0.153627828974909	11.26461070295974	11.41823853193465	0.03329758297616272	18.82996773707547	0.9584924699684255	259.0125354815208	0	1.605020277927989	0.07636735053626043	257.9776756610161	258.0540430115524	2.316782849215691	259.0125354815208	5.327315873165525	65.03314987451056	0	1.306453815182431	0.2917561101977577	59.41407789114727	59.70583400134503	0.2125703675585466	60.5902443754434	3.520755104521793	294.2639683869862	0	1.481587218491067	-0.03472347246501305	290.7779367549294	290.7432132824644	0.8630289160828845	292.8526562477663	5.695490968603676	358.7225429247275	0	1.437329744300548	-0.4215572884557645	353.4486092445795	353.0270519561238	0.6056930999137814	324.9592535037543	0.3107686975611695	24.79043898009102	0	1.469908381692185	-0.011951818627578	24.49162210115743	24.47967028252985	0.7860450050174829	24.79043898009102	5.74640965546907	84.36855445142557	0	1.307138795836026	-0.006044675319721702	78.62818947127623	78.6221447959565	0.2137385849452604	77.9522705304723	6.025074918443601	73.40692619563993	0	1.287815223698001	0.01736975425573897	67.36448152294058	67.38185127719632	0.1831199351416371	67.648315121186	0.8621054191611	8.790990070900104	0	1.284516724565344	0.04193712051874685	7.886947531220258	7.928884651739005	0.1783501734785995	8.790990070900104	45.11856136791364	45.2568420178122	0	0.7628990089273614	-0.003726210464429762	0.1420068603629846	0.1382806498985549	0.002717853521702516	45.2568420178122	245.1788384074599	249.8668045540132	0	0.9052183043590588	0.3320971680977281	4.355868978455505	4.687966146553233	0.008550409473947364	249.8668045540132	29.79563330452619	52.23070589834414	0	1.019821612202397	0.5975037266814651	21.83756886713649	22.43507259381796	0.02143316943374823	46.9011082668728	8.416978185060628	256.7488179995532	0	1.393382289524546	0.2276049287625267	248.1042348857301	248.3318398144926	0.4261419959483136	239.6492043242203	5.458822898389714	1901.466601923105	0	1.629900648150697	0.5647045323370714	1895.443074492378	1896.007779024715	2.827024805127966	1859.131403910513	164.4870817970426	232.4655526084695	0	1.105073786046051	0.3075704855716264	67.67090032585524	67.97847081142687	0.04242165040801402	219.6069397697901	4.987814406863151	14.74770597384394	0	1.097679635337422	0.04371491641486672	9.716176650565922	9.759891566980789	0.03998330256929793	14.74770597384394	346.8305527900943	517.4543762426631	0	1.217846600290607	-0.1672849859951825	170.791108438564	170.6238234525688	0.1046129806881066	494.543717221187	423.8106601775717	456.6280573403797	0	0.971282161107421	-0.2657799158205652	33.08317707862856	32.81739716280799	0.01452614478173492	416.1308031983652	131.6689752867603	131.9432092549437	0	0.5990954082157322	0.007021999448335206	0.2672119687349891	0.2742339681833243	0.0007107916158110151	38.09876423321094	226.8122484335812	227.175149253669	0	0.6277949516525299	0.02377072677196903	0.3391300933158434	0.3629008200878124	0.0009020959208499151	92.35394601795319	422.7254378446092	434.0751260588374	0	1.045214288202235	-0.04308919269722015	11.39277740692533	11.34968821422811	0.0262677540142216	362.8768325838804	11.65607565279307	19.35360402345196	0	0.9543201062842422	-0.1072495078889896	7.804777878547879	7.697528370658889	0.01267902613499852	15.19078022933474	2.674790245065002	3.208445609637578	0	0.7975173350873844	0.007412902836832286	0.5262424617357436	0.5336553645725759	0.003594820727897732	2.68027788476524	2.208526362317664	2.954079935668568	0	0.8708178162797905	0.01494171546668344	0.7306118578842196	0.745553573350903	0.006486006770791305	2.168626731535024	0.678694610749784	1.390415230898988	0	1.015212301290199	-0.002799416191079152	0.7145200363402827	0.7117206201492036	0.02065612469203587	1.38528194767449	178.9220189180831	182.4612789991721	0	0.8401659516344985	0.1362568818205476	3.403003199268438	3.539260081088985	0.005068917836990831	146.632536883116	14.70133145439203	17.73117196012907	0	0.8026409930668734	-0.1679847075546361	3.19782521329168	3.029840505737044	0.003746504696626656	9.349254738781774	32.19579661645049	39.61601796122785	0	0.9947932837239102	-0.02536668812565005	7.445588032903005	7.420221344777355	0.0175384962506057	29.66444644859939
0.08799999999999999	340.9720549633797	342.6417011328195	0	0.8181285093863069	-0.1189982586426297	1.788644428082546	1.669646169439917	0.004244693494503978	342.6417011328195	541.421971170937	546.4934397561722	0	0.9072589590522718	-0.1837703937068554	5.255238978942007	5.071468585235151	0.00869164347494928	546.4934397561722	5.439678584240102	42.89044630042294	0	1.238824110961971	0.04410161813432488	37.40666609804851	37.45076771618284	0.1237338231861587	42.89044630042294	5.268444893595055	56.06404218579117	0	1.276878306916176	0.07424122712944949	50.72135606506667	50.79559729219611	0.1677761735479701	56.06404218579117	2.481644676660134	6.519844122136733	0	1.073006319495265	0.008860652475834277	4.029338793000764	4.038199445476598	0.03281577338907244	6.519844122136733	37.95391850047842	53.28248620728336	0	1.161460235029831	-0.01082964674522613	15.33939735355018	15.32856770680495	0.06662040275645691	53.09241113282828	159.0955328304807	182.7790119578056	0	1.157279287142772	-0.100428704579695	23.78390783190457	23.68347912732488	0.06442796366351101	175.8982369452316	103.1641027798825	128.9125208759246	0	1.149834662855095	-0.05486735452685756	25.80328545056902	25.74841809604216	0.06070109730123538	118.0612716821446	16.46636117347749	29.46221204998175	0	0.9905175689776526	0.3402468794851425	12.65560399701912	12.99585087650426	0.01694770030046671	29.46221204998175	7.408402560571827	18.90841414356927	0	1.075733067342154	0.1533394841794324	11.34667209881801	11.50001158299745	0.03354015204577225	18.90841414356927	0.9525937182283131	261.82440836515	0	1.60637876383784	0.07513931801455434	260.7966753289072	260.8718146469217	2.342099032353555	261.82440836515	5.307835477909173	66.0138799304387	0	1.308540750947128	0.2915496475770309	60.4144948049525	60.70604445252953	0.2161496369611447	61.51887239118198	3.518131065675395	293.7687288039533	0	1.481376010784391	-0.03642022185971548	290.2870179601376	290.2505977382779	0.8615718691002896	292.3593891146231	5.734612731234718	354.7377153393844	0	1.43589629211629	-0.4152424636649306	349.4183450718145	349.0031026081496	0.5987865705445166	321.2793128828368	0.3117153406398711	24.64242528487527	0	1.469145230472253	-0.01183541285618211	24.34254535709158	24.3307099442354	0.7812604697362655	24.64242528487527	5.745216479124583	84.34567728420745	0	1.307104951415084	-0.00643951280168196	78.60690031788455	78.60046080508288	0.2136807136709602	77.93078733149446	6.020911430433961	73.45165018176014	0	1.287907441236465	0.01653313616131926	67.41420561516487	67.43073875132619	0.1832551024039279	67.69039086024931	0.8577791946461192	8.905713989307387	0	1.286398977671391	0.0413063283482303	8.006628466313037	8.047934794661268	0.1810565583570818	8.905713989307387	45.13504289560996	45.27325940385962	0	0.7627582836520228	-0.003628781265576319	0.1418452895152409	0.1382165082496646	0.002714761235200144	45.27325940385962	227.0884311712817	231.8192485462161	0	0.9065166366993946	0.3293078229400451	4.401509551994351	4.730817374934396	0.008640000229388616	231.8192485462161	28.9239847195553	51.55957321100776	0	1.020989809649272	0.5926871213728445	22.04290137007961	22.63558849145246	0.02163469948283985	46.31117201501439	8.392840858648611	258.2661059153372	0	1.394158171356621	0.2241339764296022	249.649131080259	249.8732650566886	0.4287954982078487	241.0852618706066	5.418661844413974	1926.947557731015	0	1.631572993756762	0.5564664009367787	1920.972429485664	1921.528895886601	2.8651014536943	1884.133942015146	160.7109294121983	228.8979578511985	0	1.105458807322616	0.3072191153196497	67.87980932368052	68.18702843900017	0.04255261163994914	216.2457592021919	4.987242564438464	14.77520318247281	0	1.098039278341326	0.04376756561770778	9.744193052416639	9.787960618034347	0.04009859362589219	14.77520318247281	352.3222235996803	522.6758177482311	0	1.217651952556638	-0.1716911238478151	170.5252852723986	170.3535941485508	0.1044501586653284	499.5264049869576	422.7083488330334	455.4636170546141	0	0.9710483844864817	-0.2659645849071433	33.02123280648785	32.75526822158071	0.01449894632182352	415.0492355646831	134.085727526747	134.3601788372477	0	0.599133137294554	0.007155222511038795	0.2672960879897167	0.2744513105007555	0.0007110153754774394	38.82351606484748	230.4681546245877	230.8322165751379	0	0.6279235536644613	0.0245709984479503	0.3394909521023105	0.3640619505502607	0.0009030558157271048	93.93767152857896	422.6449231902518	433.9760423733371	0	1.045014662468179	-0.04345734906880505	11.37457653215418	11.33111918308537	0.0262257891724402	362.764133539159	11.65087643866996	19.32578186914255	0	0.9539703402639373	-0.1080118584225947	7.782917288895184	7.674905430472589	0.01264351314643611	15.16547559378991	2.675105813736864	3.209217244455469	0	0.7976185896852666	0.007438910264054332	0.5266725204545513	0.5341114307186056	0.003597758506790532	2.681069826826343	2.210750517079251	2.958297837029474	0	0.8710866196644979	0.01535526411385385	0.7321920558363693	0.7475473199502231	0.006500034978116757	2.172296342002909	0.6787255855757499	1.389527566444268	0	1.015050541301315	-0.002792646038557741	0.7135946269070759	0.7108019808685181	0.02062937194659654	1.384395922182121	182.177712249584	185.7297961719809	0	0.8405742040632975	0.1378814406904624	3.41420248170637	3.552083922396833	0.005085599643967486	149.2989758563423	14.69414675280645	17.71320341399608	0	0.8022461751871979	-0.1686020999870617	3.187658761176697	3.019056661189635	0.003734593895361315	9.327833416976214	33.55422557790889	40.96470806876741	0	0.9946677590724284	-0.02761948859646107	7.438101979454995	7.410482490858534	0.01752086243582176	30.67131142627795
0.09000000000000001	342.4051595496693	344.0682116803814	0	0.8175672973447655	-0.1175223798384279	1.780574510550529	1.663052130712101	0.004225542496177241	344.0682116803814	541.1994027944917	546.2450700495424	0	0.9066507429730667	-0.1839739493098247	5.229641204360559	5.045667255050734	0.008649307297411859	546.2450700495424	5.429658010700322	42.96396410854228	0	1.2391094120908	0.04214415686669931	37.49216194097526	37.53430609784196	0.1240166264566807	42.96396410854228	5.256105527692527	56.24612571278809	0	1.277361986037427	0.07198535964795216	50.91803482544761	50.99002018509556	0.1684267478305769	56.24612571278809	2.480936296648458	6.523638695672855	0	1.073149701245911	0.008734796253003095	4.033967602771395	4.042702399024398	0.03285347137881657	6.523638695672855	39.99776641971538	55.31246037096932	0	1.161359617317641	-0.0123554116444105	15.32704936289836	15.31469395125395	0.06656677430603629	55.1151094992258	161.1418807684547	184.721951481162	0	1.156735038717503	-0.1004585863426219	23.68052929904986	23.58007071270724	0.06414792270449689	177.7613605076552	101.2156860213364	126.9150629481205	0	1.149583158228941	-0.05201754983171578	25.75139447661586	25.69937692678414	0.06057902606092683	116.227060421285	16.46005664015601	29.54507945674995	0	0.991413672391717	0.3382034985287566	12.74681931806518	13.08502281659394	0.01706985092435346	29.54507945674995	7.405341178755482	18.98765607760698	0	1.076638041722534	0.1531223259481017	11.4291925729034	11.5823148988515	0.03378407812591352	18.98765607760698	0.9467308866474829	264.6198277021762	0	1.607714841911459	0.07387651444118606	263.5992203010875	263.6730968155287	2.367267443182385	264.6198277021762	5.288326098043416	67.01071532146018	0	1.31062623134064	0.2913501939563243	61.43103902946044	61.72238922341677	0.2197866062975883	62.46286913462623	3.515929800631056	293.2523453899729	0	1.481155088410292	-0.03799019437536725	289.7744057837172	289.7364155893418	0.8600504361610367	291.8450622966707	5.767613822229062	350.8414230103245	0	1.434481167049263	-0.4108780437772321	345.4846872318727	345.0738091880955	0.5920455922275647	317.6817840693389	0.3125006865736955	24.49621212275176	0	1.468387808915239	-0.01177362280815151	24.19548505898622	24.18371143617807	0.7765406511679135	24.49621212275176	5.743260155430442	84.32014053106133	0	1.307068406453997	-0.007038539797468019	78.58391891542834	78.57688037563088	0.2136182422790322	77.90681939898563	6.01629954755772	73.4931956651443	0	1.287994766459923	0.01557053949571912	67.46132557809086	67.47689611758658	0.1833831907430616	67.72949257198471	0.8536049592149398	9.020658465274726	0	1.288253684339936	0.04071961566173883	8.126333890398048	8.167053506059787	0.1837634970133084	9.020658465274726	45.14870646707544	45.28684965248168	0	0.7626210352242105	-0.003544700246935562	0.1416878856531801	0.1381431854062446	0.002711748700173751	45.28684965248168	210.0700836608903	214.8437652702522	0	0.9078038916789547	0.3264504604337451	4.447231148928179	4.773681609361923	0.008729750030753306	214.8437652702522	28.15721254511948	50.99319500101731	0	1.022148254186599	0.5875590187985232	22.24842343709931	22.83598245589783	0.02183641558556209	45.81487088370445	8.369162682776542	259.7698681384809	0	1.394922267142866	0.2207452391014587	251.1799602166029	251.4007054557044	0.4314248389924503	242.5085884090691	5.378439390642384	1952.376353223478	0	1.633219949909366	0.5476818862056682	1946.45023194663	1946.997913832835	2.903101212434926	1909.086185566465	157.0446083639825	225.4412748115687	0	1.105843633216049	0.30741016268614	68.08925628490005	68.39666644758618	0.04268391011130228	212.9890670141711	4.987038608061271	14.80328844379861	0	1.098399659346049	0.04390191867735819	9.772347917059985	9.816249835737343	0.0402144544744871	14.80328844379861	357.7087793007249	527.7865548659528	0	1.217452868044753	-0.1760552555783057	170.2538308208061	170.0777755652278	0.1042838873672393	504.402963659946	421.5686640961493	454.2618459264465	0	0.9708144101889169	-0.2661702127675342	32.95935204306469	32.69318183029716	0.01447177574728792	413.9337225956465	136.3663275318627	136.6409569360705	0	0.5991714685850881	0.007247828290975249	0.2673815759167728	0.2746294042077481	0.0007112427758521014	39.51026518534691	233.9491288321608	234.3143366401683	0	0.6280563413267187	0.02534386234981287	0.3398639456576841	0.365207808007497	0.0009040479894428491	95.45623733823196	422.6067109490654	433.9193396181203	0	1.044813726317677	-0.04365684132853744	11.35628551038341	11.31262866905487	0.02618361648325457	362.6866559752704	11.64557978596115	19.29775098646403	0	0.9536180647213202	-0.1087903938512692	7.760961594354147	7.652171200502878	0.01260784565797843	15.13998769243062	2.675446818663977	3.210021905208778	0	0.797720220327811	0.007470559747995533	0.5271045267968048	0.5345750865448002	0.003600709590115495	2.681889914786412	2.21305505453204	2.962659658201081	0	0.8713628950773569	0.01578487954588107	0.7338197241231599	0.7496046036690409	0.006514484603338141	2.176088541830019	0.6787560317224316	1.388642658954735	0	1.014889162693629	-0.002785964628809827	0.7126725918611131	0.7098866272323032	0.02060271675162485	1.383512648640931	185.1921727999891	188.7572720941954	0	0.8409873178313665	0.1395268782494764	3.425572415956801	3.565099294206278	0.005102535644068753	151.7734109745091	14.68844828973691	17.69704825495389	0	0.8018502653786922	-0.168896420525754	3.177496385742742	3.008599965216988	0.003722687870249641	9.307323921675271	34.81888407845295	42.21917444290279	0	0.9945319389609024	-0.02972002288517636	7.430010387335024	7.400290364449847	0.01750180224105535	31.60717788074472
0.09200000000000001	343.7071100279387	345.363493000934	0	0.8170126075682315	-0.116250929703472	1.772633902698773	1.656382972995301	0.004206698367091791	345.363493000934	540.9827219355244	546.0027121354417	0	0.9060418926878151	-0.1841509817498446	5.20414118166723	5.019990199917385	0.008607132791791535	546.0027121354417	5.419602802140907	43.03369196060163	0	1.239381667222289	0.04015869532372982	37.57393046313699	37.61408915846072	0.1242871004902883	43.03369196060163	5.243949274184318	56.42309822183455	0	1.27783080543933	0.06975007778936443	51.10939886986087	51.17914894765023	0.169059742088166	56.42309822183455	2.479939161235245	6.527006824739471	0	1.073290541302344	0.008548132693279248	4.038519530810946	4.047067663504225	0.0328905432277484	6.527006824739471	41.91916794706079	57.21820944650377	0	1.161245281695089	-0.01398844477642164	15.3130299442194	15.29904149944298	0.06650588669114002	57.01401872435268	163.1089590945342	186.585987634779	0	1.156190562679105	-0.1005284033281029	23.5775569435729	23.4770285402448	0.06386898203486831	179.5484037605412	99.41173263597253	125.0651703939681	0	1.149345440317922	-0.04900613489142032	25.70244389288702	25.6534377579956	0.0604638719596567	114.528396775009	16.45419773667527	29.6286550267168	0	0.9923047076339021	0.336287854961079	12.83816943508045	13.17445729004153	0.01719218205971073	29.6286550267168	7.40256293828106	19.06775853195453	0	1.077541953817554	0.1529808694656703	11.5122147242078	11.66519559367347	0.03402948713691391	19.06775853195453	0.9409093843596671	267.3964176750611	0	1.609027950213876	0.07258216313358697	266.3829261275678	266.4555082907014	2.392266668016574	267.3964176750611	5.268801066927909	68.02395573545036	0	1.312710324397156	0.2911626493222611	62.46399201920019	62.75515466852245	0.2234822825496368	63.42252218745931	3.514249876834296	292.7170808610345	0	1.480925318864217	-0.03939454700363027	289.2422255312038	289.2028309842002	0.8584709251719534	291.3119294628808	5.794230295415209	347.0123902574239	0	1.433077531250282	-0.4085517584075894	341.6267117204163	341.2181599620087	0.5854343081941664	314.147009496987	0.3131213975303163	24.35108258485745	0	1.467632551054814	-0.01176827573712247	24.04972946306426	24.03796118732714	0.7718627062913106	24.35108258485745	5.740542803393276	84.29124439102996	0	1.307028045011438	-0.007843726885147397	78.55854531452182	78.55070158763668	0.2135492680652141	77.87970881569278	6.011258472265792	73.53121483644821	0	1.288076523634575	0.01448544931198517	67.50547091487043	67.51995636418242	0.1835031930205991	67.76529325939661	0.8495916183675998	9.135920446889244	0	1.290082922995766	0.04018067355295549	8.24614815496869	8.286328828521645	0.1864728969157164	9.135920446889244	45.15934293726092	45.29740210944982	0	0.7624867354447042	-0.003474858477631629	0.1415340306665326	0.138059172188901	0.002708804086679568	45.29740210944982	194.0695393380175	198.8860574929251	0	0.9090797593657202	0.3235028708209385	4.493015284086678	4.816518154907617	0.008819622592336766	198.8860574929251	27.48236328786335	50.51842062953533	0	1.023296287494066	0.5820711465056593	22.45398619516632	23.03605734167198	0.02203817162579371	45.40046251455128	8.345974971619947	261.2603897434343	0	1.39567488189384	0.2174516347468942	252.6969631370674	252.9144147718143	0.4340304319710785	243.9194506802592	5.338179267228093	1977.716239437714	0	1.634839889156306	0.5383525154950094	1971.839707654991	1972.378060170486	2.940969233154015	1933.952053306038	153.4756791903162	222.08351431519	0	1.106229032888584	0.3081723467952657	68.29966277807857	68.60783512487383	0.04281581009570052	209.8255671769653	4.987207747911101	14.83202396775819	0	1.098761474907731	0.04411958770412822	9.800696632142957	9.844816219847084	0.04033111304229394	14.83202396775819	362.8913109143476	532.6878221196437	0	1.217249423314999	-0.1803662325223945	169.9768774378185	169.7965112052961	0.1041142478633397	509.0790075827998	420.7773479119882	453.4084839197378	0	0.9705802202809932	-0.2663941276315461	32.89753013538112	32.63113600774958	0.01444463101510092	413.1357456530393	138.4968309283418	138.7715953201932	0	0.5992101770463067	0.007296460219746574	0.2674679316316793	0.2747643918514258	0.0007114724845677081	40.15474709216029	237.236701275803	237.6030369403571	0	0.6281931625538081	0.02608698057667557	0.3402486839773549	0.3663356645540305	0.0009050714045735331	96.90188421147472	422.6121122787506	433.9064065971216	0	1.04461227008838	-0.04368232109579134	11.3379766394668	11.29429431837101	0.02614140264019087	362.6456699001753	11.64019708627913	19.26952322020191	0	0.9532632307723008	-0.1095827751702478	7.738908909093022	7.629326133922774	0.01257202060605207	15.1143254642692	2.675821502873516	3.210870076318465	0	0.7978223163167359	0.007509708434297452	0.5275388650106521	0.5350485734449495	0.003603676602714415	2.682747042703982	2.215448823080882	2.967178288761247	0	0.8716469447789794	0.01623251630635239	0.7354969493740128	0.7517294656803651	0.006529374170508153	2.180013541590893	0.6787860754859277	1.387760621158232	0	1.014728160836122	-0.002779349145572971	0.7117538948178775	0.7089745456723046	0.02057615805527747	1.382632239304712	188.0071016939227	191.5854234226396	0	0.8414053724674132	0.1412050761306019	3.437116652586301	3.578321728716903	0.005119731274968628	154.0892633362116	14.68397147030789	17.68239714471462	0	0.801453778899694	-0.1689257400386209	3.167351414445352	2.998425674406731	0.00371080223545796	9.287575500760683	35.93366095966378	43.32331162597324	0	0.9943863360764417	-0.03169507151349003	7.421345737822943	7.389650666309453	0.01748139217776567	32.43005993920165
0.09400000000000001	344.8817489302488	346.5313649030569	0	0.8164634519299937	-0.11519118008207	1.764807152890193	1.649615972808123	0.004188124438437226	346.5313649030569	540.7746459726073	545.7690982382402	0	0.9054325132542633	-0.1842907963837797	5.178743062016677	4.994452265632897	0.008565126823685943	545.7690982382402	5.409540177150852	43.09958905836441	0	1.239640712668576	0.03815174688107969	37.65189713433248	37.69004888121356	0.1245449987558763	43.09958905836441	5.232000968018833	56.59499112904274	0	1.278284924188439	0.0675422271212506	51.29544793390266	51.36299016102391	0.1696751554461423	56.59499112904273	2.478641705351135	6.52990142731162	0	1.073427828512832	0.008298151471349248	4.042961570489136	4.051259721960485	0.03292672012300425	6.52990142731162	43.72229154099175	59.00379042735807	0	1.161116290622551	-0.01573002772328096	15.2972289140896	15.28149888636632	0.06643726137510242	58.79318075391751	164.9793443634372	188.3536569383545	0	1.155645648727385	-0.1006372861374572	23.47494986105471	23.37431257491725	0.0635910308490992	181.242568057538	97.72190967646267	123.3326555452379	0	1.149122278363065	-0.04582942368108856	25.65657529245635	25.61074586877526	0.06035596808892104	112.9376247859145	16.44883918812176	29.71303350321173	0	0.9931910061546988	0.3345120921126858	12.92968222297729	13.26419431508997	0.01731473103511333	29.71303350321173	7.400082896178689	19.14878665085769	0	1.078445277185601	0.1529190080578702	11.59578474662113	11.748703754679	0.03427651562542586	19.14878665085769	0.9351341046625377	270.1518754289915	0	1.61031758555909	0.07125928428928069	269.1454820400397	269.216741324329	2.417075954872946	270.1518754289915	5.249271636554548	69.05392073888936	0	1.31479313103495	0.290991292751187	63.51365780958362	63.80464910233481	0.2272377534884307	64.39813810680697	3.513189956104612	292.1657250124645	0	1.480687802103495	-0.04059382323064086	288.6931288795905	288.6525350563599	0.8568412063103538	290.7627692559133	5.814241866588276	343.2295213385903	0	1.43167826342062	-0.4083411944808236	337.8236206664829	337.4152794720021	0.5789170778261236	310.6555081872444	0.3135750364217436	24.20631726899661	0	1.466875783353982	-0.0118208940785233	23.90456312665339	23.89274223257486	0.767203673371353	24.20631726899661	5.737070242378739	84.25828993997878	0	1.306982743261008	-0.008856001786307841	78.53007569938636	78.52121969760005	0.2134718778150518	77.84879842589065	6.005809656128846	73.56537341041106	0	1.288152057766451	0.01328200789413229	67.54628174638808	67.55956375428221	0.1836141309607663	67.79747857248773	0.8457466763297204	9.251612904492649	0	1.29188893045166	0.03969281016398447	8.366173417998944	8.405866228162928	0.1891870681966236	9.251612904492649	45.16675653894815	45.304719531448	0	0.7623548232830383	-0.003420079289740992	0.1413830717895877	0.1379629924998467	0.002705914901507188	45.304719531448	179.0371906318645	183.8964709470732	0	0.9103438384654744	0.3204407213483833	4.538839593860348	4.859280315208731	0.008909574015201835	183.8964709470732	26.88749525398825	50.12308571546443	0	1.024433153415849	0.5761721012700033	22.65941836020617	23.23559046147618	0.02223979949138763	45.05707599006574	8.323304159923186	262.7380511697428	0	1.396416362527166	0.2142646214153978	254.2004823884043	254.4147470098197	0.4366128654994965	245.3182058685161	5.297902890316547	2002.929099603046	0	1.636431187826555	0.5284792655585432	1997.102717447171	1997.631196712729	2.978648631863369	1958.694117397483	149.913398438539	218.7343224003932	0	1.106615718522962	0.3094996443157083	68.51142431753848	68.82092396185419	0.04294855953384268	206.6699168012111	4.987753121313059	14.86146894292261	0	1.09912540744283	0.04442170878948883	9.82929411282006	9.873715821609549	0.04044879531215732	14.86146894292261	367.7649160250356	537.274877254167	0	1.21704170767646	-0.1846134196328676	169.6945746487643	169.5099612291314	0.1039413317408932	513.4544462564292	420.5854224374702	453.1545515762261	0	0.9703457990857414	-0.266633920773308	32.83576305952928	32.56912913875598	0.01441751035844706	412.883969585755	140.4595541699957	140.7344066139726	0	0.5992490199530629	0.007297829807002187	0.2675546141698689	0.274852443976871	0.0007117030626427626	40.75157848700213	240.2968323271458	240.6642752149483	0	0.6283338531648406	0.02679814548113236	0.3406447423213817	0.3674428878025141	0.0009061249312985483	98.26043251581017	422.662255273358	433.9384499957189	0	1.044411107205258	-0.0435291256394217	11.31972384800039	11.27619472236097	0.0260993180966957	362.6422964171131	11.63473944158523	19.24111052573544	0	0.9529057969823993	-0.1103867611940228	7.716757845344226	7.606371084150203	0.01253603573619934	15.08849800185172	2.676238493443249	3.211772797727118	0	0.797924992756783	0.007558273764617094	0.5279760305192527	0.5355343042838697	0.003606662928877941	2.683650608218641	2.217941134866428	2.971867396335236	0	0.8719391064450944	0.01670020746227677	0.7372260540065306	0.7539262614688074	0.006544724296889067	2.184082213442157	0.6788158098657554	1.386881537981893	0	1.014567532369519	-0.002772778698737754	0.7108385068148753	0.7080657281161375	0.02054969502027505	1.381754778741705	190.5629316018411	194.1547002647196	0	0.8418284841457246	0.1429287488814217	3.448839913997062	3.591768662878483	0.0051371935708858	156.198522137412	14.68079618846046	17.66937171748342	0	0.8010577653466679	-0.1686750853198263	3.157250614342788	2.988575529022961	0.003698968350708208	9.268680691301562	36.92767224995988	44.30629188072632	0	0.9942319202114671	-0.03354802878570574	7.412167659552144	7.378619630766438	0.01745977270451133	33.16183655196754
0.09600000000000002	345.932730044032	347.5754597945886	0	0.8159188113241959	-0.1143488901285201	1.757078640685136	1.642729750556616	0.004169783640811974	347.5754597945886	540.5780950452958	545.5471655505271	0	0.9048227463850379	-0.1843819224443882	5.153452427675665	4.969070505231277	0.008523298625610042	545.5471655505271	5.39949702142978	43.16162793197926	0	1.239886427717584	0.03612977861264687	37.72600113193683	37.76213091054948	0.1247901200642797	43.16162793197926	5.220283464555071	56.76185401607376	0	1.278724545111025	0.06536817519009593	51.47620237632859	51.54157055151868	0.1702730552472264	56.76185401607376	2.477033184332327	6.532275029428024	0	1.073560512415277	0.007982540177596573	4.047259304918101	4.055241845095697	0.03296172176628933	6.532275029428024	45.42260688041872	60.6845617246716	0	1.160971696802055	-0.01758112108456582	15.27953596533745	15.26195484425288	0.06636041928380962	60.46789860677807	166.7356528850329	190.0075371299737	0	1.155100091032976	-0.1007844302610081	23.37266867520182	23.27188424494081	0.06331396248118572	182.8270969300234	96.09274492031001	121.6641940891287	0	1.1489144576057	-0.04248432120339812	25.61393349002213	25.57144916881873	0.06025565511894603	111.4059078942392	16.44403188466573	29.79830915839764	0	0.994072931765468	0.3328874298253759	13.02138984390653	13.35427727373191	0.01743754092037395	29.79830915839764	7.397912986723415	19.23080509990967	0	1.079348507395821	0.1529399429988218	11.67995217018744	11.83289211318626	0.03452530999959385	19.23080509990967	0.9294093602519834	272.8839699812563	0	1.611583299275854	0.06991063355108117	271.8846499874532	271.9545606210043	2.441675204809703	272.8839699812563	5.229746781614792	70.10094855615601	0	1.316874780281703	0.290839681050884	64.58036209349034	64.87120177454122	0.2310541843707168	65.39004128338262	3.512847970129526	291.6015939732615	0	1.48044387354096	-0.04154821169561357	288.1302942148276	288.088746003132	0.8551707130257357	290.2008845463717	5.82747448253813	339.4720063301183	0	1.430275994866312	-0.4103129394443443	334.0548447870245	333.6445318475801	0.5724586522287269	307.1880732335608	0.3138600933826336	24.06119849569156	0	1.466113744802617	-0.01193267684628059	23.75927107915521	23.74733840230893	0.7625406058238871	24.06119849569156	5.732852005186764	84.22058300790844	0	1.306931375208953	-0.01007523071154202	78.49780623343322	78.48773100272169	0.2133841582575223	77.8134354837299	5.999976674480306	73.59535257207244	0	1.28822073811043	0.01196498572288966	67.58341091186925	67.59537589759213	0.1837150608606344	67.82574864034841	0.8420760748273316	9.367864195872478	0	1.293674083657492	0.03925890416140636	8.48652921688374	8.525788121045146	0.1919087139949872	9.367864195872478	45.17076692610916	45.30862014210375	0	0.7622247076308276	-0.003381108809704206	0.1412343248042922	0.1378532159945879	0.002703068049483315	45.30862014210375	164.9309405376223	169.8328554943147	0	0.911595628032561	0.3172375924509697	4.584677364241351	4.901914956692321	0.00899955186074055	169.8328554943147	26.36246982888765	49.79680163481917	0	1.025557991902355	0.5698074700280481	22.86452433590347	23.43433180593152	0.02244110720818252	44.77542317640208	8.301171290061779	264.2033189024812	0	1.397147092537131	0.2111939917930473	255.6909536206263	255.9021476124194	0.4391728878469391	246.70529280871	5.257629060550602	2027.975444226856	0	1.637992224035639	0.5180623042549287	2022.19975286205	2022.717815166305	3.016080482288126	1983.273598594328	146.3382681927887	215.3744867978136	0	1.107004274365059	0.311347695654266	68.72487090937059	69.03621860502486	0.04308236530051466	203.5039754590571	4.988674172267284	14.89167974362749	0	1.099492151401273	0.0448087077535621	9.858196863606647	9.903005571360209	0.04056773380734389	14.89167974362749	372.2958621969863	541.5141635217281	0	1.216829822554798	-0.1887867835160053	169.4070881082577	169.2183013247417	0.1037652404666749	517.4972251474985	420.8579379154681	453.36509773158	0	0.9701111329218844	-0.2668875303115607	32.77404734642341	32.50715981611184	0.01439041225412192	413.055359904072	142.2387951555367	142.5136849419034	0	0.5992877373210596	0.007248743003547605	0.267641043363203	0.2748897863667506	0.0007119329668131259	41.29591241729457	243.0941957422851	243.4627226991939	0	0.6284782376101324	0.02747529397684	0.3410516629319614	0.3685269569088014	0.0009072073519688125	99.51708321304751	422.7580754266289	434.0164845017291	0	1.044211070952508	-0.04319331241975422	11.30160238751998	11.25840907510023	0.02605753635645136	362.6774991836223	11.62921716546809	19.21252440452278	0	0.9525457289995114	-0.1112002453355623	7.694507484390251	7.583307239054689	0.01249988955594429	15.06251410472634	2.6767066405041	3.212741501381914	0	0.7980283913423079	0.007618227131136822	0.5284166337466768	0.5360348608778136	0.003609672738480721	2.684610377199444	2.220541467957563	2.976741133278029	0	0.8722397545055138	0.01719005728445536	0.7390096080360107	0.756199665320466	0.006560557797791694	2.188305880097325	0.6788453208465379	1.386005491169508	0	1.014407275074491	-0.002766235191234665	0.7099264055142049	0.7071601703229703	0.02052332700084914	1.380880348359764	192.7461554623684	196.3516149645951	0	0.8422568081374108	0.1447114206332082	3.460748081593525	3.605459502226734	0.005154931292422051	158.0097199526707	14.67862919494753	17.65762348476926	0	0.8006625729945807	-0.1682083206836756	3.147202610505408	2.978994289821732	0.003687196320951235	9.250464234607692	37.85223096087028	45.21940464710949	0	0.9940688628097613	-0.03531456407725389	7.40248825031646	7.367173686239206	0.0174369723183178	33.84091309699552
0.09800000000000002	346.8638479886571	348.4995524630626	0	0.8153776431012447	-0.1137282080754471	1.749432682480935	1.635704474405488	0.004151638754920141	348.4995524630626	540.3961914905769	545.3400557348153	0	0.9042127729991558	-0.1844121167980642	5.12827636103641	4.943864244238346	0.008481659911137342	545.3400557348153	5.389499682881172	43.2197942158761	0	1.240118734133998	0.03409915927020227	37.79619537372472	37.83029453299493	0.1250223086768469	43.2197942158761	5.208817379258285	56.92375315843331	0	1.279149911368325	0.06323374066602348	51.65170203850901	51.71493577917503	0.1708535732787597	56.92375315843331	2.475103733335897	6.534079953861714	0	1.073687506612587	0.007599200252342999	4.051377020273474	4.058976220525817	0.03299525729678811	6.534079953861714	47.01237681226107	62.252675627802	0	1.16081054606079	-0.01954234560536527	15.2598411611463	15.24029881554093	0.06627488295163289	62.03035201996641	168.3668412711469	191.5365475331426	0	1.154553687696204	-0.1009691510312895	23.27067541302696	23.16970626199567	0.06303767406652452	184.2913381494994	94.52185711721977	120.0575547670303	0	1.148722776269334	-0.03896841318442702	25.57466606299499	25.53569764981057	0.0601632802191175	109.9312004352209	16.4398223308276	29.88457499450191	0	0.9949508781722757	0.3314240514992285	13.11332861217509	13.44475266367431	0.01756066034564804	29.88457499450191	7.396061736598117	19.31387739920399	0	1.080252157667129	0.1530461158576109	11.76476954674827	11.91781566260588	0.03477602559983316	19.31387739920399	0.9237388211981924	275.590537846911	0	1.612824691730123	0.06853864123166419	274.5982603844811	274.6667990257128	2.466044933745275	275.590537846911	5.21023302096498	71.16539427989701	0	1.318955423717035	0.2907105487335342	65.66445071019851	65.95516125893204	0.2349328125325792	66.39857225937915	3.513320258750276	291.0285250542552	0	1.480195105252414	-0.04221780955276545	287.5574226050577	287.5152047955049	0.8534704300883439	289.6300972983814	5.833803008688676	335.7194397363906	0	1.428863148758882	-0.4145217818452068	330.3001585095471	329.8856367277019	0.5660243715125867	303.7258810904232	0.3139760111855458	23.91501482744209	0	1.465342608290237	-0.01210448289901239	23.61314329915556	23.60103881625655	0.7578507159060777	23.91501482744209	5.727901337747567	84.17743815130059	0	1.306872818504836	-0.01150020577860252	78.46103701933163	78.44953681355302	0.2132842068298668	77.77297539168082	5.993785091976281	73.62085082024247	0	1.288281961483594	0.01053974886517036	67.61652597940102	67.62706572826619	0.1838050790554091	67.84981980702005	0.8385840441100496	9.484817199352447	0	1.295440879144101	0.03888136030000255	8.607351794942394	8.646233155242397	0.1946409152264005	9.484817199352447	45.17121115865564	45.30893962969477	0	0.7620957704555746	-0.003358606661918764	0.1410870777010428	0.137728471039124	0.002700249903535268	45.30893962969477	151.711714192754	156.6560762694154	0	0.9128345193962911	0.3138650271954636	4.630497049465879	4.944362076661342	0.009089494205786934	156.6560762694154	25.89794784532587	49.52995014366906	0	1.026669833268981	0.562919970588558	23.06908232775463	23.63200229834319	0.02264187708898053	44.54689682595626	8.279591533395331	265.6567341666819	0	1.397867485894639	0.2082476752026171	257.168894958084	257.3771426332866	0.4417113889399527	248.0812213093036	5.2173736685727	2052.814397072257	0	1.639521374856827	0.5071007330564383	2047.089922670627	2047.597023403684	3.053203795775944	2007.650352487029	142.7952071445497	212.049509510157	0	1.107395628558939	0.313775916473058	68.94052644913424	69.2543023656073	0.04321755581626592	200.3707563582108	4.989968914189022	14.92271197295754	0	1.099862405287559	0.04528068258467016	9.887462376183846	9.932743058768516	0.04068816511343296	14.92271197295754	376.5582903044089	545.480011724217	0	1.216613880739915	-0.1928769782062458	169.1145983980144	168.9217214198082	0.1035860846506088	521.2783939198473	421.2048736263708	453.6501002824173	0	0.9698762097530836	-0.2671533287776076	32.7123799848241	32.44522665604649	0.014363335379952	413.2945258833565	143.8226123669293	144.0974850956219	0	0.5993260524887831	0.007146127613259253	0.2677266010794229	0.2748727286926821	0.0007121605528289955	41.78395829364592	245.6068508696352	245.9764363479147	0	0.6286261297812457	0.02811652128923113	0.3414689569903245	0.3695854782795556	0.0009083173663121685	100.6624170928569	422.900306777714	434.1413236023562	0	1.044013011062782	-0.04267169140015203	11.28368851604233	11.24101682464217	0.02601623324373264	362.7520764179467	11.62363982331239	19.18377586950212	0	0.952182999044662	-0.1120212929283073	7.672157339118032	7.560136046189725	0.01246358127396149	15.03638224748263	2.677235102605243	3.21378809303546	0	0.7981326810400112	0.007691586898100912	0.5288614035321159	0.5365529904302168	0.003612711010304255	2.685636553219934	2.223259728968166	2.981814402060679	0	0.8725493013234494	0.01770423273586015	0.7408504403566527	0.7585546730925129	0.006576899786724301	2.192696514061052	0.6788746973788043	1.385132567196315	0	1.014247387678356	-0.002759704244486073	0.7090175740619963	0.7062578698175102	0.02049705350976971	1.380009034289923	194.4841880829029	198.1036037596751	0	0.8426905411720551	0.1465673940335847	3.472848282738581	3.619415676772166	0.005172955056087197	159.4642301110615	14.6772763735813	17.64692679888862	0	0.8002686583372524	-0.1675682309679685	3.137218656275289	2.969650425307321	0.003675499330365705	9.232819490172687	38.70926030687136	46.06457602902274	0	0.9938975804718835	-0.03701845912754889	7.392334181278934	7.355315722151385	0.01741305384459134	34.46874779463806
0.1	347.6788293290584	349.3073513906696	0	0.8148388889149542	-0.1133315796355531	1.741853641246682	1.628522061611129	0.004133652671986878	349.3073513906696	540.232258858023	545.1511140000209	0	0.9036028157739026	-0.1843683691301355	5.103223511128059	4.918855141997923	0.008440224984903284	545.1511140000209	5.379573766722337	43.27408631224504	0	1.240337595358429	0.03206610772797272	37.86244643779473	37.8945125455227	0.1252414540405649	43.27408631224504	5.197620835951006	57.08076983813839	0	1.279561302623156	0.06114412485395978	51.82200487733342	51.88314900218738	0.1714169012506235	57.08076983813839	2.472844424544807	6.535268516906405	0	1.07380769236073	0.007146261979488003	4.05527783038211	4.062424092361598	0.03302702630583277	6.535268516906405	48.47027192400589	63.68669341300868	0	1.160631880371088	-0.02161396348305542	15.23803545248585	15.2164214890028	0.06618017876868058	63.45917832711009	169.8661667684086	192.9339091628233	0	1.154006239938277	-0.1011909394298224	23.16893333384446	23.06774239441463	0.06276206607868044	185.6287799362996	93.04757731839759	118.5512200980838	0	1.148548042169985	-0.03528005735267935	25.53892283703889	25.50364277968621	0.0600791958477386	108.5487359156177	16.43625210403849	29.97192191813699	0	0.9958252662355588	0.3301309931944405	13.20553882090406	13.5356698140985	0.01768414326930385	29.97192191813699	7.394533990987392	19.39806522056714	0	1.081156754150753	0.1532391418878045	11.85029208769194	12.00353122957975	0.03502882562803619	19.39806522056714	0.918125453458575	278.269475755817	0	1.614041405865878	0.06714535141901305	277.2842049509394	277.3513503023584	2.490166208152333	278.269475755817	5.19073425008316	72.24762751535214	0	1.321035229264799	0.2906057070752768	66.76628755819371	67.05689326526898	0.238874939921933	67.42408550847261	3.514700665385049	290.4508684771394	0	1.479943305848632	-0.04256289027699808	286.9787307020313	286.9361678117543	0.8517528725205711	289.0547403285832	5.8331542472362	331.9519497182944	0	1.427431981718609	-0.4210099563400062	326.5398054273982	326.1187954710581	0.5595803797821762	300.2506107073918	0.3139232149851808	23.76706582338718	0	1.464558502880271	-0.01233681567108948	23.46547942407309	23.453142608402	0.7531115258699626	23.76706582338718	5.722235190268718	84.12818269675799	0	1.306805960304258	-0.01312863743066293	78.41907614391994	78.40594750648927	0.2131701426730565	77.72678550658325	5.987262319643376	73.64158572688028	0	1.288335155424669	0.009012223198077669	67.64531118403882	67.6543234072369	0.1838833271868746	67.86942628858112	0.8352729662858497	9.60262824401477	0	1.297191910727564	0.03856206635105536	8.728793211377866	8.767355277728921	0.1973871104563062	9.60262824401477	45.16794573347779	45.30553319140508	0	0.7619673702688419	-0.003353136774809081	0.1409405947020983	0.1375874579272892	0.002697446381694611	45.30553319140508	139.3450346331419	144.3315890021928	0	0.9140597882453388	0.3102925885906709	4.676261780460191	4.986554369050862	0.009179328677714777	144.3315890021928	25.48600992024753	49.31430198908086	0	1.027767592679204	0.5554496032465321	23.27284246558681	23.82829206883334	0.02284186389083434	44.36412820743944	8.25857373554075	267.0988999311894	0	1.398577980349172	0.2054315438853054	258.6348946517634	258.8403261956487	0.4442293791540733	249.4465598710191	5.177149394583523	2077.403673337452	0	1.64101701278624	0.4955923246583825	2071.73093161821	2072.226523942869	3.089955489591309	2031.782848113517	139.2839433045395	208.75939755881	0	1.107790339588968	0.3167375111180816	69.15871674315245	69.47545425427053	0.04335433532312474	197.2702796403906	4.991635771849449	14.95462280043635	0	1.100236871279314	0.04583790576373157	9.917149122823172	9.962987028586904	0.04081032985125801	14.95462280043635	380.5713851041572	549.1918093932688	0	1.216394005549066	-0.1968754261965133	168.8172997153081	168.6204242891115	0.1034039832424213	524.8164939017352	421.5077607983493	453.8910888992676	0	0.9696410187746902	-0.2674302081390588	32.65075830905732	32.38332810091826	0.01433627856549449	413.4935302024016	145.2005856342444	145.4753833284503	0	0.5993636728332998	0.006987061429421453	0.2678106327764606	0.274797694205882	0.0007123840795894154	42.21233876062598	247.8208049046249	248.1914211055433	0	0.6287773338854319	0.02872009415440122	0.3418961067640011	0.3706162009184024	0.0009094535971451745	101.6901979699542	423.0894741546562	434.3135714806107	0	1.043817790193205	-0.04196185372220616	11.26605917967681	11.2240973259546	0.02597558616931495	362.8666538135119	11.61801589842739	19.15487503242753	0	0.9518175853038729	-0.112848176970106	7.649707310970253	7.536859134000148	0.01242711073014249	15.0101102506003	2.677833217338131	3.214924818616562	0	0.7982380586879987	0.007780411057342629	0.529311190221089	0.5370916012784316	0.003615783553153268	2.686739666924198	2.226105883831781	2.987102487652937	0	0.8728681982397194	0.01824495415587801	0.7427516496652776	0.7609966038211556	0.006593777772367927	2.197266471440586	0.6789039532582015	1.384262776853692	0	1.014087869617712	-0.002753176111228232	0.7081119997067186	0.7053588235954903	0.02047087417840157	1.379140847266199	195.7927628781455	199.4264235693886	0	0.8431299237122949	0.1485117135900577	3.485148977653068	3.633660691243125	0.005191277463739598	160.574473683145	14.67652771261802	17.63703412116519	0	0.799876373798027	-0.1668008281128332	3.127307236660002	2.960506408547169	0.003663887319807852	9.215625924142735	39.45948317782989	46.80251572893072	0	0.9937182954886755	-0.03868803668142144	7.381720587782254	7.343032551100833	0.0173880529354725	35.0159589342887
0.102	348.3816170743997	350.0027834494489	0	0.8143014830165547	-0.1131596657800319	1.73432604082923	1.621166375049198	0.004115788665021873	350.0027834494489	540.0898202452805	544.9838874920582	0	0.9029931416609795	-0.1842369095011229	5.07830415627881	4.894067246777688	0.008399010846242169	544.9838874920582	5.369743930675762	43.32451491675083	0	1.240543015325808	0.03003664176009361	37.92473434431498	37.95477098607507	0.1254474900661174	43.32451491675084	5.186709227867948	57.23299841019803	0	1.279959030712883	0.05910384631415731	51.98718533601592	52.04628918233008	0.171963285406187	57.23299841019803	2.470247320645973	6.535793233516841	0	1.073919922426555	0.006622098129583451	4.058923814741285	4.065545912870869	0.03305671996096016	6.535793233516841	49.76318226948882	64.95339763339511	0	1.160434741058164	-0.02379585998517734	15.21401122389146	15.19021536390628	0.06607583935116745	64.72127837062138	171.2269396402976	194.1928968234867	0	1.153457550957628	-0.1014495179268197	23.06740670111587	22.96595718318905	0.06248704171134156	186.8329632803243	91.73765164786781	117.2130884644699	0	1.148391068840003	-0.0314184756100804	25.50685529221215	25.47543681660207	0.06000375835500269	107.3206776287173	16.43335732098814	30.06043787736688	0	0.9966965408907256	0.3290160340284637	13.29806452235027	13.62708055637874	0.01780804868374082	30.06043787736688	7.393330651168024	19.48342763854319	0	1.082062830763397	0.1535197442956288	11.93657724307954	12.09009698737517	0.03528387990349149	19.48342763854319	0.9125714583287605	280.9187297083265	0	1.615233119495454	0.06573236087300142	279.9404258891247	280.0061582499977	2.514020547864276	280.9187297083265	5.171251582789771	73.34802931602108	0	1.323114374179168	0.2905259407704525	67.88625179246087	68.17677773323132	0.2428819230710575	68.46694654236209	3.517079582700178	289.8734750611773	0	1.479690518490731	-0.04254417933593754	286.3989396578131	286.3563954784771	0.8500320527017415	288.4796450392038	5.825510304466103	328.1503389315769	0	1.425974628191896	-0.4298064532948375	322.7546350804056	322.3248286271108	0.5530938595322544	296.7445734097412	0.3137031420690066	23.61666703955546	0	1.463757537108702	-0.01262980999286123	23.31559370747932	23.30296389748645	0.7483010270648861	23.61666703955546	5.715874190106455	84.07216081674549	0	1.306729703150101	-0.01495715444273191	78.37124378108176	78.35628662663903	0.2130401177848279	77.67424897656301	5.98043745550273	73.65729554849528	0	1.288379781109384	0.007388853419008028	67.66946923957356	67.67685809299256	0.1839489971284025	67.88432169159584	0.8321432559104821	9.72146580821229	0	1.298929845077551	0.03830235194637453	8.851020200355434	8.889322552301808	0.200151070099961	9.72146580821229	45.16084855788837	45.29827752019555	0	0.7618388459800145	-0.003365158424725085	0.1407941207319106	0.1374289623071855	0.002694643032654327	45.29827752019555	127.7981337858451	132.8265505846539	0	0.9152705870158098	0.3064879287003747	4.721928870108467	5.028416798808842	0.009268971483296747	132.8265505846539	25.11936147526418	49.14222026880457	0	1.028850065006506	0.547333819013563	23.47552497452683	24.02285879354039	0.02304079301988708	44.22027203811898	8.238119994908981	268.5304659312586	0	1.399279030002348	0.2027492253744612	260.0895967109751	260.2923459363496	0.4467279646349223	250.8019215255134	5.136965397585052	2101.699546779412	0	1.642477501340689	0.4835332530050238	2096.079048128822	2096.562581381827	3.126270338747135	2055.628135735497	135.8411618901135	205.5412077168189	0	1.108189066995245	0.3202179556993621	69.37982787100604	69.70004582670541	0.04349294584732288	194.2375790553286	4.993672075131594	14.98746871353277	0	1.100616250798006	0.04648040791596005	9.947316230485217	9.993796638401177	0.04093447133578133	14.98746871353277	384.2735637639711	552.588187801864	0	1.216170329884671	-0.2007743888304879	168.5153984267234	168.3146240378929	0.1032190626457863	528.0528955315121	422.0459061321065	454.3673683437913	0	0.9694055499171539	-0.2677176545068016	32.58917986619154	32.32146221168473	0.01430924073371745	413.9068110225467	146.3651827629086	146.6398440132081	0	0.5994002906512411	0.006768800854450307	0.2678924494450313	0.2746612502994816	0.00071260171430963	42.57849152679525	249.7304124301851	250.1020294610146	0	0.6289316453931901	0.02928446285593293	0.3423325679735293	0.3716170308294622	0.0009106145966686166	102.5975567542126	423.32588708359	434.5336165787807	0	1.043626280255789	-0.04106219446624428	11.2487916896569	11.20772949519066	0.02593577338582195	363.0216788267272	11.6124905118103	19.1259924621912	0	0.951449412314879	-0.1136520879185171	7.627154038299416	7.513501950380899	0.01239047246342009	14.98383110287507	2.6785105482453	3.216164306141125	0	0.7983447494764563	0.007886789606523024	0.5297669682893018	0.5376537578958248	0.00361889702377958	2.687930611923245	2.22909024357092	2.992621343295175	0	0.8731969364158609	0.01881448506192277	0.7447166146623319	0.7635310997242546	0.006611221749135796	2.202028705755436	0.678933122850002	1.383396148449566	0	1.013928720741988	-0.00274664649381895	0.7072096720933829	0.704463025599564	0.02044478870739141	1.378275815478476	196.7482555584779	200.3964757254367	0	0.8435752420893188	0.150560122060583	3.497660044898208	3.648220166958791	0.005209913229915874	161.4017285020468	14.67615859864243	17.62767742912371	0	0.7994859604902746	-0.1659550992135623	3.117473929694843	2.95151883048128	0.003652366824386397	9.198749665571096	40.02027672251818	47.35058308164606	0	0.9935311207104661	-0.04034979319342469	7.37065615232132	7.330306359127896	0.01736199004306036	35.42075311772697
0.104	348.9761894239525	350.5898128386647	0	0.8137643608919874	-0.1132112685984072	1.726834683310716	1.613623414712309	0.004098010667324518	350.5898128386647	539.9725957306118	544.8421227755144	0	0.9023840643894702	-0.184003219141103	5.053530264043717	4.869527044902614	0.008358037288301784	544.8421227755144	5.360033680373363	43.37110243118694	0	1.240735036987062	0.02801652729748149	37.9830522235161	38.01106875081358	0.1256403940296716	43.37110243118694	5.176094990988354	57.38054417151785	0	1.280343434947624	0.05711667849233824	52.14733250203716	52.20444918052949	0.1724930204291452	57.38054417151785	2.467305526414165	6.535607030229978	0	1.074023025125003	0.006025336526728424	4.062276167289085	4.068301503815813	0.0330840222175289	6.535607030229978	50.8748227666261	66.0363981005269	0	1.160218172140145	-0.02608752539961397	15.18766285930041	15.1615753339008	0.06596140599889348	65.80032033031786	172.439111286806	195.3034269015997	0	1.152907424516444	-0.1017448961226016	22.96606051091631	22.86431561479371	0.06221250614276466	187.8941991815959	90.62137497640749	116.0726070408365	0	1.148252671272271	-0.02738384640531711	25.47861591083428	25.45123206442896	0.05993732644887863	106.2739787488889	16.43116812070646	30.15020697846463	0	0.9975651678030926	0.3280855895138435	13.39095326824432	13.71903885775817	0.01793244026766438	30.15020697846462	7.392448427314649	19.57002034693951	0	1.082970923672972	0.1538876901178581	12.023684229507	12.17757191962486	0.03554136346726968	19.57002034693951	0.9070782124679406	283.5362807719338	0	1.616399536596061	0.06430075817100325	282.5649018012949	282.6292025594659	2.537589799606373	283.5362807719338	5.151783207210364	74.46698842794886	0	1.325193037365911	0.2904709044215003	69.02473431631699	69.31520522073849	0.2469551605451535	69.52752835949873	3.52054294298471	289.3016812231727	0	1.479439017499224	-0.04212313728255802	285.8232614174705	285.781138280188	0.8483234396848122	287.9101264755993	5.810912342212978	324.2962342184309	0	1.42448314681814	-0.4409263822739666	318.9262482584919	318.4853218762179	0.5465332806498252	293.1908509630018	0.3133182774394125	23.46315520390641	0	1.462935822981738	-0.01298322062533319	23.16282014709233	23.149836926467	0.743397844517608	23.46315520390641	5.708842602376853	84.00873762066489	0	1.306642970845725	-0.01698130993757298	78.31687632822562	78.29989501828804	0.2128923282640633	77.61476859281987	5.973341111874617	73.66774071550246	0	1.288415336071818	0.005676557954317338	67.68872304567353	67.69439960362784	0.1840013356255533	67.89428041714933	0.8291932592749558	9.841509015730269	0	1.300657395679642	0.03810294915073498	8.974212807304578	9.012315756455314	0.2029368655846764	9.841509015730269	45.1498209492975	45.28707281803494	0	0.7617095210526401	-0.003395017504140921	0.1406468862415762	0.1372518687374353	0.002691825128103458	45.28707281803494	117.0405268019199	122.1103929845226	0	0.9164659375051145	0.3024168680456693	4.767449314557002	5.069866182602671	0.009358326429783006	122.1103929845226	24.79181516774756	49.00714125916856	0	1.029915919968436	0.5385077029090015	23.676818388512	24.21532609142101	0.02323835877796624	44.10944010985249	8.218225273316142	269.9521120104247	0	1.399971097316611	0.2002019210042033	261.5336848161044	261.7338867371085	0.4492083196668645	252.1479480781752	5.096826992268888	2125.656807286561	0	1.643901189916759	0.4709178192200216	2120.089062475072	2120.559980294292	3.16208091361576	2079.141805256153	132.6198708776372	202.5483121355982	0	1.108592451060907	0.3242010823553368	69.6042401756057	69.92844125796103	0.04363362581887847	191.4176166707423	4.99607023866333	15.02130052260129	0	1.101001239292815	0.04720719470415444	9.978023089233799	10.02523028393795	0.04106083396466846	15.02130052260129	387.6506837311433	555.6552282436186	0	1.215942995223853	-0.2045670276019528	168.2091115400772	168.0045445124752	0.1030314557823454	530.9743167651322	423.0613125371289	455.3209389962269	0	0.9691697932990693	-0.2680158124595295	32.52764227155749	32.25962645909796	0.01428222083756148	414.7547749646076	147.3068564015455	147.5813165411492	0	0.5994355841786392	0.006488809719683135	0.267971329884102	0.2744601396037852	0.0007128115385738965	42.87925163038565	251.3233599652158	251.6959460100463	0	0.629088852042809	0.02980827249292442	0.3427777723375674	0.3725860448304918	0.0009117988532375826	103.3788468504052	423.609635363984	434.8016268362866	0	1.043439358679124	-0.03997192958314131	11.23196340188584	11.19199147230269	0.02589697324887008	363.2174163512806	11.60680237514045	19.09682278484632	0	0.9510785850968747	-0.1144848139417556	7.604505223647627	7.490020409705871	0.01235367898673627	14.9573066764021	2.679276787247996	3.217519462826142	0	0.7984530073395429	0.008012836948163599	0.5302298386299815	0.5382426755781451	0.00362205894250715	2.689220559589536	2.232223108383871	2.998387233822802	0	0.8735360475207983	0.01941512161547052	0.7467490038234608	0.7661641254389313	0.006629264283920461	2.20699650909229	0.6789622334393249	1.382532697537184	0	1.013769940979903	-0.002740117263033986	0.7063105813608932	0.7035704640978592	0.02041879681166392	1.377413954409876	197.3696018416716	201.0327237216841	0	0.8440268305239974	0.1527290137849298	3.510392866227545	3.663121880012475	0.005228879308221463	161.961067649489	14.6759310209668	17.61856957466567	0	0.7990975415239328	-0.1650827304554328	3.107721284154308	2.942638553698875	0.003640940830191881	9.182044039937336	40.34876639585617	47.66587015989182	0	0.9933360020830948	-0.04203599316965794	7.359139757205313	7.317103764035656	0.01733486253457211	35.65109123826601
0.106	349.4668042627076	351.0726857624961	0	0.8132264682432413	-0.1134832695529265	1.719364769341419	1.605881499788492	0.004080283558049941	351.0726857624961	539.884498042392	544.7297615410666	0	0.9017759469029779	-0.1836520477942416	5.028915546468802	4.84526349867456	0.008317326989444776	544.7297615410666	5.350465168376441	43.4138822437404	0	1.24091374045845	0.02601122880821893	38.03740584655574	38.06341707536396	0.125820185021071	43.4138822437404	5.165787398408652	57.52352101633728	0	1.280714876966996	0.05518559231657251	52.30254802561205	52.35773361792862	0.173006442558223	57.52352101633728	2.464013237073744	6.534663465841088	0	1.074115808581464	0.005354871184175752	4.065295357583168	4.070650228767344	0.03310861113139269	6.534663465841088	51.82688048404094	66.9572797782005	0	1.15998122384692	-0.02848803769428126	15.15888733185384	15.13039929415956	0.06583643125680713	66.71781191156816	173.4869326775061	196.2497154179299	0	1.152355663192941	-0.1020774262606465	22.86486016668441	22.76278274042377	0.06193836565470906	188.7973162636237	89.63126155694499	115.0624416037276	0	1.148133661175768	-0.02317739664667111	25.45435744342934	25.43118004678267	0.05988025946827466	105.3469829103535	16.42970818341544	30.2413085984335	0	0.9984316297027682	0.3273446119376131	13.48425580308045	13.81160041501806	0.01805738597535632	30.24130859843349	7.391879616116665	19.65789484382086	0	1.083881565368466	0.1543417297842906	12.1116734979199	12.26601522770419	0.03580145500911237	19.65789484382086	0.9016462105670362	286.1201269973308	0	1.61754037739357	0.06285106425725609	285.1556297225065	285.2184807867637	2.560855975640667	286.1201269973308	5.132324264674738	75.60489671165956	0	1.327271390897806	0.2904390216591449	70.18213342532569	70.47257244698483	0.2510960773572374	70.60620711111595	3.525171148335388	288.7412903415254	0	1.479191302993691	-0.04126225300084378	285.2573814461908	285.21611919319	0.8466439079304545	287.3519647630883	5.789464492216078	320.3722446468993	0	1.422949569093431	-0.4543704173885148	315.0371505720718	314.5827801546832	0.5398686635826088	289.5734413358084	0.3127721877460722	23.30589354123228	0	1.462089500702391	-0.0133964133235869	23.00651776680979	22.99312135348621	0.7383814064562177	23.30589354123228	5.701168267989379	83.93730319993664	0	1.306544714258022	-0.01919559604483615	78.2553305279921	78.23613493194726	0.212725025515015	77.54777059872022	5.9660052230829	73.67270512630063	0	1.288441356621059	0.003882678115577697	67.70281722510215	67.70669990321773	0.1840396484747655	67.89909888180374	0.8264191788058205	9.962945906731361	0	1.302377294879288	0.03796395602180128	9.098562771903739	9.13652672792554	0.2057488327837135	9.962945906731361	45.13478954423948	45.27184471845498	0	0.7615787080209203	-0.003442938238524682	0.1404981124540158	0.1370551742154911	0.002688977763114017	45.27184471845498	107.0423990118023	112.1532098055563	0	0.9176447239092151	0.298043493200566	4.812767300553393	5.110810793753959	0.009447283957826274	112.1532098055563	24.49766770445464	48.90294974814876	0	1.030963697728612	0.5289041850222101	23.8763778586719	24.40528204369411	0.02343422270229176	44.02614027108801	8.198877057719804	271.364529560035	0	1.400654644455001	0.1977882360373206	262.9678642662779	263.1656525023152	0.4516716556664555	253.4852925446621	5.056735318955886	2149.228705994045	0	1.64528640776334	0.4577381792051148	2143.714232495884	2144.171970675089	3.197317498967756	2102.27793242594	129.722452498165	199.8834489973857	0	1.10900111090912	0.3286693063157546	69.83232719290487	70.16099649922063	0.04377660940065263	188.9075254207012	4.998824766750595	15.05617223324955	0	1.101392530192438	0.04801777550338784	10.00932969099556	10.05734746649895	0.04118966461232699	15.05617223324955	390.689648722197	558.3800663567515	0	1.215712150531862	-0.2082474518678569	167.8986650864223	167.6904176345545	0.1028413011006539	533.5684850024664	424.591498705169	456.7893162232724	0	0.9689337386222481	-0.2683255326945856	32.46614305079802	32.19781751810344	0.0142552177905871	416.0715269905947	148.0137821131042	148.287973424436	0	0.5994692187777872	0.006144787956357353	0.2680465233753908	0.2741913113317482	0.0007130115554497297	43.1107781383846	252.5689032364862	252.942424739986	0	0.6292487349063992	0.03029037318635354	0.3432311303134599	0.3735215034998134	0.0009130047986514463	104.0207922547022	423.9405869066114	435.1175471999855	0	1.043257904591764	-0.03869110473159733	11.21565139810572	11.17696029337412	0.02585936348195628	363.4539462724598	11.60108574263436	19.06752408716889	0	0.9507050366544952	-0.1153196923214842	7.581758036856016	7.466438344534532	0.01231672570243829	14.93066028354734	2.680141749947064	3.219003464999728	0	0.7985631152314933	0.008160684657566402	0.5307010303950983	0.5388617150526647	0.003625277705809657	2.690620951259802	2.235514873677097	3.004416840206754	0	0.8738861042031949	0.02004918210348311	0.7488527844261736	0.7689019665296568	0.006647940596228025	2.212183592055149	0.6789912034387919	1.381672322441777	0	1.013611529963164	-0.002733597009260798	0.7054147160122455	0.7026811190029847	0.02039289815885116	1.376555162746617	197.5578027324817	201.2361985287891	0	0.8444850729865904	0.1550353867043673	3.523360409603129	3.678395796307496	0.005248195014986763	162.1725419047757	14.67559501741681	17.60940593602823	0	0.7987111160775864	-0.1642377999222094	3.098048718533628	2.933810918611419	0.003629608655945558	9.165350267193423	40.48953512867088	47.79291773872107	0	0.9931327397916047	-0.04377919463920268	7.347161804689391	7.303382610050189	0.01730664780198657	35.74035171618598
0.108	349.8578404531166	351.4557718954378	0	0.8126867702263382	-0.113970577778823	1.711902020100001	1.597931442321178	0.004062573451637054	351.4557718954378	539.8296267662516	544.6509348417794	0	0.9011692037539841	-0.1831674363897692	5.004475511917613	4.821308075527844	0.008276905598964613	544.6509348417794	5.341058996635616	43.45289790288863	0	1.241079240884825	0.02402586083633711	38.08781304541667	38.11183890625301	0.1259869220249735	43.45289790288863	5.155792373618903	57.66204892532715	0	1.281073735271429	0.05331270322417352	52.45294384848408	52.50625655170825	0.1735039220744784	57.66204892532715	2.460365784614813	6.532916958551875	0	1.074197065135976	0.004609872168691569	4.067941301768371	4.072551173937063	0.03313016025129608	6.532916958551875	52.63717616664043	67.73376492997266	0	1.159722956263699	-0.03099604570212187	15.12758480903436	15.09658876333224	0.06570048154317354	67.49141191987503	174.3607800790381	197.0221033364773	0	1.151802066370479	-0.102447857595131	22.76377111503437	22.66132325743924	0.06166452664589189	189.5330376574173	88.71546899681663	114.1308996184155	0	1.148034841855983	-0.01880149236092011	25.43423211395977	25.41543062159884	0.05983291551338596	104.4923613776746	16.42899428200668	30.33381649580483	0	0.9992964224766668	0.3267964965766561	13.57802571722149	13.90482221379815	0.01818295757213173	30.33381649580483	7.391611901769905	19.74709758955456	0	1.084795278407697	0.1548795399358438	12.20060614784881	12.35548568778465	0.03606433513594353	19.74709758955456	0.8962750096480812	288.6682618582179	0	1.618655367471249	0.06138317435124561	287.7106036742185	287.7719868485698	2.583801061165422	288.6682618582179	5.112866749636107	76.76214375441143	0	1.329349590884179	0.2904273867135247	71.35884961806178	71.64927700477531	0.2553061064022101	71.70335699589572	3.531037939870503	288.1985519324891	0	1.478950094031019	-0.03992534494542924	284.707439337564	284.6675139926186	0.8450116797524393	286.8113843656413	5.761337726565598	316.3621243406353	0	1.421365949607557	-0.4701243103624538	311.0709109244322	310.6007866140697	0.5330718509078772	285.8774088543229	0.3120695600055384	23.14427717494347	0	1.461214763856052	-0.01386835791603243	22.84607597285396	22.83220761493793	0.7332321162126342	23.14427717494347	5.692882525528277	83.85727661975304	0	1.306433917042881	-0.02159346530122718	78.18598755952598	78.16439409422476	0.2125365273687965	77.47270844902977	5.958462837190517	73.67199728021751	0	1.288457420016999	0.002014922798616535	67.71151952022836	67.71353444302699	0.184063304319553	67.89859658740372	0.8238150225175448	10.08597150818955	0	1.304092264511648	0.03788480267078411	9.224271683001222	9.262156485672007	0.2085915302928946	10.08597150818955	45.11570819191197	45.25254619351179	0	0.7614457132839926	-0.00350901533579928	0.1403470169356184	0.1368380015998191	0.00268608596277606	45.25254619351179	97.77447680573658	102.9256267909372	0	0.9188056861792442	0.2933302671447758	4.857819718055866	5.151149985200641	0.009535720184751989	102.9256267909372	24.23207268901266	48.82435051098618	0	1.031991804840856	0.5184542706857216	24.07382355128779	24.59227782197352	0.02362801199310283	43.9656115877916	8.180055066649947	272.7684013503371	0	1.401330124111966	0.1955040197928661	264.3928422638942	264.5883462836871	0.4541191873192962	254.8146000591636	5.016686998714654	2172.366889926676	0	1.64663145720771	0.4439840721510754	2166.90621885581	2167.350202927961	3.231907997412168	2124.989014784276	126.9890636528738	197.3871222305549	0	1.109415642851282	0.3336038634652312	70.06445471421586	70.39805857768108	0.04392212590053243	186.5566094072301	5.001927851156291	15.09213520858636	0	1.101790808879892	0.04891118191779096	10.04129617551227	10.09020735743007	0.04132121076144255	15.09213520858636	393.3285761716404	560.701057870107	0	1.215477951129766	-0.2118107569913862	167.584292455458	167.3724816984666	0.102648741556585	535.7765179615625	426.5333909312661	458.669421998733	0	0.968697374536602	-0.2686484083955915	32.40467947586244	32.13603106746685	0.01422823039496318	417.7631102334798	148.476582596162	148.7504345487271	0	0.5995008482619766	0.005734699870377814	0.2681172526946868	0.2738519525650647	0.0007131996974981029	43.26993190843141	253.4402685686586	253.8146904320008	0	0.6294110695040905	0.03072982934251222	0.3436920339996969	0.3744218633422091	0.0009142308158744942	104.5116659892354	424.318387258292	435.4810988345073	0	1.043082794993192	-0.03722059823201115	11.1999321744473	11.16271157621529	0.02582312045836286	363.7311624284768	11.59534372536829	19.03810102856693	0	0.9503287608913039	-0.1161560876027953	7.55891339080144	7.442757303198644	0.01227961409351386	14.90389560896141	2.681115333709777	3.220629710662749	0	0.7986753853180135	0.008332474422910257	0.5311819025300615	0.5395143769529718	0.00362856259679419	2.692143459139636	2.238975853136588	3.010727080625471	0	0.8742477204018636	0.0207189963125423	0.7510322311763408	0.771751227488883	0.006667288634759865	2.217603954897911	0.6790199567246721	1.380814915906695	0	1.013453486626106	-0.002727101483073055	0.7045220606650957	0.7017949591820226	0.02036709230426354	1.37569933360716	197.2134069892751	200.9074810933053	0	0.8449504049301101	0.1574967925351568	3.536577311494955	3.694074104030112	0.005267882151855643	161.9557438214354	14.674890177207	17.59986616783232	0	0.7983265541269143	-0.1634764473711726	3.088452437996494	2.924975990625322	0.003618365855697101	9.148498220214702	40.48151204512325	47.77061068335035	0	0.992921033528866	-0.0456083134874295	7.33470695171452	7.289098638227091	0.01727730970387581	35.7176655903888
0.11	350.1540064378402	351.7437731454896	0	0.8121442609054781	-0.1146660925142213	1.704432800163588	1.589766707649366	0.00404484798939574	351.7437731454896	539.8122607878075	544.6099555527289	0	0.9005643033868687	-0.1825327460982105	4.980227511019661	4.79769476492145	0.008236801813079756	544.6099555527289	5.33183402681041	43.4882021710653	0	1.241231685952215	0.02206514157000606	38.13430300268488	38.15636814425488	0.1261407015715783	43.48820217106529	5.146112331467498	57.7962512852605	0	1.281420399389261	0.05149922464904551	52.59863972914396	52.650138953793	0.1739858551152169	57.7962512852605	2.456359679145821	6.530323016968428	0	1.074265575918856	0.003789793535343709	4.070173544287263	4.073963337822606	0.03314834009876302	6.530323016968428	53.30247910637919	68.36252862878843	0	1.159442443138835	-0.03360975324962941	15.09365927565888	15.06004952240925	0.0655531398552891	68.11780730301147	175.0550559208489	197.6149569651527	0	1.151246427902577	-0.1028573887211882	22.66275843302492	22.55990104430373	0.06139089451394557	190.095960161357	87.87872866015849	113.2828596748583	0	1.147957002620501	-0.01425972666474399	25.41839074136455	25.40413101469981	0.05979564937915165	103.71458247714	16.42903587721565	30.42779792790789	0	1.000160050981871	0.3264429960079263	13.67231905468431	13.99876205069224	0.01830923010910642	30.42779792790789	7.391628186760046	19.8376691393939	0	1.085712568803269	0.1554976709306917	12.29054328170317	12.44604095263386	0.03633018446319697	19.8376691393939	0.8909631766264736	291.1786487511539	0	1.619744225741507	0.0598963022008057	290.2277892723266	290.2876855745274	2.606406786281158	291.1786487511539	5.093399433837274	77.93911054305556	0	1.331427767585839	0.2904316694104634	72.55527943980782	72.84571110921829	0.2595866664309716	72.81934425954029	3.538209212764952	287.6801377216769	0	1.47871831966957	-0.03807786926946688	284.1800063781814	284.141928508912	0.8434462587293649	286.295030253338	5.726773190003724	312.2509379354761	0	1.419724417950079	-0.4881585039500403	307.0123232494225	306.5241647454724	0.5261167844969428	282.0890367290972	0.3112162345071123	22.97773854354462	0	1.46030788497501	-0.01439762426987643	22.68091993330738	22.66652230903751	0.7279315248758145	22.97773854354462	5.68402010606844	83.76810977458364	0	1.306309601202171	-0.02416736147368394	78.10825702998888	78.08408966851519	0.2123252289336929	77.3890664414112	5.950747886636472	73.66545116907817	0	1.288463146278508	8.130733831923499e-05	67.71462197510337	67.71470328244169	0.1840717378637984	67.89261696446637	0.8213725839755455	10.21078568540383	0	1.305804984927013	0.03786422114470902	9.351548880283572	9.38941310142828	0.2114696919803308	10.21078568540383	45.09255970691052	45.22915931958743	0	0.7613098422154581	-0.00359320685821033	0.1401928195351259	0.1365996126769156	0.002683134795861344	45.22915931958743	89.20741002671782	94.39818387403615	0	0.9199474139437109	0.2882381560269389	4.902535691291398	5.190773847318336	0.009623495984042775	94.39818387403615	23.99055599866029	48.76638249274238	0	1.032998510767683	0.5070872940988219	24.26873919998327	24.77582649408209	0.02381931809265982	43.92338780108633	8.161731018034679	274.1643796115109	0	1.401997969770052	0.1933422209644076	265.8093063725118	266.0026485934762	0.4565520955794614	256.1364871197787	4.976673773989231	2195.021324020175	0	1.647934606016571	0.4296425523734384	2189.615007693812	2190.044650246186	3.265777814028338	2147.225895227472	124.2894088744993	194.9293739730213	0	1.109836619086654	0.3389850606262618	70.30098003789578	70.63996509852204	0.04407039930232665	184.2420640954936	5.005370634249585	15.12923966271209	0	1.102196751903795	0.04988623579160267	10.0739827926709	10.12386902846251	0.04145572034796229	15.12923966271209	395.5539379526196	562.6049175888099	0	1.215240557516647	-0.2152530504932807	167.2662326866836	167.0509796361903	0.1024539235666284	537.5857471599436	428.7359116190319	460.8101732152477	0	0.9684606879742584	-0.2689867986797407	32.34324839489562	32.07426159621588	0.01420125726677474	419.6918646501535	148.6899224406006	148.9633619596941	0	0.5995301163820402	0.00525680157751795	0.2681827175159718	0.2734395190934897	0.0007133738358285084	43.35474798389909	253.9254639539391	254.3007497415291	0	0.6295756269664222	0.03112592738581885	0.3441598602041968	0.3752857875900156	0.0009154752471976472	104.8457593923065	424.7424609911014	435.891780210738	0	1.042914900915603	-0.03556211767254974	11.1848813373091	11.14931921963655	0.0257884184999612	364.0487731236047	11.589577762119	19.00855638625101	0	0.9499497532725381	-0.1169936755786937	7.535972299710712	7.418978624132019	0.01224234580759579	14.87701487675882	2.68220748688611	3.222411782885398	0	0.7987901590603342	0.008530351086222458	0.5316739449130656	0.5402042959992881	0.003631923792984238	2.693799956147998	2.242616417145311	3.01733524588899	0	0.8746215514402006	0.02142689459916466	0.753291934144514	0.7747188287436787	0.00668734914786732	2.223271989718687	0.6790483994008284	1.379960339169483	0	1.013295808780376	-0.002720653909926429	0.7036325936785806	0.7009119397686541	0.02034137862228338	1.374846328710086	196.3077923868434	200.0179836271391	0	0.8454233148506538	0.1601312829915503	3.550059957304172	3.710191240295723	0.005287965125579224	161.2872819045271	14.67354710864414	17.58961597031995	0	0.7979435920821865	-0.1628565134836154	3.078925375159428	2.916068861675813	0.003607204149448814	9.131307212776399	40.3075656193305	47.58175943092139	0	0.9927003948109632	-0.0475552119247897	7.321749023515673	7.274193811590883	0.01724678658412666	35.57022488487212
0.112	350.3601998530722	351.9415834169162	0	0.8115979728635973	-0.1155606764273488	1.69694424027126	1.581383563843911	0.004027076630841125	351.9415834169162	539.8368492092462	544.611309294939	0	0.8999617703424618	-0.1817306927854022	4.956190778478196	4.774460085692794	0.008197047444079552	544.611309294939	5.322807196888322	43.51985598259466	0	1.241371253133541	0.02013334810657745	38.17691543759976	38.19704878570634	0.126281655044242	43.51985598259466	5.136746042567451	57.92625208019647	0	1.281755263783904	0.04974542688790316	52.73976061074111	52.78950603762902	0.1744526549675653	57.92625208019647	2.451992647037457	6.526838474418613	0	1.074320115521149	0.002894379650775999	4.071951447730379	4.074845827381155	0.0331628197142767	6.526838474418613	53.81313068500715	68.83382294712253	0	1.159138775805848	-0.03632690398119249	15.05701916609657	15.02069226211538	0.06539400851526181	68.58728514610773	175.5625323643145	198.0210110310597	0	1.150688533537019	-0.1033077169704752	22.56178638371563	22.45847866674515	0.06111737245146925	190.4791120176621	87.1387229220675	112.5361477163685	0	1.147900912830658	-0.009557004388476779	25.4069817986895	25.39742479430103	0.05976881034190002	103.0299687114684	16.42983475027344	30.52331277245818	0	1.001023024647429	0.3262841406814674	13.76719388150327	14.09347802218474	0.01843628134517268	30.52331277245818	7.391906449283264	19.92964325212742	0	1.08663391913052	0.1561914983126136	12.38154530453155	12.53773680284416	0.03659918154494526	19.92964325212742	0.8857082377100951	293.6491919884874	0	1.620806651507031	0.05838892636649758	292.7050948244108	292.7634837507773	2.628654366427888	293.6491919884874	5.073907811876409	79.13616219948619	0	1.333506014924249	0.2904460232339495	73.77180836437583	74.06225438760978	0.2639391365831601	73.9545203003719	3.546741774184939	287.1931161095	0	1.478499108446358	-0.03568723429774079	283.6820615696128	283.646374335315	0.8419683585378854	285.8099424715256	5.686084572798648	308.0252244656342	0	1.418017231683373	-0.5084278245397186	302.8475677173752	302.3391398928355	0.5189797817683701	278.1959780545201	0.3102192388770467	22.80575276190595	0	1.459365241289539	-0.01498238045985766	22.51051590348877	22.49553352302891	0.7224625022067344	22.80575276190595	5.674619007699406	83.66929111216612	0	1.30617083248692	-0.02690875760614465	78.02158086207287	77.99467210446672	0.2120896131627662	77.29636322434524	5.942894940945058	73.65292696886183	0	1.288458199701201	-0.001909912277580142	67.71194194019436	67.71003202791678	0.1840644526029662	67.88102802797962	0.8190814507351851	10.33759079008297	0	1.307518062854218	0.03790021834010668	9.480609121007676	9.518509339347784	0.2143881742234569	10.33759079008297	45.06535755657163	45.20169697741724	0	0.7611704045088971	-0.003695327750494588	0.1400347485960964	0.1363394208456018	0.002680109493722967	45.20169697741724	81.31126398649538	86.54082688060231	0	0.9210683408454623	0.2827267672146843	4.946836126892246	5.22956289410693	0.009710456098347177	86.54082688060231	23.76930243516747	48.72470442737955	0	1.033981944810514	0.4947311878597962	24.46067080435228	24.95540199221207	0.02400769540797182	43.895555147187	8.143868447902072	275.5530626246492	0	1.402658585525281	0.1912927553365744	267.2179014214105	267.4091941767471	0.4589714880009453	257.4515194170343	4.936682125961416	2217.140202753191	0	1.649194079020096	0.4146977231412436	2211.788822904089	2212.20352062723	3.298849725534075	2168.937675394588	121.8211400402979	192.708183933602	0	1.110264586669984	0.3447925282689264	70.54225136503524	70.88704389330417	0.04422164788693396	182.1510340036669	5.009138965572725	15.16752834079128	0	1.102611012662617	0.05094060324920977	10.10744877196935	10.15838937521856	0.04159343710880253	15.16752834079128	397.4134231210473	564.1395803947195	0	1.215000134166011	-0.2185714708885654	166.9447287445607	166.7261572736721	0.1022569959513916	539.0420024589963	431.2056638318455	463.2181660473535	0	0.9682236634699588	-0.2693438450296152	32.28184606053753	32.01250221550791	0.01417429676063284	421.8637596713936	148.648277239937	148.9212290054491	0	0.5995566584430658	0.004709667372530152	0.268242098139567	0.2729517655120972	0.0007135317900159384	43.36321317446972	254.0164888237372	254.3926009795854	0	0.6297421752329252	0.03147818220024973	0.3446339736478856	0.3761121558481353	0.0009167364027600747	105.0189692919645	425.2120142825579	436.3488693998534	0	1.042755083619095	-0.03371819260768907	11.17057330990315	11.13685511729546	0.02575542920060918	364.4063026335582	11.58378782386193	18.97889118967132	0	0.9495680098030648	-0.1178324502577474	7.512935816067135	7.395103365809388	0.0122049225544654	14.85001894737722	2.683428181083198	3.224363415903764	0	0.7989078072161012	0.008756455609004525	0.5321787792115611	0.5409352348205656	0.003635372372170341	2.695602487943973	2.246446710106925	3.024258713012281	0	0.875008293950254	0.02217519658372762	0.7556368063216288	0.7778120029053563	0.006708165750627437	2.22920227173342	0.6790763549675177	1.379108354447757	0	1.013138492675937	-0.002714285240734318	0.7027462847209736	0.7000319994802392	0.02031575623604804	1.373995911106008	194.8588406407763	198.5856245536764	0	0.8459043457040593	0.1629573519784615	3.563826560921582	3.726783912900043	0.005308471066521646	160.181242484265	14.67128933475323	17.57830932800357	0	0.7975618291878681	-0.1624371574146326	3.069457150664967	2.907019993250335	0.00359611137696401	9.113587048949448	39.93048482619515	47.18908281742888	0	0.9924701717916392	-0.04965458796728378	7.308252579201015	7.258597991233731	0.0172149949597495	35.27021440856544
0.114	350.4816839918524	352.0544652072927	0	0.8110469868938303	-0.1166431432866079	1.689424358726852	1.572781215440244	0.004009230941798721	352.0544652072927	539.9080006958457	544.6596437773775	0	0.8993621873144024	-0.1807433868646758	4.9323864683966	4.751643081531924	0.008157677478750586	544.6596437773775	5.313993347937267	43.54792729521885	0	1.241498146613211	0.01823427414034733	38.21569967314123	38.23393394728158	0.1264099455935874	43.54792729521885	5.127688528248983	58.05217295989864	0	1.282078721486337	0.04805060303322013	52.87643382861644	52.92448443164966	0.174904742831545	58.05217295989864	2.447263662215379	6.522421722133308	0	1.074359456765097	0.001923669137838364	4.073234390780091	4.075158059917929	0.0331732682693755	6.522421722133308	54.16073933284638	69.13917257202959	0	1.158811067250691	-0.03914476750117494	15.01757800668439	14.97843323918322	0.06522271196008045	68.89140078866973	175.8778402471737	198.2348570965024	0	1.150128158051848	-0.1038010835720678	22.46081793290079	22.35701684932872	0.06084386013691457	190.6773086417914	86.51875463856858	111.914205406493	0	1.1478673155174	-0.004699621111430013	25.40015038903585	25.39545076792442	0.05975273975031255	102.4599843095507	16.43138467972068	30.62041265693736	0	1.001885852835127	0.3263181670865757	13.86270981013011	14.18902797721669	0.01856419111010131	30.62041265693736	7.392419631706031	20.02304597488323	0	1.087559781330611	0.1569551793376629	12.47367116383954	12.6306263431772	0.03687150062684235	20.02304597488323	0.8805066307128174	296.0777039278283	0	1.621842310478188	0.05685873927758695	295.1403385578379	295.1971972971155	2.650524208075261	296.0777039278283	5.05437406890801	80.35363963814747	0	1.335584379278193	0.2904629967108637	75.00880257252861	75.29926556923947	0.2683648269721716	75.10921374687605	3.556682059603645	286.7449241834075	0	1.478295775721158	-0.03272311848157546	283.2209652422854	283.1882421238039	0.8405998246387042	285.3635282681161	5.639658872543186	303.6731560849311	0	1.416236830255096	-0.5308712860382524	298.5643684984261	298.0334972123879	0.5116398060417197	274.1874019402222	0.3090868100126816	22.62784283166476	0	1.458383340476474	-0.01562039396567418	22.33437641561775	22.31875602165208	0.716809403197796	22.62784283166476	5.6647203390057	83.56034912352935	0	1.306016725526932	-0.02980820385230251	77.92543698837595	77.89562878452365	0.211828260896444	77.19415508522653	5.934938937123992	73.63431144507807	0	1.288442289943468	-0.003950311079864879	67.70332281903394	67.69937250795408	0.1840410228537543	67.86372276459231	0.8169290448334261	10.46658908831152	0	1.309233998023567	0.03799005315847225	9.611669990319623	9.649660043478095	0.2173518973477092	10.46658908831152	45.03414736005943	45.17020436318904	0	0.7610267197740748	-0.003815044324807063	0.1398720474544176	0.1360570031296106	0.002676995574650564	45.17020436318904	74.05560471071745	79.32299250481512	0	0.9221667395539547	0.2767544997701095	4.990633294327562	5.267387794097671	0.009796428315882464	79.32299250481512	23.56478117304115	48.69521948689506	0	1.034940093687242	0.4813127680232477	24.64912554583066	25.13043831385391	0.0241926602467446	43.87841492297954	8.12642259257994	276.9349697446248	0	1.403312335447508	0.1893423903118913	268.619204761733	268.8085471520449	0.4613783562377938	258.7601881711764	4.896692865538313	2238.669849686584	0	1.650408048882758	0.3991304725679061	2233.374026348478	2233.773156821046	3.331043731453966	2190.071617200244	119.8400762851583	190.9796891552537	0	1.110700066846257	0.3510054740254477	70.78860739607002	71.13961287009546	0.04437608397946619	180.5256715915578	5.013230785989818	15.20706181446024	0	1.103034270841966	0.05207468087605711	10.14175634759436	10.19383102847042	0.04173461714555639	15.20706181446024	398.9596164548805	565.3578780388411	0	1.214756848299064	-0.2217641987681551	166.6200257827288	166.3982615839607	0.1020581088723977	540.195789955902	434.0522805300547	466.003025004626	0	0.9679862824669891	-0.2697234819132053	32.22046795648446	31.95074447457126	0.0141473468935211	424.378588658106	148.3490835322105	148.621470306274	0	0.5995801030699417	0.004092214476140927	0.2682945595873401	0.272386774063481	0.0007136713389942531	43.29419020566741	253.7091216697705	254.0860217417686	0	0.6299104802801943	0.03178634171054819	0.3451137302875838	0.376900071998132	0.0009180125693881696	105.0287243535979	425.7260386489745	436.851427534074	0	1.042604190821841	-0.03169216388431284	11.15708104898388	11.12538888509957	0.02572432077302701	364.8030936672089	11.57797208573876	18.94910432521123	0	0.9491835259843506	-0.118672727900039	7.48980496737251	7.371132239472471	0.01216734600332101	14.82290699973021	2.684787352502414	3.226498429605159	0	0.7990287297290313	0.009012917757250466	0.5326981593454939	0.5417110771027444	0.00363892031557453	2.697563218413482	2.250476779720525	3.031515069323851	0	0.875408685560454	0.02296619917098832	0.758072090432338	0.7810382896033263	0.006729784985328338	2.235409652476933	0.6791036480473333	1.378258705964905	0	1.012981532547035	-0.002708034353404379	0.7018630922709764	0.699155057917572	0.02029022394521453	1.373147825898791	192.8829832068079	196.6268743194226	0	0.8463940961135842	0.16599387084888	3.577897241765808	3.743891112614688	0.005329429943411693	158.6505530526219	14.66806209331832	17.56586805397745	0	0.7971807731099569	-0.1622292882329662	3.060035248892095	2.897805960659129	0.003585072875204595	9.095284184008072	39.29614213318595	46.53837407100107	0	0.9922295563465311	-0.05194149907994489	7.294173436895058	7.242231937815113	0.01718183075788209	34.77719396742347
0.116	350.5239622192324	352.0879241431593	0	0.8104904417423571	-0.1179002568733293	1.681862180800235	1.563961923926906	0.003991284877759711	352.0879241431593	540.0304709733427	544.7597562786877	0	0.8987661970891567	-0.1795523795857622	4.908837684930782	4.72928530534502	0.008118730129072708	544.7597562786877	5.305405059719444	43.57248985954806	0	1.241612593970095	0.01637118979232622	38.25071361003629	38.26708479982861	0.1265257647437214	43.57248985954806	5.118930982191282	58.1741302221378	0	1.282391157543598	0.04641304103458879	53.00878619891193	53.05519923994652	0.1753425381897704	58.1741302221378	2.442172973503362	6.517032942482763	0	1.074382375513536	0.000877997047018823	4.073981971932382	4.074859968979402	0.03317935672580566	6.517032942482763	54.34470651146931	69.27790144469998	0	1.158458456278426	-0.04206012655495314	14.97525505978562	14.93319493323066	0.06503889953881972	69.02948107230124	175.9973968947474	198.2528708244932	0	1.149565062190562	-0.1043403145792447	22.35981424432504	22.2554739297458	0.06057025236718089	190.6870823119631	86.01730479620181	111.4156466183249	0	1.147856920685403	0.0003046633997589063	25.39803715872334	25.3983418221231	0.05974776846868775	102.0033641363899	16.43367116524544	30.71914010482787	0	1.002749040024536	0.326541453966308	13.95892748561612	14.28546893958243	0.01869304061646454	30.71914010482787	7.393135560429071	20.11789470980399	0	1.088490569290214	0.1577816148402037	12.56697753453472	12.72475914937492	0.0371473092368648	20.11789470980399	0.8753536594204611	298.4618687268159	0	1.622850819969763	0.05530259923725341	297.5312124681581	297.5865150673954	2.671995584061087	298.4618687268159	5.034777072753617	81.591850160134	0	1.337662847731286	0.2904734501991406	76.26659963718124	76.55707308738039	0.2728649453588799	76.28372151999571	3.56806480514305	286.3433387225938	0	1.47811180936649	-0.02915779341292592	282.8044317108638	282.7752739174508	0.8393635531177395	284.9635332191162	5.587955093516316	299.1846872402378	0	1.414375889409146	-0.5554119798811243	294.1521441266026	293.5967321467215	0.5040787242114737	270.0541307024172	0.3078284113169519	22.44358463994261	0	1.457358846306256	-0.01630903514105108	22.15206526376671	22.13575622862566	0.7109582280620861	22.44358463994261	5.654368138807035	83.44085561954685	0	1.30584644872729	-0.03285538258808213	77.8193428633279	77.78648748073982	0.2115398604091472	77.08203903760318	5.926914891361895	73.60951812245719	0	1.288415172771624	-0.006031371357245425	67.68863460245254	67.6826032310953	0.1840010952063216	67.84061929859931	0.8149006920758777	10.59797997393668	0	1.310955148923336	0.03813021719928759	9.744949064661514	9.7830792818608	0.2203657814816975	10.59797997393668	44.99900827083447	45.13476038236048	0	0.760878123310983	-0.003951869605151512	0.1397039811311543	0.1357521115260027	0.002673778971963951	45.13476038236048	67.40893677188102	72.71304591554136	0	0.9232407172781981	0.2702787060907854	5.03383043756955	5.304109143660335	0.009881222708149678	72.71304591554136	23.3739651803204	48.67429412960832	0	1.035870799581153	0.4667580347583878	24.83357091452954	25.30032894928793	0.02437368996038376	43.86868113774172	8.109340325548954	278.3105150912426	0	1.40395953260277	0.1874746444573901	270.0137001212362	270.2011747656936	0.4637735311372189	260.0628852019346	4.856680695522744	2259.554607883815	0	1.651574626157942	0.3829182155983779	2254.315008972694	2254.697927188292	3.362276891720869	2210.573035435178	118.3213589266975	189.7193389324509	0	1.111143554650997	0.3576029328473017	71.04037707290615	71.39798000575345	0.04453391378759126	179.3428395711162	5.01759623457705	15.24782971461629	0	1.103467041772652	0.05327817214291841	10.17695530789632	10.23023348003924	0.04187946534361751	15.24782971461629	400.1825864461984	566.2501253954484	0	1.214510868645299	-0.2248304632799416	166.2923694125299	166.06753894925	0.1018574127715214	541.037879175398	437.2576341836548	469.1466123642107	0	0.9677485226179772	-0.2701304442119257	32.15910862476778	31.88897818055585	0.01412040526895739	427.2197798822554	147.7888193615863	148.0605623435307	0	0.5996000740877561	0.00340372595490416	0.2683392559894937	0.2717429819443978	0.0007137902327251667	43.14628419987278	252.995452015678	253.3731008864964	0	0.6300803073716379	0.03205039007983348	0.3455984807385643	0.3776488708183977	0.0009193020196996534	104.870908048338	426.2833154465483	437.3983030491349	0	1.042463052990895	-0.0294881707265851	11.14447577331321	11.11498760258662	0.02569525742273303	365.2383104636667	11.57212728210984	18.91919282631402	0	0.9487962957638949	-0.1195151494096315	7.466580693613809	7.347065544204177	0.01212961768119127	14.79567674985726	2.68629490147227	3.22883072183553	0	0.7991533555320548	0.009301848689244309	0.533233971674016	0.5425358203632603	0.003642580509125771	2.699694423419961	2.254716323228434	3.039121852867689	0	0.8758235043993414	0.02380216428063727	0.7606033653586168	0.7844055296392541	0.006752256378494777	2.241909069935327	0.6791300462329158	1.377411059091207	0	1.012824920149329	-0.002701948229664912	0.7009829610879564	0.6982810128582915	0.02026478015282639	1.372301739607863	190.3417852748267	194.1033393953566	0	0.8468932214084648	0.1692600198699092	3.592294100659981	3.76155412052989	0.00535087467636434	156.6638665486384	14.6631347744159	17.55138532090367	0	0.7967996454593684	-0.162389717466305	3.050640263954071	2.888250546487765	0.003574065908642213	9.07590774095525	38.38352003821626	45.60853540058518	0	0.9919776154432763	-0.05444526109500029	7.279460623463918	7.225015362368918	0.01714717390847576	34.07549779682218
0.118	350.492925313634	352.0478564233184	0	0.8099275437940755	-0.1193167447099864	1.674247854394401	1.554931109684415	0.003973215058374466	352.0478564233184	540.2091481007947	544.9165788896577	0	0.8981745042955562	-0.1781387170426272	4.885569505905654	4.707430788863026	0.008080246871278327	544.9165788896577	5.297052499669914	43.59362190037855	0	1.241714842575036	0.01454680447864537	38.28202259622999	38.29656940070863	0.1266293286526695	43.59362190037856	5.110460726098405	58.29223172530518	0	1.282692942291819	0.04483000376720919	53.13694099543957	53.18177099920678	0.1757664488075315	58.29223172530518	2.436722124720696	6.510634337316068	0	1.074387655500513	-0.0002420053916227502	4.074154217986994	4.073912212595372	0.03318075953350828	6.510634337316068	54.36796351499217	69.25287021713122	0	1.158080111796445	-0.04506926621474934	14.9299759683538	14.88490670213905	0.0648422483120402	69.0043770252271	175.9166351141098	198.0704404052481	0	1.148998989359724	-0.1049288569223732	22.2587341480607	22.15380529113833	0.06029643761750854	190.504016128104	85.62403707220439	111.0302607621545	0	1.147870398246329	0.0054465599120616	25.40077713003802	25.40622368995008	0.05975421413103155	101.6507657143147	16.43667121583419	30.81952771686749	0	1.003613080806819	0.3269484705641246	14.05590803046917	14.3828565010333	0.01882291171621866	30.81952771686749	7.394016906053674	20.2141972700074	0	1.08942665118881	0.158662418819654	12.66151794513408	12.82018036395373	0.03742676560242793	20.2141972700074	0.8702434516515144	300.7992024897737	0	1.623831733173553	0.0537164867020333	299.8752425514202	299.9289590381222	2.693046276455428	300.7992024897737	5.015092396713783	82.85105685882434	0	1.339741335687137	0.2904664811098477	77.54549798100071	77.83596446211055	0.2774405594332713	77.47829876053058	3.580911702132286	285.9964453972494	0	1.477950853295064	-0.02496644818418677	282.4405001433013	282.4155336951171	0.8382834042254714	284.6180105577957	5.531500361409823	294.5516898694505	0	1.412427375750181	-0.5819570828578307	289.6021465908985	289.0201895080407	0.4962815451027743	265.7887640063421	0.3064547297867131	22.25261162400762	0	1.456288603895477	-0.01704528375459837	21.96320217797551	21.94615689422091	0.7048967722464931	22.25261162400762	5.643609162895863	83.31042867716261	0	1.305659228786249	-0.03603917295600813	77.70285868722276	77.66681951426675	0.2112232161733248	76.9596555977523	5.918857589899928	73.57848713081052	0	1.288376650311806	-0.008144564199613534	67.6677741051102	67.65962954091059	0.1839443891672638	67.81166075400992	0.8129797224446148	10.73195695349131	0	1.3126836977296	0.03831642042255862	9.880660810624141	9.9189772310467	0.2234346764299277	10.73195695349131	44.9600541215018	45.09547880486539	0	0.7607239720532818	-0.004105159838799118	0.1395298432023967	0.1354246833635976	0.002670446165494419	45.09547880486539	61.33917261171234	66.67874991436994	0	0.9242882120556414	0.263255867301134	5.076321435356459	5.339577302657593	0.009964630963042481	66.67874991436994	23.19404320149459	48.6584698163005	0	1.036771758901065	0.4509924910403416	25.01343412376557	25.46442661480591	0.02455022236936703	43.86322125600073	8.092560163088486	279.6799799112572	0	1.404600427738425	0.1856697078186269	271.4017500403501	271.5874197481688	0.4661576353959774	261.3598767327521	4.816613746592894	2279.736720321858	0	1.652691848523612	0.3660346468103436	2274.554071928455	2274.920106575265	3.392463149371369	2230.385180562992	117.1580505648555	188.8204941041001	0	1.111595518874525	0.3645640152811715	71.29787952396342	71.66244353924459	0.04469533736708196	178.5017950913483	5.022290385200789	15.28997839547953	0	1.103910176180349	0.05456434038635955	10.21312366989238	10.26768801027874	0.04202830275293324	15.28997839547953	401.007584009557	566.7418174460736	0	1.214262364192931	-0.227770543709016	165.9620039802256	165.7342334365165	0.1016550573157507	541.4971082653144	440.8856651334001	472.7128563549437	0	0.9675103570781471	-0.2705702716054754	32.09776149314911	31.82719122154364	0.0140934690012066	430.445492313552	146.9658165068524	147.2368357132598	0	0.5996161925290586	0.002643871117978783	0.2683753352894629	0.2710192064074417	0.0007138862047134123	42.91866887927272	251.8677390308571	252.2460971538397	0	0.630251422317782	0.03227054921541424	0.3460875737671276	0.3783581229825418	0.000920603021393927	104.5414517771325	426.882421319707	437.9881368872454	0	1.042332479692814	-0.02711113539589656	11.13282670293428	11.10571556753838	0.02566839874690022	365.7109426710412	11.56624823623228	18.88915134055575	0	0.9484063104772192	-0.1203606811427624	7.443263785466232	7.32290310432347	0.0120917388725447	14.76832402570831	2.687960596002811	3.231374164350334	0	0.7992821422345925	0.009625333556396012	0.5337882347911275	0.5434135683475235	0.003646366742063968	2.702008403880264	2.259174785825285	3.047096644106066	0	0.8762535683477688	0.02468530648071174	0.7632365518000691	0.7879218582807809	0.006775632491137507	2.248715617103822	0.6791552574018624	1.376564994930195	0	1.01266864428552	-0.002696082108140516	0.7001058196364732	0.6974097375283327	0.02023942279085906	1.371457234770328	187.1811200508445	190.960936559791	0	0.8474024344209893	0.172775216227014	3.607041292719414	3.779816508946428	0.00537284124545004	154.1771173736252	14.6564379429526	17.53475912280946	0	0.7964176707447955	-0.1629319158538924	3.041253095710749	2.878321179856857	0.003563068099954781	9.055384848683971	37.15582736837319	44.36268011389102	0	0.9917132305485247	-0.0572002159643533	7.264052961482188	7.206852745517835	0.01711088030470625	33.13768695775281
0.12	350.3947373215225	351.9404347598498	0	0.8093575767011804	-0.1208753234004084	1.666572761727664	1.545697438327256	0.003955001032489434	351.9404347598498	540.449035279596	545.1351612778973	0	0.8975878769884956	-0.1764830027381176	4.862609001039359	4.686125998301241	0.00804227247599348	545.1351612778973	5.288943284136	43.61140473402084	0	1.2418051557792	0.01276323257299902	38.30969821731184	38.32246144988484	0.1267208741113461	43.61140473402084	5.102261195296861	58.40657376320176	0	1.282984424532449	0.04329771616579167	53.26101485173911	53.30431256790489	0.1761768604854167	58.40657376320176	2.430913970481328	6.503190353179336	0	1.074374093143223	-0.001435412769005957	4.073711795467015	4.072276382698009	0.03317715635246452	6.503190353179336	54.22841097508083	69.06191640350463	0	1.157675237175334	-0.04816796452715705	14.88167339295094	14.83350542842379	0.06463246581841652	68.81393471735451	175.6316267783285	197.683589568058	0	1.148429662176647	-0.1055708093632324	22.15753359909275	22.05196278972952	0.06002229657484572	190.1243051483985	85.34767552592646	110.7668891901349	0	1.147908370703115	0.01071519218458022	25.40849847202389	25.41921366420847	0.05977237824939851	101.410290581133	16.44035320004841	30.92159739061034	0	1.004478454754621	0.3275317363428283	14.15371245421911	14.48124419056194	0.01895388611002588	30.92159739061034	7.395021181654633	20.31195092855589	0	1.090368341704479	0.1595878956247443	12.75734185127651	12.91692974690125	0.0377100159117386	20.31195092855589	0.8651689198845796	303.0870104324983	0	1.624784522756627	0.05209546503806798	302.1697460475756	302.2218415126137	2.713652192582618	303.0870104324983	4.995292371894137	84.13146686513507	0	1.341819674043612	0.2904293588963971	78.84574513434453	79.13617449324093	0.2820925548039582	78.69314764729734	3.595230042094019	285.7126074887412	0	1.477816689282123	-0.02012751703249615	282.1375049636796	282.1173774466471	0.8373841145325689	284.3352900287204	5.470883312404304	289.7680707600764	0	1.410384601198068	-0.6103979563588203	284.907585404031	284.2971874476721	0.488236632083917	261.3857863662741	0.3049776616160095	22.05461905709335	0	1.455169664564499	-0.01782573782883395	21.76746713330617	21.74964139547734	0.6986147647284229	22.05461905709335	5.632492644671936	83.16873529299305	0	1.305454354902588	-0.03934772233363227	77.57559037065474	77.53624264832111	0.2108772569178144	76.8266912857621	5.910801262603829	73.54118478703303	0	1.288326570913902	-0.01028143506858072	67.64066495949778	67.63038352442921	0.183870697143306	67.77681486893019	0.8111475966663219	10.8687043975083	0	1.314421614720721	0.03854358106199626	10.01901321977998	10.05755680084197	0.2265632855751578	10.8687043975083	44.917434395946	45.05250924664984	0	0.7605636506164045	-0.004274112058511772	0.1393489627623504	0.1350748507038386	0.002666984314850511	45.05250924664984	55.8132874469579	61.18691973902187	0	0.9253069896374717	0.2556417819873648	5.117990510076599	5.373632292063964	0.01004642581339724	61.18691973902187	23.02258717067091	48.64463046231137	0	1.037640521581757	0.433941481100604	25.18810181053986	25.62204329164046	0.02472165546926983	43.85920752592043	8.076012328182587	281.0434838311332	0	1.405235197746556	0.1839043811880553	272.7835671217626	272.9674715029506	0.4685310341788712	262.6512761376458	4.77645308592501	2299.156204534751	0	1.653757669365193	0.3484495088889665	2294.031301939937	2294.379751448826	3.421513144656713	2249.449115880791	116.3778246804134	188.311116985037	0	1.112056402281736	0.3718681515738507	71.56142415304973	71.93329230462358	0.04486054867752965	178.029028964304	5.027266123181626	15.33350148286947	0	1.104364172905273	0.05592353965277857	10.25031182003506	10.30623535968784	0.04218133672016364	15.33350148286947	401.3874235390899	566.7860086341379	0	1.214011502935471	-0.2305857670750283	165.6291708621231	165.398585095048	0.1014511903529167	541.5286527364379	445.12068366847	476.8860530630755	0	0.9672717537982991	-0.2710493099229512	32.03641870452845	31.7653693946055	0.01406653464037719	434.2234719363331	145.8793964189504	146.1496110864055	0	0.5996280787321838	0.001812723269655102	0.2684019441855257	0.2702146674551807	0.0007139569851515674	42.61084246486093	250.3214897186132	250.7005173573363	0	0.6304235927436009	0.03244727887847449	0.3465803598446195	0.379027638723094	0.0009219138467058615	104.0376166228892	427.5217343474529	438.6193684116851	0	1.042213256023611	-0.02456674581769732	11.12220081004984	11.09763406423214	0.02564389915996891	366.2198097996103	11.56032841384741	18.8589726232992	0	0.9480135577913501	-0.1212106143384905	7.41985482379028	7.29864420945179	0.01205371052100143	14.74084314506855	2.689794114441276	3.234142637775181	0	0.7994155757239738	0.009985424262700316	0.5343630990712052	0.5443485233339055	0.00365029370383542	2.70451751499443	2.26386117714142	3.055456875491203	0	0.8766997341042462	0.02561778074979112	0.7659779175999915	0.7915956983497826	0.006799968966035413	2.255844402160269	0.6791790393098707	1.375720117193078	0	1.012512690324661	-0.002690499611228963	0.699231577494436	0.6965410778832071	0.0202141492452921	1.370613916414355	183.377137964232	187.1758621039696	0	0.8479225060989898	0.1765590405808939	3.622165099156702	3.798724139737596	0.005395368797651474	151.1706231887759	14.64768471588837	17.5156188972745	0	0.7960338835218518	-0.1639160485725304	3.031850229958665	2.867934181386135	0.003552051900396559	9.033498319745892	35.56701294898899	42.7546539725238	0	0.9914351315049463	-0.06024018060108236	7.247881204135903	7.187641023534821	0.01707278683185627	31.92943751803405
0.122	350.2359561919927	351.772229077679	0	0.8087799108118826	-0.1225567391639177	1.65882962485025	1.536272885686332	0.00393662552855216	351.772229077679	540.7552308473939	545.4206506197806	0	0.8970071479837299	-0.1745654698451881	4.839985242231933	4.665419772386745	0.00800485502525426	545.4206506197806	5.281082357256333	43.62592132124709	0	1.241883808863002	0.01102196299510958	38.33381700099565	38.34483896399076	0.1268006542582316	43.6259213212471	5.094311961727052	58.51723793010395	0	1.283265924646452	0.04181136147218244	53.38111460690471	53.42292596837689	0.1765741266259332	58.51723793010394	2.424752684174141	6.494667897364129	0	1.074340502296915	-0.002701009891279541	4.072616223081267	4.069915213189987	0.03316823378303341	6.494667897364129	53.92048600596161	68.69942215781947	0	1.157243074686146	-0.05135148573671483	14.83028763759458	14.77893615185786	0.06440929279284822	68.45255747754344	175.1388579434441	197.0887521179465	0	1.147856778837625	-0.1062709474733253	22.05616512197571	21.94989417450238	0.0597477006334857	189.5445394354668	85.210437453732	110.6478566995062	0	1.14797140555216	0.01609805019621007	25.42132119557803	25.43741924577424	0.05980254314416038	101.3023866432234	16.4446767763862	31.02535960007593	0	1.005345621175786	0.3282817965127101	14.25240102717702	14.58068282368973	0.01908604450862664	31.02535960007593	7.396100788734302	20.41114147154585	0	1.091315894094908	0.1605470275237204	12.85449365528783	13.01504068281155	0.0379971914156822	20.41114147154585	0.8601217263621312	305.3223410013539	0	1.625708563722919	0.05043364751625341	304.4117856274755	304.4622192749918	2.733786953595041	305.3223410013539	4.975346175370961	85.43321834004388	0	1.343897595895222	0.2903474736388832	80.16752469103403	80.45787216467292	0.2868215883288348	79.92840501735144	3.611011397983679	285.5004333863096	0	1.477713216631675	-0.01462300420013821	281.904044992526	281.8894219883259	0.83669120533835	284.1239455252723	5.406744713002096	284.8298665990513	0	1.408241276766244	-0.6406103700161854	280.0637322560654	279.4231218860492	0.479935882407779	256.8416538574238	0.3034102698141735	21.8493678149344	0	1.45399930990459	-0.01864662557976188	21.56460417069999	21.54595754512023	0.6921039906440841	21.8493678149344	5.621070021977606	83.01549361768535	0	1.305231182505696	-0.04276852651326426	77.43719212222102	77.39442359570775	0.2105010426621126	76.6828807321377	5.90277923975809	73.49760282778659	0	1.288264828470598	-0.01243369353284298	67.60725728156135	67.5948235880285	0.1837798835323548	67.73607328203256	0.8093840598550902	11.0083940494953	0	1.316170622356346	0.03880582143259338	10.16020416820762	10.19900998964021	0.229756083555111	11.0083940494953	44.87133490799856	45.00603785641139	0	0.7603965774176891	-0.004457763018009681	0.1391607114308386	0.1347029484128289	0.002663381393533846	45.00603785641139	50.79785406278496	56.20395783838007	0	0.9262946412658274	0.2473917705532035	5.158712005041914	5.406103775595118	0.01012636059978932	56.20395783838007	22.85733173860038	48.62978239393835	0	1.038474491173965	0.4155305504185482	25.35692010491943	25.77245065533798	0.02488734749886196	43.85391904850173	8.059618886987368	282.4009551081738	0	1.405863933949967	0.1821520410942316	274.1591841800922	274.3413362211864	0.4708937838480459	263.9370157322418	4.73615220557432	2317.750722062458	0	1.654769945641302	0.3301283843483672	2312.684441472535	2313.014569856884	3.449334021401477	2267.70358961058	116.0517378074954	188.2625440760056	0	1.112526622192043	0.3794953343737421	71.83131093413652	72.21080626851027	0.04502973576713357	177.9920464304703	5.03251388313141	15.37844771741336	0	1.104829630548643	0.05735458480170596	10.28857924948025	10.34593383428195	0.04233881205898088	15.37844771741337	401.3510583055549	566.4118865912045	0	1.21375845061983	-0.2332784996815907	165.2941067853311	165.0608282856495	0.1012459568831233	541.1604311204161	450.0319781419222	481.7354743831061	0	0.9670326748172734	-0.2715747071274444	31.97507094831141	31.70349624118396	0.01403959809837805	438.6167008481254	144.5287541088238	144.7980831161664	0	0.5996353545346704	0.0009107740267206937	0.2684182333158528	0.2693290073425735	0.0007140003147124407	42.22230937444095	248.3570086499262	248.7366661196226	0	0.630596589348089	0.03258127497486593	0.3470761947215558	0.3796574696964218	0.0009232327819130735	103.3586500772279	428.199441347419	439.2902424933817	0	1.042106139123768	-0.0218614350205434	11.11266258098324	11.09080114596269	0.02562190734481237	366.7635666327221	11.554359282544	18.82864684081907	0	0.9476180206525155	-0.1220665623231226	7.396354120598187	7.274287558275065	0.0120155331334319	14.71322636266635	2.691804912371044	3.237149890807894	0	0.7995541696565091	0.01038413256505419	0.5349608458717955	0.5453449784368497	0.003654376978647015	2.707234048410675	2.26878409093568	3.064219843983865	0	0.8771628960054477	0.0266016706293531	0.7688340824188321	0.7954357530481853	0.006825324569224148	2.263310557795197	0.6792009779275264	1.374875827847052	0	1.012357039714127	-0.002685272819800038	0.6983601227393256	0.6956748499195256	0.02018895628054723	1.369771188535416	178.9721988702582	182.7905240292259	0	0.8484542658653861	0.1806311626346175	3.637693996333102	3.81832515896772	0.005418499749718511	147.6781503222025	14.63659016834346	17.49359381950428	0	0.7956471783825039	-0.1654013781617214	3.022405029322549	2.857003651160827	0.003540986102179475	9.010027315728728	33.4139786066935	40.58125434405117	0	0.991141921797014	-0.06359392753581689	7.230869664893489	7.167275737357672	0.01703271520609594	30.29921766436587
0.124	350.0234279931777	351.5501007780022	0	0.8081940124302366	-0.1243398203654249	1.651012605189869	1.526672784824444	0.003918074690846312	351.5501007780022	541.1329052443522	545.7782684880339	0	0.8964332159643387	-0.1723660638568488	4.817729307538534	4.645363243681685	0.007968045919078138	545.7782684880339	5.273471885258989	43.63725477756983	0	1.241951084817287	0.009323832219104922	38.35445906009174	38.36378289231084	0.1268689340905935	43.63725477756984	5.086588788868242	58.62428800073612	0	1.283537727711003	0.04036508537299077	53.49733412649489	53.53769921186788	0.1769585577177087	58.62428800073612	2.418243760874414	6.485036546894984	0	1.074285718934641	-0.004037297889603329	4.070830083910173	4.06679278602057	0.03315368709403773	6.485036546894984	53.44167597113757	68.16282865328468	0	1.156782909986317	-0.05461457541135779	14.77576725755848	14.72115268214712	0.06417250580619392	67.91769690902559	174.4307490891131	196.278291605296	0	1.147280009397224	-0.1070347426053568	21.9545772587883	21.84754251618294	0.05947251039963723	188.7573953275995	85.21861272606095	110.6795494681522	0	1.148060007519504	0.02158095324923545	25.43935578884202	25.46093674209125	0.05984496873382424	101.332911976936	16.44959289648173	31.13081273222334	0	1.006215013812087	0.3291872118397525	14.35203262390186	14.68121983574161	0.01921946575364562	31.13081273222334	7.397203105229903	20.51174225482151	0	1.092269492239575	0.1615274719279399	12.95301167766367	13.11453914959161	0.03828840538758137	20.51174225482151	0.8550922506974714	307.5019376738735	0	1.626603115791526	0.04872417036030925	306.5981212528158	306.646845423176	2.753421462148693	307.5019376738735	4.95521994853623	86.75636625164927	0	1.34597472296329	0.2902042983617523	81.51094200475129	81.80114630311304	0.2916280369399634	81.18412882271545	3.628230361646816	285.3687439991361	0	1.477644430114291	-0.008438809511424913	281.7489524470007	281.7405136374893	0.8362308906633407	283.992762645015	5.339765756853911	279.7353141215769	0	1.405991565583423	-0.6724548228083588	275.0680031875313	274.395548364723	0.4713748680291485	252.1548576207432	0.3017667248305707	21.6366876020135	0	1.452775075151566	-0.01950381972700872	21.35442469690994	21.33492087718293	0.6853583971979862	21.6366876020135	5.60939463493235	82.85047482374247	0	1.304989136601503	-0.04628851659677558	77.28736870540691	77.24108018881013	0.2100937708513682	76.52800843928928	5.894823593358707	73.44775735805248	0	1.288191361307966	-0.01459330649810247	67.56752707119188	67.55293376469378	0.1836718830938219	67.68945055231211	0.8076673152704997	11.15118127643144	0	1.317932159260873	0.03909646876891485	10.30441749239202	10.34351396116094	0.2330172275255001	11.15118127643144	44.82197824975653	44.95628777074261	0	0.7602222108141069	-0.004654989344481448	0.1389645103305598	0.1343095209860784	0.002659626322476071	44.95628777074261	46.25908159554925	51.69589272275905	0	0.927248582162724	0.2384608958254735	5.198350231384321	5.436811127209794	0.01020416896999626	51.69589272275905	22.69630176560539	48.61118266729881	0	1.03927092556206	0.3956858308035496	25.51919507088987	25.91488090169342	0.02504661737279626	43.84485783507015	8.043293943095494	283.7521000779064	0	1.406486630310893	0.1803826278240339	275.5284235069869	275.708806134811	0.4732455791729529	265.2168177965435	4.695656489185328	2335.455448320773	0	1.655726425221968	0.3110325134823215	2330.448759318106	2330.759791831588	3.475829233983398	2285.084907440058	116.1995309057061	188.6947881151079	0	1.113006571305861	0.3874263589741855	72.10783085042752	72.4952572094017	0.04520308104794504	178.4098417075202	5.038019155446986	15.42485912678267	0	1.105307127497593	0.05885513335833534	10.32798483797735	10.38683997133569	0.04250097106704186	15.42485912678267	400.9301520583139	565.6513421055231	0	1.213503369500715	-0.2358521336135765	164.9570421808228	164.7211900472092	0.1010394980499648	540.4229426372211	455.5316426986003	487.1732241376533	0	0.9667930642678301	-0.272122966995336	31.91370440604836	31.64158143905302	0.01401265330781126	443.5450528461665	142.9094350696083	143.1777973764663	0	0.5996376455255458	-6.105574453533245e-05	0.2684233626025674	0.2683623068580321	0.0007140139587644236	41.75155957811052	245.9720099068888	246.3522578162989	0	0.6307701871555401	0.03267346638949346	0.3475744430206298	0.3802479094101233	0.0009245581368934303	102.5027289977779	428.9135460318258	439.9988174636202	0	1.042011854794371	-0.01900235775531714	11.10427378954974	11.08527143179442	0.02560256573021032	367.3407093410475	11.54833107034299	18.79816227657791	0	0.9472196762461815	-0.1229304557454556	7.372761661980372	7.249831206234916	0.01197720668723971	14.68546441450379	2.69400230527045	3.240409615399413	0	0.7996984648704983	0.01082342358319252	0.5355838865457714	0.5464073101289639	0.003658633038718155	2.710170294932164	2.273951598433547	3.073402597531247	0	0.8776439846710007	0.02763897688437186	0.771812022213328	0.7994509990976999	0.006851761229759666	2.271129157162953	0.6792206874120559	1.37403152446162	0	1.012201669489785	-0.002680482294128214	0.6974913193436922	0.694810837049564	0.02016383996419452	1.368928450705903	173.9898574777922	177.8285274691789	0	0.8489986017900631	0.1850112671059507	3.653658724280676	3.838669991386627	0.005442279890234852	143.7182931696393	14.62287401404144	17.46831609517867	0	0.7952563125754896	-0.1674457711411237	3.01288785227836	2.845442081137236	0.003529835977918	8.984749156113979	30.74033007140359	37.88593003828117	0	0.9908318181411166	-0.06732136572214457	7.212921332599726	7.145599966877581	0.01699043691225968	28.27977529871573
0.126	349.7643827639382	351.2812986126048	0	0.8075994527297434	-0.1262015458850195	1.643117394551582	1.516915848666563	0.003899338295446586	351.2812986126048	541.5872745415401	546.2132842807613	0	0.8958670462687743	-0.1698645369634758	4.795874276184721	4.626009739221245	0.007931899867219726	546.2132842807613	5.266111170987806	43.64548684453455	0	1.242007269941338	0.007669001739438623	38.37170667180731	38.37937567354675	0.1269259857650946	43.64548684453456	5.079063725172911	58.72776686394327	0	1.283800076680175	0.03895200998780555	53.60975112878256	53.64870313877037	0.1773304108373564	58.72776686394328	2.411394011331246	6.474268743184814	0	1.074208605692052	-0.005442502705597936	4.068317234559165	4.062874731853568	0.03313322192615292	6.474268743184814	52.794108919817	67.45422710385225	0	1.156294076631848	-0.0579514588677374	14.71806964290298	14.66011818403524	0.06392191979959656	67.21143815770959	173.4962723523772	195.2411179962128	0	1.146698991939545	-0.1078683741228011	21.85271401795836	21.74484564383556	0.05919657419835263	187.7522292741943	85.36699039625888	110.8568402069572	0	1.148174610628725	0.02714802639688425	25.46270178430138	25.48984981069826	0.05989988916419686	101.4971858115016	16.45504389965039	31.23794250561014	0	1.007087035513191	0.3302345674296978	14.45266403853005	14.78289860595975	0.0193542259007182	31.23794250561014	7.398270625189323	20.61371327988985	0	1.093229242696808	0.1625155713233507	13.05292708337718	13.21544265470053	0.0385837499494195	20.61371327988985	0.8500695615672322	309.6221886498093	0	1.627467305303903	0.04695917371210909	308.72515991453	308.7721190882421	2.772523451026031	309.6221886498093	4.934876951135719	88.10086688916356	0	1.348050551778527	0.2899813694024669	82.87600856862537	83.16598993802783	0.2965119417572059	82.46028337738436	3.646843401150431	285.3265393885944	0	1.4776143958054	-0.001565047866352825	281.6812610353103	281.6796959874439	0.8360299825534915	283.9507054704553	5.270654597098043	274.4848915118266	0	1.403630134359306	-0.7057769969541813	269.9200139116828	269.2142369147286	0.4625529304086387	247.3259605950824	0.3000622121272951	21.41647948843742	0	1.451494771363461	-0.02039285505912719	21.13681013136926	21.11641727631013	0.6783741786127165	21.41647948843742	5.597521386619577	82.67350447057127	0	1.304727714547667	-0.04989415460330663	77.12587723855501	77.0759830839517	0.2096547812493214	76.361910069936	5.886964763582191	73.39168743201856	0	1.288106150489939	-0.01675259509255181	67.52147526352893	67.50472266843637	0.1835466983697396	67.63698283373274	0.8059742176063769	11.29720106060323	0	1.319707344445618	0.03940806286241174	10.45181878013445	10.49122684299686	0.2363504619784701	11.29720106060323	44.76962389391387	44.90351922164569	0	0.7600400552002936	-0.004864509223613029	0.1387598369554428	0.1338953277318297	0.002655709101491544	44.90351922164569	42.16314990561363	47.6287135149785	0	0.92816605104413	0.2288042028223101	5.236759406542561	5.465563609364871	0.01027956475824974	47.6287135149785	22.53764437627835	48.58617243533969	0	1.040026938565122	0.3743344532730689	25.67419360578826	26.04852805906133	0.02519874556438536	43.82959892326268	8.026943902224879	285.0963720279672	0	1.40710317165467	0.1785626636634004	276.8908654620789	277.0694281257423	0.4755856993824045	266.4901650472883	4.654902668444455	2352.202945302751	0	1.656624733682752	0.291118647004149	2347.256923987302	2347.548042634307	3.500898358499954	2301.526807886361	116.6611728170034	189.4480824285564	0	1.113496618890232	0.3956430657925312	72.39126654576037	72.7869096115529	0.04538076170421922	179.1314257516024	5.043766823766716	15.47277682748183	0	1.105797225845534	0.06042279852020081	10.36858720519491	10.42901000371511	0.04266805497173753	15.47277682748183	400.1497688653808	564.5296573837202	0	1.213246417112827	-0.2383110657494602	164.6181995840889	164.3798885183394	0.1008319501608943	539.3403705351863	461.2643930156295	492.843940776334	0	0.9665528927058634	-0.2727643552082354	31.85231211591262	31.57954776070438	0.01398569721188146	448.6849195018215	141.0126405956305	141.2799556932451	0	0.5996345833521045	-0.001101409125956072	0.2684165067406483	0.2673150976146922	0.0007139957219721334	41.19587299630378	243.1624650315396	243.5432645234016	0	0.6309441667392911	0.03272501006884333	0.3480744817931792	0.3807994918620226	0.0009258882545853557	101.4673095179717	429.6618787342994	440.7429746545137	0	1.041931094234419	-0.0159973622514355	11.09709328246571	11.08109592021427	0.02558600999607773	367.9495829049088	11.54223195663014	18.7675044754428	0	0.9468184949788843	-0.1238045347361088	7.349077053548763	7.225272518812655	0.01193873054173313	14.65754584160583	2.696395288037337	3.243935259179344	0	0.7998490287015174	0.01130520995026872	0.5362347611917384	0.5475399711420071	0.00366307923574465	2.713338387402437	2.279371152924318	3.083021833244846	0	0.8781439654243686	0.02873160706057276	0.774919073259955	0.8036506803205278	0.006879344075436406	2.279315137867389	0.6792376882462696	1.373186475841414	0	1.01204655178721	-0.002676217000575915	0.69662500459572	0.693948787595144	0.02013879559238331	1.3680849741651	168.5583043726182	172.4181157069027	0	0.8495564605077989	0.1897189811500339	3.670092353134516	3.859811334284549	0.005466758478571655	139.3942449511056	14.60626219690424	17.43942321570624	0	0.7948599099440986	-0.1701051874190067	3.003266206221006	2.833161018802	0.003518563459960069	8.957440644763594	28.08772949191277	35.21031269907482	0	0.9905036059421423	-0.07139013839089696	7.193973345552945	7.122583207162048	0.01694580387611695	26.27564973893454
0.128	349.4663341581522	350.9733583298986	0	0.8069959163802031	-0.1281171264813719	1.635141298227766	1.507024171746394	0.003880409947449809	350.9733583298986	542.123570106445	546.7309847668489	0	0.8953096713733981	-0.1670405556763197	4.774455216080192	4.607414660403872	0.007896474868519751	546.7309847668489	5.258996584793366	43.65069633899028	0	1.242052649320068	0.006056939110297206	38.38564281508662	38.39169975419691	0.1269720837596044	43.65069633899028	5.071705229043825	58.82769352538973	0	1.28405316567572	0.03756425614811766	53.7184240401978	53.75598829634591	0.1776898792479047	58.82769352538973	2.404211549893418	6.462339975260226	0	1.074108056282334	-0.0069145852048698	4.065043010571677	4.058128425366808	0.03310655596483313	6.462339975260226	51.97792331868545	66.57372904857756	0	1.155775960598724	-0.06135584231749886	14.6571615722096	14.59580572989211	0.06365739048940355	66.33389401935003	172.3259302221492	193.9676658258444	0	1.146113328725525	-0.1087787360211741	21.75051433971634	21.64173560369516	0.05891972662550057	186.5198655703751	85.65234627744513	111.1765742361751	0	1.148315570204478	0.03278168850326954	25.49144627022666	25.52422795872993	0.05996750930661504	101.7923352276446	16.4609636937881	31.34672147069485	0	1.007962052941783	0.3314084997366784	14.55434927717007	14.88575777690675	0.01949039727190352	31.34672147069485	7.399241143963527	20.71700028741311	0	1.094195166848277	0.1634963752512557	13.15426276819832	13.31775914344958	0.03888329277986029	20.71700028741311	0.845041389807295	311.6790752086945	0	1.628300106886056	0.04512978996391109	310.7889040289232	310.8340338188872	2.791057019704581	311.6790752086945	4.914277744421481	89.46656117361513	0	1.350124439819657	0.2896582851848997	84.26262514400875	84.55228342919365	0.3014729477267344	83.75672345051245	3.666787867968173	285.3829654569813	0	1.47762722519373	0.006003631319736144	281.7101739576934	281.7161775890131	0.836115796107104	284.00688340811	5.200132067371778	269.0813302007745	0	1.401152203400176	-0.7404083169137194	264.6216064503164	263.8811981334027	0.4534732261576013	242.357606668607	0.2983128213213234	21.18871776787685	0	1.450156506588022	-0.02130894858919788	20.91171389514472	20.89040494655552	0.6711498399632904	21.18871776787685	5.585506369103157	82.4844634312975	0	1.304446488368985	-0.05357153643179966	76.95252859862615	76.89895706219434	0.2091835597542097	76.18447332301173	5.879231168856884	73.32945333150296	0	1.288009217655768	-0.01890433530410837	67.46912649795019	67.45022216264607	0.1834043963384494	67.57872626605899	0.8042804772442093	11.44656370740894	0	1.321496941925381	0.03973236949852158	10.60255086066621	10.64228323016473	0.2397590167590382	11.44656370740894	44.7145680166044	44.84802936307072	0	0.7598496670265743	-0.005084885403847876	0.1385462318701576	0.1334613464663097	0.002651620937498537	44.84802936307072	38.47667444214927	43.96883510992448	0	0.9290441104936552	0.2183769805911088	5.273783687184107	5.492160667775216	0.01035224204986006	43.96883510992448	22.37972614652926	48.55227594913082	0	1.040739502282445	0.3514049964348326	25.82114480616674	26.17254980260157	0.02534297544617153	43.80588001849459	8.010467788905435	286.4329396719303	0	1.407713321987388	0.1766552979105927	278.2458165851143	278.4224718830249	0.4779129533942057	267.7562707246024	4.613818271878269	2367.923044094123	0	1.657462360758433	0.2703389351819466	2363.038886887063	2363.309225822245	3.524436918529346	2316.960347345992	117.2702782090227	190.3562999269563	0	1.113997112213404	0.4041285885255413	72.68189312940801	73.08602171793355	0.04556295019693039	179.9997653442913	5.049746005773352	15.5222470322	0	1.106300474369572	0.06205603445088565	10.41044499197576	10.47250102642665	0.0428403050875938	15.5222470322	399.0205541320701	563.0576855451957	0	1.212987745062112	-0.2406606717445036	164.2777920848702	164.0371314131256	0.1006234437376535	537.9231111880106	467.0455699777774	498.5629683542252	0	0.9663120891453084	-0.2734782083791308	31.79087658482692	31.51739837644779	0.01395872212973707	453.8681566044057	138.8323160472745	139.0985044178233	0	0.5996258080468004	-0.00220849020057158	0.2683968607493233	0.2661883705487517	0.000713943463063282	40.55339464536025	239.9268801465519	240.3081931356357	0	0.6311183154232282	0.03273728503041826	0.3485757040534054	0.3813129890838237	0.0009272215203889543	100.2509100998981	430.4421073105092	441.5204291297169	0	1.041864510912248	-0.01285495753366855	11.09117677674134	11.07832181920767	0.02557236860632348	368.5883895145209	11.53604905248141	18.73665718224534	0	0.9464144394864226	-0.1246913388882592	7.325299468652191	7.200608129763932	0.0119001033539999	14.62945771619797	2.698992691171274	3.247740175227522	0	0.8000064542356292	0.01183134674583655	0.5369161373104112	0.5487474840562477	0.003667733791720275	2.716750425683301	2.285049738431449	3.093094040874985	0	0.8786638365667392	0.02988136621188161	0.7781629362316547	0.8080443024435363	0.006908141468978433	2.287883406918344	0.6792516023864947	1.372340014806499	0	1.011891653359215	-0.0026725741542181	0.6957609865742224	0.6930884124200043	0.02011381761684657	1.367240093878961	162.7855419920796	166.6673461482	0	0.8501288469609416	0.1947738059412842	3.68703035017912	3.881804156120404	0.005491988344755957	134.7929947662807	14.58648966088726	17.40656143469366	0	0.7944564659347993	-0.1734331551301001	2.993504928936501	2.820071773806401	0.00350712735299604	8.927880071458558	25.70797074327668	32.80603450960793	0	0.9901552525520866	-0.07585317367621132	7.173916940007453	7.098063766331242	0.01689855989862239	24.47460479899789
0.13	349.137151732752	350.6341749359643	0	0.8063832096693243	-0.1300601040185315	1.627083307230843	1.497023203212312	0.003861287252392929	350.6341749359643	542.7470034370775	547.3366387725576	0	0.8947621909635133	-0.1638738252654964	4.753509160745578	4.589635335480081	0.007861832172744254	547.3366387725576	5.252121514424661	43.65295758470371	0	1.242087502175789	0.004486403129810274	38.39634966714924	38.40083607027905	0.1270074999000465	43.65295758470371	5.064478330466226	58.92406022728579	0	1.28429713347387	0.03619297567749169	53.82338892114207	53.85958189681956	0.1780370822300008	58.92406022728579	2.396705772725919	6.449228943795965	0	1.073982999701122	-0.008451253495985691	4.060974424566032	4.052523171070046	0.03307342055397934	6.449228943795965	50.98078793628119	65.50898674443134	0	1.155228004761182	-0.06482091881172659	14.59301972696189	14.52819880815016	0.06337881660116952	65.27276316012201	170.9186861746176	192.456824311252	0	1.145522582296473	-0.1097734388873974	21.64791157552184	21.53813813663444	0.05864178713759056	185.0592598504297	86.12630058452987	111.6904255836564	0	1.148483154841689	0.03846265531080896	25.52566234381568	25.56412499912649	0.06004800111903064	102.2656910874769	16.46727805250605	31.45710863550321	0	1.008840391372384	0.332691749424219	14.65713883357295	14.98983058299717	0.01962804748570162	31.45710863550321	7.400048002891086	20.82153389568917	0	1.095167193235376	0.1644536787005959	13.25703221409749	13.42148589279808	0.03918707373088265	20.82153389568917	0.8399941041638816	313.6681192732931	0	1.629100324964267	0.04322614138901422	312.7848990277402	312.8281251691292	2.808982163686635	313.6681192732931	4.893380413156905	90.85315680080356	0	1.352195591712662	0.2892127303721616	85.6705636572745	85.95977638764666	0.306510238851795	85.07317723850709	3.687981225057873	285.5472799577179	0	1.477687047257212	0.01426772930507241	281.845031003355	281.85929873266	0.8365160518185322	284.1705173536546	5.128917459996679	263.5295941093079	0	1.39855359412224	-0.7761666518329245	259.1768433011441	258.4006766493112	0.4441427170429467	237.2544995265964	0.2965354022974493	20.9534509861871	0	1.448758705392884	-0.02224702336038572	20.67916260725003	20.65691558388965	0.6636862355721643	20.9534509861871	5.573406444121664	82.28328823095987	0	1.304145106400499	-0.05730650495939886	76.76718829179761	76.70988178683821	0.2086797407653555	75.99563825593604	5.87164879769257	73.26113445458898	0	1.287900622227397	-0.02104186321643937	67.41052752011285	67.38948565689641	0.1832451040707982	67.51475499999583	0.8025608738860952	11.59935028337985	0	1.323301326230222	0.0400604016118214	10.75672900788194	10.79678940949376	0.2432454985942077	11.59935028337985	44.65714293815479	44.79015171349143	0	0.7596506606568166	-0.005314529799492591	0.1383233051361271	0.1330087753366345	0.002647354367505948	44.79015171349143	35.16667619274376	40.68306856695964	0	0.9298796485469973	0.2071350529804753	5.309257321235402	5.516392374215877	0.01042187547964588	40.68306856695964	22.22100610313758	48.50707597576432	0	1.041405450462873	0.326827980111864	25.95924189251487	26.28606987262674	0.02547851517900603	43.77148948220739	7.993757626966854	287.7606555984871	0	1.408316713051188	0.1746203864727834	279.5922775850475	279.7668979715203	0.4802256248334594	269.0140486485852	4.572321087439519	2382.542741744578	0	1.658236646495109	0.2486408637746018	2377.721779793364	2377.970420657139	3.546336232212647	2331.313799299686	117.989565526949	191.3823884358869	0	1.114508316941312	0.4128795762033611	72.97994333273455	73.39282290893792	0.04574979242111645	180.9798526214422	5.055943716266209	15.5733132786632	0	1.10681740479192	0.06375297563479508	10.45361658676219	10.51736956239699	0.0430179616904762	15.5733132786632	397.5801386571655	561.2732532303608	0	1.212727497852647	-0.2429072741447866	163.93602184734	163.6931145731953	0.1004141026098549	536.2073289929934	472.8630541902585	504.3181605858859	0	0.9660705851262503	-0.2742747055282614	31.72938110115578	31.45510639562752	0.01393172072364155	459.0836908835982	136.3712336617705	136.6362172417977	0	0.5996109703627535	-0.003380065526754162	0.2683636455538924	0.2649835800271382	0.0007138551096764874	39.8249154120729	236.2779766925621	236.6597661004087	0	0.6312924284418767	0.03271188561271961	0.3490775222338706	0.3817894078465902	0.0009285563713577366	98.85800103411584	431.2517502853741	442.3287426841908	0	1.041812717615692	-0.009584272982824694	11.08657667179951	11.07699239881669	0.0255617623756621	369.2551988561107	11.52976746595552	18.70560137168441	0	0.9460074636833427	-0.1255936944907266	7.301427600219612	7.175833905728886	0.01186132300067559	14.6011848773126	2.701802933113631	3.251837369165024	0	0.8001713594907958	0.01240362771202677	0.5376308083393664	0.5500344360513931	0.003672615788927498	2.720418264781564	2.290993415979848	3.103635045925521	0	0.8792046274792812	0.03108994973410798	0.7815516802115655	0.8126416299456735	0.006938225043671335	2.296848501376812	0.6792618245172342	1.371491207306322	0	1.011736935107488	-0.002669658932001228	0.6948990417210892	0.692229382789088	0.02008889957472256	1.366392878879037	156.7552039330756	160.659909636619	0	0.8507168239173832	0.200195057033128	3.704510646510266	3.904705703543394	0.005518025988766365	129.9819210952471	14.56330248779131	17.36938866463515	0	0.7940443539996285	-0.1774802298636237	2.98356640670747	2.806086176843846	0.003495483589586511	8.895848970672761	23.57797522439775	30.64988708533426	0	0.9897848144275163	-0.08073837990242225	7.152650240838933	7.071911860936511	0.01684846500726101	22.85921281093968
0.132	348.7849631395712	350.2719048354866	0	0.8057612682081332	-0.1320024649205317	1.618944160835832	1.4869416959153	0.003841971964674869	350.2719048354866	543.4627263409093	548.0354571877931	0	0.8942257716010146	-0.1603442301689129	4.733075077052709	4.572730846883796	0.007828036227230193	548.0354571877931	5.245476330224794	43.65233883977861	0	1.242112097144983	0.002955432347051778	38.40390707720677	38.40686250955382	0.1270324983117561	43.65233883977861	5.057344821179375	59.01682968995506	0	1.284532057211713	0.03482839184348287	53.9246564769322	53.95948486877568	0.1783720551947068	59.01682968995506	2.38888732880018	6.4349177091422	0	1.0738324042507	-0.01004997675195877	4.056080357093979	4.04603038034202	0.03303356225033094	6.4349177091422	49.78579954451763	64.24309132952618	0	1.154649713322738	-0.06833937794863114	14.52563116295718	14.45729178500855	0.06308614191704097	64.01120000369588	169.2743279514078	190.7083001396756	0	1.144926271608869	-0.1108608071615962	21.54483299542941	21.43397218826782	0.0583625587172814	183.3701540937047	86.84610985639331	112.455687326873	0	1.148677538426772	0.04416995565917169	25.56540751482051	25.60957747047968	0.06014149989061305	102.9697373000675	16.47390500706232	31.56904919528074	0	1.009722329629043	0.334065235670229	14.76107895254819	15.09514418821842	0.01976723847065992	31.56904919528074	7.400620379974247	20.92722877241255	0	1.096145150137849	0.1653700746064822	13.36123831783182	13.5266083924383	0.03949510136514478	20.92722877241255	0.8349126865385846	315.5843309861708	0	1.62986657531675	0.04123734618692586	314.7081809534453	314.7494182996322	2.826254303875754	315.5843309861708	4.872140811036532	92.26020929281226	0	1.354263045682563	0.2886205225456134	87.09944795923012	87.38806848177573	0.3116224693541656	86.40922828802324	3.710320541951625	285.8288183103133	0	1.477797978811004	0.02322258398649514	282.0952751843752	282.1184977683617	0.8372587765476233	284.4509056643449	5.057715377717099	257.836827322325	0	1.395830774367337	-0.8128571309226229	253.5919690755305	252.7791119446079	0.4345721042470149	232.0233521050541	0.2947474075678116	20.71080219183013	0	1.447300127033813	-0.0232017351418228	20.43925651940414	20.41605478426232	0.6559865829625628	20.71080219183013	5.561278782710523	82.06997087778113	0	1.303823294384948	-0.06108477156540525	76.56977686663602	76.50869209507061	0.2081431083063126	75.79539712999777	5.864240782300389	73.18682688365955	0	1.287780458105581	-0.0231591845785382	67.3457452859377	67.32258610135916	0.1830690035761118	67.44515892166037	0.8007894697986051	11.7556077532235	0	1.325120448869113	0.04038244694960053	10.9144358364753	10.9548182834249	0.2468117756775844	11.7556077532235	44.59771624856703	44.7302552815528	0	0.759442714043857	-0.005551709439325424	0.1380907424250903	0.1325390329857649	0.002642903375620116	44.7302552815528	32.2014092756289	37.7394492971144	0	0.9306693813378346	0.1950350983891086	5.343004923096392	5.5380400214855	0.01048812077217016	37.7394492971144	22.06011034913472	48.44829145931822	0	1.042021482783307	0.3005364066778332	26.08764470350567	26.3881811101835	0.02560454016010531	43.72433676082975	7.976698861071567	289.0780248421568	0	1.408912833168818	0.17241460137719	280.9289113797081	281.1013259810853	0.4825214171377341	270.2620833851389	4.530318649887309	2395.986120745828	0	1.658944767309206	0.2259672360510078	2391.229834859889	2391.45580209594	3.566483292947947	2344.512575783676	118.9154314475257	192.6230420473827	0	1.115030663982137	0.4218590322372338	73.28575156761974	73.70761059985698	0.04594149801347185	182.1631596540442	5.062348315365737	15.62602052370547	0	1.107348533903766	0.06551187020732381	10.49816033813241	10.56367220833973	0.04320126489220455	15.62602052370547	395.8896072052987	559.2376277939607	0	1.212465811745361	-0.2450581063649852	163.5930786950269	163.348020588662	0.1002040430482182	534.2515786482066	478.654546320109	510.0471883707416	0	0.9658283029661174	-0.2751646951445125	31.66780674577712	31.39264205063261	0.0139046846865963	464.2747707266019	133.6306953943198	133.8943980381346	0	0.5995897340869528	-0.004613469706748321	0.2683161135216052	0.2637026438148569	0.0007137286730868684	39.01087499081068	232.2280925681161	232.6103225538069	0	0.6314663100696898	0.0326506140998685	0.3495793715909238	0.3822299856907923	0.0009298913052571509	97.29293987826907	432.0881914555148	443.1653383192273	0	1.041776283685521	-0.006195011777366943	11.08334187548991	11.07714686371254	0.02555430406846344	369.9479596231582	11.52337144171043	18.67431635779699	0	0.945597511851664	-0.1265146999867127	7.277459616073275	7.150944916086562	0.01182238650534881	14.57271079092757	2.704834270699308	3.25623974542089	0	0.8003443865618521	0.01302378248775558	0.5383816922338265	0.5514054747215821	0.003677745160242664	2.724353720509747	2.297207944868091	3.11466062991043	0	0.879767396631258	0.032358937878914	0.7850937471634256	0.8174526850423396	0.006969669743048226	2.306225045328222	0.6792679084853155	1.370639236922087	0	1.011582351631194	-0.002667584089822988	0.694038912526595	0.691371328436772	0.02006403402163922	1.365542515332079	150.5663384500869	154.4949139679215	0	0.8513215113486761	0.2060018115204686	3.722573706314102	3.92857551783457	0.005544931683727209	125.0409590568416	14.53618020069144	17.32723263131012	0	0.793621635784612	-0.1823536570565417	2.973406087675221	2.791052430618679	0.003483579973711782	8.860951408965184	21.67560243478154	28.71960685787495	0	0.9893902717058445	-0.08606448550653195	7.130068908599944	7.044004423093412	0.0167952734246678	21.41275994277626
0.134	348.4182041011998	349.8950157244595	0	0.8051301639539094	-0.133914772760403	1.610726396020151	1.476811623259748	0.003822470104883832	349.8950157244595	544.2757856295233	548.8325474559788	0	0.8937016458577777	-0.1564319934423302	4.71319381989784	4.556761826455509	0.007795154601919464	548.8325474559788	5.239048367121877	43.64890072443875	0	1.242126687481032	0.001461337240879613	38.40839102007599	38.40985235731687	0.1270473303043401	43.64890072443875	5.050263476968603	59.10593253107403	0	1.284757946419742	0.03345984938939081	54.02220920471604	54.05566905410543	0.1786947402460636	59.10593253107403	2.380768079883157	6.41939181482361	0	1.073655281285261	-0.01170800111150627	4.05033173605196	4.038623734940454	0.03298674428462842	6.41939181482361	48.38747637060802	62.77056667424426	0	1.154040656108685	-0.07190342159990523	14.45499372523614	14.38309030363624	0.06277935707783275	62.5437509083356	167.3942975273287	188.7234469742951	0	1.144323868170198	-0.112049871995174	21.44119931896157	21.3291494469664	0.05808182660256855	181.4538740650917	87.83317358099454	113.4937766097935	0	1.148898792274445	0.0498809648457867	25.61072206395323	25.66060302879901	0.06024810037997073	103.9241175834056	16.48075535480691	31.68247440517413	0	1.010608095263586	0.3355081578093784	14.86621089255784	15.20171905036722	0.01990802547787901	31.68247440517413	7.400883638168736	21.03398287178566	0	1.097128758554592	0.1662270244061274	13.4668722092108	13.63309923361693	0.03980734946284089	21.03398287178566	0.8297807079059241	317.422157181713	0	1.630597266838755	0.03915153493340165	316.5532249388737	316.5923764738071	2.842823823895408	317.422157181713	4.850512835475681	93.68710210142068	0	1.356325660464492	0.2878556876142779	88.54873357833071	88.83658926594499	0.3168076912356522	87.76429650528002	3.733682333293166	286.2369583706981	0	1.477964092880538	0.0328580625366006	282.4704179748683	282.5032760374049	0.8383722003495413	284.8573890924375	4.9872043325963	252.0122681425408	0	1.392980900201214	-0.8502731113337842	247.8753369212783	247.0250638099445	0.4247757022807539	226.6728047876579	0.2929667084670524	20.46096826359589	0	1.445779881492748	-0.02416750312346496	20.1921690582523	20.16800155512884	0.6480564481663186	20.46096826359589	5.54918035382111	81.84455802543089	0	1.303480855780662	-0.06489204888260384	76.36026972049237	76.29537767160977	0.2075735954985807	75.58379362679571	5.857026953063589	73.10664054378344	0	1.287648849682177	-0.02525108938110616	67.27486468010095	67.24961359071985	0.1828763256002677	67.37004099289369	0.7989398205024261	11.91534385246375	0	1.326953806424228	0.04068810423634378	11.07571592772498	11.11640403196132	0.2504588561404837	11.91534385246375	44.53668952893769	44.66874328561958	0	0.7592255741222335	-0.005794554013091657	0.1378483106949876	0.1320537566818959	0.002638263501674957	44.66874328561958	29.54992302079105	35.10679992584103	0	0.9314098572153598	0.1820350053372133	5.374841899712765	5.556876905049978	0.01055061557810415	35.10679992584103	21.89573723343117	48.37368645099028	0	1.042584170358462	0.2724663596184933	26.20548285794061	26.47794921755911	0.02572019612644162	43.6623705983214	7.959170829735495	290.3831741194042	0	1.409501016575984	0.1699915781887308	282.25401171148	282.4240032896687	0.4847973996515881	271.4986010366883	4.487707790695389	2408.174298021987	0	1.659583722057556	0.2022562118296425	2403.484334019462	2403.686590231292	3.584760693923342	2356.479177919236	120.1693740034044	194.199983426291	0	1.115564386273378	0.4310672236675672	73.599542199219	74.03060942288657	0.04613820762441119	183.6648469838498	5.068947734368058	15.68041355100309	0	1.107894364714424	0.06733112622076624	10.54413469041427	10.61146581663503	0.04339045519862061	15.68041355100309	393.9677395257951	556.9697570407122	0	1.21220281366895	-0.2471212713608169	163.249138786278	163.0020175149172	0.09999337295326552	532.0739818362684	484.4126237242082	515.7425963556102	0	0.9655851551979819	-0.2761596414484669	31.60613227285047	31.329972631402	0.01387760468998835	469.4346016256719	130.6159252172817	130.8782731556368	0	0.5995617783142622	-0.005905615550796589	0.2682535539059277	0.2623479383551311	0.0007135622626879539	38.11293793791052	227.7856252598009	228.1682614460904	0	0.6316397747036484	0.03255547277733657	0.3500807135121194	0.382636186289456	0.000931224889362412	95.5584831126471	432.9486970679603	444.0275173226898	0	1.041755732509179	-0.002697394896774924	11.08151764962629	11.07882025472951	0.02555009804261562	370.6645132100263	11.51684326024088	18.64277866962757	0	0.94518451778666	-0.1274577093267935	7.253393118713486	7.125935409386693	0.01178328997323079	14.5440166666277	2.708093724447961	3.260958604384585	0	0.8005261347079949	0.01369333695430635	0.5391715429823174	0.5528648799366237	0.003683140718467394	2.728567215331679	2.303697787407011	3.126185536820496	0	0.8803532295000901	0.03368979247368895	0.7887979569397956	0.8224877494134846	0.00700255386535024	2.31602701252335	0.6792691154306073	1.369782951374369	0	1.011427850805056	-0.002666469452575215	0.6931803053963367	0.6905138359437615	0.02003921247004925	1.364687854729618	144.2256476412728	148.1791231033131	0	0.8519440856425197	0.2122128634742867	3.741262598566093	3.95347546204038	0.00557276958270717	119.97537860204	14.50545064907887	17.2804645046754	0	0.7931868582486963	-0.1879778413154305	2.962991696911963	2.775013855596532	0.003471378692745932	8.823341952461035	19.97952299228012	26.99374142736556	0	0.9889695128679902	-0.09184708955313552	7.106065524638573	7.014218435085438	0.01673873212024053	20.11914599220491
0.136	348.0455210591516	349.5121891290864	0	0.8044901116782589	-0.1357663157560561	1.602434385690931	1.466668069934875	0.003802792050515849	349.5121891290864	545.1910733481286	549.7328635729347	0	0.8931911109407968	-0.1521178511790952	4.693908075985234	4.541790224806139	0.007763257896382528	549.7328635729347	5.232821920019376	43.64269465983304	0	1.242131506223517	6.953481256466394e-07	38.40987204446554	38.40987273981366	0.1270522292389169	43.64269465983304	5.04319030303686	59.19126485593822	0	1.28497473737826	0.03207587206255374	54.11599868083881	54.14807455290136	0.1790049772082371	59.19126485593822	2.37236105083233	6.402640388915814	0	1.073450688725818	-0.01342236717823392	4.043701705261718	4.030279338083484	0.03293274793456892	6.402640388915814	46.787021390666	61.09263301262929	0	1.153400472738039	-0.07550478429861365	14.3811164062619	14.30561162196329	0.06245850113863304	60.8716347421384	165.2791224737899	186.5026964002296	0	1.143714792260282	-0.1133503585777868	21.33692428501745	21.22357392643966	0.05779935712171429	179.3108590513243	89.08345900596716	114.800657821325	0	1.149146877450004	0.05557145332249315	25.66162736203536	25.71719881535785	0.06036785286102403	105.1251755049477	16.48773324650082	31.79730155118001	0	1.011497859983399	0.3369981162153696	14.97257018846382	15.30956830467919	0.0200504560937238	31.79730155118001	7.400759710373054	21.14167671384185	0	1.098117625598955	0.1670049425319161	13.57391206093688	13.74091700346879	0.04012375350365419	21.14167671384185	0.8245803012029436	319.1754316334062	0	1.631290583667752	0.03695587596030888	318.313895456243	318.3508513322033	2.858635623297465	319.1754316334062	4.828448707354609	95.13302583093822	0	1.358382102792061	0.2868905572137578	90.01768656636986	90.30457712358361	0.3220632785926721	89.13761831592699	3.757922789497057	286.7810843296312	0	1.478189385383092	0.04315826039839348	282.9800032797357	283.0231615401341	0.8398846495340272	285.3993148513158	4.918027699589494	246.0671322760253	0	1.390001854708372	-0.8881972687532532	242.0373018451891	241.1491045764358	0.414771256174149	221.2133149149855	0.2912114080184102	20.20421841472122	0	1.444197443761983	-0.02513854383555808	19.93814555053837	19.91300700670281	0.6399037048089842	20.20421841472122	5.537167366964585	81.60714956792765	0	1.303117671426648	-0.06871419299010233	76.13869639395317	76.06998220096307	0.2069712826436802	75.36092153130434	5.850023375044251	73.02069602703342	0	1.287505947292857	-0.02731327090323963	67.19798592289241	67.17067265198918	0.1826673425766397	67.2895142784286	0.7969851726810258	12.0785216640628	0	1.328800410213032	0.04096632641719943	11.24057016496458	11.28153649138178	0.2541867599580225	12.0785216640628	44.47449673318015	44.60605153184928	0	0.7589990619159092	-0.006041064745397541	0.1375958634145318	0.1315547986691343	0.002633431941224448	44.60605153184928	27.18312819602659	32.75579748555134	0	0.9320974621634224	0.1680942591296258	5.404575030395128	5.572669289524754	0.010608980612391	32.75579748555134	21.72671567113222	48.2811329101232	0	1.043089962356819	0.2425576525910297	26.31185958639994	26.55441723899097	0.0258246029154367	43.58363610959777	7.94104726284639	291.6738218398182	0	1.410080433255451	0.1673020950435159	283.5654724819283	283.7327745769718	0.4870499549559511	272.7214407630747	4.44437427632082	2419.025412416965	0	1.660150318307104	0.1774413974072964	2414.403596743236	2414.581038140644	3.601046609859956	2367.133184334797	121.7342281028119	196.0962961790213	0	1.116109764576468	0.440495313333522	73.92157276287587	74.3620680762094	0.04634008269813365	185.468978456281	5.07573224933372	15.73653996147251	0	1.108455387938617	0.06920936064911541	10.59159835148968	10.66080771213879	0.04358577420012458	15.73653996147251	391.7922819353641	554.447539609049	0	1.211938620175636	-0.2491056957367025	162.9043633694216	162.6552576736849	0.09978219109283332	529.6534448885684	490.1630874980816	521.4301499368589	0	0.9653410440526038	-0.2772715647511142	31.54433400352847	31.26706243877736	0.01385047033692127	474.586625357624	127.3296273267521	127.5905496163722	0	0.5995267996545658	-0.007253008508841812	0.2681752981289128	0.260922289620071	0.000713354100042941	37.13212003455595	222.9537571602781	223.3367668540067	0	0.6318126479070968	0.03242865498271953	0.3505810387458995	0.383009693728619	0.0009325557690495499	93.65524287203881	433.8304344463715	444.9124778205262	0	1.041751539258294	0.0008979017457675325	11.08114547240897	11.08204337415474	0.02554923993231952	371.4026086418078	11.51016463488909	18.61096342985308	0	0.9447684039914138	-0.1284263140731577	7.229225109037143	7.100798794963985	0.01174402853221534	14.51508252842139	2.711590350463057	3.266008602928037	0	0.800717423053159	0.01441415705921212	0.5400040954057683	0.5544182524649804	0.003688827976578439	2.733072313315389	2.310467412063271	3.138224780043795	0	0.8809632364505117	0.03508385481067094	0.7926735131698535	0.8277573679805244	0.007036959115795438	2.326268691709395	0.6792649362184078	1.368921383579385	0	1.011273373384676	-0.002666441325446796	0.6923228886864243	0.6896564473609775	0.02001442533242929	1.363827933003494	137.7134363371805	141.6929060921039	0	0.8525857787051908	0.2188466815035531	3.760623073419853	3.979469754923406	0.005601607832503683	114.7690608317217	14.47063803226197	17.2284638884133	0	0.7927378836104529	-0.1944493310679664	2.952275187219292	2.757825856151325	0.00345882345560284	8.782647387606751	18.46987479669052	25.45229790212913	0	0.9885203198059033	-0.09810593922726436	7.080529044665878	6.982423105438614	0.01667857952298756	18.96336728632218
[truncated: 1,168,014 more chars]
