# Supplementary material for: Hindlimb kinematics, kinetics and muscle dynamics during sit-to-stand and sit-to-walk transitions in emus (Dromaius novaehollandiae)
Source: J Exp Biol. 2024 Dec 2;227(24):jeb247519. doi: 10.1242/jeb.247519 (PMC11708823; doi:10.1242/jeb.247519)
Supplement: Dataset 1. [file jexbio-227-247519-Dataset1.zip › Dataset1/DataS1/Dynamic Simulation/stw_additional_trial_DO_with_rigid_tendon/stw_additional_trial_solve_with_rigid_tendon.sto]

inDegrees=no
num_controls=55
num_derivatives=0
num_iterations=29
num_multipliers=0
num_parameters=0
num_slacks=0
num_states=73
objective=1173.899872
objective_activation_effort=2.999412
objective_excitation_effort=1170.900461
solver_duration=101.095834
status=Solve_Succeeded
success=true
DataType=double
version=3
OpenSimVersion=4.5
endheader
time	/forceset/IC_r/activation	/forceset/ILPR_r/activation	/forceset/ILPOa_r/activation	/forceset/ILPOp_r/activation	/forceset/AMB_r/activation	/forceset/FMTL_r/activation	/forceset/FMTI_r/activation	/forceset/FMTM_r/activation	/forceset/ILFB_r/activation	/forceset/FCLP_r/activation	/forceset/FCLA_r/activation	/forceset/FCM_r/activation	/forceset/IFE_r/activation	/forceset/ITCr_r/activation	/forceset/ITM_r/activation	/forceset/ITCaa_r/activation	/forceset/ITCap_r/activation	/forceset/ISF_r/activation	/forceset/IFI_r/activation	/forceset/OMII_r/activation	/forceset/OMIP_r/activation	/forceset/CFP_r/activation	/forceset/PIFML_r/activation	/forceset/GL_r/activation	/forceset/GI_r/activation	/forceset/GM_r/activation	/forceset/FL_r/activation	/forceset/TCf_r/activation	/forceset/TCt_r/activation	/forceset/EDL_r/activation	/forceset/FDL_r/activation	/forceset/FHL_r/activation	/forceset/FP2_r/activation	/forceset/FPP2_r/activation	/forceset/FP3_r/activation	/forceset/FPP3_r/activation	/forceset/FP4_r/activation	/jointset/GroundToBody/Body_yaw/value	/jointset/GroundToBody/Body_yaw/speed	/jointset/GroundToBody/Body_pitch/value	/jointset/GroundToBody/Body_pitch/speed	/jointset/GroundToBody/Body_roll/value	/jointset/GroundToBody/Body_roll/speed	/jointset/GroundToBody/Body_ty/value	/jointset/GroundToBody/Body_ty/speed	/jointset/GroundToBody/Body_tz/value	/jointset/GroundToBody/Body_tz/speed	/jointset/GroundToBody/Body_tx/value	/jointset/GroundToBody/Body_tx/speed	/jointset/Hip_r/Hip_flexion/value	/jointset/Hip_r/Hip_flexion/speed	/jointset/Hip_r/Hip_abduction/value	/jointset/Hip_r/Hip_abduction/speed	/jointset/Hip_r/Hip_rotation/value	/jointset/Hip_r/Hip_rotation/speed	/jointset/Knee_r/Knee_flexion/value	/jointset/Knee_r/Knee_flexion/speed	/jointset/Knee_r/Knee_abduction/value	/jointset/Knee_r/Knee_abduction/speed	/jointset/Knee_r/Knee_rotation/value	/jointset/Knee_r/Knee_rotation/speed	/jointset/Ankle_r/Ankle_flexion/value	/jointset/Ankle_r/Ankle_flexion/speed	/jointset/Ankle_r/Ankle_abduction/value	/jointset/Ankle_r/Ankle_abduction/speed	/jointset/Ankle_r/Ankle_rotation/value	/jointset/Ankle_r/Ankle_rotation/speed	/jointset/MTP_r/MTP_flexion/value	/jointset/MTP_r/MTP_flexion/speed	/jointset/MTP_r/MTP_abduction/value	/jointset/MTP_r/MTP_abduction/speed	/jointset/MTP_r/MTP_rotation/value	/jointset/MTP_r/MTP_rotation/speed	/forceset/IC_r	/forceset/ILPR_r	/forceset/ILPOa_r	/forceset/ILPOp_r	/forceset/AMB_r	/forceset/FMTL_r	/forceset/FMTI_r	/forceset/FMTM_r	/forceset/ILFB_r	/forceset/FCLP_r	/forceset/FCLA_r	/forceset/FCM_r	/forceset/IFE_r	/forceset/ITCr_r	/forceset/ITM_r	/forceset/ITCaa_r	/forceset/ITCap_r	/forceset/ISF_r	/forceset/IFI_r	/forceset/OMII_r	/forceset/OMIP_r	/forceset/CFP_r	/forceset/PIFML_r	/forceset/GL_r	/forceset/GI_r	/forceset/GM_r	/forceset/FL_r	/forceset/TCf_r	/forceset/TCt_r	/forceset/EDL_r	/forceset/FDL_r	/forceset/FHL_r	/forceset/FP2_r	/forceset/FPP2_r	/forceset/FP3_r	/forceset/FPP3_r	/forceset/FP4_r	/forceset/reserve_jointset_GroundToBody_Body_yaw	/forceset/reserve_jointset_GroundToBody_Body_pitch	/forceset/reserve_jointset_GroundToBody_Body_roll	/forceset/reserve_jointset_GroundToBody_Body_ty	/forceset/reserve_jointset_GroundToBody_Body_tz	/forceset/reserve_jointset_GroundToBody_Body_tx	/forceset/reserve_jointset_Hip_r_Hip_flexion	/forceset/reserve_jointset_Hip_r_Hip_abduction	/forceset/reserve_jointset_Hip_r_Hip_rotation	/forceset/reserve_jointset_Knee_r_Knee_flexion	/forceset/reserve_jointset_Knee_r_Knee_abduction	/forceset/reserve_jointset_Knee_r_Knee_rotation	/forceset/reserve_jointset_Ankle_r_Ankle_flexion	/forceset/reserve_jointset_Ankle_r_Ankle_abduction	/forceset/reserve_jointset_Ankle_r_Ankle_rotation	/forceset/reserve_jointset_MTP_r_MTP_flexion	/forceset/reserve_jointset_MTP_r_MTP_abduction	/forceset/reserve_jointset_MTP_r_MTP_rotation
0	0.02000001231151034	1	0.02	0.02	0.02	0.0200000627138727	0.9999998955134859	0.9999999894278316	0.02	0.02	0.02	0.02	0.02	0.02	0.02000000299338225	0.02	0.02	0.02	0.9999999992906673	1	0.3487550462957932	0.02	0.02	0.05034180149127132	0.0200005984358251	0.2673745081083212	0.1447753343583897	0.5609074353301564	0.9999999156246081	1	0.02000007690482951	0.02000012414598721	0.02000033477697107	0.02000074424625308	0.3817936940745461	0.02000009004776125	0.03636204301138182	-8.557528066828457e-05	-0.5724461093854571	-0.2514832748823196	-0.5026828211975705	0	0	0.301710958396629	0.07342389356117829	1.747633576790272e-05	0.06560964972225476	-3.187852050900951e-05	-0.07391297388300672	1.317423171147913	0.2926181676097608	-0.3162858735604003	0.8093343834363742	-0.03149749683706748	0.5528562088882346	-2.047413371956912	0.6692762119725932	-0.173146066067615	0.6847888941702747	0.1370195984581289	0.1547203865282021	2.635508046190372	-0.2187684002883615	0.1167982358291097	-0.07418620887894159	0.109318450990997	0.02098527459614586	-0.0817917225930089	-0.3112802752663062	0	0	0	0	0.02000001231151034	1	0.02	0.02	0.02	0.0200000627138727	0.9999998955134859	0.9999999894278316	0.02	0.02	0.02	0.02	0.02	0.02	0.02000000299338225	0.02	0.02	0.02	0.9999999992906673	1	0.3487550462957932	0.02	0.02	0.05034180149127132	0.0200005984358251	0.2673745081083212	0.1447753343583897	0.5609074353301564	0.9999999156246081	1	0.02000007690482951	0.02000012414598721	0.02000033477697107	0.02000074424625308	0.3817936940745461	0.02000009004776125	0.03636204301138182	-1.445991823352622	-0.8843664261597837	5.077027202948084	1.409098602335656	-0.6414324094586361	2.157160824670529	43.23052364198379	7.584785778008986	-14.98699451984904	0.1784433877363553	0.2674373363631682	0.3706650294747577	-0.574858211781877	-0.824365741069127	1.364002038395271	0.4027714473715182	-0.2052718893418045	-0.7109670411537997
0.002	0.0200000026120599	1	0.02	0.02	0.02	0.02000007068828984	0.964374490684513	0.9818162316256545	0.02	0.02	0.02	0.02	0.02	0.02	0.0200000045828207	0.02	0.02	0.02	0.9999999659806933	1	0.332144635927855	0.02	0.02	0.05066753715242969	0.02000066531438243	0.2587702738893659	0.1453023302029896	0.5384093691572472	0.9658335069475283	0.9999999987048899	0.0200000899076523	0.02000014040159417	0.02000036970899431	0.0200007821917356	0.3669610245852167	0.02000009937778967	0.03517620957075249	-0.001230369449505272	-0.5724347745285202	-0.2524882392669736	-0.5023059771699002	0	0	0.3018578597547412	0.07347431985914404	0.0001486325998708894	0.06554475436936612	-0.0001796550218658074	-0.07385940226865464	1.318007620152799	0.2919420106342632	-0.3146681899896417	0.8082908223109107	-0.03039228102236667	0.5522997536656444	-2.046074177973781	0.6698633245928145	-0.1717766501611945	0.6844511817762747	0.1373292883680611	0.1550362559734236	2.635070405402713	-0.2189010818315612	0.1166503496489297	-0.07366031140131442	0.1093602965135769	0.02096211114073283	-0.08241438943957649	-0.311347997970005	0	0	0	0	0.05326749031733543	1	0.02	0.02	0.02	0.02000018808151689	0.1470446860077224	0.5629382601222004	0.02	0.02	0.02	0.02	0.02	0.02	0.02000002761670486	0.02	0.02	0.02	0.99999919976575	0.9999999977471391	0.02002969129485675	0.02	0.02	0.05741638423262359	0.02000186187241007	0.1067727949208013	0.163332736485232	0.03870941789975987	0.1848718281420068	0.9999999049474759	0.02000028247629548	0.02000038418980848	0.02000092219216847	0.02000142322985829	0.07105214860380758	0.02000023029466398	0.02000083601429734	-1.492307449250601	-0.9553270101188507	5.030574633205553	1.52173951301249	-0.522079475550438	1.879176847868572	43.36600865438065	8.339528102661092	-14.90471087479527	0.1930482742990857	0.3033176918217511	0.4182618563636318	-0.646780476064322	-0.8036865148405691	1.306495989553652	0.35192154274878	-0.1810304394970207	-0.7169221707703834
0.004000000000000001	0.03819994267674887	1	0.02	0.02	0.02	0.0200000948597963	0.9020053373124208	0.9496089276663173	0.02	0.02	0.02	0.02	0.02	0.02	0.02000000920165196	0.02	0.02	0.02	0.9999999077742063	1	0.3087165566763393	0.02	0.02	0.05247620434666232	0.02000098372716926	0.2458842272774546	0.1504101215761387	0.4991989042670699	0.9068868147832581	0.9999999903191414	0.02000012994902649	0.0200001921222575	0.02000049646089062	0.02000094219852093	0.3426243014550849	0.02000012414917576	0.03312343426769784	-0.002375659831374995	-0.5729414455822214	-0.253492595964747	-0.5020748514821595	0	0	0.3020048432726609	0.0735061506838859	0.0002796478090784116	0.06546852879375667	-0.0003272995965300702	-0.07378103898410093	1.318591382188774	0.2919302495380527	-0.313052944544839	0.8068957313709186	-0.02928853727423449	0.5513841503831972	-2.04473413565905	0.6701249941868335	-0.1704089637048614	0.6830600659461777	0.1376400100046023	0.1557517681210852	2.634632326734082	-0.2192064751735668	0.1165037532192237	-0.07289640618470865	0.1094027061252252	0.02154883096026688	-0.08303695982927169	-0.3111835785163209	0	0	0	0	0.3104046902314034	1	0.02	0.02	0.02	0.02000033237622201	0.1704699050070399	0.5668596734093742	0.02	0.02	0.02	0.02	0.02	0.02	0.0200000536253517	0.02	0.02	0.02000000089523602	0.9999992287784158	0.9999999906362068	0.1532529226620461	0.02	0.02	0.07582685646488051	0.02000467206229448	0.1543584355772434	0.2359921198761202	0.0658438699471587	0.2292307246383264	0.9999998658883279	0.02000052644535592	0.02000071218363718	0.02000184288556677	0.02000273202190001	0.1190324714811294	0.02000035058296159	0.02000092759562019	-1.538415152566382	-1.02904059106879	4.98763441226011	1.622828960467983	-0.4047314621856242	1.599440911846185	43.47800847256558	8.804362359430991	-15.08325791265031	0.2124420521376506	0.3757803008157178	0.4612174259377028	-0.7276369574904376	-0.8259826148645758	1.219131086891424	0.330295143983982	-0.170007566576706	-0.7283235068955852
0.006000000000000001	0.07744787548042856	1	0.02	0.02	0.02	0.02000011045293181	0.850901698994676	0.9219590487722489	0.02	0.02	0.02	0.02	0.02	0.02	0.0200000120371126	0.02	0.02	0.02	0.9999998790588019	1	0.297135169164619	0.02	0.02	0.0555097017619104	0.02000123819771342	0.2367393731815676	0.1573300131612459	0.4675605727035578	0.8601390251407099	0.9999999850639751	0.02000015628070715	0.02000022658177572	0.02000058569152349	0.02000104990306551	0.3244883855971946	0.02000013661374864	0.0314960891287611	-0.003522475385150047	-0.5739581753585316	-0.2544966342841629	-0.5019871005234934	0	0	0.3021518724438532	0.07352012057518181	0.0004104987585198948	0.06538035464371944	-0.0004747626910838175	-0.07367795354052414	1.319175779339584	0.2925756710303845	-0.3114408447482621	0.8051439980048322	-0.02818698362117837	0.5501097782343869	-2.043393892619903	0.6700647855305877	-0.1690451083976989	0.6806213441174943	0.1379525591464433	0.1568626977125736	2.634193463388184	-0.2196860574977836	0.1163589234350565	-0.07189333155412007	0.109446894865124	0.02273994166345423	-0.08365896791762875	-0.310785397102542	0	0	0	0	0.4126660624686033	1	0.02	0.02	0.02	0.02000015882625196	0.1820713917798989	0.5495670075452718	0.02	0.02	0.02	0.02	0.02	0.02	0.02000001932440353	0.02	0.02	0.02	0.9999996550794925	1	0.1882048472151388	0.02	0.02	0.08080269846202072	0.02000205155711364	0.1368766122569289	0.2071107267060849	0.0861358450853901	0.256860862730203	0.9999999434160779	0.02000023348783421	0.02000032995284842	0.02000085056323265	0.02000128931097072	0.1251740948365472	0.02000014945547606	0.02000038126569619	-1.58427732310734	-1.107605539146223	4.9505769944653	1.702421996527362	-0.2916671991318306	1.316170818245696	43.65894529823764	8.978303337570212	-15.25633555362535	0.2049370380880948	0.3938114386026185	0.4662308205625885	-0.7090428059173073	-0.8497572658143228	1.156475445310298	0.3544203600003223	-0.1552821832237234	-0.7386155057002578
0.008000000000000002	0.1199154703097204	1	0.02	0.02	0.02	0.02000012366563184	0.8043514598600777	0.8951548967971529	0.02	0.02	0.02	0.02	0.02	0.02	0.02000001395292748	0.02	0.02	0.02	0.9999998573491606	1	0.2890591086113945	0.02	0.02	0.0590442811360227	0.02000141574479119	0.2276053686445786	0.1620966142441269	0.4394087863243999	0.8187026844474184	0.9999999808732364	0.02000017489692526	0.02000025253887011	0.02000065132330079	0.02000113024325392	0.3083129444971885	0.02000014306211065	0.03006588667583849	-0.004671823868678336	-0.5754717471766433	-0.2555006375692115	-0.5020391113417556	0	0	0.3022989125262981	0.07351725641293176	0.0005411605712662688	0.06527918329748232	-0.0006219951300015978	-0.07355045487798394	1.319762116251679	0.2938680609971914	-0.3098326121365082	0.8030267895045307	-0.02708833658811666	0.5484778087195495	-2.042054087631672	0.6696879583481575	-0.1676871701601081	0.6771450275089446	0.1382677188239911	0.1583605311913866	2.63375346501164	-0.2203418941769999	0.1162163411828698	-0.07064827352043225	0.1094940622155247	0.02452539009029173	-0.08427994429226571	-0.3101515245979379	0	0	0	0	0.4930628424120254	1	0.02	0.02	0.02	0.02000032627458047	0.1955305301999606	0.5344014326213111	0.02	0.02	0.02	0.02	0.02	0.02	0.02000004489072363	0.02	0.02	0.02	0.9999993694197047	0.9999999938721972	0.2151981624197911	0.02	0.02	0.09069678913074518	0.02000397604014022	0.1381632622585318	0.2083709091520482	0.106918714066576	0.2847671844058524	0.9999998854722624	0.02000045825186535	0.02000064791844013	0.02000165168791459	0.02000251879354677	0.1361928930154798	0.0200002812732965	0.02000066825730882	-1.629369217590396	-1.189258518604934	4.915807803112351	1.762016544544628	-0.1850467200782601	1.030370816161896	43.86581757379427	9.10026635692277	-15.40651959095198	0.1986262663065917	0.4025218664501006	0.462716696099419	-0.710904543244546	-0.8577677382973041	1.098117425998689	0.3571728752510249	-0.1386027937673042	-0.7452165835692685
0.01	0.1623981422443787	1	0.02	0.02	0.02	0.02000013535987296	0.761866372902465	0.8690254697844647	0.02	0.02	0.02	0.02	0.02	0.02	0.02000001550024317	0.02	0.02	0.02	0.9999998384687704	1	0.2822430840186671	0.02	0.02	0.06277496419890913	0.02000155887751447	0.219367581383999	0.1665387483587198	0.4143841077757131	0.7817816578529021	0.9999999771278711	0.02000019086689647	0.02000027458449665	0.02000070627270319	0.02000119863124747	0.2938027650311743	0.02000014802935026	0.02880969438594496	-0.005824681517750726	-0.5774638795015912	-0.256504880697038	-0.5022260341160505	0	0	0.3024459311105948	0.073498862360543	0.0006716058668088293	0.06516356275904475	-0.0007689485961572592	-0.07339909250923356	1.320351674176063	0.2957942420830565	-0.3082289893023576	0.8005319243712664	-0.02599330934069598	0.5464904584423138	-2.040715347291336	0.669001428043194	-0.1663372105257618	0.6726455111330344	0.138586250800366	0.1602325212206645	2.633311976596103	-0.2211765671865717	0.1160764945504433	-0.06915685495004159	0.1095453830470682	0.02689062501807816	-0.08489941546659237	-0.3092798281477692	0	0	0	0	0.553984912230996	1	0.02	0.02	0.02	0.02000016222282245	0.205243491818835	0.514175991929344	0.02	0.02	0.02	0.02	0.02	0.02	0.02000001612150301	0.02	0.02	0.02	0.9999997091066621	1	0.2052194570829803	0.02	0.02	0.09153728232437491	0.02000172211295612	0.1373044120061468	0.2057401519976795	0.1221148796833556	0.3030441198591911	0.9999999501000726	0.02000021954949128	0.02000031144718172	0.02000078191867017	0.02000123035878537	0.1370979908804655	0.02000012986261478	0.02000031249974603	-1.673011393299878	-1.271625290416113	4.879573214745453	1.805226368857387	-0.08694377989062343	0.7435484554796082	44.08901462860892	9.210181095113635	-15.53995377436679	0.1974967974519338	0.4043534035601727	0.4532181507682703	-0.7023956043492664	-0.8607843041457728	1.051408556826374	0.3605407113168165	-0.121061893781791	-0.7504452818864479
0.012	0.2039720747281105	1	0.02	0.02	0.02	0.02000014681035966	0.722979678380446	0.8433403907130721	0.02	0.02	0.02	0.02	0.02	0.02	0.02000001654157625	0.02	0.02	0.02	0.9999998233614911	1	0.275267338433407	0.02	0.02	0.06636680444562466	0.02000163071959052	0.2118059980564195	0.1703768596604469	0.3921539621670841	0.7487133330354492	0.999999973934399	0.02000020395723907	0.02000029231751876	0.02000074568009149	0.02000125278941275	0.2804756108932704	0.02000015098284551	0.02770753226591567	-0.00698198313713599	-0.5799114964952818	-0.2575096276388575	-0.5025418209421284	0	0	0.3025928986595507	0.07346650174269026	0.0008018039824311665	0.06503167215144924	-0.0009155761123992974	-0.0732246566414225	1.320945705074261	0.2983381089801165	-0.3066307461998209	0.7976443533011418	-0.02490260932774137	0.5441513158772471	-2.039378282737581	0.6680137257087614	-0.1649972576925761	0.6671417979008161	0.1389088871655337	0.162461763240489	2.632868637518798	-0.2221930855037663	0.1159398818582697	-0.06741325280773795	0.1096019986902675	0.02981668023082285	-0.08551690358596573	-0.3081681108361622	0	0	0	0	0.6080241144273661	1	0.02	0.02	0.02	0.02000034584453714	0.2152636169383846	0.4944078028052521	0.02	0.02	0.02	0.02	0.02	0.02	0.02000004005952795	0.02	0.02	0.02	0.9999994383350823	0.9999999954423059	0.1988463565173679	0.02	0.02	0.09625247928834427	0.02000314565936614	0.1379929447794471	0.2055782456481876	0.1377988760957185	0.32185875110694	0.9999998935850544	0.02000044508460376	0.02000062445614906	0.02000151813741883	0.02000243267488732	0.1392229963146384	0.02000025966423875	0.02000060546976678	-1.714654845598581	-1.353962061206953	4.843716504276687	1.832692499095065	0.0007795056503018842	0.4564374006885054	44.32242988860536	9.319345846139582	-15.67307649551261	0.1941957516171141	0.4012610075864369	0.4418142239455924	-0.6959363200490531	-0.8582877253503312	1.012279122509793	0.3597265311989685	-0.1031291817509662	-0.7557840683221125
0.014	0.2452349609974719	1	0.02	0.02	0.02	0.02000015740504466	0.6873059836420603	0.8179901574047705	0.02	0.02	0.02	0.02	0.02	0.02	0.02000001736995354	0.02	0.02	0.02	0.9999998098963813	1	0.2685204611229079	0.02	0.02	0.07000867374544892	0.02000168255157952	0.2049183140638378	0.1737956950766744	0.3724740564274648	0.7190447479722375	0.9999999710356905	0.02000021531539366	0.02000030753821314	0.02000077800606653	0.02000129868974883	0.2682855736811211	0.02000015325216527	0.02674087825189703	-0.008144612904684859	-0.5827870826696288	-0.2585151291167943	-0.5029792761243882	0	0	0.3027397890025521	0.07342197569670336	0.0009317202837544842	0.06488136508719668	-0.001061832521543992	-0.07302817675423928	1.321545425800204	0.3014806632072146	-0.3050386851954011	0.7943467727656596	-0.02381693507095151	0.5414657557333773	-2.038043486463945	0.666734962551098	-0.1636692969813347	0.6606577845124429	0.1392363221359177	0.1650272988746261	2.632423080809949	-0.223394775752147	0.1158070143817404	-0.06541035011956857	0.1096650082255212	0.03328028412728173	-0.08613192650239812	-0.3068142928485312	0	0	0	0	0.6707903269965741	1	0.02	0.02	0.02	0.02000017650501498	0.2224323436033661	0.472281249012172	0.02	0.02	0.02	0.02	0.02	0.02	0.02000001413142886	0.02	0.02	0.02	0.9999997350046478	1	0.197535070544662	0.02	0.02	0.09954023311012317	0.02000142352624485	0.1377992607207183	0.2048822029995338	0.1500266511694579	0.3356962692884147	0.9999999532282018	0.02000021704093315	0.02000030439787572	0.02000072898408235	0.02000119841534255	0.1404353070207806	0.02000012207913665	0.02000029538482992	-1.75384642137297	-1.43611786602001	4.811460810020606	1.844523336136455	0.07638691982457929	0.169626022607219	44.56894847491259	9.421455665081616	-15.80757067504625	0.1919328952829407	0.3962588001826546	0.4295051305106605	-0.6869520898843481	-0.8525040780041552	0.977870952074807	0.3576442384883904	-0.085248763271072	-0.7627779181802169
0.016	0.2855754536278867	1	0.02	0.02	0.02	0.02000016914321327	0.6545140583462674	0.7928573839393424	0.02	0.02	0.02	0.02	0.02	0.02	0.02000001787635911	0.02	0.02	0.02	0.9999997987831238	1	0.2623843795708976	0.02	0.02	0.07365997171968565	0.02000169534542482	0.1985935767639603	0.1768128291333349	0.3551050853602342	0.6923793193971569	0.9999999685211312	0.02000022523981588	0.02000032032159234	0.02000080034691384	0.02000133634740999	0.2571488517442899	0.02000015454468012	0.02589386915664414	-0.009313395825765916	-0.5860590863254461	-0.2595216203548966	-0.5035301143173331	0	0	0.3028865797917548	0.07336730012489437	0.001061315554513477	0.06471021840996229	-0.001207674962287632	-0.07281091849506202	1.322152012343954	0.3052000487339807	-0.303453645012268	0.7906203056821022	-0.02273697223592317	0.5384413754443211	-2.036711529188069	0.6651767991759648	-0.1623552608132383	0.6532225517552013	0.1395692040459355	0.1679042358404947	2.63197493262057	-0.2247851597306598	0.1156784187972506	-0.06313990671769437	0.109735459982932	0.03725399142401521	-0.08674399817054461	-0.3052166087004842	0	0	0	0	0.7085211216712596	1	0.02	0.02	0.02	0.02000038494520079	0.2297696988998165	0.4502140477149724	0.02	0.02	0.02	0.02	0.02	0.02	0.02000003667284597	0.02	0.02	0.02	0.9999994778981474	0.9999999964353847	0.200267768996067	0.02	0.02	0.1041363579313808	0.02000263787931172	0.1374053372084909	0.204521271848546	0.1626022746990202	0.3499695504134842	0.9999998986485792	0.02000044534254838	0.02000061671895709	0.02000142638495919	0.02000239536469785	0.1421750556671837	0.02000024890210283	0.02000059645002317	-1.790219955547431	-1.518609773323007	4.785964854532809	1.84167633044451	0.13842318746704	-0.1161053115298631	44.83050039919074	9.527779421005278	-15.93531286402603	0.1908491313298467	0.3923138743068214	0.4200412310157797	-0.6783722412083678	-0.8441179945794343	0.9442617718475631	0.3542715799606182	-0.06767294072207726	-0.7707213170834633
0.018	0.3302932759646032	1	0.02	0.02	0.02	0.02000018048389638	0.6243126760017321	0.7678305200887365	0.02	0.02	0.02	0.02	0.02	0.02	0.02000001825662979	0.02	0.02	0.02	0.9999997888317674	1	0.2582722231038427	0.02	0.02	0.07782265306218579	0.02000169863877676	0.1926589542142344	0.1793943806923684	0.3398741413576384	0.6684258032392965	0.9999999662425494	0.02000023390618687	0.02000033137388095	0.02000081811823531	0.02000136862479937	0.247054741162937	0.02000015551186566	0.02515184598264388	-0.01048909017095235	-0.5896923656282614	-0.26052931897963	-0.5041850270377496	0	0	0.3030332529038903	0.07330468144787329	0.00119054550396362	0.06451558607813813	-0.00135306333582761	-0.07257437766251014	1.322766594161286	0.3094715900655478	-0.3018765030428763	0.7864452233717865	-0.02166338868996066	0.5350883993231091	-2.035382956774926	0.6633524224866901	-0.1610570180342434	0.6448706023064548	0.1399081276347383	0.171063883971028	2.631523811986572	-0.2263678174691138	0.1155546392174481	-0.06059274418388013	0.1098143433729535	0.04170634629236947	-0.08735262951075268	-0.3033738041366785	0	0	0	0	0.8806769348598433	1	0.02	0.02	0.02	0.02000020300635309	0.23473193309288	0.4257477619183707	0.02	0.02	0.02	0.02	0.02	0.02	0.02000001263770247	0.02	0.02	0.02	0.9999997516894895	1	0.2303334638798459	0.02	0.02	0.1156899846216934	0.02000122122435742	0.1345707134130118	0.2022325177905546	0.1732674585190015	0.3614893139653262	0.9999999557695083	0.0200002169452028	0.02000030137245736	0.02000068723312803	0.02000118388826758	0.1443166876278535	0.02000011820739568	0.02000030329546839	-1.823478027775341	-1.602085408317639	4.76884050288246	1.825271075303711	0.1855822284476828	-0.3999332467662474	45.11555516640207	9.564983210054839	-16.07834368298614	0.186883413632511	0.3861722838888721	0.4052343332690205	-0.666631893834283	-0.8336616021539117	0.9100218816314593	0.3491094551762563	-0.05056975259054183	-0.7781945672075005
0.02	0.3820261604744352	1	0.02	0.02	0.02	0.02000019493316884	0.5964601044290153	0.7428132277540691	0.02	0.02	0.02	0.02	0.02	0.02	0.02000001841706273	0.02	0.02	0.02	0.9999997806303297	1	0.2570267928281258	0.02	0.02	0.08272417051620475	0.02000167881725433	0.186998103348486	0.1815124451582514	0.3265999549934551	0.6469128667439329	0.999999964315391	0.02000024136008457	0.02000034059573945	0.02000082862912581	0.02000139534361807	0.2379212433625354	0.02000015606281344	0.02450233565006799	-0.01167238068406031	-0.5936486441262412	-0.261538423021824	-0.5049337416108481	0	0	0.3031797948006444	0.0732364925014623	0.001319360369103365	0.06429465543831892	-0.001497960758047835	-0.07232027045545295	1.323390248564275	0.3142678275782004	-0.300308176447269	0.7818016508664074	-0.02059682897880408	0.5314199851645622	-2.034058287213771	0.6612765150390785	-0.1597763629468577	0.6356419951090069	0.1402536265705994	0.1744738969786493	2.631069330833588	-0.2281462439646434	0.115436238905272	-0.0577589349922684	0.1099025810269231	0.04660207414694427	-0.08795732958124436	-0.301285308990128	0	0	0	0	0.9999975779781799	1	0.02	0.02	0.02	0.02000045631925705	0.240085579401229	0.4014635012206491	0.02	0.02	0.02	0.02	0.02	0.02	0.0200000339898009	0.02	0.02	0.02	0.9999995074704027	0.999999997156365	0.2571441975873334	0.02	0.02	0.1260516044572664	0.02000228242926511	0.132189708942021	0.2003201416858843	0.1840339853305561	0.3731352282999563	0.9999999040271127	0.02000044368285995	0.02000061015144727	0.02000134820326795	0.02000237285213972	0.1458125511100834	0.02000024431648483	0.02000063969810051	-1.853344576002919	-1.686879395992852	4.75523026629566	1.796233444477785	0.2168678760743823	-0.6810554258556931	45.42877165301331	9.494008920163004	-16.240314987491	0.1779882237236912	0.3729923588626857	0.3762090186177226	-0.6514654255708137	-0.8209073318030997	0.8798816014154022	0.341944112917791	-0.03436962125052435	-0.7832236796551096
0.02200000000000001	0.4321043242173684	1	0.02	0.02	0.02	0.02000020915255012	0.5708831407835179	0.7180316201823373	0.02	0.02	0.02	0.02	0.02	0.02	0.02000001850899079	0.02	0.02	0.02	0.9999997734135768	1	0.2549819561665249	0.02	0.02	0.08761444799130151	0.02000165322965832	0.1818899849398274	0.1833910454897736	0.3151438878206103	0.6276735188908035	0.9999999625985931	0.02000024781759541	0.02000034840503245	0.02000083621475851	0.02000141842736686	0.2295333014962788	0.02000015649272852	0.02393383776060427	-0.01286387281625382	-0.5978869489697882	-0.2625491090316395	-0.5057650520147599	0	0	0.3033261968353558	0.07316524999360909	0.001447704646806611	0.06404450462782217	-0.001642333982927451	-0.07205051689827074	1.324023995184798	0.3195585432356486	-0.2987496217186434	0.7766701886819171	-0.01953790831377492	0.5274523099076357	-2.032738007684236	0.6589651970130642	-0.1585150042450042	0.62558226348325	0.1406061663000571	0.1780984132478466	2.630611094313792	-0.2301237039421975	0.1153238015604251	-0.05462798880136688	0.1100010214182713	0.05190231686491648	-0.08855760708614419	-0.2989513481466378	0	0	0	0	0.9999999378193295	1	0.02	0.02	0.02	0.02000024093117926	0.2473131231862089	0.3837675019657973	0.02	0.02	0.02	0.02	0.02	0.02	0.02000001147362308	0.02	0.02	0.02	0.9999997686627417	1	0.2169123268395323	0.02	0.02	0.1264902900761292	0.02000103136595899	0.1353764420640448	0.2015107917990329	0.1938371267818332	0.384489483088241	0.9999999588974684	0.02000021568625866	0.02000029576753033	0.02000064935771934	0.02000117621020142	0.1446571468851002	0.02000011683423848	0.02000033154298809	-1.87949640247904	-1.772672172661156	4.739896547598849	1.755463250126688	0.2314386387129837	-0.9586459996778054	45.74911677414612	9.430887205474814	-16.4038210147085	0.1713110066649404	0.3582064108219409	0.343223700856315	-0.6382630390003383	-0.8073366283687712	0.858383249118351	0.335216921220403	-0.01964211019902513	-0.7846865180614347
0.024	0.4767109289064667	1	0.02	0.02	0.02	0.02000022669244704	0.5475182532457636	0.6936998342727337	0.02	0.02	0.02	0.02	0.02	0.02	0.02000001845905268	0.02	0.02	0.02	0.9999997680402894	1	0.251069981798254	0.02	0.02	0.09197509239332247	0.02000160654089978	0.1775344111909394	0.185198083782491	0.3053630139523307	0.6105615290915078	0.9999999612546367	0.02000025318963081	0.02000035417081461	0.02000083807518441	0.02000143751822363	0.2217249206617788	0.02000015678083717	0.02343661760136015	-0.01406408770886302	-0.6023640359691508	-0.2635615302282621	-0.506666828230139	0	0	0.3034724555222195	0.07309359356858176	0.001575516925025102	0.06376215991204925	-0.001786153793020852	-0.07176721930995095	1.324668790478515	0.3253107807716071	-0.2972018332291882	0.7710324681693969	-0.01848720655620501	0.5232044864739339	-2.031422571741362	0.6564359471082727	-0.1572745542341377	0.6147421673363839	0.1409661371390615	0.1818981947978021	2.6301487013904	-0.2323030890965435	0.1152179322828116	-0.05118903785536866	0.1101104319204038	0.0575649013965306	-0.08915297203509448	-0.2963730052052624	0	0	0	0	0.999999933408329	1	0.02	0.02	0.02	0.02000053677003102	0.2548033244612316	0.3664204164703861	0.02	0.02	0.02	0.02	0.02	0.02	0.02000003195143478	0.02	0.02	0.02	0.9999995451566782	0.9999999975854703	0.211183849218521	0.02	0.02	0.1270795553524725	0.02000190075827443	0.1382272475377728	0.2026894468250644	0.203623747203532	0.396028500504398	0.9999999111347554	0.02000043959484273	0.02000059376044967	0.02000127369807329	0.02000235647613624	0.1434294525346307	0.02000024295504361	0.02000070944925753	-1.901698343486001	-1.857127475467189	4.722848128409042	1.703956098732845	0.2287604490621693	-1.231765217196272	46.07240299081594	9.429182457976482	-16.55520447306468	0.1665323031258304	0.3443129434306045	0.3130639232107165	-0.6284000569806372	-0.7946701789218764	0.8452240243275512	0.3295004517905118	-0.006355804778437555	-0.7843388227983834
0.026	0.5168928083742831	1	0.02	0.02	0.02	0.02000024363047333	0.5262782396270395	0.6700161436949276	0.02	0.02	0.02	0.02	0.02	0.02	0.02000001837741712	0.02	0.02	0.02	0.9999997635034443	1	0.2375095169057655	0.02	0.02	0.09582230750670311	0.02000156011010314	0.1738607703872315	0.1869572824737986	0.297173268131227	0.5955257644678553	0.9999999600949883	0.02000025771939708	0.02000035882389086	0.0200008384301379	0.0200014539941273	0.2146002909297914	0.02000015696237141	0.02300171497468579	-0.01527345810830922	-0.60703479921849	-0.2645758146278087	-0.5076259988036363	0	0	0.3036185727612065	0.07302426744231776	0.001702729842914732	0.06344465177731411	-0.00192939533272034	-0.07147263479692537	1.325325522262561	0.3314888616150128	-0.2956658406420627	0.7648716202942849	-0.01744526268323827	0.5186982660955216	-2.030112396722226	0.653707496916258	-0.156056518893825	0.603177232805543	0.1413338476721067	0.1858307629264275	2.629681745737098	-0.2346867835154631	0.1151192581185111	-0.04743102332650395	0.1102314925259829	0.06354465190767482	-0.0897429374637667	-0.2935522262507104	0	0	0	0	0.9999999887129317	1	0.02	0.02	0.02	0.02000027904137979	0.2632944434949375	0.3554837354425754	0.02	0.02	0.02	0.02	0.02	0.02	0.02000001056148823	0.02	0.02	0.02	0.999999788025759	1	0.02000386826302761	0.02	0.02	0.1265459593334959	0.02000088833574869	0.1412126346447259	0.2042741428783881	0.2137760298735203	0.4097054164967944	0.9999999626783732	0.02000021214028336	0.02000028697451018	0.02000061833267629	0.02000116960691323	0.1454606657695773	0.02000011519563896	0.02000036791386974	-1.919809309282574	-1.938013413053351	4.706609409299991	1.64273508379308	0.2084518723386713	-1.499417623256114	46.36120361183442	9.458690661640917	-16.82689367584859	0.1634460827285311	0.330883691536144	0.2856939764889778	-0.619998962723965	-0.7831700054621525	0.8380507290017013	0.3241076709318615	0.005855074654674696	-0.7848036173551062
0.028	0.5533134652649387	1	0.02	0.02	0.02	0.02000026284085495	0.5070820361895911	0.647169173044944	0.02	0.02	0.02	0.02	0.02	0.02	0.02000001820200059	0.02	0.02	0.02	0.9999997606912746	1	0.2163769705567986	0.02	0.02	0.09918518706915788	0.02000150600299507	0.1708072179820538	0.1887147532911331	0.2904871327615589	0.5825234415512948	0.9999999593001071	0.0200002610517353	0.02000036171547258	0.02000083540781791	0.02000146714404251	0.2083003329999098	0.02000015677500363	0.02262157595309919	-0.01649232500810666	-0.6118526889404141	-0.2655920631500425	-0.5086285325582059	0	0	0.3037645560317781	0.07296010322360597	0.00182927014722221	0.06308906993132676	-0.002072038393402175	-0.07116914578719602	1.325995004292074	0.3380544079927805	-0.2941427055082972	0.7581727222794894	-0.01641256980055336	0.5139576588490102	-2.028807861329478	0.6507997222870109	-0.1548622887901133	0.5909471953601912	0.1417095183924945	0.189850537348847	2.629209816868775	-0.2372765329776058	0.1150284282764312	-0.04334288658854783	0.1103647901297524	0.06979373049043477	-0.0903270211557517	-0.2904918033718192	0	0	0	0	0.9999999804207532	1	0.02	0.02	0.02	0.02000060623940734	0.2719372001137604	0.3450009980717028	0.02	0.02	0.02	0.02	0.02	0.02	0.02000003031915863	0.02	0.02	0.02	0.9999995848442443	0.9999999976534102	0.02000041174053903	0.02	0.02	0.1264226760754438	0.02000168766752361	0.1439287394448947	0.2062538105756044	0.2238691979651367	0.4236314142629126	0.9999999191284249	0.02000042989779436	0.02000057547466647	0.02000122150856895	0.02000233733197809	0.1481961623901076	0.02000023753960458	0.02000078191311938	-1.933948705502695	-2.015430585380098	4.698580946162092	1.572843006801822	0.1704357362670421	-1.76049975925574	46.62686335380594	9.517857542044878	-17.19849374261936	0.1605730268879858	0.3207781372244221	0.2658287566448729	-0.612583577866888	-0.7738413746856454	0.8293410170758709	0.319057083438312	0.01706872484879083	-0.7899703367801703
0.03	0.5865248953986377	1	0.02	0.02	0.02	0.02000028117720953	0.4898394769836014	0.6251659198615697	0.02	0.02	0.02	0.02	0.02	0.02	0.02000001801897197	0.02	0.02	0.02	0.999999758522412	1	0.1981846478451057	0.02	0.02	0.1022056793281862	0.02000145482422137	0.1684090559519168	0.1903830506943883	0.2852477659419694	0.5714984640369108	0.9999999586600677	0.02000026363497516	0.02000036375684348	0.02000083173983852	0.02000147810073754	0.2028211076807673	0.02000015646498873	0.02228925744599286	-0.01772093526487502	-0.6167701665074919	-0.2666103476959047	-0.5096594451466734	0	0	0.3039104185491066	0.07290400322568685	0.001955058871440489	0.06269261673117943	-0.002214067630573611	-0.07085923146071725	1.326677970907163	0.3449663891752829	-0.2926335168556003	0.7509232738303713	-0.01538957108449815	0.5090085565747577	-2.027509303452244	0.647733553504519	-0.1536931313519718	0.5781154046133399	0.1420932756666726	0.1939089879822239	2.62873250156268	-0.2400733159661776	0.114946113900175	-0.03891377238978536	0.110510813622658	0.07626200887590992	-0.09090474731325174	-0.287195365643364	0	0	0	0	0.9999999998039851	1	0.02	0.02	0.02	0.02000031789949043	0.2811703420712466	0.3358941076483551	0.02	0.02	0.02	0.02	0.02	0.02	0.02000000984180338	0.02	0.02	0.02	0.9999998070502303	1	0.02000003685217012	0.02	0.02	0.1273875188350281	0.02000079172220575	0.1488130617348948	0.2058388315006485	0.2350045019203162	0.4391988365060405	0.9999999668693699	0.02000020442540613	0.02000027548604303	0.02000059343260881	0.02000116016719472	0.1510987636984586	0.02000011194418826	0.02000041223368762	-1.94429286231628	-2.090448247724864	4.703590755857812	1.495328538473311	0.1147876273895573	-2.013866934611173	46.92341111969004	9.623230321083263	-17.51472133026687	0.1578063620648787	0.3173954693126219	0.2560811101593674	-0.6059093474076542	-0.7681159622595128	0.8140633156548217	0.313490551418465	0.02700791310880746	-0.8012152170947962
0.03200000000000001	0.6169184673668957	1	0.02	0.02	0.02	0.02000030320084995	0.4744624565301147	0.6039672383320598	0.02	0.02	0.02	0.02	0.02	0.02	0.02000001777832425	0.02	0.02	0.02	0.9999997578106491	1	0.1813078357777927	0.02	0.02	0.105038467792201	0.02000139848613844	0.1667464044341684	0.1918060514206794	0.2813898521410132	0.5623720242578176	0.9999999583764795	0.02000026447405127	0.0200003637020963	0.02000082538832577	0.02000148723949733	0.1980413508212849	0.02000015575727373	0.02199892717823898	-0.01895944003764375	-0.6217391954042509	-0.2676307092637482	-0.5107028328945081	0	0	0.3040561793908256	0.07285892350644868	0.00208001160672065	0.06225265952852754	-0.002355472734017509	-0.07054544133088964	1.327375071782015	0.352181190557209	-0.2911393859014368	0.7431137190324627	-0.01437665631057649	0.5038784077406098	-2.026217018124483	0.6445309043457691	-0.1525501841466085	0.5647482444351454	0.1424851459753522	0.1979548004483756	2.628249385505183	-0.2430772137962066	0.1148730074795894	-0.03413324131308465	0.110669949645303	0.08289745916235519	-0.09147564823730085	-0.2836673911286535	0	0	0	0	0.9999999943733126	1	0.02	0.02	0.02	0.02000070066856149	0.2904430554262489	0.326227614963191	0.02	0.02	0.02	0.02	0.02	0.02	0.02000002905054381	0.02	0.02	0.02	0.9999996217026887	0.9999999968320958	0.02000004170537042	0.02	0.02	0.1292956790541123	0.02000150450250108	0.1542224458804268	0.2045396460059495	0.2459761446176902	0.4544817564087567	0.9999999279261912	0.02000040774371117	0.02000054672407836	0.02000117213968195	0.02000233077153686	0.1528556495955682	0.0200002306899768	0.0200009016811427	-1.950582730756958	-2.165403443922981	4.711004457673102	1.411248665476281	0.04189308343178032	-2.25831839459952	47.2390469172484	9.761316231594035	-17.79387194610444	0.1559589687636147	0.3152915334572023	0.24677041501859	-0.6020323578401245	-0.7655222887365433	0.8023961427940344	0.3103530678122711	0.03460052681172664	-0.8090368338721088
0.034	0.6448325314293656	1	0.02	0.02	0.02	0.02000032493715271	0.4608636803416237	0.5835070294863325	0.02	0.02	0.02	0.02	0.02	0.02	0.02000001754403194	0.02	0.02	0.02	0.9999997575529989	1	0.1656941679553817	0.02	0.02	0.1077411986634794	0.02000134537456939	0.1657936550725291	0.1929520747004125	0.2788572228906373	0.5550666359911913	0.9999999582156344	0.02000026464825138	0.02000036294055689	0.0200008187422431	0.02000149509715901	0.1938776153872919	0.02000015500656256	0.02174522563634075	-0.02020789440789404	-0.6267117874842881	-0.2686531561978386	-0.5117419518012785	0	0	0.3042018635840638	0.07282785575925399	0.002204038889993664	0.06176678174610799	-0.002496248543356675	-0.07023037339505193	1.328086866872064	0.359652718694147	-0.2896614394788301	0.7347380549833824	-0.0133741589738201	0.4985960209656174	-2.024931255604557	0.6412146304472686	-0.1514344493918462	0.5509146279167406	0.1428850505554372	0.2019340644700864	2.627760055238399	-0.2462872770074489	0.1148098217647989	-0.02899149423399051	0.1108424792526598	0.08964656300675125	-0.09203926608767966	-0.2799132647793532	0	0	0	0	1	1	0.02	0.02	0.02	0.02000037631099656	0.3002144530460152	0.3171305036732945	0.02	0.02	0.02	0.02	0.02	0.02	0.02000000926164824	0.02	0.02	0.02	0.9999998243225718	1	0.02000000539859349	0.02	0.02	0.1305594120814357	0.02000069988115709	0.1597145208478834	0.2032582595125927	0.258159555939971	0.4713385099253211	0.999999971213834	0.02000019172722464	0.02000025912886953	0.02000056756953119	0.02000115579238716	0.1554794961889839	0.0200001086071334	0.02000049830610622	-1.952516066585082	-2.241475284247416	4.7112639128951	1.321655259077299	-0.04771000836554186	-2.492638955379459	47.57134852174544	9.923251797457457	-18.03046624061253	0.1549791651089791	0.3087754515519002	0.2296893705801352	-0.6029703872053006	-0.7647675046926098	0.8034549272991774	0.3131580849823768	0.03911106847505823	-0.8056654332972841
0.036	0.6705252213826777	1	0.02	0.02	0.02	0.02000035270352949	0.4489583364536809	0.5637837369210084	0.02	0.02	0.02	0.02	0.02	0.02	0.02000001727182677	0.02	0.02	0.02	0.9999997584644912	1	0.1512905846788776	0.02	0.02	0.110217590444382	0.020001287673196	0.1654295472706861	0.193915984701713	0.2775851434676908	0.5495259593368665	0.9999999583666224	0.02000026307550676	0.02000036003741441	0.02000080952809382	0.02000150079872579	0.1903877071005744	0.02000015388664326	0.02152366870280989	-0.021466257958742	-0.6316405732092469	-0.2696776625838048	-0.5127593163583282	0	0	0.3043475021609895	0.07281380879786115	0.002327046679349842	0.06123283264154572	-0.00263639512683264	-0.06991665436696171	1.328813821559862	0.3673325285860433	-0.2882008123960317	0.7257944723782986	-0.01238235371673114	0.4931914291702038	-2.023652219527218	0.6378084954012608	-0.1503467893226345	0.5366855294531843	0.1432928003803667	0.2057904774399012	2.627264100334072	-0.2497013939047841	0.1147572882907345	-0.02347960023297588	0.1110285752854443	0.09645472334486362	-0.09259515475342391	-0.2759393565920098	0	0	0	0	1	1	0.02	0.02	0.02	0.02000083859418593	0.30998005076594	0.3086785359591218	0.02	0.02	0.02	0.02	0.02	0.02	0.0200000279880841	0.02	0.02	0.02	0.9999996542422243	0.9999999951523979	0.02000001167228978	0.02	0.02	0.1307200729383714	0.02000132639087549	0.1642522780158731	0.2030518775180697	0.2700536446951982	0.4882762882893676	0.999999936420868	0.02000038072804075	0.02000051165524342	0.02000111862316479	0.02000231271537682	0.1591177800840884	0.02000022340525727	0.02000112850267833	-1.950610368218701	-2.31465872837269	4.714792374476102	1.227574708930224	-0.1531775529982837	-2.715613075123638	47.92537959569231	10.10999526265812	-18.23759285869733	0.1546866355447026	0.3034774195988248	0.2131299228021914	-0.6061486306338661	-0.7668699604720869	0.8069744771398856	0.3176579848866263	0.04159162656709053	-0.8006728280218928
0.038	0.6942259607831522	1	0.02	0.02	0.02	0.02000038025658826	0.4386645736180636	0.5447761652480569	0.02	0.02	0.02	0.02	0.02	0.02	0.02000001701340419	0.02	0.02	0.02	0.9999997596650875	1	0.1380433267274511	0.02	0.02	0.1123448993085222	0.02000123377046262	0.1654890167755012	0.1948603080546964	0.2775143890759816	0.5456909323957089	0.9999999586007204	0.02000026116484621	0.02000035677964179	0.0200008003391845	0.02000150517252903	0.1876397334283783	0.0200001527526543	0.02133012783798575	-0.02273439667698722	-0.6364793779904859	-0.2707041668924866	-0.5137368040105805	0	0	0.3044931321718302	0.07281979017993205	0.002448936940305733	0.06064897486591683	-0.002775917818122346	-0.06960692065078328	1.329556302121393	0.3751699726902306	-0.2867586383039633	0.7162859900532181	-0.01140145397854784	0.4876957793296647	-2.022380065127559	0.6343371269444891	-0.1492879225589287	0.5221335355871272	0.1437080916242432	0.2094655644798538	2.626761115860746	-0.2533161687468654	0.114716155382069	-0.01758972124663672	0.1112283006749163	0.1032666638173445	-0.09314288192915156	-0.2717531052811412	0	0	0	0	1	1	0.02	0.02	0.02	0.02000046066491762	0.3202338899668231	0.3002373960686156	0.02	0.02	0.02	0.02	0.02	0.02	0.02000000876442625	0.02	0.02	0.02	0.9999998394304721	1	0.02	0.02	0.02	0.1295014312905213	0.02000061452341477	0.1678081803199947	0.2044784729204913	0.283234223619333	0.5066572170669482	0.9999999752361008	0.0200001786387227	0.02000024168913288	0.02000054020253592	0.02000114367964902	0.163956841658153	0.02000010504682516	0.02000066490632288	-1.94553046019586	-2.381031107546753	4.732140901493002	1.130020378993787	-0.2735234511910256	-2.926023527744993	48.30612047590082	10.32293348896853	-18.42822940940357	0.1544574458951022	0.3049588479619745	0.2056007393172355	-0.6090772618887891	-0.7726254586179274	0.8026003366991137	0.3200372510893127	0.04300930092800173	-0.804258149764146
0.04	0.7161189422906483	1	0.02	0.02	0.02	0.02000041889964031	0.429896428209145	0.5264048612898261	0.02	0.02	0.02	0.02	0.02	0.02	0.02000001672842347	0.02	0.02	0.02	0.9999997617740244	1	0.125896937765987	0.02	0.02	0.1141413877519811	0.02000117598837264	0.1659121674708491	0.1958184766765182	0.2785815295097811	0.5434756776691579	0.9999999590912313	0.02000025778852198	0.02000035163801386	0.02000078867660813	0.02000150756310123	0.1855566766023996	0.02000015135958743	0.02116118006987678	-0.02401208582224619	-0.6411837761298644	-0.2717325707837826	-0.5146557453317204	0	0	0.3046387966670358	0.07284878861133573	0.002569608311838427	0.06001372942250024	-0.002914827217902319	-0.06930379782588313	1.330314571454417	0.3831123586228054	-0.2853360395371801	0.7062210329142339	-0.01043160990191721	0.4821411797837016	-2.021114897570107	0.6308259485060159	-0.1482584213011047	0.5073323645731256	0.1441305015133771	0.2128989074001098	2.626250705048284	-0.2571268128481926	0.114687185780981	-0.01131532661840769	0.1114416074103136	0.1100268027064864	-0.0936820313059756	-0.267363080747945	0	0	0	0	1	1	0.02	0.02	0.02	0.02000106740979876	0.3303410452911646	0.2911720828246471	0.02	0.02	0.02	0.02	0.02	0.02	0.02000002705522681	0.02	0.02	0.02	0.9999996823246728	0.999999992280032	0.02000000239480586	0.02	0.02	0.1289296113602133	0.02000115782337828	0.1717256089983872	0.2052538000505059	0.2960395606743335	0.5245385968803847	0.9999999441385556	0.02000035394865484	0.02000047563131979	0.02000106149968191	0.02000229039989557	0.1676688105563289	0.02000021707907682	0.02000167300687629	-1.937167247176129	-2.441258056028183	4.753696305425065	1.029980803324586	-0.4074884592207332	-3.122648966648121	48.71149335003998	10.55547199511171	-18.59571244264389	0.1544250394636878	0.3074504277188625	0.199284941443754	-0.6133138022961787	-0.7804553940521087	0.7995232454200843	0.3226353363780129	0.04281402690164301	-0.8110969766323223
0.042	0.7363711978724242	1	0.02	0.02	0.02	0.02000045926759778	0.4225702618232723	0.5085590750917678	0.02	0.02	0.02	0.02	0.02	0.02	0.02000001646091197	0.02	0.02	0.02	0.9999997640363731	1	0.1147950334971927	0.02	0.02	0.1157025842997436	0.02000112205774235	0.1667510590871635	0.1967048115150532	0.280727016402777	0.5427868466490688	0.9999999596334243	0.02000025422560283	0.02000034634189777	0.02000077722529295	0.02000150943065213	0.1839684891158799	0.02000015002761167	0.02101364111908915	-0.02529901399577331	-0.6457115806036451	-0.2727627380760929	-0.5154969718520859	0	0	0.3047845446414325	0.07290375822921343	0.002688956869912929	0.05932601601836943	-0.003053139144702221	-0.06900987556718589	1.331088785169882	0.3911051080981364	-0.283934115775049	0.695613869060002	-0.009472906705984946	0.4765604126044007	-2.019856770485125	0.6273010568410942	-0.1472587096989689	0.4923562860876696	0.1445594847063888	0.2160283805190603	2.625732482173969	-0.2611270595592373	0.1146711538100027	-0.004651384643698598	0.1116683363020743	0.1166795729650958	-0.09421220485026967	-0.2627789861513636	0	0	0	0	1	1	0.02	0.02	0.02	0.02000063219457892	0.3409254819209255	0.2810895441502552	0.02	0.02	0.02	0.02	0.02	0.02	0.02000000831801603	0.02	0.02	0.02	0.9999998523848688	1	0.02	0.02	0.02	0.1286234961884791	0.02000053241167653	0.1769497727442979	0.2050833209497472	0.3101778758985885	0.5435494426921386	0.9999999789133989	0.02000016431542359	0.02000022278799222	0.02000051063462285	0.02000113621336438	0.1704376331310234	0.02000010216077567	0.02000116406229774	-1.925272356534795	-2.496546773742888	4.768164625830223	0.9284339011969102	-0.5536946253473758	-3.304257875821967	49.13862233644267	10.80064967185575	-18.73158141958219	0.1554076140554267	0.305185799780696	0.1848782315771638	-0.6202475351452486	-0.7892931760838683	0.8085378744462527	0.3270918725999561	0.04033181859036654	-0.8139409372479421
0.044	0.7551217924025047	1	0.02	0.02	0.02	0.0200005286711174	0.4166062292981158	0.4911751430514656	0.02	0.02	0.02	0.02	0.02	0.02	0.02000001617301612	0.02	0.02	0.02	0.9999997669876245	1	0.1046795829731704	0.02	0.02	0.1170524775194349	0.02000106505046402	0.1680070011035885	0.197503912790206	0.2838951207594695	0.543551623409923	0.9999999603848601	0.02000024921952932	0.0200003392393298	0.02000076345915274	0.02000151002257296	0.1828078548147304	0.02000014850033469	0.02088498973926376	-0.02659478800892338	-0.6500232779136303	-0.2737944937727338	-0.5162408327051553	0	0	0.3049304309522011	0.07298760420949844	0.002806876956999499	0.05858518919376551	-0.003190874539719527	-0.06872767937406202	1.331878987960619	0.3990919173507111	-0.2825539320442518	0.6844849334047859	-0.00852536364429789	0.4709865438459315	-2.018605684751793	0.6237890588816629	-0.146289063298503	0.4772794598249386	0.1449943700871149	0.2187903911446611	2.625206075581818	-0.265309096497047	0.114668842220481	0.002405465640062263	0.111908217264133	0.1231697007660731	-0.09473302504463584	-0.2580116123035889	0	0	0	0	1	1	0.02	0.02	0.02	0.02000160294597587	0.351378321970847	0.2711614572524864	0.02	0.02	0.02	0.02	0.02	0.02	0.0200000262008993	0.02	0.02	0.02	0.9999997063265202	0.9999999873762759	0.02	0.02	0.02	0.1281543940083836	0.02000100177207343	0.1818706083137394	0.2052109492926133	0.3239598786782569	0.5623746160263844	0.9999999511388084	0.02000032421733738	0.02000043674314685	0.02000100233938059	0.02000227415441384	0.1734186875928755	0.02000021135592512	0.02000385010771293	-1.910271805974268	-2.546549749222247	4.778342955609056	0.826340195751652	-0.7105479503678939	-3.46958574731446	49.5877974130869	11.05804515278778	-18.84036153327513	0.1569147825554895	0.3004139977024922	0.1646336372501077	-0.6295686158362263	-0.7998327279733046	0.8265372341925113	0.3324680466229787	0.03565182847340733	-0.813889502699807
0.04600000000000001	0.7724986893108716	1	0.02	0.02	0.02	0.02000060280892463	0.4119449044916	0.474364723400973	0.02	0.02	0.02	0.02	0.02	0.02	0.0200000159040957	0.02	0.02	0.02	0.999999769989343	1	0.09549189655418558	0.02	0.02	0.1181770608809301	0.02000101268436826	0.1696604434793423	0.198215427523023	0.2880341388130455	0.5457613927868279	0.9999999611587834	0.02000024422939925	0.02000033227181521	0.02000075044235049	0.0200015102255135	0.1822758236118444	0.02000014697379274	0.02077259333167959	-0.02789893864131272	-0.6540823848721097	-0.274827623071936	-0.5168671733847657	0	0	0.3050765162063939	0.07310316991498494	0.002923262086492172	0.05779106804731387	-0.003328059301998437	-0.06845963866976362	1.332685110332233	0.4070149207416717	-0.2811965061808818	0.6728609981908577	-0.007588934025936639	0.4654524059882824	-2.017361587719799	0.6203168571122263	-0.1453496101345509	0.4621751652651503	0.1454343581082488	0.2211201254960208	2.624671130828801	-0.2696635187246414	0.1146810386846259	0.009856771098093792	0.1121608701578554	0.1294424305885921	-0.09524413694169946	-0.2530727295375231	0	0	0	0	1	1	0.02	0.02	0.02	0.0200009925820065	0.3627811862406415	0.2649332720964266	0.02	0.02	0.02	0.02	0.02	0.02	0.0200000079001177	0.02	0.02	0.02	0.9999998634807489	0.999999996877512	0.02	0.02	0.02	0.1272714889510033	0.02000046871361581	0.1876490585784542	0.2048079628428033	0.339126849950434	0.584047925818189	0.9999999821532389	0.02000014962316178	0.02000020449552984	0.02000048648305604	0.02000112918243073	0.181114591218567	0.02000009773140929	0.02000339710180307	-1.892825312966864	-2.591057715150341	4.790579838357366	0.724648685927704	-0.8763646992794007	-3.617353598898114	50.05953077299381	11.32892795576665	-18.92973810234092	0.1592073373824012	0.2958851619152291	0.1436305123472749	-0.6407022850163127	-0.8130446555206268	0.8469478902792673	0.338451310293668	0.02911969380730083	-0.8137302277351273
0.04800000000000001	0.7886112317118362	1	0.02	0.02	0.02	0.02000073781081431	0.4085281634241192	0.4582402386248049	0.02	0.02	0.02	0.02	0.02	0.02	0.02000001561749332	0.02	0.02	0.02	0.9999997735079432	1	0.08717252770714452	0.02	0.02	0.119123742414379	0.02000096047020583	0.171724283400954	0.1988212525883845	0.2930927131104834	0.5494083728919787	0.999999962091453	0.02000023802484174	0.02000032399694623	0.02000073668022502	0.0200015097681139	0.1825572773076795	0.0200001448877165	0.02067591926548101	-0.02921092697960633	-0.6578557555503872	-0.2758618703352962	-0.5173553006110391	0	0	0.305222866626548	0.07325322475067003	0.003038005894275968	0.05694396093323738	-0.003464724068421908	-0.06820805398580047	1.333506965627916	0.4148148628359989	-0.27986279606647	0.6607752492247264	-0.006663506152444719	0.4599900311958607	-2.016124372816094	0.6169114111867212	-0.1444403331734975	0.4471149905404585	0.1458785185638562	0.2229517979281606	2.624127313901157	-0.2741792959830708	0.1147085320598127	0.01770214465380873	0.1124258060075747	0.1354437217736419	-0.09574521001564254	-0.2479749512977782	0	0	0	0	1	1	0.02	0.02	0.02	0.02000270455369722	0.3740507389393653	0.2590104967289936	0.02	0.02	0.02	0.02	0.02	0.02	0.02000002538608463	0.02	0.02	0.02	0.9999997269436022	0.9999999785766663	0.02	0.02	0.02	0.1270865126507994	0.02000089941902584	0.1935977823902211	0.2044184169120999	0.3538805352028593	0.6055964140423318	0.9999999571748445	0.02000029521436172	0.02000040232995824	0.02000096463196805	0.02000226421836027	0.1891834817132203	0.02000019953826579	0.0200261750825495	-1.873659017426246	-2.631572215455858	4.811074421309395	0.6242785943586892	-1.049303705911394	-3.746262519546489	50.55253304738649	11.61484428278625	-19.006833887438	0.1622748127342906	0.2947316522883734	0.1267478192840741	-0.6536982688204361	-0.8301454693483724	0.8631800160823487	0.3465306094905148	0.02063558175488085	-0.814734365630144
0.05	0.803561098156324	1	0.02	0.02	0.02	0.02000086173961368	0.4062755861919281	0.4427964632441931	0.02	0.02	0.02	0.02	0.02	0.02	0.02000001535024897	0.02	0.02	0.02	0.999999776999709	0.9999999993209675	0.07966197497728922	0.02	0.02	0.1199111878593637	0.02000091307168178	0.1741920497627364	0.1992773764892536	0.2989754731975305	0.55439553956151	0.9999999630231838	0.02000023201472385	0.02000031609031255	0.02000072400085483	0.02000150929342341	0.1836843465415912	0.02000014278194777	0.02073664607813562	-0.030530151387044	-0.6613138362537841	-0.2768969379675887	-0.5176839489870615	0	0	0.3053695538893803	0.07344045233607067	0.003151003138641772	0.05604468343812682	-0.003600903919446142	-0.06797506539940966	1.334344247461167	0.4224312894870996	-0.278553686808728	0.6482672688541262	-0.005748905575458507	0.4546300844691946	-2.014893879716761	0.613599489294567	-0.143561074630506	0.4321680245355795	0.1463257889324758	0.2242189032671379	2.62357431448738	-0.2788437558901645	0.114752108414521	0.02593917869349691	0.1127024286291576	0.1411204241035725	-0.09623593967643605	-0.2427315867396362	0	0	0	0	1	1	0.02	0.02	0.02	0.02000204920976564	0.3856543851395237	0.2536380674434014	0.02	0.02	0.02	0.02	0.02	0.02	0.02000000749468495	0.02	0.02	0.02	0.9999998729752038	0.9999999907764235	0.02	0.02	0.02	0.1259751500328073	0.02000042357066792	0.2000577874147158	0.2028614305630804	0.3689422091663594	0.6275706601279224	0.9999999849382731	0.02000013547795286	0.02000018808416668	0.02000046999694258	0.02000112650720691	0.1989368829689581	0.02000009115356965	0.02300442255746793	-1.853356512760931	-2.669191983824359	4.842829306846212	0.5261294565153881	-1.227462530400552	-3.855015767273653	51.06546012653608	11.9160568862903	-19.07584627986785	0.1650098271352885	0.2993647709381003	0.1164746327471271	-0.6694900474947758	-0.8518372814387899	0.871635949948362	0.3576091046082255	0.01034622160947688	-0.8168921827443179
0.052	0.8174367950994678	1	0.02	0.02	0.02	0.02000142645289019	0.4051013253462469	0.4279788200607575	0.02	0.02	0.02	0.02	0.02	0.02	0.02000001506550521	0.02	0.02	0.02	0.9999997808642658	0.999999997873167	0.07290133712762689	0.02	0.02	0.1204651017149487	0.0200008663472731	0.1770277173387411	0.1995365416239454	0.3055916276728	0.5606081770543543	0.9999999640718537	0.02000022499923076	0.02000030715630176	0.02000071100195644	0.02000150863159023	0.1855939090891501	0.02000014005219594	0.02149131227645296	-0.03185595488337705	-0.6644308836001899	-0.2779324852498781	-0.5178312571007312	0	0	0.3055166549442703	0.07366743896861266	0.003262150726868691	0.05509457118857458	-0.003736638031980731	-0.06776262277114777	1.335196527494502	0.4298027553705553	-0.2772699780137221	0.6353829490550496	-0.004844898309160163	0.4494013193994561	-2.013669894941636	0.6104074235436934	-0.1427115416426203	0.4174000842551523	0.1467749731558267	0.2248544687905099	2.623011849265704	-0.2836425822153367	0.1148125469357841	0.03456339077771465	0.1129900365551113	0.1464204424586341	-0.09671604853479117	-0.2373564957280408	0	0	0	0	1	1	0.02	0.02	0.02	0.0200098563865922	0.3969402148733977	0.2475745141693525	0.02	0.02	0.02	0.02	0.02	0.02	0.02000002457748161	0.02	0.02	0.02	0.9999997444669464	0.9999999598440126	0.02	0.02	0.02	0.1242625178548942	0.02000081518043411	0.2062227749257529	0.2011774818112169	0.3834772178738285	0.6489013818410914	0.9999999623444867	0.02000026744597973	0.02000037042403098	0.02000093426866373	0.02000226033841736	0.2076785155366532	0.02000018555261564	0.03104497957064937	-1.831764435895085	-2.701683929953736	4.875865187294798	0.4310497884034663	-1.408837902935496	-3.942351501551332	51.59863902159	12.22735340037931	-19.12944850752625	0.1680540023688827	0.3058579296973117	0.1049623877277895	-0.6875926345464618	-0.8764258694538639	0.8820461638395141	0.3709035474767924	-0.0001979090765130068	-0.8166495264770413
0.05400000000000001	0.830321245635334	1	0.02	0.02	0.02	0.0205150320171988	0.4049273544455193	0.4137514819491163	0.02	0.02	0.02	0.02	0.02	0.02	0.02000001479962795	0.02	0.02	0.02	0.9999997846440802	0.9999999962818258	0.06683238949590874	0.02	0.02	0.1207046693294978	0.02000082385494037	0.1801106236065956	0.1996274277223858	0.3128354685774689	0.5679041478775222	0.999999965101486	0.02000021833429912	0.02000029871915602	0.02000069904286086	0.02000150806763669	0.1881285950903054	0.02000013740621253	0.02319207105236196	-0.03318763296882559	-0.6671851378387448	-0.2789681271417462	-0.5177747660486299	0	0	0.3056642518058144	0.07393666256398812	0.003371348763196546	0.05409548586651361	-0.0038719692685671	-0.06757245936828873	1.336063253715873	0.4368670552987419	-0.2760123713506079	0.6221743142883778	-0.003951195212022359	0.4443300912675708	-2.012452152985972	0.6073608856602737	-0.1418913136044958	0.4028730295347713	0.1472247409857096	0.2247913022624055	2.622439665172232	-0.2885598367442777	0.1148906157664511	0.04356822043419689	0.1132878253239943	0.1512928934388193	-0.09718528735570818	-0.23186396035163	0	0	0	0	1	1	0.02	0.02	0.02	0.02983549568715862	0.4086544503069107	0.242452811308929	0.02	0.02	0.02	0.02	0.02	0.02	0.02000000708396812	0.02	0.02	0.02	0.9999998810487171	0.9999999761614052	0.02	0.02	0.02	0.1211676469742303	0.02000038301990325	0.2110083276168162	0.1998530820602825	0.3978459790206931	0.6697606466357399	0.9999999872982751	0.02000012255213451	0.02000017288153647	0.02000045506295296	0.02000112543573348	0.2160197739915631	0.02000008477380669	0.03851902621791434	-1.808689411614283	-2.725878265184486	4.900230172341619	0.3398609963101068	-1.591393307842293	-4.007038755869226	52.15326643562264	12.54361678205915	-19.1603994665491	0.1716954471509288	0.3094622436301043	0.08541075374448161	-0.7077462645859066	-0.9015783448986668	0.9040993364706822	0.3854164946587558	-0.01011845603564657	-0.8117459981994547
0.056	0.8422875822790582	1	0.02	0.02	0.02	0.02303177945925764	0.4056816446514518	0.4001309126638485	0.02	0.02	0.02	0.02	0.02	0.02	0.02000001451437544	0.02	0.02	0.02	0.9999997886854387	0.999999992758932	0.06139892918604558	0.02	0.02	0.1205608088271311	0.02000078184886807	0.1833162717688325	0.1995889297356704	0.3206219470805957	0.57617540050056	0.9999999662110356	0.02000021098310527	0.02000028951134068	0.02000068663354761	0.02000150718784502	0.1912082383274743	0.02000013433386573	0.0255961711727959	-0.03452444172404306	-0.6695589661021152	-0.2800034330992338	-0.5174914380021358	0	0	0.3058124313280283	0.07425048232096	0.003478501602779661	0.05304981608443047	-0.0040069437231869	-0.06740606820660722	1.336943749131964	0.4435614739152239	-0.2747814584774038	0.6086992806389668	-0.003067457174244104	0.4394399157223804	-2.011240337821335	0.6044846830402747	-0.1410998506339995	0.3886441460887335	0.1476736277601275	0.2239622383621107	2.621857542613582	-0.2935780005419857	0.1149870678681019	0.05294506279441029	0.1135948900371438	0.1556882571567947	-0.09764343580052862	-0.2262685699092359	0	0	0	0	1	1	0.02	0.02	0.02	0.05255385792117698	0.4200661976984626	0.2376009627626981	0.02	0.02	0.02	0.02	0.02	0.02	0.02000002374222932	0.02	0.02	0.02	0.9999997594211322	0.999999902051071	0.02	0.02	0.02	0.1174837230534796	0.02000073781185415	0.2151696589989142	0.1986264121329087	0.4118100350208636	0.6903926797293268	0.999999966663226	0.02000024336653675	0.02000034147810121	0.0200009032988216	0.02000225426305999	0.224264865742046	0.02000017358206794	0.04566809871200179	-1.784706194040835	-2.738470339253367	4.9196360318102	0.2533242607087643	-1.773048591863287	-4.047942511353009	52.73226431498249	12.86574583387928	-19.17393201495522	0.175007087936016	0.311887469019979	0.06397144253856805	-0.7293004561567424	-0.9271740072359631	0.9338790133453999	0.3995500570824189	-0.01973688568361692	-0.8078332067154415
0.058	0.8534046892807244	1	0.02	0.02	0.02	0.02792912476207197	0.4073086652282478	0.3872294418337848	0.02	0.02	0.02	0.02	0.02	0.02	0.02000001424695834	0.02	0.02	0.02	0.9999997926035442	0.9999999912116296	0.05654609970838809	0.02	0.02	0.1200820616439748	0.02000074380219605	0.186624931910531	0.1994652942380488	0.328898230768799	0.585378300863775	0.9999999672879593	0.020000204096992	0.02000028090153364	0.0200006751944549	0.02000150606563157	0.194859690162438	0.02000013139746038	0.02839618207218768	-0.03586560618925645	-0.6715389719292005	-0.2810379259658114	-0.5169577045097969	0	0	0.3059612849565531	0.07461112979620479	0.003583518899924054	0.05196047162431658	-0.004141610217428059	-0.06726468209800554	1.3378372110542	0.4498230595886389	-0.2735777096158468	0.5950213395353026	-0.002193301241030307	0.4347510888983698	-2.010034084823807	0.6018025871196753	-0.1403365033284971	0.3747656185446472	0.1481200347341862	0.2223003851385202	2.621265298553618	-0.2986780420537521	0.1151026370201993	0.06268334659464	0.1139102282510731	0.1595585244715511	-0.09809030292811254	-0.2205851243273198	0	0	0	0	1	1	0.02	0.02	0.02	0.07055190327790489	0.4322437098763426	0.2361942211838437	0.02	0.02	0.02	0.02	0.02	0.02	0.02000000664907307	0.02	0.02	0.02	0.9999998879819537	0.9999999173854064	0.02	0.02	0.02	0.1149435758921584	0.02000035024853603	0.2200512843506647	0.1980346814735687	0.426272796322067	0.7122127277211829	0.9999999892655336	0.02000011134650073	0.02000015930986201	0.0200004414656174	0.02000111966151456	0.2344298987857122	0.02000007876661351	0.04992061172188006	-1.760540820420448	-2.738225735760161	4.940215289262669	0.1721697911476914	-1.951716798505794	-4.06398939731236	53.33673522115732	13.19583169540818	-19.17710605457036	0.1793900946382828	0.3160268491681701	0.04606727515375389	-0.7501768802422664	-0.9542802505345312	0.9652113736419397	0.4125593066974741	-0.02955219349519836	-0.8097142640787801
0.06	0.863733879718133	1	0.02	0.02	0.02	0.03436128113602605	0.4097538945809473	0.3751333577875515	0.02	0.02	0.02	0.02	0.02	0.02	0.02000001395615569	0.02	0.02	0.02	0.9999997966985958	0.9999999639886296	0.05222223486849498	0.02	0.02	0.1194961318537844	0.02000070730980076	0.1901092960865661	0.1993234023209626	0.3376277092499111	0.5954760692466808	0.9999999684164177	0.02000019676065174	0.0200002717908405	0.02000066397720894	0.02000150465600724	0.1991289598081563	0.02000012807263297	0.03134192164154776	-0.03721032891962254	-0.6731160853417347	-0.2820710809685401	-0.5161495386820046	0	0	0.3061109084661475	0.07502070093675858	0.003686316642403098	0.05083087295162027	-0.004276019764981533	-0.06714925686748985	1.338742710875032	0.4555889162815228	-0.2724014626890618	0.581209209821736	-0.001328307338955663	0.4302803651011975	-2.008832982982833	0.599337183027714	-0.1396005233801976	0.3612840685821696	0.1485622298442453	0.2197393749397222	2.620662789470915	-0.3038395009633127	0.1152380339619176	0.07277062978755436	0.1142327431297516	0.1628573464097765	-0.09852572754483609	-0.2148285545898695	0	0	0	0	1	1	0.02	0.02	0.02	0.08777672542674932	0.44406180894101	0.2347082951944744	0.02	0.02	0.02	0.02	0.02	0.02	0.02000002284107926	0.02	0.02	0.02	0.9999997722600886	0.9999991730343767	0.02	0.02	0.02	0.1145047899289171	0.02000068606376977	0.2257281981423916	0.1979938903346992	0.4404907657006526	0.7338557936529534	0.9999999702741001	0.02000022254197377	0.02000031641269909	0.02000088389589596	0.02000224751601015	0.2448847964154712	0.02000016162499295	0.05386902404553637	-1.736680656316942	-2.731985793259599	4.963790352926723	0.09706065799085103	-2.125317610993187	-4.05426447318729	53.95920559234784	13.53461012544742	-19.17157971477998	0.1843916442916425	0.3222595635911044	0.03144191818433244	-0.7723080542883642	-0.9838176283880916	0.9953432609561441	0.4266443927334716	-0.04026959431912881	-0.8106439603826054
0.06200000000000001	0.873333120898816	1	0.02	0.02	0.02	0.04196891673485093	0.4129417339411925	0.3638186190753019	0.02	0.02	0.02	0.02	0.02	0.02	0.02000001368236597	0.02	0.02	0.02	0.9999998006443714	0.9903418667836056	0.04837749968264519	0.02	0.02	0.1189841955112979	0.02000067455055225	0.1938683362709927	0.1991187801468269	0.3467571680873497	0.6063816248498114	0.9999999695036842	0.02000018994858737	0.0200002633449999	0.02000065383065731	0.02000150334270312	0.2039438931987618	0.02000012492720536	0.03437214953382762	-0.03855779872357605	-0.6742856354978641	-0.2831023249163258	-0.515042559758888	0	0	0.3062614016816743	0.07548114918181842	0.003786818155173114	0.04966493501896919	-0.004410225003027132	-0.06706045915020858	1.33965919453347	0.4607965180361948	-0.2712529132761771	0.5673364825485688	-0.0004720256415663829	0.4260407236106721	-2.007636577417695	0.597109742099823	-0.1388910751481597	0.3482401734549792	0.1489983490514271	0.2162136269899533	2.620049914105107	-0.3090405862636115	0.1153939427669042	0.08319269657998886	0.1145612469422174	0.1655401938930641	-0.09894957840070827	-0.2090138692312627	0	0	0	0	1	1	0.02	0.02	0.02	0.1041099060145411	0.4560914797703031	0.2338832006351905	0.02	0.02	0.02	0.02	0.02	0.02	0.02000000617705416	0.02	0.02	0.02	0.9999998939697824	0.7074217325750397	0.02	0.02	0.02	0.1144926730512937	0.02000032725232689	0.2328097984266046	0.1961740393484065	0.4547887428133728	0.7552782545149686	0.9999999909165092	0.0200001015589792	0.02000014743938362	0.02000043210357068	0.02000111690351186	0.2547528734529431	0.02000007300334976	0.05759928558988472	-1.713496663325441	-2.72562353328028	4.990377586876018	0.02862336486722796	-2.291787919625692	-4.017946061834468	54.57039538974701	13.86431557881521	-19.23811404233216	0.1881477527309422	0.3312400591824795	0.01961135538538489	-0.7984162215759549	-1.016585124408352	1.023153635424428	0.4430578783019499	-0.05230555815961493	-0.8037297516733334
0.06400000000000002	0.8822543414229648	1	0.02	0.02	0.02	0.05048467882174704	0.41681595458004	0.3532528721526774	0.02	0.02	0.02	0.02	0.02	0.02	0.02000001338038752	0.02	0.02	0.02	0.9999998047066437	0.9554986529037971	0.0449659969684577	0.02	0.02	0.1184204565320218	0.02000064307489846	0.1978946193904141	0.1987064349602058	0.3562419329061796	0.6180138151846718	0.9999999706209076	0.0200001828202389	0.02000025451307446	0.02000064358608704	0.02000150171985849	0.2091543328373286	0.02000012147951366	0.03749453006999606	-0.03990719951128547	-0.675047406887575	-0.2841310355931672	-0.5136121565110046	0	0	0.3064128681874372	0.07599427910248242	0.003884955072693445	0.04846704705121817	-0.004544279605576382	-0.06699865772664999	1.340585483534744	0.465384035964837	-0.2701321051769439	0.5534812679688506	0.0003760157221518538	0.4220412049120009	-2.00644437211077	0.5951401039962361	-0.1382072478336503	0.3356683489262356	0.1494263981488962	0.2116586197185001	2.619426616027715	-0.3142582822706769	0.1155710173742185	0.09393364589509318	0.114894464846784	0.1675645273147092	-0.09936175431115246	-0.2031561213757006	0	0	0	0	1	1	0.02	0.02	0.02	0.1199449384255232	0.4679993339396156	0.232800884567739	0.02	0.02	0.02	0.02	0.02	0.02	0.0200000218519459	0.02	0.02	0.02	0.9999997834453188	0.2695871045926401	0.02	0.02	0.02	0.1125117456131537	0.02000064065080224	0.2392133633047881	0.1932005724685652	0.4688582216838538	0.7764475686427474	0.9999999732955964	0.0200002039635814	0.02000029347344763	0.02000086206783567	0.02000224004174302	0.2634902558384438	0.02000015059945589	0.06173901639812125	-1.691151934160303	-2.713202323614886	5.016934428262109	-0.0325989063535021	-2.449117986079449	-3.954434281154117	55.13840570357994	14.15461428182176	-19.50521425437415	0.1927567721757868	0.3412562096168545	0.007777826875198312	-0.8266531094363263	-1.05194481299956	1.051762838158288	0.4617086589998112	-0.06602042116780361	-0.7941885275804594
0.06600000000000002	0.8905467639631285	1	0.02	0.02	0.02	0.05969577435492435	0.4212979533636849	0.343384445199126	0.02	0.02	0.02	0.02	0.02	0.02	0.02000001309734345	0.02	0.02	0.02	0.9999998086049851	0.8967230578767809	0.04194391695715525	0.02	0.02	0.1175798825705368	0.02000061460927502	0.2020519231886645	0.1980801460988483	0.3660071911244026	0.6302512332507598	0.9999999716908817	0.02000017624608735	0.0200002463579426	0.02000063405976477	0.0200015000354932	0.2146500348159576	0.02000011826029022	0.04075253690699443	-0.04125771924721414	-0.6754056692605757	-0.2851565414575319	-0.5118336270434963	0	0	0.3065654150225218	0.07656174039789547	0.003980668259818553	0.04724204751251244	-0.004678237682711707	-0.06696391948364828	1.341520276728333	0.4692906748764467	-0.2690389217535632	0.5397258533956854	0.001216302701315163	0.4182868380708699	-2.005255832901635	0.5934465614152779	-0.1375480682766712	0.323596520278043	0.1498442552030506	0.2060111767156337	2.618792885965708	-0.3194684615154459	0.1157698782927535	0.1049759571458564	0.1152310390795576	0.1688899809335617	-0.09976218423802145	-0.1972704029848507	0	0	0	0	1	1	0.02	0.02	0.02	0.135225225624573	0.4795036529255931	0.2319033835931887	0.02	0.02	0.02	0.02	0.02	0.02	0.02000000571551242	0.02	0.02	0.02	0.9999998992391261	0.02000013556490037	0.02	0.02	0.02	0.1086712116757545	0.02000030449084223	0.2441948338267258	0.1912471631398897	0.48221228005209	0.7962058151511167	0.9999999922768817	0.02000009316071758	0.02000013684164467	0.02000041920770116	0.02000111075653799	0.2722958474799196	0.0200000679449093	0.06623474222386593	-1.669857015963635	-2.68795590526429	5.041363771892505	-0.08610787201617749	-2.595339811207166	-3.863251287537719	55.67116531126118	14.40634921678429	-19.96205012433971	0.1991222706738748	0.3503606584188274	-0.005636160454790863	-0.8554142720474348	-1.088455513046499	1.08337117797371	0.4831569845525436	-0.08144179136505834	-0.7888130196865921
0.068	0.8982546801762415	1	0.02	0.02	0.02	0.0693843058775538	0.4263081192006409	0.3341841600298275	0.02	0.02	0.02	0.02	0.02	0.02	0.02000001279624651	0.02	0.02	0.02	0.9999998125809754	0.83350303883156	0.03927169164415365	0.02	0.02	0.1164688741280993	0.02000058708488228	0.2062681437716496	0.197396002936011	0.375990222084104	0.6429991411687784	0.9999999727718596	0.02000016955682595	0.02000023801393723	0.02000062407296087	0.02000149748033149	0.2204602437613508	0.02000011485003823	0.04410803609608274	-0.04260855892388881	-0.6753691772832987	-0.2861781215806745	-0.5096823202075663	0	0	0.3067191523664251	0.07718502249958023	0.00407390868598662	0.04599519529731971	-0.004812153174750216	-0.06695600804021234	1.34246215266037	0.4724570052542488	-0.2679730778973644	0.5261563401018783	0.002049327260992539	0.4147786150678771	-2.004070390673125	0.5920457513627166	-0.1369125140958059	0.3120459568151058	0.1502496734974425	0.1992097617194902	2.618148763920446	-0.3246460059874168	0.1159911094220188	0.1163005515677159	0.1155695334586809	0.1694785482024339	-0.1001508273670632	-0.1913718510700313	0	0	0	0	1	1	0.02	0.02	0.02	0.149302510907481	0.4907081252558216	0.2311058056059254	0.02	0.02	0.02	0.02	0.02	0.02	0.02000002100307408	0.02	0.02	0.02	0.9999997934373479	0.0200000983261329	0.02	0.02	0.02	0.1057573012935897	0.02000059846259168	0.2492149846493849	0.190737415667339	0.4953668454546285	0.8159853253445458	0.999999975746652	0.0200001890122087	0.02000027420471674	0.02000083580263793	0.02000222303386357	0.2819889766138765	0.02000014116872912	0.070213659966282	-1.650174733837557	-2.651825808448081	5.068096933403206	-0.1315064739039746	-2.728590112881225	-3.74419102996535	56.21161266732616	14.65721242280188	-20.45037017152918	0.2055930944297534	0.3606725166524867	-0.0169197619394472	-0.8848937452053199	-1.12632307845607	1.113026730114204	0.5047556589059999	-0.09753513581006866	-0.7877613175427325
0.07000000000000001	0.9054201491503275	1	0.02	0.02	0.02	0.07948362132043893	0.4317459980422833	0.3255367773414833	0.02	0.02	0.02	0.02	0.02	0.02	0.02000001251832455	0.02	0.02	0.02	0.9999998163870639	0.7763665370301912	0.03691188753423497	0.02	0.02	0.1152070005456008	0.02000056227000182	0.2105316971180508	0.1967873637604836	0.3861032506149213	0.6561167356265468	0.9999999738022457	0.02000016344145989	0.02000023036381888	0.02000061491814744	0.02000149508033417	0.2265297120890197	0.02000011169424325	0.04754313181235836	-0.04395894148417269	-0.6749511170228477	-0.2871950059007396	-0.5071337647268565	0	0	0.3068741932133671	0.07786545043929585	0.004164638228655725	0.04473213582915033	-0.004946079246989285	-0.06697438466825997	1.343409572666421	0.4748252730611366	-0.2669341128601968	0.5128622128572378	0.002875579321776235	0.411513495794383	-2.002887444777303	0.5909525618153352	-0.1362995271062565	0.3010311836695052	0.1506402851573564	0.1911947835566382	2.617494340998152	-0.329764943536842	0.116235255007112	0.1278868657863391	0.1159084383071431	0.1692947540774702	-0.1005276732143948	-0.1854756574879372	0	0	0	0	1	1	0.02	0.02	0.02	0.1650026376724036	0.5008557770900601	0.2283525126938795	0.02	0.02	0.02	0.02	0.02	0.02	0.02000000535053455	0.02	0.02	0.02	0.9999999039713748	0.02000001757121677	0.02	0.02	0.02	0.1034427222447062	0.02000028510251991	0.2541029783743359	0.191002179115688	0.5070961631733332	0.832942409910388	0.9999999933851443	0.02000008643322965	0.02000012796770677	0.02000040792605041	0.0200011070696215	0.2900405018335429	0.02000006368217305	0.07480820140174857	-1.632565115491437	-2.608129714785528	5.100189446063372	-0.1684488319303259	-2.847074820789324	-3.597186652545882	56.78050432595086	14.92801222341547	-20.88543382420191	0.2112633535404857	0.3749248194595481	-0.02329924474547573	-0.9147965135881092	-1.16620861263031	1.137073920847107	0.5238478145643282	-0.1133705347088624	-0.7888526876474239
0.07200000000000001	0.9120811325140092	1	0.02	0.02	0.02	0.0900269486394672	0.4375279755969517	0.3172918343108762	0.02	0.02	0.02	0.02	0.02	0.02	0.02000001223617495	0.02	0.02	0.02	0.9999998202402961	0.7231814014618853	0.03483124831065965	0.02	0.02	0.1138212336322206	0.02000053823444016	0.214839260906948	0.1961967236221573	0.3962754649461406	0.6694653150016421	0.9999999748309351	0.02000015731326802	0.02000022262376986	0.02000060552018698	0.02000149331208086	0.232685879221556	0.02000010845931827	0.05112502504721535	-0.04530812060157605	-0.6741690013113958	-0.288206375681365	-0.5041637804858075	0	0	0.3070306530409239	0.07860418215696666	0.004252830413876926	0.0434588627283057	-0.005080067685901118	-0.06701820973552468	1.344360884467013	0.4763396779980112	-0.2659213839255666	0.4999358214174704	0.00369553869471359	0.4084844112392521	-2.001706366594623	0.5901800637901332	-0.1357080268588133	0.2905599383288241	0.1510136053092038	0.1819089083869944	2.616829760990928	-0.3347985980617363	0.1165028167569949	0.1397129552718728	0.1162461756457635	0.1683058025456839	-0.1008927417358409	-0.1795970691156022	0	0	0	0	1	1	0.02	0.02	0.02	0.1806148966694833	0.5108116002645999	0.224900689552762	0.02	0.02	0.02	0.02	0.02	0.02	0.02000002038100764	0.02	0.02	0.02	0.9999998023824003	0.02000002694207892	0.02	0.02	0.02	0.1009572130772476	0.02000056103987529	0.2591376815361802	0.1899093435974277	0.518721259412065	0.8496393692308682	0.9999999777594477	0.02000017658058812	0.02000025749584534	0.02000081368479625	0.02000222813006839	0.2968973570048636	0.02000013361764914	0.07992715894300517	-1.616858956507262	-2.556412512781986	5.128940538801667	-0.1966982161673819	-2.949162821032314	-3.42245903480319	57.37126996965674	15.21103361854668	-21.27773684754922	0.217004710947284	0.3888595741021722	-0.03121212150255096	-0.9455224759908543	-1.206649451494045	1.163775224165716	0.5433380677775775	-0.1294405504938404	-0.7874045566104317
0.07400000000000001	0.9182737226603876	1	0.02	0.02	0.02	0.1009656958518814	0.4435729830813178	0.3093474584843554	0.02	0.02	0.02	0.02	0.02	0.02	0.02000001197879398	0.02	0.02	0.02	0.9999998239211928	0.6735320938026326	0.03299854316882319	0.02	0.02	0.1122901416843342	0.020000516477866	0.2191744216070113	0.1955341029167713	0.4064297096552546	0.682910636932695	0.9999999758081155	0.02000015172200854	0.02000021553490181	0.020000596760743	0.02000149192735816	0.2387595722095063	0.02000010549707639	0.05491394489776125	-0.04665538913830495	-0.6730444851026488	-0.2892113641873089	-0.5007485560349564	0	0	0.3071886494752222	0.0794022082894192	0.004338471063083896	0.04218167298115404	-0.005214168298258905	-0.06708634326648509	1.345314326334251	0.4769465919850162	-0.2649340614198284	0.4874717005750083	0.004509666996302709	0.4056802323417595	-2.000526503198357	0.5897394943939755	-0.13513692422046	0.2806331667058919	0.1513670369578999	0.1712973811766225	2.616155221593397	-0.3397197603331223	0.1167942512603785	0.1517556630746189	0.1165811046707168	0.1664816728054513	-0.1012460834117602	-0.1737513596136294	0	0	0	0	1	1	0.02	0.02	0.02	0.1965853706271501	0.5196841694002678	0.2205327527299158	0.02	0.02	0.02	0.02	0.02	0.02	0.02000000508371745	0.02	0.02	0.02	0.9999999082276747	0.02000000306802903	0.02	0.02	0.02	0.09798276946650243	0.02000026694274026	0.2636804737883192	0.1887086485298317	0.5286634883650881	0.8634397737950317	0.9999999942912592	0.02000008070800646	0.02000012010446584	0.02000039540023633	0.02000110964847452	0.3017952033445372	0.0200000603200871	0.08570066496558511	-1.602946184974621	-2.495284382089121	5.14608851197131	-0.2160712455810455	-3.033322016332228	-3.2203692255704	57.98229055943893	15.50182330631305	-21.62395589118636	0.2234538406801161	0.3980341715828239	-0.04696682297601907	-0.9777794776013767	-1.246113566974077	1.200993665840604	0.5658254191018955	-0.1462838996571436	-0.7801492032569826
0.07600000000000001	0.9240305636067868	1	0.02	0.02	0.02	0.1121956370931573	0.4498155995160622	0.301663343532582	0.02	0.02	0.02	0.02	0.02	0.02	0.02000001172580666	0.02	0.02	0.02	0.9999998276274611	0.6270896506512244	0.03138640094709713	0.02	0.02	0.1105802843686541	0.02000049534381692	0.2234860762376843	0.1948662955969103	0.4165056156789678	0.696357054661173	0.9999999767734508	0.02000014619217531	0.02000020842909042	0.02000058748591746	0.02000149073685991	0.2447184372915812	0.02000010252455447	0.05888073203257929	-0.04800008723391372	-0.671603122283316	-0.2902090574772207	-0.4968647040262594	0	0	0.3073483019571322	0.08026035365901106	0.004421558857617508	0.04090711696918379	-0.005348428311053631	-0.06717734511127506	1.346268031600202	0.4765947337249803	-0.2639711249995226	0.475565773551792	0.005318399491680783	0.4030857158036295	-1.999347181010153	0.5896402822868585	-0.1345851349454519	0.2712450418847153	0.1516978764283231	0.1593083547734739	2.615470975313863	-0.3445008713866041	0.1171099677337737	0.1639908359262908	0.1169115273645463	0.1637951765952704	-0.1015877792632707	-0.1679537786623651	0	0	0	0	1	1	0.02	0.02	0.02	0.2114986936190293	0.5284884106855908	0.2164281389378553	0.02	0.02	0.02	0.02	0.02	0.02	0.02000001993506898	0.02	0.02	0.02	0.9999998104615153	0.02000001013554005	0.02	0.02	0.02	0.09462880125660988	0.02000052727790289	0.267759450224087	0.1884858654009604	0.5386322726598159	0.8774943779079794	0.9999999793789101	0.02000016636026915	0.02000024305274235	0.02000078809342224	0.02000222840291898	0.3073816479516981	0.02000012753214732	0.0909849867431691	-1.591363993123528	-2.424189241756238	5.157094511605679	-0.2264948517162007	-3.098244764783372	-2.991550412432436	58.61294678997461	15.80215272566647	-21.93248146199957	0.2297931751837098	0.4056019675092216	-0.0659634668328721	-1.010582537325997	-1.285071588069554	1.243066817292362	0.5880228250341648	-0.1630462952170027	-0.7723035564208959
0.07800000000000001	0.9293827176995484	1	0.02	0.02	0.02	0.1234273207360942	0.4561997025637381	0.2943419824940152	0.02	0.02	0.02	0.02	0.02	0.02	0.0200000114973296	0.02	0.02	0.02	0.9999998311620409	0.5835599706011453	0.02996927131128328	0.02	0.02	0.1086958736648395	0.02000047629079931	0.2277382748443078	0.1943108828476873	0.4264497755728959	0.709748072296581	0.9999999776871795	0.02000014118022245	0.0200002019610005	0.02000057892805845	0.02000148964095018	0.2506460940979238	0.0200000998039408	0.06281165566293578	-0.04934160975084366	-0.6698740502700223	-0.2911984952867353	-0.4924892934535364	0	0	0.3075097314144597	0.08117928069057588	0.004502105781871876	0.03964194161203725	-0.005482891770618752	-0.06728947507068891	1.347220033488524	0.4752352893195888	-0.2630313619340894	0.4643144149313251	0.006122136770654395	0.4006814258520174	-1.998167709326462	0.5898901320700634	-0.1340515931817051	0.2623830034834671	0.1520033195642087	0.145893229666248	2.614777329951747	-0.3491142178305749	0.1174503263397378	0.1763935971440247	0.1172356941719244	0.1602219664041989	-0.1019179407133839	-0.1622194715830023	0	0	0	0	1	1	0.02	0.02	0.02	0.2230503761205725	0.536373109572382	0.2148174178530403	0.02	0.02	0.02	0.02	0.02	0.02	0.02000000489941459	0.02	0.02	0.02	0.9999999120725219	0.02	0.02	0.02	0.02	0.09162452849824147	0.02000025239491679	0.2716170649699593	0.1894652974665207	0.5470011014281931	0.8896606808647189	0.9999999950063098	0.02000007621183645	0.020000113698426	0.02000038443214337	0.02000110872777613	0.3137260546228712	0.02000005733276802	0.09364777893371164	-1.582680959706244	-2.34359327241619	5.16949181731489	-0.2279506813975947	-3.142750279511041	-2.736768220417061	59.26189393574934	16.11486627256674	-22.21312225048395	0.2361398025165886	0.4146510957261965	-0.08251479432220676	-1.042405436379635	-1.324428017293683	1.282312723255518	0.6072018734101207	-0.1791520337699378	-0.7692803746738357
0.08	0.9343583186652873	1	0.02	0.02	0.02	0.1344731496233674	0.4626789036904848	0.2874615646676048	0.02	0.02	0.02	0.02	0.02	0.02	0.0200000112795126	0.02	0.02	0.02	0.9999998347052186	0.5427073388781452	0.02872500669280464	0.02	0.02	0.1067421701946563	0.02000045811731987	0.2319543306744573	0.1938737763452415	0.436216439282696	0.723030821794252	0.9999999785809482	0.02000013629778184	0.02000019559402665	0.02000057032902735	0.02000148852840623	0.2565806863863236	0.02000009705832395	0.06655170923092908	-0.05067941314230215	-0.6678896319106022	-0.2921786719665658	-0.4875998749228524	0	0	0.3076730599406994	0.08215949383267621	0.004580137464582842	0.03839302919939051	-0.005617598943749665	-0.06742069429937428	1.348168270139197	0.4728220061730414	-0.2621133670447863	0.4538134517013254	0.006921236303202045	0.3984436605539657	-1.996987383676063	0.5904951415086463	-0.1335352648854982	0.2540278197914158	0.1522804685236157	0.1310070023309293	2.614074648736358	-0.3535321304183603	0.1178156369817816	0.1889386377081352	0.1175518096766495	0.1557405205792149	-0.1022367093032495	-0.1565633866683983	0	0	0	0	1	1	0.02	0.02	0.02	0.2341287505986809	0.5442534066025825	0.2131982279057932	0.02	0.02	0.02	0.02	0.02	0.02	0.02000001964509657	0.02	0.02	0.02	0.9999998177737568	0.02000000314644121	0.02	0.02	0.02	0.08967995048585764	0.02000050294878859	0.2759123810320048	0.1898665612054977	0.5554211557800287	0.9020388042777441	0.999999980642042	0.02000015836506779	0.02000023170047835	0.02000077033306479	0.0200022259508392	0.3201951990663885	0.02000012169927627	0.09607744084382941	-1.577124153378759	-2.256562459136291	5.185075690419215	-0.2205350016943868	-3.165933825528999	-2.457040642048963	59.92463104689737	16.44054661693024	-22.46942408320948	0.2425876032978398	0.4256322291050788	-0.09540109008418921	-1.073901398162433	-1.363900198421132	1.316099412325285	0.6266696404563318	-0.1953668977846972	-0.7677425482649457
0.082	0.9389841518126578	1	0.02	0.02	0.02	0.1453076704370023	0.4691876152505149	0.2809602681111947	0.02	0.02	0.02	0.02	0.02	0.02	0.02000001108481768	0.02	0.02	0.02	0.9999998380797349	0.5043199442055541	0.02763303186795524	0.02	0.02	0.1047984859869903	0.02000044180988012	0.236152172681293	0.1934631269267083	0.4457414718592581	0.7360935419225949	0.9999999794245913	0.02000013188354288	0.0200001898151226	0.02000056245825603	0.02000148737054574	0.2623974391478761	0.02000009455035203	0.07012328209330509	-0.05201302145546677	-0.6656850580530179	-0.2931485374766959	-0.4821745108606164	0	0	0.3078384104848458	0.08320134468686149	0.004655693375364529	0.03716733189482862	-0.005752585725108032	-0.06756867007941419	1.349110589818399	0.4693112710807704	-0.2612155449686512	0.4441571436345322	0.007716003852323921	0.3963444143045179	-1.99580548886803	0.5914599450711076	-0.1330351610595524	0.2461536894457921	0.1525263393773049	0.1146086253047101	2.613363350015077	-0.3577271792959729	0.1182061587696069	0.2016004976302791	0.1178580382205708	0.150332117415382	-0.1025442561869905	-0.1510001802469019	0	0	0	0	1	1	0.02	0.02	0.02	0.2446702778706986	0.5506652855813174	0.2108107919532665	0.02	0.02	0.02	0.02	0.02	0.02	0.02000000478895975	0.02	0.02	0.02	0.999999915553946	0.02	0.02	0.02	0.02	0.08761115147073575	0.0200002412148171	0.2799113502072974	0.1893201587626997	0.5616974965199865	0.9107774922797043	0.9999999955642005	0.02000007258075712	0.02000010840146794	0.02000037536746259	0.02000110490354687	0.3236866363278588	0.02000005470267878	0.09877628125012135	-1.574763724712042	-2.165263377491186	5.203078269745936	-0.2043992869863926	-3.16703796091784	-2.153506800843411	60.5972195459919	16.77861867569343	-22.70247333838957	0.2482015330229756	0.4389873091984419	-0.104982911582766	-1.106658612822604	-1.404532496542538	1.345066118197952	0.6485845103200315	-0.2122237962124904	-0.7635262615998993
0.08400000000000001	0.9432844992851175	1	0.02	0.02	0.02	0.1559513521844167	0.4756707862041257	0.2747592520718787	0.02	0.02	0.02	0.02	0.02	0.02	0.02000001090551627	0.02	0.02	0.02	0.9999998414496479	0.4682263517156524	0.02667566786306466	0.02	0.02	0.1027579838659578	0.02000042613903843	0.2402874649749964	0.193054650970164	0.4549697507382562	0.7488270529573292	0.9999999802429556	0.02000012762147672	0.02000018414317433	0.02000055429921629	0.02000148565369408	0.2679540265267563	0.02000009207277012	0.07359927028446078	-0.05334203162711113	-0.6632979263502957	-0.2941069984404241	-0.4761918131296027	0	0	0.3080059065506073	0.08430503769709527	0.00472882690671545	0.03597180435143935	-0.005887883054989455	-0.06773078311414223	1.350044756259328	0.4646621814441491	-0.2603361141680068	0.4354371758412648	0.008506684858451557	0.3943513781983987	-1.994621301791253	0.5927878642834153	-0.1325503507779436	0.2387283814342551	0.1527378703381058	0.09666137554350328	2.612643906608028	-0.3616723646619885	0.1186220999462264	0.2143538249110193	0.1181525094811132	0.1439808093775371	-0.102840781468712	-0.1455441264984606	0	0	0	0	1	1	0.02	0.02	0.02	0.2553687369841846	0.5571339283112862	0.2080301795168089	0.02	0.02	0.02	0.02	0.02	0.02	0.02000001949683446	0.02	0.02	0.02	0.9999998243926379	0.02	0.02	0.02	0.02	0.08412652135210238	0.02000048030552375	0.2833463579919162	0.1890950936899613	0.5680592839301548	0.9195500915680108	0.9999999816146308	0.02000015192025233	0.02000022181805506	0.02000075007639143	0.02000221487906823	0.326703717539752	0.02000011715937328	0.1019741268004253	-1.575470675103688	-2.066037073435304	5.218456223883777	-0.1798073055816225	-3.145613594603625	-1.827527611809164	61.28110151450345	17.12639537788031	-22.90989248157688	0.2537004362604445	0.4518095659208433	-0.1149316080526855	-1.139422878822077	-1.444518549716838	1.374163331473869	0.6701118607798938	-0.2288391127947371	-0.758849990619031
0.08599999999999999	0.9472824876336708	1	0.02	0.02	0.02	0.1663892554941994	0.4820674048971944	0.2687956044172314	0.02	0.02	0.02	0.02	0.02	0.02	0.02000001074747414	0.02	0.02	0.02	0.99999984465435	0.4342718163715458	0.02583655303904417	0.02	0.02	0.1005390724015244	0.02000041198807533	0.2443267325760848	0.1926424401225026	0.4638330141834686	0.7611193636567346	0.999999981013206	0.0200001237857064	0.02000017900741834	0.02000054669425877	0.02000148397941554	0.2731304277708976	0.02000008983300899	0.07702337270462571	-0.05466611779571134	-0.6607677970544817	-0.2950529193001577	-0.4696309946646289	0	0	0.3081756719091522	0.08547063662646791	0.00479960530161453	0.03481333570724749	-0.006023516357934068	-0.06790413796792522	1.350968454162257	0.4588366137858987	-0.2594731131721403	0.4277417020128298	0.009293455895270737	0.3924280023025548	-1.993434093876793	0.5944810502000398	-0.1320799738281304	0.2317134354811669	0.1529119308374595	0.07713323264815521	2.611916844741445	-0.3653412991671854	0.1190636183488345	0.2271735868893367	0.1184333240010808	0.1366734081003751	-0.1031265133500028	-0.1402090415488546	0	0	0	0	1	1	0.02	0.02	0.02	0.2649331483797955	0.5619121661248444	0.2047799039536913	0.02	0.02	0.02	0.02	0.02	0.02	0.02000000474965411	0.02	0.02	0.02	0.9999999186752809	0.02	0.02	0.02	0.02	0.0808036377983764	0.02000023038143889	0.2866562561584247	0.188270095008285	0.5718732058743434	0.924451539625984	0.9999999959825505	0.02000006976139799	0.02000010394875745	0.02000036441892408	0.02000110134544896	0.3270180354450147	0.02000005279084296	0.1050929301798841	-1.57918040836496	-1.955551414931553	5.226782367617041	-0.1470718524052238	-3.101369192263693	-1.480565358194214	61.9774658119935	17.48140756653825	-23.08965139215242	0.260275997652745	0.4615205473258902	-0.1286392454513089	-1.170460155526823	-1.48278752438181	1.408078634435645	0.6886488852456147	-0.2444123000147131	-0.7563561260704088
0.08799999999999999	0.950999094393628	1	0.02	0.02	0.02	0.1765840064980913	0.4883274008575625	0.2630391555667654	0.02	0.02	0.02	0.02	0.02	0.02	0.02000001060907619	0.02	0.02	0.02	0.9999998478419576	0.4023298331033874	0.02510172612933513	0.02	0.02	0.09825451118288248	0.02000039844084498	0.248311258741906	0.1921567402807929	0.4722793393431639	0.7728811755666045	0.9999999817541408	0.02000012011968116	0.02000017401456941	0.02000053868037356	0.02000148251785758	0.2778737626323779	0.02000008766648156	0.08038236205451563	-0.05598503483831166	-0.6581357390020451	-0.2959851235721267	-0.4624719320472226	0	0	0.3083478303240202	0.08669807193599326	0.004868109463769835	0.03369868186610984	-0.006159505000681085	-0.06808557531764467	1.351879294812639	0.4517992912924814	-0.2586244084448068	0.4211544269729616	0.0100764162708885	0.3905336029995989	-1.992243133314211	0.5965406225824087	-0.1316232529666613	0.2250644081879053	0.1530453312623812	0.0559972632843276	2.611182742664003	-0.3687083886498715	0.1195308222148983	0.2400352522590782	0.1186985586990294	0.1283994776025917	-0.1034017071549523	-0.1350082184932903	0	0	0	0	1	1	0.02	0.02	0.02	0.2742859166402691	0.5668310546047746	0.2016103966055222	0.02	0.02	0.02	0.02	0.02	0.02	0.02000001948846106	0.02	0.02	0.02	0.9999998303187312	0.02	0.02	0.02	0.02	0.07863635148286437	0.02000046146046242	0.2905903892074842	0.1867360977442483	0.5759524892034603	0.9296486222737346	0.9999999823263023	0.02000014690762872	0.02000021378507294	0.02000072846131576	0.02000221486291535	0.3277561814350444	0.02000011382700164	0.1080508298538576	-1.586008932957363	-1.837398958817887	5.229899970459032	-0.1065959427073628	-3.034332201419786	-1.114250422144814	62.68144251515738	17.84434324616068	-23.24417592095851	0.266782430131618	0.4698460657910825	-0.1445103734815673	-1.201492163117638	-1.51924191488092	1.444220508353737	0.7068326453300053	-0.2597905381541116	-0.7536433452748926
0.09000000000000001	0.9544543031988368	1	0.02	0.02	0.02	0.1863877799188414	0.4944014886042398	0.2575709737080265	0.02	0.02	0.02	0.02	0.02	0.02	0.02000001048961873	0.02	0.02	0.02	0.9999998508704981	0.3722855705244707	0.02445830456903852	0.02	0.02	0.09602887459695199	0.02000038632767394	0.2522226218107018	0.1916544888150541	0.4802559392085136	0.7840512577622144	0.999999982449487	0.02000011683202396	0.02000016951372278	0.02000053135728778	0.02000148124891883	0.2822389471143029	0.02000008570831577	0.08351821269360465	-0.0572986208656739	-0.6554438730182993	-0.2969023952582117	-0.4546952425008242	0	0	0.3085225052943745	0.08798714973137492	0.004934433615611523	0.03263439910146969	-0.006295861779764887	-0.06827168581213935	1.352774821849273	0.4435178513859132	-0.2577877042703501	0.4157537402100447	0.01085557993753833	0.3886235257900563	-1.99104768696125	0.598966809155269	-0.1311795055472028	0.2187311780474015	0.1531348335720627	0.0332320118761557	2.610442228854175	-0.3717490170048855	0.120023771358507	0.252914944827804	0.118946272376903	0.119151337849023	-0.103666644224596	-0.1299543764431662	0	0	0	0	1	1	0.02	0.02	0.02	0.2801002964182837	0.5700035556387836	0.2005288141361058	0.02	0.02	0.02	0.02	0.02	0.02	0.02000000477873972	0.02	0.02	0.02	0.9999999214978171	0.02	0.02	0.02	0.02	0.07718423091396728	0.02000022314796501	0.2932194628800639	0.187252813439558	0.5774019032573191	0.9316661195770661	0.999999996272619	0.02000006766968112	0.02000010050395813	0.02000035620894706	0.02000110209160929	0.3283404444660427	0.02000005120503556	0.1082564846910419	-1.596045455008619	-1.715798692506278	5.231378601719571	-0.05881790075879637	-2.944687637553818	-0.7302897955801834	63.38775926804876	18.21675041494414	-23.37728359066377	0.2726828500049115	0.4782912243892952	-0.1598317191698787	-1.233533857013444	-1.555539147372839	1.478633135643855	0.7284199363591128	-0.275968251712965	-0.7485631757377169
0.09200000000000001	0.957666247144929	1	0.02	0.02	0.02	0.1956725221061712	0.500243149365642	0.2524691507112229	0.02	0.02	0.02	0.02	0.02	0.02	0.02000001039341359	0.02	0.02	0.02	0.9999998538750752	0.3440437817230856	0.02389535534758711	0.02	0.02	0.09385474918882847	0.02000037505960423	0.2559903921759805	0.1913110020060775	0.4877157001804882	0.7945706073699789	0.9999999831114589	0.02000011375687281	0.02000016521797034	0.02000052418667281	0.02000148050818606	0.2862891677384487	0.02000008381183803	0.0862958442620152	-0.05860679893477138	-0.6527349210592786	-0.2978034803998126	-0.4462823709497996	0	0	0.3086998198147245	0.0893375618486956	0.00499868484242387	0.03162677897818401	-0.006432592434642324	-0.06845882544146019	1.353652517152266	0.4339629149718398	-0.2569605541105366	0.4116118863698476	0.01163086771575496	0.3866493468828147	-1.989847022001644	0.6017590924266201	-0.130748154584154	0.2126582930755246	0.1531771625931319	0.008821893938463313	2.609695979898975	-0.3744397381943987	0.1205424786044972	0.2657895831612574	0.1191745112396105	0.1089240753399203	-0.1039216307311068	-0.1250596193166132	0	0	0	0	1	1	0.02	0.02	0.02	0.2856326966576763	0.5732674678898191	0.1996116210182899	0.02	0.02	0.02	0.02	0.02	0.02	0.02000001961377591	0.02	0.02	0.02	0.9999998356982981	0.02	0.02	0.02	0.02	0.07527682417339422	0.0200004504717518	0.2955484068642812	0.1890589923187702	0.5791306429992936	0.9339164811068175	0.9999999827734125	0.02000014366104518	0.02000020799601209	0.0200007162036558	0.02000222059946663	0.3296421991957837	0.02000011087696693	0.1082540048386351	-1.609285815586465	-1.590765821049481	5.235666796920318	-0.0042340803290656	-2.83293057556485	-0.3305084275868281	64.09547276850179	18.60045881827534	-23.4940255322162	0.2785348281785374	0.4883866872462252	-0.1711112603946023	-1.264473262628823	-1.591162897084758	1.506930344931459	0.7496277762144667	-0.2915527593405206	-0.7445003051800948
0.09400000000000001	0.9606522024274979	1	0.02	0.02	0.02	0.2044584002575392	0.5057993940959854	0.2476556098507343	0.02	0.02	0.02	0.02	0.02	0.02	0.02000001031349351	0.02	0.02	0.02	0.9999998567269353	0.3175171999444867	0.02340281352005083	0.02	0.02	0.09167728149469773	0.02000036501794893	0.2595397926417699	0.1912404060990994	0.4945983446232005	0.8043282149119614	0.9999999837303615	0.02000011102607134	0.0200001613677369	0.02000051767229038	0.02000147993452184	0.2899332022689696	0.02000008211242327	0.08878350944632896	-0.05990957775771815	-0.6500517724622353	-0.2986870888455526	-0.4372156887525495	0	0	0.308879896159356	0.09074889731804546	0.005060982491067879	0.03068178538830917	-0.006569695197970608	-0.06864313326637669	1.354509806894241	0.4231081597567923	-0.256140373789774	0.4087941814203924	0.01240210003127279	0.3845591206734813	-1.988640407249396	0.6049163759187624	-0.1303287389682987	0.2067853710639904	0.1531690182095097	-0.01724241004805416	2.608944717921466	-0.3767584824399039	0.1210869115282621	0.2786370111563711	0.1193813144482772	0.09771556169003376	-0.1041669964123556	-0.120335406034385	0	0	0	0	1	1	0.02	0.02	0.02	0.2905381054253324	0.5745145951179393	0.1972359310311458	0.02	0.02	0.02	0.02	0.02	0.02	0.02000000487345694	0.02	0.02	0.02	0.9999999240343163	0.02	0.02	0.02	0.02	0.07301890984018404	0.02000021799381781	0.2963024548003881	0.1918384836095461	0.577813726407539	0.9313955974808751	0.9999999964350537	0.02000006647651574	0.0200000980276781	0.02000034975261911	0.02000110360326557	0.3271660091336527	0.020000050142247	0.1089856956993888	-1.625614874721029	-1.461427003753545	5.244473740469814	0.05663860825416799	-2.699706691442614	0.08321349568944114	64.8041951646083	18.99597709667895	-23.59698544086442	0.2833808515092295	0.5014419383860664	-0.1765458825921205	-1.29303339407807	-1.625633816039505	1.527439704678591	0.7657622477808057	-0.3047946474486608	-0.7441528765995766
0.09600000000000002	0.963427848527652	1	0.02	0.02	0.02	0.2128183225907349	0.5110173919682153	0.2429943820852636	0.02	0.02	0.02	0.02	0.02	0.02	0.02000001026036772	0.02	0.02	0.02	0.9999998595452108	0.2926316191144654	0.02297217334059571	0.02	0.02	0.089485635697424	0.02000035558667445	0.2628461854365394	0.1913813605295985	0.5008505397315267	0.8132089687319435	0.9999999843129782	0.02000010853318122	0.02000015773243467	0.02000051101185571	0.02000147937233688	0.2929980395938084	0.02000008055087839	0.09110512748933966	-0.06120705166389594	-0.647437059051065	-0.2995518961901587	-0.4274785957445975	0	0	0.3090628556868456	0.09222065434977746	0.005121457461577609	0.02980499366587918	-0.006707160378078324	-0.06882055086211818	1.355344067712822	0.4109303904688971	-0.2553244560094904	0.4073582630909883	0.01316899010439524	0.3822976571449493	-1.987427114158048	0.6084371612107171	-0.1299209229532309	0.2010475402566353	0.153107088230764	-0.04496356386478408	2.608189207647297	-0.378684768906119	0.1216569944115748	0.2914361189404192	0.1195647197092684	0.08552647698572266	-0.1044030932603058	-0.1157925278389791	0	0	0	0	1	1	0.02	0.02	0.02	0.2961208777518419	0.575746515579219	0.1939227258240306	0.02	0.02	0.02	0.02	0.02	0.02	0.02000001987364767	0.02	0.02	0.02	0.9999998404524839	0.02	0.02	0.02	0.02	0.07081524711496884	0.02000043994948168	0.2974536876384613	0.1933415505060601	0.5768046575185871	0.9288070911099534	0.9999999829853161	0.02000014192612563	0.02000020366226619	0.02000070088730004	0.0200022196308754	0.3237742831945721	0.02000010963775803	0.1104420989802778	-1.644672196634024	-1.327140228400835	5.247471259976386	0.1232510827196105	-2.54595436385197	0.5089172538781338	65.51187577909781	19.39809395964735	-23.6774963523466	0.2875620460904337	0.512057183218023	-0.1841669401644567	-1.320129282763777	-1.657823097340631	1.550616591911955	0.7799661646681192	-0.3164414355428848	-0.7422424998818488
0.09800000000000002	0.9660081249734856	1	0.02	0.02	0.02	0.2207164652145421	0.5158637833772935	0.2384796150243584	0.02	0.02	0.02	0.02	0.02	0.02	0.02000001022087759	0.02	0.02	0.02	0.9999998622174023	0.269317954342637	0.02259561843861269	0.02	0.02	0.08730707586493731	0.02000034715109616	0.2659611154520924	0.1915565131920176	0.5064321184650903	0.8211426789684815	0.9999999848556338	0.02000010632931586	0.02000015447847827	0.02000050486251363	0.02000147930201452	0.2953733565928161	0.02000007917312064	0.09326576435630617	-0.06249939961187067	-0.644932735894561	-0.3003965459459633	-0.4170556192570561	0	0	0.3092488186722521	0.09375225228986489	0.0051802513641113	0.02900153302401014	-0.006844969988432793	-0.06898684384024388	1.356152633035611	0.3974095966566923	-0.2545099865105921	0.4073533853898476	0.01393113780876089	0.3798068317465582	-1.986206417412539	0.6123197334086964	-0.1295245045827654	0.1953759331301668	0.1529880621394109	-0.07433719347310677	2.607430252979578	-0.3801999206784344	0.1222526104574605	0.3041669472093642	0.1197227689227197	0.07236033763976629	-0.1046302941678435	-0.1114410928162347	0	0	0	0	1	1	0.02	0.02	0.02	0.2989216337354062	0.5754040997114559	0.191943591365722	0.02	0.02	0.02	0.02	0.02	0.02	0.02000000503482387	0.02	0.02	0.02	0.9999999262993157	0.02	0.02	0.02	0.02	0.06896557946820951	0.02000021328289648	0.2987248749824919	0.1931431384312124	0.5730208201565387	0.9225680972174	0.9999999964869961	0.02000006583105565	0.02000009613684566	0.02000034181154893	0.02000110737663531	0.3178231312505049	0.02000004972016733	0.1106807483151922	-1.666202930169544	-1.187445740825137	5.236171284385859	0.1950427547736798	-2.372752664853131	0.9446083811720353	66.21650702008412	19.80232290477912	-23.72852266622836	0.2925122779532204	0.5153784079569553	-0.2011535172917358	-1.346831482133483	-1.685752559205817	1.584807310776372	0.7949926974885569	-0.3276911906403107	-0.7344222682201268
0.1	0.9684065918015466	1	0.02	0.02	0.02	0.2280523951111637	0.5203184168789432	0.234208038917485	0.02	0.02	0.02	0.02	0.02	0.02	0.02000001021133846	0.02	0.02	0.02	0.9999998648535438	0.2475150647619135	0.02226656489170332	0.02	0.02	0.08514252886998641	0.02000033930840129	0.2688974182429207	0.1917119682117848	0.5113081523616095	0.8280857382449738	0.9999999853594986	0.02000010436358081	0.02000015144843132	0.02000049844894959	0.02000147867277637	0.2970832164159399	0.02000007792804068	0.09517156831181055	-0.06378688347474298	-0.6425796636997939	-0.3012196518824276	-0.405932509499116	0	0	0.3094379041592396	0.09534304296601046	0.005237515578675428	0.02827603180382844	-0.006983097414651801	-0.06913762411906541	1.356932799490618	0.3825289960133598	-0.2536940614287717	0.4088197475852578	0.0146880240876809	0.3770259191484606	-1.984977595198971	0.6165623493206706	-0.1291394232302723	0.1896982184919037	0.1528086454909224	-0.1053515145853568	2.606668693211537	-0.3812872724750644	0.1228736041734264	0.3168107777157171	0.1198535138808449	0.05822352654454582	-0.1048489915514796	-0.1072905143436619	0	0	0	0	1	1	0.02	0.02	0.02	0.3012845666897053	0.5752501711655429	0.1907466334189297	0.02	0.02	0.02	0.02	0.02	0.02	0.02000002026382664	0.02	0.02	0.02	0.9999998447776263	0.02	0.02	0.02	0.02	0.06685991946962223	0.02000043236526708	0.2998456453827777	0.1932807183978585	0.5695890045682103	0.9167060083155782	0.9999999829739082	0.0200001412485072	0.02000020066170706	0.02000068445005952	0.02000221073556451	0.3131308742659547	0.02000010896053244	0.1102928167188769	-1.690158895469469	-1.042928477749235	5.22159956682209	0.2714300565564634	-2.181453015055211	1.388255200691875	66.91745049786213	20.21347729915745	-23.76075714773151	0.2971953385079646	0.517558325526457	-0.2187750291199193	-1.372665985242826	-1.711418313485617	1.618861948964182	0.8091515502226618	-0.3381622384048776	-0.728429328561667
0.102	0.9706361694425091	1	0.02	0.02	0.02	0.2346688159899402	0.5243613428379724	0.2303493579739421	0.02	0.02	0.02	0.02	0.02	0.02	0.0200000102127602	0.02	0.02	0.02	0.9999998673513956	0.2271646630338635	0.02197897075510178	0.02	0.02	0.08301507594455249	0.02000033240404266	0.2716109042841641	0.1919747576222862	0.5154537240544237	0.8340223483363896	0.9999999858261228	0.02000010265310167	0.02000014877104072	0.02000049261368729	0.02000147784370693	0.2982435347726032	0.02000007682803836	0.09662370744081403	-0.06506984537491707	-0.6404171901703301	-0.302019800572107	-0.3940963287931903	0	0	0.3096302298365045	0.09699232048943884	0.00529341019528409	0.02763256673601851	-0.007121507132512033	-0.06926837206052994	1.357681833386387	0.366275052539813	-0.2528737061210551	0.4117878694764928	0.015439006158989	0.373891957225501	-1.983739929050286	0.621163424518835	-0.1287657658750253	0.1839391805273893	0.1525655751409478	-0.1379869767435824	2.605905398785792	-0.3819323570566062	0.1235197839356746	0.3293502042920922	0.1199550220366177	0.04312532477864461	-0.1050595959521032	-0.1033495026566719	0	0	0	0	1	1	0.02	0.02	0.02	0.299388303878502	0.5734947138341627	0.1926526221903062	0.02	0.02	0.02	0.02	0.02	0.02	0.02000000526384743	0.02	0.02	0.02	0.9999999283458225	0.02	0.02	0.02	0.02	0.06559466831379308	0.02000021160954247	0.2998069745463646	0.1956582447008686	0.5635749993974148	0.9079171946488579	0.9999999964207557	0.02000006589911052	0.02000009527137715	0.02000033605387828	0.0200011042734495	0.3082260025394552	0.02000004944528166	0.1065636380828818	-1.716350404308592	-0.8949768222251298	5.215750932090596	0.3518185379328557	-1.97353554777371	1.837808372896253	67.61339082606034	20.63694710454024	-23.78564745557846	0.3012282554103161	0.5244547941573393	-0.2276001983739483	-1.395991862346468	-1.735941904257918	1.64068945773329	0.8219791844386403	-0.347360061828986	-0.7317928554722928
0.104	0.972708585551717	1	0.02	0.02	0.02	0.2404859710363415	0.5279623881586294	0.2269752708262774	0.02	0.02	0.02	0.02	0.02	0.02	0.02000001024783689	0.02	0.02	0.02	0.9999998698093713	0.2082123773213499	0.02172775957578556	0.02	0.02	0.0810188213443	0.0200003264093271	0.2740909164284477	0.1924550062906983	0.5188366220262765	0.838914296687895	0.9999999862508739	0.02000010121564583	0.02000014639535655	0.02000048711424877	0.02000147787489629	0.298882828572206	0.02000007585428715	0.09751905198587052	-0.06634870429840321	-0.6384827346510725	-0.3027955540914705	-0.381535539003672	0	0	0.309825911930064	0.0986993297888954	0.005348102868772735	0.0270746152516084	-0.007260154463657385	-0.06937445804772477	1.358396977208175	0.3486374759680277	-0.252045895037511	0.4162780073722873	0.01618331337334546	0.3703401357661108	-1.982492703365544	0.6261217213348071	-0.1284037723488424	0.1780213299163889	0.15225563507572	-0.1722159223353323	2.605141266750957	-0.3821230704179195	0.1241909246665313	0.3417691910277126	0.120025382328148	0.02707794417207818	-0.105262534622817	-0.09962605845725646	0	0	0	0	1	1	0.02	0.02	0.02	0.2980134980231542	0.5716866142963689	0.1940045033181812	0.02	0.02	0.02	0.02	0.02	0.02	0.02000002079384875	0.02	0.02	0.02	0.99999984864592	0.02	0.02	0.02	0.02	0.06507702804097588	0.02000043280521207	0.3001084517250506	0.1983591136143396	0.557737848705653	0.8990034942293436	0.999999982723289	0.02000014210422927	0.0200002000329016	0.02000067804004748	0.02000222255347095	0.3032970829056549	0.02000010873814964	0.1031269263372653	-1.74435694773825	-0.7467402907952511	5.214904242333965	0.4355830921709889	-1.750727823827263	2.291213496108546	68.29935750162434	21.0706048128613	-23.79990243904954	0.3050014125492974	0.5331663992054696	-0.2308654551773917	-1.417081900834046	-1.7588364755562	1.653959912691449	0.8337248647367649	-0.3553371132487491	-0.7379373360425299
0.106	0.9746350145873646	1	0.02	0.02	0.02	0.2456026381496471	0.5310740185639589	0.2239148824754039	0.02	0.02	0.02	0.02	0.02	0.02	0.02000001029092124	0.02	0.02	0.02	0.9999998721362351	0.1906049324321534	0.02150827773742612	0.02	0.02	0.07921678028723832	0.0200003211497237	0.2763275846874514	0.19316986741811	0.5214163729003606	0.8426617423810266	0.9999999866413882	0.02000009998876021	0.02000014431119676	0.02000048208248319	0.02000147761002366	0.2988511509014135	0.02000007501669227	0.0979657056898911	-0.06762395177611136	-0.6368113825270291	-0.3035454529206628	-0.3682400903386477	0	0	0.3100250651127061	0.1004632734127525	0.005401767569987439	0.0266050117538716	-0.007398985378783371	-0.06945116277310071	1.359075456086083	0.3296091974005858	-0.2512075728537882	0.4222996304307685	0.01692004399312536	0.3663042195000615	-1.981235204499574	0.6314365404639523	-0.1280538391536077	0.1718655518974392	0.1518756729919813	-0.2080022681949963	2.604377215881378	-0.3818498032396135	0.1248867706272671	0.3540531163001205	0.1200627110781445	0.01009656054822147	-0.105458250104793	-0.0961274688097767	0	0	0	0	1	1	0.02	0.02	0.02	0.2962927035415958	0.5677782583980542	0.1931364909247242	0.02	0.02	0.02	0.02	0.02	0.02	0.02000000555946065	0.02	0.02	0.02	0.9999999301591096	0.02	0.02	0.02	0.02	0.06483025198146981	0.02000021116587207	0.2992408970721166	0.2013783293336147	0.5490451905883742	0.8853140646476253	0.9999999962420968	0.02000006657163301	0.02000009505281856	0.02000033110548239	0.02000110192822592	0.293810959913977	0.02000004972404302	0.1001710901355594	-1.773774299344574	-0.6003733564245607	5.212173697928825	0.5220834387852198	-1.514872517979081	2.746409925772301	68.97097336506444	21.51060449634398	-23.79748503549891	0.3077258795977329	0.5407465355061635	-0.2337445761567754	-1.437249488410357	-1.779139136436263	1.665405807837707	0.8436558641551011	-0.361998682183259	-0.7391853446785844
0.108	0.9764255992013678	1	0.02	0.02	0.02	0.2500995884961735	0.5336675636870314	0.2210379872799578	0.02	0.02	0.02	0.02	0.02	0.02	0.02000001037093473	0.02	0.02	0.02	0.9999998744179901	0.1742899686257396	0.02131662284031791	0.02	0.02	0.07751173490758109	0.02000031646769814	0.2782765788300992	0.1940725503947807	0.5231608362071704	0.8451780357105191	0.9999999869876457	0.02000009904585718	0.02000014249003091	0.0200004769547152	0.02000147710977459	0.2979986248351921	0.02000007437616454	0.09805828926312687	-0.06889614686910622	-0.635435487758037	-0.3042680189948709	-0.3542015088753968	0	0	0.3102278024246566	0.1022833174333434	0.005454583264097718	0.02622590714585422	-0.007537936335379306	-0.06949369670379472	1.359714484201056	0.3091863236805667	-0.2503556764640829	0.4298509487677165	0.01764816272227384	0.3617169936576246	-1.979966719521094	0.6371079132279611	-0.127716522132919	0.1653917808611306	0.1514226174091452	-0.2453012081351843	2.60361418158811	-0.3811055488541864	0.1256070382759694	0.3661888047260257	0.1200651579495063	-0.007800654019067259	-0.1056471987976263	-0.09286030483878789	0	0	0	0	1	1	0.02	0.02	0.02	0.2950893275502896	0.5641111938125193	0.192102244740597	0.02	0.02	0.02	0.02	0.02	0.02	0.0200000214584838	0.02	0.02	0.02	0.999999852024298	0.02	0.02	0.02	0.02	0.0632909075659734	0.02000043133320619	0.2980973989178923	0.2037380744233726	0.5406386618179194	0.8715907883989529	0.9999999822530548	0.02000014409880517	0.02000019998415658	0.02000066647285509	0.02000221833590089	0.284022922410722	0.02000011014985395	0.09756767666937367	-1.804215799032882	-0.4524563599199142	5.203937167203836	0.6106385047997995	-1.268033449776975	3.201344922688525	69.62979947677388	21.95430154619984	-23.77615499603787	0.3099082231748753	0.5455340445447963	-0.238994082047248	-1.455537472969585	-1.795951771109072	1.679194079331081	0.8515092148245713	-0.3670889092051394	-0.7385050242112572
0.11	0.9780900034300178	1	0.02	0.02	0.02	0.2539575626414598	0.5357267906318312	0.2183563568652763	0.02	0.02	0.02	0.02	0.02	0.02	0.0200000104561853	0.02	0.02	0.02	0.9999998765755207	0.1592149916663557	0.02114922044717031	0.02	0.02	0.07582461425622246	0.02000031235636628	0.2799278126204953	0.1950944220868384	0.5240517902955076	0.8464256857357515	0.9999999873025189	0.0200000982767408	0.02000014090992406	0.0200004722429011	0.02000147701365732	0.2962831526274077	0.02000007385772053	0.09775597690978195	-0.07016591026689954	-0.6343842868199401	-0.3049617589526996	-0.3394129790863463	0	0	0.3104342352065304	0.1041585967530778	0.005506732502002771	0.02593873292991789	-0.00767693415839844	-0.06949721870870235	1.360311271055619	0.2873680597446924	-0.249487157962047	0.4389185165023156	0.01836649927870548	0.3565107338781536	-1.97868653453374	0.6431367917808353	-0.1273925375766902	0.1585197073926433	0.1508934954228335	-0.2840589477193332	2.602853110620304	-0.3798859839087208	0.1263514191799838	0.3781645415545527	0.120030911972176	-0.02659250228433259	-0.105829849527269	-0.08983042186038365	0	0	0	0	1	1	0.02	0.02	0.02	0.2913988968602609	0.5586669765816674	0.1918990217261679	0.02	0.02	0.02	0.02	0.02	0.02	0.02000000592363016	0.02	0.02	0.02	0.9999999317397451	0.02	0.02	0.02	0.02	0.06224415959751729	0.02000021087193293	0.2965028891854297	0.2058842507238837	0.5297215992689684	0.854406939938863	0.9999999959490583	0.0200000678446521	0.02000009529723459	0.02000032571642021	0.02000110488663476	0.2721313500944763	0.02000005065009886	0.09304693697172656	-1.835299723303224	-0.3000317028407869	5.189110548406501	0.7005491217778147	-1.012374514158969	3.653963240161489	70.27723625678256	22.40019936461546	-23.7359587241403	0.3127935634548449	0.5462972522615078	-0.2477288320102163	-1.470744176030457	-1.808897945209996	1.696968651932905	0.8571950320771273	-0.3705595347152008	-0.7402540814538654
0.112	0.9796369985445743	1	0.02	0.02	0.02	0.2571257923334184	0.5372306004795681	0.215913771551827	0.02	0.02	0.02	0.02	0.02	0.02	0.02000001058159617	0.02	0.02	0.02	0.999999878684969	0.1453265133060905	0.02100307758523689	0.02	0.02	0.0742764353863633	0.02000030888025775	0.2813146054384659	0.1962386013864327	0.5240699968207949	0.8463802700298475	0.9999999875700643	0.02000009780940911	0.02000013960938471	0.02000046755946697	0.02000147666743734	0.2937332287534242	0.020000073547191	0.09696897999136464	-0.0714339177254486	-0.633683522555978	-0.3056251675183924	-0.3238694181103922	0	0	0.3106444730415941	0.1060882203484474	0.005558399953124278	0.02574416924822089	-0.007815895952920759	-0.06945685424054693	1.360863027583723	0.2641566026994058	-0.2485990082563786	0.4494768951580786	0.01907374779075596	0.3506176896962654	-1.977393932672116	0.64952523530343	-0.1270827620830761	0.1511695066925241	0.1502854508909818	-0.3242124682109627	2.602094955638225	-0.3781895331383124	0.1271195829407336	0.3899700729820453	0.1199582076147285	-0.0462547379130934	-0.1060066821156665	-0.08704296127318879	0	0	0	0	1	1	0.02	0.02	0.02	0.2876864005601875	0.5533420209597215	0.1920803215210717	0.02	0.02	0.02	0.02	0.02	0.02	0.02000002225806446	0.02	0.02	0.02	0.9999998549799444	0.02	0.02	0.02	0.02	0.06244126048537249	0.02000043306067839	0.2953777301984853	0.2083783214655747	0.5190579308377008	0.8374010964720876	0.9999999815447105	0.02000014728777108	0.02000020120312281	0.02000065749390914	0.02000221422530181	0.2611540753258699	0.02000011236977297	0.08813071238811364	-1.866563338792415	-0.1475759949597573	5.173225526138055	0.791073581075015	-0.7502503041992409	4.102217151543107	70.90810567240635	22.85031213937717	-23.68201121335856	0.3151084813576464	0.5463362844238082	-0.255531294548737	-1.484108757914452	-1.818930247611544	1.712710424709291	0.8613357722171143	-0.3728211304395082	-0.7433985448137395
0.114	0.9810749416709719	1	0.02	0.02	0.02	0.2595583856471341	0.5381637158274204	0.21376744865401	0.02	0.02	0.02	0.02	0.02	0.02	0.02000001070944116	0.02	0.02	0.02	0.9999998806772298	0.1325702446683184	0.02087545452653763	0.02	0.02	0.07302333501295367	0.02000030597213086	0.2824738597750874	0.197555123054492	0.5232062757479393	0.8450296810848188	0.9999999878088339	0.02000009748789131	0.02000013852362189	0.02000046335428637	0.02000147661927821	0.2903753759287313	0.02000007333090778	0.09556561630448451	-0.07270089266576861	-0.6333550827281398	-0.3062567310359904	-0.3075675334666884	0	0	0.3108586237102105	0.1080712769361806	0.005609770871928788	0.02564211866151341	-0.00795472905760672	-0.06936771318259827	1.361366971974174	0.2395569941074444	-0.2476882813573703	0.4614883998584439	0.0197684673049456	0.3439705792413025	-1.976088191685417	0.6562765879100583	-0.1267882307384421	0.1432625903116233	0.1495957631085594	-0.3656893346138115	2.601340669658911	-0.3760174198518517	0.1279111800962684	0.4015965873455453	0.1198453309010052	-0.06676005133853805	-0.1061781859572373	-0.08450235460984189	0	0	0	0	1	1	0.02	0.02	0.02	0.2815133314632673	0.5463619748383214	0.1933839215391704	0.02	0.02	0.02	0.02	0.02	0.02	0.02000000635767816	0.02	0.02	0.02	0.9999999331034852	0.02	0.02	0.02	0.02	0.06402754046351146	0.02000021329194909	0.2939562235652257	0.2116869337961068	0.5061186257493925	0.8172403739422129	0.9999999955302609	0.02000006985149945	0.02000009637791642	0.02000032232373453	0.02000110797527426	0.2480960906006173	0.02000005196408307	0.08044661355334019	-1.897484350223426	2.847762005648797e-05	5.161209500946273	0.8814527787963229	-0.4840963891998983	4.544056829050442	71.51673312965326	23.30631704018012	-23.61887043025052	0.3160763942895895	0.54867344673367	-0.2585670830744018	-1.496285421871219	-1.826976064625235	1.721069197677609	0.864877728413748	-0.3744298781371346	-0.7461351636941856
0.116	0.9824114174168632	1	0.02	0.02	0.02	0.2612457255835982	0.5385164627446855	0.2119128287313635	0.02	0.02	0.02	0.02	0.02	0.02	0.02000001088115133	0.02	0.02	0.02	0.9999998826175607	0.1208901255060149	0.02076405983431523	0.02	0.02	0.07205006070797575	0.02000030382413933	0.2833983196183032	0.19903591111496	0.52144766674828	0.8423492247390729	0.9999999879962187	0.02000009751489585	0.02000013776105198	0.02000045924963798	0.02000147693315686	0.286153895515776	0.02000007334547573	0.09349326891941771	-0.07396759816288041	-0.6334166551254892	-0.3068549310904953	-0.2905058663663921	0	0	0.3110767931544945	0.1101068410585872	0.005661029523211779	0.0256316846389659	-0.008093331028769602	-0.06922490737487522	1.361820335211255	0.2135769408678047	-0.2467521190453803	0.4749029113487447	0.02044908315556604	0.336503089914221	-1.974768581215916	0.6633956516941589	-0.1265101339860137	0.1347223702422121	0.1488218657803286	-0.4084075417580713	2.600591200421631	-0.3733737072263155	0.1287258449816501	0.41303668392216	0.1196906255420524	-0.08807806525373457	-0.106344858603616	-0.08221232909387081	0	0	0	0	1	1	0.02	0.02	0.02	0.275884100608368	0.539595331617586	0.1941722232643749	0.02	0.02	0.02	0.02	0.02	0.02	0.02000002320086812	0.02	0.02	0.02	0.9999998574962691	0.02	0.02	0.02	0.02	0.06486854588618962	0.02000043915116965	0.2923117153208067	0.2145163493539987	0.4933621921295068	0.7969661392461473	0.9999999805694567	0.02000015210403831	0.02000020409412999	0.02000065065832857	0.02000221980016195	0.2345882690160072	0.02000011555329682	0.07324247455684266	-1.927565654456704	0.1438440233906519	5.149095392827945	0.9708900808119176	-0.2164966606162498	4.977437790652222	72.10223286299282	23.76508150877301	-23.54379891007439	0.3167638952081576	0.5506294500809212	-0.2603672688468153	-1.50662077327386	-1.832523726375239	1.726536853410441	0.8672923921541269	-0.3754739510241457	-0.7487289996182894
0.118	0.9836536520256265	1	0.02	0.02	0.02	0.2621944570774703	0.5382762917326789	0.2103237752319102	0.02	0.02	0.02	0.02	0.02	0.02	0.02000001105209178	0.02	0.02	0.02	0.9999998844479625	0.1102291881991835	0.02066679695885788	0.02	0.02	0.07129136057860244	0.020000302083779	0.2840348921207616	0.2007102721076351	0.5187873254417064	0.8383144763168288	0.9999999881571601	0.02000009765550697	0.02000013716776164	0.02000045551707193	0.02000147713279682	0.280990316378196	0.0200000734383294	0.09066012845944703	-0.07523482818099149	-0.6338814113877631	-0.3074182482040354	-0.2726848140748835	0	0	0.3112990854575319	0.1121939798246197	0.005712357565894131	0.02571115661878679	-0.008231589663723164	-0.0690235676227076	1.362220366162173	0.186226595972442	-0.2457877758664051	0.4896577773878864	0.02111388947601567	0.3281503835771979	-1.973434359691684	0.6708888554427044	-0.1262498127483928	0.125475031982266	0.1479613662831363	-0.4522754157897456	2.599847484670474	-0.3702653295750361	0.1295631985018046	0.4242843284977653	0.11949249906238	-0.110175345502405	-0.1065072043631222	-0.08017591497491604	0	0	0	0	1	1	0.02	0.02	0.02	0.2681991582093207	0.5311095536171025	0.1955749689861337	0.02	0.02	0.02	0.02	0.02	0.02	0.02000000685718377	0.02	0.02	0.02	0.9999999342599477	0.02	0.02	0.02	0.02	0.06601664453873381	0.02000021671587129	0.2892333882101405	0.218929313431789	0.4784894885023144	0.7734912915615041	0.9999999949682047	0.02000007264397554	0.02000009811955988	0.02000031923260293	0.02000111177444942	0.2183286049331187	0.02000005385261736	0.06263612694065085	-1.956328496993572	0.2857381893957687	5.132690986958923	1.05857517220305	0.04990853168228752	5.400316497154311	72.66445787128562	24.22317864129521	-23.45400952470703	0.3176597378268754	0.548965221009648	-0.26450841856657	-1.514705083392159	-1.83445538072334	1.733881930448056	0.8680510722829717	-0.3760037174490015	-0.7520440159307907
0.12	0.984808203289634	1	0.02	0.02	0.02	0.2623863462031633	0.5374327401340283	0.2090211853018766	0.02	0.02	0.02	0.02	0.02	0.02	0.02000001126935683	0.02	0.02	0.02	0.9999998862230155	0.1005289539102441	0.0205819139272557	0.02	0.02	0.07076394156114169	0.02000030112677648	0.2843500563533685	0.2026623576597575	0.5152214675325894	0.8329115148837927	0.9999999882611011	0.02000009819794598	0.02000013692544856	0.02000045204081398	0.0200014794483683	0.2748525833769108	0.02000007380229996	0.08695017929791135	-0.07650339828487916	-0.6347577169545615	-0.3079451655563925	-0.2541066358800874	0	0	0.3115256028346037	0.1143317600709459	0.005763932415452892	0.02587800023641235	-0.008369383053031115	-0.06875886012659399	1.36256433626061	0.1575183106440382	-0.2447926442354571	0.5056777855180894	0.02176105258531883	0.318849602531429	-1.972084770929786	0.6787644200847084	-0.1260087522094997	0.1154503101841334	0.1470120650568718	-0.4971915622849775	2.59911044239205	-0.3667021139882089	0.1304228508197805	0.4353347998737671	0.1192494288949298	-0.1330154255119346	-0.1066657329140364	-0.07839545415808705	0	0	0	0	1	1	0.02	0.02	0.02	0.26068689930283	0.5228653674733474	0.1971881530583123	0.02	0.02	0.02	0.02	0.02	0.02	0.02000002426838742	0.02	0.02	0.02	0.9999998595922108	0.02	0.02	0.02	0.02	0.06739204286762801	0.02000044794092469	0.2861718788701633	0.2238108912632515	0.4638736634975145	0.7500845440200691	0.9999999792797852	0.02000015867954352	0.02000020840529289	0.02000064720809052	0.0200022533433397	0.2023531479141044	0.02000011998582021	0.05206271746239062	-1.983198985984265	0.4247438442432361	5.1157213275703	1.143671213131391	0.3123826523914597	5.810663452958023	73.20137918500369	24.68115209886735	-23.35365319299549	0.3180596917946312	0.5455786657300717	-0.2681083814022269	-1.520067030813742	-1.833028562344449	1.739560767940823	0.8665158704471142	-0.3758128884751163	-0.7569781636842156
0.122	0.9858813189245801	1	0.02	0.02	0.02	0.2617854985082846	0.5359767314896374	0.2080587149935866	0.02	0.02	0.02	0.02	0.02	0.02	0.02000001148283596	0.02	0.02	0.02	0.9999998878947398	0.09173039585069087	0.0205078083566529	0.02	0.02	0.07051075250853833	0.02000030056760719	0.284364304068235	0.2049240155665388	0.5107454210482578	0.826142059907729	0.9999999883405168	0.02000009883076363	0.02000013683275873	0.02000044906827977	0.02000148229994255	0.267808583108611	0.0200000742127022	0.08186032170135064	-0.07777413573642351	-0.6360488805545924	-0.3084341726941929	-0.2347754372769599	0	0	0.3117564456412357	0.1165192559574539	0.005815925592007459	0.02612885448691054	-0.008506579669018161	-0.06842600191124397	1.36284954358768	0.1274663517801461	-0.2437642794938877	0.5228752331667882	0.02238861552111882	0.3085403731039081	-1.970719040367962	0.6870325198746008	-0.1257885738378758	0.1045822621698171	0.1459719750410617	-0.5430448809226208	2.598380971019146	-0.3626967866330126	0.1313044039117523	0.4461846258989985	0.1189599683993155	-0.1565588507358812	-0.1068209579392433	-0.07687261045007246	0	0	0	0	1	1	0.02	0.02	0.02	0.2506858238714748	0.5128948565040869	0.2001788983843301	0.02	0.02	0.02	0.02	0.02	0.02	0.02000000742104449	0.02	0.02	0.02	0.9999999352040806	0.02	0.02	0.02	0.02	0.06967155912578492	0.02000022311308689	0.2829201289078603	0.2293113060988065	0.4471051934212305	0.7239039857317733	0.9999999942376427	0.02000007639124526	0.02000010088033834	0.02000032011293103	0.0200011286193478	0.1859976904222203	0.02000005602834532	0.0323249258968366	-2.007578817254611	0.5593011625815243	5.102360751050001	1.225335055123072	0.5681604579221687	6.206459798430719	73.71038968132852	25.13969560324488	-23.24727318469478	0.3185678727380938	0.5405676684378049	-0.2678396428172373	-1.522762682897268	-1.82889325774928	1.739432619347472	0.8616926837960929	-0.3755748830222243	-0.7643413878526429
0.124	0.9868786682936447	1	0.02	0.02	0.02	0.2603698050193372	0.5338868449303211	0.2074506744971278	0.02	0.02	0.02	0.02	0.02	0.02	0.020000011745327	0.02	0.02	0.02	0.9999998895076765	0.08377400327460069	0.02044314211305916	0.02	0.02	0.07054338706537368	0.02000030115528802	0.2841001453410927	0.2074548137060552	0.5053411597030375	0.817998884568759	0.9999999883560021	0.02000009992263947	0.02000013718025754	0.02000044681561364	0.02000148619058652	0.2598983808183596	0.02000007483790322	0.07548865695016312	-0.07904786918744212	-0.6377529374874862	-0.3088837692007046	-0.214697139484057	0	0	0.311991712394538	0.1187555567665188	0.005868501068143413	0.02645953424670449	-0.008643038480100545	-0.06802027528976161	1.363073316442028	0.09608659441455425	-0.2427004247768327	0.5411500752180228	0.02299450344249854	0.2971653064004608	-1.969336371019911	0.6957054404797083	-0.1255910260750878	0.09281003635491654	0.1448393410359095	-0.5897146358579245	2.59765993963768	-0.3582649641507515	0.1322074540066843	0.4568315136402158	0.118622752787414	-0.1807632402829824	-0.1069733957798529	-0.0756083811596783	0	0	0	0	1	1	0.02	0.02	0.02	0.2410653172420499	0.5029065668255256	0.2028517399050883	0.02	0.02	0.02	0.02	0.02	0.02	0.02000002546307879	0.02	0.02	0.02	0.9999998612735789	0.02	0.02	0.02	0.02	0.07185319923226786	0.02000046478677159	0.2797683700623316	0.2341827368612646	0.4303409964688793	0.697610239099783	0.9999999776311257	0.02000016713592019	0.02000021511506867	0.02000065253893694	0.02000227532052965	0.169612200418214	0.02000012417126361	0.02001463664081022	-2.028927246680842	0.6884574682065634	5.090690961850043	1.302717237080783	0.8144361842090608	6.585724216507428	74.18868064573252	25.59628084257969	-23.13395743834267	0.3194720372546937	0.5328625360509857	-0.2655399209915742	-1.52309162297773	-1.821735003133801	1.735535894733886	0.854779383165933	-0.3755276226113117	-0.7734213270340436
0.126	0.9878056524939594	1	0.02	0.02	0.02	0.2581389838682492	0.5311311647894711	0.2071833762712302	0.02	0.02	0.02	0.02	0.02	0.02	0.02000001200058269	0.02	0.02	0.02	0.9999998910232962	0.07660036756037411	0.0203866916578383	0.02	0.02	0.07076428856960748	0.02000030211769698	0.2835755041195181	0.210094743178192	0.4989747980752458	0.8084686561780509	0.999999988348762	0.02000010106287958	0.02000013765057049	0.02000044513702148	0.02000149010764206	0.2513185211103666	0.02000007543378474	0.06915378872647812	-0.08032541793280598	-0.63986248180603	-0.3092924682746531	-0.1938794326103326	0	0	0.3122314998124445	0.1210397747970706	0.005921813630421796	0.02686503987831693	-0.008778609096330294	-0.06753704081055364	1.363233016176972	0.06339618351877881	-0.2415990354291853	0.5603901768505082	0.02357653016117911	0.284670494308662	-1.967935939078789	0.7047977334753607	-0.1254179732924834	0.08007862959862655	0.143612658818529	-0.6370706053117302	2.596948183237289	-0.3534251213653692	0.1331315938585084	0.4672742749403422	0.118236504882757	-0.2055833735179946	-0.107123564117134	-0.07460311064308794	0	0	0	0	1	1	0.02	0.02	0.02	0.2294592284880115	0.4908545770467644	0.2062518554176885	0.02	0.02	0.02	0.02	0.02	0.02	0.02000000804144383	0.02	0.02	0.02	0.9999999359186967	0.02	0.02	0.02	0.02	0.07300063852730163	0.02000023400739718	0.2763481894786315	0.2370482360916106	0.4109889061968818	0.6683633589548366	0.9999999933156559	0.02000008087176577	0.02000010490781941	0.02000032715806555	0.02000114452765443	0.1563369236109415	0.02000005729916705	0.02000126095236801	-2.046720259665173	0.8116625207855938	5.077678122453003	1.374972863309598	1.048405456711202	6.946501131711593	74.63364687999803	26.04767327339715	-23.01188126672793	0.3194969268195595	0.5246350158795936	-0.2637908029805197	-1.521313731899301	-1.811525298119693	1.731421753366777	0.8472414196618322	-0.3730481999586744	-0.7824113939872306
0.128	0.9886671722861252	1	0.02	0.02	0.02	0.2550824846522025	0.527682469802726	0.2072482181157293	0.02	0.02	0.02	0.02	0.02	0.02	0.02000001230624012	0.02	0.02	0.02	0.9999998924735162	0.07015100047430586	0.02033743574487291	0.02	0.02	0.0710723251049451	0.02000030478269109	0.2827981662623447	0.2127593190823289	0.4916216309442032	0.7975461722268742	0.9999999882689358	0.02000010268048898	0.02000013869484665	0.02000044528247177	0.02000149724711647	0.2422347605779541	0.02000007601791873	0.06347568359197554	-0.08160758091263912	-0.6423645415154655	-0.3096588002244047	-0.1723317218247664	0	0	0.3124759028664644	0.123371053150255	0.005976007262431475	0.02733957240057639	-0.008913131936306946	-0.06697174899326555	1.363326039433306	0.02941317409542636	-0.2404583029101191	0.5804716495806104	0.0241324055350491	0.2710060060704603	-1.966516889246922	0.7143263741396136	-0.1252713834443529	0.06633963460713371	0.1422906939388416	-0.6849732983786385	2.596246497038021	-0.3481985374618744	0.1340764148959097	0.4775127556262744	0.117800040709927	-0.2309712983259309	-0.107271980679745	-0.07385650576107741	0	0	0	0	1	1	0.02	0.02	0.02	0.2181010622573963	0.478831258553179	0.2094000667540258	0.02	0.02	0.02	0.02	0.02	0.02	0.02000002676309358	0.02	0.02	0.02	0.9999998624557855	0.02	0.02	0.02	0.02	0.07381110740909964	0.02000049338072504	0.2728899436108745	0.2401644163649989	0.3917975373752305	0.6391672315835896	0.9999999755644313	0.02000017689396144	0.02000022504629693	0.02000067775313528	0.0200023336269194	0.1428389858991999	0.02000012517900736	0.02000137088773182	-2.060416594126773	0.9292289497086708	5.061973414140101	1.441276103029973	1.267285673114091	7.28690251807796	75.04367759148084	26.49133313738434	-22.88093325212683	0.3182505281892207	0.5160696666504048	-0.263675537909686	-1.517433404791041	-1.79774902454281	1.728706523991735	0.8380591171488602	-0.3663026018573515	-0.7904249661997413
0.13	0.9894678963690497	1	0.02	0.02	0.02	0.2511277400639223	0.5235394111515778	0.2077691479222044	0.02	0.02	0.02	0.02	0.02	0.02	0.02000001260156073	0.02	0.02	0.02	0.9999998938325482	0.06436824837778539	0.02029444078356153	0.02	0.02	0.07144473953030189	0.02000030792150196	0.2817951143726311	0.2154433550506268	0.483287721590567	0.7852731880226047	0.9999999881675956	0.02000010432237457	0.02000013987155069	0.02000044628064526	0.02000150529203853	0.2327759976760102	0.02000007651437313	0.05839958182266527	-0.0828951254993241	-0.6452405172557608	-0.3099813158331236	-0.150065071577849	0	0	0.3127250148518255	0.1257485731360473	0.00603121357053444	0.02787655613059499	-0.009046438418751281	-0.06631995043036973	1.363349819525013	-0.005843854829732691	-0.2392766778106142	0.6012592996278857	0.02465974398961822	0.2561263912522129	-1.965078329699975	0.7243109314817739	-0.1251533140438141	0.05155197252898532	0.1408724999205139	-0.7332742685014283	2.59555563097339	-0.3426092096066469	0.135041509221194	0.487547778884328	0.1173122748048271	-0.2568764710730406	-0.1074191619889645	-0.07336765442486261	0	0	0	0	1	1	0.02	0.02	0.02	0.203304989567571	0.4654264932020545	0.2161363724256836	0.02	0.02	0.02	0.02	0.02	0.02	0.02000000871583837	0.02	0.02	0.02	0.9999999364021487	0.02	0.02	0.02	0.02	0.07490603457028731	0.0200002530930126	0.2696436689527159	0.2429125819135035	0.3708494499211385	0.6083832820193741	0.9999999921576357	0.02000008627465715	0.02000011109996362	0.02000034722671599	0.02000118364012767	0.1318178327166245	0.02000005698373789	0.02000040660297648	-2.06945257700098	1.040982476203885	5.043971442081762	1.500817003779694	1.468328916514329	7.605082575346176	75.41682161557881	26.92551910307544	-22.74259435047584	0.3165479434070568	0.5060649933473431	-0.2653186659020781	-1.510865591846792	-1.780474390299494	1.72742551246908	0.826414821661049	-0.3549875135493079	-0.7973841928279781
0.132	0.9902120606585002	1	0.02	0.02	0.02	0.2461781067577869	0.5187030953472359	0.2088823652300822	0.02	0.02	0.02	0.02	0.02	0.02	0.02000001294855239	0.02	0.02	0.02	0.9999998951218722	0.0591967664128687	0.02025692783969477	0.02	0.02	0.07194004582305492	0.02000031376079425	0.2806100223959351	0.2181188261223542	0.4739735144048695	0.7716898865264863	0.9999999879813802	0.0200001065105588	0.02000014184619121	0.0200004506632009	0.02000151773670078	0.2230934561597467	0.02000007678705682	0.0538726731604155	-0.08418877622092336	-0.6484661700330512	-0.3102585896289315	-0.1270921505586141	0	0	0.3129789274699988	0.1281715612405539	0.006087550253868907	0.02846866707055891	-0.009178351170772127	-0.06557730483556379	1.36330182714123	-0.04235620428621328	-0.2380528920164299	0.6226071646074871	0.02515607391968065	0.2399911907777892	-1.963619326747383	0.7347737482693526	-0.1250658968787406	0.03568261418634194	0.1393574358459471	-0.781816507718154	2.594876284346777	-0.3366837400412408	0.1360264715237532	0.4973811020660294	0.1167722252587239	-0.2832459229796394	-0.1075656221393271	-0.0731350474656699	0	0	0	0	1	1	0.02	0.02	0.02	0.1882704103702864	0.452112886649732	0.2230840134341653	0.02	0.02	0.02	0.02	0.02	0.02000000134687012	0.02000002816312086	0.02	0.02	0.02	0.9999998632030106	0.02	0.02	0.02	0.02	0.07669986038445695	0.02000054195831391	0.2667077524185812	0.2455261016969814	0.350001612409996	0.5777252907821087	0.999999972962093	0.02000018873500407	0.02000023989863721	0.02000073276167362	0.02000241862817258	0.121139360112882	0.02000012266673441	0.02000058101516609	-2.073229936829247	1.14395254265757	5.029423260852282	1.552826769989145	1.648878837248399	7.899292474114234	75.74893013275238	27.35121003947895	-22.60296216615617	0.3141265448175916	0.4973342354405649	-0.2644563266949678	-1.502144360872525	-1.760894722830996	1.72170331663374	0.8140231818467217	-0.3395419581968199	-0.8039811428705166
0.134	0.990903700356348	1	0.02	0.02	0.02	0.2401918471051443	0.5131795772739743	0.2106367050919773	0.02	0.02	0.02	0.02	0.02	0.02	0.02000001328157447	0.02	0.02	0.02	0.9999998963260802	0.05458268125454167	0.02022418495110936	0.02	0.02	0.07263134627169165	0.02000032017179567	0.2792566360608514	0.2207827295868218	0.4636929807745057	0.7568230941443345	0.9999999877741723	0.0200001086963216	0.02000014394025432	0.02000045596737623	0.02000153050739539	0.2132009855564676	0.02000007694163968	0.04984407422734111	-0.08548920353356695	-0.6520116733220205	-0.3104892230360926	-0.1034271801238508	0	0	0.3132377309261926	0.1306392953354714	0.006145119647397057	0.02910786882308129	-0.009308684255177158	-0.06473958898028792	1.363179570107397	-0.08010548073500358	-0.2367859795222237	0.6443591689627126	0.02561884826593191	0.2225654624297159	-1.962138899063945	0.7457401344244943	-0.125011321109687	0.01870728649169531	0.1377451829230388	-0.8304349555802297	2.594209100785298	-0.3304511864953834	0.1370309009217282	0.5070153939986765	0.1161790183443535	-0.3100244639159065	-0.1077118716341644	-0.07315660615173281	0	0	0	0	1	1	0.02	0.02	0.02	0.1709645079387314	0.4375697128348521	0.2319333217434862	0.02	0.02	0.02	0.02	0.02	0.02	0.02000000943079877	0.02	0.02	0.02	0.9999999366615009	0.02	0.02	0.02	0.02	0.0791479207184858	0.02000028433739727	0.2633471848127949	0.2482289616059633	0.3277633985927257	0.5451487037989809	0.9999999906987788	0.02000009282294837	0.02000011985635682	0.02000038232564132	0.02000122780448832	0.110081001263227	0.02000005510006848	0.02000020908689872	-2.071201899547357	1.235412293764176	5.023252358322558	1.59656226210215	1.806345817573729	8.167843615907985	76.03591066529063	27.76883336270357	-22.46747992263744	0.3100510541182108	0.4930611410611107	-0.2574472565412665	-1.491992222077818	-1.739636954530141	1.706453083125957	0.8024236460875463	-0.3205738321446163	-0.8110019297441816
0.136	0.9915464763693669	1	0.02	0.02	0.02	0.2331596773174538	0.5069719321018108	0.2130199350841417	0.02	0.02	0.02	0.02	0.02	0.02	0.02000001366580782	0.02	0.02	0.02	0.9999998974553321	0.05047551315165646	0.02019561827365301	0.02	0.02	0.07350781525388089	0.02000033081441197	0.2777196592682888	0.2234472345221781	0.4524508232743785	0.7406820881835704	0.999999987465268	0.02000011153652294	0.02000014707721333	0.02000046622137511	0.02000154726106462	0.2030738094406138	0.02000007676787112	0.04626667356598403	-0.0867970127193603	-0.6558417091077099	-0.3106718474327054	-0.07908588080332279	0	0	0.3135015140372782	0.1331511104314867	0.006204007331570264	0.02978545379212588	-0.00943724341102762	-0.0638027039497906	1.362980592392447	-0.1190740394569023	-0.2354752960254437	0.6663498742500058	0.02604545601024683	0.2038203161200965	-1.960636011588114	0.7572385629101037	-0.1249918151513842	0.0006111686561806077	0.1360357600821935	-0.8789571046231794	2.593554663476989	-0.3239428846674952	0.138054402771728	0.5164542237261207	0.1155318927591785	-0.3371549184646398	-0.1078584162746657	-0.07342971556511604	0	0	0	0	1	1	0.02	0.02	0.02	0.1539735929725359	0.4230849113521459	0.2401273576802743	0.02	0.02	0.02	0.02	0.02	0.02000000365450225	0.02000002963134897	0.02	0.02	0.02	0.9999998634922156	0.02	0.02	0.02	0.02	0.08132862827099252	0.02000062106365025	0.2598166936714421	0.2510406372475601	0.3055151096716839	0.5124146298825388	0.9999999696724442	0.02000020335770646	0.0200002604227353	0.0200008209025035	0.0200025065486445	0.0987579997723788	0.02000011783255225	0.02000033702968244	-2.062937561684767	1.316595229182819	5.021435571573184	1.631340580299569	1.938290983595655	8.409181545751332	76.27641371640694	28.17404898262459	-22.33391779236557	0.3056827667828536	0.4905773498911946	-0.2480407248739754	-1.479558899221789	-1.71621421627304	1.686412383447793	0.7903920166032249	-0.2980731391391543	-0.8186714409474319
0.138	0.992143876029467	1	0.02	0.02	0.02	0.2251383152709065	0.5000948529415303	0.2159063522323098	0.02	0.02	0.02	0.02	0.02	0.02	0.02000001403265344	0.02	0.02	0.02	0.9999998985047477	0.04682668958424373	0.02017068508739884	0.02	0.02	0.07454376824491725	0.0200003420069332	0.275910166962759	0.2261885649670659	0.4402702024058571	0.7232484086659203	0.9999999871348219	0.02000011435987977	0.02000015030939727	0.02000047735176367	0.02000156382089717	0.1923806519411765	0.02000007651326795	0.04309543612379416	-0.08811273306262196	-0.6599156144961117	-0.3108051270819054	-0.05408541013000313	0	0	0.3137703643520677	0.1357064040080986	0.006264280843053117	0.03049209065530418	-0.009563826309827102	-0.06276268171940544	1.362702472084746	-0.1592454537594523	-0.2341205366768279	0.6884053585938352	0.02643323489821961	0.1837334598382849	-1.959109568979041	0.7693008586355288	-0.1250096269909382	-0.01861042380299392	0.1342295380530667	-0.9272037434148679	2.592913490851494	-0.3171922344185097	0.1390965904661434	0.525702058557884	0.1148302032843854	-0.3645784088678854	-0.1080057561343374	-0.07395126759115002	0	0	0	0	1	1	0.02	0.02	0.02	0.136235026982111	0.4076354061575559	0.2477341208283096	0.02	0.02	0.02	0.02	0.02	0.02	0.02000001017623892	0.02	0.02	0.02	0.9999999366631542	0.02	0.02	0.02	0.02	0.08401065059950398	0.02000033172871838	0.2540940858953003	0.2554562906862193	0.2823516612078134	0.4770369917998677	0.9999999888431552	0.02000010104112133	0.02000013182129754	0.02000043663231934	0.02000127744943696	0.08105704105818888	0.02000005258909139	0.02000013193081031	-2.047993773895155	1.38925068619889	5.018946154052233	1.656512773448462	2.042366269437602	8.621834551781349	76.46938399424225	28.56194169623227	-22.19922573886666	0.2994600711535642	0.4880085514398024	-0.2406412321107774	-1.465014844963167	-1.689315379586985	1.667213756615509	0.776176198403978	-0.2722557280676962	-0.8271889261441746
0.14	0.9926990630047559	1	0.02	0.02	0.02	0.2161456725656245	0.4925434743165952	0.2192085119792188	0.02	0.02	0.02	0.02	0.02	0.02	0.02000001444953782	0.02	0.02	0.02	0.9999998994695465	0.04359167919900873	0.02014893281518806	0.02	0.02	0.07585790691697872	0.02000035961078175	0.273749921299052	0.2291044218811454	0.4271577609825891	0.7045176776909216	0.9999999866785489	0.0200001180235303	0.02000015498012335	0.02000049623517459	0.02000158647185743	0.1810203276625373	0.02000007593586284	0.04028952409236023	-0.08943680731509276	-0.6641875677062365	-0.3108877619466013	-0.02844429144527304	0	0	0.3140443682807489	0.138304641165804	0.006325988471120236	0.03121787604201097	-0.009688222822547329	-0.06161569111041543	1.362342818538446	-0.2006050023366632	-0.2327217522218896	0.7103441932138848	0.02677948510746851	0.1622897464951387	-1.957558408753032	0.781962379158989	-0.1250670033366454	-0.03895137233732318	0.1323272520598951	-0.9749898048159925	2.592286032655107	-0.3102344588806715	0.1401570872345774	0.5347642694342982	0.1140734239209677	-0.3922346739207997	-0.1081543846138234	-0.07471771059649029	0	0	0	0	1	1	0.02	0.02	0.02	0.1183326400080965	0.3918946177051657	0.2550541601156469	0.02	0.02	0.02	0.02	0.02	0.0200000067906149	0.02000003114885772	0.02	0.02	0.02	0.9999998631986967	0.02	0.02	0.02	0.02	0.08830955538678083	0.02000074387431064	0.2482233899247695	0.2605062114801446	0.2589523179994135	0.4418323779409088	0.9999999654540827	0.02000022216683647	0.0200002894204763	0.02000096460377575	0.02000263506674389	0.0663604848664079	0.02000011226692784	0.0200002289343697	-2.025916673133568	1.453029455524876	5.01598829124215	1.671505834331719	2.116414182553635	8.804513989231813	76.61222142699388	28.93026635477218	-22.06493663105736	0.2931050786208359	0.4870117687758524	-0.235647405457568	-1.446930929613014	-1.658874399946031	1.649170108690726	0.7607802828050483	-0.2435068542450827	-0.8367625467555816
0.142	0.9932150508796781	1	0.02	0.02	0.02	0.2061562175852154	0.4844354554857739	0.2229821570808238	0.02	0.02	0.02	0.02	0.02	0.02	0.02000001484542735	0.02	0.02	0.02	0.999999900359072	0.0407280648052096	0.02012994787999476	0.02	0.02	0.07776837127269712	0.02000037805007778	0.2712753654123503	0.2322565436658046	0.4132200607353459	0.6845230652161327	0.9999999861988531	0.0200001216658901	0.02000015972241883	0.0200005161578748	0.02000160955859684	0.1672750600507248	0.02000007535088109	0.03781024841982158	-0.09076958163850206	-0.6686068267346003	-0.3109184903253437	-0.002182327946261448	0	0	0.3143236112359539	0.140945359727882	0.006389158176900449	0.03195239094670865	-0.00981021529930952	-0.06035804276806221	1.361899268383273	-0.243140177156346	-0.2312793627794674	0.7319785423218264	0.02708148415823871	0.1394817108189556	-1.955981294024996	0.7952621803860935	-0.1251661672763294	-0.06039412378357062	0.1303300124266945	-1.022125349453168	2.59167266661292	-0.3031063294503132	0.141235527967512	0.5436471457706483	0.1132611502438068	-0.4200624337762398	-0.1083047876199243	-0.07572510657442551	0	0	0	0	1	1	0.02	0.02	0.02	0.09876265868599465	0.378540036998677	0.2648529361294893	0.02	0.02	0.02	0.02	0.02	0.02	0.0200000109369271	0.02	0.02	0.02	0.9999999363709328	0.02	0.02	0.02	0.02	0.09619598421571544	0.02000040156053588	0.2426779686607355	0.266256132666473	0.2372828922716836	0.405138019521001	0.9999999864608683	0.02000011153428106	0.02000014731159159	0.0200005159198291	0.02000135418073024	0.02010401415660566	0.02000005074546386	0.02000009509187144	-1.996276629352754	1.506911960159393	5.014406565564298	1.675787390723352	2.158386567409031	8.956040098852601	76.70175602683945	29.27756442518175	-21.93406336444041	0.2750060128792054	0.4994848740475661	-0.234825439873518	-1.426100192236455	-1.625438045890221	1.630348171933917	0.7392950388506481	-0.2137120862790002	-0.847600521412525
0.144	0.993694573396658	1	0.02	0.02	0.02	0.1951422900922644	0.4759351395443111	0.2273051719349366	0.02	0.02	0.02	0.02	0.02	0.02	0.02000001528883191	0.02	0.02	0.02	0.9999999011551995	0.03819768463718883	0.02011338545821443	0.02	0.02	0.08012058722709436	0.02000040349908051	0.2685224947537319	0.2355536044276998	0.3985765913275858	0.6632893165200731	0.9999999855612679	0.02000012633444506	0.02000016591221209	0.02000054417700424	0.02000164084961492	0.1523684567808232	0.02000007476251283	0.0356231265428416	-0.09211129599736112	-0.6731180091741128	-0.310896091329308	0.0246794949443684	0	0	0.3146081777824789	0.1436281751987576	0.006453796613157078	0.03268476044088173	-0.009929578856109679	-0.05898619266853449	1.361369480675138	-0.2868411802527213	-0.2297941696708373	0.7531153274192428	0.02733650269344249	0.1153100562468437	-1.954376905999284	0.8092431496003246	-0.1253092949331995	-0.08290913885588964	0.1282393134549071	-1.068416601172399	2.591073695576037	-0.2958458758536194	0.1423315610557038	0.5523579044845565	0.1123931011282659	-0.4479997626247808	-0.1084574428369681	-0.07696918505746701	0	0	0	0	1	1	0.02	0.02	0.02	0.07905582063624456	0.3660541269282407	0.2748659369936471	0.02	0.02	0.02	0.02	0.02	0.02000001121946159	0.0200000326849219	0.02	0.02	0.02	0.9999998623371262	0.02	0.02	0.02	0.02	0.1000250056414242	0.02000089055064535	0.2370510736638001	0.2702195752824443	0.2158512414213943	0.3685907878448274	0.9999999600307266	0.02000024552592774	0.02000032157867077	0.02000113126762843	0.02000280973448184	0.02000205907563081	0.02000011104392043	0.02000017811902233	-1.958729295250962	1.549328275403433	5.017353609250647	1.668912898926882	2.166464691400373	9.075469802516954	76.73431700642226	29.60299053129595	-21.81080333664708	0.2514727779594039	0.520076410575924	-0.2342218282662321	-1.402419603977745	-1.589558407592862	1.607848883334331	0.7147330325789334	-0.1819059503924584	-0.8582511530264398
0.146	0.9941402345441739	1	0.02	0.02	0.02	0.1831451815761645	0.4673570009888294	0.2322584281295087	0.02	0.02	0.02	0.02	0.02	0.02	0.02000001570796727	0.02	0.02	0.02	0.9999999018811864	0.03596449870172311	0.02009893046168353	0.02	0.02	0.08241869465081365	0.02000042728911856	0.265639698139593	0.2386936266587756	0.3834498780204392	0.6408265525188817	0.9999999848975498	0.02000013091764056	0.02000017183400226	0.02000057043661361	0.02000167273040861	0.1390333548924122	0.02000007435636932	0.03369573670857267	-0.09346207525166075	-0.6776614266388222	-0.3108193871221573	0.05211912304906324	0	0	0.3148981517979796	0.1463527853930703	0.006519888284045412	0.03340371728592069	-0.0100460816671001	-0.05749674272239221	1.360751130944167	-0.3317013694639318	-0.2282673645220434	0.7735574349488532	0.02754182127760865	0.08978401877853516	-1.952743836207113	0.8239520664425545	-0.1254984910058229	-0.1064545174839923	0.1260570398880428	-1.113666980142005	2.59048934534684	-0.2884920920960326	0.1434448502439897	0.5609046730854557	0.1114691196257387	-0.4759844343458795	-0.10861281911295	-0.0784453806595206	0	0	0	0	1	1	0.02	0.02	0.02	0.05920933383385289	0.3600934348179731	0.2874775757599448	0.02	0.02	0.02	0.02	0.02	0.02000000195565712	0.02000001169870615	0.02	0.02	0.02	0.9999999357789034	0.02	0.02	0.02	0.02	0.1011073632921703	0.02000044095077825	0.2343744709842434	0.2701061797906096	0.1988634624293355	0.3302077231580607	0.9999999834056802	0.02000012372964784	0.02000015987187946	0.02000055982077445	0.02000146568033424	0.02000030053452147	0.02000005313927673	0.02000007956329574	-1.912982386788165	1.578840147879862	5.026543556713381	1.650487727947446	2.138959047761216	9.161997825634012	76.70607689972982	29.90493489989395	-21.69809869518491	0.2359867678400729	0.5322172805530831	-0.2280671864212711	-1.376607006757573	-1.552788335742863	1.58076565181229	0.6928016111228722	-0.1456676455622759	-0.8666201978519
0.148	0.9945543963892487	1	0.02	0.02	0.02	0.1702002723993322	0.4589400332305086	0.237840499186116	0.02	0.02	0.02	0.02	0.02	0.02000000017292396	0.02000001617023301	0.02	0.02	0.02	0.9999999025012661	0.03399659189101049	0.02008632021912225	0.02	0.02	0.0846456861718341	0.02000044865015905	0.262775290398171	0.2415507519189296	0.3680198632680262	0.6171248698985716	0.9999999840340457	0.02000013659268388	0.02000017816109783	0.02000059349513016	0.02000171923501238	0.126803373789443	0.02000007470875869	0.03199959080787295	-0.09482192085437373	-0.6821734528515255	-0.3106872449473531	0.08011356271833149	0	0	0.315193616641516	0.1491189748360698	0.006587394817254733	0.03409766816598112	-0.01015948525464614	-0.05588643816888317	1.360041904557913	-0.3777176245546189	-0.2267005363054405	0.7931049111926016	0.02769474765860354	0.06292157260198997	-1.951080578745441	0.8394395647573245	-0.1257357638756558	-0.1309758335664282	0.123785471694243	-1.157678054451361	2.589919762988026	-0.2810846606374207	0.1445750763956993	0.5692964214226423	0.1104891733170979	-0.5039542033624838	-0.1087713758833649	-0.08014884580644424	0	0	0	0	1	1	0.02	0.02	0.02	0.03929071804324118	0.3540321507425521	0.2991296408188488	0.02	0.02	0.02	0.02	0.02	0.02000001777938948	0.02000003419879531	0.02	0.02	0.02	0.9999998607948201	0.02	0.02	0.02	0.02	0.1035292761343042	0.02000090008183556	0.2318866891028177	0.2704903131890664	0.1816423406934466	0.2916958089604262	0.9999999530547947	0.0200002717950458	0.02000033977084462	0.02000113364380198	0.0200031025443226	0.02000034977118549	0.02000012211341291	0.02000016119360476	-1.858699841780154	1.595459023223826	5.036228656003254	1.620229677589129	2.074456147986127	9.215117993125345	76.6136142244755	30.17812677793052	-21.59220761471339	0.2228968693675656	0.5339604543461668	-0.2214715987094096	-1.350674002640952	-1.513489740952359	1.553932933525797	0.6709317749982465	-0.1058941556607672	-0.8715979495541553
0.15	0.9949393088351516	1	0.02	0.02	0.02	0.1562195068556875	0.4508229198658161	0.2441889037986399	0.02	0.02	0.02	0.02	0.02	0.02000000130927712	0.02000001660512284	0.02	0.02	0.02	0.9999999030549046	0.03226403575812697	0.02007531472104261	0.02	0.02	0.08692451234557584	0.02000046664642918	0.2599099295269935	0.2441308623649992	0.3523798274669591	0.5922007558196011	0.9999999831381224	0.02000014215989648	0.02000018398039914	0.02000061265705768	0.0200017662788365	0.1156223292681494	0.02000007534723538	0.03050806817793064	-0.09619070342897262	-0.6865869249288115	-0.3104985788361596	0.1086390354478886	0	0	0.3154946553316365	0.1519266188986523	0.006656254389992215	0.03475476286992708	-0.01026954476779657	-0.05415215952769229	1.359239489406152	-0.4248905569159148	-0.2250956757295092	0.8115560813858629	0.02779263420592774	0.03474934683973439	-1.949385522783372	0.855759907869206	-0.1260230007166392	-0.1564063380633316	0.121427286881285	-1.200250283022554	2.589365015713705	-0.2736637280733729	0.1457219390018568	0.5775427856514943	0.1094533541622516	-0.5318469440061458	-0.1089335625760043	-0.08207441537692839	0	0	0	0	1	1	0.02	0.02	0.02	0.02001342651561713	0.3519254412485069	0.3164101785305616	0.02	0.02	0.02	0.02	0.02	0.0200000059547572	0.02000001244277186	0.02	0.02	0.02	0.9999999348224988	0.02	0.02	0.02	0.02	0.1065021541279027	0.02000042724429588	0.2287582209390633	0.2698810200359631	0.1667320590492324	0.2521644234184793	0.9999999793758686	0.02000013833224577	0.02000016696768712	0.02000053918380898	0.02000161831457467	0.02000010454270829	0.02000006104867767	0.02000007424576926	-1.795505754351168	1.599492890296327	5.042018450018148	1.57792294625837	1.971692967097095	9.234490780479694	76.45386284268154	30.41803237926138	-21.49069657495571	0.2146748642852811	0.5236195517675648	-0.2192669703140757	-1.323351813294391	-1.471317299490413	1.532640049323993	0.6494176755004252	-0.06311211797996694	-0.8733421850678095
0.152	0.9952970126711929	1	0.02	0.02	0.02	0.1424103050618065	0.443124899514186	0.251492289974828	0.02	0.02	0.02	0.02	0.02	0.02000000296438894	0.02000001707762001	0.02	0.02	0.02	0.9999999034882612	0.03074066947609576	0.02006571390781053	0.02	0.02	0.08930984572055775	0.0200004783106417	0.2570060543172628	0.2464408566800522	0.3366124898893711	0.5660704124790896	0.9999999819705202	0.02000014911547842	0.020000189685793	0.0200006241064683	0.02000182769977871	0.1054322629917814	0.02000007728504758	0.02919804669453546	-0.09756815605754959	-0.6908315646478324	-0.3102523510360894	0.1376711477469783	0	0	0.3158013507314508	0.1547756877072973	0.006726381276349091	0.03536296535661798	-0.01037600924376597	-0.05229091082333475	1.358341568337111	-0.47322459052761	-0.2234551777487896	0.8287086029432176	0.02783289501926488	0.005302325523532984	-1.947656945589184	0.8729706151783	-0.1263619431890959	-0.1826674354403797	0.1189855631612802	-1.241183598840259	2.588825090129048	-0.266269724976865	0.1468851573139686	0.585653809837243	0.108361878207342	-0.5596006771028407	-0.1090998179248621	-0.0842165361801413	0	0	0	0	1	1	0.02	0.02	0.02	0.02000385071964824	0.3495681374424726	0.3339406120593035	0.02	0.02	0.02	0.02	0.02	0.02000002817804843	0.02000003565766339	0.02	0.02	0.02	0.9999998585013948	0.02	0.02	0.02	0.02	0.1101610145305579	0.02000083688967506	0.2254702565304498	0.2698109797915167	0.1515319963047463	0.2127098384852604	0.9999999435818389	0.02000030467688639	0.0200003496250594	0.02000105116094449	0.02000342180597045	0.02000015695523948	0.02000014374335261	0.02000015577388663	-1.723372087236636	1.590240193631343	5.053113253140483	1.523502365425336	1.829725447756186	9.220131144630134	76.22429667971501	30.62668914093607	-21.40360048173701	0.2088713998879423	0.5083843551925158	-0.2128101814203953	-1.294393836401063	-1.427216174135658	1.507653380348247	0.6274335786703533	-0.01734518998776722	-0.8766774795963576
0.154	0.9956294517397773	1	0.02	0.02	0.02	0.12989709107369	0.4358952912865035	0.2598509752979413	0.02	0.02	0.02	0.02	0.02	0.02000000466901073	0.02000001751994684	0.02	0.02	0.02	0.9999999038585529	0.02940210057569188	0.02005733498394539	0.02	0.02	0.09185336952117258	0.02000048693483828	0.2539871814845348	0.2485266385136224	0.3207444723669486	0.5387246327309223	0.9999999807566216	0.02000015598012998	0.02000019485778222	0.02000063210867809	0.02000188958354047	0.09617456217174462	0.02000007954526976	0.028048027503427	-0.09895386854594955	-0.6948344191344928	-0.3099475730289055	0.1671850749016762	0	0	0.3161137857424036	0.1576662497115756	0.006797665558188326	0.03591012680747947	-0.01047862183671715	-0.05029980361373672	1.357345811624331	-0.5227278652679688	-0.22178184181088	0.8443604252939217	0.02781302199998841	-0.02537672502353611	-1.945893006652649	0.8911318897977702	-0.1267541646567358	-0.2096695003541012	0.1164637785737541	-1.280277789602915	2.588299891798412	-0.2589432481570787	0.1480644707481902	0.5936395826948472	0.1072150854244072	-0.5871534463741965	-0.109270569065917	-0.08656915362005345	0	0	0	0	1	1	0.02	0.02	0.02	0.02000096923980182	0.3494673369027883	0.3555018860189467	0.02	0.02	0.02	0.02	0.02	0.02000001253899156	0.02000001315028555	0.02	0.02	0.02	0.9999999334471428	0.02	0.02	0.02	0.02	0.114054510967663	0.02000038936618345	0.220598448069763	0.2694695258701226	0.1372660286122205	0.1716261161858071	0.9999999737971751	0.02000015707246661	0.02000017117082608	0.02000049098842062	0.02000179740781331	0.02000005327896511	0.02000007505297568	0.0200000730305149	-1.642454183485019	1.567322810942253	5.077839936621543	1.456985905181112	1.647778268472586	9.172235151532091	75.92251032803657	30.80560052885598	-21.34023611785038	0.2037400921410788	0.495055219879065	-0.1942919978734081	-1.263296186940173	-1.383741063155102	1.470989399445358	0.6046219182620328	0.03132210477909431	-0.8855903839675365
0.156	0.9959383891477456	1	0.02	0.02	0.02	0.1184473517874706	0.4291850314223434	0.2692459338409492	0.02	0.02	0.02	0.02	0.02	0.02000000731692531	0.02000001799259085	0.02	0.02	0.02	0.9999999040883409	0.02822722976154587	0.02005002559615094	0.02	0.02	0.09449141917355519	0.02000048839755212	0.2507937302176109	0.2503715833825375	0.304785386401316	0.5101056900101755	0.9999999791543367	0.02000016468609539	0.02000019970294249	0.02000063160028582	0.02000196475127308	0.08778980001427102	0.02000008392148318	0.02703950873574687	-0.1003472824671776	-0.6985203171845538	-0.3095833062385884	0.1971557423074697	0	0	0.3164320435033802	0.1605984745344419	0.006869972963868737	0.03638406010402672	-0.01057712001852905	-0.04817603963550945	1.356249869683661	-0.5734120305875043	-0.2200788704552229	0.8583107125786429	0.02773059985111695	-0.05723796191582425	-1.944091742876492	0.910305934536586	-0.1272010489266961	-0.2373128668438771	0.1138658114722443	-1.317332805965212	2.587789245001257	-0.2517249721132179	0.1492596386427275	0.6015098328030581	0.1060134398115625	-0.6144431195432366	-0.1094462304280561	-0.08912558046692193	0	0	0	0	1	1	0.02	0.02	0.02	0.02000129107572191	0.3492374907104575	0.3755422182511147	0.02	0.02	0.02	0.02	0.02	0.02000004636323794	0.02000003701721081	0.02	0.02	0.02	0.9999998552695608	0.02	0.02	0.02	0.02	0.1171564276517172	0.02000074196226417	0.2157192099653257	0.2687114337596422	0.122453312832103	0.1298618524088546	0.9999999301733071	0.02000034724849212	0.02000035484947987	0.02000093385859579	0.02000375360769065	0.02000009114232864	0.02000018140897284	0.02000015663242473	-1.552466022073124	1.533445323892912	5.106639311985738	1.378564441099559	1.425425817546508	9.091358807554245	75.54688698049686	30.94781982345615	-21.2937229578398	0.2003936319250721	0.4770750484567075	-0.172012876131209	-1.230551868293877	-1.339015567056169	1.432591411120651	0.5808590298651177	0.08253878224165717	-0.8958948376112167
0.158	0.9962255042163101	1	0.02	0.02	0.02	0.1080039693953168	0.4229825365937599	0.2795643185361499	0.02	0.02	0.02	0.02	0.02	0.02000001008302853	0.02000001843250524	0.02	0.02	0.02	0.9999999042569444	0.02719647350685412	0.02004364653788919	0.02	0.02	0.09721538153752966	0.0200004875256044	0.2474444165377117	0.2519564696115915	0.2886888667824211	0.4801328984998631	0.9999999774809248	0.02000017328128253	0.02000020397687025	0.02000062860714925	0.02000203775789088	0.08021847245476864	0.02000008874166475	0.02615535531648243	-0.1017476872630929	-0.7018123472059701	-0.3091586623419041	0.2275579866126181	0	0	0.31675620759495	0.1635726342863195	0.006943144877750548	0.03677261605874192	-0.0106712357394431	-0.04591689404487607	1.355051366407029	-0.6252919316199735	-0.2183498658557992	0.8703607640273211	0.02758331932999823	-0.09022524542483758	-1.942251065459029	0.9305561762585747	-0.1277037714284536	-0.2654889268126109	0.1111959398674826	-1.352149085314416	2.587292892655228	-0.2446555735752648	0.1504704390614994	0.6092735209340898	0.1047575300322641	-0.6414071441679726	-0.10962720230997	-0.09187836192390665	0	0	0	0	1	1	0.02	0.02	0.02	0.02000046828388289	0.3497243360733925	0.3974499189632572	0.02	0.02	0.02	0.02	0.02	0.02000002475991031	0.02000001380030014	0.02	0.02	0.02	0.9999999315422095	0.02	0.02	0.02	0.02	0.1214601967563485	0.02000034029934793	0.2109711637139838	0.2676177218697929	0.1072361901772835	0.08591718506668335	0.9999999657383809	0.02000018103631605	0.0200001725756088	0.02000043239552801	0.02000198846418104	0.02000003152911874	0.02000009973628992	0.0200000743684551	-1.452914573929234	1.490662930332451	5.129510111888092	1.288520095237003	1.162424045077584	8.978229308127847	75.09506635120839	31.04652612842361	-21.25666267267056	0.2008574854551911	0.4480795540354517	-0.1539754843844394	-1.19564177572395	-1.290788983949259	1.402579872059657	0.5561611319834411	0.1359950488250941	-0.902703446766708
0.16	0.9964923200739036	1	0.02	0.02	0.02	0.09850824537549746	0.4172716652204125	0.2907866434661291	0.02	0.02	0.02	0.02	0.02	0.02000001491018196	0.0200000188952503	0.02	0.02	0.02	0.9999999042575175	0.0262930331203923	0.02003808179848049	0.02	0.02	0.1001806029783969	0.02000048073170835	0.2439636260679356	0.2533338411851012	0.2724184876713269	0.4487156997199235	0.99999997521962	0.02000018433467199	0.02000020779645081	0.0200006189769469	0.02000213384711987	0.07340161541004989	0.02000009723090977	0.02538092810012172	-0.1031542171872299	-0.704632350515861	-0.3086728033167108	0.2583666983886721	0	0	0.3170863622447243	0.1665891035960148	0.007016998482993222	0.03706376097236812	-0.01076069556128287	-0.04351970007998809	1.353747893071105	-0.6783852444173903	-0.2165988247308791	0.880314962943426	0.02736898916099098	-0.1242769277871165	-1.940368758139966	0.9519464530155274	-0.1282632822996638	-0.2940812574955984	0.1084588401176979	-1.384527951036085	2.58681049638454	-0.2377756481208165	0.1516966669195049	0.6169384539938207	0.1034480704629449	-0.6679823038823451	-0.1098138692327476	-0.09481914731142203	0	0	0	0	1	1	0.02	0.02	0.02	0.02000073826131726	0.3499835786177455	0.419167617954445	0.02	0.02	0.02	0.02	0.02	0.02000008418017213	0.02000003825466295	0.02	0.02	0.02	0.9999998508560921	0.02	0.02	0.02	0.02	0.1272400233156784	0.02000064745854196	0.2063462647564104	0.2672951509931288	0.09162978325218617	0.04139926830828133	0.9999999102051522	0.02000040294402259	0.02000035628033487	0.02000082391215223	0.02000426112628961	0.02000006029603598	0.02000024852197007	0.02000016068593188	-1.34404953518323	1.434544423045824	5.15370718021895	1.187308620000496	0.8588963566608158	8.833890692540011	74.56031387818938	31.10325583418659	-21.23694917746026	0.203240179552269	0.4144483203679361	-0.1348550889935675	-1.159512790530048	-1.241882594900553	1.373055739396637	0.5311023780127463	0.1913861933002959	-0.9064147198180116
0.162	0.9967402874447433	1	0.02	0.02	0.02	0.08990103991248265	0.4119820794771106	0.3029187316759308	0.02	0.02	0.02	0.02	0.02	0.0200000199377214	0.02000001932363306	0.02	0.02	0.02	0.9999999041984458	0.02550137274004972	0.0200332253730321	0.02	0.02	0.1034678048286786	0.02000047322262394	0.2404288696365088	0.2545570918743861	0.255858632353259	0.4165830532293701	0.9999999728365565	0.02000019534127373	0.0200002111975243	0.02000060865684415	0.02000222827554818	0.0672809152221157	0.02000010633215297	0.02470271136038277	-0.1045658493889213	-0.7069014330595274	-0.3081249412026363	0.2895569374599144	0	0	0.3174225925304651	0.1696483578597338	0.007091327082162858	0.03724565590100409	-0.01084522075933568	-0.04098183676023444	1.352337003123858	-0.7327120853470922	-0.2148301310296928	0.8879818017211485	0.02708554620419371	-0.1593265949001857	-1.938442477310863	0.9745401941822724	-0.1288802920050513	-0.3229667190853655	0.1056595845367585	-1.414272190939252	2.586341636806132	-0.2311255935098019	0.1529381312947437	0.6245109568030328	0.1020859027595842	-0.6941045199661786	-0.1100065980225502	-0.09793858216649944	0	0	0	0	1	1	0.02	0.02	0.02	0.02000029097585766	0.3496071582484638	0.443414812380124	0.02	0.02	0.02	0.02	0.02	0.02000005338811851	0.02000001438327076	0.02	0.02	0.02	0.9999999290016481	0.02	0.02	0.02	0.02	0.1329572206412301	0.02000030091683774	0.2029903738889098	0.2667617951328002	0.07384556855127247	0.02000221032447264	0.9999999531962103	0.02000021385792575	0.02000017406939231	0.02000038551337537	0.02000225397694906	0.02000002045510898	0.02000014369002248	0.02000007608244873	-1.226423043600442	1.361447283028637	5.187550998137205	1.075480408104738	0.5151551546647399	8.659534536000281	73.93681129112591	31.11993452308036	-21.24360413854856	0.2047693466976355	0.382773347797307	-0.1085554550797029	-1.122958054779087	-1.193701148331519	1.335810067304866	0.505890234865479	0.2484119931860118	-0.9088646251040893
0.164	0.9969707220823011	1	0.02	0.02	0.02	0.08212284158218648	0.4070656002521887	0.3159074751201409	0.02	0.02	0.02	0.02	0.02	0.02000003194371107	0.02000001976724483	0.02	0.02	0.02	0.9999999039372008	0.02480825321811007	0.02002898893365185	0.02	0.02	0.106875810110301	0.02000046224424064	0.2368803735055532	0.2556050455366881	0.2388960500205714	0.3855529985507422	0.99999996945525	0.02000021004143651	0.02000021443966728	0.02000059442021575	0.02000235050673499	0.06180002599682553	0.02000012247479506	0.02410922401184491	-0.1059814028939738	-0.7085404892159055	-0.3075143376702439	0.3211040340827372	0	0	0.3177649845796778	0.1727509706256915	0.007165900556079127	0.03730673699679131	-0.01092452740444107	-0.03830071860593634	1.350816207640832	-0.7882946195197874	-0.2130485467829616	0.8931749725447125	0.02673106436403064	-0.1953037739443801	-1.936469753539857	0.9983996049937591	-0.1295552588450068	-0.3520165321888712	0.1028036378638602	-1.441186787816207	2.585885814047202	-0.2247454617283671	0.1541946522075478	0.6319955879818926	0.1006719977197608	-0.7197087028038566	-0.1102057357191754	-0.1012262159280387	0	0	0	0	1	1	0.02	0.02	0.02	0.02000049342632582	0.3493171165577737	0.4664172154120648	0.02	0.02	0.02	0.02	0.02	0.02000020354707777	0.02000003934997785	0.02	0.02	0.02	0.99999984502196	0.02	0.02	0.02	0.02	0.1363639955702852	0.02000057809831082	0.1992665713487093	0.2658411819752582	0.05565108007641622	0.02000150952169294	0.9999998772159825	0.02000048281287145	0.02000036059291513	0.02000074192533283	0.02000488540303649	0.02000004358665757	0.02000037702150939	0.02000016407088417	-1.099899887631699	1.278162844170862	5.224855122284336	0.9537612512473498	0.1318882185205419	8.456618292125759	73.22737769981438	31.09172188337267	-21.27326023470748	0.2070483374259246	0.3479208003699352	-0.08001453252176223	-1.0836704996781	-1.141857412215491	1.299568516490177	0.4786403483208271	0.3069209902187034	-0.9123882041379732
0.166	0.9971848771765196	1	0.02	0.02	0.02	0.07511433947630068	0.4024444822182515	0.3296708616961949	0.02	0.02	0.02	0.02	0.02	0.02000002859783091	0.02000002017619044	0.02	0.02	0.02	0.9999999036152202	0.02420146504911776	0.02002529176019513	0.02	0.02	0.1102465002527685	0.02000045148605093	0.2333799072750578	0.2563697570170849	0.2213507272432207	0.3565123628508274	0.9999999658382847	0.0200002248173624	0.02000021741624997	0.02000058064145898	0.02000247212395805	0.05690392631064955	0.02000013988553168	0.02358989178697605	-0.107399538788339	-0.7094707387867762	-0.306840303375865	0.3529836804514347	0	0	0.3181136257623459	0.1758976105049912	0.007240466006318333	0.03723579692183773	-0.01099832642463705	-0.03547378756944927	1.349182971650291	-0.8451566909139104	-0.2112592003719766	0.8957145521747634	0.02630376194775383	-0.2321346009350925	-1.934447994927152	1.023584868188128	-0.1302883788717935	-0.3810973347650409	0.09989685183218362	-1.465079865951631	2.585442448651938	-0.2186747633493495	0.1554660568217729	0.639394912566308	0.09920745739344523	-0.7447286873542142	-0.1104116072995666	-0.1046704295625952	0	0	0	0	1	1	0.02	0.02	0.02	0.02000020314414021	0.3476125739811719	0.4912159732714622	0.02	0.02	0.02	0.02	0.02	0.02000015954294906	0.02000001489773493	0.02	0.02	0.02	0.9999999256351148	0.02	0.02	0.02	0.02	0.1402087394090838	0.02000027304544149	0.1974028636502116	0.2626220449274178	0.03488249779056562	0.02000044571585453	0.9999999313816059	0.02000026069578296	0.02000017757229303	0.02000035278112938	0.02000260366343011	0.02000001406020729	0.02000023261461024	0.02000007682711906	-0.9641375911139844	1.191099631434385	5.258915887224938	0.8229751977246483	-0.2900244901471888	8.226720714592014	72.43447947882328	31.01395512342355	-21.32192067938699	0.2124624159025361	0.3046158507108187	-0.0544056006572821	-1.039607746084437	-1.084112089248013	1.272598113377493	0.4472897902165434	0.3666474526835088	-0.9185079689465715
0.168	0.9973838892943832	1	0.02	0.02	0.02	0.06881728876023505	0.3980332456739622	0.3442068027852396	0.02	0.02	0.02	0.02	0.02	0.02000016357258078	0.02000002059345841	0.02	0.02	0.02	0.9999999030433903	0.02367065718571271	0.02002206661168216	0.02	0.02	0.1137758825576424	0.02000043952920527	0.2300482497883394	0.2567822835438206	0.2034348034807128	0.3292256575694192	0.9999999602873917	0.02000024491694731	0.02000022066348664	0.02000056545887494	0.02000262737044485	0.05254074586538	0.02000017285412782	0.02313577190583049	-0.1088187613398155	-0.7096142726769484	-0.3061021971677405	0.3851720121984512	0	0	0.3184686048780573	0.1790890377700479	0.007314748538718645	0.03702206643761506	-0.01106632365427626	-0.03249850665789121	1.3474347110978	-0.9033234596467218	-0.2094675726980872	0.8954282462284734	0.02580200788840809	-0.2697424613585385	-1.932374491837827	1.050153355148816	-0.1310795776353352	-0.4100722316807737	0.09694545796541991	-1.485763794086733	2.58501088285302	-0.2129522399081282	0.1567521752937131	0.6467093210951133	0.09769351724314772	-0.7690972384023775	-0.1106245132873903	-0.1082583771478181	0	0	0	0	1	1	0.02	0.02	0.02	0.02000035799777088	0.3457122544068514	0.5159575633661987	0.02	0.02	0.02	0.02	0.02	0.02000236353005417	0.02000004029823116	0.02	0.02	0.02	0.9999998373140805	0.02	0.02	0.02	0.02	0.1464169110196779	0.02000053780666493	0.1962656783212121	0.2594647834361901	0.02001683327057511	0.02000063333048444	0.9999998153046498	0.02000059575382267	0.02000037078554526	0.02000069237899666	0.02000565528130365	0.02000003366674829	0.0200006555416439	0.02000016292149811	-0.8199424457860327	1.093958836549082	5.297504662163063	0.6841227961027664	-0.7493266573962313	7.971631548841822	71.54983642641224	30.88895126454761	-21.39772385908893	0.2181704103254037	0.2602578187311835	-0.02608684270829429	-0.9933884860947337	-1.023700534182127	1.245808523982368	0.4151965682386083	0.4267476591817875	-0.925284662693865
0.17	0.9975688409466588	1	0.02	0.02	0.02	0.0631743669660149	0.3937330689166155	0.3594344970999619	0.02	0.02	0.02	0.02	0.02	0.0200000245029151	0.02000002097687434	0.02	0.02	0.02	0.9999999024071761	0.02320630438224781	0.02001925201894508	0.02	0.02	0.1176809060710006	0.02000042867273604	0.2269460139251356	0.2568918398161896	0.1861744704604113	0.3036114946931411	0.9999999542521046	0.0200002652349251	0.0200002238271029	0.02000055174542256	0.02000278489212899	0.04866043166434837	0.02000020744871179	0.02273864378790832	-0.1102374203693908	-0.7088946080018573	-0.3052994251184168	0.4176456726790593	0	0	0.3188300123353248	0.1823261005702924	0.007388452231807729	0.03665529535271606	-0.01112821987083375	-0.02937235580850996	1.345568790616952	-0.9628210343866295	-0.2076794804459515	0.8921526938007397	0.02522432654727063	-0.3080486001583453	-1.930246423407082	1.078158843988592	-0.131928504308313	-0.4388018452122242	0.09395605764295156	-1.503056480229538	2.584590382406688	-0.2076156009544403	0.1580528362785568	0.6539369136704671	0.0961315481826563	-0.7927461537066277	-0.110844727249359	-0.111975944002257	0	0	0	0	1	1	0.02	0.02	0.02	0.02000015083753093	0.3419665288415454	0.5406672412239316	0.02	0.02	0.02	0.02	0.02	0.02435887616231623	0.02000001535011625	0.02	0.02	0.02	0.9999999211655997	0.02	0.02	0.02	0.02	0.1539260376316082	0.02000026095093702	0.1957798033723913	0.2566916097585354	0.02000186827618808	0.02000024017742687	0.9999998864063513	0.02000032846351172	0.02000018500737045	0.02000033947240388	0.02000310193489139	0.020000010187838	0.02000043950636195	0.0200000745460573	-0.6684653119248513	0.9801541992027881	5.348338290381272	0.5382999463155403	-1.2445714534067	7.693227772045015	70.56504575718171	30.71897392448702	-21.50875571209171	0.2211663020546196	0.2233146737026233	0.01053283167017308	-0.9471881985188367	-0.9626908137149021	1.210974647881748	0.38626096785818	0.4865251910115041	-0.9303934685041092
0.172	0.9977407138817724	1	0.02	0.02	0.02	0.05813069054487126	0.3894682521740565	0.3752216478936447	0.02	0.02	0.02	0.02	0.02	0.02238014340789083	0.02000002136506486	0.02	0.02	0.02	0.9999999014504179	0.02280036375452523	0.02001679680949347	0.02	0.02	0.1218322406421453	0.02000041826059644	0.2240390401866697	0.2567686936695784	0.1701920292177906	0.2795999794379578	0.9999999432629799	0.02000029383996762	0.02000022778054653	0.02000053912518006	0.02000299635113423	0.04521684734219304	0.02000029274079593	0.02239157873051431	-0.1116537145843951	-0.7072372453942972	-0.3044314394725414	0.4503818526532486	0	0	0.319197940323423	0.1856097303665727	0.007461261243885822	0.03612583203729124	-0.0111837108269742	-0.0260928301616049	1.343582521979611	-1.023676071823998	-0.2059010570759826	0.8857347949501854	0.02456940148604388	-0.3469727035955641	-1.928060865411536	1.107650731540416	-0.1328345276290654	-0.467145363959297	0.09093560982221625	-1.516782790982382	2.584180138892366	-0.202701245186852	0.1593678622839202	0.6610734371725518	0.09452305837336614	-0.8156064412094979	-0.111072493229103	-0.1158077166837847	0	0	0	0	1	1	0.02	0.02	0.02	0.02000027565106331	0.3382913330969141	0.5640935659733107	0.02	0.02	0.02	0.02	0.02	0.05738205481891825	0.02000004113985219	0.02	0.02	0.02	0.9999998269789983	0.02000000201765007	0.02	0.02	0.02	0.1593207364373589	0.02000052305376438	0.1945563013052453	0.2544479689410657	0.02000204545075017	0.02000039490010229	0.9999996631755812	0.02000076619675249	0.02000038948455318	0.02000068207606566	0.02000681500680955	0.0200000275052256	0.02000151885252614	0.02000015566333431	-0.5094075255207106	0.8553264688029332	5.401612796479356	0.3867552911954622	-1.773946206340077	7.393513818379477	69.48588590166982	30.4881386637972	-21.65034685135107	0.2234459388770729	0.1871550259644781	0.04827223490510249	-0.8985375687273562	-0.8986507731885577	1.178898541785685	0.3559549774598616	0.5465316323311223	-0.9330152097683733
0.174	0.9979004431455977	1	0.02	0.02	0.02	0.05363291280706434	0.3851899773375489	0.3914046292787114	0.02	0.02	0.02	0.02	0.02	0.03490793369718131	0.02000002172217223	0.02	0.02	0.02	0.999999900422014	0.02244544608615262	0.02001465416394041	0.02	0.02	0.1260471182661533	0.02000040896662057	0.2212378999498777	0.2564667819932031	0.1554356480313972	0.2571256737875005	0.9999999336541274	0.02000032296843628	0.02000023167583291	0.02000052809703365	0.02000320238934847	0.0421659386280849	0.02000032171097603	0.02208821740890229	-0.1130656961761964	-0.7045702225197247	-0.3034977375498664	0.4833582827707284	0	0	0.3195724829723482	0.1889409356959778	0.007532841097564667	0.03542469983177995	-0.01123248728268737	-0.02265744236543298	1.341473163524282	-1.085915294750497	-0.2041387307902792	0.8760330375351691	0.02383607796588525	-0.3864334380169925	-1.92581479994355	1.13867322249251	-0.1337967342192648	-0.4949615862420593	0.0878914153715306	-1.526776104015564	2.583779272660789	-0.1982439753913918	0.1606970649663779	0.6681122961405914	0.09286969450813316	-0.8376085917227178	-0.1113080231305787	-0.1197369674280987	0	0	0	0	1	1	0.02	0.02	0.02	0.02000011800575746	0.333389045365229	0.5865043780801354	0.02	0.02	0.02	0.02	0.02	0.1791348654239836	0.0200000157931477	0.02	0.02	0.02	0.9999999152309307	0.02	0.02	0.02	0.02	0.1645434013974534	0.02000025700818997	0.1926416316586299	0.2523162857815732	0.02000069604603509	0.0200001624484745	0.9999997465206493	0.02000043112107421	0.02000019593996721	0.02000034006967693	0.02000368242652378	0.02000000769114455	0.02000124618785655	0.02000006969693776	-0.3421515838604678	0.7259083963318067	5.447565384167216	0.2308154796659137	-2.335456506003975	7.074534684089739	68.32818414453851	30.1566915377884	-21.82354266263251	0.2268532666732522	0.1440020532805936	0.08045746645176322	-0.8457130382191046	-0.8289963209284343	1.1598006152928	0.3196788182291107	0.6072841374946467	-0.9334517554899791
0.176	0.9980488767305838	1	0.02	0.02	0.02	0.04963116921653714	0.3808493003056349	0.4079372601917111	0.02	0.02	0.02	0.02	0.02	0.05870530534034791	0.02000002209610347	0.02	0.02	0.02	0.9999998989855058	0.02213533416117345	0.02001278517439193	0.02	0.02	0.1304104117079623	0.02000040111936729	0.2185174071530407	0.256000254215601	0.141851442474902	0.236129862013281	0.99999988572641	0.02000036517808711	0.02000023681264438	0.02000051965095039	0.02000347597661627	0.03946788836848148	0.02000101566954312	0.02182321352879873	-0.114471276368899	-0.7008246602931995	-0.3024978606987412	0.5165531851209152	0	0	0.3199537365006115	0.192320794455289	0.0076028400938778	0.03454367044834004	-0.01127423504459796	-0.0190637283511905	1.339237920490775	-1.149564934623762	-0.2023992002195984	0.8629188074475812	0.02302336454236293	-0.4263489546302291	-1.923505126511065	1.171264497412513	-0.1348139287030706	-0.5221099567126635	0.08483109865791881	-1.532879935749963	2.583386836270299	-0.1942767163930308	0.1620402404869112	0.6750446136268479	0.09117324256371766	-0.8586829211808422	-0.1115514940806109	-0.1237456469484707	0	0	0	0	1	1	0.02	0.02	0.02	0.02000022147021776	0.3284670760908681	0.6093609268730876	0.02	0.02	0.02	0.02	0.02	0.273147054591437	0.0200000421175985	0.02	0.02	0.02	0.9999998133839652	0.02000004509875484	0.02	0.02	0.02	0.171116423118608	0.02000052712709024	0.1908940203746272	0.2501430807216776	0.02000105893209807	0.02000028917787095	0.9999985605789532	0.02000102935346021	0.02000041672224792	0.02000070046448387	0.02000828480839865	0.0200000235157936	0.02001199298778767	0.02000014338320136	-0.1682422420455856	0.5888653522161462	5.496594157744976	0.07190533868575233	-2.926768372835527	6.738355891684198	67.09042073569985	29.72243466572191	-22.04073932710036	0.2290457014826039	0.1024848173978259	0.1145486404730514	-0.7903744879370735	-0.7565951964118985	1.14252287659031	0.2815727813085493	0.6676624883486383	-0.9349891337974081
0.178	0.9981868222823218	1	0.02	0.02	0.02	0.04607754058426947	0.3764436787827342	0.4247023070894241	0.02	0.02	0.02	0.02	0.02	0.08770348778332057	0.02000002244817637	0.02	0.02	0.02	0.999999897470143	0.09125490670687837	0.02001115414344674	0.02	0.02	0.1350313943698875	0.02000039468722152	0.2159599994402955	0.2552444112282262	0.1293848285249564	0.2165561529814239	0.9999999712668878	0.02000040820926285	0.02000024196590743	0.02000051317236659	0.02000375556732598	0.03708501568955189	0.02000058488943425	0.02159166622778452	-0.1158682321897359	-0.6959352940854153	-0.301431393427689	0.549945165612809	0	0	0.320341799343025	0.1957504440058415	0.007670890887638056	0.03347533264889614	-0.01130863502406258	-0.01530925810876803	1.336873946750448	-1.214650059734484	-0.2006894071811641	0.8462776568488545	0.02213043356934386	-0.4666373488142991	-1.921128675063325	1.205455849316264	-0.1358846361624911	-0.5484515909155281	0.08176258535289069	-1.534949632762185	2.583001818549352	-0.1908302465746415	0.1633971650760145	0.681859348719239	0.08943562767676214	-0.8787599993243344	-0.1118030457865354	-0.1278143845588698	0	0	0	0	1	1	0.02	0.02	0.02	0.02000009576496624	0.323415446835267	0.6294355432347433	0.02	0.02	0.02	0.02	0.02	0.3386709923721792	0.02000001637961107	0.02	0.02	0.02	0.999999907537414	0.9999999451864626	0.02	0.02	0.02	0.1782516526479465	0.02000026537019622	0.1907917839756671	0.2448737138690536	0.02000042850236242	0.02000012471637205	0.9999987519670206	0.02000057836599809	0.02000021143461159	0.02000035972589698	0.02000463868267947	0.02000000607417715	0.02179922478983626	0.02000006269591515	0.01031101091596768	0.4407441170179147	5.559307689149156	-0.08850197988119868	-3.545380260383451	6.387033430899569	65.89055916590935	29.29033683679967	-21.89032366747112	0.2278393062466821	0.07192756348571441	0.1578891482863182	-0.7345121944416335	-0.6864689382230195	1.115864278886515	0.2442247702920547	0.7264802411753228	-0.9401979996875093
0.18	0.998315012240754	1	0.02	0.02	0.02	0.04292818912889702	0.3719778518432125	0.4415352110845002	0.02	0.02	0.02	0.02	0.02	0.1183012928704973	0.02000002283844925	0.02	0.02	0.02	0.9999998954451284	0.2021626241726216	0.02000973172427045	0.02	0.02	0.1397833683699237	0.02000039067005237	0.2136044606213221	0.2540710599347822	0.1179793780932673	0.19835113629577	0.9999989915483238	0.02000046705744569	0.02000024861829639	0.02000051117296794	0.02000415155457853	0.03498382466905431	0.0209871191709812	0.02138946326676539	-0.117254214153558	-0.6898409955607984	-0.3002979627549358	0.5835130671263483	0	0	0.3207367722600982	0.1992310697778929	0.007736612178707518	0.03221315728212264	-0.0113353633167437	-0.01139164989168823	1.334378347758514	-1.281193829768754	-0.1990165072708258	0.8260105364455639	0.0211566209319924	-0.5072170886527018	-1.918682220518821	1.241270807559022	-0.1370071063629537	-0.5738502923945994	0.07869407728937192	-1.53285409346717	2.582623149117594	-0.1879329381281648	0.1647675908320002	0.688543451401328	0.087658913222809	-0.8977711422710607	-0.1120627778941669	-0.1319224904358067	0	0	0	0	1	1	0.02	0.02	0.02	0.02000018491008595	0.3184772996450868	0.648702637955189	0.02	0.02	0.02	0.02	0.02	0.385317577396684	0.02000004342011574	0.02	0.02	0.02	0.9999997959439979	0.9999999808201331	0.02000000025434643	0.02	0.02	0.1835056041708373	0.02000055209068542	0.1902916449425567	0.2392630001443853	0.02000072850155491	0.02000023390487347	0.9999686137331046	0.02000136316542404	0.02000045051091868	0.02000075766808752	0.0200106665952693	0.02000002087968668	0.03548760283324342	0.02000012823889692	0.1939626392296999	0.2863083753535908	5.624540261510867	-0.2489041066123605	-4.188481736113616	6.022544169368748	64.6656298263261	28.83362477628862	-21.54953578830393	0.2233643844856139	0.04828326525549319	0.2018115838268059	-0.6761740656610024	-0.6143857173311582	1.090676861699716	0.2042848555162083	0.7849869366087044	-0.946450826661265
0.182	0.9984341441916087	1	0.02	0.02	0.02	0.0401414038210334	0.3675547991219087	0.4581907420298134	0.02	0.02	0.02	0.02	0.02	0.1442807014139114	0.0200000232054908	0.02	0.02	0.02	0.9999998933330251	0.2777096531616369	0.02	0.02	0.02	0.1446851073515228	0.02000038762552079	0.2116711208583645	0.2522768183478705	0.1075778016841181	0.1814621074836114	0.9967831344993696	0.02000052461217809	0.02000025499339498	0.02000051069455902	0.02000456134630398	0.03313285146572067	0.02325971851505514	0.02121283879832732	-0.1186267551165079	-0.6824852851672947	-0.2990972379479926	0.6172357800293564	0	0	0.3211387584194098	0.2027638921636346	0.007799610545140094	0.03075155754507056	-0.01135409131944401	-0.007308588331719354	1.331748185302777	-1.349216674083725	-0.1973878377214011	0.8020349766762165	0.02010142485317893	-0.5480074089578117	-1.916162499293232	1.278724260731143	-0.1381793202730091	-0.5981735626832559	0.07563402339203387	-1.52647750718443	2.582249703480649	-0.1856105058692674	0.1661512419182092	0.6950820587889008	0.08584529868750432	-0.9156489862445476	-0.1123307473507952	-0.1360479563346345	0	0	0	0	1	1	0.02	0.02	0.02	0.02000008109906083	0.3158434669756297	0.6628415925376263	0.02	0.02	0.02	0.02	0.02	0.3477858526612366	0.02000001703068381	0.02	0.02	0.02	0.9999998976694515	1	0.02000000098342194	0.02	0.02	0.1919613211577098	0.02000027767250396	0.195417519353106	0.2288026441102089	0.02000032054065756	0.02000010388604063	0.9117449105224495	0.02000071999748092	0.02000022523651119	0.02000039119670271	0.02000632001351169	0.02000000490310937	0.04166232682499394	0.02000005574548034	0.3835880930379749	0.1299106134737553	5.680624300656951	-0.4077826845458456	-4.853110382357225	5.646816939893364	63.26285951899434	28.29450115113861	-21.46146245270512	0.2197431315980782	0.02507569650527065	0.2379530511416668	-0.6216187372568447	-0.5462382774457959	1.08166460141636	0.1665873680812674	0.8422051791900871	-0.9485176636355447
0.184	0.9985448507532192	1	0.02	0.02	0.02	0.03767972698378348	0.3632670654158447	0.4745487509125856	0.02	0.02	0.02	0.02	0.02	0.1640985295867156	0.0200000236157604	0.02	0.02	0.02	0.9999998905720577	0.3409874232969126	0.02004603216541839	0.02	0.02	0.150027014971505	0.02000038689446383	0.2104330571290378	0.2497248754622915	0.0981213812587339	0.1658366374943304	0.9879000524264258	0.02000058787521197	0.02000026195557267	0.02000051513222977	0.02000524972482929	0.03150450735622361	0.02582501220094192	0.02105863757982169	-0.119983280011169	-0.6738168368684179	-0.2978289305996026	0.6510920357938598	0	0	0.3215478634539941	0.206350152785317	0.007859482377644139	0.02908594559523781	-0.01136448587950222	-0.003057844429106595	1.32898048368329	-1.418735445620003	-0.1958108832354992	0.7742862386367548	0.01896450402354976	-0.5889286913078108	-1.913566227329277	1.317821593659847	-0.1393989983376457	-0.6212936115739289	0.07259108755169062	-1.515721128442701	2.581880308568612	-0.1838857521186536	0.1675478111326654	0.7014587263020879	0.0839971164773812	-0.9323281323399375	-0.1126069657710462	-0.140167457012511	0	0	0	0	1	1	0.02	0.02	0.02	0.02000016083333965	0.3133094465101726	0.6779858358982189	0.02	0.02	0.02	0.02	0.02	0.3362982439710173	0.02000004483133113	0.02	0.02	0.02000000071296605	0.9999997733746376	0.9999999976938204	0.0208542468914452	0.02	0.02	0.2026524252598372	0.02000058223958822	0.201423280954329	0.2187690698651009	0.02000058789037337	0.02000020356638097	0.8333826315645785	0.0200015676799639	0.02000047245693284	0.02000083371532445	0.0200158485717464	0.02000001882588587	0.04483124874309682	0.02000011525832179	0.5769503789594885	-0.03454003077166887	5.738326072088366	-0.5636490019408423	-5.53602452407826	5.261638639740992	61.72036316032496	27.71256600600954	-21.49008758407079	0.2183186662599403	0.008948502314698752	0.2742194641535635	-0.5802016298033115	-0.4912033208761964	1.078890606616237	0.1399088334267956	0.8953531195305456	-0.9444976795024291
0.186	0.9986477344362481	1	0.02	0.02	0.02	0.03550781556421305	0.3591536882582405	0.4903238979623227	0.02	0.02	0.02	0.02	0.02	0.1754117470884577	0.02000002400675313	0.02	0.02	0.02	0.9999998877014709	0.3959538100345563	0.08968327041227556	0.02	0.02	0.155880931180187	0.02000038692512003	0.2097832851205945	0.2465784117061585	0.08955093291923723	0.1514219230938913	0.9752090690841554	0.02000064690820256	0.0200002684006146	0.02000052070925536	0.02000596512522195	0.03007303363554952	0.02805637044791007	0.02092397216248892	-0.1213211167175431	-0.6637899715823212	-0.2964927951888341	0.6850601994743688	0	0	0.3219641954888558	0.2099911008767556	0.007915815937134401	0.02721278437318303	-0.01136620949175329	0.001362703505690119	1.326072237828187	-1.489762588225368	-0.1942932392527074	0.7427184372111543	0.01774567488596075	-0.6299028422194627	-1.91089012005023	1.358557862368199	-0.1406636110451374	-0.6430883751395674	0.06957411242900467	-1.500505127409226	2.581513748863863	-0.1827782926186987	0.1689569570533144	0.7076557090316382	0.08211682716307886	-0.9477458960712583	-0.1128913968055898	-0.1442563552759147	0	0	0	0	1	1	0.02	0.02	0.02	0.02000007133205781	0.3118886606299753	0.6836032564853917	0.02	0.02	0.02	0.02	0.02	0.2208013247113344	0.02000001777927714	0.02	0.02	0.02	0.9999998846032733	1	1	0.02	0.02	0.2126856504505674	0.02000029177433061	0.2052829022251	0.2103898452031106	0.02000026985380292	0.02000009186202122	0.7839372755456433	0.02000080801607227	0.02000023372788138	0.02000042998606061	0.02000960662023556	0.02000000397244554	0.04266989723423471	0.02000005022710478	0.771305271415902	-0.2121912363546704	5.80879373445176	-0.7150219756890687	-6.233851113945547	4.868734043506191	60.30878098064727	27.16649625963367	-20.92504647005512	0.2158025910192697	0.006965119798479041	0.3193791083389249	-0.5502551852963192	-0.4489419709986066	1.068423705636751	0.1233276762692898	0.9441996971089923	-0.9363092847434435
0.188	0.9987433416303843	1	0.02	0.02	0.02	0.03359441925571757	0.3552562634308443	0.5052055138986646	0.02	0.02	0.02	0.02	0.02	0.173889311123299	0.02000002444144542	0.02	0.02	0.02	0.9999998839566414	0.4444230641382313	0.2010337887566971	0.02	0.02	0.1619337646407001	0.02000038814753275	0.2095005538802679	0.2429384677404096	0.08180695466599702	0.138163839781249	0.9598926650513359	0.02000070691332491	0.02000027467950659	0.02000053023249859	0.02000726744182791	0.02881609342693421	0.02985333744222139	0.02080642616943653	-0.122637507772843	-0.6523651353262714	-0.2950886299794877	0.7191180787725996	0	0	0.3223878651454579	0.2136879808602916	0.007968193498256244	0.02512963525181039	-0.01135892053038074	0.005955049739437726	1.323020422795498	-1.562305350800337	-0.1928425732809894	0.7073056464307315	0.01644490825126265	-0.6708536795780132	-1.90813091370139	1.400917011713081	-0.1419703912646721	-0.6634425392431117	0.06659207996902129	-1.480770515519925	2.581148773024568	-0.1823042628877288	0.1703783017053167	0.7136542808608447	0.08020701334747307	-0.9618431389319084	-0.1131839535253392	-0.1482887123038363	0	0	0	0	1	1	0.02	0.02	0.02	0.02000014542889302	0.3106854881685997	0.6890447482455841	0.02	0.02	0.02	0.02	0.02	0.100628740783987	0.02000004629783445	0.02	0.02	0.02000000237492023	0.999999742916246	1	1	0.02	0.02	0.2192649254325274	0.02000060096834894	0.2079847823558326	0.2017083829531483	0.02000051586031534	0.02000018433678346	0.7334856801847784	0.02000170096462158	0.02000048274424971	0.0200009066813035	0.02002646869837418	0.0200000170955498	0.04253624460448904	0.02000010619575673	0.9676276769756349	-0.3932058519571723	5.878813157945303	-0.8604758969196677	-6.942984784355584	4.469683037883778	58.9100138042151	26.64729588330398	-20.05157944111783	0.2146599554199939	0.007181653291517368	0.3654882365932377	-0.5260745960862218	-0.4135404601660393	1.063047027200241	0.1098128705260653	0.9891720833122636	-0.9264298213128017
0.19	0.9988321927191171	1	0.02	0.02	0.02	0.03191025459150776	0.3515550958071024	0.5187425910894103	0.02	0.02	0.02	0.02	0.02	0.1620847913610171	0.02000002483783207	0.02	0.02	0.02	0.9999998800534868	0.4877942079457846	0.2767815533957828	0.02	0.02	0.1679419368503343	0.02000038936661157	0.2093120661669229	0.2389992514987059	0.07483014712674782	0.1260073800949241	0.9427605829544973	0.02000076208064075	0.02000028032104751	0.02000053994512327	0.02000844935909756	0.02771293227895701	0.0312034175432544	0.02070378933214957	-0.1239296231376585	-0.6395093484949649	-0.2936162783112472	0.7532427769864257	0	0	0.3228189855207155	0.2174420229013004	0.008016193594536501	0.02283519953854983	-0.01134227352404381	0.01072104410943198	1.319822004954636	-1.636365109097502	-0.1914665837330787	0.6680429834841861	0.01506232501022067	-0.7117073407589933	-1.905285388393459	1.444871166757822	-0.1433163489197566	-0.6822485679246186	0.06365406738893496	-1.456481184174447	2.580784101215021	-0.1824759940413177	0.1718114290158925	0.7194351004127195	0.07827037150874028	-0.9745652061334872	-0.1134844958429054	-0.1522373073696012	0	0	0	0	1	1	0.02	0.02	0.02	0.02000006569340948	0.3090905181204347	0.6807927851715044	0.02	0.02	0.02	0.02	0.02	0.02000016493588512	0.02000001820831911	0.02	0.02	0.02	0.9999998662633439	1	1	0.02	0.02	0.2260295252154507	0.02000029794444725	0.2071037318069223	0.1969069505942134	0.02000024406244375	0.02000008400101063	0.7014892342057045	0.02000087502092719	0.02000023803035885	0.02000046579714871	0.02001816033410464	0.0200000031803566	0.03853802018661381	0.020000046618644	1.167303875658764	-0.5685363257585467	5.935382784626094	-0.9986029451167917	-7.659717691196003	4.066014174057311	57.24334954176631	26.08550466701227	-19.61009040677859	0.2185881208902603	-0.001346848812142607	0.4052144412549116	-0.5022334198236327	-0.3781953543862103	1.07545208722248	0.09464478251506135	1.030586030336958	-0.9169239956835971
0.192	0.9989147596079595	1	0.02	0.02	0.02	0.03042975624570565	0.3480027013907405	0.5306417005387203	0.02	0.02	0.02	0.02	0.02	0.1472881204022414	0.02000002520102303	0.02	0.02	0.02	0.9999998748382206	0.5269035821463056	0.3401916543493652	0.02	0.02	0.1741378930912755	0.0200003914481235	0.2090898065003566	0.2350076975670607	0.06856231997539794	0.11489574120966	0.9246068676520858	0.02000081902437039	0.02000028579680382	0.02000055361806136	0.02001307984427837	0.02674571169606962	0.03173726912534351	0.02061421371728588	-0.1251945737159487	-0.6251966282021992	-0.2920756301168667	0.7874105795565276	0	0	0.3232576721513581	0.2212544355517434	0.008059393330656542	0.02032935471617115	-0.01131591945738828	0.01566237817989672	1.3164739542732	-1.711936769337076	-0.190172956973641	0.6249476181444963	0.01359819116547315	-0.7523926752896568	-1.902350392303564	1.490379997213698	-0.1446982873985589	-0.6994076976677639	0.06076919977302871	-1.427625863862145	2.580418432977075	-0.1833016967230418	0.1732558838826053	0.7249785726932038	0.07630970225125248	-0.9858628653860544	-0.113792827951503	-0.1560736472640745	0	0	0	0	1	1	0.02	0.02	0.02	0.02000013720724735	0.3071638826519094	0.6745627513614588	0.02	0.02	0.02	0.02	0.02	0.02000014181355098	0.02000004657062252	0.02	0.02	0.02000000470772014	0.9999996980129713	1	1	0.02	0.02	0.2360908940657018	0.02000061691545674	0.2068868777016573	0.1930352137694882	0.02000048094723278	0.02000017224204366	0.6698465512339584	0.02000183911624556	0.02000049143032022	0.02000098813895067	0.02008282847124489	0.0200000157016532	0.03218622775051443	0.0200001001550941	1.366573607321745	-0.7483072575564642	5.994605122334243	-1.128046474151425	-8.380166404474506	3.65914943581837	55.41156130395359	25.47788506773579	-19.37583860005988	0.2229695441168198	-0.005313865825915147	0.4502107130541786	-0.4811416979486972	-0.3471465679213806	1.087558967453252	0.08065521035839052	1.068261932369628	-0.9077245651979495
0.194	0.9989914917407554	1	0.02	0.02	0.02	0.02912910095068877	0.3445327439086519	0.5403084728000488	0.02	0.02	0.02	0.02	0.02	0.1343695443806227	0.02000002551606033	0.02	0.02	0.02	0.9999998693403854	0.5624347959815934	0.3952571651397083	0.02	0.02	0.1807560654190838	0.02000039364223068	0.2087904914153581	0.2310929004622828	0.06294621180293644	0.1047712719165166	0.9060471443836952	0.02000087142875426	0.02000029074811065	0.02000056728079806	0.02002095710399221	0.02589792031585468	0.03144182154805861	0.02053600959747378	-0.1264294257884009	-0.6094083689770575	-0.2904666236378518	0.8215968832828138	0	0	0.3237040429654265	0.2251264007648268	0.008097370768507917	0.01761318308929583	-0.01127950609809969	0.02078057646873673	1.312973257815379	-1.789008275279685	-0.1889693221991364	0.5780596046097919	0.01205291199835999	-0.7928415727722573	-1.899322867197556	1.537390199030183	-0.1461128221598473	-0.7148308351069291	0.05794659836955099	-1.394219750808545	2.580050455800801	-0.1847851989606566	0.1747111720465672	0.7302651501828342	0.07432789844140217	-0.9956931368937999	-0.1141086957673394	-0.1597679383034864	0	0	0	0	1	1	0.02	0.02	0.02	0.02000006383898524	0.3043284352198062	0.6462988101337505	0.02	0.02	0.02	0.02	0.02	0.02000002907560538	0.02000001817446236	0.02	0.02	0.02	0.9999998377293472	1	1	0.02	0.02	0.2470509876091471	0.02000030475498455	0.2048245051431441	0.1906540286101112	0.0200002338243458	0.02000007910870431	0.6529551300592051	0.02000093726055871	0.02000024163399119	0.02000050393956359	0.02026130518618326	0.02000000254280256	0.02684156812835006	0.02000004436941571	1.560971766722534	-0.9432186681375815	6.072979992199421	-1.247472658486336	-9.100370546059329	3.250475210490649	53.43751301836502	24.81429272787547	-19.31836373003305	0.2227275011295569	0.01115386166818889	0.5121911312642021	-0.4660871515937235	-0.3257975486615552	1.08099320336512	0.07095644470247359	1.102331509811568	-0.8981002683131892
0.196	0.9990627966858844	1	0.02	0.02	0.02	0.02798770257736478	0.3411148830159153	0.5471386638693068	0.02	0.02	0.02	0.02	0.02	0.1225353734277041	0.02000002576473986	0.02	0.02	0.02	0.9999998616226112	0.5948557428569042	0.4438034407686901	0.02	0.02	0.1875989896269117	0.02000039568127122	0.2082962807132364	0.2272570240468142	0.05792703429638255	0.09557503114601895	0.8876053371672267	0.02000092359192771	0.02000029528931667	0.02000058294016345	0.02013175525267218	0.02515546566095713	0.03059579260761175	0.02046776538819136	-0.1276312160675228	-0.5921336832702168	-0.2887892472565834	0.8557761419113903	0	0	0.3241582182242345	0.2290590689023454	0.008129707357844313	0.01468899457779247	-0.01123267833700775	0.02607699066235997	1.309316934076238	-1.86756015749599	-0.1878632051226315	0.5274424812847557	0.01042702578790368	-0.8329891837327768	-1.896199874762308	1.585835073730353	-0.1475564007459865	-0.728439317481768	0.05519532665766327	-1.356305605201852	2.579678854044838	-0.1869257765638317	0.1761767603609579	0.7352755233511009	0.07232793215810114	-1.004019904841046	-0.1144317842640105	-0.1632890043348489	0	0	0	0	1	1	0.02	0.02	0.02000000139909924	0.02000013836896728	0.3017080650183806	0.6186839276893656	0.02	0.02	0.02	0.02	0.02	0.02000004192868574	0.02000004616125422	0.02	0.02	0.02000000791143438	0.9999996242535856	1	1	0.02	0.02	0.2551065338730908	0.0200006188746508	0.2021281962742322	0.1873060468000798	0.02000047442462492	0.02000016423406275	0.6357429250504769	0.02000194013931419	0.02000049490899912	0.02000104673798781	0.02171098756246076	0.02000001448485393	0.02276164716722589	0.02000009748364707	1.75208007944579	-1.145381349939922	6.154465996615226	-1.355593552571864	-9.816221106116473	2.841292250083669	51.34007169264726	24.09961913175667	-19.39446161338076	0.2217520756435085	0.0365320692235308	0.5816779101392306	-0.4529764108942986	-0.3083611861600703	1.07139837332534	0.06211814423370856	1.133604962769509	-0.8874045415492883
0.198	0.9991290626128445	1	0.02	0.02	0.02	0.02698646228583041	0.3377682392478772	0.5501184935904222	0.02	0.02	0.02	0.02	0.02	0.1117288362371292	0.02000002597022769	0.02	0.02	0.02	0.9999998533576195	0.6245658551043333	0.4872374969947784	0.02	0.02	0.1943086276864832	0.02000039652515058	0.2076003392283943	0.2233177466734567	0.05345154074596115	0.08724768878083999	0.8697298209123802	0.0200009702024207	0.02000029892714231	0.02000059577157489	0.02041606119818883	0.02450534282939895	0.03049199047606512	0.0204081905951355	-0.1287969674627931	-0.573369678200696	-0.2870435414383259	0.8899218115416931	0	0	0.3246203204518295	0.2330535513286326	0.00815599040975069	0.01156034181842303	-0.01117507853700863	0.03155279648840799	1.30550204829924	-1.947565088868656	-0.1868619807232785	0.4731834433142904	0.008721197236921767	-0.8727739264951653	-1.892978623733439	1.635634245072437	-0.1490253242651709	-0.7401654119591939	0.05252433494396855	-1.31395380689335	2.579302318060055	-0.1897181703642608	0.1776520772735227	0.7399905841959324	0.07031284069074006	-1.010814068768232	-0.114761714515609	-0.1666041020943327	0	0	0	0	1	1	0.02	0.02	0.02	0.02000006901176637	0.299343156360055	0.5571249262694977	0.02	0.02	0.02	0.02	0.02	0.02000000790203568	0.02000001790263032	0.02	0.02	0.02	0.9999997882385139	1	1	0.02	0.02	0.2596993713311953	0.02000028623624793	0.1993547075042553	0.1811272517273431	0.02000024011372473	0.02000007549418199	0.6318380199649426	0.02000096161154	0.0200002351882618	0.02000049020995181	0.02301627049462466	0.02000000186929415	0.03604742793582548	0.02000004481614555	1.942680958134539	-1.344434903546713	6.219829709274375	-1.45115348748101	-10.52354663650023	2.432867820017946	49.14002741388131	23.33382264672442	-19.56446253750171	0.2216170535499679	0.0590356426722735	0.6484243529656891	-0.4372256225241778	-0.2871841835726515	1.077192970461854	0.05021604938026333	1.163593869424507	-0.8753781918749962
0.2	0.9991906415188556	1	0.02	0.02	0.02	0.02610901133097096	0.3344811394397811	0.548399675507142	0.02	0.02	0.02	0.02	0.02	0.1018915951385122	0.02000002610515714	0.02	0.02	0.02	0.9999998407668356	0.6518627178161928	0.5263994423845462	0.02	0.02	0.2007424315448788	0.02000039301914616	0.2066244572846892	0.2191078828619016	0.0494699915621873	0.07972979749922975	0.8528393929849807	0.02000100976674389	0.02000030041669265	0.02000060053982982	0.02084269017519477	0.02393651284379116	0.03188632770679275	0.02035620804280494	-0.1299237052667419	-0.5531216712395169	-0.2852296007798232	0.9240062867195935	0	0	0.3250904743488909	0.2371109102988971	0.008175815591226114	0.008232029396118572	-0.0111063468876012	0.03720899114781111	1.301525728585662	-2.028987425219378	-0.1859728259897006	0.4153931799462501	0.006936211028007787	-0.9121373299091046	-1.889656497440823	1.686693467812129	-0.1505157695566976	-0.7499526077507714	0.04994240554659147	-1.267261616239777	2.578919553158604	-0.1931527475662101	0.179136513096308	0.7443912165031191	0.0682857126029397	-1.016053324285123	-0.1150980403670917	-0.1696786694005038	0	0	0	0	1	1	0.02	0.02	0.0200000040096201	0.02000015882200554	0.2966620831049421	0.4977887167102851	0.02	0.02	0.02	0.02	0.02	0.02000001709691528	0.02000004546698818	0.02	0.02	0.0200000122366931	0.9999994854216874	1	1	0.02	0.02	0.2639010010296577	0.02000055242660157	0.1947787539752127	0.1739284559503745	0.02000050789628742	0.02000015814774381	0.6278781823386473	0.02000192298787584	0.02000046853415533	0.02000094610213125	0.02451502573519239	0.02000001306236706	0.04660407505111817	0.02000010162481886	2.130964288099274	-1.540384650740361	6.273676486595396	-1.532947928214187	-11.21803724612328	2.026370804561001	46.84888802070368	22.52464098453341	-19.81693605866953	0.2184064081065352	0.08450764113545016	0.7175329523676685	-0.4214666856027427	-0.2622799345346374	1.092599296875083	0.03468031383647673	1.192520480224037	-0.8636015425807241
0.202	0.9992478686491874	1	0.02	0.02	0.02	0.02534021505196829	0.3313819877462941	0.5409243271413177	0.02	0.02	0.02	0.02	0.02	0.09296472787172678	0.0200000262095012	0.02	0.02	0.02	0.9999998269832586	0.6770084112607171	0.5619757279518038	0.02	0.02	0.20695005206551	0.02000038775780046	0.2057422043143383	0.2145626708377259	0.045934591360465	0.07296221426466529	0.8375604569422196	0.02000104160506121	0.02000030061054904	0.02000060016492348	0.02137863016978912	0.02343881249103716	0.03657961242355601	0.02031083266265106	-0.1310084737289433	-0.5314033102761316	-0.2833475762291693	0.9580008132278932	0	0	0.3255688066782265	0.241232144302704	0.008188789432152782	0.004710115402319029	-0.01102612176565715	0.04304638957387531	1.297385183096694	-2.111782703005947	-0.1852026735843402	0.3542052697427104	0.005072966011623091	-0.9510236653618663	-1.886231081654344	1.738904539168792	-0.1520238116722082	-0.7577556323407971	0.04745810098344945	-1.216351420488783	2.57852928797534	-0.1972158491632919	0.1806294195059581	0.7484578652570197	0.0662496749246904	-1.019721444481639	-0.1154402444243361	-0.1724760028583622	0	0	0	0	1	1	0.02	0.02	0.02	0.02000009103333784	0.2980482639379261	0.3971350436648856	0.02	0.02	0.02	0.02	0.02	0.02000000049219306	0.02000001758574987	0.02	0.02	0.02000000231369083	0.9999996844480447	1	1	0.02	0.02	0.2654488392254626	0.02000023436123103	0.200802982530438	0.1667800927956813	0.02000028389550397	0.02000007389192608	0.6440660693127218	0.02000091157165555	0.02000020911214733	0.02000038942984202	0.025588421464815	0.02000000103278777	0.09274668456483008	0.02000005010459712	2.313813777663984	-1.736229785675901	6.325623594473021	-1.59981815337164	-11.89534060692123	1.622930989639542	44.47559161706601	21.68118172142077	-20.14713264999866	0.2085637038910964	0.1285679699264567	0.7958321748627893	-0.3987380473207224	-0.240554271283874	1.107842151306346	0.01798194827726627	1.221301162592221	-0.8539657336882139
0.204	0.999301048002377	1	0.02	0.02	0.02	0.02466718974403685	0.3287886858499908	0.52641295255794	0.02	0.02	0.02	0.02	0.02	0.08488873370453877	0.0200000262645082	0.02	0.02	0.02000000085233107	0.9999998019734985	0.7002098560004734	0.5944358610903572	0.02	0.02	0.2116331242018339	0.02000037386057105	0.205873754582153	0.2099611108621287	0.04280164831706804	0.06688711531954454	0.8245821948750467	0.02000106058812231	0.02000029558243362	0.02000058133271886	0.02198883290782512	0.02300365160862648	0.0466469474010181	0.020271243647604	-0.132048352774421	-0.5082366202417398	-0.2813976774644888	0.9918753886892768	0	0	0.3260554461234137	0.24541817107081	0.008194531829452229	0.001001906808990589	-0.0109340401039539	0.04906561939643514	1.293077718129736	-2.195897122433901	-0.1845581667313235	0.2897753247521532	0.003132470090962645	-0.9893794775832302	-1.882700192534189	1.792145274678254	-0.1535454462847438	-0.7635403179013099	0.04507971549007538	-1.161368487656347	2.578130282171851	-0.201890229148442	0.1821301082489599	0.7521700096995709	0.06420788175959191	-1.021807298870058	-0.1157877334915376	-0.1749569209228957	0	0	0	0	1	0.9999999899521943	0.02	0.02	0.0200000073840213	0.02000024770981442	0.3028143176606084	0.2928645040640364	0.02	0.02	0.02	0.02	0.02	0.0200000070241193	0.02000004490284997	0.02	0.02	0.02000001789769156	0.9999991404597897	1	1	0.02	0.02	0.2447107546895787	0.02000040663298755	0.2146069880686959	0.1641229452801106	0.02000068494516376	0.02000015767447265	0.6627540232202344	0.02000178530707231	0.02000038712532532	0.0200006562444475	0.02676461836607935	0.02000001103310249	0.1448132043022833	0.02000012162831299	2.489019532859147	-1.935858347118985	6.379780341625326	-1.650660816701625	-12.55101623829269	1.223570766419687	42.02718189480229	20.81052799569225	-20.54757103381224	0.152803700819316	0.1887893633359339	0.8953411068862549	-0.3719877757079805	-0.2290534021544905	1.117380763485821	0.004648322725450626	1.251655467099547	-0.846942766472275
0.206	0.9993504691130504	0.9592092563928794	0.02	0.02	0.02	0.02407804539428458	0.3273799608757534	0.5043421328221288	0.02	0.02	0.02	0.02	0.02	0.07760416189471915	0.02000002630527101	0.02	0.02	0.02000000189674059	0.9999997792852284	0.7216534502749042	0.6241805528467319	0.02	0.02	0.2101988753250338	0.0200003578361809	0.2084792031448648	0.2061717820953064	0.04002957993156644	0.0614477020722717	0.8143391672811482	0.02000107840351259	0.02000028889352031	0.02000055836015548	0.02266736989575736	0.02262313591744863	0.0647044663077211	0.02023668907885479	-0.1330404747119134	-0.4836519542743352	-0.2793801755153493	1.025598655389026	0	0	0.3265505231058756	0.2496698091021258	0.00819267853142177	-0.002884053668998054	-0.01082973777387783	0.05526711378692606	1.288600757383774	-2.281267037287058	-0.1840456163623828	0.2222799229294819	0.001115836282363441	-1.027153063105833	-1.879061904557355	1.846279550561605	-0.1550766116080155	-0.7672833539629088	0.04281523217286725	-1.102478453488265	2.577721333041084	-0.2071555463656389	0.1836378485547624	0.7555056071947016	0.06216350543571821	-1.022303689576923	-0.1161398332530574	-0.1770794593456953	0	0	0	0	1	0.02000000276708319	0.02	0.02	0.02	0.02000020693639925	0.319748418678496	0.1668592412320959	0.02	0.02	0.02	0.02	0.02	0.02	0.02000001739787523	0.02	0.02	0.02000000547795133	0.9999993409391209	1	1	0.02	0.02	0.1562131206466568	0.02000015230395414	0.2504073131854658	0.1735486857567818	0.02000046813720451	0.02000007404770074	0.6949617840574297	0.02000091499526411	0.02000015987973479	0.020000244946524	0.02784892975198336	0.02	0.2460117197078092	0.02000006839743814	2.655106504906673	-2.141241675941744	6.436608067859289	-1.684432988935229	-13.18062211834873	0.8292756847426801	39.9818484923802	19.893765199319	-20.44351222849468	0.1762286778311615	0.1537755870135521	0.8349338879004088	-0.3787601902284737	-0.2257815225319373	1.114481346744731	0.007418716614318544	1.285263534543625	-0.8430920462629089
0.208	0.9993963945213911	0.8867621458595413	0.02	0.02	0.02	0.0235627753553385	0.3272536693990185	0.4745092109214226	0.02	0.02	0.02	0.02	0.02	0.07105237484482514	0.02000002632609483	0.02	0.02	0.0200000032779099	0.9999996671229758	0.7414925383221828	0.6515082011847495	0.02	0.02	0.2027587855585268	0.02000033476770945	0.2137048241259533	0.2033182873424419	0.03758110802246678	0.05658982267215979	0.8069992952123684	0.02000109787112852	0.02000027692464019	0.02000052266929569	0.02338184447715978	0.02229061496821138	0.09077179234710223	0.02020654534553215	-0.133982040812206	-0.4576878852286585	-0.2772954055599715	1.059137798635692	0	0	0.3270541695708084	0.2539877594720012	0.00818288359333051	-0.006938007474920644	-0.01071284998066223	0.06165110361656966	1.28395186206399	-2.367818480784591	-0.1836709601712268	0.1519154428112774	-0.0009757203422886219	-1.064293952958402	-1.875314578316249	1.901157404195799	-0.1566132098779133	-0.7689720044818692	0.04067228445441481	-1.039864793115286	2.577301281270991	-0.2129888603069157	0.1851518636343243	0.7584405684588544	0.06011972966638344	-1.021206147758994	-0.1164957824711891	-0.1787986092990357	0	0	0	0	1	0.02	0.02	0.02	0.02000001186115513	0.02000121949331789	0.3307961214645984	0.04489282410059804	0.02	0.02	0.02	0.02	0.02	0.02000000203134039	0.02000004467204696	0.02	0.02	0.02000002526159103	0.9999965654093275	1	1	0.02	0.02	0.113664757750097	0.02000026424666967	0.2759315309839193	0.1768704644556011	0.02000146378411182	0.02000015865452761	0.7247372830011838	0.02000184681481851	0.02000029104251091	0.02000041108430257	0.02870418434474459	0.0200000085286415	0.3306702371579571	0.02000018131815568	2.813110725030979	-2.345673359562093	6.486817297544864	-1.700151310771489	-13.77972104049464	0.4409433100204491	38.26055181716357	18.92832316821354	-19.93580048910814	0.2378894139642676	0.02988012058653864	0.6499503120085964	-0.4087180078251245	-0.2303464867677575	1.109602598860805	0.02416664783352437	1.32185842757493	-0.8424906274912595
0.21	0.9994390742831252	0.8258054948900244	0.02	0.02	0.02	0.02283065336760644	0.3274535705868432	0.4409481060275287	0.02	0.02	0.02	0.02	0.02	0.06517551773912375	0.02000002634148672	0.02	0.02	0.0200000046604632	0.9999998530203011	0.7598675445184868	0.6766815553267849	0.02	0.02	0.1954131576268195	0.02000031383575504	0.2188651850176666	0.2005503862378295	0.0354209867724745	0.05226093894963157	0.8018576832733669	0.02000111443968357	0.02000026567240501	0.02000048984503294	0.024069984791838	0.02199998569817768	0.1191750269174981	0.02018023682673291	-0.1348703375600331	-0.4303910369919926	-0.2751437699364883	1.092458467387718	0	0	0.3275665187335788	0.2583725898240805	0.00816482177759701	-0.01114900927749512	-0.01058301167701787	0.06821760998408648	1.27912875198406	-2.455466778749567	-0.1834397243833261	0.07889685099325269	-0.003140884594358166	-1.10075245659488	-1.871456888005055	1.956615221025497	-0.1581511281929714	-0.7686038433886052	0.0386581230553323	-0.9737265085487329	2.57686901561835	-0.2193650864665856	0.1866713260939541	0.7609483414286403	0.05807974539594227	-1.018511804941585	-0.1168547266787218	-0.1800661329375104	0	0	0	0	1	0.02	0.02	0.02	0.02000000274414516	0.0297479020821971	0.3288038800098203	0.0200011459719243	0.02	0.02	0.02	0.02	0.02	0.02	0.02000001733173161	0.02	0.02	0.02000000976798571	0.9940506202940542	1	1	0.02	0.02	0.1332408473064733	0.02000012058739038	0.2632875022820577	0.1715890291053691	0.0200010061285116	0.02000007437892029	0.7433864225556709	0.02000092588789739	0.02000013473808528	0.02000018555258777	0.02892458004171532	0.02	0.3657407556961806	0.02000009968480821	2.963902115757947	-2.543729771840765	6.522968837740665	-1.696913452494289	-14.34392802370245	0.05944712894704984	36.38213649251175	17.94245335180665	-19.60633018412688	0.2407718912297541	-0.07290067603013134	0.5137432858317605	-0.4212068932458555	-0.2354248351488894	1.115738387698044	0.03468404198151891	1.357452411846411	-0.8435756653929074
0.212	0.9994787351254063	0.769216449114921	0.02	0.02	0.02000000061427398	0.02927878220115482	0.3275416564681742	0.4084516680262691	0.02	0.02	0.02	0.02	0.02	0.0599179502638444	0.02000002635356738	0.02	0.02	0.02000000653062503	0.9982532659863256	0.7768974388214767	0.6999079958879357	0.02	0.02	0.1898657772695852	0.02000029383069702	0.2225629133553193	0.1976901978306726	0.03351819394817151	0.04841213061586845	0.7984163971043308	0.02000113303210092	0.02000025435262883	0.02000045751654875	0.02469410157916992	0.02174611971597645	0.1469190713399643	0.02015728873120071	-0.1357027525864107	-0.4018158795156017	-0.2729257412688343	1.125524718190956	0	0	0.328087704800297	0.2628247204276563	0.008138190897463418	-0.01550496309347499	-0.01043985798832899	0.07496643788460189	1.274129327262041	-2.544116244401617	-0.1833569876547919	0.003456459100569426	-0.005378242363225048	-1.136479258834786	-1.867487848508881	2.012475999258055	-0.1596862589178096	-0.7661865129595111	0.03677958683967601	-0.9042759909396593	2.576423476823568	-0.2262574166858276	0.1881953527082815	0.7629995868231171	0.05604674852212276	-1.014218348514075	-0.1172157115939621	-0.1808304322233558	0	0	0	0	1	0.02	0.02	0.02	0.0200000210659159	0.1323935866020528	0.3285173924809918	0.02000089605014598	0.02	0.02	0.02000000166087625	0.02	0.02	0.02	0.02000004465096279	0.02	0.02	0.02000003566470439	0.9506255917120632	1	1	0.02	0.02	0.1383170682644841	0.02000023690137314	0.2553680274660027	0.1695709652025201	0.02000335461926351	0.02000015911702803	0.7626742969627599	0.02000191165028184	0.02000026748009861	0.02000035320096377	0.02908430754677397	0.02000000751388984	0.3985236750802522	0.02000024708628707	3.103461433612809	-2.744236221103892	6.55685505290533	-1.673901911368335	-14.86896006020195	-0.3143916077455495	34.4287262874404	16.94263747453181	-19.36162861750179	0.2532983529277276	-0.1512080670610905	0.394124048024103	-0.4249586825015748	-0.2369501719844512	1.119681392294581	0.03804614268916726	1.389940657711243	-0.8455369637678386
0.2140000000000001	0.9995155930117967	0.7165087661383753	0.02	0.02	0.02000000200258956	0.04643208921344549	0.3275715642601478	0.378042501798885	0.02	0.02	0.02	0.02	0.02	0.05522546323138587	0.02000002637164292	0.02	0.02	0.02000000841081281	0.9925541157325521	0.7926924693850723	0.7213743112492461	0.02	0.02	0.1855469272360576	0.02000027597595017	0.22499088728658	0.1951505133760312	0.03184347272736606	0.04499646366785902	0.7966794231380855	0.02000115409430441	0.02000024415160344	0.02000042847498376	0.02523745715780465	0.02152431569323839	0.1731753914783425	0.02013726154156192	-0.1364767900941165	-0.3720244884992408	-0.2706418656768143	1.158298997175801	0	0	0.3286178626605034	0.2673444133807091	0.008102714068287456	-0.01999266768618055	-0.01028302464950096	0.08189717244299488	1.268951690567066	-2.633659997692427	-0.1834273478205087	-0.07415735465638951	-0.00768628098697233	-1.171425092277335	-1.863406841763759	2.068549731026215	-0.1612145195883216	-0.7617375210026855	0.03504307821858067	-0.8317371161042216	2.575963660632488	-0.2336376899507376	0.1897229986060316	0.7645619827118294	0.05402393983056386	-1.008323118721868	-0.1175776763144408	-0.1810364787572398	0	0	0	0	1	0.02	0.02	0.02	0.02000000980954782	0.2010543300888018	0.3274011866566484	0.02000032464122596	0.02	0.02	0.02	0.02	0.02	0.02	0.02000001749968232	0.02	0.02	0.02000001580063266	0.8860662667126503	1	1	0.02	0.02	0.1498575933306728	0.02000011087248013	0.2426365486266284	0.1721235510632126	0.02000252541222258	0.02000007437850296	0.7845414706198052	0.02000103846657572	0.02000012672754079	0.02000016471899966	0.02891406508263799	0.02	0.4140958884907374	0.02000013713351103	3.227558664394344	-2.955316518411629	6.599735422733156	-1.630414765530759	-15.35064140967859	-0.679764526255547	32.40962362018735	15.93784181151714	-19.19805464746578	0.2499956340178615	-0.2044023682820175	0.3056484737575939	-0.429861140141061	-0.239973578818123	1.108781064870363	0.04220613856257823	1.418709636359057	-0.8485771230735772
0.216	0.9995498437227651	0.6673000472287939	0.02	0.02	0.02000000489870438	0.06886269209922544	0.3275326209412014	0.3494539561916182	0.02	0.02	0.02	0.02	0.02	0.05104717555990285	0.02000002643223366	0.02	0.02	0.02000001098833359	0.9828129215588525	0.8073480210237101	0.7412341305898693	0.02	0.02	0.1823875790475595	0.02000025964735746	0.2260130912064643	0.1930648707359159	0.03037179107010059	0.04197114501424989	0.7965761680965954	0.02000119810033636	0.02000023467631622	0.02000040133205462	0.02568704400423053	0.02133063090040423	0.1975892173170786	0.02011979545181111	-0.1371900858392061	-0.3410862754306893	-0.268292765998748	1.19074214646091	0	0	0.3291571275626019	0.2719317637692538	0.00805814187399919	-0.02459786904852748	-0.0101121484470928	0.08900917679850846	1.263594169611124	-2.723979869632209	-0.1836548908949912	-0.1536814606301011	-0.01006338909669349	-1.20554046119057	-1.859213642386316	2.124633867392206	-0.1627318724763714	-0.7552840569800675	0.03345454172811996	-0.756343497736423	2.575488620201697	-0.2414767301589052	0.191253251198264	0.7656001245865829	0.05201452639657646	-1.000822317951762	-0.1179394464228364	-0.1806257850466497	0	0	0	0	1	0.02	0.02	0.02	0.02000004746105602	0.2651133230800568	0.3269270118650989	0.02000051314304762	0.02	0.02	0.02000000431925844	0.02	0.02	0.02	0.02000004535308061	0.02	0.02	0.02000005034825168	0.8249542998128448	1	1	0.02	0.02	0.15428928040104	0.02000022509734747	0.229806460588929	0.1742027505524101	0.02001061515944733	0.02000015826165007	0.8054647743871838	0.02000231314140737	0.02000025844601499	0.02000032485724698	0.02869467131993356	0.02000000687720149	0.4319036429725671	0.02000033609599419	3.338690496452335	-3.167362585134824	6.63808124283889	-1.565895403214985	-15.78499193887729	-1.035897856302904	30.34722298190529	14.92915083841359	-19.09161018893243	0.2474547953448864	-0.2466363076763737	0.22884999964958	-0.4290309491866642	-0.2391920806992536	1.097336512168263	0.04297059952455328	1.44353338415501	-0.8529475100203371
0.218	0.9995816737915665	0.621249330057245	0.02	0.02	0.02000000317609986	0.09371012633804209	0.3275689034130271	0.3225965239597293	0.02	0.02	0.02	0.02	0.02	0.04733408943664073	0.0200000265150031	0.02	0.02	0.02000001358550017	0.96963549048145	0.8209532412849375	0.7596281259491693	0.02	0.02	0.1798097276416138	0.02000024516960163	0.2256709848610311	0.1914965017761779	0.02905864067529237	0.03929551544513632	0.7984412606988568	0.020001247956078	0.02000022623604788	0.02000037712961744	0.02603906326624527	0.02116145390207912	0.2203310745105742	0.02010455402436488	-0.1378404214578807	-0.3090776748502111	-0.2658791449638355	1.222813435851413	0	0	0.3297056347719586	0.276586692767069	0.008004254404075123	-0.0293053221289775	-0.009926867663676028	0.09630159168564635	1.258055339733175	-2.814946403304547	-0.1840431631177117	-0.2348393536863522	-0.01250785590681672	-1.238775424160392	-1.854908442123553	2.180513885300021	-0.1642343437597221	-0.7468628181248848	0.03201944635566614	-0.6783369192014547	2.574997467783311	-0.2497446473089311	0.1927850240194726	0.7660755456409121	0.05002172461007336	-0.9917103713053929	-0.1182997270831008	-0.1795364233383603	0	0	0	0	1	0.02	0.02	0.02	0.02000003538880911	0.3055664907888069	0.3288975632106103	0.02000022744114856	0.02	0.02	0.02	0.02	0.02	0.02	0.02000001819380464	0.02	0.02	0.02000002425534489	0.7685193301247459	1	1	0.02	0.02	0.157727122394543	0.02000010586227065	0.2150693960266122	0.178979192073857	0.02001344397088564	0.02000007397223856	0.8401239996855212	0.02000132483741875	0.02000012289312335	0.02000015272460005	0.02826606369779729	0.02	0.4422933336894313	0.02000019309168027	3.439990783406883	-3.370798433307108	6.657668658972478	-1.479950557272514	-16.1681948006984	-1.382034794961718	28.26272487478179	13.91750571468419	-19.01877262546038	0.2450711706187474	-0.2958008380546603	0.1517836156501951	-0.4198061488019655	-0.2271973797171646	1.098809181324669	0.03502394420511444	1.464842125892683	-0.8589276123422703
0.22	0.9996112521908843	0.5780846878253718	0.02	0.02	0.02000004097245084	0.1190305740716837	0.327744831013922	0.2973943149281825	0.02	0.02	0.02	0.02	0.02	0.04404121611638457	0.0200000267226512	0.02	0.02	0.02000001715686307	0.9534002107361115	0.8335864158398522	0.776675457132562	0.02	0.02	0.1780013318193702	0.02000023213408779	0.224031913066929	0.190538333393533	0.0280414534677602	0.03693316491571616	0.8026299655056539	0.02000134480118058	0.02000021854203766	0.02000035485446932	0.02628654100254977	0.02101376055551756	0.2413319107164842	0.02009126678852501	-0.1384257382153891	-0.2760817932965232	-0.263401788301203	1.254470607597402	0	0	0.3302635192177671	0.28130894179155	0.007940863177656878	-0.03409885941567793	-0.009726822522654936	0.1037733356694212	1.25233404643468	-2.906418915862021	-0.184595145426264	-0.3173425778313135	-0.01501787016099224	-1.271079416452024	-1.850491873266289	2.235963922022406	-0.1657180423827318	-0.7365198319716575	0.0307427704785955	-0.5979658912171921	2.574489375907135	-0.258411114563391	0.1943171506742541	0.7659468216580134	0.04804876420699958	-0.9809794040487894	-0.1186570961988779	-0.1777030791140558	0	0	0	0	1	0.02	0.02	0.02	0.02000066304915265	0.3422266855185127	0.3303466926441383	0.0200004234338079	0.02	0.02	0.02000000780743144	0.02	0.02	0.02	0.02000004747474423	0.02	0.02	0.02000007080259249	0.7118190021835491	1	1	0.02	0.02	0.1651622760070561	0.02000021873302234	0.2008915417780176	0.183896335762634	0.02216492359360953	0.0200001579705113	0.8749698703590513	0.02000314883331627	0.02000025325489282	0.02000030664087983	0.02774300620108459	0.02000000639350318	0.4524673750275953	0.02000047907544305	3.527637518020717	-3.574407234371127	6.669386742480997	-1.372414963942258	-16.49672817301689	-1.717474184264274	26.16105395270601	12.91103383830074	-18.98007375396091	0.2416944015881584	-0.3420921711451324	0.07634554369821905	-0.4044570764853443	-0.2093016564114673	1.101465757512068	0.02347898214843525	1.48309768118817	-0.8658305234300158
0.222	0.9996387405648826	0.5375622744392927	0.02	0.02	0.02	0.1430345566661131	0.3282848805542621	0.2737768160708462	0.02	0.02	0.02	0.02	0.02	0.04112567325027415	0.02000002697586546	0.02	0.02	0.02000002074572543	0.9345736963550125	0.8453211546269636	0.7924865407311855	0.02	0.02	0.176875060004803	0.02000022065952625	0.2212806962450383	0.1902076416570065	0.0276840764254965	0.0348497794549664	0.8100328167913878	0.02000144968636611	0.02000021169425661	0.02000033509406421	0.02643148885723968	0.02088478257382408	0.2606439221721242	0.02007967397635939	-0.1389441498966716	-0.2421880009204184	-0.2608615677351259	1.285669930230915	0	0	0.3308309151277559	0.2860980674998577	0.007867812902065043	-0.03896146819430435	-0.009511655632222988	0.1114231054039624	1.246429427698858	-2.998245623798954	-0.1853132312354615	-0.4008922167555822	-0.01759151872960506	-1.302401117645525	-1.845965030534723	2.290747484309846	-0.1671791784998862	-0.7243102597314408	0.02962898989082466	-0.5154843605084825	2.573963577967501	-0.2674456186827461	0.1958483791448954	0.7651697766647464	0.04609889330969109	-0.9686188732536252	-0.1190099977438889	-0.1750571477809728	0	0	0	0	1	0.02	0.02	0.02	0.029909930017538	0.3512900714650676	0.3378589764368711	0.02000021201520414	0.02	0.02	0.02	0.02	0.02	0.02	0.02000001988839384	0.02	0.02	0.02000003561341294	0.6621524680700688	1	1	0.02	0.02	0.1685012564388227	0.0200001033536733	0.1870892269598393	0.1897797434011312	0.02808209225307002	0.02000007505096307	0.9387620437734976	0.02000179412533093	0.02000011968412157	0.02000014479441221	0.02713033330167012	0.02	0.4575248435569144	0.0200002848752879	3.597056873946725	-3.787227925596703	6.685747707247899	-1.243336911500072	-16.76729036207978	-2.041552202077275	24.04652633480611	11.91769270396869	-18.97826966149104	0.2275697596678857	-0.3766304669460683	0.007008848396918313	-0.3872462125497351	-0.1913951150118388	1.091454788888362	0.01115892317560612	1.499066251829079	-0.8737113048336919
0.224	0.999664280694296	0.4994855343704407	0.02	0.02	0.02541122520110499	0.1647688171970114	0.3293721827469319	0.2516819090347112	0.02	0.02	0.02	0.02	0.02	0.03854883130724619	0.02000002750385881	0.02	0.02	0.02000002554551279	0.9135848683135465	0.8562227803386268	0.8071568958907211	0.02	0.02	0.1764545196953872	0.02000021038014096	0.2173735132221999	0.1903537656230843	0.02811209328047712	0.03301508947011721	0.8213230355463973	0.02000160532210428	0.02000020520554723	0.02000031692477206	0.02647375029026372	0.02077220451118923	0.278401332056048	0.02006957749148506	-0.1393939549510153	-0.2074914789720501	-0.258259443880072	1.316366259714008	0	0	0.3314079556547985	0.2909534374223136	0.007784983092332933	-0.04387537391302945	-0.009281012429014067	0.119249375763186	1.240340936048832	-3.090263817601591	-0.1861992068369	-0.4851804297173705	-0.02022678500513768	-1.332688351658416	-1.841329491688318	2.344618211950225	-0.1686140815588784	-0.7102981793564731	0.02868206798494494	-0.431150520546566	2.573419368390726	-0.2768176924842213	0.1973773665073366	0.7636977542409683	0.04417538400561131	-0.9546153157953895	-0.1193567352852657	-0.1715268618936183	0	0	0	0	0.999999893061744	0.02	0.02	0.02	0.1052510214240079	0.3620517039774518	0.3445536737179499	0.02000044389750386	0.02	0.02	0.0200000121953529	0.02	0.02	0.02	0.02000005228536795	0.02	0.02	0.02000009694847086	0.6123953703485119	1	1	0.02	0.02	0.1774277531943474	0.02000021450512756	0.1705258332091825	0.19319727568502	0.03397388194552505	0.02000016228665202	0.9999150763455555	0.02000415346442344	0.02000024518386782	0.02000029204294931	0.02640201414123834	0.020000005936396	0.4645409852790922	0.02000074093047724	3.650302409037579	-4.000132458783839	6.697318475540266	-1.093070898718198	-16.97697299924829	-2.353705483469873	21.94380674546446	10.93425803307713	-18.99516345158882	0.2148144275090164	-0.406104315273695	-0.06530398501340022	-0.3594015183606099	-0.1667794873293138	1.078336641505736	-0.009937583149284054	1.512757594330453	-0.8851877635961175
0.226	1	0.463677397142178	0.02	0.02	0.09772660989680795	0.1831974853589556	0.3315315812023218	0.2310505262369084	0.02	0.02	0.02	0.02	0.02	0.0362741874977912	0.02000002811656183	0.02	0.02	0.0200000302896706	0.890955494838014	0.8663529759731062	0.8207757913884911	0.02	0.02	0.1755978091095028	0.0200002012501578	0.2134567024502197	0.1910170458391565	0.02945368367622944	0.031400757400966	0.8339278838093812	0.02000175214490665	0.02000019920485225	0.0200003006850056	0.02643153262637311	0.02067390784726779	0.2949070194173053	0.02006077327894507	-0.1397736475437232	-0.1720927095345265	-0.2555964689876706	1.346513110972753	0	0	0.3319947724944833	0.2958742264422577	0.007692289493010369	-0.04882213083089643	-0.009034541621877683	0.1272503996423555	1.234068360139258	-3.182300102978006	-0.1872542353448444	-0.5698920397905579	-0.0229215471164789	-1.361888026385559	-1.836587336328259	2.397320709376871	-0.1700192178562804	-0.6945563349747235	0.02790544848806849	-0.3452257382552337	2.572856102300105	-0.2864971268216269	0.1989026743511207	0.7614819597367073	0.04228153832565146	-0.9389522463136748	-0.1196954658388629	-0.1670374550147381	0	0	0	0	0.9005578059803666	0.02	0.02	0.02	0.9999998805960703	0.3405766593254976	0.3661007656588329	0.02000026788345835	0.02	0.02	0.02000000212192357	0.02	0.02	0.02	0.02000002367355724	0.02	0.02	0.02000004836593218	0.5731646147906793	1	1	0.02	0.02	0.1549181055432519	0.0200000993137802	0.1806020823117752	0.2018761574944088	0.0435381028956322	0.02000007904919286	0.9999995123921596	0.02000209046218276	0.02000011192653054	0.02000013577645885	0.02589859049095417	0.02	0.470790853222924	0.02000048776870123	3.690237068193456	-4.2039096039507	6.69304024167783	-0.9222261029412535	-17.12314024127805	-2.653436035386318	19.93400122022064	9.907347676966651	-18.99250886043772	0.1823309947577246	-0.4516903892601817	-0.1433519291371422	-0.3223964051152128	-0.1428218994304033	1.075926597754901	-0.03464444469221166	1.522410075356787	-0.9004692840813228
0.228	0.9691745106473955	0.4299937713889929	0.02	0.02	0.2058671081448211	0.1973545171704452	0.3354006238744111	0.2118278801875618	0.02	0.02	0.02000000033975031	0.02	0.02	0.03426938295463278	0.02000002938890622	0.02	0.02	0.02000003590711098	0.8672145305880616	0.8757668832000702	0.8334216127420969	0.02	0.02	0.1716064720919409	0.02000019241354397	0.2111495887568141	0.1926409997430978	0.03183904324271818	0.02998209109202216	0.8456383765453773	0.02000189775866926	0.02000019249850108	0.02000028512953893	0.02633700158820894	0.02058812215072628	0.3103070967475193	0.02005313737710693	-0.1400819276885082	-0.1360969236785026	-0.2528737895595297	1.376062739913553	0	0	0.3325914954972637	0.3008594140172611	0.007589685338805175	-0.05378271762233051	-0.008771895636100402	0.1354242075994534	1.227611845878692	-3.274170698471524	-0.1884788434222472	-0.6547061563779851	-0.02567357606437782	-1.38994610325157	-1.831741163212208	2.448591430188233	-0.1713912076334148	-0.6771658580045856	0.02730204999600863	-0.2579735576400878	2.572273194825417	-0.2964541682327676	0.2004227648286902	0.7584718481504193	0.04042069430385564	-0.9216101667386185	-0.12002419403027	-0.1615113515534195	0	0	0	0	0.1229158519952043	0.02	0.02	0.02	0.9999999159752847	0.3197125386376606	0.390028027249388	0.02000074289261816	0.02	0.02	0.0200000170073669	0.02	0.02	0.02000000419106198	0.02000006384352836	0.02	0.02	0.02000012011600889	0.5351558102857544	1	1	0.02	0.02000000060997855	0.1115507771399965	0.02000020084050948	0.1976493503323503	0.2146205940043293	0.05345086688416976	0.02000017469064438	0.9999995145924701	0.02000442812491995	0.02000022212909052	0.02000027028217545	0.02548652207133404	0.02000000518489769	0.4775469512146948	0.02000143823918342	3.714172079782194	-4.407818899201722	6.679798901316322	-0.7317756837918563	-17.20363568323585	-2.94039677074271	18.16093727645536	9.374742862154175	-18.60591755836812	0.1780493872767776	-0.480487378659351	-0.1561439604746938	-0.3076691279097677	-0.1300089717709313	1.075173645086504	-0.04591888344169156	1.527850353672146	-0.9149420832691844
0.23	0.9050470708337333	0.398304217382289	0.02	0.02	0.2807599849313967	0.2079440789200152	0.3408617126462332	0.1939604064845508	0.02	0.02	0.02000000136429577	0.02	0.02	0.03250405826209928	0.02000003079198166	0.02	0.02	0.02000004130998224	0.8424678856631168	0.8845167261813124	0.8451680612551692	0.02	0.02	0.1649508221778678	0.02000018443570577	0.2102220049880705	0.1950583079081218	0.03522295619413143	0.02873609768761335	0.856517916347828	0.02000201710591048	0.02000018617560022	0.02000027115717357	0.02620238605828925	0.02051322820227134	0.3244187844945363	0.02004644843779669	-0.140317710069273	-0.09961349872665196	-0.250092648756537	1.404966242563011	0	0	0.333198252275505	0.3059077824960682	0.007477162391631909	-0.05873763866191173	-0.008492731058640221	0.1437686074227019	1.220971916789496	-3.365681814162192	-0.1898729117299858	-0.7392978350804351	-0.02848053383161913	-1.416807605508839	-1.826794105485273	2.498159632198971	-0.1727268414962323	-0.6582159479984495	0.02687426266072093	-0.1696587887574868	2.571670119984624	-0.3066596995204938	0.2019359976440934	0.7546155607732385	0.03859623185152446	-0.9025667175162422	-0.120340766722781	-0.1548683879694294	0	0	0	0	0.02000001105622914	0.02	0.02	0.02	0.9999999774186134	0.299085267883056	0.411706173343432	0.02000054036586187	0.02	0.02	0.02000000477104064	0.02	0.02	0.02000000090755652	0.02000003055706276	0.02	0.02	0.0200000605530736	0.4965188889665206	1	1	0.02	0.02	0.09792559731232031	0.02000009352658259	0.2037090652151419	0.2206716008767728	0.06449347007189711	0.02000008747409728	0.9999998568062234	0.02000190321225694	0.02000010106888357	0.02000012649190408	0.02503705249325855	0.02	0.4761250382870583	0.02000117878927421	3.718791741518064	-4.621270044714823	6.666071626648132	-0.5229733169795598	-17.21661892085557	-3.214334567982932	16.59289942657462	9.426443820131658	-17.82426542104025	0.2181822037955279	-0.4752911868301652	-0.09580466198045733	-0.3222116734289527	-0.1304885546195548	1.066016656167179	-0.04216139045421741	1.530256744415257	-0.9253856987403055
0.232	0.8421167221269987	0.368501319597948	0.02	0.02	0.34360485555728	0.2156633580154514	0.3475411663707888	0.1773957681699248	0.02	0.02	0.02000000264656804	0.02	0.02	0.03095165502659551	0.02000003304673424	0.02	0.02	0.02000004776355262	0.8167206487147826	0.892649429447248	0.856080536827193	0.02	0.02	0.1581024940541921	0.02000017702785985	0.2096634406989638	0.1976461551411309	0.03949900840993662	0.02764293964544868	0.8666268548568302	0.02000204852850642	0.02000017944242418	0.02000025804593934	0.02602050742641045	0.02044787373002563	0.3371113505051763	0.02004109914038598	-0.140480131786462	-0.06275531912041142	-0.2472543886209371	1.433173670310093	0	0	0.3338151678084669	0.3110179163659153	0.007354751798957183	-0.0636670291521261	-0.008196709083773512	0.1522811839212262	1.214149493648564	-3.456630099038593	-0.191435668275057	-0.8233397634534338	-0.03133997153507353	-1.442416657354711	-1.821749844205065	2.545748388988756	-0.1740230962538337	-0.6378035214753173	0.02662394641339589	-0.08054665164196836	2.571046409262969	-0.3170854080669965	0.2034406278247648	0.7498603940658656	0.03681157828144175	-0.8817969322973659	-0.1206428680484991	-0.1470260570983817	0	0	0	0	0.02000001147619332	0.02	0.02	0.02	0.9999999595668242	0.2826619408799892	0.4309221815960488	0.02000195969251974	0.02	0.02	0.02000002309354773	0.02	0.02	0.02000003477702907	0.02000007999051315	0.02	0.02	0.02000014738003209	0.4572249795855038	1	1	0.02	0.02000000379357458	0.09550057011766827	0.02000019381322592	0.203717816873543	0.2231806847998679	0.07510573153347305	0.0200001963662441	0.9999997873373396	0.02000328969014765	0.02000020305674481	0.02000025582613367	0.02446750186962224	0.02000000466883592	0.4758708709783506	0.02000904805859562	3.705770943717045	-4.834854710894797	6.646107344963998	-0.297468729634991	-17.16079948482681	-3.475193932856383	15.08398697752488	9.484904718290602	-17.03831096271755	0.2395479481029393	-0.475333938059427	-0.03693292091342015	-0.3391756658899415	-0.1412282480485503	1.05798190231191	-0.03467036487411691	1.528575556769817	-0.9357728457742096
0.234	0.7843719459435248	0.340487123991463	0.02	0.02	0.3982464347724668	0.221755824756686	0.3550581589181352	0.1620813789106947	0.02	0.02	0.02000000391426936	0.02	0.02	0.0293374921721259	0.02000003534816072	0.02	0.02	0.0200000541045251	0.7898186760105822	0.9002095263443188	0.8662207938804298	0.02	0.02	0.1518837127590586	0.02000017048524617	0.2086611517052673	0.2000901908814927	0.04443439764143696	0.02668422246089353	0.8760217467673744	0.02000205224086667	0.0200001732531758	0.02000024638958191	0.02579470040560966	0.02039082229864115	0.3482280779999111	0.02000069088639942	-0.1405685586022873	-0.02563809307216185	-0.2443604520115768	1.46063416998932	0	0	0.3344423640470116	0.3161882028282173	0.00722252470852453	-0.06855076462265956	-0.007883495958752918	0.1609592993640885	1.207145913008123	-3.546803186503125	-0.1931656856161743	-0.9065039770317747	-0.0342493277126125	-1.466716564799748	-1.816612619488595	2.591075678422031	-0.1752771499120809	-0.6160328173401759	0.02655243105370079	0.009098021208687433	2.570401649828107	-0.3277039391521067	0.2049348046001241	0.7441533041369036	0.03507021310425523	-0.8592736213309388	-0.1209280150265639	-0.1378997816578917	0	0	0	0	0.02	0.02	0.02	0.02	0.99999998768073	0.2799100305283587	0.4466219452557752	0.02000174611782276	0.02	0.02	0.02000000835499313	0.02	0.02	0.02000003577660425	0.02000003847772204	0.02	0.02	0.02000007769901265	0.4126767845092461	1	1	0.02	0.02	0.09653074403672932	0.020000091472951	0.1946185415796314	0.2238160539616143	0.08457092780320022	0.02000010020329024	0.9999999243041199	0.02000136040019642	0.02000009337480911	0.02000012124460837	0.02400206485533547	0.02	0.4665059196241801	0.0210718969168002	3.677414279025093	-5.038963842095963	6.612955202539657	-0.05719931888447358	-17.03523509021625	-3.723035958561467	13.62570685465106	9.48383458908442	-16.2861418721785	0.2584378497234907	-0.4844193665688913	0.006057419913166495	-0.3506914844589567	-0.1535663108202501	1.059058524513218	-0.03118141443378392	1.521560290915201	-0.950040421814175
0.236	0.7306432516935651	0.3141793693492148	0.02	0.02	0.4464629369734894	0.2269906034699383	0.3631848571404507	0.1479650669870588	0.02	0.02	0.02000000557575193	0.02	0.02	0.02951969578139814	0.02000003835334648	0.02	0.02	0.02000006244428613	0.7616513131757947	0.9072371718971037	0.8756440356603281	0.02	0.02	0.146458642082367	0.02000016467163566	0.206991845277202	0.2024081227307964	0.04984680898633984	0.02584420075997362	0.8847533039975911	0.02000199479624447	0.02000016706301815	0.02000023579237268	0.02554164958616716	0.02034104185152818	0.3575766792606088	0.02077843320171563	-0.140582589978368	0.0116203596751098	-0.2414123842810906	1.48729614180879	0	0	0.3350799595200277	0.3214168332545302	0.007080592691120434	-0.07336857318388587	-0.00755276342840657	0.1698000942892702	1.199962944710453	-3.63598031100961	-0.1950608810542305	-0.9884635907010701	-0.03720592677432929	-1.48964992547179	-1.811387239728154	2.633855524469328	-0.1764863959527419	-0.5930149675529782	0.02666051769235436	0.09901154520035406	2.569735482487224	-0.3384890395887838	0.2064165711698313	0.7374414317595299	0.0333756720851822	-0.8349678451814059	-0.1211935536749131	-0.1274032100295461	0	0	0	0	0.02	0.02	0.02	0.02	0.999999970087303	0.2771857164425317	0.4618182834635807	0.02002205254162748	0.02	0.02	0.02000003179722619	0.02	0.02	0.04553037484427842	0.0200000956171727	0.02	0.02	0.02000019137124966	0.3682198935580394	1	1	0.02	0.02000000889070285	0.09988683231925477	0.02000019214716228	0.1874943243072789	0.2255593169644653	0.09369942299017342	0.02000022686033021	0.9999998708275951	0.02000233926360867	0.02000019066402412	0.02000024910389174	0.02358547699489311	0.02000000446562183	0.457495314099303	0.03275409256547496	3.63203017663466	-5.242642402223152	6.571007125334337	0.1954998694046917	-16.83958599426826	-3.958146573805416	12.2268357040473	9.419657630855214	-15.56436439540946	0.2751173921150447	-0.4932146451018787	0.03865506296095682	-0.3645220481883908	-0.1671236572089029	1.063144257672824	-0.02829144819054886	1.51210391278204	-0.9632828544179867
0.238	0.6805042362323546	0.289502076146107	0.02	0.02	0.4896274399367859	0.2318533803965689	0.3717918665485236	0.1354203964986419	0.02	0.02	0.02000000723721168	0.02	0.02	0.03857806270152452	0.02000004128834093	0.02	0.02	0.0200000708299096	0.7321988776704782	0.9137705287883051	0.8844025437672204	0.02	0.02	0.1420233650816581	0.02000015961720018	0.2047744811332371	0.2046703210891702	0.05557708019472345	0.02510832249656137	0.8928696064108421	0.02000192988886089	0.02000016145200063	0.0200002264805543	0.02527960176508753	0.02029758892420165	0.3650541909151241	0.02309109563748851	-0.1405220624577835	0.04890085121190794	-0.2384118345656345	1.513107418633813	0	0	0.3357280689455661	0.3267018055928993	0.006929107905106138	-0.07810015059865726	-0.0072041891770283	0.1788004885830244	1.192602807892998	-3.723933011498621	-0.1971185207692071	-1.06889453936042	-0.04020697774739126	-1.511158771855818	-1.806079088137078	2.673799200652481	-0.1776484565882702	-0.5688675201703259	0.02694848186923031	0.1889321051235252	2.569047599332678	-0.349415691142793	0.2078838656898301	0.7296726452990384	0.03173155009665423	-0.8088494956633329	-0.1214366558255306	-0.1154485410624298	0	0	0	0	0.02	0.02	0.02	0.02	0.9999999909234821	0.2828096177254595	0.4758984727852273	0.02922058345952347	0.02	0.02	0.02000001350083254	0.02	0.02	0.155791071929856	0.02000004585204777	0.02	0.02	0.02000010499936824	0.3211748815922576	1	1	0.02	0.02000000111402664	0.1052531355635727	0.02000009170263736	0.1792828901209742	0.2271733724122244	0.1017705422832363	0.02000011867288802	0.9999999521553964	0.02000098642007563	0.02000008825230911	0.02000011946498557	0.02333806371975805	0.02	0.4411984373701268	0.04476393145529337	3.56741991317689	-5.455977771557931	6.525950567396038	0.4580196426606977	-16.57387886531697	-4.180939934812908	10.90866474654566	9.211465365466484	-14.90797013808103	0.2858903718104746	-0.4930917868506119	0.06427565309330079	-0.3839435767622493	-0.1866245170818039	1.063877759517924	-0.0215293915861278	1.503113596454227	-0.9704312222657134
0.24	0.6336176876860408	0.2663892885080608	0.02	0.02	0.5285640101962095	0.2367695659785656	0.3807879227489454	0.1251883795918211	0.02	0.02	0.02000000949950038	0.02	0.02	0.05941834541409034	0.02000004472311753	0.02	0.02	0.02000008271073574	0.7014405050286878	0.9198440903593468	0.8925432930075353	0.02	0.02	0.1384585983768557	0.02000015533313032	0.2019760879953237	0.2068540436507702	0.06150614498869386	0.02446420925612748	0.9004139431862536	0.02000183362393294	0.02000015601065117	0.020000218287916	0.02501741673302995	0.02025967632710886	0.3706140375467586	0.02655003137108859	-0.1403870517489668	0.08608358431971416	-0.235360556762477	1.53801545252146	0	0	0.336386802846064	0.3320409269932292	0.006768263060711974	-0.08272527667044989	-0.006837457269570179	0.1879571818067551	1.185068185746986	-3.810425879642355	-0.199335226957086	-1.147477308325376	-0.04324957327577318	-1.531184728810991	-1.800694127193769	2.710616462556672	-0.1787611951512822	-0.5437139208695897	0.0274160778994742	0.278600449832994	2.568337741158214	-0.3604602397781444	0.209334523197881	0.7207960871976955	0.03014150290976077	-0.7808879458887984	-0.1216543165191232	-0.1019468688177663	0	0	0	0	0.02	0.02	0.02	0.02	0.9999999736381187	0.2886452497066567	0.489872333165074	0.04420485320579795	0.02	0.02	0.02000004453165908	0.02000000141913988	0.02	0.2618036071647266	0.02000010931581931	0.02	0.02	0.02000026289171799	0.2743485911482799	1	1	0.02000000144727009	0.02000001769536129	0.108616972867859	0.02000019410537121	0.1708325119686295	0.2285455125082254	0.1096127429673219	0.02000027162148763	0.9999999109869683	0.02000171832111229	0.02000018209969972	0.02000024801111266	0.02306160550908824	0.02000000448433909	0.426322752005023	0.05570189008206874	3.484721049544612	-5.673730485366886	6.475257477677634	0.7273821765677376	-16.23877304505988	-4.392059597001914	9.690538586574835	8.821886673963132	-14.33053614610092	0.2939891735191023	-0.4886443935657838	0.08160297025454001	-0.4065498473577598	-0.2094679545005853	1.064571387862691	-0.01306775457368293	1.493313966232888	-0.9742784650339417
0.242	0.589682256541447	0.2447788254158228	0.02	0.02	0.5639469925156401	0.2420077326186084	0.3901820347911678	0.1171012261238886	0.02	0.02	0.02000001178195061	0.02	0.02	0.08203007695326181	0.02000004804274817	0.02	0.02	0.02000009479741569	0.6695285732182317	0.9254906699718509	0.900110863919896	0.02	0.02	0.1354836129298856	0.02000015163314393	0.1986030086536989	0.2089480772844193	0.06754322782561233	0.02390044898386851	0.9074274282009862	0.02000174007851291	0.02000015109027916	0.02000021111528494	0.02474943302179181	0.02022658454509304	0.3744356050790391	0.03082490738002048	-0.1401778730721676	0.1230489207429961	-0.2322604100803324	1.561967499068474	0	0	0.337056267169462	0.3374318160703951	0.006598291119105303	-0.08722393225224249	-0.006452258593892086	0.1972666513098971	1.177362238529505	-3.895217339053895	-0.2017069888622725	-1.22389862770205	-0.0463306889906111	-1.549669175167124	-1.795238900262556	2.744016795196679	-0.179822727244238	-0.5176829336073494	0.02806254475713636	0.3677605556671208	2.567605694585779	-0.3716005241258437	0.2107662787758608	0.7107627119828408	0.02860924741785364	-0.7510527738004963	-0.1218433522109626	-0.08680855023111281	0	0	0	0	0.02	0.02	0.02	0.02	0.9999999920259061	0.3001239660157983	0.5050707909973621	0.05189342130086066	0.02	0.02	0.02000002104288797	0.02	0.02	0.2479755344643291	0.02000005354543347	0.02	0.02	0.02000014724695439	0.2299266073066375	1	1	0.02	0.02000000692832905	0.1103452712447715	0.02000009270228747	0.1617452781043273	0.2298102386906836	0.1166770156303813	0.0200001453555303	0.9999999669711044	0.02000074562084569	0.0200000842053785	0.0200001190156776	0.02273372485343306	0.02	0.4097342064023968	0.06533608395828606	3.385655109601749	-5.888515631979786	6.415409574609825	1.000369889608289	-15.83529621614903	-4.592275371163557	8.546319072523076	8.375469479895871	-13.77736135643884	0.3014524261975399	-0.4854692578381192	0.09084120880226772	-0.4293019226022244	-0.2325164550521264	1.069892892753305	-0.005309815329662146	1.481116405738742	-0.9788354700975532
0.244	0.5484566081343313	0.2246140473731437	0.02	0.02	0.5962390077831337	0.2477635307866828	0.3999749818601394	0.1106026404988233	0.02	0.02	0.02000001497777605	0.02	0.02	0.1007136988674824	0.02000005206572995	0.02	0.02	0.02000011212647352	0.6365855816519529	0.9307399739718526	0.9071454533023235	0.02	0.02000000208732453	0.1329792718389302	0.02000014855938446	0.1946755121895859	0.2109648695206858	0.07362269588580601	0.0234073829863391	0.9139471848006531	0.0200016337598774	0.02000014631944648	0.0200002048409526	0.02447508027371643	0.02019771343480039	0.3766262879429975	0.03570847511613424	-0.1398950801738096	0.1596781520011603	-0.2291133592668024	1.584910803746018	0	0	0.3377365629143131	0.3428719051229862	0.006419464789111183	-0.09157641603683161	-0.006048291307157217	0.2067251491018809	1.16948861519162	-3.978060457751567	-0.2042291767157744	-1.297853133375093	-0.04944718316472989	-1.566553409488334	-1.789720531035206	2.773710677101963	-0.1808314308452001	-0.490908015369696	0.02888661309574296	0.4561602720970875	2.56685128897025	-0.3828160033305292	0.2121767716346257	0.6995258142406895	0.02713856056965256	-0.7193145322146297	-0.1220003996217287	-0.06994358480177659	0	0	0	0	0.02	0.02	0.02	0.02	0.9999999746044591	0.3112161635286896	0.5200201856900928	0.05987334681323551	0.02	0.02	0.02000006340385738	0.02000000618876644	0.02	0.2535263419481347	0.02000012697246908	0.02	0.02	0.02000036918199765	0.1856103365761245	1	1	0.02000000599028367	0.02000003515354877	0.1120395723206706	0.02000019651468553	0.1526788457307138	0.2311944231815009	0.1236036504494336	0.02000033686358062	0.9999999339081457	0.02000133116862175	0.02000017460136864	0.02000024773684904	0.02242732587395808	0.02000000461346586	0.3938342987277932	0.07468278410096457	3.270141047366123	-6.100026661181114	6.348154688661997	1.273457196423372	-15.3651137461269	-4.782563029578053	7.457050694808695	7.94944547900911	-13.21570676754532	0.3075442483327246	-0.4829154381127573	0.09510489297095569	-0.453068855409122	-0.25550781457464	1.078618464416825	0.001623717004003963	1.466005792552798	-0.985581388383027
0.246	0.5097239531484975	0.2058401130061954	0.02	0.02	0.6258353085846993	0.2540813838553149	0.4102074170103925	0.1054412765530383	0.02	0.02	0.02000001822786813	0.02	0.02	0.1171205979819412	0.02000005600271402	0.02	0.02	0.02000012981617244	0.6027752491453179	0.9356202799935982	0.9136852632300679	0.02	0.02000000448992519	0.1310140184956938	0.0200001459407333	0.1902900587174488	0.2129189404884153	0.07971644597305638	0.02297612217904302	0.9200085123433132	0.02000153426967921	0.02000014200611811	0.02000019938022387	0.02420540305559125	0.02017251450588659	0.3772796083548244	0.04084156615565737	-0.1395394625957708	0.1958542676721586	-0.2259214744174066	1.606792796570416	0	0	0.3384277857595112	0.3483584426500586	0.006232095760152635	-0.09576346016870158	-0.005625261291869497	0.2163286977979712	1.16145146313061	-4.058703818778055	-0.2068965593758482	-1.36904497760881	-0.05259579674027535	-1.581778823672366	-1.784146720094325	2.799410874819575	-0.1817859549236404	-0.4635266323481419	0.0298865137068569	0.5435519524487097	2.566074393012765	-0.3940878837659924	0.2135635503738582	0.6870415392932115	0.02573327649790403	-0.6856455673323424	-0.1221219154628784	-0.05126200290216196	0	0	0	0	0.02	0.02	0.02	0.02	0.9999999920615463	0.3248939617870073	0.5371472073376813	0.06506180054036674	0.02	0.02	0.02000003247328482	0.02	0.02	0.2504405066322804	0.02000006372133493	0.02	0.02	0.02000021085842218	0.1450715550682434	1	1	0.02	0.02000001997131951	0.1161548649832393	0.02000009423973553	0.1447277609697876	0.2326231723268757	0.1302838192389693	0.02000018702753635	0.9999999760590641	0.02000058129263848	0.02000008064703213	0.02000011935938792	0.0222670368706026	0.02	0.3759501023140298	0.08007683852006843	3.137759416359975	-6.310768863544821	6.276063042327395	1.542933809097985	-14.83024376082889	-4.964001617714571	6.426729818235184	7.528894458750657	-12.65238243776683	0.3132735766913056	-0.4787791385906799	0.09617315607755533	-0.4778057852870707	-0.2802165786768401	1.088700730654178	0.008295645513858061	1.447844690684182	-0.9943720102110016
0.248	0.4733089462094152	0.1884042715038232	0.02	0.02	0.6530308193159554	0.2609971842574673	0.4209082496138192	0.1013549316683595	0.02	0.02	0.02000002295824843	0.02	0.02	0.1312062147876357	0.02000006096123193	0.02	0.02	0.02000015569846842	0.5682179044482447	0.9401572155476268	0.9197648221986438	0.02	0.02000000994227906	0.1297603495988305	0.02000014390947497	0.185566399496474	0.2148327084897323	0.08580173364450466	0.02259917516161316	0.9256433461970153	0.02000142922208061	0.02000013781286174	0.0200001947292296	0.02395441176403006	0.02015053037999312	0.3764570099222477	0.04592920344034578	-0.1391120416167244	0.2314627195880141	-0.222686930420278	1.62756130827491	0	0	0.3391300256997247	0.3538884969066645	0.00603653373616582	-0.09976634446435786	-0.005182882617137414	0.2260730875751214	1.153255436347689	-4.13689246827516	-0.2097033247360143	-1.43718940658656	-0.05577315368296862	-1.595287097033513	-1.778525739182087	2.820833781981303	-0.1826852268468403	-0.4356795421277891	0.03105998707585684	0.6296930833646195	2.565274911160145	-0.4053992413818596	0.2149240791188888	0.6732693824655791	0.02439728220269282	-0.6500208693019116	-0.1222041768403499	-0.03067426032349269	0	0	0	0	0.02	0.02	0.02	0.02	0.9999999737413217	0.3381484792773876	0.5538871942244672	0.07020922048468783	0.02	0.02	0.02000009309156566	0.02000001431203228	0.02	0.2505997392983723	0.02000015084787541	0.02	0.02	0.02000053289019533	0.1042674675032441	1	1	0.02000001388864166	0.02000008773075961	0.1219100757661708	0.02000020047837075	0.1373448039361825	0.2343333860613504	0.1368224355813913	0.02000044653344105	0.9999999487448613	0.02000104513992127	0.0200001678555466	0.02000024949912507	0.02218584526559038	0.02000000484405447	0.3584830539931607	0.08509033683509015	2.988776798156967	-6.527394344810782	6.199520173482107	1.804874144498432	-14.23332045610934	-5.137802232875784	5.448134066582972	7.118489341676404	-12.08360275568129	0.3184022748259538	-0.4720904071547667	0.09454553794725667	-0.5055940008860293	-0.3078732395790888	1.099258709245595	0.01652171059522052	1.4281115950418	-1.000799450255614
0.25	0.4390533656719771	0.1722541053652545	0.02	0.02	0.6780854296824046	0.2685049976102677	0.4321437486359536	0.09818217671971749	0.02	0.02	0.02000002781860216	0.02	0.02	0.1435027053699094	0.02000006586254284	0.02	0.02	0.02000018227386786	0.5330738105934184	0.9443751858345336	0.9254169768297618	0.02	0.02000000772079138	0.1293032222885341	0.02000014223144094	0.1806084851615782	0.2166925866140634	0.09184376736861437	0.02226965310372985	0.9308820766073967	0.02000133263992749	0.0200001340134994	0.02000019072161054	0.02372924657740624	0.02013134307222209	0.3742941871022071	0.05084552025746559	-0.138614064466749	0.266392177629968	-0.2194120058637549	1.647164833807519	0	0	0.3398433666912696	0.3594589618458752	0.005833165212948915	-0.1035670081662848	-0.004720878003652455	0.2359538766374285	1.144905701305874	-4.212369006397079	-0.2126431036680982	-1.502014301353032	-0.05897576182003002	-1.607020435760082	-1.77286642234257	2.837700843273934	-0.1835284581156769	-0.4075100457171478	0.03240429437155548	0.7143469255339912	2.564452779736892	-0.4167351338431744	0.2162557447758495	0.6581726756060454	0.02313451126134007	-0.6124189579700985	-0.1222432825578383	-0.008091640950521478	0	0	0	0	0.02	0.02	0.02	0.02	0.9999999911855388	0.3531626611334031	0.573801660426125	0.07419177304611757	0.02	0.02	0.02000005095722176	0.02000000486098139	0.02	0.249075872037823	0.02000007749560904	0.02	0.02	0.02000031088292423	0.06848391452664156	1	1	0.02000000474657046	0.02000006700350448	0.1283624715572	0.02000009638121192	0.1307885035764456	0.2352856906555614	0.1428638772334578	0.02000025989191133	0.9999999821364928	0.02000046106981605	0.02000007732494821	0.02000012049819178	0.02216447724439705	0.02	0.3409677356270764	0.08841127888925496	2.823702680776071	-6.754949966960057	6.118616886076081	2.055235945204288	-13.57729640426596	-5.305241023150325	4.517187913231037	6.714612739739874	-11.50937103722574	0.3215551664945128	-0.462538989413944	0.0905165471903774	-0.5386473040516668	-0.339228968833422	1.10999141288387	0.02754291248618252	1.408295700023381	-1.001266528724198
0.2520000000000001	0.4068279692955361	0.1573368945234328	0.02	0.02	0.7012045521380376	0.2766048843891269	0.4439776151010478	0.09577677236909468	0.02	0.02	0.02000003527048388	0.02000000034326347	0.02	0.15418011753356	0.02000007222108044	0.02	0.02	0.02000022244837386	0.497462879073493	0.9482963241208201	0.9306714633246731	0.02000000040021733	0.0200000723882032	0.129451217516363	0.02000014103856734	0.1754335874744069	0.2184473607388032	0.09781717074337817	0.02198177507910102	0.935752233562272	0.02000123524555226	0.02000013027873329	0.0200001873890417	0.02353122149659978	0.02011460410111092	0.3709104989082836	0.05553993279491221	-0.1380469972511885	0.3005352686514535	-0.2160990814696868	1.66555282199065	0	0	0.3405678863091111	0.3650665643429307	0.005622412064492749	-0.1071481589917269	-0.004238979286834675	0.2459663934322452	1.136407940841667	-4.284874758725596	-0.2157089965879893	-1.563261672634392	-0.06220001411310611	-1.616921839754959	-1.767178154572984	2.849740018797129	-0.184315148790369	-0.3791632216249685	0.03391622955006361	0.7972831601733877	2.563607962886783	-0.4280827068422661	0.2175558651104701	0.6417190555058856	0.02194893599731915	-0.5728227818727141	-0.1222351551313652	0.01657332872050845	0	0	0	0	0.02	0.02	0.02	0.02000000253362498	0.9999999709843473	0.3678419292838458	0.5934271967534765	0.07817138118255239	0.02	0.02	0.02000014340643328	0.02000002979504089	0.02000000047841924	0.2477431145280974	0.02000018347666517	0.02	0.02	0.02000079905607033	0.03210595269227978	1	1	0.02000003009320402	0.02000113104857717	0.132618892372857	0.02000020472190949	0.1236120230625816	0.235873382624213	0.1488035222051499	0.02000064990122678	0.9999999588791536	0.02000083924859587	0.02000016126867859	0.0200002520579297	0.02216586272427209	0.0200000051291438	0.3239255727166516	0.09200883600371064	2.64360743616308	-6.987535515548913	6.033779881690295	2.289852579812856	-12.86569003266907	-5.467646251948751	3.638821960636887	6.317329732533571	-10.92971385527772	0.3245521963004241	-0.451552098711168	0.08480332482490881	-0.5742199006714411	-0.3727706337176646	1.122179005870755	0.03969583377806531	1.387043201210691	-0.9998922080315431
0.2540000000000001	0.3765154988849991	0.1435993370786144	0.02	0.02	0.7225733056422461	0.2852682324326039	0.456494888209885	0.09405324479875835	0.02	0.02	0.02000004301538194	0.02000000253058418	0.02	0.1635060157368884	0.02000007854947375	0.02	0.02	0.02000026397576633	0.4621433998309558	0.9519417136259612	0.9355565876285666	0.02000000258065791	0.02000000278183181	0.129986124260812	0.02000014007710871	0.1700342163493445	0.2200535309508077	0.103689725718234	0.02173022101099481	0.9402800287382507	0.02000114670801647	0.02000012687968048	0.02000018452537215	0.02335794778036259	0.02009999501307103	0.3664582330935288	0.06002994341142541	-0.1374125162283163	0.3337892792960835	-0.2127506378259028	1.682675984826636	0	0	0.341303655422398	0.3707078723129225	0.005404729886534216	-0.1104933775550644	-0.003736927871694405	0.2561057397831504	1.127768355293608	-4.354151012044121	-0.2188936033407366	-1.620689070260842	-0.06544219058338048	-1.624935394383283	-1.761470857092367	2.856687266734109	-0.1850450901620597	-0.3507851426388739	0.03559213293803511	0.8782785382777276	2.562740448283489	-0.4394312956667313	0.218821697860526	0.6238808972658542	0.02084455759637855	-0.5312206161307043	-0.1221755437656107	0.0434064422814631	0	0	0	0	0.02	0.02	0.02	0.02	0.9999999892289823	0.383661239253981	0.6168875891854818	0.08194877420195879	0.02	0.02	0.02000008304543847	0.02000001538873447	0.02	0.2467397223996974	0.02000009625940964	0.02	0.02	0.02000047448552739	0.02000315868229281	1	1	0.0200000167182885	0.02831674832436338	0.1366651126627342	0.02000009836651896	0.1167259120082948	0.2357830075988932	0.1540807777801744	0.02000040562282846	0.9999999863784624	0.02000037443105551	0.02000007404337057	0.02000012164181322	0.02216986729261282	0.02	0.3078008941028526	0.09500297336352632	2.449714820765362	-7.218829062655852	5.945362991392518	2.504504555710704	-12.10228549159492	-5.626387492102269	2.818294791965811	5.924855718269955	-10.34578664524283	0.3286724161399042	-0.4406795354937294	0.07801054759796933	-0.6097004661677508	-0.406613702046788	1.137223610955477	0.0512821134573971	1.362929829020389	-1.001109676635234
0.2560000000000001	0.3480188231227357	0.1309865606491544	0.02	0.02	0.7423440991796543	0.2944647464844017	0.4697590533120982	0.09292583612530723	0.02	0.02	0.0200000556257334	0.02000000664231606	0.02	0.1717582759350773	0.02000008691673553	0.02	0.02	0.02000032846847466	0.4284743702932944	0.9553304830591307	0.9400980027703657	0.02000000749059999	0.02454098251499159	0.1309437029365995	0.02000013950038691	0.1644698134123979	0.2215147268618418	0.109435811753236	0.02151055686593829	0.9444892271164451	0.02000106002153515	0.02000012350335896	0.02000018217755326	0.02321210389759679	0.02008725035156553	0.3610536072352837	0.06430035150009714	-0.1367124979084372	0.3660568193286322	-0.2093692525994552	1.698486599900902	0	0	0.3420507378832021	0.3763793024502298	0.005180606163398879	-0.1135872173111633	-0.003214475184627758	0.2663667925576278	1.118993661517815	-4.419940246662366	-0.2221890554326463	-1.6740708978509	-0.06869846073211147	-1.631006561776319	-1.755754970083036	2.858287999489561	-0.1857183660522196	-0.3225220776177958	0.03742790592224285	0.9571175165383699	2.561850242662874	-0.4507725270399691	0.2200504505627781	0.604635710840736	0.01982539469145144	-0.4876069409679727	-0.1220600281011379	0.07249136030642758	0	0	0	0	0.02	0.02	0.02	0.0200000069132053	0.9999999656562889	0.3990367022415466	0.6398263841864406	0.08561697577060332	0.02	0.02000000431897215	0.02000023510943988	0.02000006431408849	0.02000000320005885	0.2471511716454555	0.02000022807048011	0.02000000084543562	0.02	0.02000124183386823	0.02000231011464574	1	1	0.02000007720960799	0.09147686038999907	0.1418199407372821	0.02000020882555223	0.110250326573134	0.2360137129832115	0.1592697402847965	0.0200011137798307	0.9999999660915995	0.02000069116186413	0.02000015482665269	0.02000025441092119	0.0222531732757807	0.02000000544284504	0.2918147818970606	0.09790278160404178	2.242958195659726	-7.452059211340247	5.85372255140205	2.694902608399561	-11.2913573515812	-5.782874532372404	2.05881196163454	5.537343628396473	-9.756736590876654	0.332489842496449	-0.4299121364687144	0.07031724160800618	-0.6466612694600887	-0.4415437451356437	1.15513114752048	0.06276095671692702	1.336977563257614	-1.003000080615619
0.258	0.3212490255908906	0.1194427669036156	0.02	0.02	0.7606565442091113	0.304139370591074	0.4838500696694116	0.09236238694797466	0.02	0.02	0.02000006884720255	0.02000001087694661	0.02	0.1794427835779124	0.0200000952858061	0.02	0.02	0.02000039533400783	0.3968750711261881	0.9584808565501109	0.9443201381862547	0.02000000790679307	0.06260723601242349	0.1324634370572729	0.02000013909090703	0.1588485602178662	0.2228595142126639	0.1150386776550526	0.02131867421035366	0.9484024632625316	0.02000098171866167	0.02000012042375278	0.02000018019191386	0.02310546033625594	0.02007612753888506	0.3547910415341392	0.06823615048879562	-0.1359490077197708	0.3972464181829325	-0.2059575970975029	1.712938775645327	0	0	0.3428091902310422	0.3820771261232954	0.004950558215715523	-0.1164152974224556	-0.002671383125933822	0.2767442006470236	1.110091089171871	-4.481987296940226	-0.2255870510752473	-1.723199565708352	-0.07196488660061642	-1.635082446540629	-1.750041432214108	2.854298453360228	-0.1863353522776746	-0.2945196714349636	0.03941902704958625	1.03359285549167	2.560937367119134	-0.4621004262343688	0.2212392912126025	0.5839664767554489	0.01889547000049171	-0.4419832709045625	-0.1218840230155282	0.1039091392430559	0	0	0	0	0.02	0.02	0.02	0.02	0.999999985681549	0.414919072743022	0.6671185955498303	0.08995922834461975	0.02	0.02	0.02000014333749485	0.0200000411164713	0.02	0.25260078361955	0.02000012202097113	0.02	0.02	0.02000074533233281	0.0200007717410456	1	1	0.02000005858781651	0.5385333065917507	0.1491138250100197	0.0200001005645362	0.105081074397985	0.2361670082694849	0.1639216082572971	0.02000081989396005	0.9999999894727851	0.02000031002455398	0.02000007089056879	0.02000012312167474	0.02248405974490448	0.02	0.2762944518694725	0.09839868576999655	2.024048514307824	-7.691794148906502	5.759837901402308	2.856760202686	-10.43737942134486	-5.938559185739847	1.404398414718676	5.164636910294282	-9.155002173943778	0.3359242156616404	-0.4182067847836995	0.06154715884630336	-0.6858815131832394	-0.4771679742664657	1.174949112185443	0.07507990635792389	1.310341570300532	-1.003031766443953
0.26	0.2961306690685738	0.1089104192518875	0.02	0.02	0.777628986798853	0.314241838150949	0.4988370498867212	0.09234339714921481	0.02	0.02	0.02000009233624865	0.02000002193210659	0.02	0.1866738349244779	0.0200001065288681	0.02	0.02	0.02000050109772947	0.3671576122100565	0.9614093728483507	0.9482451490517388	0.02000005249205659	0.1358315044759909	0.1345465700012779	0.02000013903039304	0.1531882839117296	0.2240899064840203	0.1204899081210505	0.02115127332547051	0.9520402700527518	0.02000090614460264	0.02000011734315724	0.02000017868882783	0.02304262810251982	0.02006642439544185	0.3477440144196002	0.07173558604428529	-0.1351242876852686	0.4272730694359901	-0.2025184323879427	1.725988691157794	0	0	0.3435790614069458	0.3877974742227729	0.004715130992515184	-0.1189643896773876	-0.002107424529898061	0.2872323788629894	1.101068375020362	-4.540040465477266	-0.2290788921161627	-1.767886515764756	-0.07523742627959779	-1.637112045498655	-1.744341657839385	2.844486996963957	-0.1868967146875081	-0.2669221141223617	0.04156056913022237	1.107506181905715	2.560001852215235	-0.4734115257720943	0.2223853594683961	0.5618619372363396	0.01805879556877991	-0.3943589387769964	-0.121642784241686	0.1377377548954331	0	0	0	0	0.02	0.02	0.02000000206916799	0.02000001343377755	0.9999999562417388	0.4302866760818798	0.6938449321118747	0.09433896790930887	0.02	0.02000001380648253	0.02000042238483718	0.02000017962155596	0.02000000688143188	0.2547319310190782	0.02000028982700939	0.02000000437732238	0.02000000221119882	0.02000198484666262	0.02000115567423951	0.9999999981846706	1	0.02000076991524277	0.8299023690182427	0.1557958912817367	0.02000021347282862	0.09911286629266275	0.2362650555963954	0.1685684063685241	0.02000319395429884	0.999999971451681	0.02000057729415963	0.0200001486519561	0.02000025799840051	0.02273128008052586	0.02000000578008699	0.2607290797932278	0.09871544679016042	1.793266178964969	-7.938238782381925	5.666805762433149	2.985769466704812	-9.545222951424995	-6.094958037174984	0.8526531894786663	4.806487804740776	-8.544089816400081	0.3390147512909136	-0.4038878670179034	0.05279272756787166	-0.7273947019834391	-0.5149599863233306	1.194919400431975	0.08823808677223277	1.282683078841979	-1.002316423876246
0.262	0.2725936224828601	0.09933122937172006	0.02	0.02	0.7933711218693366	0.324767215685656	0.5148213375372173	0.09281164969966833	0.02	0.02	0.02000011711394712	0.02000001932296079	0.02	0.1939183416189165	0.02000011782509942	0.02	0.02	0.02000061158067027	0.3392246999543859	0.9641317900099987	0.9518941394144416	0.02000000455959847	0.2143716422106352	0.1371401245682438	0.02000013906448293	0.1475879542815687	0.2251497650259908	0.1257752450695891	0.02082462346792168	0.9554222077501362	0.02000083810766108	0.02000011452053289	0.02000017744617071	0.02303311000843539	0.02005795616540567	0.3400529587071058	0.07485052737447968	-0.1342407429465289	0.456058706430854	-0.1990546049208473	1.737594807947092	0	0	0.3443603924767354	0.3935363411872543	0.004474894675636167	-0.1212224969528095	-0.001522383643869538	0.2978254986012113	1.091933754797471	-4.593852591008057	-0.2326555230912176	-1.807963075153356	-0.07851193795466944	-1.637046482535193	-1.738667511330969	2.828635368208249	-0.1874034053009389	-0.2398713041260263	0.04384721755183472	1.178668496160912	2.559043732844372	-0.484704972684072	0.223485778448219	0.5383168321251273	0.0173193563108922	-0.3447518116691897	-0.1213314150675198	0.1740516297935166	0	0	0	0	0.02	0.02	0.02	0.02000000365618376	0.9999999794593321	0.4471539330437271	0.7258982185300583	0.09870053510905141	0.02	0.02000000505006402	0.02000027921405711	0.02000014123497187	0.02	0.2701787280999335	0.02000015813478225	0.02	0.02	0.02000120715984698	0.02000048459503201	1	1	0.03796578611361889	0.9620875327944232	0.1634081988783701	0.02000010264198687	0.09597109170464035	0.2349500222674445	0.172545436701152	0.02000682372315367	0.9999999918007807	0.02000025972764709	0.02000006772631257	0.02000012475882522	0.02319071807413769	0.02	0.2473350576495296	0.09911098471759995	1.551182339960312	-8.190620652306526	5.577111969833953	3.077690028749477	-8.619883086934294	-6.253629671026633	0.3510876348940128	4.442347118687169	-7.940931333413806	0.3410918893331337	-0.3856195854522061	0.04514108335851949	-0.7705364340451487	-0.5563367784385943	1.213699082143428	0.1016011418283524	1.253784450175431	-1.002201163643609
0.264	0.2505760302178267	0.0906459076296029	0.02	0.02000000026029838	0.8079778921635099	0.3357232351656647	0.5318891774968578	0.09369725646312685	0.02	0.02	0.02000017168775895	0.02000014189065247	0.02	0.2022153192254625	0.02000013333391779	0.02	0.02	0.02000078883421421	0.3129945396343706	0.9666624105385099	0.9552862568511764	0.02981644729797531	0.2867550258382762	0.1402442900532168	0.02000013932975385	0.1421997668020215	0.225979890004882	0.1308735646055578	0.02170035929253009	0.9585660261642017	0.02000077303323537	0.02000011164532345	0.02000017654949017	0.02308175001015159	0.02005056887862543	0.3318510107474589	0.07764356772315126	-0.1333009275052713	0.4835326277649221	-0.1955690417850074	1.747718072297497	0	0	0.3451532163617541	0.3992895891409365	0.004230442154083353	-0.1231789249246021	-0.0009160566236187833	0.3085174775514733	1.08269595321305	-4.643182107348346	-0.2363075716547492	-1.843281187463803	-0.08178418436682719	-1.634839245105514	-1.733031279292724	2.80653987360954	-0.187856657005352	-0.2135060180455977	0.04627328944229522	1.246900641079302	2.558063042912176	-0.4959826303176971	0.2245376669046464	0.5133320970205266	0.01668109235613157	-0.2931889548618229	-0.1209448738489631	0.2129211663085624	0	0	0	0	0.02	0.02	0.02000000602720668	0.02000002349163216	0.9999999393552814	0.4637049868950247	0.7572970837567148	0.1028326275976438	0.02000000040044946	0.02000003318809485	0.02000093866765189	0.02000213519337826	0.02000001198489701	0.2926812259955635	0.0200003784055443	0.02000000960146084	0.02000000639422364	0.02000325164658441	0.02000084541970149	0.9999999951076676	1	0.1753512806435469	0.9999984050214639	0.1710992950736596	0.02000021716224793	0.09298724325197669	0.2334139704183129	0.1763884564896747	0.03823150269889965	0.999999975523688	0.02000048762022121	0.02000014218302037	0.02000026093249369	0.02362948032542427	0.0200000060682027	0.2340200649086319	0.09961356773222674	1.30003896220026	-8.448724369770856	5.488771810300106	3.128351590866937	-7.666646737721165	-6.416189497259325	-0.09109715249920436	4.078152390854276	-7.345508804973763	0.3429087710032349	-0.3656222480127259	0.03742007987718145	-0.8144177592749456	-0.5965808909553093	1.234995487710894	0.1147489434193124	1.224343733156778	-1.001770186388201
0.266	0.2300190366680838	0.08279496151594877	0.02	0.02000000188975834	0.8215380469791511	0.3471675817572912	0.5501720720621216	0.09490818137178814	0.02	0.02000000224913354	0.02000021262381768	0.02000002358994688	0.02	0.2130484972703418	0.0200001490329774	0.02	0.02	0.02000097256069755	0.2883915681701097	0.9690148623889921	0.9584397434384019	0.07388602706031888	0.348911266487396	0.1438198105282282	0.02000013960693138	0.1372200923560418	0.2265279822278675	0.1358203657481482	0.02519584547825484	0.9614886363525714	0.02000071455372031	0.02000010898621236	0.02000017579629934	0.02320260068945068	0.0200441218354144	0.3233324190569741	0.08034512756992894	-0.1323075290709899	0.5096318604374201	-0.1920647455066686	1.756322121036504	0	0	0.3459575575799846	0.4050529531256941	0.003982386346055737	-0.1248243445890734	-0.0002882520519240863	0.3193019701370536	1.073364171540495	-4.687794124620444	-0.24002539049489	-1.873713995629977	-0.08504983782487571	-1.630446439848098	-1.727445640089611	2.778012560120387	-0.1882579763905625	-0.1879611032852759	0.04883275384039055	1.31203372515058	2.557059809800244	-0.5072491673360686	0.2255381517976871	0.4869150178301971	0.0161478799653432	-0.2397072281071931	-0.1204779825678958	0.254412290523183	0	0	0	0	0.02	0.02	0.02	0.0200000095964116	0.9999999677327016	0.4830364829542504	0.7954124924841566	0.1064255526230018	0.02	0.02000001744670594	0.02000071235524909	0.02562625863962319	0.02000000245385315	0.339508683689282	0.02000021104647128	0.02000000132674015	0.02	0.02000192296852737	0.02000038603667363	1	1	0.57706457184948	0.9999991315295377	0.1788692029659264	0.02000010370825459	0.09397516384841763	0.2306030812127501	0.1806043209472369	0.05976550562143292	0.9999999935967034	0.02000021923992994	0.02000006420510704	0.02000012547551711	0.02441918611246527	0.02	0.2244937921968352	0.103287670192799	1.042161911541798	-8.712684323262476	5.399724064784156	3.133739999760746	-6.690843841692574	-6.584275416864971	-0.409314828952307	3.754264772255246	-6.743634007205198	0.3433495155142113	-0.3459771092854848	0.02884686452126246	-0.8578425591239796	-0.6357152558505275	1.263391632877389	0.1275425392081509	1.195487058856102	-0.9997389728939664
0.268	0.2108679588461093	0.07571918865672872	0.02	0.02000000428365373	0.8341295425767433	0.3591603046836579	0.5697947341919167	0.09636867335553446	0.02	0.02000000692712582	0.02000048978636497	0.02307197955399004	0.02	0.2267679933872859	0.02000017121857997	0.02	0.02	0.02000124427563781	0.2653501183247317	0.9712015151999124	0.9613711542067009	0.1468708026891173	0.4028277981596162	0.1477297990033142	0.02000013986725718	0.1328336836521821	0.2267873516816003	0.1406594880918055	0.03089857606012779	0.9642053868649508	0.02000065886383817	0.02000010618136069	0.02000017512728056	0.02340540049976622	0.02003849778546361	0.3146779788631335	0.08315858442028556	-0.1312633533237928	0.5343014729592349	-0.1885447884894045	1.763373490388538	0	0	0.3467734319967745	0.4108220470635726	0.003731357418927211	-0.1261508475718467	0.0003612085271699391	0.3301723588919492	1.063948073323252	-4.727461523070666	-0.2437991001621645	-1.899156312717293	-0.08830448567440004	-1.623827063970702	-1.721923631372675	2.742882360281929	-0.1886091352086995	-0.1633666961200543	0.05151925256879619	1.37390951006106	2.556034048686965	-0.5185121344074834	0.2264843811089021	0.4590793538974991	0.01572351146193928	-0.184353827994401	-0.1199254361757085	0.2985860029471978	0	0	0	0	0.02	0.02	0.02000001179943828	0.02000003872483915	0.9999999049042655	0.5022275359631476	0.8330120389081183	0.1098319781572394	0.02000000546443723	0.02000007162769466	0.02000472076677975	0.06828160582340788	0.02000001926869638	0.3790600819084118	0.02000051140869299	0.02000001746860057	0.02000001251513937	0.02000499719885562	0.0200007246225853	0.9999999902903927	1	0.8364190443631397	0.9999984751602919	0.1851726973578446	0.02000021745263392	0.09526360656854004	0.2282263102183869	0.1849022421665088	0.08080818345288034	0.9999999787107118	0.02000041435432493	0.02000013458191099	0.02000026074459738	0.02516480567669029	0.02000000620905884	0.2151118418855179	0.1072323711099544	0.7782797954036046	-8.983535123932791	5.31233183184585	3.090057239876647	-5.697981175598992	-6.759532749540232	-0.6081575972874609	3.458444829323516	-6.143579745046666	0.342509710679168	-0.3270394325213091	0.01902540055253467	-0.9016329486771226	-0.6733718676728896	1.296637719393529	0.1401187265916851	1.167869091394558	-0.9959289655044549
0.27	0.1930693202048604	0.06935990541967561	0.02	0.02000000675480662	0.8458256890726812	0.3716906460758708	0.590910008961499	0.09813647769031944	0.02	0.02000001131828951	0.02000025139885047	0.03849558490054979	0.0200000012818125	0.2412916006026271	0.02000019383401052	0.02	0.02	0.02000152315913611	0.2438082503696792	0.973234155403681	0.9640962627030846	0.2248868256675555	0.4505814000635371	0.1516729411359827	0.0200001400429263	0.1291528847066988	0.2268246821329046	0.1454750296804562	0.03836563121754344	0.9667309018560973	0.02000060888404005	0.0200001035579308	0.02000017448763145	0.02369794929217049	0.02003358959372854	0.3060457941768092	0.08627822038073406	-0.1301713075420593	0.5574948197204246	-0.1850123069726915	1.768841828879363	0	0	0.3476008465902874	0.416592370496664	0.003477999894724968	-0.1271519917686061	0.001032490056487515	0.3411217474999724	1.054457767579227	-4.761966056018745	-0.2476186328024153	-1.919524947453553	-0.09154363640954481	-1.614943298133214	-1.71647861504692	2.700996194047518	-0.1889121601058247	-0.1398474831217235	0.05432612193534085	1.432380750089606	2.55498575671459	-0.5297820216006262	0.2273735368890252	0.4298454224299816	0.01541167401388448	-0.1271867568711179	-0.1192818129468173	0.3454979363212004	0	0	0	0	0.02	0.02	0.02000000283341919	0.02000001991220095	0.999999941631225	0.5225836504639586	0.878287257139085	0.1149954278950408	0.02	0.02000004829095759	0.02433551571307627	0.2139607654469322	0.02000000687318142	0.3904716922048755	0.020000291986845	0.02000000633002991	0.02000000324290208	0.02000307302390555	0.02000034013423602	0.9999999984678398	1	0.9841876752694313	0.9999988055936224	0.1883535748512891	0.02000010270023165	0.09914199678125558	0.2261300444079438	0.190417662279286	0.1008402825332323	0.999999995020236	0.02000018605148409	0.0200000601182489	0.02000012432829313	0.02623414374093706	0.02	0.2090498602589479	0.1144098596973012	0.5088831114720008	-9.262023289163865	5.229597108055604	2.993772081899659	-4.693526102346961	-6.94359212318679	-0.7368308463783146	3.168266723233077	-5.554549518649639	0.3458532256335233	-0.3125823643324235	0.004215399477060395	-0.948588460299581	-0.7129061318036587	1.332775818992862	0.1534569531513841	1.141893012555256	-0.9906910181553122
0.272	0.1765707409821963	0.06366015711544913	0.02	0.02000001097160639	0.8566915524051509	0.3847216030848551	0.6136319653550062	0.1002623923646853	0.02	0.02000002718128321	0.02236854220920557	0.0667229890371797	0.02000000313992955	0.2552257394704975	0.02000022709994144	0.0200000020263768	0.02	0.02000199812886778	0.2237094705097737	0.9751234809232996	0.9666293854985412	0.296884271833558	0.4933076684835834	0.1555998966055565	0.02000013995560176	0.1261931419379961	0.2266476336376061	0.1503161501239355	0.04719312342215531	0.9690784553334979	0.02000056139975797	0.02000010072353321	0.02000017367567104	0.02408312673164822	0.02002930797603223	0.2975531502082536	0.0897951120595888	-0.1290343838560717	0.5791737298153115	-0.1814704946236477	1.772700109746232	0	0	0.3484397992288129	0.422359315673863	0.003222969683049602	-0.1278228394712648	0.001725743402808557	0.3521429550621133	1.044903790103894	-4.791099447371824	-0.2514737763546296	-1.934758916506197	-0.09476272630185659	-1.603760812265976	-1.711124240371298	2.652220027443515	-0.1891693211096433	-0.11752200174281	0.05724641498276341	1.487311488915053	2.553914907072235	-0.5410722990019289	0.2282028484288799	0.3992401552765947	0.01521592765535969	-0.06827523271795929	-0.1185415855926474	0.3951979197529643	0	0	0	0	0.02	0.02	0.02000002206708754	0.02000007101133535	0.9999998147256917	0.5422558108503525	0.9225515058218179	0.1200048634301751	0.02000001508031756	0.0200002601071552	0.057199570006728	0.3195222427341469	0.02000003074656737	0.399995668063326	0.02000072346789741	0.02000003156088154	0.02000002308070919	0.02000862600192352	0.0200006570408258	0.9999999822048626	0.9999999991646663	0.9999989815241751	0.999996383843449	0.1931813841473645	0.02000021368441577	0.102134582487456	0.2236274372060776	0.1956942597361683	0.1199487091135085	0.9999999812606665	0.02000035348183625	0.02000012603043637	0.02000025676621366	0.02721633162615322	0.02000000617596468	0.202637084869871	0.120889470285467	0.2352610947551267	-9.546896470121622	5.152606715298599	2.84175541371598	-3.68300439564671	-7.13801482455305	-0.8284426694681897	2.877069611771943	-4.977581162338412	0.352157270184036	-0.3024248792281229	-0.01529258727365045	-0.9981649240934084	-0.7525274700467994	1.370296501629415	0.1679293597484475	1.117410661374488	-0.9851915603253344
0.2740000000000001	0.1613197772454088	0.05856420403004586	0.02000000133313156	0.02000001539244841	0.8667885837335404	0.3980166812512316	0.6381885377815981	0.1030091306703443	0.02	0.02000001261464177	0.02953425683987608	0.09766162813182284	0.02000000504635226	0.2684269836570972	0.02000026141705595	0.02000000416152783	0.02000000159020461	0.02000249447658344	0.2049990450214132	0.9768796853455485	0.9689841639343417	0.3576262732449025	0.5319715905088498	0.1599176648091351	0.02000013979739591	0.1237922740433408	0.2261724593799618	0.1551856639936897	0.05708506187862938	0.9712606950882523	0.02000051878548209	0.02000009807115252	0.02000017287924376	0.02456070404598397	0.02002557136525795	0.2892509027439204	0.09363006889313372	-0.1278556421593016	0.5993086194711069	-0.1779225956514765	1.774924837938054	0	0	0.3492902784643067	0.4281181747781261	0.002966931038774428	-0.128159985508241	0.002441104782677771	0.3632285119042555	1.035297082305999	-4.814664465809439	-0.2553542190599449	-1.944819505775856	-0.09795712673790219	-1.590249083655306	-1.705874404733212	2.596439861774521	-0.1893831185940491	-0.09650199983578416	0.06027292434339424	1.538577293143109	2.55282144301325	-0.5523994328087389	0.2289696055197318	0.3672971220072114	0.01513968246967746	-0.007700018087126254	-0.1176991333543921	0.4477295524464984	0	0	0	0	0.02	0.02	0.02000000977463325	0.02000004458483683	0.999999852273293	0.558233259579597	0.9739118744438691	0.1306095481922593	0.02000000599774208	0.02000022403596869	0.09905396358728165	0.3521757282971564	0.02000001405729146	0.4069130614947136	0.02000042654942531	0.02000001590938138	0.02000001024648918	0.02000568736926055	0.02000031487684817	0.9999999930954928	1	0.999999618318	0.99726347323218	0.2038106095491224	0.02000010063710844	0.1045053147873069	0.2194888183344446	0.2013748937097219	0.1390215599031159	0.9999999961644248	0.02000015802023255	0.02000005586011547	0.02000012214516804	0.02847852471414449	0.02	0.1980908139976977	0.1277740098116704	-0.04111978844805315	-9.837074080576418	5.081925749809389	2.631266597662059	-2.671823474549711	-7.344298813877588	-0.9219568210352771	2.569623273295064	-4.41749317206243	0.3548158277727049	-0.2897768470479157	-0.03555105470363742	-1.046833778994671	-0.7935933747386132	1.410162400766856	0.182392330093446	1.09414753515406	-0.980245145496816
0.276	0.1472630911403419	0.05401927793290511	0.02000000408655989	0.02000002559121435	0.8761717000835749	0.411435311229472	0.6636300337121348	0.1065607140011063	0.02000000035672291	0.02000026432361104	0.04048327829799569	0.1269547611719004	0.02000000796044566	0.2809811132237701	0.02000031531784178	0.02000000795095841	0.02000000437129129	0.02000356301731411	0.1876242615735748	0.9785120201636537	0.9711729798122382	0.4104939791330283	0.5658606850559846	0.164761206508412	0.0200001393358832	0.1219427650478301	0.2253962672835356	0.1601083848229387	0.0678162939424133	0.9732891013996801	0.02000047831898969	0.02000009520793392	0.02000017184838335	0.02513451438484503	0.02002231177469026	0.2812229029796788	0.09780342495827905	-0.1266381928744365	0.6178785467049197	-0.1743718975685412	1.775496251310213	0	0	0.3501522633387565	0.4338641473941783	0.002710553477839917	-0.1281615775541555	0.003178695182088008	0.374370656639417	1.025648968202445	-4.832475975991427	-0.2592495939770474	-1.949690216283746	-0.1011221521153857	-1.574381723378549	-1.700743212758612	2.533562665857481	-0.1895562691786342	-0.07689184500443189	0.06339820545466671	1.586065435618613	2.551705271862033	-0.5637828817882394	0.2296711717311045	0.3340565271067162	0.01518617525673659	0.05444631377911584	-0.1167487548261886	0.50312978630741	0	0	0	0	0.02	0.02	0.02000004349686796	0.0200001703595947	0.9999991899638045	0.5747147286193429	0.9999953402343058	0.140557340881353	0.02000003653142679	0.0200044019426481	0.1343238515203959	0.3800308654973359	0.0200000503437867	0.4155704792276894	0.02000109885659926	0.02000006174418392	0.0200000440884797	0.02001857971473251	0.02000062364569027	0.9999999668457764	0.9999999946747038	0.9999994061572887	0.9668949366761572	0.2128793128635314	0.0200002086169798	0.1079897750843348	0.2161242694717515	0.2071562186913547	0.1572396135141263	0.9999999833230986	0.02000030189430513	0.02000011742309068	0.02000025150119496	0.02970298237060131	0.02000000600889133	0.1938540799908924	0.1351582473382693	-0.3190241924069503	-10.13431623676	5.01828521162935	2.360171956595684	-1.665333409648925	-7.563778130665557	-1.022988585405305	2.251639883678587	-3.871846134772454	0.350620501746164	-0.2721869094650003	-0.05480091403881179	-1.095078552891636	-0.8366847472133029	1.451818227951635	0.1968397229116969	1.07289408888163	-0.9745023358232677
0.278	0.1343465729467573	0.04997435644109115	0.02000000699905954	0.02000003493958936	0.8840380734446327	0.4248039095592187	0.6878619746181558	0.1113666089315957	0.02000000309653771	0.02865037084594042	0.05274652901835181	0.1505318384117469	0.02000001098265065	0.2940618197472716	0.02000037161369307	0.02000001195967385	0.02000000730423462	0.02000470166766891	0.1715327136135733	0.9800293009137787	0.9732076311404831	0.4574143993456464	0.5935607426709175	0.1691079134434171	0.0200001387389278	0.1211577899199012	0.2245528484561469	0.1651029626347733	0.07910667141071019	0.9751746129039265	0.02000044206274928	0.02000009251118484	0.02000017075501865	0.02580873853752537	0.0200194671050416	0.2736717639488338	0.10263528778327	-0.1253851796817469	0.6348711914811105	-0.1708217235052531	1.774398512069221	0	0	0.3510257232078682	0.439592348475351	0.002454508658724905	-0.1278273259443727	0.003938619771426006	0.3855613349689463	1.015971129068387	-4.844361953128653	-0.2631495232030534	-1.949376559339727	-0.1042530684906077	-1.556136812336681	-1.695744933396216	2.463517228808702	-0.1896916903672956	-0.05878800522051918	0.06661460011265995	1.62967501086548	2.550566259059061	-0.5752450669695409	0.2303049976448193	0.2995651730324611	0.01535844569145182	0.1180591960932088	-0.115684681709495	0.5614285221222748	0	0	0	0	0.02	0.02	0.02000002448290816	0.02000012864861894	0.9541701459254454	0.5865428988459752	0.9999993278389989	0.1611264617453994	0.02000001710694434	0.1512497461983621	0.1484087296690018	0.328064287267381	0.02000002635140382	0.4463771038068723	0.02000066977804086	0.0200000369481732	0.02000002421681489	0.02001067810637425	0.02000030839190938	0.9999999820587759	1	0.9999996091353105	0.9152111446508587	0.2047498844474429	0.02000009628228046	0.1206745127391514	0.2162282314999084	0.2133023918154565	0.1740450693708027	0.9999999970956479	0.02000013526770583	0.02000005124108738	0.02000011777539869	0.03122553842850673	0.02	0.1942945503579097	0.1485038616078116	-0.5971607824047174	-10.44021075235049	4.96220449348518	2.026840728928668	-0.6686952231715447	-7.797666945519598	-1.076222963434947	1.943619681040696	-3.34712801880858	0.3531274855482422	-0.2632969330019482	-0.08384875380363578	-1.150003289931514	-0.8834849424085008	1.494122670256818	0.2146922087292395	1.054912700562654	-0.9666170261929344
0.28	0.1225143609547622	0.04638223298619294	0.02000001272484245	0.02000007880921915	0.8832810075028898	0.4379603255831468	0.710236727578671	0.1177580536645188	0.02000000690823663	0.05161042559186448	0.06489921184368798	0.1660790880759712	0.02000001581699352	0.3083989276572174	0.02000046653299857	0.02000002022177804	0.02000001269985537	0.02000636663562796	0.1566716506311574	0.9814395270659937	0.9750988263560316	0.4994602562345573	0.6153644822109623	0.1722312504460775	0.02000013745960621	0.1217651940503804	0.2237767905972461	0.1701747668259458	0.09074477137192698	0.9769271582321687	0.02000040784246465	0.02000008953979455	0.02000016904605643	0.02658530875791161	0.0200169855789843	0.2667601811597134	0.1083475875727945	-0.1240997623285288	0.6502827810379518	-0.1672754242037058	1.771619887701877	0	0	0.3519106175789273	0.4452978167241269	0.00219946725406099	-0.1271585053149781	0.004720967319348597	0.3967921997185869	1.00627557636524	-4.85016446035335	-0.2670436616406328	-1.94390573749057	-0.1073451028109767	-1.535497241767076	-1.690893955586056	2.386254944621116	-0.1897924843371111	-0.0422785865747517	0.06991426017915074	1.669316997306177	2.549404222276736	-0.5868113204070329	0.2308686340002679	0.2638763956699662	0.01565931222081161	0.1830219496609961	-0.114501093258942	0.6226482159006603	0	0	0	0	0.02	0.02	0.02000009338974517	0.02000072980292657	0.7709574704700991	0.5986553141734017	0.9999992136192279	0.1805040454791096	0.02000005880127899	0.2729514057072531	0.1619380994175571	0.2843548335191275	0.02000008477390169	0.4743754246213023	0.0200018164305257	0.02000013638757894	0.02000008853027501	0.02002909741321512	0.02000063060730799	0.9999999307495814	0.9999999866560521	0.9999989458998481	0.8688576758365084	0.197245995807727	0.02000019673442958	0.1328393567223402	0.2159201294092258	0.2193885552414184	0.1900198000466855	0.999999985003702	0.02000026127171165	0.02000010772758218	0.0200002396717235	0.03269227050052129	0.02000000555729179	0.1946573696652187	0.16176055314927	-0.8737273662172353	-10.75286267130427	4.913176371455522	1.630427786862313	0.3130951203360227	-8.046905824724266	-1.047953840427995	1.666449801078958	-2.848980416986215	0.37012018860532	-0.2732013289041595	-0.1302272887635354	-1.21442194249513	-0.9342381739890753	1.537527354654847	0.2378258646279073	1.040473306493152	-0.9571641295231047
0.282	0.1117096763228371	0.04319775223406861	0.02000001859961226	0.02120820093199221	0.8705941149597684	0.4499540581557283	0.7309280602474953	0.1268051802796015	0.02000001068759232	0.07805530948539639	0.07644354284072187	0.1752087622600528	0.0200000208773317	0.3246350807219874	0.02000056563875476	0.02000002774356861	0.02000001831210036	0.02000797894255836	0.1429877231807954	0.982750322165173	0.9768567690672295	0.537557145443832	0.6322908905844449	0.1755506857533937	0.02000013620502722	0.1229659196837051	0.2228859450089632	0.1750012659315765	0.1024454800282171	0.9785561973868123	0.02000037721188875	0.02000008677976724	0.02000016741276831	0.02743932152513415	0.02001481993730189	0.2601929227550255	0.1139314115022129	-0.1227850996875304	0.6641179464583841	-0.163736369617968	1.767152914243721	0	0	0.3528068959684225	0.4509755235521402	0.001946095830823315	-0.1261579453708811	0.00552580960859557	0.4080546123709365	0.9965746225117373	-4.849740565560635	-0.270921739873429	-1.933326177688807	-0.1103934529255733	-1.512451055842049	-1.68620474225323	2.30175049778153	-0.1898619207665462	-0.02744294902091605	0.07328917135171864	1.704914248220597	2.548218925682324	-0.5985098059734947	0.2313597446510315	0.2270499617768653	0.01609134778648249	0.249205748099284	-0.1131921316052995	0.6868034982515691	0	0	0	0	0.02	0.02	0.02000006285365439	0.06468996153064509	0.6369655970951548	0.5856048759770699	0.9999997312702676	0.2250356906700632	0.0200000269057137	0.2780914091453942	0.1671770360280686	0.2340480995304823	0.02000004865292613	0.5256494708120695	0.02000118470966946	0.02000010190190541	0.02000005774940416	0.02001377505748772	0.02000031670171079	0.9999999520205387	0.9999999954194588	0.9999987609420835	0.827886280564296	0.2148365648150831	0.02000009283803273	0.1334148310375759	0.212308657707239	0.2192205160381362	0.2028153411965972	0.9999999978353433	0.02000011689244737	0.02000004721049794	0.02000011426809849	0.03404370988093439	0.02	0.1894257408583009	0.1587560635889566	-1.146841579913459	-11.06999720851719	4.870474683798196	1.170668335817727	1.275288772016305	-8.31225272952048	-1.006386244145538	1.389401344176827	-2.381266984836614	0.3887652383242414	-0.2885141403352347	-0.1820605872052075	-1.280379183651353	-0.9862050566635534	1.583623977009009	0.2623554105645697	1.027595376400284	-0.9472407108538107
0.284	0.1018741805241483	0.04037997011920497	0.02000003537154788	0.03890751911192677	0.849388847652699	0.4599024922625569	0.750080173809023	0.1393945310797026	0.02000001479353562	0.1009221069560989	0.08703030220172263	0.178622910844323	0.02000002953806572	0.3440670383532816	0.02000077608049114	0.02000006227827508	0.02000003245019492	0.02000928300791876	0.130425998581872	0.9839685994657836	0.9784907198583959	0.5717869849495287	0.6450116274571694	0.1802875087858016	0.02000013498772295	0.1240764978774995	0.2217409130607565	0.1792975968673969	0.1140112678565039	0.9800703164457892	0.0200003483631451	0.02000008395409741	0.020000165850997	0.02835253157657518	0.02001293076440051	0.2536884770378837	0.1185187667298113	-0.1214443331041324	0.6763895311928634	-0.160207940243057	1.760994546693874	0	0	0.3537144977756029	0.456620382537811	0.001695053753572392	-0.1248300134627256	0.006353200855651319	0.4193396459605264	0.9868808501101939	-4.842963210133903	-0.274773606141145	-1.917706957404522	-0.1133932981878466	-1.486991793995353	-1.681691783185348	2.210002469122687	-0.1899034190498739	-0.01435138214583719	0.07673117686944422	1.736401428009991	2.547010074357964	-0.6103714179196109	0.2317761193196016	0.1891519381719368	0.01665685554299774	0.3164696475258509	-0.1117519177270072	0.7539008059644552	0	0	0	0	0.02000000156405842	0.02	0.02000027583465098	0.2864442547238269	0.5035798739298631	0.5718468478149428	0.9999995819624897	0.2689267526002552	0.02000007147570275	0.2843583947957741	0.1723791748003647	0.1881133702657277	0.02000015129186595	0.5878707402201109	0.02000375853180434	0.0200005745662751	0.02000023330535315	0.0200274922951723	0.02000065876261361	0.9999997935832674	0.9999999711426357	0.9889648028937695	0.788953134543233	0.2332385498916233	0.02000019480915624	0.1335696051910844	0.2086397879791602	0.2188137261686972	0.2151034550010464	0.9999999863012484	0.02000022792029383	0.0200001011792999	0.0200002375254078	0.03536895476980134	0.0200000052485187	0.1839122189679384	0.1551806049776749	-1.415014105119717	-11.39142971124036	4.833960274764558	0.6481675475244976	2.213395313467904	-8.594069313656789	-0.9492308285244935	1.14158586905087	-1.943887296354244	0.4074606280588711	-0.2962562066732256	-0.2023830795275363	-1.34350826138477	-1.036866576436604	1.632765420837966	0.285273417883965	1.014935640968665	-0.9367838142128661
0.286	0.09294894863073079	0.03789008195976395	0.02000003147143556	0.07482091641219872	0.8219605168028906	0.4676134789749495	0.767825494735607	0.1555788569570805	0.02000001846908341	0.1174006634974891	0.09656098310899434	0.1773577361538736	0.02000003870329051	0.3643071627663659	0.02000100846398752	0.02000052887165019	0.02000004277013111	0.02001034129183308	0.1189306126922961	0.9854275065784875	0.9800095029434328	0.600355932246978	0.6544116236187248	0.186918593343475	0.0200001339565695	0.1247756473932925	0.2204380393663367	0.1829264412467423	0.1253432558047429	0.9814776959881603	0.02000032256516204	0.02000008137934728	0.02000016453033114	0.02931327469320848	0.02001128207862485	0.2469487536018423	0.1214432108288028	-0.1200805702480065	0.6871183430658556	-0.156693518126594	1.75314629430675	0	0	0.3546333521780083	0.4622272596412695	0.001446990139364485	-0.123180586635305	0.007203177138683289	0.4306380901122761	0.9772070792879455	-4.829722014255513	-0.2785892668542926	-1.897137099443445	-0.1163398108290639	-1.459118831004878	-1.677369546665099	2.111033833195181	-0.1899205298669728	-0.003064859698554379	0.08023200098834754	1.76372487764817	2.545777308984453	-0.6224296493411287	0.2321156860129561	0.1502545252025397	0.01735784473899853	0.3846607008587191	-0.1101745682398149	0.8239380328705387	0	0	0	0	0.02	0.02	0.02000021520959434	0.3845352798924856	0.4168206750420934	0.5490926002977817	0.9999998368132939	0.3244233878714194	0.02000002927640939	0.2229775513111291	0.1729550809913659	0.1439751846376993	0.02000009053874263	0.5872305167970732	0.02000254348070306	0.05346219254953594	0.02000018637105188	0.02001231641613473	0.02000033414240599	0.9999997638458411	0.9999999850651204	0.9303510751705837	0.7621574066604363	0.2636256008860637	0.02000009348781222	0.1278554558714444	0.206659523888363	0.2146787010810122	0.2256941440985984	0.9999999984136511	0.02000010195971183	0.02000004458095695	0.02000011519535251	0.03665508229758217	0.02	0.172115005424811	0.1373489516465258	-1.677404254650093	-11.71723156820829	4.804968477682728	0.06413998044820104	3.123212482599413	-8.892470909966846	-0.8963554932820236	0.9465390699252101	-1.516808117986116	0.425650646614248	-0.2932667015327141	-0.1846838563310107	-1.403207137648126	-1.085271612774176	1.683738430986661	0.3066790206747889	1.001119402301397	-0.9263620088049308
0.288	0.08487448018367982	0.03569349993428617	0.02000021680146654	0.1149961007126443	0.7903629608788464	0.4730114150115198	0.7842768437086598	0.175125967247245	0.02000002144858455	0.125667708606567	0.1049876055627895	0.1719895201520054	0.02000005436696324	0.381865624037442	0.02000149759606581	0.03830473286983212	0.02000012429929856	0.02001109726222762	0.1084439755789322	0.9847515206069595	0.9814211258687346	0.622559018221856	0.6612405783344578	0.1957638197278001	0.02000013335237499	0.1247515427286743	0.2190861461635225	0.1858016011538235	0.1364128483371089	0.98278576037013	0.02000029834764282	0.02000007887637867	0.02000016376990515	0.03030832871004486	0.02000984387750832	0.2396757799044612	0.1221441788483841	-0.1186968694160248	0.6963328751963151	-0.1531964776316633	1.743614362357518	0	0	0.3555633780464412	0.4677909849171283	0.001202540867518432	-0.1212170160592969	0.00807575583808252	0.4419404595464133	0.9675663336324046	-4.809924072550363	-0.2823589258317553	-1.871724790848871	-0.1192281679348921	-1.428837726441399	-1.673252430282469	2.004892394907253	-0.1899169163751891	0.006365149156133329	0.08378327220680963	1.786842449310317	2.544520200770826	-0.6347204393645424	0.2323765231297563	0.110435865570976	0.01819600685488292	0.4536141388314448	-0.108454212765671	0.8969042052224176	0	0	0	0	0.02000000593281541	0.02000000174961232	0.02000323215929444	0.4738681907651925	0.330353486849689	0.527748548455626	0.9999997191498998	0.3756318463739065	0.02000006792374788	0.1710943449343166	0.1741095704251382	0.1014645589793357	0.02000027141501572	0.5698196027539372	0.02000824462457361	0.3120918587146518	0.02000136937641793	0.02002487398800313	0.02000070013580731	0.9425126694090324	0.9999999407964795	0.8798995116833594	0.7370071511099572	0.2936950644818169	0.02000019943478253	0.1212017537447501	0.2050139714772992	0.2108354792499178	0.2365240259128845	0.9999999873300348	0.02000020108013584	0.02000009715420198	0.02000024365972198	0.03787130160624975	0.02000000513398222	0.159587734957926	0.1191545143275402	-1.935454297501515	-12.04650723796916	4.790340628507876	-0.5793114950742321	4.000868398332964	-9.207057900202127	-0.8386570637090129	0.7702336357803244	-1.162887299142231	0.4420456969683312	-0.2760406138394192	-0.154082578272936	-1.460552449750846	-1.132441871779747	1.73042026389249	0.3261293288370544	0.9835960889590072	-0.919721222057389
0.29	0.07759132424794646	0.03375769483727975	0.02000004093925493	0.1536016124364939	0.7561929841256316	0.4767582481002336	0.7995389947939859	0.1969375495319175	0.02000002384288827	0.1236308882765323	0.1123416942950893	0.1626658462053526	0.02000007083981035	0.3949628813160062	0.0200020160207234	0.07805386731513558	0.0225469123094712	0.02001173680073721	0.098907749767043	0.9760607494370906	0.9827332194611013	0.6394425392141936	0.6661374557390545	0.2068288396085873	0.02000013289943027	0.1241778696211037	0.217646118942497	0.1880676524472178	0.1471047114623449	0.9840015830720171	0.02000027668443131	0.02000007660816538	0.02000016323148556	0.03134854179510106	0.02000858875929582	0.2319653395360702	0.1210264949078637	-0.1172962245077398	0.7040690022621031	-0.1497201758619576	1.732409826338511	0	0	0.3565044838890354	0.4733063674101761	0.0009623256810664958	-0.1189480820821644	0.008970935102137189	0.4532370095424001	0.9579718043235292	-4.783494788814196	-0.2860730216650453	-1.841596535265118	-0.1220535642311356	-1.396160601133685	-1.669354710841134	1.891651176598585	-0.189896335056443	0.01389679915537214	0.08737654607435656	1.805723332740441	2.5432382467624	-0.6472819950323714	0.2325568711004244	0.06977982418523439	0.01917269224901237	0.5231536412865279	-0.1065850119961098	0.9727792019908494	0	0	0	0	0.02	0.02	0.0230241027553932	0.4849864921351385	0.2807503383023157	0.5168779793025023	0.9999998854320433	0.4206475711841215	0.0200000243702209	0.05551949969980483	0.1719703221571682	0.05485714983690279	0.02000015923784924	0.5218763419927352	0.02000474035835559	0.4202016306411271	0.07317730479491186	0.02001125229466433	0.02000035781557743	0.7825757201837018	0.9999999649626164	0.8305890337422186	0.7217925456762319	0.3292271986325478	0.02000009505268545	0.1178120706485207	0.2020175188616109	0.207953029286422	0.2438687700472916	0.9999999988850401	0.02000008935005629	0.02000004254675542	0.02000011790517055	0.03941463439727102	0.02	0.1493846919073484	0.1045200946503399	-2.189393589887529	-12.37816784911786	4.79366246682914	-1.279470203254808	4.842801572696997	-9.537134043230127	-0.78636610778925	0.6078842510499968	-0.9158038387776416	0.4459066567522642	-0.2392265375238274	-0.1144580414939645	-1.514526635793065	-1.18268340112338	1.769610153381596	0.3427956756835299	0.962318094521725	-0.9185315007108013
0.292	0.07104084543808177	0.03205408120120131	0.02165192469295661	0.1873032714273643	0.7208803367557743	0.4794490709389462	0.8137029540186628	0.2202241844877461	0.020000024836216	0.1138195083669661	0.1185883622524404	0.1501021076820632	0.02000009590585912	0.4035132145267781	0.02000275091671894	0.1217496235589979	0.03738472099115576	0.02001203465922169	0.09026262752576165	0.9565721845235299	0.9839527065114847	0.6514374095965023	0.6695554932059211	0.2198092655980482	0.02000013254246953	0.1234383273052222	0.2160482835191174	0.1898477096304501	0.1572492299488368	0.9851315832265271	0.02000025626655871	0.02000007435280049	0.02000016298772299	0.03245045199385752	0.02000749387457284	0.2240136624666351	0.1186006315231608	-0.1158815505326499	0.710369666007342	-0.1462679427478522	1.719548841742665	0	0	0.3574565678241803	0.4787682131413195	0.000726945371782661	-0.1163839425283583	0.009888693345821185	0.4645177579163152	0.9484368127590954	-4.750378764306177	-0.2897222636026184	-1.806896279188327	-0.12481122554849	-1.361106539830449	-1.665690493602729	1.77140878399308	-0.1898626163981022	0.01949793920380787	0.09100332774685707	1.820347914667296	2.541930865466469	-0.6601545997879427	0.2326551436195521	0.02837574044583556	0.02028888734730647	0.5930916878150501	-0.1045611762044591	1.051533513887208	0	0	0	0	0.02000001167269699	0.02000000775598429	0.04592701573753955	0.4946728732521911	0.2314115399325641	0.5077289392830527	0.9999997925579155	0.4622568942163673	0.02000005076716252	0.02000127936054731	0.1697293592979592	0.0200076116595618	0.02000043896529243	0.4852512720597814	0.0200126713509818	0.5101448567071224	0.2221872667106427	0.02002080281146892	0.02000075639976558	0.6197018250038564	0.9999998805665932	0.7807900566928317	0.705782692719691	0.3596053907018148	0.02000020003239899	0.1169054133236874	0.1987794267485615	0.2053855695776045	0.2503335563944037	0.9999999881941353	0.02000017726034913	0.02000009281904005	0.02000024719841469	0.04098078248127681	0.0200000049348474	0.1402869463439829	0.09219535439048036	-2.431879135666841	-12.71133707296986	4.799847082218426	-2.03271271957256	5.645831603600315	-9.881411737640082	-0.7560465952726756	0.478605906701956	-0.7409459173221943	0.4441128266300833	-0.1993320689715012	-0.07629472222810757	-1.565312839539466	-1.230273958419715	1.813635648808242	0.3576618699961223	0.9413046312699818	-0.9150502693207512
0.294	0.06516519094766372	0.03055594306005776	0.02906802899513902	0.214842356858985	0.6852313375019911	0.4818202405990733	0.8268539068456527	0.2441900623964422	0.02000002527692778	0.1037924221608252	0.1237176441107695	0.13695245544655	0.02000012158629761	0.4096316537719151	0.02000349445863965	0.1634921842966786	0.06327401408419574	0.02001214286383455	0.0824491077140342	0.9291304940004631	0.9850861856605727	0.6586623238498648	0.6716732962577974	0.2337661463460101	0.02000013209973086	0.1231502102708782	0.2143375587389196	0.191408676263614	0.1668729842725198	0.9861818763744195	0.02000023797392497	0.02000007226949331	0.0200001627170488	0.03362833891986369	0.02000653836442903	0.2161608043023875	0.115750352261501	-0.1144556698341055	0.7152845563739272	-0.1428430705822369	1.705052912445296	0	0	0.3584195175999164	0.4841713479011306	0.0004969790920004761	-0.1135360727119931	0.01082898881121785	0.4757725168837755	0.9389747710382303	-4.71054078255403	-0.29329766544243	-1.767784535013381	-0.1274964232540235	-1.323702033769331	-1.662273660703095	1.644289764012902	-0.1898196454829113	0.02314612359884303	0.09465509430444931	1.83070773207765	2.540597392928712	-0.673380412329061	0.2326699382774342	-0.01368186323659334	0.0215451927485068	0.6632300261422533	-0.1023769842368445	1.133128057802967	0	0	0	0	0.02000000283914007	0.02000000095963734	0.1099285702988041	0.4548057037894948	0.2033646916970638	0.5133490812167993	0.9999999143831946	0.4957045483127723	0.0200000149158238	0.0200001973549196	0.1646170195364148	0.02000075052028481	0.02000025174506638	0.4763325541412329	0.02000732577472577	0.5304314384728124	0.2777052025090942	0.02000809246381642	0.02000039182501756	0.5173923902597897	0.9999999190557106	0.7237688895504554	0.6926674079489652	0.3815473096451236	0.02000009243925851	0.1240773483013264	0.1965433968428089	0.2069076307293894	0.2568486664368283	0.9999999992916209	0.02000007808235747	0.02000003992867861	0.02000011698564106	0.0428718331351832	0.02	0.1367619013172108	0.09103259357319635	-2.656082532508952	-13.04496534138355	4.79536928366425	-2.834824340940831	6.407095479245499	-10.23829690485607	-0.6994414025989458	0.3931445026282916	-0.6128258329351576	0.4530203003083758	-0.177441884086953	-0.04562519745357189	-1.616335276155195	-1.270527118407811	1.87352233218565	0.3737168884680942	0.9250015180408282	-0.9022224433010829
0.296	0.05990872468938405	0.02924007303858411	0.04207188767053428	0.2356390922904287	0.6499617980412822	0.484413370770762	0.8390668675826821	0.2683727758129533	0.02000002449416749	0.09468747343033967	0.1277688300645592	0.1248984718982334	0.02000015776991491	0.4145384784064266	0.02000457384174615	0.2009718541053599	0.09115730839008265	0.02001178406550892	0.07540801985053634	0.89641909849518	0.9861396380675281	0.6613523573573152	0.672726928032674	0.2482556008890442	0.02000013108619741	0.1235530348853551	0.2125943725263891	0.1929683126828864	0.1761096790830218	0.9871580119152655	0.02000022065636259	0.02000007007966485	0.02000016209218948	0.03488957251989073	0.02000570482154498	0.2085993069871764	0.1130079156313904	-0.1130212988833093	0.7188697788561271	-0.1394488030971326	1.688949170629006	0	0	0.3593932106541563	0.4895106423428989	0.0002729817757729709	-0.1104171992349668	0.01179175918573479	0.4869909295265823	0.9295991407736404	-4.663966794112885	-0.2967905778859471	-1.724437490130737	-0.1301044894375553	-1.28398142489507	-1.659117819007047	1.510444916986792	-0.189771342600055	0.02482857722728322	0.09832331705462712	1.836805500610738	2.539237079158215	-0.6870032629564352	0.2326000466383495	-0.0562936204330152	0.02294180223930208	0.7333602455727253	-0.1000268028074236	1.217514019526179	0	0	0	0	0.0200000216768076	0.02000001870230785	0.1527431464406901	0.4247015408623404	0.1752787599747297	0.5183736181696137	0.9999998393414973	0.5281972160307503	0.02000003248386475	0.02000023694887489	0.1602501810502404	0.02000083017910664	0.02000065484747192	0.4674189616968171	0.02001941704344147	0.5550984870281503	0.3299762555525655	0.02001370800218168	0.02000083627418322	0.4142699609153484	0.9999997028237846	0.6696131352545193	0.6803771401870359	0.4037888043284558	0.02000019020594172	0.1294707253776595	0.1947321183753085	0.208543263377617	0.2642706334466246	0.9999999889591213	0.02000015594838913	0.02000008698386429	0.02000024110909032	0.04473057948569142	0.02000000449789981	0.1324020442924946	0.08876826377133833	-2.865968876758002	-13.37729104520537	4.792659274527029	-3.680747572342613	7.124151012808399	-10.60563734949786	-0.639498097569615	0.33138182096602	-0.5074397655613716	0.4648756187120112	-0.1644078008203468	-0.01759550236116436	-1.669753431630611	-1.311779837690609	1.938206091380709	0.391537528963744	0.9117686452436474	-0.8862552806835344
0.298	0.05521724113165594	0.0280848900476395	0.05671692226839879	0.2514306670677285	0.6155014332623856	0.4875903534474851	0.8504124463192191	0.2923962549615974	0.02000002357759026	0.08644535384217472	0.131038485744101	0.1138840547014914	0.0200001945123213	0.418682701591775	0.02000565528024438	0.2347067985593907	0.1187408321675105	0.02001139291632749	0.06908072100077606	0.8601498249024553	0.9871187847138325	0.6604037430477825	0.6731975099448189	0.263348377439548	0.02000012994856016	0.1245062246759967	0.2109225937625309	0.1947109520730834	0.1852200733049467	0.9880652765967003	0.02000020512445628	0.02000006804675861	0.02000016139105973	0.03622432215470613	0.02000497738274769	0.2012473324983854	0.1103915624751402	-0.1115810358499794	0.7211874895090582	-0.1360883238979015	1.671270626407866	0	0	0.3603775142348773	0.494781038194666	5.54817191546244e-05	-0.1070412258124662	0.01277692130908859	0.4981625082314908	0.9203233896929108	-4.610664800626133	-0.3001927188575967	-1.677046080863292	-0.1326308330982293	-1.241987313019142	-1.656236247332446	1.370051495326167	-0.1897216440024617	0.02454209923206424	0.1019994840343263	1.838655242570597	2.53784908501234	-0.7010684526978064	0.2324444634695305	-0.09935574001730543	0.02447848327715555	0.8032645071592543	-0.09750510611371443	1.304632714452656	0	0	0	0	0.02000000926656838	0.02000000859098299	0.1735052863673834	0.3949059738993906	0.1611413482662205	0.5339781846799774	0.9999999330631968	0.5534233675937337	0.02000000861931432	0.02000007886441723	0.1580438124070327	0.02000028928320713	0.02000038025099227	0.4671174977879016	0.02001153159076355	0.5607322185500409	0.3531413738903114	0.02000582375414972	0.02000043246258206	0.3490766930363352	0.9999997282094394	0.6272705770199103	0.6782374225764305	0.4285428406664296	0.02000008648532474	0.1357221339077887	0.1944752558461546	0.213829028751418	0.2746920364064638	0.9999999996512464	0.02000006809705126	0.02000003703163131	0.02000011325103657	0.04665145365982396	0.02	0.1277452077257378	0.08838883686568075	-3.066348512349448	-13.70627194548836	4.805655137238446	-4.564921091542367	7.794868084426491	-10.98102938668416	-0.5821026798748179	0.2831012405974135	-0.4230806306645936	0.476669718174132	-0.1467232798273647	0.008807222291056306	-1.726524616107947	-1.35994297923694	1.99530525555706	0.4109220010205083	0.8984173737365793	-0.8747387153373455
0.3	0.05103986512999473	0.02707182060487351	0.07170602730685183	0.2630681647541613	0.5822462076011529	0.4917108144137561	0.8609534259369421	0.3159808043869933	0.02000002217941868	0.07900663769543624	0.1337351479328026	0.1038510275765181	0.02000024772092358	0.4224954936084822	0.02000750480697158	0.2648418707176098	0.1447196727025026	0.02001083379832489	0.06341033783131715	0.8218621020719581	0.9880286724020046	0.6565062500790182	0.6734815332927527	0.2790330953779917	0.02000012805174552	0.1260299008568494	0.2093526470791075	0.1967813557373937	0.1943234619254073	0.9889084674044863	0.02000019037737388	0.02000006590207187	0.02000016018771642	0.0376289232578518	0.02000434279035855	0.1940942266380565	0.1080368557082559	-0.1101373488406793	0.7223054952190364	-0.1327647445362697	1.652056355758206	0	0	0.3613722855643145	0.4999775737048567	-0.000155021705958262	-0.1034231532463428	0.01378437094345157	0.5092766710684358	0.9111609468841213	-4.550665579557926	-0.3034962021632813	-1.625815015763893	-0.1350709569688563	-1.197770901998373	-1.653641843466157	1.223313269860729	-0.1896744828731601	0.02229291879359168	0.1056751227498657	1.836282454246529	2.536432479430307	-0.7156225529373332	0.2322023951875108	-0.1427604888811627	0.02615455884650674	0.8727163967980723	-0.09480649569510108	1.394415451990748	0	0	0	0	0.02000003956656061	0.02000004311668659	0.1949420752453618	0.3695604411062019	0.1468615897815425	0.5497041487775418	0.9999998699587602	0.5780640814718921	0.02000002310691604	0.02000012802408364	0.1560748295398308	0.02000045123530271	0.02000098625587244	0.4675285680922093	0.02003360609781723	0.5710579850820703	0.3770936392691551	0.02001029616186582	0.02000091971962643	0.2833918347379973	0.9999963994062192	0.5855949473089367	0.67611527576536	0.4523506934060946	0.02000017603884782	0.1422769728343048	0.1936402544515262	0.2189885942561166	0.2845190922128805	0.9999999896343947	0.0200001371779367	0.02000008116710824	0.02000023184013425	0.04859581364726136	0.02000000402295594	0.123295208128844	0.08861235180654443	-3.253535772610467	-14.02938075765677	4.827618929169143	-5.481154552680253	8.417566333313928	-11.36168462253099	-0.5288317713865747	0.2393035415853307	-0.3444356680810519	0.488104408530368	-0.1296469652328111	0.03092861494595208	-1.785780779538462	-1.410811533240013	2.050218128313382	0.4321192632572916	0.8860129159257679	-0.86567048406355
0.302	0.04732760340364012	0.02618366017617509	0.08605773384857333	0.271522481168651	0.5505259707668684	0.4970441786303292	0.87074913580032	0.338901061158244	0.02000002081444615	0.07231225475471109	0.1360780430299806	0.09474064630165276	0.02000030115865232	0.4260670751026866	0.02000940205317825	0.2917363511085489	0.1683184302939052	0.02001029810426897	0.05834121798891461	0.7829229612912364	0.9870932962764559	0.6503671427698552	0.6740057146117536	0.295421811277143	0.02000012604339915	0.1281916193886498	0.2078426703709084	0.1992775322372057	0.2034282188985482	0.9896921541232107	0.02000017713713186	0.02000006390563617	0.02000015889473215	0.03910642464079012	0.02000378897391079	0.1871210295741169	0.1060156631676203	-0.1086925651088048	0.722296796210367	-0.1294810922902962	1.631351558972376	0	0	0.3623773720578882	0.5050954060348007	-0.0003580601478967649	-0.09957899208770447	0.01481398261917846	0.5203227709488449	0.9021251567262588	-4.484023096566376	-0.3066935638344122	-1.570961702377416	-0.1374204750001294	-1.151392224748174	-1.651347071277014	1.070460365615826	-0.1896337706921489	0.01809648739759764	0.1093418233312689	1.829724275413452	2.534986237119216	-0.730713203245372	0.2318732671066813	-0.1863967589690409	0.02796889143986361	0.9414819420332576	-0.09192572060929893	1.486783392689113	0	0	0	0	0.02000002088365122	0.02000002721498422	0.1995270789447698	0.3484147825574553	0.1448634081673976	0.5742182735269039	0.9999999456950861	0.5960377603053969	0.02000000497942791	0.02000004702603849	0.1567092751686397	0.02000018161731541	0.02000053356266303	0.4684490382427154	0.0200175923610327	0.5671126038937471	0.3770935506230466	0.02000457864717713	0.02000047320028131	0.2538196398682818	0.9455707332155593	0.5568517621349863	0.6853740388056727	0.4812126707092826	0.02000007832444045	0.1508755098375366	0.1927774826996077	0.2270013217916983	0.2951591599979703	0.9999999999675349	0.0200000592782868	0.02000003409379668	0.02000010765258239	0.05070264315991642	0.02	0.1184698118874356	0.08987155360833933	-3.422801529832019	-14.34445454866573	4.849322637917924	-6.422899859949643	8.990856350641772	-11.74466742088081	-0.4802098305764396	0.1990999661317512	-0.2692559209835926	0.5022219595384599	-0.1199018747219393	0.04534264102588416	-1.845461919831601	-1.461521503144828	2.110671033383163	0.4546775509287	0.8761862415985057	-0.8554657847721445
0.304	0.0440354745537293	0.02540571318124359	0.09892617252147183	0.277373802052413	0.5206823323978652	0.5037964819999703	0.8798526857743104	0.3610206395995407	0.02000001925357231	0.0663045203042706	0.1382386614199497	0.08649344048555142	0.02000036221477186	0.4293717558097934	0.02001150856562056	0.3153780630296679	0.1888830485726432	0.02000970791509704	0.05382071360288589	0.7446516630523577	0.9813500405188426	0.6426140463228237	0.6751576950444425	0.3125951062072559	0.02000012314171706	0.1309901152112594	0.206389255989847	0.2022798320291209	0.212580282694827	0.9904204829109987	0.02000016452862849	0.02000006178793089	0.02000015694944246	0.04065282587093439	0.02000330583339172	0.1802771440088893	0.1043273480313612	-0.1072488610847075	0.7212390921931054	-0.1262402979202811	1.609207525113582	0	0	0.363392611580455	0.5101298316470232	-0.0005531982159488447	-0.09552567038627904	0.01586560952708868	0.5312901197332176	0.893229232287286	-4.410814694106174	-0.3097777865565735	-1.512715106073635	-0.1396751301589086	-1.102920277534608	-1.649363908250143	0.9117489313221776	-0.1896033790001884	0.01197722643853709	0.1129912619507184	1.819029636115649	2.533509236597189	-0.7463889037443389	0.2314567296693348	-0.2301506837156122	0.02991986889366626	1.009320741910165	-0.08885769784425675	1.581647411966101	0	0	0	0	0.02000007215834205	0.02000011360332473	0.2034586400804414	0.3288038356331301	0.143183381108673	0.5981916468590223	0.9999998911237634	0.6144657147810968	0.02000001730833094	0.02000008689420841	0.1573848501732192	0.02000031657729218	0.02000121245901718	0.4680319440057849	0.02004067155024531	0.5650453449668885	0.3778665608729894	0.02000837156857136	0.02000099816807892	0.22580590488685	0.8621516172673035	0.5285888425666239	0.6946786581715112	0.5088276726318849	0.02000015802886543	0.1589448623657194	0.1918847285710265	0.2348251889320842	0.3058271312107655	0.9999999902273768	0.02000012059294132	0.0200000752746535	0.02000021903642205	0.05275120322855022	0.02000000349467528	0.113325395843285	0.09084865879806635	-3.57449679039399	-14.65126869026135	4.872990377033112	-7.383240225599748	9.513802851754038	-12.12688057418606	-0.4405990162923529	0.1681274697276294	-0.2161138159346109	0.5167159556201948	-0.1147003222293553	0.05317114350008561	-1.907277740264327	-1.513448556493065	2.173501850014666	0.4787396022495377	0.8687572291795858	-0.844314594175701
0.306	0.04112060064848597	0.02472439872938354	0.1098269044250212	0.2809761766784429	0.4929218773314039	0.511954277444944	0.8883144018875314	0.3823799164156496	0.02000001779282945	0.06092681253082687	0.1403627366123039	0.07904992461562312	0.02000041726191382	0.43275660678718	0.02001341091144378	0.336299296665179	0.2065234080090892	0.02000916246064155	0.04979792431316895	0.707784424624007	0.9718005293678342	0.6336596699746898	0.6772274476487432	0.330802681305698	0.02000012020786939	0.1343499946261592	0.2051114058591162	0.2058136189353806	0.2218547712876234	0.9910974034198414	0.02000015320205633	0.02000005981853809	0.02000015496631393	0.04226505493035315	0.02000288418829054	0.1733638498027262	0.102639448907306	-0.1058082535775991	0.7192142518835045	-0.1230451836545185	1.58568148244209	0	0	0.3644178327454686	0.5150763045982968	-0.0007400352050910525	-0.09128093591543952	0.01693908345695905	0.5421680065663571	0.884486208643852	-4.331141011971688	-0.312742321404296	-1.451314529438457	-0.1418308123874821	-1.052433039906726	-1.647703794025399	0.7474606072063495	-0.1895871217991755	0.003968221735613236	0.1166152245105573	1.804259343328856	2.532000258718948	-0.7626987950042469	0.2309526632135364	-0.2739062987176524	0.03200539294698675	1.075987228068014	-0.08559753302528468	1.678907989191161	0	0	0	0	0.02000004430668032	0.02000009850921721	0.1947626764209995	0.3090294918057829	0.1499878214783182	0.6255525436601713	0.9999999545616736	0.6302765454161017	0.02000000255420116	0.02000003245643019	0.1603571936253493	0.02000013433620302	0.0200005785795376	0.4775330615904887	0.02002123268403366	0.5611051360011642	0.3683882938387522	0.0200037986070411	0.02000051165413503	0.21904239256144	0.8299519645540107	0.5078961334004986	0.712997822761824	0.5447811917675937	0.02000006885151259	0.1675803591125533	0.1935714500232244	0.244488872908751	0.3180869080072523	1	0.02000005157309153	0.020000031212116	0.0200001008709092	0.05495766261987985	0.02	0.104733607291611	0.08681488756646225	-3.709788928334035	-14.94958876191694	4.902470493060028	-8.355054300078294	9.985722971130611	-12.50518206611438	-0.4054017829353563	0.1444197228415899	-0.1821348237143939	0.5328069689477962	-0.1102707760111585	0.05539465493982419	-1.97097561008046	-1.569348479556582	2.234630730963892	0.50555761827319	0.8624053978522881	-0.8335347530661754
0.3080000000000001	0.0385443623684625	0.02412825336460078	0.1185671431038783	0.2825667699123472	0.4674177174644672	0.5215344270743809	0.8961795458687893	0.403006992325756	0.02000001625256217	0.05612521292785576	0.1425521106980251	0.07235126846370769	0.0200004619636303	0.4366529247456843	0.02001612891107559	0.3549152003973506	0.2213887972270615	0.02000859733290311	0.04622578786310762	0.6728343281306517	0.9604916915437022	0.6238041349758696	0.6804190189029552	0.3499472038953391	0.02000011637598004	0.1382261684849982	0.2040926960518389	0.2099004808016555	0.2312934388936043	0.9917264989342248	0.02000014240650363	0.02000005773815748	0.02000015230593527	0.04394070265245538	0.0200025163438028	0.1662280452922228	0.1007188782715232	-0.1043725919102364	0.716307762795682	-0.1198984514808388	1.56083638331811	0	0	0.3654528552455311	0.5199304540211964	-0.0009182066483980735	-0.08686325480922666	0.01803421476669081	0.5529457138227097	0.8759088964594682	-4.245125745138485	-0.3155811074332751	-1.387008350230911	-0.1438835765385176	-1.00001741955645	-1.646377579963437	0.5779018595754434	-0.189588738511121	-0.005889117833603363	0.120205630442704	1.785486121124722	2.530457985592801	-0.7796924270330832	0.2303611815861516	-0.317546220859547	0.03422287005275897	1.141232010324719	-0.08214054128301675	1.778455127312868	0	0	0	0	0.02000015485917239	0.02000108404771224	0.188616782433644	0.2900210088521003	0.1564141688842102	0.6529983513573651	0.9999999062045275	0.6466466075464473	0.02000001314115659	0.02000006526164907	0.1630365822821696	0.02000024741074923	0.02000116049853755	0.4880811950789476	0.0200572415109202	0.5599570298670481	0.3621149548139288	0.02000697264938744	0.02000107423036201	0.2102481672581647	0.793131767254611	0.4861317825564582	0.7301366759855769	0.5737598947481032	0.02000013809415985	0.1759833572181124	0.1948826882457101	0.2539730677187729	0.3300178671232293	0.9999999907469563	0.02000010625765628	0.02000006959733898	0.02000020446168687	0.05710708416129003	0.02000000296178215	0.09624943880750936	0.08328463740300705	-3.827693213858834	-15.23728755698069	4.936398648009905	-9.33105926117171	10.40636847164921	-12.87642763588405	-0.3681075113148983	0.121853813909824	-0.1508754816304453	0.5468606702797894	-0.1098518365441556	0.0525089125440799	-2.038539023505194	-1.626944359953519	2.293674135851084	0.5352052243257958	0.8563111901133443	-0.8238485913757021
0.31	0.03627025939998185	0.02353859803720361	0.1248095145158275	0.2823760260503859	0.4444485079682046	0.5322747565911402	0.9034910882536583	0.4230344371971801	0.02000001483801544	0.05184744329847229	0.1450355050819096	0.06633935453731636	0.02000049614715346	0.4416260786449853	0.02001817185891269	0.3719257377137786	0.2339227681531977	0.02000808001785217	0.04305928961125464	0.6404438207426448	0.9494074776877952	0.6135729828347912	0.6851888446627444	0.3708768448345172	0.02000011261472446	0.1422550897977403	0.2033197376277064	0.214451678319252	0.2408813407609341	0.9923111828058391	0.02000013270487605	0.02000005580835514	0.02000014968373642	0.0456789469004026	0.02000219531744509	0.158545402957941	0.09786338679521125	-0.1029435513193956	0.7126081656764184	-0.1168026720027669	1.534740631903527	0	0	0.3664974902223069	0.5246881015629824	-0.001087385634945886	-0.08229170632788274	0.01915079238598022	0.563612532582131	0.8675098363070495	-4.152915243734079	-0.3182885883676682	-1.320052730520644	-0.1458296600881469	-0.9457691150935601	-1.645395480390633	0.4034031681620223	-0.1896118777601711	-0.01754544249793103	0.1237545565285466	1.762794590257358	2.528881000039292	-0.7974195124061938	0.229682634202193	-0.3609523316753758	0.0365692053527635	1.204803311964469	-0.07848226824390289	1.880168326525479	0	0	0	0	0.02000010413802174	0.02856545217146978	0.1666368812642835	0.2710612238478127	0.1741041363329928	0.6764660612582306	0.9999999608286567	0.6632942215972304	0.02000000084647184	0.02000002472467003	0.1706879822836957	0.02000011020337481	0.02000047205278736	0.5127890787559376	0.02004403535866907	0.564887055822781	0.3524100693814629	0.02000321613276215	0.02000054387019727	0.2270399502556646	0.8149428608055617	0.4788270757689668	0.7638575098180427	0.6321549716767316	0.02000005902974522	0.1787378960408456	0.1968611675462434	0.2629509978995277	0.3423406527318845	1	0.02000004489060359	0.0200000285074671	0.02000009380822212	0.0594377799978093	0.02	0.08070013415993138	0.06578603522754871	-3.926829528833309	-15.5120844067676	4.972370411288371	-10.30389823726565	10.7756946644786	-13.23749649645163	-0.3178010520773485	0.09266642580394299	-0.1035845676761815	0.577378647087961	-0.1123629239339012	0.03944403124994647	-2.106192582208683	-1.687017300743308	2.353558921174021	0.5658446186261678	0.8488113894592608	-0.815870394961178
0.312	0.03426594727458947	0.02809303244925173	0.1279474866662402	0.2805813866281957	0.4244008220436356	0.5438792796660661	0.9102878000875342	0.4426376780346239	0.02000001342901344	0.04804487930835464	0.1480628408687005	0.06095814091686844	0.02000050263157199	0.4481034323589587	0.02003329912524977	0.3877857041615922	0.2442819545896092	0.02000756852361322	0.0402576367716212	0.6115431262669135	0.9409519927058432	0.6036296282269968	0.6921085159893204	0.394151799196551	0.02000010811189975	0.1460805746391964	0.2028110183406666	0.2193580816735848	0.2505997876420528	0.9928545515846434	0.020000123445374	0.02000005379830638	0.02000014653857961	0.04747901196201203	0.02000191524895266	0.1499350786164842	0.09327405641174211	-0.1015226273495026	0.7082064758096719	-0.1137602737934107	1.507467778427757	0	0	0.3675515406665718	0.52934527880173	-0.001247283943210904	-0.0775858750532266	0.02028858384749344	0.5741577785996778	0.8593012537816704	-4.054678000896704	-0.3208597270423941	-1.250710313624717	-0.1476655005564376	-0.8897924167635345	-1.644767025355871	0.2243180983816857	-0.1896600818402482	-0.03094387188362979	0.1272542606422603	1.736281201121931	2.527267785487425	-0.8159296679862929	0.228917606929912	-0.4040064536162239	0.0390407991822323	1.266448459978724	-0.07461851103179126	1.983916599411147	0	0	0	0	0.02000033867470359	0.1003762271199159	0.1431030080201228	0.2526550887676589	0.193691735704948	0.6987447346036321	0.99999991663763	0.6818772262701226	0.02000001039891599	0.02000005468684427	0.1788719879652313	0.02000021653738733	0.02000079499197452	0.5370936183175637	0.0202662430686462	0.570623722036123	0.3432985778652279	0.02000602912137239	0.02000112145605007	0.2485464214773809	0.8452420014656573	0.4743125672287907	0.7997957600059946	0.6804333468261856	0.02000011895563217	0.180519585220134	0.1989597350784313	0.2712162845473498	0.3542173110755564	0.9999999911929911	0.02000009377984823	0.02000006448074284	0.02000019102565369	0.06170966636324367	0.02000000248965382	0.06398235009572609	0.0462800455361948	-4.006514723682212	-15.7728231876529	5.00913289054544	-11.26620388716042	11.09406463911483	-13.58534462351898	-0.2973182976563183	0.08179786781245645	-0.08331510937453006	0.5932713205761719	-0.1096372002568421	0.03997737080469387	-2.175828611216474	-1.744132434952067	2.412756236771792	0.5966127778539577	0.8381818302597525	-0.8096094292987849
0.3140000000000001	0.03250101070945788	0.03892735264385039	0.1283597903893643	0.2773568089115785	0.4072392872163369	0.5562686105693727	0.9166065375751185	0.4615036483686992	0.02000001214914335	0.04467089671617137	0.1516287362227924	0.05615295919706952	0.02000050214759924	0.4561228751091807	0.0200820839884047	0.4027645234779592	0.2527265375971004	0.0200071016171245	0.03778217097184605	0.5860773116231912	0.935404456214039	0.5938878521928379	0.7010967276500685	0.4223069234395319	0.02000010380115393	0.1489803220986685	0.2022352052847205	0.224674259460044	0.2605429125752665	0.9933595548893939	0.02000011511037809	0.02000005194070618	0.02000014351884872	0.04935472490093556	0.02000167082593901	0.1401710908832898	0.08636474832406188	-0.1001111315776748	0.7031955851186348	-0.1107735334827465	1.479096182700354	0	0	0.3686148018577718	0.5338982446263195	-0.001397652926568	-0.0727657402305452	0.02144733535579187	0.584570809984701	0.8512950159307322	-3.950604004271495	-0.3232900168824742	-1.17924891764577	-0.1493877523856331	-0.8321999267237172	-1.644501015661392	0.04102221942226299	-0.1897367721518422	-0.04602043817676049	0.1306972052739014	1.706054105723178	2.525616726473328	-0.8352721428909603	0.2280669214615249	-0.446591003972992	0.04163354702291239	1.325915429855598	-0.07054533917471065	2.089558540556917	0	0	0	0	0.02000030661506971	0.1325282657211082	0.1213973495649702	0.2345611953428549	0.2137750822624962	0.7224721633013346	0.9999999649407654	0.6889712507593987	0.02	0.02000002026383328	0.1875027335182158	0.02000009712617717	0.02000032354450298	0.5660682101407045	0.02070643138262428	0.578669429950011	0.333195305366838	0.02000272777900839	0.02000056672040714	0.2690015163077666	0.8783382013793344	0.4646254050717568	0.8351868904075832	0.8064386223436792	0.02000004989451571	0.1685955961618029	0.1941518621929774	0.2822846991578215	0.3689049204566278	1	0.02000003885141245	0.02000002602996213	0.02000008716416041	0.06439587207330878	0.02	0.04291488665932461	0.0200320576427226	-4.06577897358917	-16.0182072690023	5.044644806734698	-12.21064442014928	11.36199355650659	-13.91698687818046	-0.3137348033298066	0.09946440773887959	-0.09933154211171796	0.6357361879931936	-0.08388943430778223	0.05311526648641669	-2.23551613709936	-1.798241030735915	2.473933032464751	0.6221881233625607	0.8234239466236954	-0.8043917797016966
0.3160000000000001	0.03094935707912192	0.05347850676221714	0.1265769170595949	0.2728614941220683	0.3928070511769803	0.569496203438044	0.9224806279252634	0.4793431046868768	0.02000001088592657	0.04168302611154936	0.1556708882241865	0.05187237090015565	0.02000048687850569	0.4657056492362812	0.02024231810311689	0.4170816550898702	0.2595094852197292	0.0200066289469248	0.03559845215983924	0.563712530132235	0.9324535286377118	0.5840913805891171	0.711920625833917	0.4569886182395241	0.02000009890404219	0.1502534948337701	0.2011511074948043	0.2304832024952614	0.2707851512282597	0.9938288684357628	0.02000010709027694	0.02000005000705455	0.02000014000812067	0.05131484912697214	0.02000145758342698	0.1290639505173336	0.07868291609138102	-0.09871018838484139	0.6976696520526767	-0.1078445664370323	1.449708663099317	0	0	0.3696870618340678	0.5383435028804159	-0.001538284205787204	-0.06785156347951163	0.02262677188893962	0.5948410468973013	0.8435025888776329	-3.840903999531115	-0.3255754911300162	-1.10594023801725	-0.1509933032887236	-0.7731122244715197	-1.644605479857814	-0.1460880853137313	-0.1898452354263834	-0.0627045524795859	0.134076080802025	1.672232992818431	2.523926109613902	-0.8554955404339498	0.227131633570511	-0.48858962779621	0.04434284216630518	1.382954429483413	-0.06625911533973357	2.19694244958077	0	0	0	0	0.02000687240822889	0.1876925409794931	0.1019149442459659	0.2172306519887496	0.233428169375603	0.7475340807811625	0.9999999230645796	0.6977455214310168	0.0200000081000361	0.02000004665163639	0.1958099829260135	0.02000019234695082	0.02000056243418518	0.5944625421701107	0.02211037865104355	0.5874773144585831	0.3246874881535133	0.02000500502474819	0.02000116854848169	0.287897696163299	0.9077332559272843	0.4540156514138919	0.869456635747317	0.9127678893873419	0.0200001011492349	0.1544260616057307	0.1870465488161731	0.2932382710731566	0.3830406206372062	0.9999999915980334	0.02000008204236829	0.02000005957426151	0.02000017729518741	0.06698803764371912	0.02000000206643224	0.02109114664636564	0.02000356515231258	-4.101796826882073	-16.24527040982576	5.072547752416902	-13.12999614415875	11.58037559347584	-14.22953677748803	-0.3383628567016109	0.1313087830155822	-0.1133509331470815	0.7546336719841436	-0.02796122814812747	0.06030186056399692	-2.281961695860791	-1.841794212359344	2.542008560969573	0.6373542164227811	0.8078748440709584	-0.7980255138386022
0.318	0.03109063211513759	0.06965563486116912	0.1239394699730757	0.2674889286222543	0.3804810990821712	0.582574305827725	0.9279417801830322	0.4938551664182484	0.02000000976717349	0.03904093484794326	0.1598772183483631	0.04806678639867138	0.02000047113996522	0.475808649983825	0.02052112423754293	0.4305313135939843	0.2648471914304313	0.02000619543834914	0.03367409084225704	0.5433701168796867	0.930271884333682	0.5734839432525229	0.7236794581157616	0.4962505801127547	0.02000009456983424	0.1513268100282914	0.1998206905857133	0.2370216506958112	0.2817345547593853	0.994265040912707	0.02000009985041943	0.02000004827109916	0.02000013693867483	0.05340272157862148	0.02000127148966357	0.1177346758609377	0.07202159433034794	-0.097320733130365	0.6917234791940474	-0.104975318250822	1.41939213818404	0	0	0.3707681019026816	0.5426778207501077	-0.001669010104833101	-0.06286377510869415	0.02382659734804759	0.6049579947995711	0.8359349972445707	-3.725808660767791	-0.3277127291472754	-1.031058577376609	-0.1524792897570981	-0.7126574697833689	-1.645087634099094	-0.3365969341643469	-0.1899886110406031	-0.08091949896368139	0.1373838283352077	1.634948888972199	2.522194125218836	-0.8766475383961048	0.2261130299720431	-0.5298877989411818	0.04716358201633164	1.437319531953264	-0.06175651570940529	2.305906540221268	0	0	0	0	0.0445043530421581	0.1915358649930097	0.1008004178165395	0.2056211167655969	0.2415135772294262	0.7461242113771586	0.9999999645135462	0.6419046839653898	0.02	0.02000001797330008	0.1994303552494335	0.02000009023161619	0.02000025469689638	0.6002122857041272	0.02274186895760244	0.5883285534638186	0.3149626813184283	0.02000222926516883	0.02000059615944852	0.2841460872676697	0.8950192542900961	0.4237580711236722	0.8838115888740989	0.999999916969501	0.0200000483261942	0.1683372554044028	0.1880943556554887	0.3105373738246133	0.4076807474543877	1	0.02000003318532323	0.0200000248499291	0.02000008709939415	0.07060496129151811	0.02	0.02002946509604426	0.02000247566288182	-4.113014662356714	-16.45198521588622	5.089177490841166	-14.01716651440645	11.7502044831813	-14.52017871012056	-0.3723066551070168	0.1691363188250849	-0.1321996426530486	0.9181138562575408	0.04251295841915367	0.06035896712247923	-2.313813607651165	-1.883514430229501	2.62095282326771	0.64885450694194	0.7954688637553665	-0.7894152135203515
0.32	0.03461589459402985	0.0833439051803946	0.1214419272717807	0.261524063985014	0.3696587940062168	0.5944431321876041	0.9330187091060743	0.5028895808285732	0.02000000883630305	0.0367085350486679	0.1639891393538637	0.04469057501204703	0.02000045235932203	0.4854969020978068	0.02084667093587238	0.4428925285818205	0.2688464243774538	0.02000575531235599	0.03198063811682633	0.5240692867173669	0.9272598250738872	0.5613783738241653	0.7355674037171059	0.5351761587825228	0.02000009162512983	0.1540863700384155	0.1990208079668459	0.2444724919797291	0.2937537042500116	0.9946703842294358	0.02000009284817952	0.02000004678320147	0.02000013526703211	0.05567034205929661	0.02000110920071139	0.1073488481450537	0.06604479176523428	-0.09594351139999291	0.6854518916421036	-0.1021675568565841	1.388237269003809	0	0	0.3718576971832083	0.5468982481463404	-0.001789703889700425	-0.05782286014717687	0.02504649475017287	0.6149112709330878	0.8286027850437886	-3.605567712613349	-0.3296988605612359	-0.9548796153345056	-0.1538431118569493	-0.6509709714722871	-1.645953844332609	-0.5300703381119598	-0.190169879202351	-0.1005829474584849	0.1406136622273997	1.594343964679138	2.520418869376241	-0.8987746174391594	0.2250126241520254	-0.570373404707736	0.05009017727582342	1.488770361506594	-0.05703454990965608	2.416279236953686	0	0	0	0	0.07479670182996861	0.1848004631614378	0.09950877456993618	0.1936316385011184	0.2489048145361494	0.7422477350488929	0.9999999139689516	0.5851942368054542	0.02000000880556486	0.02000004557923734	0.2028168583309257	0.02000018977879124	0.0200004833064849	0.6050853524551556	0.02340402042286266	0.5892095454656157	0.3056944084534185	0.02000403435250583	0.0200012389326123	0.279232588304956	0.879813398564676	0.3926898039880732	0.8971433235111841	0.9999999242270123	0.02000011424619359	0.1900648769753376	0.1956356140055926	0.3274031602337832	0.4320434608217714	0.9999999920585412	0.02000007128469967	0.0200000599879743	0.02000019305162897	0.07433510930865207	0.02000000276549183	0.02003821280447059	0.02001243350495289	-4.104849836208226	-16.64159162321063	5.105633296194337	-14.86527281264846	11.87281481818069	-14.78617820902011	-0.4051825779652472	0.1919119021423979	-0.1506035693753917	1.047469945795989	0.0905952943221542	0.05595072429647864	-2.355826447816511	-1.932925557177365	2.696695796278425	0.6678579976707181	0.7849466043425201	-0.7814851036561076
0.322	0.03985500664489392	0.09319254536584538	0.1191060103160943	0.2544203189548093	0.3598568333955756	0.6042932441888572	0.9377387519099936	0.5049961111257393	0.02000000806619218	0.03465182921496431	0.1675745193515857	0.04170019937419191	0.0200004349701959	0.4946083270709287	0.02121480455551325	0.4539279686689533	0.2713443552556806	0.02000534991022441	0.03049150308081317	0.5048043050219423	0.9218975547572116	0.5466529875510658	0.746510655757905	0.5699721183081612	0.02000008966376132	0.1597282144855223	0.1990033133583488	0.2529278495054438	0.3070912816300628	0.9950471004846856	0.02000008652397485	0.02000004554660769	0.02000013448606101	0.0581585937403291	0.02000096760068431	0.09820914531147615	0.06222130203783528	-0.09457907965495564	0.6789491298409978	-0.09942286543556156	1.356338110065215	0	0	0.3729556171969145	0.5510021389140578	-0.001900279749034161	-0.05274924503663457	0.02628612648677087	0.6246906356260362	0.8215159786052655	-3.480449018278823	-0.3315315666919515	-0.8776792552717925	-0.155082447009542	-0.5881947289943393	-1.647209591731831	-0.726057661823984	-0.1903918503246521	-0.1216074863127795	0.1437590921794789	1.550571388388273	2.51859834663609	-0.9219218126158115	0.2238321508934432	-0.6099373200253202	0.05311656503982437	1.537073870250294	-0.05209058011783038	2.52787961417469	0	0	0	0	0.08012157957530915	0.1595994140555347	0.0991948203289781	0.1690048022011068	0.2474232212383438	0.7168670322005535	0.9999999548536024	0.4783358326486814	0.02000000017245772	0.02000001854240693	0.1977017174976996	0.0200000926659607	0.02000022865609909	0.6058542009580299	0.02406417868459973	0.5813080197290746	0.2892626978177937	0.0200017319243848	0.02000064524597821	0.2505239251747234	0.8231165043180692	0.3297138182493379	0.882125027043288	0.9999999863216529	0.02000006387159061	0.2290153744895972	0.201153328240109	0.3489311628219308	0.4649684109998355	1	0.02000002807478387	0.02000002619201301	0.02000010337909951	0.07899470769461023	0.02	0.02578586679143869	0.04692512521574769	-4.081611196756555	-16.81640769133811	5.130346199493552	-15.66765074603117	11.94958741368792	-15.02487520700841	-0.4232184693524412	0.205780133412016	-0.1600649319128061	1.089546294777177	0.1083605042797809	0.05755150222383865	-2.427898566892803	-1.997772643444673	2.758919382722453	0.6991992966740629	0.7786842465228639	-0.7751553551209652
0.3240000000000001	0.04534403238084832	0.09956198979977342	0.1170168773973617	0.2457324008028133	0.3506589905437104	0.6116274850781714	0.9421266874161278	0.499052087270768	0.02000000760196954	0.03284084740364676	0.1702986792639592	0.03905636846126835	0.02000041780037148	0.5030759660634093	0.02162077650331397	0.4634776727083541	0.2722157407188449	0.02000493288926435	0.02918360112570974	0.4846748729848165	0.9128952412436097	0.5283136559707704	0.7556072172417628	0.601752705982489	0.02000009157015515	0.1683786114531484	0.1992730591247652	0.2624466687276149	0.3218671131691584	0.9953971871156226	0.02000008037615273	0.02000004477264309	0.02000013718268659	0.0608833799647543	0.02000084421995018	0.09072453196727447	0.06244108164596906	-0.0932278069160786	0.6723082595498251	-0.09674263593439741	1.323791762290363	0	0	0.3740616264933505	0.554987172950659	-0.00200069257962902	-0.04766318549019844	0.02754513463872978	0.6342860266450112	0.8146840511186537	-3.350737634088836	-0.3332090800485	-0.7997325422432243	-0.1561952629598262	-0.5244769542240012	-1.648859440711633	-0.924093140345007	-0.1906571553297055	-0.1439011651337947	0.1468139451512631	1.503795241972265	2.516730473098825	-0.9461324905485159	0.2225735597996849	-0.6484739848342135	0.05623622504833894	1.582006199515645	-0.04692233930853237	2.64051794966562	0	0	0	0	0.09034622464600182	0.144612700279277	0.09965770028185521	0.1449441806946889	0.2458595325695418	0.6937936856574807	0.9999998808059841	0.3754474354614056	0.02000001205684506	0.02000004859345273	0.1928833952272098	0.02000020091822895	0.02000045196341563	0.6072969935373761	0.02473961900855048	0.5745049332170983	0.2737419026810923	0.02000304156615506	0.02000137081146683	0.2213647266272162	0.7658170823612428	0.2668372477465163	0.8674809490964011	0.9999999769253161	0.02000017090862958	0.2626347623266285	0.2016651821789439	0.369712945164574	0.4959777953615868	0.9999999925313452	0.02000006139915164	0.02000006476149862	0.0200002459630879	0.08353590125160749	0.02000000495817034	0.03446572189691099	0.08200718822616614	-4.036200882908127	-16.96981239141449	5.146931329044451	-16.41795103999561	11.9821957141653	-15.2336794015251	-0.4237393182345625	0.2151631566019326	-0.1571115118680162	1.08888371332045	0.1104112747830737	0.05648199842530366	-2.50849574699553	-2.076916863796262	2.824777159812437	0.7405244519916295	0.7817853099470783	-0.7660897296609885
0.326	0.05091769383562576	0.10327653573449	0.1153099457774784	0.235438022845079	0.341930676410785	0.6166651538895491	0.9462061159168356	0.485267368781279	0.02000000727945175	0.03124754124392369	0.1720253969215831	0.03672192254382087	0.02000040218150383	0.5108722724918739	0.0220584228274691	0.4715592366492404	0.2714322759353612	0.02000455125667623	0.02803545628066496	0.4634984939000679	0.9002582148389574	0.5059819281786496	0.7624868234649376	0.6308970005898485	0.02000009472271867	0.1794869470861078	0.1995429744774732	0.2730142247238603	0.3380375991300633	0.995722546644096	0.0200000748167943	0.02000004420911061	0.02000014091200563	0.06384045900467122	0.02000073660433508	0.08474281184679805	0.06673588502546132	-0.09188987775206367	0.6656206117210126	-0.09412806336583288	1.290698022025129	0	0	0.3751754853284363	0.5588513788247791	-0.002090937520025123	-0.0425846567277279	0.0288231413736748	0.6436875966230921	0.8081158893620967	-3.216734808811093	-0.3347301814908153	-0.7213126891676171	-0.1571798296386879	-0.4599715675730063	-1.650907010455598	-1.123697472563626	-0.1909682371950167	-0.1673680428527911	0.1497723871986684	1.454190548051762	2.514813079963565	-0.9714481704170482	0.2212390074943169	-0.6858820001178644	0.0594422002996287	1.623354671348978	-0.04152794806297264	2.753996433016544	0	0	0	0	0.09242832388439652	0.1219840456990601	0.1020127862243856	0.1174143951926353	0.2420859587635774	0.6683646923044729	0.999999929106129	0.2573474506665062	0.02000000218675685	0.02000002031189656	0.1831238564759262	0.0200000991595283	0.02000021344154813	0.605649044697897	0.02536104169716952	0.5632875749184918	0.2531269215585066	0.0200013024486194	0.02000072359559487	0.187165087932892	0.7022800262800346	0.188155279807129	0.8383194843727003	0.9999999972897702	0.02000010690789335	0.2989566643609739	0.203040989177124	0.3936622301598797	0.5320780947539192	1	0.02000002346757519	0.0200000288779541	0.02000013801372897	0.088663173037176	0.02	0.03893426543496152	0.1153329188649481	-3.962510166907655	-17.09586485172854	5.141167624427887	-17.11012883049115	11.97230933686433	-15.41009112703313	-0.4159921961124524	0.2179809495237665	-0.1457150271426778	1.0614075118158	0.09386344414699639	0.04884207089538876	-2.595449957045064	-2.158627791003357	2.906748645092595	0.7896232742676055	0.795062956944379	-0.7517289286253396
0.328	0.05586956519141775	0.1037707070675982	0.1139754564703182	0.2234522573552248	0.3335544756184313	0.6194778002908587	0.9499984400719995	0.4636358047384586	0.02000000732891106	0.02984748372222869	0.1726487439756419	0.0346638711634441	0.02000038662563455	0.517916115415091	0.02251125849768712	0.4781483102957803	0.2689269977177958	0.02000417046336246	0.02702860107614062	0.4411561189106571	0.8840940865896164	0.4792912380094804	0.7668428095268135	0.6576895804799274	0.02000010724899126	0.1927878734918741	0.2000601658667872	0.2846179975551326	0.3556508270573316	0.9960249047097508	0.02000006942367533	0.02000004411533128	0.02000015035682348	0.06702749799652426	0.02000064299172243	0.07978703622409247	0.0741502435719003	-0.0905652962217731	0.6589752433433487	-0.09158014072919779	1.257159020391503	0	0	0.3762969503809097	0.5625931558888606	-0.002171049295931404	-0.03753324594396469	0.0301197494089118	0.6528857518662485	0.8018197622285199	-3.078756921182962	-0.3360941957781325	-0.6426901882470146	-0.1580347301207398	-0.3948376641410821	-1.653354949274146	-1.324379486445585	-0.1913273434415145	-0.1919087310177544	0.1526289454419159	1.401943390541562	2.512843917352815	-0.997908382199536	0.2198308487699945	-0.7220647425061055	0.06272712120760193	1.66091988374433	-0.03590593006487232	2.868109979902798	0	0	0	0	0.09207755721987124	0.09320198765462492	0.1033244576272107	0.08958112653169138	0.2383528578997151	0.6428120337802599	0.9999997937581717	0.1414917328383187	0.02000001723854293	0.02000005293882359	0.1739229151879339	0.02000021689024141	0.02000042171255189	0.6035658621730363	0.02586065190124292	0.5525268098801355	0.2328832783388809	0.02000229137582786	0.0200015530943514	0.1536893473262329	0.6403315545367624	0.1099853095063713	0.8101972366616821	0.9999999893090352	0.0200003240446745	0.3332575756986763	0.2074304855176408	0.4168684522924337	0.5677644387323649	0.9999999929473816	0.02000005288441962	0.02000007099273618	0.02000034294969611	0.09368808095407467	0.02000000907412669	0.04190711339798673	0.145245822062241	-3.869320438890857	-17.20006395249214	5.130497793949781	-17.7385797983339	11.92184279772008	-15.55171893778717	-0.3993610342252487	0.2175436316243815	-0.1292907879505967	1.01571045753149	0.07608773751605626	0.04060986328407719	-2.691127001140828	-2.252397696938108	2.98798457509302	0.8456171535745819	0.8146380033684973	-0.7375166689112924
0.33	0.05997144197837452	0.1011038289307437	0.1130187098026348	0.2098023790080585	0.3255865318332337	0.6205394367141098	0.9535240528683588	0.433772827597791	0.02000000749731133	0.02861793513778879	0.1721256786308223	0.03285124040048745	0.02000037216881996	0.5243662163199013	0.02298201501225072	0.4833322517741559	0.2646312606393628	0.02000382544434081	0.0261459164947194	0.4178663274307667	0.8650976637632238	0.4474958932747268	0.7686182320434667	0.6823818008183591	0.02000011976583524	0.2079385198895713	0.2009805058929685	0.2972229620053374	0.374544804495456	0.9963059049231444	0.02000006455697955	0.02000004416712736	0.02000016107926402	0.07042180237883783	0.02000056140229936	0.07551660979248627	0.08415992780898843	-0.08925389100763076	0.652458422906057	-0.08909965476949427	1.22327884148611	0	0	0.3774257755174034	0.5662112945728068	-0.002241101325548417	-0.03252804823039011	0.03143454256350859	0.661871191693586	0.795803291770727	-2.93713431120697	-0.3373009852326816	-0.5641320362745278	-0.1587588703205586	-0.3292389269121908	-1.656204912857121	-1.525637915076066	-0.1917365198407746	-0.2174209192865643	0.1553785304532368	1.347251165456474	2.510820658399808	-1.025550578101179	0.218351626311351	-0.7569310081161265	0.06608323466794448	1.694517945269856	-0.03005522560082537	2.982647167495063	0	0	0	0	0.08969953421980063	0.06692568613808851	0.1067946195482391	0.06061181315654414	0.2364445230784978	0.6258564776224259	0.9999998482413829	0.02097203597940697	0.02000000519928439	0.02000002238880454	0.1608717083583752	0.02000010695140725	0.02000019349594669	0.6046955671905044	0.02657592760064045	0.5401589564985915	0.2074047305936738	0.02000098828136119	0.02000082866815283	0.123803014961238	0.5885850563929719	0.02092500664218394	0.7739008942838992	1	0.02000024889970073	0.3692536303086087	0.211662672565841	0.4427723249085262	0.6036798230008714	1	0.02000001961653743	0.02000003204242441	0.02000020115087687	0.09896706708351669	0.0200000008630618	0.0424720428793208	0.1783609828732683	-3.764753411728827	-17.28759323872732	5.130711223620562	-18.29809109340684	11.83266543743873	-15.65630039363117	-0.3847044877183407	0.2120769959584645	-0.117990107626319	0.952451168838603	0.07500117961102357	0.0419684352095018	-2.799580828586852	-2.362516332353269	3.051890550654342	0.9070549780430363	0.8379022618190336	-0.7278327096235838
0.332	0.06348015243531613	0.09628752663984627	0.1125909394691146	0.1944607532720319	0.31806450763924	0.6203438659691566	0.9568014415586161	0.4011271099830968	0.02000000810470681	0.0275392839459083	0.1703664326042513	0.03125689990338068	0.02000035654710172	0.5304583280696672	0.02348402565448303	0.4871930759732579	0.2584559999282018	0.02000348964572851	0.02537279643232518	0.3936943038952034	0.8437262047678757	0.4142422589923654	0.767659457213463	0.705173177195817	0.02000018676686383	0.2247696627284914	0.2020858306246307	0.3107979173352069	0.3944853811217706	0.9965670380338467	0.0200000598618202	0.02000004462498837	0.02000018186274169	0.07400777632819266	0.02000049063575838	0.07185902229948826	0.09662216165434052	-0.087955321427217	0.6461531328155579	-0.08668718241351976	1.189163123178576	0	0	0.3785617125910005	0.5697049948953228	-0.00230120464727335	-0.02758756554261389	0.03276708637825169	0.6706349476258718	0.7900734263465606	-2.792210026600303	-0.3383509421286193	-0.4859010402703102	-0.1593514876292116	-0.2633429937876394	-1.659457545677833	-1.726963257664865	-0.1921976050135068	-0.2437998817553693	0.1580164591459355	1.290322912614848	2.508740903457165	-1.054410081494817	0.2168040592891828	-0.7903956726323422	0.06950243705634598	1.72398278574227	-0.02397520337671862	3.097391247785593	0	0	0	0	0.09073556158334292	0.04874078339050063	0.1113322101617202	0.03077184827719244	0.234331401833505	0.6102634888174721	0.9999993626095693	0.02000089834891424	0.02000002445186311	0.02000005665299251	0.1476773108879521	0.02000023106507891	0.0200003745521087	0.6073342409179252	0.02730296070425672	0.528445684593976	0.1820316714623788	0.02000174566898397	0.02000180324296036	0.09209381001636106	0.5347729800954186	0.02000121474176649	0.7365224118417728	0.9999999944242548	0.02000120252161794	0.4050549915920006	0.2132047950344889	0.467883379215996	0.637264665902991	0.999999993275411	0.02000004583799093	0.02000007745700507	0.02000052199089782	0.1041851341826528	0.02000001542796465	0.0446719827015797	0.2123577890240871	-3.640108109011814	-17.35085901684311	5.121387506278483	-18.78403277994202	11.70685108881923	-15.72176821196928	-0.3645939423296172	0.2043993224233425	-0.1026394572316657	0.8729832458287149	0.06958662119128975	0.03670884840814807	-2.912326567923579	-2.480158102967876	3.118190416679316	0.9741362703550916	0.8670003065435939	-0.7156211234329989
0.3340000000000001	0.06751036990499451	0.09068701194213659	0.112481557962051	0.1782778723908329	0.3111554213504305	0.6195820274174544	0.96039345714112	0.3711546562148207	0.02000000878526359	0.02659335027694835	0.1673866172331048	0.02985552845080767	0.02000034166180757	0.5364557267064693	0.0240311760409769	0.4898772310165997	0.2503212597047178	0.02000318727173741	0.02469573400412256	0.3690720917399636	0.8209904889187937	0.3834884067946798	0.764133609364528	0.7262438181410026	0.02070536981060601	0.2426920182609364	0.2031731311519823	0.3252958181481892	0.4151936583469037	0.9968097239074776	0.02000005563175501	0.02000004513641668	0.02000020436321895	0.07774074212482555	0.02000042899970532	0.06872885808750365	0.111417808964831	-0.08666908455083014	0.6401385917752094	-0.08434308813868967	1.154918633829407	0	0	0.3797045122786083	0.5730738821759542	-0.002351506623108925	-0.02272961019159022	0.03411692882378121	0.6791684216545016	0.7846364167391272	-2.644338454604822	-0.3392449796283223	-0.4082552177898814	-0.1598121580395128	-0.1973207575542437	-1.663112466745416	-1.927839751266082	-0.1927122261390875	-0.2709389518056813	0.1605384785448049	1.231379723618377	2.506602184362368	-1.084520079534443	0.215191030431882	-0.8223803629559266	0.0729763125866852	1.749168519933126	-0.01766566993100715	3.212121242832935	0	0	0	0	0.1052040245080386	0.04119852632748326	0.1114388725472251	0.02000261091233254	0.2371450361878041	0.6094131260469968	0.9999984783385771	0.02000022706510185	0.02000000867128943	0.02000002330189826	0.1326705125334849	0.0200001105954572	0.02000016462672459	0.6142790230356789	0.02828004292048675	0.5168669322070507	0.1515197097718282	0.02000076042501263	0.02000097038450488	0.07344433153384074	0.5077585936539319	0.02000028887972122	0.699785584483839	1	0.0465714644698686	0.4329893647790324	0.2142939363433244	0.4953622144324804	0.6695919828247633	1	0.02000001644178035	0.02000003466744395	0.02000030839049058	0.1091604468405282	0.02000000320604495	0.04424285585804705	0.2500213345474607	-3.487695176712512	-17.38261918289342	5.084236527302097	-19.19224695726027	11.54639470069736	-15.74623744751664	-0.3351459007081301	0.1988390480896064	-0.07786174086693698	0.7687419285540071	0.03775189236999135	0.01062201654368623	-3.026894215852828	-2.589856669926519	3.203502519291892	1.047204046174819	0.9035834833479525	-0.6949186663183783
0.336	0.0727152341524098	0.08449068166462809	0.1122723683260149	0.1628083328558131	0.3050400121290156	0.6188160279406543	0.960340055472153	0.3429811131151693	0.02000000977935708	0.02576457585022117	0.1632273454522085	0.02862518709751408	0.02000032441660047	0.5424839599835867	0.0246255668494475	0.4914697280826498	0.24008378209647	0.02000289908557158	0.02410327955837462	0.3446011427029504	0.79808741166932	0.3545725761062523	0.7583079950221556	0.7457424598090423	0.03129785618568378	0.2609923960146381	0.204345702140591	0.3406977582719782	0.4365943009051059	0.9970352503176577	0.02000005157675709	0.02000004582365413	0.02000024139189306	0.08159217691074606	0.02000037526739692	0.06578437522920852	0.1280605561717039	-0.08539452312836082	0.6344897965075965	-0.08206752209094738	1.120652830981937	0	0	0.3808539249440042	0.5763180208127934	-0.002392189478708598	-0.01797121251239187	0.03548360107356587	0.687463423117029	0.7794977947156008	-2.49388387279198	-0.3399845216943793	-0.3314472329291875	-0.1601408020232275	-0.1313456220789046	-1.667168258842272	-2.1277474228047	-0.1932817954835777	-0.2987299853008331	0.1629407901582625	1.170655087297927	2.504401968723368	-1.115911621111602	0.2135155719740441	-0.8528140995111	0.07649617559316746	1.769951691430736	-0.01112687713554091	3.326613071047611	0	0	0	0	0.1196780171301536	0.02786790060191579	0.1092489126719693	0.02000200565880937	0.2402785937862591	0.6086288598788013	0.9038908597717835	0.02000030907555844	0.02000003072428432	0.02000005648044943	0.1180630088148055	0.02000023110679463	0.02000030781613765	0.6205081601124589	0.02915466007653901	0.5050921424591188	0.1201913719051254	0.02000136306211861	0.02000211894667435	0.05669528006662754	0.4848160315718793	0.02000038149310879	0.6645024075547956	0.999999996853244	0.1783664819230701	0.4566280010851773	0.2172198142196349	0.5223847504584314	0.7025740328378525	0.9999999934981203	0.02000004012013614	0.02000008123376616	0.02000079456051259	0.1141868798127965	0.02000001596226226	0.04194897765562763	0.2830388409943547	-3.319439572595702	-17.38995014217447	5.042691605120981	-19.51929383352715	11.35344788519816	-15.72812961058655	-0.3080809323927916	0.1985701587148135	-0.05644809129183838	0.675366734787998	0.005273083922548994	-0.02255866212906097	-3.142548012873857	-2.708240937611923	3.286100382919355	1.12309574386593	0.9421912058070481	-0.6772010402424046
0.338	0.07933697684452815	0.07769871199439951	0.1117370871114738	0.1486334123818351	0.2997940765188964	0.6183158032341138	0.9529784473878337	0.3165196717191313	0.02000001075403223	0.02503858636481478	0.1580410838811898	0.02754549804540474	0.02000030804989323	0.5485053695113914	0.02526244462852391	0.4921913409418624	0.2279432446480923	0.02000264149476627	0.02358486019411437	0.3206929481803659	0.7758306033060849	0.3274030885129435	0.7505906671005445	0.7638055160128688	0.05532331171397211	0.279431293951045	0.2058222387905875	0.3568242319787757	0.4584563195728701	0.9972448437916442	0.02000004793191772	0.02000004647207167	0.02000028006657969	0.08553418009359455	0.02000032826537695	0.06262625409315989	0.1459130897700373	-0.08413083452566258	0.6292770944923345	-0.07986041922904699	1.086473397065979	0	0	0.3820097015292473	0.5794379258271433	-0.002423468640674976	-0.01332853495386571	0.03686661835807758	0.6955122028428314	0.7746623549870513	-2.341218903130227	-0.3405714917645969	-0.2557238293570969	-0.1603376886577153	-0.06559271202134689	-1.671622462527065	-2.326164240344536	-0.1939075079609584	-0.3270638259219013	0.165220075006931	1.108394989080647	2.502137664208327	-1.148613583624913	0.2117808502028071	-0.8816338481210328	0.08005311766889181	1.786233143143744	-0.004359527107412899	3.440640671652641	0	0	0	0	0.1409894001236631	0.02129366846243618	0.1057480144719197	0.0200006328144563	0.246011453974809	0.6151573518161193	0.809069777965771	0.02000011541671405	0.02000001123396584	0.02000002264025108	0.1040478519396646	0.02000010845188673	0.02000013374725864	0.6267137404511048	0.03017794668911611	0.4972613801153229	0.09153642985991921	0.02000060756746704	0.02000113771472352	0.04822593045061441	0.4794742164639451	0.02000013776109804	0.6344129499152413	1	0.2717107777485981	0.4811536052840813	0.222529866526603	0.5479539786187683	0.7303618374601353	1	0.02000001389207506	0.02000003587882209	0.02000046595326791	0.1189501443847782	0.02000000090961556	0.03562354650756074	0.3155772592229998	-3.146740058321656	-17.38016138309381	5.018979771234108	-19.7622667817807	11.13004861294019	-15.66610405578498	-0.2860583455691344	0.2087125618159861	-0.04783387586970691	0.6104733165580712	-0.007359852640293878	-0.05035481841659675	-3.261686303152915	-2.842635396762453	3.343500268745972	1.199954093084322	0.9773714586570971	-0.673397277526094
0.34	0.08745378847140925	0.07119689846623235	0.1110188138463954	0.135603938617929	0.2954393176380507	0.6183336396668543	0.939387335591423	0.2916964468335147	0.02000001185568428	0.02440315467995908	0.1519423783316526	0.02659895765530398	0.02000029026304431	0.554548454533154	0.02594998496121727	0.4923209833754131	0.2141804395873833	0.02000240058444838	0.02313156343956271	0.2975118269748418	0.754634520397673	0.3019024058429383	0.7412887084768945	0.7805488745172287	0.0857397732638359	0.2981474676933623	0.2075828604933918	0.373502334242444	0.4804731008045041	0.997439616719255	0.02000004446071144	0.02000004710979995	0.02000033899604146	0.08954242607252749	0.02000028668005391	0.05917146684174227	0.1647908932741982	-0.08287708037013311	0.6245657885840158	-0.07772149928793062	1.05248775842792	0	0	0.3831715944650471	0.582434573015903	-0.002445590930364597	-0.008816791966410538	0.03826548087542905	0.7033074845322428	0.7701341399002516	-2.186722901434766	-0.3410083003755476	-0.1813252112306623	-0.160403438376133	-0.0002380655515865499	-1.676471573930155	-2.522568337987622	-0.1945903395338691	-0.3558307957228002	0.1673735184199723	1.044857641839326	2.499806622969668	-1.182652574245979	0.2099901491888396	-0.908784941920181	0.0836380575175259	1.797939392995687	0.002635224768694664	3.553977084950925	0	0	0	0	0.1608093333608492	0.02081115922970287	0.1047708118226228	0.02000093498797711	0.2512658326825717	0.6219186617283999	0.7126671440926171	0.02000019428865001	0.02000003466262603	0.02000005416646254	0.09019377909759695	0.02000022298332933	0.02000025283768554	0.633475215881561	0.03124597588331314	0.4908923508106422	0.06398658960113815	0.02000110908111675	0.02000248179405668	0.03738096257249321	0.471176568031116	0.02000022514516948	0.6044549743281894	0.9999999981764437	0.3544970553093377	0.5071123805032504	0.2262713140661061	0.5726261192269806	0.7566007845815648	0.9999999936140128	0.0200000355502716	0.02000008236315947	0.02000118917654867	0.123746786299236	0.02000000680678515	0.03088986468552825	0.3478936041863845	-2.960549126730773	-17.34659784897341	4.991304994475997	-19.91907919649907	10.87831200650962	-15.55923660034618	-0.2698522503348034	0.2216841609242861	-0.04113587966542732	0.5588502867675913	-0.01745795201166556	-0.0764708937178837	-3.382306726150217	-2.981099813282233	3.396296418231142	1.280023547497479	1.013335684001319	-0.6712861652666336
0.342	0.09692903419286951	0.06599274502395476	0.1104265369155063	0.1236646780228823	0.291850908887737	0.6188714583227257	0.9205766326576064	0.2684426319497313	0.02000001289865764	0.02384701362563443	0.1449218036586984	0.02576936950895082	0.02000027383715715	0.560524766298646	0.02668111703081181	0.4919925275378674	0.1989474072253789	0.02000218605655806	0.02273516473703192	0.2749589349538249	0.7344769509842691	0.2779986137651166	0.7304070928083313	0.7960800458963259	0.1193615450538263	0.317250600992438	0.2092864532754748	0.3904535845986232	0.5022422105800237	0.9976206285761606	0.02000004134563005	0.02000004768182505	0.02000040012889317	0.09359954854869962	0.02000025023498904	0.0552218385699704	0.1845719011988328	-0.08163219703957907	0.62041579396479	-0.07565026785745498	1.018802583943284	0	0	0.3843393586024142	0.585309407684391	-0.002458832585385919	-0.004450178619633395	0.03967967476833375	0.7108424916689546	0.7659164278705882	-2.030780274835966	-0.3412978312613075	-0.1084842923342583	-0.1603390238734386	0.06454217052865048	-1.681711047700849	-2.716440333794794	-0.1953310467825006	-0.3849212492051109	0.1693988335244578	0.9803125035849696	2.497406146424875	-1.218052692301951	0.2081468538018248	-0.9342212550391022	0.08724179299623264	1.805023096907619	0.009855769161770063	3.666395420753697	0	0	0	0	0.1838532974715755	0.03042378430683023	0.1059349062398218	0.02000037239737474	0.2556872181087634	0.629398431229425	0.633630461122731	0.02000007753724228	0.02000001313852909	0.02000002141120877	0.07451706128982998	0.02000010390571877	0.02000011118884382	0.6371871142982841	0.03224764958540881	0.4849739956583765	0.03811449544557815	0.02000050243111259	0.02000133568011291	0.02827102654597547	0.4682090598467397	0.02000008788724155	0.571334967768787	1	0.4212163515952673	0.5343435289493932	0.2252787994306771	0.5929035482442186	0.7743968203006383	1	0.02000001183722928	0.02000003626130471	0.02000074033761786	0.1283270759016275	0.02	0.02171111248840722	0.3809897429026355	-2.750763347471506	-17.28072424620795	4.935450529304394	-19.98821022424719	10.60020374969754	-15.40688497082285	-0.2592533800547067	0.2343032820196899	-0.0287493869595927	0.5197357056477419	-0.04324117245645748	-0.1074687544836765	-3.500221561236096	-3.110690527695593	3.46750393186207	1.361460880906422	1.054922512758069	-0.6565158766800576
0.344	0.1076778238751869	0.06227945991051993	0.1099342523999621	0.1127585544853597	0.2889326867835099	0.6198910308701453	0.897518071115683	0.2466972717792618	0.02000001403576122	0.02336062427417889	0.136919168990368	0.0250429163110215	0.02000025702396783	0.5663027839138224	0.0274411854464659	0.4912038907625233	0.182795386370962	0.02000198772108803	0.02238876638839715	0.2531515841466265	0.7155566763786489	0.255628618837817	0.7179178048959736	0.8104922270972694	0.1543876758270802	0.3367067466460371	0.210738302571805	0.4074740692740657	0.5235258099118486	0.9977888402202711	0.020000038392289	0.0200000482074428	0.02000051197872194	0.09767718252871785	0.02000021857280754	0.05106666008907067	0.2050260222567945	-0.0803950067062101	0.6168813387687004	-0.07364601833666549	0.9855232735617305	0	0	0.3855127521584144	0.5880643522361911	-0.002463497163645252	-0.0002418062864308287	0.04110867314514328	0.7181109713050781	0.7620117247614507	-1.873778758335267	-0.341443426065967	-0.03742584579822032	-0.1601457696418815	0.1285725262240782	-1.687335304018986	-2.907265706539373	-0.196130167483508	-0.4142261817160031	0.1712942825477545	0.915038739745106	2.494933490537743	-1.254835187727981	0.2062544326000474	-0.9579051781209565	0.09085505340904393	1.807462851191429	0.01730004374294521	3.777669757243048	0	0	0	0	0.2058002457718947	0.03694287175279308	0.1054603683645114	0.02000062497391078	0.2599669019094749	0.6362801731180879	0.5541634078183622	0.02000014233356272	0.02000003822304588	0.02000005151876751	0.05830806256915744	0.0200002128244328	0.02000021391912593	0.6403794157678736	0.03318704432056377	0.4780659280874966	0.02001136838280913	0.02000093360155184	0.02000291798451796	0.02048789518813799	0.4669344699177809	0.0200001563806446	0.5376881442803392	0.9999999990430783	0.4810699654581715	0.560749673261293	0.2243736076191578	0.6128687612505092	0.79282827515069	0.999999993619981	0.02000003185363605	0.02000008278027346	0.0200021058607518	0.1327453815263913	0.02000000883693992	0.02001374915524664	0.4115518150776559	-2.522177686911917	-17.18112351861196	4.859288002242332	-19.96901743468976	10.29767186685669	-15.20890456928543	-0.2516236811686814	0.2494984906343051	-0.0175270239541941	0.4871301374925334	-0.07552510041158285	-0.1391235378346526	-3.615687534589992	-3.240954740393777	3.550396166371951	1.442564342545731	1.099617223650409	-0.6336611552105951
0.346	0.1198652150117709	0.05925401694820087	0.1093554855472119	0.1028276948982195	0.2865267508712245	0.6211314869020144	0.8708988747756992	0.226402228155326	0.02000001511529151	0.02293521438445941	0.1278035618144458	0.0244068506125164	0.02000024166990891	0.5716756968752389	0.02819603316618537	0.4898339157166581	0.1670691165776633	0.02000181169563402	0.02208599840673444	0.2324396206145998	0.6980375925228111	0.2347325755782981	0.7036691742071123	0.8238725894249488	0.1897481222503958	0.3563945601853963	0.2121806629124978	0.4243663056586089	0.5443153280785119	0.9979451667983575	0.02000003574707898	0.02000004868295612	0.02000053540573963	0.1017244872053462	0.02000019120048031	0.04735217047651216	0.2255482427913588	-0.07916422898837898	0.6140107260633725	-0.0717078350608443	0.9527534413163097	0	0	0.3866915376775118	0.5907018121754264	-0.002459913312629692	0.003796351963309377	0.04255193714992762	0.72510721420034	0.7584217592239342	-1.71610765696839	-0.3414488669560747	0.03163447051512805	-0.159825349770876	0.1916789460185981	-1.693337741079925	-3.094537232022018	-0.1969880226634262	-0.4436379145657188	0.1730586937066401	0.8493229603496251	2.49238587205065	-1.293017990026491	0.2043164211075522	-0.9798073284901995	0.09446855027508366	1.805262197651657	0.02496553604960021	3.887575972927448	0	0	0	0	0.2354165869082696	0.03570195594480144	0.1037668658121847	0.02000026453392465	0.2619830605444485	0.6376717779924964	0.4856578192164786	0.02000005860987127	0.0200000152405549	0.02000002030239807	0.03901929197791705	0.02000009973690082	0.02000009475765717	0.6382789799186583	0.03373934216136177	0.4683682888228909	0.02000146812620545	0.02000043014844029	0.02000156731350679	0.0200091563914013	0.4705975315494472	0.02000006260274728	0.4974641479045907	1	0.5326769345051865	0.5859502013786828	0.2284548783188988	0.6283021145220999	0.8086945094507133	1	0.02000001021006011	0.02000003664870377	0.0200016758469653	0.1364863562012772	0.0200000044419257	0.02000156636928901	0.4343872020488695	-2.282374314782194	-17.04981885136095	4.776610729142341	-19.86142686335496	9.972497343385506	-14.9654538314524	-0.2404077501470086	0.2653044793760281	-0.01023056423609432	0.4575526299734362	-0.104319894405784	-0.1700616821348414	-3.729130860516561	-3.367719318938075	3.630773493973977	1.527128524759277	1.142911007504081	-0.6117130906756796
0.348	0.1335334839712378	0.05634766070336577	0.1086934200490519	0.09381301523289504	0.2844940909493358	0.6223730242790027	0.8413260520202938	0.207503208131182	0.0200000163836072	0.02256338451782398	0.1175226758869702	0.02385035570765532	0.02000022653346404	0.5765089601432547	0.02893031926967981	0.4878676361663362	0.1525573042574974	0.02000165045868052	0.02182154583805842	0.2131178733564558	0.6819499719392677	0.2152552383552646	0.6875636837995919	0.8362977881135911	0.2250097496994148	0.3762383176385404	0.2140199500267697	0.4409877254037861	0.5646057148040319	0.998090438252595	0.02000003325792294	0.0200000491706832	0.02000147522665104	0.1057119058234636	0.02000016896698648	0.04405730847794367	0.245805633033484	-0.07793849298140339	0.6118461376069727	-0.06983459731454816	0.9205944046812059	0	0	0.387875483002074	0.59322468075219	-0.00244843245020362	0.007653508724084913	0.04400891706642424	0.7318260732045028	0.7551474810739067	-1.558156087089081	-0.3413183575286041	0.09849113358065031	-0.159379784502032	0.2536894882164434	-1.699710751796854	-3.277757429906051	-0.1979047198603799	-0.4730508158228828	0.1746914739435959	0.7834565885962015	2.489760475556698	-1.332615184328954	0.2023364056897639	-0.9999061164346617	0.09807302617272945	1.798448262301062	0.03284928780389905	3.995892566744426	0	0	0	0	0.2626282117209378	0.03322166541220975	0.1027641218844737	0.02000047300324521	0.2639257027368225	0.6388011400622743	0.4165569961291101	0.02000011431557117	0.02000004333927828	0.0200000497998873	0.02029143701824613	0.02000020657897106	0.02000018661961654	0.6367112921488755	0.03438840870377437	0.4595831122626282	0.02000168078587919	0.02000081315342294	0.02000341434949139	0.02000839618371962	0.4733422805979178	0.02000011819706906	0.4576503414974747	0.9999999996483775	0.581711123624807	0.6107524203172096	0.2358229445757244	0.6439488428911722	0.8253422796209986	0.9999999935148015	0.02000002900767324	0.02000008392261642	0.02001650711806548	0.140242895662973	0.02000003458818133	0.0200017695628968	0.4569717570698182	-2.035422760741235	-16.89507301876159	4.692976957547346	-19.66626171318614	9.626386969793856	-14.67722560464316	-0.2279991166021844	0.2795477594349914	-0.002939544097184448	0.426688211078717	-0.1281639382807272	-0.2006961109563922	-3.841447941410615	-3.500777968641101	3.704724506248729	1.615258987213544	1.18310991355669	-0.5945420972274216
0.35	0.1486208652345126	0.0534541417416672	0.1081148991794146	0.08565511578895056	0.2827045642766068	0.6234605816987335	0.8095170417073099	0.1899469876261436	0.02000001761894483	0.02223834050983464	0.1071747782363678	0.0233634750623173	0.02000021287677206	0.5807280099439883	0.02963449726664585	0.4853716564027956	0.1392068184720489	0.02000150777736872	0.02159049129152527	0.1951584402706131	0.6673274519648653	0.1971427547686468	0.6696253614622844	0.8478399401046723	0.2596233869036183	0.3961733923813496	0.216329375572437	0.4571653666421813	0.584290597558858	0.9982254450401586	0.02000003103439843	0.02000004962564119	0.02000024156279405	0.1096111780551638	0.0200001503491223	0.04114003231283508	0.2655356595109257	-0.07671634967316612	0.6104234852256044	-0.06802498448614119	0.8891446961930769	0	0	0.3890643622512103	0.5956363416469876	-0.002429426348718722	0.01132010039564481	0.04547905346178315	0.7382629806998584	0.7521890636447945	-1.400311250535257	-0.3410565013736273	0.1629497666383955	-0.15881143526445	0.3144349730549099	-1.706445746049138	-3.456440977155941	-0.1988801580648167	-0.5023620359872896	0.1761926152612983	0.7177329965668081	2.487054461806464	-1.373636479454816	0.2003180085923615	-1.018187202657854	0.1016593001343977	1.787070235522387	0.04094790112514705	4.102401511197413	0	0	0	0	0.2960076550631272	0.03098085484764519	0.1037306943504533	0.02000021171208142	0.2636645238404415	0.6360685904724147	0.362785689173423	0.02000004778006507	0.02000001822165083	0.02000001967165674	0.02000258308036212	0.02000009767121812	0.02000008370840019	0.6313272496751469	0.03473288696710388	0.4501844592417997	0.02000060390872483	0.02000038182091468	0.02000181940831445	0.02000294432893053	0.4809507338527197	0.02000004793499369	0.4145211287202421	1	0.619252409697629	0.6343920851112151	0.2415000195345695	0.6540882218063921	0.8366931291548995	1	0.02000000897379453	0.02000003731751082	0.0200151901454098	0.143314321985476	0.02000002358475013	0.02000052428182336	0.4727523670534152	-1.783807803039889	-16.72304631303605	4.610668751542896	-19.38489139577115	9.260898153816525	-14.34521070046389	-0.2174752003766907	0.2931857457854344	0.006367890001272985	0.387634929481903	-0.1473802655287104	-0.2299069283178306	-3.959373812388037	-3.639856497859232	3.769467922047782	1.700676778326539	1.219260092571109	-0.5844462665077692
0.352	0.1652157041926327	0.05076524674813941	0.107661356436624	0.07829461253494574	0.2810406428702809	0.6242851006061525	0.7761846838831351	0.1736812091971219	0.02000001912383205	0.02195436771606829	0.09775316442183746	0.02293779553897184	0.02000019980435761	0.5842294160339887	0.03029252663328993	0.4823180891344645	0.12696226018968	0.02000137844010269	0.02138875406257044	0.1785052288480272	0.654292656686792	0.1803426749921688	0.6498009688559813	0.8585631047806832	0.2932587294802813	0.4161076299723351	0.218862712433423	0.4727580195884953	0.6032568446804897	0.9983509040048776	0.0200000289575813	0.02000005011558615	0.02001866536998089	0.1133944791776139	0.0200001376281507	0.03856157655718689	0.2845342415227173	-0.07549628459087337	0.6097722947734916	-0.06627748204240579	0.85849960106403	0	0	0.3902579568029005	0.5979406700871168	-0.002403284658994842	0.01478781837168842	0.04696177836065024	0.7444139658876712	0.7495459090646303	-1.242956768484562	-0.3406682789393161	0.2248281051350423	-0.1581229986007971	0.373749606303972	-1.713533177029834	-3.630117048562852	-0.1999140338943668	-0.5314722161259049	0.1775626961385293	0.6524446188299651	2.484264976908795	-1.416086696238041	0.1982648739291857	-1.03464292179887	0.1052183104412228	1.771197842333402	0.04925754616826954	4.20688907665005	0	0	0	0	0.3289828330883192	0.03113808096828464	0.1039366767008262	0.02000039839614142	0.2633141126529948	0.6337239922517305	0.3100561628746163	0.02000009775592077	0.02000005003223152	0.02000004880630607	0.02000253412020226	0.02000020372876316	0.02000016845828757	0.6257351196931914	0.03507510835331133	0.4399439817052608	0.02000093567428208	0.02000073678165393	0.02000394956333342	0.02000467437492505	0.4895589897317268	0.02000009526485871	0.3703216167654598	1	0.6557589737242893	0.6568963841910362	0.2453926454578763	0.6646559111998844	0.848505919005397	0.9999999932947793	0.02000002685867656	0.02000008538057232	0.02032192952716632	0.1463431233349434	0.02000008972264974	0.02000075028587161	0.4885164223042355	-1.527831792193517	-16.52516366610893	4.528192861109081	-19.0195722819863	8.877512979697283	-13.97093137056038	-0.2053658934032792	0.3048769796785241	0.01502108195148272	0.3465318711786184	-0.1622284959546915	-0.2590610831309469	-4.073315763658374	-3.781542771002994	3.827759823313858	1.789165489587349	1.251560364932538	-0.5778319415833153
0.354	0.1831910955750148	0.0485937813365246	0.1075497525506035	0.07167250577493571	0.2794206761797314	0.6247977864399012	0.7421866676570865	0.1586533631812729	0.02000002058240698	0.02170622520791116	0.08921787622364383	0.02256558658805673	0.02000018810301172	0.5869883586138961	0.03090166640098106	0.4788436480805561	0.1157674018223609	0.02000126436779707	0.02121254766448039	0.1631059813400065	0.6429863860715002	0.1648026072803241	0.6283465712837784	0.8685277957663697	0.325536163853167	0.4361029572534942	0.2207893841088133	0.4876020810751984	0.6212927645112661	0.9984674978870455	0.02000002710603666	0.02000005057108536	0.02167906675749784	0.1170467786205431	0.02000012794128286	0.0362854851699448	0.3026911326132543	-0.07427673066848538	0.6099156280081928	-0.06459038850411902	0.8287507400942687	0	0	0.3914560562763538	0.6001420318138387	-0.002370412373703053	0.01804963125401128	0.04845651645894651	0.7502756725494385	0.7472166571963842	-1.086471138058884	-0.3401590223134749	0.283956853356165	-0.1573174987085154	0.4314715904793034	-1.720962572755363	-3.798331500471425	-0.201005849306868	-0.5602861090766861	0.1788028765275571	0.5878802351873431	2.481389162627597	-1.459965315003967	0.1961806549753206	-1.049271724053715	0.1087411540993673	1.750919933824228	0.05777397058589941	4.30914654325944	0	0	0	0	0.3643130860044256	0.03378172334842643	0.1092936168406835	0.02000018732839658	0.261462873006897	0.6290515314023539	0.2779795500640592	0.02000004136474957	0.02000002175180275	0.02000001932961007	0.02000086410129781	0.02000009700668534	0.02000007660134549	0.6182991094281834	0.03529180139185729	0.4333338540123904	0.0200004021501382	0.02000035210098611	0.02000207180356159	0.02000197737176347	0.5036671050900388	0.02000003905136809	0.3314464141764426	1	0.6789460766218073	0.6820904644197995	0.2344292551519638	0.6688798462559158	0.8521179430481023	1	0.02000000803872863	0.02000003799768695	0.04473303786969031	0.1488659015541765	0.02000005861004515	0.02000026913351944	0.4991487542472213	-1.267758085368374	-16.29241967639345	4.443870500524795	-18.57306720403105	8.477611073881313	-13.55617944025756	-0.1870086045201992	0.3151157933053831	0.02035496537946648	0.3103313787902336	-0.1726943853465134	-0.2882149703613231	-4.182937827977496	-3.922346244433422	3.880650231390446	1.873780622682711	1.279820475302488	-0.5721703077088677
0.356	0.2023005373390027	0.04690034961631058	0.108054245413036	0.06573125704940178	0.2777822011733575	0.6249316209414225	0.7082338385162666	0.1448099194964058	0.02000002235846113	0.02148951446089095	0.08150655082200393	0.0222403373801178	0.02000017722922481	0.5890210584202149	0.03146542981012211	0.4751630450823586	0.1055643092957925	0.02000116195948724	0.02105874140762616	0.1489074433410811	0.6334479899544599	0.150469440692346	0.6055731211896092	0.8777881456554247	0.3562530860874787	0.4563269035969499	0.2216023775848121	0.5015543888495337	0.6382137090983785	0.9985758458292441	0.02000002538913451	0.0200000510535553	0.02601087294169964	0.1205572490191998	0.02000012548527244	0.03427937185623865	0.3199497065848113	-0.07305608122038856	0.6108700361486714	-0.06296182311445571	0.7999856874332905	0	0	0.3926584595106662	0.6022452800333473	-0.002331227258370468	0.02109980008290466	0.0499626863682089	0.7558453767712737	0.7451991971537749	-0.9312262967241003	-0.3395343886081719	0.3401804445062578	-0.1563982789143982	0.4874437382617862	-1.728722571226148	-3.960648911152925	-0.2021549202996027	-0.5887131089798591	0.1799148883021471	0.5243224252643627	2.478424167426198	-1.505266068114653	0.1940690024048105	-1.062077641284169	0.1122191238859405	1.726343126244262	0.06649251006518737	4.408970765868843	0	0	0	0	0.3967874024668651	0.03490698692390849	0.1151391902089586	0.02000037270578627	0.2597043032805632	0.6242886168263566	0.2456367886457863	0.0200000880434907	0.02000005792243627	0.02000004858443771	0.02000131816381931	0.02000020469379893	0.02000015801846124	0.6114718420716366	0.03557790440368153	0.4277084132804977	0.02000072318257534	0.02000069132168875	0.02000440322424451	0.02000335010146188	0.5168800826840986	0.02000008173042032	0.2932744758044101	1	0.7034848959231381	0.7083748220833702	0.2252396198231465	0.6736030367850222	0.8563441768537486	0.9999999929570781	0.02000002526465397	0.02000008671404284	0.06591937624015458	0.1513750123569931	0.02000018361440691	0.02000043085348126	0.5105607032779114	-1.005113249153397	-16.02934888487827	4.357824716682102	-18.04899561353334	8.062520618439637	-13.10324014431646	-0.1692057283980841	0.3241270806054753	0.02417930566031625	0.2759797418141559	-0.1800411433337951	-0.3167878380615768	-4.292254075078085	-4.063721788282693	3.927408781082656	1.966196457657291	1.304055299273795	-0.5685390665725553
0.358	0.2221086198906248	0.04549035085357252	0.1096522743276085	0.06041442270880317	0.2760726782144887	0.6246105572872417	0.675021078629786	0.1320965405039784	0.02000002410669249	0.021300205235816	0.07455997049948679	0.02195607327001506	0.02000016762811286	0.5903855561989294	0.03200477984878238	0.47164803906079	0.09629438229586282	0.02000107193276694	0.02092442842729191	0.1358556940371089	0.6256482225858021	0.1372893465693007	0.5821401848275162	0.8863954367855222	0.3852468767140866	0.4765113703233296	0.2219029496524379	0.5144749106618336	0.6538299718176264	0.9986765375215177	0.02000002386302372	0.02000005150420439	0.03212084219406969	0.1239178614793861	0.02000012566963669	0.03251288083615498	0.336236403379949	-0.07183270297193452	0.6126455585100069	-0.0613897343183759	0.7722876335532938	0	0	0.3938649755334625	0.6042557492281926	-0.002286157258317187	0.02393388427565532	0.05147970190005913	0.7611210040389839	0.7434906818865439	-0.7775863435571546	-0.3388003317787842	0.3933576591977985	-0.1553689917415325	0.5415141032913233	-1.736800959967639	-4.116654405542214	-0.2033603866433082	-0.6166676299640205	0.1809010202418546	0.4620452972520905	2.47536715836931	-1.551976590498238	0.1919335536890567	-1.073069797255387	0.1156437423523391	1.69759043892008	0.07540809984052067	4.506164471535758	0	0	0	0	0.4269527268636484	0.03574367480957608	0.1303137228202076	0.02000018731751898	0.2566091887864165	0.6168581795856443	0.2343612639603645	0.02000003768538985	0.02000002640243218	0.02000001961456162	0.02000057389293811	0.02000009957787009	0.02000007368700112	0.6039776978398581	0.03601010457189834	0.430138170208603	0.02000035798009432	0.02000033588398367	0.0200022432249091	0.02000137518484561	0.5336265728220065	0.02000003408674132	0.2705998827710562	1	0.7152867048781449	0.7266160200524113	0.2238179023815623	0.6718252532202881	0.8519501190009261	1	0.02000000736507448	0.02000003866900299	0.08299893621457384	0.1533954416274949	0.02000011900881357	0.02000016711659447	0.5163090585183904	-0.7413797058869687	-15.74095331598408	4.270061312842731	-17.45143111838149	7.633527229916589	-12.61461826942344	-0.1538496174773428	0.3333124950475129	0.03018431665432273	0.239735522647965	-0.1848991372643403	-0.3438821418251741	-4.401397447749582	-4.202323870718485	3.968694990676717	2.051052168315982	1.324858178297998	-0.5654806590274591
0.36	0.2423801743362364	0.04445296737762088	0.1126824282239736	0.05566832389968146	0.2742384862326809	0.6237898181097654	0.6432469382769465	0.120457112754542	0.02000002631885368	0.02113492084120109	0.06831998810595961	0.02170777524524288	0.02000015914367741	0.5910952834384194	0.03252582761984096	0.4685618787890059	0.08789820271600272	0.02000099210117436	0.02080720459145112	0.1238950145382356	0.6196245527843416	0.1252067869875391	0.5586140866708494	0.8943957688238563	0.4123248583146584	0.4962908161085317	0.2218447924652324	0.5262458924477023	0.6679697287517091	0.9987701077092038	0.02000002245922843	0.02000005197598143	0.03943515753181391	0.1271126085589137	0.02000013697052411	0.03095943287285477	0.351441727996777	-0.07060494906296924	0.6152457552701458	-0.05987190880614844	0.7457350755367169	0	0	0.3950754245160992	0.6061792460982974	-0.002235637901382147	0.02654874051653562	0.05300697337863078	0.7661011449060403	0.7420875449117033	-0.6259063563697231	-0.3379630734608135	0.4433621384683157	-0.1542335878780246	0.593536619523151	-1.745184718614149	-4.265955330912043	-0.2046212221884325	-0.6440693805442651	0.1817640992547603	0.4013124227496139	2.472215333583661	-1.60007812088081	0.1897779233126626	-1.082261953611526	0.1190067934486585	1.66479991728206	0.08451528663549981	4.600536417705221	0	0	0	0	0.4558832463832069	0.03830980884057738	0.1450889218808899	0.02000039861318599	0.2534884075139723	0.6098441819421496	0.2240746539560524	0.02000008288594692	0.0200000686859831	0.02000004983012898	0.02000102900367691	0.02000021346805391	0.0200001563079031	0.5962987201178007	0.03637210548797309	0.432084846242544	0.02000072774893991	0.02000067095156115	0.02000461972693962	0.0200023596292794	0.550859979027243	0.02000007487510603	0.2478321620089534	1	0.7281246490481392	0.7432814192486508	0.2180643277538236	0.6707546786441372	0.848225667428491	0.9999999924848111	0.02000002412840761	0.02000008794629105	0.09889839723566086	0.1552714403960371	0.02000035811385707	0.0200002852963843	0.5221599409242546	-0.4769613935196176	-15.42054096396367	4.178903894472097	-16.78525136979406	7.191892018594302	-12.09323666746815	-0.1409678654751375	0.3419923258076473	0.03515234099023162	0.2077658187368889	-0.1868818251557585	-0.3700509108566253	-4.503439839500102	-4.338139484288989	4.008632668406043	2.133542295852132	1.342358651338579	-0.5603654969299
0.362	0.2629532524906553	0.04365660362205308	0.117378828958466	0.05144094143884752	0.272208971781832	0.622365571060278	0.6134803035853502	0.1098346184963531	0.02000002851911101	0.0209905693719304	0.06272941974574342	0.02149084177293902	0.02000015180379873	0.5911395258021913	0.03303363949130594	0.4661287726005202	0.08031626320458622	0.02000092223765772	0.02070485115874917	0.1129688243605839	0.6154254147613876	0.1141652970991556	0.535651245102309	0.9018329004334635	0.4374684820986975	0.5154758135879098	0.2212653711746052	0.5367699155100401	0.680513055060303	0.9988570657054818	0.02000002121393476	0.02000005241245277	0.04750944263906842	0.1301078269683366	0.02000014903672137	0.02959424833407775	0.3655350700540754	-0.0693711719239716	0.6186677841741264	-0.05840598122295608	0.7204015334821485	0	0	0.3962896387036264	0.6080220361524815	-0.002180109713684575	0.028942512518722	0.05454390898575115	0.7707850675558512	0.7409855195930514	-0.4765313014766486	-0.3370290728027467	0.4900827634343797	-0.1529963036821958	0.6433717446625651	-1.753860065073309	-4.408182759696736	-0.2059362456355611	-0.6708435179522931	0.1825074672262259	0.3423750344292425	2.468965935320569	-1.649545277952476	0.1876056939656947	-1.089672104852006	0.1223003509652166	1.628123221378271	0.09380824076608182	4.691901458659283	0	0	0	0	0.4835224811942924	0.03677434411885981	0.1678242109540092	0.02000021581056715	0.2485869199895692	0.5984358180272401	0.2316013612749237	0.02000003597889763	0.0200000332153728	0.0200000207316997	0.020000509610779	0.02000010688000023	0.02000007518334112	0.5873012120181187	0.03686480661007774	0.4413773684790083	0.02000041253666734	0.02000033080122816	0.02000229028137247	0.02000097444475523	0.5719119859554644	0.02000003190140812	0.2436067000622218	1	0.732190947970241	0.755789766438592	0.2137685956394467	0.6635308377893696	0.8370808336259472	1	0.02000000688708073	0.02000003929217894	0.1122501502590836	0.1562977723287812	0.02000025634667347	0.02000011450424672	0.5239580089897288	-0.2130276937022498	-15.06315636194594	4.084192263953375	-16.05572428218549	6.738896846076592	-11.54216887976045	-0.1285703386163153	0.3481884293509136	0.0379526427289724	0.1857437948534822	-0.1852952586908073	-0.3965159843378803	-4.596006890754909	-4.469670332792752	4.049497951139541	2.213722616357282	1.356685791700068	-0.5512769754524393
0.364	0.2836192398820571	0.04249975570387789	0.123953159782791	0.0476839537412265	0.2699298318092752	0.6201998392413934	0.5861576203108573	0.1001705425755832	0.02000003163645743	0.02086456382323377	0.05773356972622033	0.02130141584017578	0.02000014592926705	0.5905435707911281	0.03354196263280503	0.4646333767523107	0.07348960493795696	0.02000086127237717	0.02061552050434658	0.1030188866317686	0.6129986037690369	0.1041067817900464	0.5139618610374278	0.9087463006814773	0.4607026831603541	0.5340898703620264	0.2205308395454342	0.5459501392727739	0.69135500801926	0.9989378733536914	0.02000002007974996	0.02000005288410933	0.05607999466733077	0.132884396723204	0.02000020757118882	0.02839586788389975	0.3785150943278266	-0.06812973599503538	0.6229025072075848	-0.0569894443564622	0.6963552839255043	0	0	0.3975074633187436	0.6097908270478036	-0.002120015658857108	0.03111461405218157	0.05608991612519887	0.7751727274793204	0.7401796602723366	-0.3297949964560501	-0.3360049957148109	0.5334239438417802	-0.1516616475865278	0.6908870940362475	-1.762812504198097	-4.542992873142702	-0.207304131523978	-0.6969207334010324	0.1831349548994221	0.2854704105564054	2.465616263347281	-1.700345900969115	0.1854204084043277	-1.095322111473507	0.1255168045513844	1.587724221838478	0.1032807684015527	4.78008062011716	0	0	0	0	0.5084531867100989	0.03080862375427682	0.1905899158608438	0.02000049818472209	0.2438129549910501	0.5865280182895259	0.2379491995448511	0.02000008111511125	0.02000008745195261	0.02000005338132902	0.02000104033383401	0.02000023613410972	0.02000016458145421	0.5788565465342459	0.037404876237485	0.4518230848445492	0.02000100134262625	0.02000067059802693	0.02000457510970727	0.02000163750878785	0.5914919357993907	0.02000007291687097	0.241299599826868	1	0.7388085315607392	0.7705780203901904	0.2135512177394049	0.656903850989993	0.8267725924656685	0.9999999918699768	0.02000002337825327	0.02000008937037906	0.125515777659946	0.1573217056366319	0.02000111012842224	0.02000020507971147	0.5265032316124497	0.04591581559015318	-14.68188941929891	3.992658789840746	-15.26884076645275	6.275826960816607	-10.96480204295215	-0.1185800228540542	0.3528443375400145	0.04218822107200062	0.1648191581829785	-0.1782717628068353	-0.4209556810653893	-4.683830609613896	-4.59894043489505	4.083925967892793	2.291808840738324	1.366466301600316	-0.5440829096013802
0.366	0.3044931187014741	0.04093131212897994	0.1321270519644751	0.04435104141251096	0.2673436951327129	0.6172115412644793	0.5617935401499136	0.0914058322800534	0.02000003485921394	0.02075453641438251	0.05327929147948642	0.02113596266846826	0.02000014108189194	0.589253078114813	0.03404281951811568	0.4640470058033241	0.06735988676258585	0.02000080826313238	0.02053752727535154	0.09398640008525599	0.6126562310764083	0.09497250100107214	0.4939696427477812	0.9151734850861474	0.4820481834326973	0.5521006943809467	0.2198318637816974	0.5537297134965781	0.7003866428309934	0.9990129705397319	0.02000001907812312	0.02000005332855855	0.06486259292678655	0.135419272726001	0.02000010020242012	0.02734437460057404	0.390527293434742	-0.06687903016208994	0.6279346316416566	-0.05561965990921186	0.6736591120014597	0	0	0.3987287574229903	0.6114927478020427	-0.002055798625563283	0.03306570349530603	0.05764440280394329	0.7792647727483686	0.7396643656995564	-0.1860191199775154	-0.3348976835911915	0.5733058018990695	-0.1502343850882718	0.7359580452472029	-1.7720268794397	-4.670068205221818	-0.2087234213323315	-0.7222372766909056	0.1836508523628047	0.2308204850081551	2.462163688594478	-1.75244098362627	0.1832255620832462	-1.099237383656921	0.1286488825884504	1.543777651170625	0.1129263240969327	4.864901284570888	0	0	0	0	0.5391531598071156	0.02911398708489122	0.2125629876010578	0.02000029116518294	0.237133599613454	0.5716398051310424	0.2644050257165694	0.02000003579230017	0.02000004499237492	0.02000002296159788	0.02000056923650873	0.0200001217548687	0.02000008167214798	0.5669593121827261	0.03775329181149383	0.4617640242819765	0.02000069043212236	0.02000033519654765	0.02000222504117173	0.02000074126281424	0.6247853587375712	0.02000003178401862	0.2500179747302624	1	0.7366344175777019	0.7797769771051388	0.2116933281659954	0.6450652257717228	0.8087826962809299	1	0.02000000659523545	0.02000004002112793	0.1353916774147323	0.1574162326214164	0.02000101079348977	0.02000008490503588	0.5286417409625938	0.2959481172322329	-14.28781904249403	3.910299876769069	-14.43090560900655	5.804050116668897	-10.36459414913344	-0.1185689351499996	0.355899475058873	0.05037920537664074	0.1322519182884154	-0.1639751788509653	-0.4407732476987928	-4.772697066857766	-4.72722523757978	4.105499401280048	2.365860944561262	1.371021314693637	-0.5440483438735162
0.368	0.3258603107205251	0.03960970559059263	0.1415385365390078	0.04140006986094252	0.2643902018154	0.6133856152557844	0.5410435173942509	0.08348097622342947	0.02000003949850229	0.02065850815058629	0.04931697184177315	0.02099152509521505	0.02000013799558178	0.5871738402439631	0.03451955176320515	0.4642122009488767	0.06187080396867957	0.02000076320174617	0.0204694544619952	0.08581187819484545	0.6147859251566765	0.086702993935436	0.4759132685495704	0.9211483693749549	0.5013966693951379	0.5692646405474131	0.2188211361358958	0.5600670379741037	0.7074918146110846	0.9990827561359971	0.02000001817600925	0.02000005379896325	0.07357711716969847	0.137692868416331	0.02000138001271903	0.02642266868790352	0.4016665819544283	-0.06561747992850916	0.6337428750041052	-0.05429386968520231	0.6523700796074136	0	0	0.3999533947395816	0.6131353251352851	-0.001987898964413206	0.03479765216875782	0.05920677901959525	0.7830625458541934	0.7394334041410735	-0.04551226085485797	-0.3337141217725614	0.6096642843629982	-0.1487195227223436	0.7784683118655833	-1.781487426553706	-4.789118773758456	-0.2101925345934076	-0.7467349445405298	0.184059877259205	0.1786306151377074	2.458605666859254	-1.805784677840593	0.1810245963097556	-1.101446598463812	0.1316896727889076	1.496467819552751	0.1227380237271523	4.946197472338268	0	0	0	0	0.5704778659057923	0.03178612157184502	0.2327574964391481	0.02000072926094753	0.230428979393682	0.5574887781828282	0.2930872390649738	0.02000008227378896	0.02000011608626837	0.02000005847082154	0.02000127452916313	0.02000027220936007	0.02000018247219331	0.554688892357401	0.03802533896924176	0.4702807102463363	0.02000223313746865	0.02000068906925917	0.02000437377497599	0.02000138997525727	0.6588748279255657	0.02000007432606002	0.2573880092649576	1	0.7350501157677035	0.7869485195550953	0.2054229919652001	0.634107413036455	0.7913398930789327	0.9999999910941338	0.02000002293379248	0.02000009066584658	0.1444037898730888	0.1575158293503286	0.02002262376772673	0.02000015977225422	0.5310897357063256	0.5373697681960651	-13.86773241898305	3.834636072336719	-13.54883098626923	5.32496220004714	-9.74519992815523	-0.1175122261371425	0.3561995219519632	0.05979794742855541	0.09422119183149606	-0.1420569906846464	-0.4578503798598462	-4.855799836677322	-4.849119082057194	4.118623426366697	2.435711647619398	1.371557310727571	-0.5462099754603073
0.37	0.3482050185051038	0.0399887853200115	0.15149585905858	0.03879102083791073	0.2610423622056151	0.6088404728935302	0.5248045752769657	0.07633657892584494	0.02000004409096132	0.02057466826175086	0.04579892894846328	0.02086539295117933	0.02000013575405901	0.5841888792762825	0.03494541725757189	0.464761547880961	0.05687672788899013	0.02000072447440453	0.02041002495570638	0.07843585800773935	0.6201736828186701	0.07923876538927623	0.4598265847441766	0.9267032201758792	0.5185692829362716	0.5852659476365163	0.2167430234517007	0.5650017301024427	0.7125608715779754	0.999147610061255	0.02000001738105346	0.02000005422157641	0.08182498478498913	0.1396690181770409	0.02399720863413554	0.02561493594033836	0.4122598682717056	-0.06434355917843594	0.6403001581749359	-0.0530092072750974	0.6325393164880206	0	0	0.4011812644187364	0.6147264564118856	-0.00191675210570456	0.03631350488725096	0.06077645814703265	0.7865680809532702	0.7394799405784337	0.09143097763411778	-0.332461407853387	0.6424511914729992	-0.1471222907882975	0.8183104658209774	-1.791177829696128	-4.899883056395375	-0.2117097799375968	-0.7703610342456979	0.1843671404247292	0.1290885370573517	2.454939752396728	-1.860324386878674	0.178820891991897	-1.101981453905317	0.1346326400023461	1.44598744296704	0.1327086582090614	5.023810260558194	0	0	0	0	0.6132648161281452	0.05306516155564726	0.2450606274162501	0.02000046166434007	0.2224968673116635	0.5440845640261435	0.3486731975808188	0.02000003706333099	0.02000005795945345	0.02000002526528112	0.02000075800294819	0.02000013992369175	0.02000009254907956	0.5381942202135055	0.03791633044013623	0.472530750094364	0.02000269963984282	0.02000034906948478	0.02000212217000186	0.02000076335800334	0.7180596878319903	0.02000003311551157	0.2700866456196932	1	0.7225139870589958	0.7859918675091542	0.1879148994476245	0.6200567236045528	0.7661736798613451	1	0.020000006416679	0.02000004035529302	0.1473390723594656	0.1563657709404928	0.08080245025139529	0.02000006869283736	0.5390844478184493	0.7707756782257625	-13.40786522968802	3.762095863861946	-12.62975410789485	4.840096677378095	-9.110266801918739	-0.1159995095315932	0.3530788226328328	0.06529122447220929	0.07295873929826925	-0.1203800782329181	-0.4706401517860063	-4.924238583704631	-4.966295054688932	4.130252963486316	2.502984270752119	1.372338325621883	-0.5431860622177804
0.372	0.3717878434725656	0.04287514957430009	0.1615372135040558	0.03648815555592263	0.2572817792578306	0.6036460480363336	0.5137832983151561	0.06991419400808588	0.02000004958566518	0.02050150457222031	0.04268162361300311	0.02075530277042733	0.02000013552327774	0.5802286795200301	0.03530670273287786	0.4654572406124849	0.0530018680831915	0.02000069307800898	0.02035815491590618	0.07179960770539327	0.6294032981330401	0.07252096422309733	0.445815892733087	0.9318672530913445	0.5334491593220928	0.6000047815155979	0.2133366684155069	0.5685464008932504	0.7154833315914532	0.9992078767965425	0.02000001667205564	0.02000005460010224	0.08936464207402281	0.1413277322386914	0.03486788684703643	0.02490769104508892	0.4226083203068496	-0.06305580159438479	0.6475738142752125	-0.05176271009865174	0.6142118213176393	0	0	0.402412271753352	0.6162743796249264	-0.001842786250261694	0.03761743490322042	0.0623528583161593	0.789784096821615	0.7397965654551735	0.2245308545372723	-0.3311467199871021	0.671634147810277	-0.1454481252069157	0.8553864196049163	-1.801081279128411	-5.002128862286382	-0.2132733660479829	-0.7930682820105389	0.1845781098249993	0.08236345206616272	2.451163611288586	-1.916000928263095	0.1766177637950275	-1.100876446072019	0.1374716420770591	1.392536566723152	0.1428307080903084	5.097588342325636	0	0	0	0	0.6540018617625567	0.07366704953015103	0.2571122985974787	0.02000129751992026	0.2146479785184996	0.5306447479551459	0.4039476750988313	0.02000008619685157	0.02000013940406339	0.02000006275824421	0.02000191435088989	0.02000031006782181	0.02000020948560032	0.5221007001556588	0.03783793301826059	0.4752040886564137	0.02967049869007511	0.02000072644276132	0.02000415427552953	0.02000170879781521	0.7755939706303805	0.02000007840022299	0.2829417036813154	0.999999999971761	0.7117637065737662	0.7867955976066779	0.1727388586970026	0.6064981311047369	0.7413863742742203	0.9999999901377317	0.02000002269034547	0.02000009082047889	0.1504576503496867	0.1553927849979247	0.1383581548932932	0.0200001369585441	0.5477795929007439	0.9949537992633223	-12.9146950632254	3.692295921616648	-11.68127030270193	4.351033978062417	-8.463536276753509	-0.1170992892375085	0.3500199476759851	0.06785086434071926	0.06770976175970672	-0.106936101394612	-0.4763661898430086	-4.983609357180646	-5.070102085934359	4.139686347420189	2.56589476744211	1.376240013651835	-0.5335880619450614
0.3740000000000001	0.3969683753213185	0.04772691846051155	0.1713666431460626	0.03445775594014076	0.2530781199754554	0.5977508478090476	0.5080922962693678	0.06415622290909725	0.02000005504987074	0.02043763388766947	0.03992358164122019	0.020659180500567	0.02000013604171996	0.5752702837808543	0.03559922550814996	0.466074877428472	0.05205236547994201	0.02000066657432316	0.02031287321936257	0.06584510471719743	0.6429203064626616	0.06649143690100846	0.4335179854881723	0.936668280170861	0.5462431465827283	0.6135490689939522	0.2090825355827396	0.5706627417557486	0.716261516963231	0.9992638844662317	0.02000001605159959	0.02000005494561397	0.09628739289928714	0.1426249966217263	0.05171031050505694	0.02428849704191669	0.4327577870322638	-0.06175281158036548	0.6555258107215718	-0.05055133188447733	0.5974262657327156	0	0	0.40364633882225	0.6177876390213197	-0.001766420170523892	0.03871469197066067	0.06393540376710576	0.7927139831585894	0.7403753253867099	0.3535233744645766	-0.3297772853394075	0.6971965040891757	-0.1437026483465955	0.8896078552208128	-1.811180530743662	-5.095654086681315	-0.214881412458284	-0.8148147954550979	0.1846985726054376	0.03860526932725815	2.44727503433963	-1.972748789679697	0.1744184547741341	-1.098168669820638	0.1402009434321181	1.336321624682947	0.1530963596233877	5.167388812959044	0	0	0	0	0.7086675331250001	0.09130048229843511	0.2639463612777357	0.02000099451847065	0.2052880781468454	0.5145320050714071	0.4702986222122161	0.02000003941687816	0.02000007601155969	0.02000002786447438	0.02000129103425442	0.02000016530228063	0.02000011020146534	0.5030380111035074	0.03752704622743348	0.472009388520865	0.05989383095860831	0.02000037049063869	0.02000201602338172	0.02000112873770134	0.8549080385126018	0.02000003551087092	0.2895745854893949	1	0.6986501004025722	0.784516043452162	0.1629071978404948	0.5884132238057749	0.7118617804690398	0.9999999997875018	0.0200000063731293	0.02000004070902646	0.1530464316847343	0.152684751433522	0.2046049984387395	0.02000005892666363	0.5561436637624864	1.207575575546227	-12.39900082751621	3.627712188218583	-10.71109945804725	3.859536677195336	-7.808677834860071	-0.118711168440543	0.3449399211928432	0.07103401710515227	0.0674084681476055	-0.1017800841907783	-0.4782772799132573	-5.035154133609739	-5.169766469874174	4.145590502175692	2.625429327948889	1.382274911660835	-0.5205478407000628
0.3760000000000001	0.4239551236365355	0.05385972969457365	0.1808292094273349	0.03267035581480274	0.2483921170711833	0.5910852552948102	0.5077193647486081	0.05900740110211312	0.02000006366450001	0.0203819019261336	0.03748773849704595	0.02057529783054806	0.02000013952741366	0.5692711376877007	0.03581755647111279	0.4664285531291109	0.05488462833598356	0.02000064665960739	0.02027335031881916	0.06051656081857528	0.6610811087928132	0.06109409201231576	0.4226640365945656	0.9411315093636474	0.5571085525539489	0.62595644425985	0.204358152191972	0.5713007302941067	0.7148981458519045	0.9993159305714954	0.02000001551545514	0.0200000553312788	0.1026691719738514	0.1435115581266449	0.07363187694609832	0.02374680458834898	0.442708470354024	-0.06043327479536176	0.6641129785482788	-0.04937195549538978	0.5822147951318307	0	0	0.4048834050704768	0.6192750470592995	-0.001688061105697985	0.03961154555289759	0.06552352617652792	0.7953617812701378	0.7412077554231993	0.4781611875074132	-0.3283603487576066	0.7191371859892602	-0.1418916491336513	0.9208966182970658	-1.82145796683219	-5.18028738134643	-0.2165319602300451	-0.8355639811576255	0.1847345959354126	-0.002056029494230182	2.443271949475292	-2.030496450746553	0.1722261313388682	-1.093897635088557	0.142815227070144	1.277554587426537	0.1634975223230002	5.233078103281565	0	0	0	0	0.7592996367497123	0.1055194539854502	0.2719139030186631	0.02000469429974507	0.1958186444466288	0.4979205657652588	0.5347811297557824	0.02000009180639711	0.02000019968117194	0.02000006925434133	0.02000419074067027	0.02000038045889848	0.0200002570017668	0.483951361253331	0.03722343108229435	0.4695483950471616	0.09136292485719417	0.02000077664240368	0.02000392945931801	0.02000332888379679	0.9319464679451718	0.02000008415943069	0.2977462783024299	0.9999999996469549	0.6871409606138467	0.784068343001499	0.1546289570608834	0.5705610461404798	0.6827933809302689	0.9999999889794705	0.02000002277010905	0.02000009214046598	0.1559284488867691	0.1499954335922392	0.2675574829812471	0.02000011969665682	0.5644505706513167	1.403610151297124	-11.86924846617698	3.579134370017534	-9.727236670016428	3.367427150562785	-7.149380699175436	-0.116870555279229	0.3378064759474333	0.07670954132829046	0.06225259838640249	-0.09872728811925498	-0.4733470445858224	-5.080991234222187	-5.264898738188543	4.137319766758652	2.682871331661366	1.387624500373213	-0.513769626747656
0.378	0.4531855913817867	0.06071590857540579	0.1896364736760908	0.03105174551794905	0.243283056700367	0.583802952107245	0.5131610854783868	0.05441394553853919	0.02000007283015113	0.02033325278844903	0.03533628072518433	0.02050206778358653	0.02000014376947593	0.562187276177767	0.03594876481187507	0.4661602697520094	0.0604665135498652	0.02000063047741335	0.02023884798653784	0.05580247591128355	0.68347043337958	0.05627420136730297	0.4130296194196389	0.9452809471701711	0.5660339357003078	0.6371671796297359	0.1992509243160374	0.5703879877788941	0.7113235243482993	0.9993642985023783	0.02000001505246913	0.02000005570745405	0.108540882817087	0.1439518317561144	0.09945420107402733	0.02327290614670348	0.4522177059240904	-0.05909596816257962	0.6732872481320923	-0.04822140622095608	0.5686028189017105	0	0	0.4061234277973618	0.6207456411714277	-0.001608102792555856	0.04031522221086174	0.06711666593079257	0.7977321567796376	0.7422849134114129	0.5982145233319123	-0.326903141857126	0.7374704729801187	-0.1400210623184991	0.9491850745587775	-1.831895658266466	-5.255888719707404	-0.218222982470082	-0.8552844635928204	0.1846924865849526	-0.03951086161536484	2.439152433308195	-2.089166783162431	0.1700438786138972	-1.088105100628423	0.1453096047962807	1.216452205279833	0.1740258489048056	5.294533062812992	0	0	0	0	0.8295914088773872	0.1173464468605764	0.2717026244688114	0.02328776826157873	0.1869860882969201	0.4847520744987955	0.6238403265589679	0.02000004279114794	0.02000011985763603	0.02000003106696363	0.02000418574731592	0.02000020901435073	0.02000013840851425	0.4616146282949163	0.03653165037288237	0.4561484936491878	0.1117978924058881	0.02000039927702433	0.0200019040712945	0.02672281951707987	0.9999988356527987	0.02000003874541957	0.3007833944375563	1	0.6689071783798716	0.7769743152812641	0.1451620477034388	0.5475306867286165	0.6469271830047761	0.9999999991509413	0.02000000648124146	0.02000004160303091	0.1575948818235601	0.1457723760955482	0.3326046175757946	0.02000005055677488	0.5662679451732415	1.579904029015894	-11.3286463525698	3.553788669099955	-8.737684246023527	2.876739398319799	-6.489205607500152	-0.120329603645546	0.3219247281002589	0.08399713679891356	0.04350760659152028	-0.09483066588951554	-0.4610638554226638	-5.124037201471491	-5.356510821412767	4.107700265795695	2.736577689651251	1.390014386138242	-0.5203413820090351
0.38	0.4849109470546461	0.06790643913447952	0.1975090543948889	0.0316694405599901	0.2378159468664798	0.5761049906596505	0.524802259463155	0.050325484406764	0.02000008975939882	0.02029080584594006	0.03345891145781058	0.02043817260587783	0.02000015167856002	0.5539346594723817	0.03596888384413018	0.4648127053057469	0.06749180524293429	0.02000062070986201	0.02020873158422752	0.05469682228165337	0.7066076361278784	0.05198025660601627	0.4043584391555796	0.949138366592024	0.5729456191113895	0.6469750293406569	0.1935617577864272	0.5678682585111088	0.7054443326405446	0.9994092451818668	0.0200000146702728	0.02000005617251514	0.1139049722949875	0.1439277828591044	0.1279952424223903	0.02285860099659216	0.4611188906063901	-0.05773976945452484	0.6829958982476008	-0.04709646542269738	0.5566088057528538	0	0	0.4073663825669923	0.6222086371476312	-0.001526923608133216	0.04083383891735685	0.06871427334813862	0.7998303673942042	0.7435974159272453	0.7134720992378878	-0.3254128525499075	0.7522257145852547	-0.1380969471417161	0.9744164424784423	-1.842475427537964	-5.322349839118159	-0.2199523946665928	-0.8739499719889421	0.1845787498209404	-0.07367036916073397	2.434914721987126	-2.148677490103263	0.1678746960786161	-1.080834918643191	0.1476796261290101	1.153235280458283	0.1846727569892807	5.35164200303357	0	0	0	0	0.8931797848785202	0.1264730110914834	0.2720725706026715	0.05271000811976167	0.1782531728538228	0.4723698651991172	0.710827717860226	0.0200000996673981	0.02000033962238895	0.02000007508153767	0.02029157225028793	0.02000048712168396	0.02000032292633109	0.4383792282305735	0.03568487435164528	0.4407996959420131	0.1282289464796307	0.02000084475475238	0.02000370338938941	0.07197321605979209	0.9999993265393241	0.02000009140022363	0.3044275594303942	0.999999999176812	0.6511616656700167	0.7685890308209479	0.1328039533427324	0.524982079458376	0.6109299153320223	0.9999999875790088	0.02000002310964447	0.02000009428513789	0.1592798878744849	0.14177531867969	0.3892526836153758	0.02000010380343353	0.5689630358443498	1.740755496203034	-10.76451094679035	3.53862000661369	-7.750483781033654	2.389565075140138	-5.831646418747312	-0.1151707330314539	0.3061095370073806	0.09234030286727143	0.02358284593072698	-0.09701407609325215	-0.4474166659795564	-5.158510463378349	-5.439834458375957	4.071615368105367	2.785324359016569	1.39185737914732	-0.5264012158547948
[truncated: 197,714 more chars]
