# Supplementary material for: Hindlimb kinematics, kinetics and muscle dynamics during sit-to-stand and sit-to-walk transitions in emus (Dromaius novaehollandiae)
Source: J Exp Biol. 2024 Dec 2;227(24):jeb247519. doi: 10.1242/jeb.247519 (PMC11708823; doi:10.1242/jeb.247519)
Supplement: Dataset 1. [file jexbio-227-247519-Dataset1.zip › Dataset1/DataS1/Dynamic Simulation/stw_exemplar_trial_DO_with_all_tissue/stw_exemplar_trial_muscle_outputs_with_all_tissue.sto]

DataType=double
version=3
OpenSimVersion=4.5
endheader
time	/forceset/IC_r|active_fiber_force	/forceset/IC_r|fiber_force	/forceset/IC_r|implicitresidual_normalized_tendon_force	/forceset/IC_r|normalized_fiber_length	/forceset/IC_r|passive_fiber_damping_force	/forceset/IC_r|passive_fiber_elastic_force	/forceset/IC_r|passive_fiber_force	/forceset/IC_r|passive_force_multiplier	/forceset/IC_r|tendon_force	/forceset/ILPR_r|active_fiber_force	/forceset/ILPR_r|fiber_force	/forceset/ILPR_r|implicitresidual_normalized_tendon_force	/forceset/ILPR_r|normalized_fiber_length	/forceset/ILPR_r|passive_fiber_damping_force	/forceset/ILPR_r|passive_fiber_elastic_force	/forceset/ILPR_r|passive_fiber_force	/forceset/ILPR_r|passive_force_multiplier	/forceset/ILPR_r|tendon_force	/forceset/ILPOa_r|active_fiber_force	/forceset/ILPOa_r|fiber_force	/forceset/ILPOa_r|implicitresidual_normalized_tendon_force	/forceset/ILPOa_r|normalized_fiber_length	/forceset/ILPOa_r|passive_fiber_damping_force	/forceset/ILPOa_r|passive_fiber_elastic_force	/forceset/ILPOa_r|passive_fiber_force	/forceset/ILPOa_r|passive_force_multiplier	/forceset/ILPOa_r|tendon_force	/forceset/ILPOp_r|active_fiber_force	/forceset/ILPOp_r|fiber_force	/forceset/ILPOp_r|implicitresidual_normalized_tendon_force	/forceset/ILPOp_r|normalized_fiber_length	/forceset/ILPOp_r|passive_fiber_damping_force	/forceset/ILPOp_r|passive_fiber_elastic_force	/forceset/ILPOp_r|passive_fiber_force	/forceset/ILPOp_r|passive_force_multiplier	/forceset/ILPOp_r|tendon_force	/forceset/AMB_r|active_fiber_force	/forceset/AMB_r|fiber_force	/forceset/AMB_r|implicitresidual_normalized_tendon_force	/forceset/AMB_r|normalized_fiber_length	/forceset/AMB_r|passive_fiber_damping_force	/forceset/AMB_r|passive_fiber_elastic_force	/forceset/AMB_r|passive_fiber_force	/forceset/AMB_r|passive_force_multiplier	/forceset/AMB_r|tendon_force	/forceset/FMTL_r|active_fiber_force	/forceset/FMTL_r|fiber_force	/forceset/FMTL_r|implicitresidual_normalized_tendon_force	/forceset/FMTL_r|normalized_fiber_length	/forceset/FMTL_r|passive_fiber_damping_force	/forceset/FMTL_r|passive_fiber_elastic_force	/forceset/FMTL_r|passive_fiber_force	/forceset/FMTL_r|passive_force_multiplier	/forceset/FMTL_r|tendon_force	/forceset/FMTI_r|active_fiber_force	/forceset/FMTI_r|fiber_force	/forceset/FMTI_r|implicitresidual_normalized_tendon_force	/forceset/FMTI_r|normalized_fiber_length	/forceset/FMTI_r|passive_fiber_damping_force	/forceset/FMTI_r|passive_fiber_elastic_force	/forceset/FMTI_r|passive_fiber_force	/forceset/FMTI_r|passive_force_multiplier	/forceset/FMTI_r|tendon_force	/forceset/FMTM_r|active_fiber_force	/forceset/FMTM_r|fiber_force	/forceset/FMTM_r|implicitresidual_normalized_tendon_force	/forceset/FMTM_r|normalized_fiber_length	/forceset/FMTM_r|passive_fiber_damping_force	/forceset/FMTM_r|passive_fiber_elastic_force	/forceset/FMTM_r|passive_fiber_force	/forceset/FMTM_r|passive_force_multiplier	/forceset/FMTM_r|tendon_force	/forceset/ILFB_r|active_fiber_force	/forceset/ILFB_r|fiber_force	/forceset/ILFB_r|implicitresidual_normalized_tendon_force	/forceset/ILFB_r|normalized_fiber_length	/forceset/ILFB_r|passive_fiber_damping_force	/forceset/ILFB_r|passive_fiber_elastic_force	/forceset/ILFB_r|passive_fiber_force	/forceset/ILFB_r|passive_force_multiplier	/forceset/ILFB_r|tendon_force	/forceset/FCLP_r|active_fiber_force	/forceset/FCLP_r|fiber_force	/forceset/FCLP_r|implicitresidual_normalized_tendon_force	/forceset/FCLP_r|normalized_fiber_length	/forceset/FCLP_r|passive_fiber_damping_force	/forceset/FCLP_r|passive_fiber_elastic_force	/forceset/FCLP_r|passive_fiber_force	/forceset/FCLP_r|passive_force_multiplier	/forceset/FCLP_r|tendon_force	/forceset/FCLA_r|active_fiber_force	/forceset/FCLA_r|fiber_force	/forceset/FCLA_r|implicitresidual_normalized_tendon_force	/forceset/FCLA_r|normalized_fiber_length	/forceset/FCLA_r|passive_fiber_damping_force	/forceset/FCLA_r|passive_fiber_elastic_force	/forceset/FCLA_r|passive_fiber_force	/forceset/FCLA_r|passive_force_multiplier	/forceset/FCLA_r|tendon_force	/forceset/FCM_r|active_fiber_force	/forceset/FCM_r|fiber_force	/forceset/FCM_r|implicitresidual_normalized_tendon_force	/forceset/FCM_r|normalized_fiber_length	/forceset/FCM_r|passive_fiber_damping_force	/forceset/FCM_r|passive_fiber_elastic_force	/forceset/FCM_r|passive_fiber_force	/forceset/FCM_r|passive_force_multiplier	/forceset/FCM_r|tendon_force	/forceset/IFE_r|active_fiber_force	/forceset/IFE_r|fiber_force	/forceset/IFE_r|implicitresidual_normalized_tendon_force	/forceset/IFE_r|normalized_fiber_length	/forceset/IFE_r|passive_fiber_damping_force	/forceset/IFE_r|passive_fiber_elastic_force	/forceset/IFE_r|passive_fiber_force	/forceset/IFE_r|passive_force_multiplier	/forceset/IFE_r|tendon_force	/forceset/ITCr_r|active_fiber_force	/forceset/ITCr_r|fiber_force	/forceset/ITCr_r|implicitresidual_normalized_tendon_force	/forceset/ITCr_r|normalized_fiber_length	/forceset/ITCr_r|passive_fiber_damping_force	/forceset/ITCr_r|passive_fiber_elastic_force	/forceset/ITCr_r|passive_fiber_force	/forceset/ITCr_r|passive_force_multiplier	/forceset/ITCr_r|tendon_force	/forceset/ITM_r|active_fiber_force	/forceset/ITM_r|fiber_force	/forceset/ITM_r|implicitresidual_normalized_tendon_force	/forceset/ITM_r|normalized_fiber_length	/forceset/ITM_r|passive_fiber_damping_force	/forceset/ITM_r|passive_fiber_elastic_force	/forceset/ITM_r|passive_fiber_force	/forceset/ITM_r|passive_force_multiplier	/forceset/ITM_r|tendon_force	/forceset/ITCaa_r|active_fiber_force	/forceset/ITCaa_r|fiber_force	/forceset/ITCaa_r|implicitresidual_normalized_tendon_force	/forceset/ITCaa_r|normalized_fiber_length	/forceset/ITCaa_r|passive_fiber_damping_force	/forceset/ITCaa_r|passive_fiber_elastic_force	/forceset/ITCaa_r|passive_fiber_force	/forceset/ITCaa_r|passive_force_multiplier	/forceset/ITCaa_r|tendon_force	/forceset/ITCap_r|active_fiber_force	/forceset/ITCap_r|fiber_force	/forceset/ITCap_r|implicitresidual_normalized_tendon_force	/forceset/ITCap_r|normalized_fiber_length	/forceset/ITCap_r|passive_fiber_damping_force	/forceset/ITCap_r|passive_fiber_elastic_force	/forceset/ITCap_r|passive_fiber_force	/forceset/ITCap_r|passive_force_multiplier	/forceset/ITCap_r|tendon_force	/forceset/ISF_r|active_fiber_force	/forceset/ISF_r|fiber_force	/forceset/ISF_r|implicitresidual_normalized_tendon_force	/forceset/ISF_r|normalized_fiber_length	/forceset/ISF_r|passive_fiber_damping_force	/forceset/ISF_r|passive_fiber_elastic_force	/forceset/ISF_r|passive_fiber_force	/forceset/ISF_r|passive_force_multiplier	/forceset/ISF_r|tendon_force	/forceset/IFI_r|active_fiber_force	/forceset/IFI_r|fiber_force	/forceset/IFI_r|implicitresidual_normalized_tendon_force	/forceset/IFI_r|normalized_fiber_length	/forceset/IFI_r|passive_fiber_damping_force	/forceset/IFI_r|passive_fiber_elastic_force	/forceset/IFI_r|passive_fiber_force	/forceset/IFI_r|passive_force_multiplier	/forceset/IFI_r|tendon_force	/forceset/OMII_r|active_fiber_force	/forceset/OMII_r|fiber_force	/forceset/OMII_r|implicitresidual_normalized_tendon_force	/forceset/OMII_r|normalized_fiber_length	/forceset/OMII_r|passive_fiber_damping_force	/forceset/OMII_r|passive_fiber_elastic_force	/forceset/OMII_r|passive_fiber_force	/forceset/OMII_r|passive_force_multiplier	/forceset/OMII_r|tendon_force	/forceset/OMIP_r|active_fiber_force	/forceset/OMIP_r|fiber_force	/forceset/OMIP_r|implicitresidual_normalized_tendon_force	/forceset/OMIP_r|normalized_fiber_length	/forceset/OMIP_r|passive_fiber_damping_force	/forceset/OMIP_r|passive_fiber_elastic_force	/forceset/OMIP_r|passive_fiber_force	/forceset/OMIP_r|passive_force_multiplier	/forceset/OMIP_r|tendon_force	/forceset/CFP_r|active_fiber_force	/forceset/CFP_r|fiber_force	/forceset/CFP_r|implicitresidual_normalized_tendon_force	/forceset/CFP_r|normalized_fiber_length	/forceset/CFP_r|passive_fiber_damping_force	/forceset/CFP_r|passive_fiber_elastic_force	/forceset/CFP_r|passive_fiber_force	/forceset/CFP_r|passive_force_multiplier	/forceset/CFP_r|tendon_force	/forceset/PIFML_r|active_fiber_force	/forceset/PIFML_r|fiber_force	/forceset/PIFML_r|implicitresidual_normalized_tendon_force	/forceset/PIFML_r|normalized_fiber_length	/forceset/PIFML_r|passive_fiber_damping_force	/forceset/PIFML_r|passive_fiber_elastic_force	/forceset/PIFML_r|passive_fiber_force	/forceset/PIFML_r|passive_force_multiplier	/forceset/PIFML_r|tendon_force	/forceset/GL_r|active_fiber_force	/forceset/GL_r|fiber_force	/forceset/GL_r|implicitresidual_normalized_tendon_force	/forceset/GL_r|normalized_fiber_length	/forceset/GL_r|passive_fiber_damping_force	/forceset/GL_r|passive_fiber_elastic_force	/forceset/GL_r|passive_fiber_force	/forceset/GL_r|passive_force_multiplier	/forceset/GL_r|tendon_force	/forceset/GI_r|active_fiber_force	/forceset/GI_r|fiber_force	/forceset/GI_r|implicitresidual_normalized_tendon_force	/forceset/GI_r|normalized_fiber_length	/forceset/GI_r|passive_fiber_damping_force	/forceset/GI_r|passive_fiber_elastic_force	/forceset/GI_r|passive_fiber_force	/forceset/GI_r|passive_force_multiplier	/forceset/GI_r|tendon_force	/forceset/GM_r|active_fiber_force	/forceset/GM_r|fiber_force	/forceset/GM_r|implicitresidual_normalized_tendon_force	/forceset/GM_r|normalized_fiber_length	/forceset/GM_r|passive_fiber_damping_force	/forceset/GM_r|passive_fiber_elastic_force	/forceset/GM_r|passive_fiber_force	/forceset/GM_r|passive_force_multiplier	/forceset/GM_r|tendon_force	/forceset/FL_r|active_fiber_force	/forceset/FL_r|fiber_force	/forceset/FL_r|implicitresidual_normalized_tendon_force	/forceset/FL_r|normalized_fiber_length	/forceset/FL_r|passive_fiber_damping_force	/forceset/FL_r|passive_fiber_elastic_force	/forceset/FL_r|passive_fiber_force	/forceset/FL_r|passive_force_multiplier	/forceset/FL_r|tendon_force	/forceset/TCf_r|active_fiber_force	/forceset/TCf_r|fiber_force	/forceset/TCf_r|implicitresidual_normalized_tendon_force	/forceset/TCf_r|normalized_fiber_length	/forceset/TCf_r|passive_fiber_damping_force	/forceset/TCf_r|passive_fiber_elastic_force	/forceset/TCf_r|passive_fiber_force	/forceset/TCf_r|passive_force_multiplier	/forceset/TCf_r|tendon_force	/forceset/TCt_r|active_fiber_force	/forceset/TCt_r|fiber_force	/forceset/TCt_r|implicitresidual_normalized_tendon_force	/forceset/TCt_r|normalized_fiber_length	/forceset/TCt_r|passive_fiber_damping_force	/forceset/TCt_r|passive_fiber_elastic_force	/forceset/TCt_r|passive_fiber_force	/forceset/TCt_r|passive_force_multiplier	/forceset/TCt_r|tendon_force	/forceset/EDL_r|active_fiber_force	/forceset/EDL_r|fiber_force	/forceset/EDL_r|implicitresidual_normalized_tendon_force	/forceset/EDL_r|normalized_fiber_length	/forceset/EDL_r|passive_fiber_damping_force	/forceset/EDL_r|passive_fiber_elastic_force	/forceset/EDL_r|passive_fiber_force	/forceset/EDL_r|passive_force_multiplier	/forceset/EDL_r|tendon_force	/forceset/FDL_r|active_fiber_force	/forceset/FDL_r|fiber_force	/forceset/FDL_r|implicitresidual_normalized_tendon_force	/forceset/FDL_r|normalized_fiber_length	/forceset/FDL_r|passive_fiber_damping_force	/forceset/FDL_r|passive_fiber_elastic_force	/forceset/FDL_r|passive_fiber_force	/forceset/FDL_r|passive_force_multiplier	/forceset/FDL_r|tendon_force	/forceset/FHL_r|active_fiber_force	/forceset/FHL_r|fiber_force	/forceset/FHL_r|implicitresidual_normalized_tendon_force	/forceset/FHL_r|normalized_fiber_length	/forceset/FHL_r|passive_fiber_damping_force	/forceset/FHL_r|passive_fiber_elastic_force	/forceset/FHL_r|passive_fiber_force	/forceset/FHL_r|passive_force_multiplier	/forceset/FHL_r|tendon_force	/forceset/FP2_r|active_fiber_force	/forceset/FP2_r|fiber_force	/forceset/FP2_r|implicitresidual_normalized_tendon_force	/forceset/FP2_r|normalized_fiber_length	/forceset/FP2_r|passive_fiber_damping_force	/forceset/FP2_r|passive_fiber_elastic_force	/forceset/FP2_r|passive_fiber_force	/forceset/FP2_r|passive_force_multiplier	/forceset/FP2_r|tendon_force	/forceset/FPP2_r|active_fiber_force	/forceset/FPP2_r|fiber_force	/forceset/FPP2_r|implicitresidual_normalized_tendon_force	/forceset/FPP2_r|normalized_fiber_length	/forceset/FPP2_r|passive_fiber_damping_force	/forceset/FPP2_r|passive_fiber_elastic_force	/forceset/FPP2_r|passive_fiber_force	/forceset/FPP2_r|passive_force_multiplier	/forceset/FPP2_r|tendon_force	/forceset/FP3_r|active_fiber_force	/forceset/FP3_r|fiber_force	/forceset/FP3_r|implicitresidual_normalized_tendon_force	/forceset/FP3_r|normalized_fiber_length	/forceset/FP3_r|passive_fiber_damping_force	/forceset/FP3_r|passive_fiber_elastic_force	/forceset/FP3_r|passive_fiber_force	/forceset/FP3_r|passive_force_multiplier	/forceset/FP3_r|tendon_force	/forceset/FPP3_r|active_fiber_force	/forceset/FPP3_r|fiber_force	/forceset/FPP3_r|implicitresidual_normalized_tendon_force	/forceset/FPP3_r|normalized_fiber_length	/forceset/FPP3_r|passive_fiber_damping_force	/forceset/FPP3_r|passive_fiber_elastic_force	/forceset/FPP3_r|passive_fiber_force	/forceset/FPP3_r|passive_force_multiplier	/forceset/FPP3_r|tendon_force	/forceset/FP4_r|active_fiber_force	/forceset/FP4_r|fiber_force	/forceset/FP4_r|implicitresidual_normalized_tendon_force	/forceset/FP4_r|normalized_fiber_length	/forceset/FP4_r|passive_fiber_damping_force	/forceset/FP4_r|passive_fiber_elastic_force	/forceset/FP4_r|passive_fiber_force	/forceset/FP4_r|passive_force_multiplier	/forceset/FP4_r|tendon_force
0	278.39491969452	281.8484274927843	1.091526868890469e-11	0.8996998286065579	0.006663499825964342	3.446844298438313	3.453507798264277	0.008179824531046494	281.8484274973838	12.16629110741578	27.36940652698462	-1.357127417389581e-09	1.039633697439744	0.0150808954789535	15.18803452408989	15.20311541956884	0.02511950107265845	27.36940570642301	5.452093184923376	30.47298495911062	-3.056804059875518e-09	1.188699870615442	-0.02559734742881662	25.04648912161606	25.02089177418724	0.08284881224872827	30.47298403499104	5.280295149532744	33.45436631703529	-2.931223472280031e-09	1.203601371578912	-0.04468731411341363	28.21875848161595	28.17407116750254	0.0933420493380815	33.45436543088068	2.460923671236499	4.741919641372436	4.27901498956107e-10	1.001918900416954	0.0009574776866587509	2.280038492449278	2.280995970135937	0.01856910781901672	4.741919693913027	135.1529576372917	149.7781376288796	5.430839111753016e-10	1.155603417657418	-0.01175395371729747	14.63693394530526	14.62517999158797	0.06356954005955191	149.2383934470087	136.9142243393786	186.5896452288738	1.564678991927693e-08	1.249608763244253	-0.1184386212510666	49.79385951074629	49.67542088949522	0.1348860327704791	180.5817464845255	7.742735588035925	47.44942763625857	4.509718251610728e-09	1.203665768730423	0.0076883126152991	39.69900373560734	39.70669204822264	0.09339016510643869	43.81915006138304	12.10767504235009	14.0723205933722	-4.698089948323991e-09	0.7737481636111762	-0.2509784760520377	2.21562402707415	1.964645551022112	0.002967043848575717	14.07231708509881	5.872871137461786	7.996020305436726	-4.00135808861779e-09	0.8733846328886763	-0.1168111558209798	2.23996032379592	2.12314916797494	0.006621202162388967	7.996018951772673	1.560937245497833	29.48231619315788	2.71558331377264e-10	1.327244362497395	-0.03254675318943254	27.95392570084948	27.92137894766005	0.2510417828443299	29.48231622339636	2.417973561821914	4.306362376548736	-2.451837923661548e-09	0.9179002201890657	-0.757576510665822	2.645965325392644	1.888388814726822	0.009466675941623754	3.686052395859173	2.988529661021214	520.9360701920683	-4.148186238950302e-10	1.553745482879405	0.01683905363089564	517.9307014774163	517.9475405310471	1.537218321618499	518.664792570952	8.877482408611025	127.9652229215913	1.434528468235996e-09	1.301453697793528	-0.09178436474105457	119.1795248777214	119.0877405129803	0.2042339790888446	113.1031106350441	0.4101788869978375	15.08677151995375	3.593347841501782e-12	1.405879463594234	0.002641990193023431	14.67395064276289	14.67659263295591	0.4709522937670901	15.08677152006571	6.1753979493483	64.71411246433078	-4.417811116930181e-09	1.27023568998355	0.01356709151195288	58.52514742347052	58.53871451498247	0.1590915710780171	59.48973603976816	6.259757534922718	60.09926223583521	-4.79542719422632e-09	1.259781185488004	0.01096474289269533	53.82853995801979	53.83950470091249	0.1463245693136499	55.16296628260891	0.8490192646698295	3.043140595076673	1.16505860514593e-09	1.124748580807296	-0.001844546190062806	2.195965876596906	2.194121330406843	0.04965810834848388	3.043140646597543	23.41464634489037	23.56908154076765	-3.462319320135521e-11	0.7732252960659398	6.198308115708154e-05	0.1543732127961227	0.1544351958772798	0.002954531766859885	23.5690815389586	317.6920115989825	321.4816704902002	2.502071883014878e-09	0.4219228944975108	3.713650796016621	0.07600809520107793	3.789658891217699	0.000149201075725292	321.4816717648406	1262.782901239002	1270.531787720473	6.546724606870669e-09	0.5852435853960406	7.103901723381518	0.6449847580898695	7.748886481471388	0.0006330405956099458	815.447478329041	8.70529591585869	100.442504983643	-2.858040526465544e-09	1.26935052823094	-0.2338219292916941	91.97103099707604	91.73720906778435	0.1579687615431848	92.32196246674438	5.664875546075921	109.4223631447316	-3.985307167608809e-09	1.268581420823703	-1.506464365031134	105.2639519636868	103.7574875986557	0.1569995993505834	105.3704570146487	522.7575064415616	533.036377614807	2.405419752271598e-10	0.8778493805025579	-0.6690938043418211	10.94796497758718	10.27887117324536	0.00686307911852826	485.4840845689542	4.936616007243488	8.341200289316168	1.430202831165239e-10	0.9659461406588172	0.02247069314972104	3.382113588922958	3.404584282072679	0.01391782753782727	8.341200324070934	1010.046609587159	1099.743394851479	1.371526225923958e-10	1.138722774392978	-0.9702312333950234	90.66701649771552	89.6967852643205	0.05553536675672804	1043.862930868805	254.3320044253005	270.6551663501098	3.089664274424919e-09	0.8902329195428862	-0.9424617938790791	17.26562371868836	16.32316192480928	0.007580981393913347	241.8118771308949	149.2672435653603	149.4526569844759	1.470209648468668e-09	0.6052916819498133	-0.09595951169914835	0.2813729308147936	0.1854134191156453	0.0007484601871919827	47.74254778610357	115.9238520108133	116.1364982863618	2.256589827498434e-08	0.6108876247368611	-0.08213306257969955	0.2947793381281543	0.2126462755484548	0.0007841216209278904	39.96575095860771	423.7498152499037	424.7478549672246	2.077893079821536e-09	0.6840468791640663	0.3769192395079031	0.6211204778129625	0.9980397173208657	0.001432086254443013	231.442796395964	9.472494543869363	19.40577484745506	-3.040895923955844e-09	0.9911480037363711	-0.5519917707794446	10.48527207436514	9.933280303585693	0.01703354544257453	15.57401900447476	2.569652676828127	2.994868338115267	2.956814643823025e-09	0.772680387097775	-0.005394786294472488	0.4306104475816118	0.4252156612871393	0.002941547813359501	2.466229138125273	1.976511933881797	2.358328969384519	1.716213129943078e-09	0.7939054459829634	-0.01148823506546151	0.3933052705681829	0.3818170355027214	0.003491567540774017	1.573654843228482	0.6949311791856129	1.43319002920457	3.190515977108399e-08	1.019210165256354	0.0004827979324782417	0.7377760520864788	0.7382588500189571	0.02132843496559214	1.42794143341875	10.88245157334605	12.05417640883156	3.62683444041223e-10	0.7209274606548035	-0.1266624454327601	1.298387280918265	1.171724835485505	0.001934003015037854	8.683919090528084	2.381298649654405	11.43328803090479	-3.510090291342083e-10	0.9924029078753881	-5.633933012004451	14.68592239325483	9.051989381250383	0.01720571749573145	8.305712819282517	3.697530243461546	10.64175583868191	-7.097491944857426e-09	1.005661713564534	-1.178888387751846	8.123113982972209	6.944225595220363	0.01913444626589868	8.035363476739299
0.002	276.1178397372333	279.5739467853431	-1.307620678403509e-12	0.8997355458513233	0.008274049828072979	3.447832998281782	3.456107048109855	0.008182170848586022	279.5739467847921	12.06907862015248	27.25351298425599	-7.162536397320451e-10	1.039643498967836	-0.004792577174776237	15.18922694127828	15.18443436410351	0.02512147321229216	27.25351255118668	5.600039078306552	30.64599322521151	-4.203641185140938e-09	1.188662940260138	0.00686645604464685	25.03908769086031	25.04595414690496	0.08282432978557434	30.64599195438517	5.508053849482027	33.711662859432	-3.121160052632632e-09	1.203509351311099	0.005623236113787326	28.19798577383619	28.20360900994998	0.09327333734581839	33.7116619158566	2.463751009984541	4.745716436311719	2.358175460459577e-11	1.001940370855364	0.001534630930335021	2.280430795396843	2.281965426327178	0.01857230281583593	4.745716439207244	135.4767775079056	150.1098747708255	2.957345479615014e-11	1.155562217014867	0.000989240561771975	14.63210802235811	14.63309726291988	0.06354858063572315	149.5688963703217	138.7122611675642	188.2497893440442	1.174006963866603e-08	1.249118740847118	-0.06146863912961219	49.59899681560964	49.53752817648002	0.1343581713807374	182.1835992288524	7.722900573071767	47.43269412770365	2.770836338150673e-11	1.203689493714234	0.003251782504929912	39.70654177212695	39.70979355463188	0.09340789800673596	43.80384388236374	13.51321812095256	15.79077136599379	-7.161472442840378e-09	0.7736044577134379	0.06450105211582637	2.213052192925399	2.277553245041226	0.002963599787400462	15.79076601820278	6.573430007564083	8.840047012138115	-7.036537304216939e-09	0.8732233616628864	0.02955802108826377	2.237058983485769	2.266617004574033	0.00661262595658241	8.840044631669434	1.707570597233367	29.62963617320597	2.713995694847426e-12	1.327075831639802	0.005807838086713221	27.91625773788589	27.9220655759726	0.2507035036101468	29.62963617350818	5.029239848137621	7.536366795039322	-4.697318718022148e-09	0.9153062354718116	-0.08432073742035906	2.59144768432206	2.507126946901701	0.009271623936911491	6.444107001139175	2.98637508222298	521.3406397664605	2.594591208548991e-12	1.553843749468199	0.01623279290833567	518.3380318913293	518.3542646842376	1.538427278286704	519.0678864845715	9.527310271740948	128.809776842685	5.513589584893452e-12	1.30148262861335	0.07535069922627438	119.2071158717178	119.2824665709441	0.2042812608555465	113.8502844904988	0.409906404018663	15.10621500711546	-1.641520253059525e-12	1.406047615283556	0.002603804224624662	14.69370479887218	14.6963086030968	0.4715862924329974	15.10621500706432	6.17433984484847	64.74750308966706	-4.023959332410953e-09	1.270309431334854	0.01347324122593615	58.55969000359265	58.57316324481859	0.1591854697452166	59.52106466992602	6.257446848650579	60.12169326686578	-4.43985012643644e-09	1.259839625180483	0.01052955463528975	53.85371686357991	53.8642464182152	0.1463930088415585	55.1840336678726	0.8511974917432393	3.044525781661005	1.899831680862718e-11	1.124678073513976	-0.001398524162979071	2.194726814080744	2.193328289917765	0.04963008901478939	3.044525782501142	23.32322027153484	23.47777376144845	8.563466602495851e-11	0.7732300250298656	0.0001743766455298145	0.1543791132680826	0.1545534899136124	0.002954644695337108	23.47777376592283	296.5030555570982	298.2203475734432	1.298232188418069e-09	0.4319858017180397	1.633612260374371	0.08367975597072108	1.717292016345092	0.0001642602616765016	298.2203482348068	1112.390818951743	1116.312583318675	5.439373618187915e-09	0.5950446616114052	3.221642623989031	0.7001217429437478	3.921764366932779	0.0006871565251636985	732.985285071254	9.820358773140679	101.6337758171187	-2.95348961953934e-09	1.269096718843338	0.02897741393076925	91.78443963004726	91.81341704397803	0.1576482735933963	93.41349023136215	11.09465858344424	114.7561258376152	-5.174467410107297e-09	1.266698944746528	-0.02880187008363295	103.6902691242546	103.661467254171	0.1546524750911695	110.4938265057088	527.1515865227035	537.6334005372212	4.730381086837099e-10	0.8771622335101533	-0.4058670478659009	10.88768106238357	10.48181401451767	0.006825288234061234	489.5921439545627	4.898553045144877	8.299149294714846	5.840029154713378e-11	0.9660950792669116	0.01444162353671675	3.386154626033252	3.400596249569968	0.01393445691945397	8.299149308906459	1025.763958574133	1114.962320977065	9.673917222841055e-11	1.13768132882416	-0.7159818582358403	89.91434426116787	89.19836240293203	0.05507433991015331	1058.201995356829	255.5100133963936	272.166603160067	4.323275723527864e-09	0.8895771759633414	-0.518333885402899	17.17492364907626	16.65658976367336	0.00754115685288552	243.1169135336786	152.6554104621893	152.9223466090614	1.100701280121186e-09	0.6050052691900791	-0.01376662682008088	0.2807027736922147	0.2669361468721338	0.0007466775497365566	48.64696781366663	118.146359382748	118.4367169076143	2.502513959945496e-08	0.6106655610533885	-0.003878292848692586	0.2942358177150112	0.2903575248663186	0.0007826758408061645	40.64681816467573	417.7763957907925	418.7998983892047	3.463181963425654e-10	0.6858075445720312	0.3933842988933304	0.6301182995188198	1.02350259841215	0.001452832079520716	229.5831539690616	10.08137792574122	20.00346219356058	-1.082812731839633e-09	0.9895598180980402	-0.430573564808513	10.35265783262788	9.922084267819363	0.01681811081227181	16.03943590350868	2.577514097311124	3.004339226574025	1.417987980506519e-09	0.772619886633769	-0.00357479592068728	0.4303999251835874	0.4268251292629002	0.00294010971146706	2.473936086778138	1.995347528376977	2.380876493365153	9.472541934868461e-10	0.7937411970300997	-0.007255343532576583	0.3927843085207522	0.3855289649881756	0.003486942700196222	1.588290478421865	0.693325721421467	1.431357017134719	1.537808028834187e-08	1.01922791853429	0.0001503031133605963	0.7378809925998917	0.7380312957132523	0.0213314687004352	1.426114746866462	11.081647066102	12.29688761370627	1.603905289832008e-10	0.7206236103591334	-0.07994483895526411	1.295185386559541	1.215240547604277	0.001929233657362672	8.855306531389733	5.236615412498423	15.30590116575592	-2.041499105182032e-10	0.9820028687906965	-3.442138793861088	13.51142454711858	10.0692857532575	0.01582970054569998	11.0125236377693	4.671461932995	11.65929910844904	-3.661885499689488e-09	1.000971947668995	-0.8356832913623948	7.823520466816433	6.987837175454038	0.01842873709469771	8.77246430803463
0.004	271.6241895957327	275.0823979704542	4.610756221268275e-12	0.8997773270651886	0.009218459452549706	3.448989915268992	3.458208374721542	0.008184916368004074	275.0823979723971	12.10019523095289	27.28943673538943	4.006767140296574e-12	1.039630904042778	0.001546797436244956	15.1876947070003	15.18924150443654	0.02511893904893294	27.28943673781205	5.542289826832505	30.58112257729234	-2.522115780112522e-09	1.188691079657505	-0.005894325009188009	25.04472707546902	25.03883275045983	0.08284298374998335	30.58112181481737	5.433175347416049	33.62421672961656	-1.099930257986159e-09	1.203528009969495	-0.01115517192105503	28.20219655412156	28.19104138220051	0.09328726577081997	33.62421639709047	2.462432878063664	4.744546479103888	-5.467272468084872e-12	1.001964200514826	0.001247316643761202	2.280866284396463	2.282113601040224	0.01857584952884745	4.74454647843258	134.7185598914479	149.3610890635947	-2.610911487010981e-12	1.155598687395738	0.006149373749947169	14.63637979839687	14.64252917214682	0.06356713334895094	148.8228432285053	139.1969343172078	188.7322836792967	5.197530184020138e-09	1.248953910515347	0.001727601127828865	49.533621760961	49.53534936208883	0.1341810776215801	182.6489110533609	7.725904530020172	47.44113429249865	3.948558147115477e-11	1.203704415063773	0.003946361557254009	39.71128340092122	39.71522976247848	0.09341905248050866	43.81173204566589	13.01817336408176	15.18336100301586	-6.224873665139352e-09	0.7737271823464785	-0.05006071235690882	2.21524835129101	2.165187638934101	0.002966540763888151	15.18335635462495	6.363780023620613	8.587495440431855	-5.839183626205058e-09	0.8733582143070471	-0.01576936866803251	2.239484785479274	2.223715416811241	0.006619796496718452	8.587493465029302	1.673442137131136	29.6071829819275	1.059502485745156e-11	1.327169020531435	-0.003339061037931298	27.9370799058343	27.93374084479636	0.2508904982462631	29.60718298310728	5.247682946309527	7.796581240833397	-3.872537294308254e-09	0.9152134728435414	-0.04062067706699745	2.589518971590867	2.54889829452387	0.009264723431362356	6.666359865287706	2.983798382232985	521.7272644723269	2.604139126560767e-12	1.553937768827596	0.01540934745230715	518.7280567426416	518.7434660900939	1.539584872045123	519.4531015423401	9.404941930210587	128.9052227993386	3.637518064536494e-11	1.301743624479666	0.04396733318349627	119.4563135359445	119.500280869128	0.2047083025860526	113.9410424117505	0.40975580501431	15.12570464097029	8.317790900491673e-13	1.406214567014988	0.002604542464510815	14.71334429349147	14.71594883595598	0.4722166111020837	15.12570464099621	6.171200866958428	64.77741092931524	-2.866046233673814e-09	1.270381247711113	0.01285960015564611	58.59335046220116	58.6062100623568	0.15927697050137	59.54917588921641	6.255069746098356	60.14300231781763	-3.418087507478518e-09	1.259895638659129	0.01007301030141838	53.87785956141785	53.88793257171927	0.1464586370355604	55.20405186823595	0.8497787151273971	3.04162195619107	2.990925562773583e-11	1.124610785898663	-0.001701743212437565	2.19354498427611	2.191843241063673	0.04960336390347803	3.041621957513708	23.17909997004874	23.3337107489339	7.737788187966999e-11	0.7732378187659329	0.0002219406486879144	0.154388838236474	0.1546107788851619	0.002954830820426581	23.33371075297687	286.2425435725056	287.4315854491525	1.8720247574322e-11	0.4367938831075336	1.101472736961647	0.08756913968528991	1.189041876646937	0.0001718949778549156	287.4315854586892	1045.921886464701	1048.845301101321	4.277570408994791e-09	0.5997921597989163	2.194990551680724	0.7284240849387652	2.923414636619489	0.0007149347497015034	695.8124047592511	9.508265582483713	101.2942463632828	-1.205470862020164e-09	1.269162671237683	-0.04690820668125928	91.83288898748037	91.78598078079911	0.1577314898508232	93.10231234091509	10.74342036847487	114.4635972567937	-4.089881461277756e-09	1.266869520047141	-0.1117126767684612	103.8318895650873	103.7201768883188	0.1548636998462334	110.2133306579919	528.7886732800196	539.6367489724207	2.192021564262348e-10	0.8768848025387186	-0.01535989806754378	10.86343559046868	10.84807569240113	0.006810089190918642	491.3844637640805	4.88098872296129	8.280626789367405	3.672081388961246e-11	0.9661957743293554	0.01074862906070579	3.38888943734541	3.399638066406116	0.01394571101580241	8.280626798290779	1035.99170084937	1125.041576349322	-1.803914795317496e-10	1.13700291322744	-0.3775273432428545	89.42740284319483	89.04987549995197	0.05477607852160464	1067.697934192647	255.3087883471145	272.5588282226457	4.823548505061837e-11	0.8893800591094021	0.1022878324883432	17.14775204304284	17.25003987553118	0.007529226357750313	243.453597040965	151.0601029504552	151.3992800509848	7.297650816973089e-10	0.6051271478196213	0.05818933925638436	0.2809877612732591	0.3391771005296434	0.0007474356249985877	48.24852676223346	116.6318205146493	116.9873231926387	2.769023327298115e-08	0.610822542460069	0.06088273450017468	0.294619943489223	0.3555026779893977	0.0007836976265480955	40.22659852268166	411.3342549774355	412.4252625716576	1.059544008086277e-09	0.6877379235146088	0.450877409777646	0.6401301844443761	1.091007594222022	0.001475915979174838	227.5588689856572	10.5565789603999	20.4683631784766	-3.493063199799806e-10	0.9883184458403104	-0.3383852989695205	10.25016951704622	9.911784218076702	0.01665161638385721	16.40074958579669	2.582486172524279	3.010316884912856	8.197756362626762e-10	0.7725796418421006	-0.002429230125415968	0.430259942513993	0.4278307123885771	0.002939153474297326	2.478797020610637	2.007701211585534	2.395691795734837	6.602895816915089e-10	0.7936392375660726	-0.004470675261030488	0.3924612594103342	0.3879905841493037	0.003484074831717415	1.597917701143106	0.6923396319389672	1.430163038210105	8.378127497321586e-09	1.019229738878901	-6.834731923820318e-05	0.737891753590376	0.7378234062711377	0.02133177979088745	1.424924917880303	11.21265986428729	12.45699170199462	4.927105251573138e-11	0.7204355942487445	-0.04887617915608318	1.293208016863419	1.244331837707336	0.0019262882811946	8.968427659336768	7.388878208537699	17.82884639146918	-1.22945507941008e-10	0.975396449759384	-2.374564466936285	12.81453264986777	10.43996818293149	0.01501323667042654	12.74628713163982	5.419489704273564	12.40267097087123	-1.90167296146293e-09	0.9975719105154598	-0.6300585078617422	7.613239774459406	6.983181266597664	0.01793340924172214	9.307327614280734
0.006	266.7812508598319	270.2402175835423	-1.084066170164988e-11	0.8998199791766579	0.008795377458619792	3.450171346251734	3.458966723710353	0.008187720062426461	270.2402175789742	12.07788451772177	27.26210041042637	2.352909533875902e-13	1.039627001404791	-0.003004070613108988	15.18721996331771	15.1842158927046	0.02511815387001956	27.26210041056864	5.581035101566616	30.62763440664166	-1.709083222167784e-09	1.188687100560501	0.002669752977352927	25.04392955209769	25.04659930507505	0.08284034570104427	30.62763388995913	5.483060400410517	33.67875119982107	8.365530490550555e-13	1.203499298160397	-2.649689277777628e-05	28.19571729630334	28.19569079941056	0.09326583367261702	33.67875120007398	2.462617638634575	4.74518294937949	7.971623361413549e-12	1.001986370559262	0.001293792395206024	2.281271518349709	2.282565310744915	0.01857914983846708	4.745182950358299	133.9294131806189	148.5736395839165	3.962885575248265e-11	1.155637536191359	0.0032948739950005	14.64093152930266	14.64422640329766	0.06358690193171812	148.0382675166671	138.7825957320827	188.3639033477582	1.823046269500139e-09	1.249021544754742	0.02087117157345648	49.56043644410207	49.58130761567552	0.1342537156188037	182.293071886275	7.722930365925486	47.44284658704044	3.462855002744902e-12	1.203721193036397	0.003300527300216782	39.71661569381473	39.71991622111495	0.09343159646566851	43.81341869873045	13.37024472154651	15.6162885111017	-6.289659734010078e-09	0.7737330487713595	0.03069040453289488	2.215353385022294	2.246043789555189	0.002966681419379557	15.61628381433214	6.508176846606565	8.763162853249199	-5.675247872344302e-09	0.8733767030253043	0.01516843209860099	2.239817574544033	2.254986006642634	0.00662078020328316	8.763160933306303	1.695536356664081	29.63633029399349	-4.720668300706166e-13	1.327173942937357	0.002613735201466466	27.93818020212794	27.94079393732941	0.2509003795182594	29.63633029394092	5.469549564892781	8.062118486796154	-3.385863655419596e-09	0.9151108436646721	0.005182140439961469	2.58738678146341	2.592568921903372	0.009257094928906615	6.89311963389529	2.981043919670416	522.092276276729	6.280753694909436e-12	1.554026581461673	0.0144805247180372	519.0967518323405	519.1112323570585	1.540679159071089	519.8167829744675	9.488691216438966	129.2016401003548	-2.864708470440291e-12	1.301941887367943	0.06698678871071718	119.6459620952051	119.7129488839158	0.2050332970003699	114.2079171233014	0.4094286464044317	15.1447851276502	-1.885158695813516e-12	1.406379811761661	0.002547648593013466	14.73280883265276	14.73535648124577	0.4728413146729416	15.14478512759147	6.169777164180698	64.80842255058994	-2.189368270011371e-09	1.270450824476731	0.01266572601076203	58.62597966039847	58.63864538640923	0.1593656679354263	59.57828284612069	6.252755313410845	60.16333506106409	-2.801953696840442e-09	1.259949194924515	0.009626467034138959	53.90095328061911	53.91057974765324	0.1465214137432068	55.22315390783552	0.8498617581384872	3.040372495667843	2.410474597702716e-12	1.124534371118582	-0.001692880006428482	2.192203617535784	2.190510737529356	0.04957303113026145	3.040372495774439	23.04895254356195	23.20356841614665	8.501993553622356e-11	0.7732461080589532	0.0002166903619641551	0.1543991822227334	0.1546158725846976	0.002955028792830251	23.20356842058891	278.3840929432448	279.2765063404526	2.296807188884031e-11	0.4404929338616437	0.8017485013540007	0.09066489585374263	0.8924133972077433	0.0001779718325543319	279.2765063521533	996.8927422140401	999.2490731311707	3.48178919029607e-09	0.6034880733221867	1.605117227407215	0.7512136897234399	2.356330917130655	0.0007373023247575881	668.03895277519	9.718548556181341	101.5150332154746	-2.629126083508737e-10	1.269107809641366	0.003899394317805438	91.79258526497543	91.79648465929323	0.1576622644756082	93.30450308671142	11.23906073684051	114.9721024812453	-3.695081796095678e-09	1.266742720338761	0.006446290329592284	103.7265954540752	103.7330417444047	0.1547066552651161	110.7020831227327	527.9490270597637	539.0306750553495	3.639284429368672e-10	0.8770166193584612	0.2066992726421372	10.87494872294374	11.08164799558588	0.006817306563210227	490.8477813879661	4.872622018267577	8.272686226611679	1.907510954746172e-11	0.966276276922255	0.008986788573992186	3.39107741977011	3.400064208344102	0.01395471484173614	8.272686231247041	1041.187433656149	1130.185761538467	-1.649579361995279e-10	1.1366658278349	-0.1881086560187578	89.18643653833662	88.99832788231787	0.0546284818251075	1072.544829006424	254.4295141848946	271.9497245208908	1.850887221266362e-09	0.8895926695450712	0.3431491546748237	17.17706118132135	17.52021033599617	0.00754209539947051	242.9242492787986	146.7596980962075	147.1130621556898	7.333219864680274e-10	0.6054794573730184	0.07155093203059038	0.2818131274517821	0.3533640594823724	0.0007496311230612134	47.12321663459188	113.3666274268236	113.7286295373041	2.58306999817437e-08	0.6111669405795298	0.06653774973891437	0.2954643607416182	0.3620021104805326	0.0007859438010218293	39.27003427141064	404.4098680825103	405.5350712539845	5.905488764668121e-09	0.6898765101807457	0.4737992050746452	0.6514039663995115	1.125203171474157	0.00150190937135921	225.3339332803931	10.9286677010228	20.83194056461527	-1.01462567514421e-10	0.9873396015320904	-0.2667974211778856	10.17007028477036	9.90327286359247	0.01652149349308149	16.68284100670574	2.585651005905564	3.014116488947269	4.770588646341167e-10	0.7725517727518488	-0.001697549369731607	0.4301630324114368	0.4284654830417052	0.002938491470618902	2.481883178776554	2.015901622523337	2.405551869919111	4.51756512406809e-10	0.7935772833760071	-0.002614844570011485	0.3922650919657857	0.3896502473957742	0.003482333355227784	1.60433799812106	0.691741576366806	1.429378369767966	4.618368361353209e-09	1.019221547471857	-0.0002065378155678283	0.7378433312167278	0.7376367934011601	0.02133037994408528	1.42414290916184	11.29958045287509	12.56350534536901	8.133329079673679e-12	0.7203227134201108	-0.02809738221076118	1.292022274704675	1.263924892493914	0.001924522067874607	9.043794874607551	9.104395252164935	19.68248510369635	-6.883285608161316e-11	0.970605827369829	-1.753641328701444	12.33173118023286	10.57808985153142	0.01444759663293884	14.00474616245671	6.014311589615742	12.97836579190314	-9.68931643252624e-10	0.9949473631581103	-0.4907331205249724	7.454787322812375	6.964054202287402	0.01756016568905311	9.719369748514556
0.008	262.2011350293614	265.661087780467	-1.033839680530946e-12	0.8998612458016061	0.00863796703323874	3.451314784072374	3.459952751105613	0.008190433593971602	265.6610877800314	12.0821414736167	27.26600563129474	2.802133525214856e-13	1.039617001758781	-0.002139447677826114	15.18600360535586	15.18386415767804	0.02511614213472367	27.26600563146416	5.564939351350827	30.61051029565722	-1.069543717480137e-09	1.188699691488119	-0.0008822720665433253	25.04645321637294	25.0455709443064	0.08284869348131414	30.61050997231747	5.465892922901191	33.6566650931977	1.407318706014848e-12	1.203494612370739	-0.003887847327018165	28.19466001762352	28.1907721702965	0.09326233640470002	33.65666509362315	2.476386412662054	4.758169956653558	3.536278006532889e-10	1.002000452679281	0.0002545890481466454	2.281528954943358	2.281783543991505	0.01858124645564256	4.75817000007433	133.2913300596437	147.9389039218875	-4.115485729982993e-12	1.155664676856591	0.003461549203173314	14.64411231304062	14.64757386224379	0.06360071636580704	147.4058441427055	138.1094503454993	187.7482805862677	2.411719712824834e-10	1.249154250893732	0.02573813010124933	49.61309211066714	49.63883024076839	0.1343963539689062	181.6985966261909	7.723014328242943	47.44785576187529	-5.279346404485352e-12	1.203736552795933	0.003343548876545545	39.7214978847558	39.72484143363234	0.09344308160572654	43.81814113201848	13.24476844823425	15.46291852386807	-5.994087035748885e-09	0.7738071856948331	0.001468902346317197	2.216681173287503	2.21815007563382	0.002968459521601035	15.46291404781583	6.462394823986727	8.708861484825251	-5.268149902426522e-09	0.8734570651118112	0.005202030837180963	2.241264630001344	2.246466660838525	0.006625057621334389	8.708859702604066	1.68931250926291	29.63819272377655	1.271760474708117e-13	1.32721748417509	0.0009654330693162538	27.94791478144433	27.94888021451364	0.2509878014486522	29.63819272379071	5.496619307227633	8.0965419768442	-2.945570690138233e-09	0.915192008429882	0.01084978042641921	2.589072889190149	2.599922669616568	0.009263127447662065	6.922777756807071	2.977925247634843	522.4316315345825	1.755040557327447e-12	1.554109292219411	0.01335491934053572	519.4403513676071	519.4537062869476	1.541698962491517	520.1549020687276	9.464899147252494	129.3914060128126	5.154765503334602e-13	1.302170368457628	0.06161756884416004	119.8648892967159	119.9265068655601	0.2054084652479461	114.3812755316633	0.4091683040743246	15.16362693084077	9.839906667252762e-13	1.406542073623175	0.002511560374761646	14.75194706639169	14.75445862676645	0.473455545652548	15.16362693087143	6.16668620949015	64.83633882176358	-1.727630510872658e-09	1.270518209921212	0.01205409311278178	58.65759851916064	58.66965261227342	0.1594516189178265	59.60452577375094	6.250415100614879	60.1825784572353	-2.384067027128012e-09	1.260000290027881	0.009168396877677351	53.92299495974274	53.93216335662042	0.1465813306424433	55.24123603878468	0.8495059490274883	3.038564129729825	-5.144495940356819e-13	1.124456280261634	-0.001775495556729568	2.190833676259067	2.189058180702337	0.0495420521915287	3.038564129707075	22.9251551522907	23.07980987362442	7.111644606538903e-11	0.773254831404363	0.0002446527416039502	0.1544100685921174	0.1546547213337214	0.002955237145844276	23.07980987734023	272.550118690724	273.2649362575438	5.458522522872045e-12	0.4432460769057415	0.6217883481475176	0.09302921867224032	0.7148175668197579	0.0001826129106782935	273.2649362603245	961.7042925332729	963.7214202627208	2.837398538346747e-09	0.6062467928128994	1.24845869716374	0.7686690322841234	2.017127729447863	0.000754434420225883	647.8967370018428	9.655219246842819	101.440513911056	1.364769408596089e-12	1.269113618210958	-0.01155699220456784	91.79685165641773	91.78529466421317	0.1576695923979452	93.23608945923057	11.22708378380333	114.9948328250164	-3.274433058031434e-09	1.266787837493948	0.003700672394178687	103.7640483688188	103.767749041213	0.1547625157235122	110.7242796309036	525.8907505716181	537.110705423068	1.293354867648588e-10	0.8773557345762664	0.3153313041292306	10.90462354732062	11.21995485144985	0.006835909168164102	489.1383608565264	4.869329725134054	8.270601248943565	1.099109692148659e-11	0.9663465294673237	0.00828355623251437	3.392987967576998	3.401271523809512	0.0139625769889349	8.270601251614465	1043.771514886176	1132.753679836786	-1.306128538658413e-10	1.136504981128972	-0.08951874370090171	89.07168369430995	88.98216495060905	0.05455819340572889	1074.964986856623	253.5031115517484	271.0756345587996	-1.562179968717103e-10	0.8899145384376757	0.350996033783827	17.22152697326741	17.57252300705124	0.007561619417073409	242.1656212622529	142.2528589160785	142.6037665248349	6.125914081556161e-10	0.6058588383014476	0.06820308907660545	0.2827045196798544	0.3509076087564599	0.0007520022523377667	45.9282109433009	110.208261488837	110.5641379860338	2.562984073584129e-08	0.6115081327746912	0.05957328240777363	0.2963032147890521	0.3558764971968258	0.000788175177208412	38.33433746503803	397.4884556465648	398.6306814798508	1.34737476731317e-09	0.6920803282703042	0.4790006447737691	0.6632251885122996	1.142225833286069	0.001529164968788635	223.0686287954675	11.21869173919956	21.11513765737826	-4.086696259175682e-11	0.9865677850561257	-0.2109070960018924	10.10735301418059	9.896445918178694	0.01641960796535762	16.90223083577888	2.587590792532196	3.0164372913543	2.877040619631011e-10	0.7725319730154407	-0.001247696442703187	0.4300941952648078	0.4288464988221046	0.002938021236421656	2.483763914616567	2.021269986809157	2.412026399113856	3.202516151573631e-10	0.7935425984708313	-0.001398898231978581	0.3921553105366781	0.3907564123046995	0.003481358770590518	1.608568280203025	0.6914078471269552	1.428870464925505	2.673853041756935e-09	1.019206839931854	-0.0002937797858110833	0.7377563975843608	0.7374626177985497	0.0213278667718035	1.423636646114243	11.35640618466937	12.63333230196877	-3.733588091470175e-12	0.7202611098822846	-0.01444950245617282	1.291375619755573	1.2769261172994	0.001923558847855717	9.093336259440328	10.46416103964677	21.08378255050233	-3.841125681414148e-11	0.9670003826044743	-1.36076084589272	11.98038235674828	10.61962151085556	0.01403596374823084	14.9470681615117	6.487586420826638	13.43003186521602	-5.071511925691663e-10	0.9928871161613949	-0.3902680805200903	7.332713524909476	6.942445444389386	0.01727261407629185	10.04124595349993
0.01	257.9700884115849	261.4302552520539	-8.205880419609457e-12	0.8999001291948935	0.007774308969678129	3.452392531499388	3.460166840469066	0.008192991233388548	261.4302552485962	12.07408213287427	27.25507753028151	2.569611190494925e-13	1.039606937485841	-0.003784087007020685	15.18477948441427	15.18099539740725	0.02511411756023006	27.25507753043688	5.574795489164801	30.62319346182404	-5.755026594167489e-10	1.188702883167883	0.00130499113533202	25.04709298152391	25.04839797265924	0.08285080969738812	30.6231932878406	5.477017888904673	33.6667251913007	2.077643612707902e-13	1.203478920465114	-0.001412358912520598	28.19111966130854	28.18970730239602	0.09325062560905881	33.66672519136351	2.520792781216107	4.801380518468051	1.692430154354163e-10	1.001995348468672	-0.0008479037742464099	2.28143564102619	2.280587737251944	0.01858048648768823	4.801380539248833	132.6679369000074	147.3174952264299	5.307865258430411e-12	1.155690079187445	0.00246833012634996	14.6470899962961	14.64955832642245	0.06361364871596324	146.7866979128278	137.4311645059464	187.119890285118	2.238949581290228e-10	1.249287039414583	0.02288933050769022	49.66583644866387	49.68872577917156	0.1345392325200647	181.0917575272976	7.722348975224209	47.45196017947903	6.012274011979457e-13	1.203751950122883	0.003218585377477597	39.72639261887735	39.72961120425482	0.09345459625306651	43.82202827791387	13.33896087633177	15.57958773811229	-5.870075155123278e-09	0.7738523545194274	0.02313633115809702	2.217490530622425	2.240626861780522	0.002969543369163859	15.57958335466526	6.494040036362321	8.748283862817086	-5.012441465362949e-09	0.873512242681395	0.01198509206506248	2.242258734389702	2.254243826454765	0.00662799614040364	8.74828216710236	1.692592068347868	29.64848534257165	-4.040656698123257e-13	1.32724477647734	0.001874983080787378	27.95401829114299	27.95589327422378	0.251042614356605	29.64848534252666	5.510515186460756	8.115197641951118	-2.58007470943511e-09	0.9152817462784084	0.0137440874701329	2.590938368020228	2.604682455490361	0.009269801716365001	6.938979225864363	2.974661670491078	522.7419704551556	-9.761524921714226e-12	1.554185028353433	0.01213260699847801	519.755176177666	519.7673087846646	1.542633362527549	520.4641110491306	9.469913847933931	129.6063033645556	-2.769423579351837e-12	1.302386678410874	0.06386613765414019	120.0725233789675	120.1363895166217	0.2057642808534892	114.5765649776721	0.4087773793925389	15.18188877295214	-1.852962228099386e-12	1.406700689620971	0.002432083065025632	14.77067931049457	14.7731113935596	0.4740567466203329	15.1818887728944	6.164994708156638	64.86486932488485	-1.318447878650986e-09	1.270583160840904	0.01178343908546006	58.68809117764275	58.69987461672822	0.1595345084987645	59.63131282083767	6.248173976763961	60.20089508529843	-2.045298735930956e-09	1.260048943869633	0.008729218165932076	53.94399189036854	53.95272110853448	0.1466384075543032	55.25844766505692	0.8496019364911602	3.037266364845693	1.395106252743972e-12	1.124376141098164	-0.001764262883807623	2.18942869123834	2.187664428354533	0.04951028079693156	3.037266364907387	22.80507519492529	22.9597220399627	7.852518635331762e-11	0.7732637477226973	0.0002256484686382657	0.1544211965687691	0.1546468450374074	0.002955450122952952	22.95972204406561	267.9249222600499	268.5186986265988	1.580113817567508e-11	0.4454350799207985	0.4988297752841768	0.09494659126474593	0.5937763665489227	0.0001863766420625786	268.5186986346484	934.4713724868012	936.2576738691391	2.306019597497766e-09	0.6084467374311434	1.003433817747379	0.7828675645905766	1.786301382337955	0.0007683700167424317	632.1817778300109	9.697035200440695	101.4788362504671	2.437772206320687e-13	1.269095053367594	-0.001415434026572443	91.78321648405297	91.7818010500264	0.1576461727268973	93.27106162570662	11.26369501153042	115.0627984178036	-2.942811216932739e-09	1.266814673543992	0.01277132728687191	103.7863320789863	103.7991034062732	0.1547957515416918	110.7899059447794	523.4174117504276	534.7035165506827	6.335793001355228e-11	0.8777737723574525	0.34478921863311	10.94131558162195	11.28610480025506	0.006858910733746869	486.9938769179506	4.868259732053185	8.271114443479043	5.158540261618327e-12	0.9664135707370116	0.008042526502266127	3.394812184923591	3.402854711425858	0.0139700838753105	8.271114444732598	1045.243196251106	1134.19897655784	-1.247860703657011e-10	1.136419999440994	-0.05533450373228697	89.011114810466	88.95578030673371	0.05452109374911447	1076.327663256885	252.8192341619035	270.3360943009376	-3.141267246320467e-10	0.8901823980943415	0.2582412931050784	17.258618845929	17.51686013903408	0.007577905697899078	241.5233350983892	138.3090266340205	138.6517501699023	6.525643081456423e-10	0.6061984454044422	0.05921877834949441	0.283504757532285	0.3427235358817794	0.0007541309083214601	44.87097080377954	107.5990431048546	107.945167039066	2.314619969301379e-08	0.6117972946286474	0.04910799225055748	0.2970159419608054	0.3461239342113629	0.0007900710522339255	37.55550610232024	390.8050137276543	391.951225306091	3.163362904956557e-10	0.6942740317240828	0.4710106107635707	0.6752009676731228	1.146211578436694	0.001556776920632258	220.84340378218	11.44493317140964	21.33584577030503	-3.735643738789207e-11	0.9859564113728564	-0.1670347512556676	10.05794735015106	9.89091259889539	0.01633934742300841	17.07296299920394	2.588748293950261	3.017811709829795	1.814574011882453e-10	0.7725169053923764	-0.0009784015400803299	0.4300418174196138	0.4290634158795335	0.002937663437541336	2.48487259049991	2.024818989284031	2.416323323992906	2.354595615705612e-10	0.7935253097374156	-0.0005962665152498932	0.3921006012241238	0.3915043347088739	0.003480873088668136	1.611390035300645	0.6912404948148271	1.428541463509896	1.619280612374929e-09	1.019188246533737	-0.0003455412845919115	0.7376465099796604	0.7373009686950684	0.02132469002104865	1.423308622065612	11.39388642528545	12.67952594723303	-6.291219281640004e-12	0.7202322951306027	-0.005433737515348842	1.291073259462935	1.285639521947587	0.001923108469354492	9.126246306672572	11.57005298929365	22.19241140392643	-1.539288488339174e-11	0.9641470014883472	-1.08705863830944	11.70941705294222	10.62235841463278	0.01371850650287773	15.68679830785766	6.868607197925212	13.79109418004591	-2.816835167895881e-10	0.9912352879402433	-0.3137953014525908	7.236282283573292	6.922486982120701	0.01704546493009385	10.29762655263155
0.012	254.2765154212529	257.7369761741681	-2.596145520783466e-12	0.8999353379598459	0.007092035946546641	3.453368716968716	3.460460752915262	0.008195307852637196	257.7369761730741	12.07077212015718	27.24939855977651	1.310757058448075e-14	1.039593031705053	-0.004461842107030829	15.18308828172636	15.17862643961933	0.02511132047890492	27.24939855978443	5.569958085442298	30.61867699282116	-2.265849591287505e-10	1.188709789848915	0.0002414409914524413	25.04847746638741	25.04871890737886	0.08285538929838371	30.61867692432099	5.473251380581978	33.65976406102536	1.184885523031198e-13	1.203468570680524	-0.002272139615096057	28.18878482005847	28.18651268044337	0.0932429024178595	33.65976406106117	2.591725302658638	4.87102041810359	2.368603924107759e-10	1.001973924944656	-0.001748907565380416	2.281044023010332	2.279295115444952	0.01857729706909533	4.871020447186884	132.1211699447338	146.772440218862	7.37854222165879e-13	1.155708975675409	0.001964822591232381	14.64930545153699	14.65127027412823	0.06362327064028239	146.2436241077721	136.8301158574703	186.5576809322941	1.88981164050972e-10	1.24939791493916	0.01764530746887222	49.70991976735488	49.72756507482376	0.1346586493322583	180.548744332061	7.722132081808189	47.45650430415543	-7.794875855893224e-13	1.203766998470376	0.003195225574038963	39.7311769967732	39.73437222234724	0.0934658512922257	43.82631931323368	13.31010412727986	15.54504232553806	-5.731547087634015e-09	0.7739165801134019	0.01629633799125519	2.218641860266954	2.234938198258209	0.002971085167545597	15.54503804553612	6.484762442882293	8.738185027676684	-4.797313955806626e-09	0.8735813489685924	0.00991818073617773	2.243504404058214	2.253422584794392	0.00663167827290177	8.738183404739843	1.691507514988532	29.654527889507	3.214095656289828e-14	1.327277827456466	0.001608948588770919	27.9614114259297	27.96302037451847	0.2511090088143111	29.65452788951058	5.510656665376344	8.117391926742084	-2.309711141096349e-09	0.9153817335830753	0.01371676983885439	2.593018491526885	2.60673526136574	0.009277243936021886	6.94113433601479	2.971092239878125	523.0196454416641	6.468825475280937e-12	1.554252983369691	0.01073485729133013	520.0378183444947	520.048553201786	1.543472244478497	520.7407757889189	9.458187945076908	129.8004323538072	2.806088694740083e-14	1.302603059297142	0.06165906491508503	120.2805853438152	120.3422444087303	0.2061208297071743	114.7535100968131	0.4084179663717984	15.19964461264209	2.971511925409231e-13	1.406854487350687	0.002361407993851609	14.78886523827644	14.79122664627029	0.4746404138693011	15.19964461265135	6.161973917930236	64.8906329562692	-1.031729257583436e-09	1.270645729866897	0.01117844825958008	58.71748059007938	58.72865903833895	0.1596143990757804	59.6555360819427	6.245945479284056	60.21819619127937	-1.804646598824178e-09	1.260095202460037	0.008287999233404569	53.96396271276191	53.97225071199531	0.1466926951494679	55.27470765958117	0.8498211378533921	3.036137489191287	-2.426253642440201e-13	1.124297085710483	-0.001727237721183754	2.188043589059078	2.186316351337894	0.04947895901965599	3.036137489180557	22.69041376242814	22.84507908442718	7.588579764572501e-11	0.7732724457713057	0.0002332690994256979	0.1544320528996151	0.1546653219990408	0.002955657901062735	22.84507908839219	264.1899339156863	264.6963732759484	1.559308238086032e-12	0.4472073987179646	0.4099155877370657	0.09652377252497545	0.5064393602620412	0.0001894725904614628	264.6963732767427	912.9162556337768	914.5365666991642	1.842825780862256e-09	0.610230319895646	0.8257473468918285	0.7945637184955424	1.620311065387371	0.0007798495751993983	619.6621653910435	9.685545268994145	101.460100794677	1.524613768566496e-13	1.269089041333963	-0.004245782072587178	91.77880130775543	91.77455552568284	0.1576385892527951	93.25376035227127	11.26289330054334	115.0954413712324	-2.694217654530817e-09	1.266854979266409	0.01273855049861107	103.8198095201904	103.832548070689	0.154845682641164	110.8216140651693	520.9281921810689	532.2410186509481	5.824413173982634e-11	0.8782033605627935	0.3336769897624852	10.97914948011681	11.31282646987929	0.006882628113119578	484.7998211775785	4.868347359886892	8.273000399188916	2.787492459077612e-12	0.9664796273188225	0.008042473560289656	3.396610565741735	3.404653039302024	0.01397748444108577	8.273000399866294	1046.434926727889	1135.341785469452	-1.506947899798661e-10	1.136354539612856	-0.05762904126323964	88.964487782826	88.90685874156276	0.05449253375915573	1077.405307772311	252.3585739801333	269.8033234421355	5.442125083909843e-10	0.8903664992186771	0.1605910810835746	17.28415838091854	17.44474946200211	0.007589119584099747	241.0599490133195	135.0265235053477	135.3594484744593	5.782295475764698e-10	0.6064862816004201	0.04874026048872859	0.2841847086228659	0.3329249691115945	0.0007559395980168898	43.9828191276247	105.5472358382223	105.8833544323703	2.314582620011052e-08	0.6120304419202645	0.03852678809346387	0.2975918060545562	0.33611859414802	0.0007916028674876446	36.93991723479666	384.4831587700759	385.6243874288704	8.9038554307308e-11	0.6964106283889931	0.4541598801218918	0.6870687786726	1.141228658794492	0.001584139935715133	218.7048362771499	11.62071375402711	21.50701888048934	-4.395864575124087e-11	0.9854721053728336	-0.1326761813591615	10.0189813078214	9.886305126462236	0.01627604626610641	17.20518319998046	2.589360122009001	3.018525565025051	1.146931716267119e-10	0.7725046629063508	-0.0008338219060664874	0.4299992649221165	0.42916544301605	0.002937372756702844	2.485441662736169	2.027111955087127	2.419115920464561	1.743417094718369e-10	0.7935197392629184	-7.900997682014664e-05	0.3920829753542538	0.3920039653774337	0.003480716615008306	1.613238206007037	0.6911863347534075	1.4283356628365	1.097000108807311e-09	1.019167344723861	-0.0003736710150412856	0.7375229990981339	0.7371493280830926	0.02132111943374546	1.423103342189608	11.41807852400424	12.70945993457239	-4.984365351012876e-12	0.7202255704767672	0.0003787045250599664	1.291002706043085	1.291381410568145	0.001923003377038264	9.147712208710589	12.47091560339131	23.08072186500178	6.797059443064413e-12	0.9618494479898007	-0.8858794905718728	11.49568575218234	10.60980626161047	0.01346810341055588	16.2755843807995	7.175066234713783	14.08053712774495	-1.768060454987452e-10	0.989904220590866	-0.2540275240006949	7.159498417031862	6.905470893031167	0.01686459626673338	10.50251708663066
0.014	251.0785685448234	254.5387064513964	-3.572808715546216e-12	0.8999661565875879	0.005914497787996163	3.454223408785067	3.460137906573064	0.008197336151127223	254.5387064498909	12.06391045981458	27.2390583546814	4.493003191718969e-13	1.039575948317281	-0.00586298533160844	15.18101088019842	15.17514789486681	0.02510788466304431	27.23905835495306	5.572141852046085	30.62208897825521	5.226513666301003e-13	1.18871348020479	0.0007298749088055459	25.04921725130032	25.04994712620913	0.08285783635996813	30.62208897841322	5.476061809422538	33.66034403879958	4.097000516622984e-13	1.203455960361696	-0.001658049485016696	28.18594027886206	28.18428222937704	0.09323349324045459	33.66034403892343	2.678612349493816	4.957080371592183	1.761101889319328e-10	1.001943043238808	-0.002011607194157468	2.280479629292524	2.278468022098367	0.0185727005292417	4.957080393216163	131.6258255524585	146.2780838566205	-8.250067295989538e-13	1.155723088242275	0.001298053661554291	14.65096025050046	14.65225830416201	0.06363045758321671	145.751061788803	136.3462801186517	186.0988013149489	4.23871437948975e-10	1.24947644931018	0.01135305697881313	49.74116813931835	49.75252119629717	0.1347432976998703	180.1054111263712	7.721859556861157	47.46094685843953	-1.301736496372996e-14	1.203781938797746	0.00315970033154889	39.73592760124683	39.73908730157838	0.09347702688089039	43.83051588432168	13.33880632954416	15.5813029212201	-5.64459483320956e-09	0.773974772720706	0.02281104017685191	2.219685551499088	2.24249659167594	0.002972482822387879	15.58129870614928	6.492707541857103	8.748954515826988	-4.634757473642726e-09	0.8736458178214223	0.01157987087019021	2.244667103099697	2.256246973969887	0.006635115148691886	8.748952947883192	1.692238535205827	29.66243792622535	8.322231792590173e-13	1.327308913051525	0.001832680640290622	27.96836671037923	27.97019939101952	0.2511714711327377	29.66243792631802	5.510759595647525	8.119502244848668	-2.08867282844305e-09	0.9154797982790177	0.01368241503920149	2.59506023416194	2.608742649201142	0.009284548837449268	6.943212319061733	2.967413021613627	523.2616551487876	2.399636045424813e-12	1.554312380256919	0.009251168618264961	520.2849909585557	520.2942421271739	1.544205852796855	520.9819056536819	9.449338040053323	129.9915101757836	-5.417333248658451e-13	1.302812154915473	0.06018753811958415	120.4819845976107	120.5421721357303	0.2064659608950221	114.9275911420453	0.4079589041223611	15.21662794516262	-2.58570942435199e-13	1.407002702300237	0.002256830250391517	14.80641221078987	14.80866904104026	0.4752035742039	15.21662794515457	6.160101740969578	64.91663428821531	-8.172545140627818e-10	1.270705737304897	0.01085192971737935	58.74568061752836	58.75653254724574	0.1596910564934685	59.67995614611789	6.24385022041739	60.23466047102832	-1.609304189909011e-09	1.260139134700382	0.007874206872334259	53.98293604373859	53.99081025061093	0.1467442712183298	55.29018060466657	0.8503235999620127	3.035403446871632	1.363825719025158e-12	1.124220965671153	-0.001630896754035728	2.186710743663655	2.185079846909619	0.04944881894245211	3.035403446931943	22.57883596569168	22.73347683772012	8.225381487036998e-11	0.7732806445316361	0.0001985852850322262	0.1544422867434022	0.1546408720284344	0.002955853765461865	22.73347684201785	261.10057232153	261.5406936395335	-2.080846606133946e-11	0.4486792144177839	0.3422706775233835	0.0978506404800478	0.4401213180034313	0.0001920771831133177	261.5406936289329	895.3573439476296	896.852010945131	1.424161899521437e-09	0.6117136651754215	0.6902480610550881	0.8044189364463685	1.494666997501457	0.0007895222891096199	609.4111869706761	9.696021443084788	101.4660766435078	3.439193374532579e-13	1.269079471309736	-0.001718416997954639	91.77177361742093	91.77005520042297	0.1576265185439358	93.25912363937516	11.26893763763265	115.1367660068888	-2.491213679789439e-09	1.266895458779586	0.01438619304360246	103.8534421762126	103.8678283692562	0.1548958452412001	110.8616828078373	518.6652966856666	529.9838089042147	5.642064593303076e-11	0.8786033775340027	0.3040160846570575	11.01449613389106	11.31851221854811	0.006904786284243118	482.7889152312441	4.868854829987153	8.275408103348447	5.640210520851952e-13	0.9665461914695922	0.008129546714286699	3.398423726647007	3.406553273361293	0.01398494582879923	8.275408103485507	1047.901649000175	1136.727356345575	6.928346785173289e-12	1.136271232628405	-0.07947618261088836	88.90518352801165	88.82570734540076	0.05445620871319558	1078.711438469842	252.0756031125254	269.4633491053318	2.217354924671788e-09	0.8904728934848773	0.08881084628343457	17.29893514652289	17.38774599280633	0.007595607758922388	240.7634658331434	132.418273317166	132.7415317253919	5.991129953253349e-10	0.6067180331901314	0.03852509736777615	0.2847333108581702	0.3232584082259463	0.0007573988959335045	43.27148758367674	104.0159859961769	104.3429044957685	2.102595203501423e-08	0.6122092109790118	0.02888441330878649	0.2980340862827952	0.3269184995915817	0.000792779345770259	36.47910731156061	378.6007638671984	379.7311467527737	6.433114041470844e-10	0.6984543867410964	0.4317705621490222	0.6986123234263	1.130382885575322	0.001610755306419912	216.6855101426497	11.7574943048488	21.63982688433199	-4.690034124954501e-11	0.9850864345064866	-0.1057264220280278	9.988059001511219	9.882332579483192	0.01622581232787496	17.30761284115223	2.589606408447955	3.01879450498979	7.413298794278766e-11	0.7724937475309946	-0.000773232175300019	0.4299613287171349	0.4291880965418349	0.002937113610271453	2.485646418613793	2.028579547850202	2.420917966361692	1.325146711111946e-10	0.7935214569646175	0.0002500081588254144	0.3920884103526645	0.3923384185114899	0.003480764864206715	1.614444296953101	0.6912033731435387	1.428211537436774	8.049805960697043e-10	1.019145357191444	-0.0003849305683965302	0.7373930948616318	0.7370081642932353	0.02131736402036201	1.422979435222947	11.43360636116587	12.72877527891457	-3.840814818967253e-12	0.7202326105719754	0.004092348658995328	1.291076569089703	1.295168917748698	0.001923113399184167	9.161697859419107	13.21249388071324	23.80485096405487	3.867449069328011e-11	0.9599619197132379	-0.7306559435417366	11.32301302688336	10.59235708334163	0.01326580368084488	16.75277355133254	7.422611598266096	14.31405528861902	-1.209314037797782e-10	0.9888235241222225	-0.2063123536325119	7.09775604398544	6.891443690352927	0.01671915867692948	10.66738163980793
0.016	248.396597732285	251.8564005958584	-4.176547996337376e-12	0.8999917000719263	0.004870898596426399	3.454931964976878	3.459802863573305	0.008199017650149973	251.8564005940984	12.05713631831236	27.22826326696636	-1.35308431126191e-15	1.039554257786178	-0.007246693836222266	15.17837364249023	15.171126948654	0.02510352293372806	27.22826326696554	5.570421530747398	30.62080641708596	1.303956942422246e-13	1.188717540357934	0.0003536937107131324	25.05003119262785	25.05038488633856	0.08286052871624602	30.62080641712538	5.475719081420181	33.65745481849976	-2.273181642920008e-14	1.203445076486605	-0.001749669535320381	28.1834854066149	28.18173573707957	0.09322537301055281	33.65745481849289	2.771946121391957	5.049724211065237	1.649243241974574e-10	1.001909410102936	-0.002087019399314933	2.279865109072594	2.277778089673279	0.01856769574872653	5.049724231315741	131.1886540128147	145.8413445221876	-3.268496584496461e-13	1.155731762646353	0.0007130305084344009	14.65197747886448	14.65269050937291	0.06363487549884562	145.3159038747497	135.9851486346947	185.7491314873303	3.60038776570093e-10	1.249520973468175	0.005090086070306891	49.75889276656531	49.76398285263561	0.1347913117456818	179.7674359467242	7.721689819983024	47.46548131479335	-1.27078902956157e-13	1.203796768108755	0.003148027649338966	39.74064346716099	39.74379149481032	0.09348812074861756	43.83479664390477	13.33575714145692	15.5785558202934	-5.576846952987102e-09	0.7740395622172219	0.02195054835658488	2.220848130479892	2.242798678836477	0.002974039685272252	15.57855165581295	6.492009826052342	8.749286331884399	-4.516131659609846e-09	0.8737145676041381	0.01136883601032713	2.24590766982173	2.257276505832058	0.006638782197154868	8.749284804071854	1.692517235505272	29.67043149275088	7.993605777301127e-15	1.327342920674395	0.001936488274957012	27.97597776897065	27.97791425724561	0.2512398226672796	29.67043149275177	5.510595285041703	8.121281059788101	-1.929910710407601e-09	0.9155774096386233	0.01359164526167989	2.597094129484717	2.610685774746397	0.009291825662937167	6.945005575946591	2.96348610333241	523.4647916893427	-1.977662478225284e-11	1.554362510087965	0.007614280071961661	520.4936913059383	520.5013055860103	1.544825275427739	521.1843045854746	9.436744572551611	130.1715970990825	-1.770805724277125e-14	1.303014455580253	0.05769260886786405	120.677159917663	120.7348525265309	0.2068004263350808	115.0917993786164	0.4075085368618473	15.23284893992061	3.399502901402229e-13	1.407144232976297	0.002153131429927424	14.82318727162884	14.82534040305876	0.4757419604621426	15.2328489399312	6.157176984641189	64.94015506931318	-6.473493130432217e-10	1.270763245053631	0.01025944266237447	58.77271864200962	58.782978084672	0.1597645551856196	59.70207454834979	6.241803520193536	60.25022236634167	-1.471440275180314e-09	1.260180834478528	0.007467451158394683	54.00095139498974	54.00841884614814	0.1467932431673166	55.3048070642601	0.8510580330821371	3.035046674685757	-4.296563105299356e-14	1.124150304331935	-0.001485563539916502	2.185474205143537	2.18398864160362	0.04942085668472147	3.035046674683857	22.47175539365128	22.62639153455736	8.273609575226715e-11	0.7732879149546987	0.0001847785250284517	0.1544513623810509	0.1546361409060794	0.002956027463082405	22.62639153888029	258.523967442121	258.9123115568021	7.560618797697316e-13	0.4499141579361078	0.2893680331574989	0.09897608152357172	0.3883441146810707	0.0001942863821981644	258.9123115571873	880.8889766725176	882.2859022168047	1.095727286681836e-09	0.6129594282406005	0.5841390326079495	0.8127865116791912	1.396925544287141	0.0007977349092417364	600.930859976697	9.696819960199266	101.4634357281131	-4.02178290670463e-14	1.269074545024737	-0.001540471197839682	91.7681562391117	91.76661576791386	0.1576203053617485	93.25662981345981	11.27456803528114	115.1815868266173	-2.346639355055302e-09	1.266940726170123	0.01595301907633792	103.8910657722598	103.9070187913362	0.1549519602681904	110.9051510067896	516.6688213241628	527.9872945889956	1.079524247771246e-10	0.8789647024388582	0.2719520424899899	11.04652122234295	11.31847326483294	0.006924862226783413	481.0107249132088	4.869496388181389	8.278003989772969	-9.23872089941824e-13	0.9666136645694481	0.008244969238202208	3.400262632353379	3.408507601591581	0.0139925131596433	8.278003989548463	1049.826147160259	1138.542544769349	1.721157660838912e-10	1.136157249861972	-0.1077083137974096	88.82410592288763	88.71639760909022	0.05440654705330812	1080.422010715768	251.868000966838	269.2350408331181	1.657683018629896e-10	0.8905348866152822	0.05948888744002825	17.3075509788401	17.36703986628013	0.007599390794250511	240.5636996256714	130.4118156357214	130.726183494977	5.160860350184038e-10	0.6068977874221688	0.02920833331995725	0.2851595259356644	0.3143678592556217	0.0007585326404474547	42.72052552456355	102.9316434266324	103.2505163010541	2.140473878697868e-08	0.6123400337105427	0.02051472757524257	0.2983581468465313	0.3188728744217739	0.0007936413563037283	36.15253564796822	373.1754478816464	374.2915935811224	2.397196885439712e-10	0.7003881282892217	0.4064360794674784	0.7097096200085387	1.116145699476017	0.001636341785154054	214.797696745209	11.86364610570213	21.74244982025745	-4.540925968576914e-11	0.9847787701621781	-0.0846557063290551	9.963459420884384	9.878803714555328	0.01618584979075588	17.38663013010451	2.589583116179123	3.018734479162791	4.629236924347246e-11	0.7724832420767614	-0.0007734573308068579	0.4299248203144747	0.4291513629836679	0.002936864217316364	2.485580933632097	2.029458615505799	2.422012860078929	9.922470310674836e-11	0.7935278333500482	0.0004456579775564928	0.3921085865955736	0.39255424457313	0.003480943978803208	1.6151906532189	0.6912659050268448	1.428144139147091	7.221802947321443e-10	1.019123091552188	-0.0003833367091814945	0.7372615708294279	0.7368782341202464	0.02131356178015736	1.422912051943426	11.44303288316756	12.74060219301309	-2.433804893731129e-12	0.7202485129299236	0.006325881591310337	1.291243428254218	1.297569309845529	0.001923361942998483	9.170398781882829	13.82320467878506	24.39763185870428	1.229527347990089e-10	0.9584001614844185	-0.6076729464769316	11.18210012639615	10.57442717991921	0.01310071309324918	17.14138532601279	7.622337788903614	14.50244299154332	-8.850653890335458e-11	0.9879456687268751	-0.1678886204666674	7.047993823106374	6.880105202639707	0.01660194100111228	10.80008101977712
0.018	246.1616698848648	249.6205570600629	2.059907799889515e-12	0.9000113180222168	0.003410925375999668	3.455476249822021	3.45888717519802	0.00820030931120069	249.6205570609308	12.04868186697761	27.2148278620938	4.18179380012873e-13	1.039527478801652	-0.008972362537621488	15.17511835765381	15.16614599511619	0.02509813901582805	27.21482786234664	5.570645704025583	30.62161205884724	6.396133622743605e-13	1.188720176816231	0.0004066156655190526	25.05055973915614	25.05096635482166	0.08286227704320213	30.62161205904061	5.477071754283431	33.65671624964252	3.557570904533236e-13	1.203434519860688	-0.001460054683129312	28.18110455004222	28.17964449535909	0.09321749760980411	33.65671624975007	2.865524787639998	5.142961282958028	1.81665890663929e-10	1.001877227590871	-0.001840753061039892	2.27927724837907	2.27743649531803	0.01856290808894063	5.142961305264174	130.8038089305712	145.4563067106138	1.287525641657794e-12	1.155735299191288	0.0001055580437328851	14.65239222199887	14.65249778004261	0.06363667676613254	144.9322564998828	135.7439941443834	185.5064411297866	4.389105190405473e-10	1.249532149209405	-0.0008957246044523803	49.76334271000763	49.76244698540318	0.1348033661480295	179.5326696347038	7.721556108891405	47.47005091763042	-1.127570259384925e-13	1.20381156640709	0.003144780253939957	39.74535002848508	39.74849480873902	0.09349919272770468	43.83910968103257	13.34805004751291	15.59471406556706	-5.528703057866569e-09	0.7741045221864549	0.02464964452019064	2.222014373533957	2.246664018054148	0.002975601454885338	15.5947099370378	6.495391043594439	8.754590706970291	-4.422318934660385e-09	0.8737839194834522	0.01203987071108828	2.247159792664764	2.259199663375852	0.006642483404889573	8.754589210894697	1.693359051195776	29.67981343393853	1.450284337067842e-12	1.327379912098381	0.002195415602929626	27.98425896713983	27.98645438274276	0.2513141924275317	29.67981343410003	5.51122782724796	8.12402391269841	-1.800224396636407e-09	0.915674845298848	0.01367013704982089	2.599125948400629	2.612796085450449	0.009299095059502724	6.94762279688876	2.959486546148744	523.6264605642938	5.871303443427678e-12	1.55440269990433	0.005904142208604279	520.6610698759365	520.6669740181451	1.545322055023375	521.3453873737811	9.42325212668891	130.3419633434193	1.730504628483231e-12	1.303207592157649	0.05492232791849488	120.8637888888119	120.9187112167303	0.2071202461819051	115.2471977350526	0.406979784545067	15.24809122069214	1.67527103300813e-12	1.407278251929795	0.002021920205011006	14.83908951594206	14.84111143614708	0.4762523341588847	15.24809122074434	6.155202199365124	64.9636335169872	-5.102908928744654e-10	1.270818130349623	0.009896027963980999	58.7985352896581	58.80843131762208	0.1598347337535546	59.72413173369924	6.239921717028803	60.26507575244749	-1.355922513157637e-09	1.260220417451352	0.007096241321279818	54.0180577940974	54.02515403541868	0.1468397442703353	55.31876593873523	0.852056526717978	3.035147481854153	7.012446179288645e-13	1.124087464963129	-0.001284179171091227	2.184375134307266	2.183090955136175	0.04939600302954776	3.035147481885164	22.36716239611658	22.52175392564248	8.020700770217104e-11	0.7732939394711085	0.0001326463671380542	0.1544588831587583	0.1545915295258964	0.002956171402411292	22.52175392983327	256.3541113471983	256.70100477068	-4.948585985431464e-11	0.450964388725226	0.2469514475184698	0.09994197596313059	0.3468934234816003	0.0001961823972086448	256.7010047454701	868.8051140322507	870.1240587583922	7.466369744690837e-10	0.6140199709850832	0.498968720535782	0.8199760056056196	1.318944726141402	0.0008047912643884825	593.8280603017006	9.702982714524293	101.4691477183512	3.435862705458703e-13	1.269071890104462	-4.17825458814886e-05	91.76620678637276	91.76616500382688	0.1576169569961651	93.26184394268358	11.28338856497048	115.2351570514685	-2.227985684832845e-09	1.266991689608059	0.0183285904615597	103.9334398960364	103.951768486498	0.1550151606357583	110.9570831873943	514.9406635986093	526.2571087802801	1.485706002668508e-10	0.8792860334104878	0.2413657553477065	11.0750794263231	11.31644518167081	0.00694276484282211	479.4703642781496	4.870076857972386	8.280550911557357	-1.596216214760915e-12	0.9666820141915775	0.008347614552399966	3.402126439032572	3.410474053584972	0.0140001829611573	8.280550911169469	1052.28899964598	1140.869114680333	1.837460184006545e-10	1.13600698729124	-0.1372198411149934	88.71733487546854	88.58011503435354	0.05434114764449921	1082.613990977419	251.6577147382874	269.035618021104	1.726439824434323e-10	0.890586680652788	0.06315066899467299	17.31475261382185	17.37790328281652	0.007602552884522595	240.3890446138005	128.9333881623959	129.23976531254	4.95175053738528e-10	0.6070306240917381	0.02090226125614432	0.2854748888879399	0.3063771501440842	0.000759371515081237	42.31199427435763	102.226653990782	102.5384748190268	1.952795489201797e-08	0.6124293740064567	0.01324118186841284	0.2985796463763896	0.3118208282448024	0.0007942305515013634	35.9406783058645	368.2072456876753	369.3072506608958	4.890736149398833e-10	0.7022008461097278	0.3797355284771392	0.7202694447434587	1.100004973220598	0.001660689042075054	213.0470947315265	11.94631523184939	21.82191205220981	-4.043887447124916e-11	0.984531557147119	-0.0681402847937619	9.943737105154188	9.875596820360427	0.01615381047324075	17.44770217265132	2.589364229224244	3.018433138659616	2.86855018905019e-11	0.7724723978390163	-0.0008182283590576133	0.4298871377944295	0.4290689094353719	0.00293660680383496	2.485316238636361	2.029930720020602	2.422616221593373	7.600223402015605e-11	0.7935367665934085	0.0005486465596268035	0.3921368550131447	0.3926855015727715	0.003481194931680288	1.6156157280391	0.6913573728858793	1.428115627933699	6.639468072555665e-10	1.019101176850849	-0.0003738876286337164	0.7371321426764534	0.7367582550478198	0.0213098201299159	1.422883417734804	11.44831012900643	12.74732461514579	-1.851328118585016e-12	0.7202693892363673	0.007551976189097749	1.291462509950262	1.29901448613936	0.00192368827449211	9.175484797943717	14.32852011148757	24.88635412491956	2.577244771762022e-10	0.957096616578111	-0.5079915943568618	11.06582560778885	10.55783401343199	0.01296448831515638	17.46029109955487	7.784006103943029	14.65503884795848	-5.93461807474327e-11	0.9872304965116363	-0.1366782714068552	7.007711015422311	6.871032744015456	0.01650705260970401	10.90736648740858
0.02	244.347667773468	247.8055557632763	-4.975353462555177e-12	0.9000242460351556	0.00205301557762461	3.4558349742307	3.457887989808325	0.008201160612409546	247.8055557611798	12.03932747243252	27.19957951414411	3.33066907387547e-16	1.039494686869683	-0.01088103988234905	15.17113308159393	15.16025204171158	0.02509154776492576	27.1995795141443	5.569883115822554	30.6211364922752	1.657007864253046e-14	1.188722437271579	0.0002404614467010305	25.05101291500594	25.05125337645264	0.08286377605892099	30.62113649228021	5.477932815063691	33.65572890739878	-7.632783294297951e-15	1.203425519418431	-0.001278729079824737	28.17907482141491	28.17779609233509	0.09321078367057123	33.65572890739647	2.954159942655885	5.231491589980921	1.090716406082493e-10	1.001850216101957	-0.001452313480903964	2.27878396080594	2.277331647325036	0.01855889065232209	5.231491603373462	130.4698941982424	145.1216203133634	-1.043609643147647e-12	1.155733673168861	-0.0004754160188719524	14.65220153113987	14.651726115121	0.06363584857832726	144.5987744369159	135.6147857360289	185.3636746883282	8.664685635650926e-11	1.249512057135327	-0.006453804704845422	49.75534275700411	49.74888895229926	0.1347816951642255	179.3943053365849	7.721479002338373	47.4746961187571	-1.155187057122475e-13	1.203826380818627	0.003154843710135005	39.7500622727086	39.75321711641873	0.09351027807556347	43.84349264965147	13.35235730292418	15.60109055804447	-5.498406153991997e-09	0.7741730727120424	0.02548751892414092	2.223245736196147	2.248733255120288	0.002977250429155147	15.60108645213926	6.497200051555605	8.758034160503149	-4.359839159834289e-09	0.8738562185941241	0.01236824243591019	2.248465866511633	2.260834108947543	0.006646344088887975	8.758032685564535	1.694396268106042	29.69060377945143	-1.831867990631508e-15	1.327422051667801	0.00251185425095592	27.99369565709443	27.99620751134538	0.2513989391459606	29.69060377945122	5.512680246765199	8.127786195594497	-1.7119065262583e-09	0.9157734581182445	0.01392202107245538	2.601183927756844	2.615105948829299	0.009306458052310255	6.95111521875206	2.95529718460437	523.743934823346	-4.776401496542348e-12	1.554432346546291	0.004063866969960252	520.7845737717716	520.7886376387416	1.545688614586126	521.4624370961243	9.407894804199133	130.5001345639595	4.440892098500626e-16	1.303390317799136	0.05161638626045734	121.0406233734999	121.0922397597603	0.207423281543768	115.391565898305	0.40644535434395	15.26232334828958	6.13176176500474e-13	1.407403711196327	0.001886438836142497	14.85399155510949	14.85587799394563	0.4767306068271363	15.26232334830869	6.152401981685895	64.98488908206512	-4.160863598112741e-10	1.270870468212083	0.009322850134928007	58.8231642502443	58.83248710037923	0.1599016837777096	59.74412363141018	6.23812171394448	60.27917701869548	-1.278446210006834e-09	1.260258022981068	0.006740675847346751	54.03431462890365	54.041055304751	0.1468839359640592	55.33201831478399	0.8533137341107597	3.035743953642329	-1.00752739484733e-14	1.124034981375675	-0.001027391595217995	2.183457611126788	2.182430219531569	0.04937525477202972	3.035743953641883	22.26627751305552	22.4208382371933	8.585820943096678e-11	0.7732982728532135	9.643112508337115e-05	0.1544642930126977	0.1545607241377811	0.002956274941004733	22.42083824167936	254.5241097571314	254.8373481441407	2.735589532676386e-13	0.4518635621418583	0.2124629707400901	0.1007754162691535	0.3132383870092436	0.000197818409660772	254.83734814428	858.6624383215161	859.9183018035168	5.107553269212417e-10	0.6149287382138863	0.4296781641847359	0.8261853178160323	1.255863482000768	0.000810885589332918	587.8562463885202	9.708193477413539	101.4771995564863	6.439293542825908e-15	1.269074011483282	0.001241611678781763	91.76776446739393	91.76900607907271	0.1576196324575482	93.26927315810617	11.29483313360904	115.2987883817554	-2.149296934872424e-09	1.26705075154049	0.02138602673532051	103.9825692214111	104.0039552481464	0.1550884362847939	111.0187590120434	513.4467478485085	524.7625896408741	1.79171677494594e-10	0.8795718464632155	0.2152990444621797	11.10054274790346	11.31584179236564	0.006958727333658012	478.1405080397969	4.870513007219889	8.282944897342334	-2.777500451855985e-12	0.9667510956041035	0.008420653589116148	3.404011236533329	3.412431890122446	0.01400793914257155	8.282944896667386	1055.25966626915	1143.681730242578	-1.657968207169347e-10	1.135822172644436	-0.1641243129192086	88.58618828634761	88.42206397342839	0.05426081772732466	1085.263470317296	251.3844360051961	268.80323565085	-3.125747022325598e-10	0.8906539264464931	0.09469247414136524	17.32410717151256	17.41879964565392	0.007606660279016825	240.1859842121593	127.9115910386688	128.2109447444622	4.008580273273665e-10	0.6071220801144426	0.0136614994405984	0.2856922063528432	0.2993537057934416	0.0007599495858643455	42.02779926340342	101.8459015619099	102.151618161139	1.963491204348689e-08	0.6124827609910527	0.00700451603076194	0.2987120831983531	0.305716599229115	0.0007945828373032382	35.82735585603947	363.6741935914362	364.7572884444142	1.462784837702458e-09	0.7038899708037626	0.3528467754852569	0.7302480774927396	1.083094852977996	0.001683696273858327	211.4310220481685	12.01066625506374	21.88331336601006	-3.487788877154507e-11	0.9843321783364203	-0.05521221558198462	9.927859326528305	9.872647110946319	0.01612801668726811	17.4947955087985	2.588989480935471	3.017938329512337	1.637344773652849e-11	0.7724607024404527	-0.0008976526722363997	0.4298465012491028	0.4289488485768664	0.002936329211078631	2.484890949140898	2.030095159040122	2.42284649953828	5.721658910551319e-11	0.7935469141674844	0.0005823719799446464	0.392168968518214	0.3927513404981586	0.003481480019321648	1.615795091671869	0.6914687221614156	1.42811787656675	6.600012134039268e-10	1.019079998116224	-0.0003579282940282249	0.7370070826993623	0.7366491544053341	0.02130620475966819	1.422885440115772	11.45051103720535	12.7502527347799	-1.162044419023012e-12	0.7202928124237634	0.008033334698862154	1.291708362875688	1.29974169757455	0.001924054482869239	9.177870026034281	14.7469436699652	25.2899866315795	8.952117658278524e-10	0.9560054050644232	-0.4263760418916752	10.96941900350598	10.5430429616143	0.01285154036721027	17.72256522523825	7.914938663651101	14.77879856712	-3.348630053801038e-11	0.9866487085271267	-0.1112508870609667	6.975110790529867	6.8638599034689	0.01643026096886673	10.99425214411197
0.022	242.8906614882804	246.346959480182	3.177236251872273e-12	0.9000298252286948	0.0003081956515977672	3.455989796250003	3.4562979919016	0.008201528025858424	246.3469594815209	12.02870342771997	27.18198721869509	2.891020756123908e-13	1.039455164614851	-0.01304745268610439	15.16633124366123	15.15328379097512	0.0250836060017628	27.18198721886989	5.569714491992406	30.62123251054192	2.821354261328679e-14	1.188723934396638	0.0002049555581569256	25.05131306299135	25.05151801854951	0.08286476888885294	30.62123251055045	5.479402182202767	33.65584604324728	-1.004890615163845e-13	1.203418102942934	-0.0009585487591006311	28.17740240980362	28.17644386104451	0.09320525166507081	33.6558460432169	3.03355267991076	5.311140853257111	1.88219488606034e-10	1.001831348344858	-0.0008512850794191163	2.278439458425769	2.27758817334635	0.01855608495326811	5.311140876367952	130.1832134558435	144.8335856776371	-9.093836794704657e-13	1.155727044823968	-0.001051999618871143	14.65142422141246	14.65037222179359	0.06363247265123487	144.3117715395815	135.5887307156656	185.3129979481026	-9.672429523988058e-12	1.249463055401076	-0.01157015919964048	49.73583739163668	49.72426723243704	0.1347288572967052	179.344784645964	7.721448852873153	47.479423193344	-9.155176616815197e-14	1.203841268887714	0.003175831487786646	39.75479850898306	39.75797434047085	0.09352141986366982	43.84795170700434	13.36099048640812	15.61283068664903	-5.477170047368807e-09	0.7742436590920128	0.02732582577789686	2.224514374463018	2.251840200240915	0.002978949320898419	15.61282659660177	6.500232667133608	8.763010866041634	-4.31102389550353e-09	0.8739310645928544	0.01295945330925918	2.249818745598767	2.262778198908026	0.006650343126657539	8.763009407617282	1.695795745186865	29.70333361146108	3.919087276926803e-14	1.327470751512165	0.002932454854372716	28.00460541141984	28.00753786627421	0.2514969148008133	29.70333361146544	5.515069750121999	8.13273696355196	-1.641390297985046e-09	0.9158745662149282	0.01437154529184643	2.603295668138114	2.617667213429961	0.009314013390118532	6.955631213852255	2.951073988456249	523.8150711686574	-1.909583602355269e-12	1.554450888620531	0.002164747571655925	520.8618324326294	520.8639971802011	1.545917918291497	521.5333181183637	9.39109167059536	130.6449673026564	8.203715484711438e-13	1.303560956928717	0.04788103274015348	121.2059945993209	121.253875632061	0.2077066727010232	115.5238494901498	0.405847563893446	15.27536340827064	5.179190409876355e-13	1.407519750349676	0.001727849449682546	14.86778799492751	14.86951584437719	0.4771733958984843	15.27536340828677	6.150395016888623	65.00590538855563	-3.338214427106578e-10	1.270920187395113	0.008939896345663194	58.84657047532134	58.85551037166701	0.1599653099842968	59.76387324610754	6.236515523966229	60.29273406977403	-1.214330663801277e-09	1.260293810895386	0.006428292944583571	54.04979025286323	54.05621854580781	0.1469260040567942	55.34475633704885	0.8548377037758212	3.036890741071942	-3.789746294557972e-13	1.123995407503118	-0.000712994250936652	2.182766031547057	2.182053037296121	0.04935961585246915	3.036890741055184	22.16738616773596	22.32187871122724	8.650280491906415e-11	0.7733005671139461	2.538621593310723e-05	0.1544671572753462	0.1544925434912794	0.002956329759809307	22.32187871574698	252.9785819075437	253.2641451147646	-2.087430228669973e-11	0.4526403568756846	0.1840629403050171	0.1015002669158867	0.2855632072209038	0.0001992412646336095	253.2641451041305	850.0992705171279	851.3034562025786	2.460760484268576e-10	0.6157145942251395	0.3725943502234102	0.8315913352272325	1.204185685450643	0.000816191495308121	582.8124419845544	9.715462004697748	101.4916401393881	-1.091071677450373e-13	1.269081317944149	0.003048494172038098	91.77312964051829	91.77617813469033	0.1576288476391628	93.28264440549869	11.3091948569855	115.3746547864555	-2.086721684335657e-09	1.267120058855822	0.02520938327305608	104.040250546197	104.06545992947	0.1551744671121802	111.0922867398394	512.149371787419	523.4663800035524	6.356953852204583e-11	0.8798277359040244	0.1936186158112914	11.12338960032222	11.31700821613351	0.00697304960780488	476.9878249532441	4.87074662999725	8.285107473814374	-3.374168999759064e-12	0.9668206234050755	0.008451578602663377	3.40590926521446	3.414360843817123	0.0140157497719757	8.285107472994431	1058.683788650626	1146.92928046102	4.248346119339885e-11	1.135606298440198	-0.1877549885664775	88.43324679896033	88.24549181039384	0.054167137997667	1088.322263755138	251.002611971258	268.4860998673753	2.324023057331814e-10	0.8907581720941612	0.1448691685370031	17.33861872758028	17.48348789611729	0.007613032005769277	239.9097007916176	127.2815721276681	127.5747519312204	3.603994325196425e-10	0.6071776056521293	0.007355580029183794	0.2858242235230381	0.2931798035522219	0.0007603007553802989	41.85100635993192	101.7410108755137	102.0413733054512	1.820478379155333e-08	0.6125052975215418	0.001594423501610305	0.2987680064358826	0.3003624299374929	0.0007947315947430833	35.79807617473897	359.5501989546342	360.6161742181495	1.462405641028397e-09	0.7054556772161551	0.3263564562542111	0.7396188072611048	1.065975263515316	0.001705301894305149	209.9444575868715	12.06108479500525	21.93100755580256	-2.88638175860445e-11	0.9841699513398877	-0.04503609136828404	9.914958852165594	9.86992276079731	0.01610705959481218	17.53129303290709	2.588490189129456	3.01728651761964	8.649730237619835e-12	0.7724477164967879	-0.001005056571529306	0.4298013850617124	0.4287963284901831	0.002936021017389624	2.484334422401328	2.030028413861183	2.422793623999343	4.425481855974134e-11	0.7935571573293054	0.0005638229692093528	0.3922013871689508	0.3927652101381601	0.003481767815893671	1.615785864501915	0.6915951264891024	1.428145391626297	6.460121951268327e-10	1.019059873132005	-0.0003379995909222102	0.7368882647281164	0.7365502651371942	0.02130276984013496	1.422912646826103	11.45045238305096	12.75038200547791	-9.926434674234486e-13	0.7203167843560087	0.007969599220712225	1.29196002320624	1.299929622426952	0.001924429341623022	9.178247122835232	15.09431601025742	25.62479813496034	1.859243259350052e-09	0.9550883791150729	-0.3585675390357934	10.88904966373872	10.53048212470292	0.01275738134074088	17.93930813961792	8.021539491953259	14.87981997428926	-6.343117003870802e-12	0.9861751099080064	-0.0904042279570668	6.948684710293069	6.858280482336002	0.01636801286876998	11.06511247620041
0.024	241.7671849972516	245.2217390141711	-1.362132628912605e-12	0.9000272901493362	-0.001365430294942113	3.45591944721448	3.454554016919538	0.00820136107814722	245.2217390135972	12.01698602951	27.16216652604477	1.387778780781446e-16	1.039408107027655	-0.01543536811290899	15.16061586464767	15.14518049653476	0.02507415333235821	27.16216652604485	5.569359018647559	30.62102470576786	-3.95516952522712e-15	1.188725056797518	0.0001275995790545671	25.05153808754125	25.05166568712031	0.08286551322537833	30.62102470576666	5.480992554291718	33.6566144439216	2.997602166487923e-15	1.203412903441117	-0.0006080942137280192	28.1762299838436	28.17562188962988	0.09320137351281702	33.65661444392251	3.10067358374488	5.37878731670239	7.681235508760764e-11	1.001822910543079	-0.0001716782593612035	2.278285411216872	2.278113732957511	0.01855483036075106	5.378787326133922	129.9428837860957	144.5913044839474	-2.224331829836501e-12	1.155715377677206	-0.001635410833218851	14.65005610868496	14.64842069785174	0.06362653081278961	144.0703527120934	135.6570486972572	185.3466013943207	-3.459300068620053e-10	1.249387544912862	-0.01624236395636383	49.70579506101983	49.68955269706347	0.1346474759610967	179.376572157306	7.721466874758923	47.48425054061228	-1.735694921123354e-13	1.203856282845995	0.003208301039268341	39.75957536481409	39.76278366585336	0.09353265720750144	43.85250417378197	13.36785161240307	15.6224363158803	-5.466968679840312e-09	0.7743173058665002	0.02874592286806628	2.22583878060917	2.254584703477236	0.002980722893969001	15.62243223345086	6.503260703962491	8.768042930241617	-4.281860789545622e-09	0.8740093876857523	0.01354688371491244	2.251235342564213	2.264782226279126	0.006654530511046092	8.768041481683175	1.697498321222115	29.71833115775198	3.33066907387547e-15	1.327527795513873	0.003443003671328782	28.01738983285854	28.02083283652987	0.2516117260078312	29.71833115775235	5.518431912562873	8.138949208395218	-1.59736863319937e-09	0.9159796190136685	0.01502568826991683	2.605491607562428	2.620517295832345	0.009321869973391909	6.961237380456664	2.946718402459627	523.837659944498	-5.629274824059394e-12	1.554457835882266	0.0001592272134337353	520.8907823148249	520.8909415420384	1.546003841541833	521.555828936518	9.372707153233298	130.7747629801971	-1.554312234475219e-15	1.303717990063572	0.04367636112261346	121.3583794658412	121.4020558269638	0.2079678095672281	115.6425069875341	0.4052355148908114	15.28715380752129	1.631472734686668e-13	1.407625368168076	0.001561760732406422	14.88035653189807	14.88191829263048	0.4775767761101046	15.28715380752637	6.14774957172054	65.02493852457776	-2.789901643041048e-10	1.270967379003812	0.008393541167480135	58.86879541168974	58.87718895285722	0.1600257250400398	59.78177804362058	6.235021381640141	60.30572373752927	-1.172167973795268e-09	1.260327963231646	0.006139613328746274	54.06456274256038	54.07070235588913	0.1469661607876717	55.35696021491194	0.8566288067766378	3.03863454139397	-3.760880495917718e-15	1.123971367740219	-0.0003402930703102353	2.182346027687643	2.182005734617332	0.04935011816519638	3.038634541393804	22.07153926163274	22.22597221722688	9.950185120288779e-11	0.7733003656893274	-3.395021116948043e-05	0.1544669058053047	0.1544329555941352	0.002956324946952124	22.22597222242581	251.6794854116562	251.9421512732331	2.666200593637313e-13	0.4533151706339077	0.160532238911518	0.1021336226653519	0.2626658615768699	0.0002004845185118579	251.9421512733689	842.867205137459	844.0288169853064	4.054667712694027e-11	0.6163979186293352	0.3252921209320868	0.836319726915306	1.161611847847393	0.0008208323241850076	578.5574256291103	9.723525156588375	101.511930113553	4.024558464266192e-15	1.269095207563862	0.005075229949180248	91.78332972701541	91.7884049569646	0.1576463672321707	93.30148088569852	11.32642208238411	115.4646358696882	-2.049582392693594e-09	1.267201911791609	0.02979956485373526	104.1084142224503	104.1382137873041	0.1552761322089432	111.1794923243151	511.0111216345389	522.3316541388705	2.898464801504019e-11	0.8800592588895304	0.1764312475689396	11.14410125676261	11.32053250433155	0.006986033366623724	475.9794379426298	4.870752244631497	8.286994937590091	-3.497244160932667e-12	0.9668901074750617	0.008435537844892425	3.407807155113701	3.416242692958593	0.01402355983027473	8.286994936740241	1062.493470931347	1150.547491871056	1.068859445396697e-10	1.135363743257875	-0.2076963841787843	88.26171732388725	88.05402093970847	0.0540620727526006	1091.729788411437	250.4866387169921	268.054325580471	-1.306088570629527e-10	0.890912000633407	0.2076322565562563	17.36005460692259	17.56768686347885	0.007622444060908665	239.5343197180128	126.9903280332227	127.278132187418	3.111492175023045e-10	0.6072018922394683	0.001922168597335463	0.2858819855979191	0.2878041541952545	0.0007604544041810304	41.76754572941761	101.8742056354234	102.1699148963999	1.852850849137777e-08	0.6125010871058711	-0.003048296764197731	0.298757557740758	0.2957092609765603	0.0007947038009098732	35.84141552050597	355.8045302734413	356.8535841741946	1.439606212016997e-10	0.7069010625009856	0.3006796712554788	0.7483742294977457	1.049053900753224	0.001725488831115038	208.5799658143193	12.10070703518221	21.96812340765101	-2.399506635053505e-11	0.9840373047277614	-0.03700670544335838	9.904423077912162	9.867416372468803	0.01608994400751547	17.55962545915889	2.587883697272678	3.016498430688801	2.857169362213696e-12	0.7724331001532234	-0.001135876676221003	0.4297506100923439	0.4286147334161229	0.002935674167932166	2.483663209253056	2.029772341293062	2.422507035156106	3.36612647477974e-11	0.7935666971330378	0.0005031117167433517	0.3922315821463003	0.3927346938630436	0.003482035871805192	1.615618979227248	0.691735249229915	1.428197413729843	6.868742727372812e-10	1.019040999688854	-0.000314688740276216	0.7367768532402043	0.7364621644999281	0.02129954903530179	1.422964285537343	11.44858242986195	12.74825759836379	-6.856251677511693e-13	0.7203399235837885	0.00747218101927604	1.292202987482572	1.299675168501848	0.001924791247234606	9.176991985338709	15.38677930765415	25.90436512649713	1.124445337882807e-08	0.9543145703073969	-0.3041034099383868	10.82168922878136	10.51758581884298	0.01267846327327253	18.11972311005168	8.108656721199555	14.96273124067424	2.112614597149509e-11	0.9857910070000062	-0.07325124333237353	6.927325762807059	6.854074519474685	0.01631770068137191	11.12326217266637
0.026	240.9319607029833	244.3841550154621	6.556755138831249e-12	0.900015941255243	-0.003410217802827211	3.45560453028158	3.452194312478753	0.008200613737962997	244.384155018225	12.00410844945219	27.13994732026033	5.368483435574944e-13	1.039352762103954	-0.01805782919879532	15.15389670000694	15.13583887080814	0.02506304050119282	27.13994732058492	5.569248710059561	30.62104368018211	-2.422784195488248e-13	1.188725818823839	0.0001041065761180472	25.05169086354643	25.05179497012255	0.08286601857806501	30.62104368010887	5.482956633789768	33.65842835878986	-2.231548279496565e-13	1.203410294564138	-0.0001700064166211208	28.17564173141671	28.17547172500009	0.09319942769060482	33.6584283587224	3.152181671439962	5.431244849299544	2.033611751217634e-10	1.001827217232233	0.000699141605257992	2.278364036254324	2.279063177859582	0.01855547069941313	5.431244874269581	129.7480761104048	144.3939510871681	1.493571932797977e-11	1.155698640056963	-0.00221866842068892	14.64809364518405	14.64587497676336	0.06361800765468817	143.8736952726309	135.8115292737121	185.4571508363557	-1.342920219471466e-10	1.249287833075219	-0.02053030090830884	49.66615186355187	49.64562156264356	0.1345400869439502	179.4825913978615	7.721530391412252	47.48919142301594	-2.270544863236523e-13	1.203871475039156	0.003251519523898148	39.76440951207979	39.76766103160369	0.09354402932692032	43.85716262783951	13.3761671143704	15.63387959448639	-5.46256669411993e-09	0.7743937412101017	0.03049832047592871	2.227214159640057	2.257712480115985	0.002982564727169575	15.6338755153441	6.506905839730299	8.773892761800427	-4.261903309432657e-09	0.8740915270265944	0.01426500580962166	2.252721916260506	2.266986922070128	0.006658924742884881	8.773891319993625	1.699529107021265	29.73601144975419	-1.231792445821611e-12	1.327594872116892	0.004052165651390866	28.03243017708153	28.03648234273292	0.25174679665475	29.73601144961703	5.52280642523924	8.146502032631265	-1.56580981514054e-09	0.916090108475448	0.01589242464588655	2.607803182746137	2.623695607392024	0.009330140275715552	6.968005693541282	2.942368919899253	523.8100464220812	9.161560399206792e-13	1.554452744717854	-0.00188930214983101	520.8695668043317	520.8676775021819	1.545940873906704	521.5283207216034	9.352813451027146	130.8880178784474	-1.053324094613117e-12	1.303859831326968	0.03901763042614136	121.4961867969941	121.5352044274203	0.2082039653969971	115.7461674406594	0.4045711766113574	15.29753745352085	-8.402167850363185e-13	1.407719696092968	0.001375726023064665	14.89159055088643	14.89296627690949	0.4779373257084773	15.29753745349467	6.145774223960797	65.04360752296495	-2.342309124436781e-10	1.271012018745109	0.008007031772146272	58.889826267232	58.89783329900414	0.1600828941715436	59.79932626727719	6.233746849968863	60.31836649110156	-1.139384475656868e-09	1.260360680925172	0.005901173382648522	54.07871846775005	54.0846196411327	0.1470046409395264	55.36883396673939	0.8586886952451731	3.041024367012876	-6.710743072346759e-13	1.123965522606025	9.17534676268221e-05	2.182243918300076	2.182335671767702	0.04934780913157922	3.0410243669832	21.97726998981901	22.13160807056996	8.44696534940681e-11	0.7732972977607592	-0.0001249949265330481	0.1544630756774872	0.1543380807509542	0.002956251642561402	22.13160807498347	250.5944957394665	250.8381216163136	5.850320228262262e-13	0.453905879811623	0.1409350224717196	0.1026908543753422	0.2436258768470618	0.0002015783437200657	250.8381216166116	836.7569515824966	837.8833317971499	-1.962763285234814e-12	0.6169967308217775	0.2858955901945672	0.8404846244587636	1.126380214653331	0.0008249200939942865	574.9731271794457	9.732978929717893	101.53954505507	-4.340694470528206e-13	1.269116670552545	0.00747244611120317	91.7990936792409	91.80656612535211	0.1576734432797379	93.32715228690057	11.34651219845687	115.5706883223305	-2.024659911947779e-09	1.267298619051008	0.03517062872363236	104.18900549515	104.2241761238736	0.1553963328786784	111.282276142489	509.9977015390314	521.3236848204305	5.702710526023225e-11	0.8802716734867996	0.1628459996300385	11.16313728176898	11.32598328139901	0.006997966702726685	475.0843275115292	4.870503977513873	8.288570720311482	-4.336433989671207e-12	0.9669593642054419	0.00836685724107066	3.409699885556539	3.41806674279761	0.01403134865675451	8.288570719257702	1066.622985519588	1154.473230011799	-1.77055259342751e-10	1.135098787055178	-0.2244818476436836	88.07472633985525	87.85024449221156	0.05394753702307562	1095.426538336073	249.8167136324453	267.4851456377308	-5.346137421646802e-11	0.8911251125942722	0.2786368015731007	17.38979520371239	17.66843200528549	0.007635502547215377	239.0401189412208	126.9910152641891	127.2741035684514	2.762477052664636e-10	0.6071992995262132	-0.002787514413435287	0.2858758186757835	0.2830883042623483	0.0007604379999886208	41.76474592893697	102.2115661897041	102.5031870490163	1.781643843568048e-08	0.6124739365104617	-0.007069329139672949	0.2986901884518703	0.2916208593121973	0.0007945245966402022	35.94696684618124	352.4070849741199	353.439591184476	6.44159114937537e-10	0.7082302487751738	0.2759905851271129	0.7565156252290623	1.032506210356175	0.001744260037886151	207.329604126707	12.13218768176296	21.99732046754135	-1.944292643552004e-11	0.9839278661189236	-0.03060628230386505	9.895739068082252	9.865132785778387	0.01607583665054729	17.58185799340681	2.587184394264854	3.015590336067077	-2.356205508480258e-13	0.7724165491103128	-0.001287179635032866	0.429693121437255	0.4284059418022221	0.002935281456541582	2.482890243292767	2.029359602337562	2.422024350337292	2.656200953632393e-11	0.7935748324029899	0.0004074146255695357	0.3922573333741604	0.3926647479997299	0.003482264478330606	1.615317736450338	0.6918878566874452	1.428273466655334	7.04504808657358e-10	1.019023566696729	-0.000288349829211087	0.7366739597970999	0.7363856099678888	0.0212965744794004	1.423039881009061	11.44524378645002	12.74429428275639	-5.79517336896096e-13	0.7203610326674085	0.006625822036816236	1.292424674269546	1.299050496306362	0.001925121459121846	9.17438888471335	15.64563247115347	26.14273341355964	2.691434007606741e-08	0.9536526891895145	-0.2673011688213356	10.76440211122751	10.49710094240617	0.0126113468924023	18.27321424521555	8.180501865731111	15.03158542859086	4.63660360106033e-11	0.985480310773336	-0.05901315583705449	6.910096718696799	6.851083562859745	0.0162771167108119	11.17159556384367
0.028	240.3701779199428	243.819795297459	-5.3179682879545e-13	0.8999950017028832	-0.005406182677637236	3.45502356019381	3.449617377516172	0.008199235017903638	243.8197952972349	11.99012372252212	27.11530305659439	1.318389841742373e-16	1.039288369651691	-0.02090352707912829	15.14608286115139	15.12517933407227	0.02505011718756708	27.11530305659447	5.569180643073621	30.62108877738763	-2.775557561562891e-16	1.188726454551207	8.981528751756052e-05	25.05181831902649	25.051908134314	0.08286644017548275	30.62108877738754	5.485188464164722	33.66127606179037	4.579669976578771e-16	1.203410796531776	0.0003326829521593449	28.17575491467349	28.17608759762565	0.09319980207834214	33.66127606179051	3.186553041501909	5.466815956722495	6.791314732801368e-11	1.001845645428678	0.00156241414257289	2.278700501078013	2.280262915220586	0.018558210938935	5.466815965061324	129.5976789240825	144.2404132722478	7.051248473999294e-12	1.155676831883436	-0.002802712164553552	14.64553706032991	14.64273434816535	0.06360690417332325	143.7206910076114	136.0458941381163	185.6390605662031	-2.322720349390295e-10	1.249165768112727	-0.02449816713607334	49.61766459522286	49.59316642808679	0.1344087403215145	179.6574525188965	7.721637391516032	47.49425971817384	-2.510769370189792e-13	1.203886895732145	0.0033053579076668	39.76931696875015	39.77262232665781	0.09355557390349836	43.86194020222073	13.38434482442562	15.6452047966802	-5.46359277264763e-09	0.7744733740664415	0.03221200266730249	2.228647969587277	2.260859972254579	0.002984484807892631	15.6452007167717	6.510906851202122	8.780253858143427	-4.253343330318238e-09	0.8741781228894877	0.01505680383863736	2.254290203102667	2.269347006941304	0.006663560514385049	8.780252419232475	1.701876217677826	29.75676148288819	1.609823385706477e-15	1.32767374790267	0.004758727437383814	28.05012653777298	28.05488526521037	0.2519057198051289	29.75676148288837	5.52822213180223	8.155462723250515	-1.550785673487542e-09	0.9162075782420318	0.0169775549989763	2.61026303644931	2.627240591448286	0.009338941085631033	6.975998193744218	2.937943554172295	523.7305665034671	1.942224159279249e-12	1.554435243347259	-0.004020074008506217	520.7966430233033	520.7926229492948	1.545724436124664	521.4491355345197	9.331406236422234	130.9831533513186	1.52655665885959e-15	1.303984918937925	0.03390034177524952	121.6178467731211	121.6517471148964	0.2084124500427093	115.8333942232989	0.4038880528572554	15.30644167767259	2.036149027162537e-13	1.407801780314364	0.001180322628761722	14.90137330218657	14.90255362481533	0.4782512976766485	15.30644167767893	6.143314578711853	65.06052333365254	-2.079114103104018e-10	1.271054215916354	0.007495479158432833	58.90971327578225	58.91720875494068	0.1601369539317251	59.81524177493528	6.232611184970906	60.33065776520638	-1.118839715319453e-09	1.260392185318646	0.005693834922035452	54.09235274531344	54.09804658023548	0.1470417036165733	55.38037520805042	0.8610162413890127	3.044106741488757	-4.260480856999038e-15	1.123980570319577	0.0005837017141882014	2.182506798385556	2.183090500099744	0.04935375372657797	3.044106741488569	21.88548229100284	22.03972953143988	1.003795935261564e-10	0.773290901114926	-0.0002078497078329725	0.154455090144874	0.154247240437041	0.002956098808340012	22.03972953668468	249.7001868313665	249.9279794926169	4.85722573273506e-14	0.4544260529987488	0.1246089284864565	0.1031837327639722	0.2277926612504287	0.0002025458457419332	249.9279794926416	831.6160235774042	832.7132778763516	1.518785097687214e-13	0.6175246316604565	0.2530813998846629	0.8441728990627756	1.097254298947439	0.0008285400672150667	571.9736979880951	9.743560205453262	101.5750441561644	0	1.26914690266113	0.01018105913305095	91.82130289157806	91.8314839507111	0.1577115896583282	93.36018886787404	11.36942298769984	115.6947560163699	-2.014930805538384e-09	1.267412519707316	0.04132809631837201	104.2840049323517	104.3253330286701	0.1555380231088185	111.4025265833922	509.084032109954	520.4169061449597	3.49309470237813e-11	0.880468799930691	0.1520418482906193	11.1808321867151	11.33287403500572	0.007009059315179199	474.2796482790372	4.869992293281776	8.289808559896922	-3.554066763111763e-12	0.9670278413474108	0.008243924818767507	3.411572341796379	3.419816266615147	0.01403905405231058	8.289808559033263	1071.017153436835	1158.653567928786	3.542235393894089e-10	1.134814993593862	-0.2384657387613793	87.87488023071219	87.63641449195082	0.05382512727149365	1099.362626866708	248.9832616397213	266.7666244803187	-2.283777333911274e-10	0.8914028083298495	0.3547379649269797	17.42862487567042	17.7833628405974	0.007652551860083639	238.4167298411467	127.246661539594	127.525640219305	2.419431460731758e-10	0.6071734064427003	-0.006835557748144585	0.2858142374591338	0.2789786797109892	0.0007602741921596028	41.83249592254489	102.7272085673097	103.0152292233868	1.796264494091648e-08	0.6124268223798631	-0.01055266190831133	0.2985733179854502	0.2880206560771388	0.0007942137177972348	36.10671039028286	349.3286868528383	350.3451495121691	3.859859876165217e-09	0.7094481087108473	0.25241114142291	0.7640515179078641	1.016462659330774	0.001761635166715054	206.1851677547164	12.15741017917364	22.02049627104819	-1.645004965578067e-11	0.9838371862620483	-0.02546324055395169	9.888549332428505	9.863086091874553	0.01606415677346736	17.59946460286283	2.586401027428553	3.014572557425024	-3.166959750000586e-12	0.7723978045783633	-0.001456493077431808	0.4296280230739029	0.4281715299964711	0.002934836762388323	2.482023633946351	2.028808528536873	2.421366714768688	2.067291303420316e-11	0.7935809986807634	0.0002813331233489268	0.3922768531084662	0.3925581862318151	0.00348243776477197	1.614894802282612	0.6920531362222542	1.42837420976516	7.628698575623538e-10	1.019007732455434	-0.0002594414337565649	0.7365805149766625	0.736321073542906	0.02129387307459073	1.423140094024942	11.44062763325171	12.73872210451282	-4.942435349875041e-13	0.7203791757804818	0.005479228795097845	1.292615242466011	1.298094471261108	0.001925405318546495	9.170592279598393	15.93015109437444	26.37178364245004	5.36878149229314e-08	0.9530315538263388	-0.2692842741956805	10.71091682227128	10.4416325480756	0.0125486846538778	18.42075377434512	8.240243090977883	15.08944817383044	7.333031404321844e-11	0.9852311885475359	-0.04710795732743794	6.896313040179996	6.849205082852558	0.01624464849031431	11.21230101375787
0.03	240.0427535369646	243.4891603071201	1.226863055592275e-11	0.8999637712917201	-0.007750479787272791	3.454157249942752	3.446406770155479	0.008197179147307363	243.4891603122899	11.97503460637433	27.08815010195532	1.184191633640808e-12	1.039214193486213	-0.02397128890445246	15.13708678448545	15.113115495581	0.02503523856998812	27.08815010267132	5.56927716034894	30.62133856540602	-8.314182675661641e-14	1.188727108371533	0.0001120024597744222	25.0519494025973	25.05206140505708	0.08286687377390425	30.62133856538088	5.487747641879843	33.66533741772485	-1.510597202880604e-13	1.203414879963661	0.0009141153677579427	28.17667566047725	28.17758977584501	0.09320284772261804	33.66533741767918	3.201798871394638	5.483716218959559	2.355513215035465e-10	1.0018796333703	0.002596159336831805	2.279321188228089	2.281917347564921	0.01856326594421224	5.483716247882116	129.4903381272976	144.1293494516418	1.255751058693022e-11	1.155649980490988	-0.003378544268748197	14.64238986861289	14.63901132434414	0.06359323563244729	143.6100031930493	136.3546145118411	185.8874614746345	-2.101526175302126e-10	1.249023022726488	-0.02817560900789162	49.56102257180124	49.53284696279335	0.1342553033736156	179.8964576044138	7.721785976264937	47.49946834442294	-4.436312428524047e-13	1.203902593381041	0.00336918287488083	39.77431318528311	39.777682368158	0.09356732728376022	43.86684913281303	13.39323513990822	15.65746160196065	-5.469054615431235e-09	0.7745562796995688	0.03408478450811245	2.230141677544312	2.264226462052424	0.002986485100790403	15.65745751797355	6.515407440792528	8.787310375151058	-4.251689191686614e-09	0.8742696942963816	0.01595315294417091	2.255949781414359	2.27190293435853	0.006668466138555842	8.787308936799704	1.704538711908231	29.78098397529592	-1.746547351189065e-12	1.327766189494292	0.005564559492297448	28.07088070389539	28.07644526338769	0.2520921037470688	29.78098397510144	5.534705142985714	8.165896346612653	-1.545269062014354e-09	0.916333610113282	0.01828644850785365	2.612904755119087	2.631191203626941	0.009348392567982568	6.985275171154743	2.933564715959301	523.5980815850593	8.872902412804251e-13	1.554405010346118	-0.006176942052729497	520.6706938111528	520.6645168691	1.54535061886309	521.3171388157335	9.308513837158264	131.0586300646748	-1.388084092113218e-12	1.304091688766057	0.02832896789677323	121.7217872596197	121.7501162275165	0.2085905693897013	115.9027854769501	0.4031612858042768	15.31372862394008	-8.214540159201533e-13	1.407870765992861	0.000967391970447564	14.90959994616536	14.91056733813581	0.4785153272448361	15.31372862391449	6.141428585978676	65.07701279334091	-1.84615323028936e-10	1.271093989131536	0.007120156735536682	58.92846405062669	58.93558420736223	0.1601879250161267	59.8307445655248	6.231717330612103	60.34282878497869	-1.10480782855582e-09	1.260422714750191	0.005543090662230713	54.10556836370436	54.11111145436659	0.147077628233343	55.3917981422989	0.8636094707355504	3.047927829165738	-9.326289740485549e-13	1.124019230997446	0.00113602180312244	2.183182336627066	2.184318358430188	0.0493690298980103	3.047927829124496	21.79493428833417	21.94905715787828	8.766676273808116e-11	0.7732807896919416	-0.0003195983971091366	0.1544424679412189	0.1541228695441098	0.002955857233386746	21.94905716245883	248.9762852214248	249.1909296622055	-2.167171997413675e-11	0.4548878244307327	0.1110214450190276	0.1036229957617004	0.2146444407807281	0.0002034081027372439	249.1909296511652	827.3128940230878	828.3861372125373	-2.124511677692453e-11	0.6179938616264986	0.2257788290239888	0.8474643604255518	1.073243189449541	0.0008317705755881478	569.4847550426761	9.755372694366946	101.6193885872099	-6.721290191080698e-13	1.269187022172643	0.01323197700638508	91.85078391583653	91.86401589284291	0.1577622260472068	93.40148937955348	11.39509806836107	115.8387892734189	-2.015520556009065e-09	1.267545965189846	0.0482751958041092	104.3954160092538	104.4436912050579	0.1557041910524548	111.5421385297437	508.2494138088571	519.590108590121	8.431372267025949e-11	0.8806537746863086	0.1432330796249223	11.19746170163904	11.34069478126396	0.00701948405410186	473.546439483405	4.869207457463214	8.290684156423266	-4.439296152902727e-12	0.9670950849320608	0.008064633143416414	3.413412065816636	3.421476698960053	0.01404662475062036	8.290684155344492	1075.627334671556	1163.041491938984	-2.788891340088639e-11	1.134515500950847	-0.2503130440471754	87.66447031147534	87.41415726742817	0.0536962469742759	1103.493735993034	247.9822917091922	265.8916272716425	-1.96952176789722e-10	0.8917484668876747	0.4322572316816464	17.47707833076868	17.90933556245033	0.007673826778821335	237.6579232321733	127.7241156414509	127.9994912944671	2.145777028284002e-10	0.6071275308452744	-0.01032951036441262	0.2857051633806384	0.2753756530162258	0.000759984051935481	41.96161318180101	103.3990037294548	103.6837897000824	1.788044196038285e-08	0.6123623478764988	-0.01362748443316429	0.2984134550606984	0.2847859706275341	0.0007937884777635248	36.31370837784777	346.542105351469	347.5430218188111	3.760371347638625e-09	0.7105597959066963	0.2299216400648176	0.7709948272772067	1.000916467342024	0.001777644006003677	205.1386069716556	12.17796587849919	22.03925970572972	-1.354949832887975e-11	0.9837615464494384	-0.02126223839855724	9.882556065629093	9.861293827230535	0.01605442058525467	17.61369498429242	2.585541562325524	3.013453798250289	-4.195518932270659e-12	0.7723766296243866	-0.001642259852710456	0.4295544957774759	0.4279122359247655	0.002934334489256675	2.481070191323023	2.028133927542124	2.420550541090456	1.693142327729991e-11	0.7935846789331464	0.0001281099140893651	0.3922885036342433	0.3924166135483326	0.003482541192314595	1.614359811453905	0.6922305226498606	1.428500262904029	7.858643041869229e-10	1.018993653964434	-0.0002277012969933846	0.7364974415511618	0.7362697402541685	0.0212914714973802	1.423265541139072	11.43488287304085	12.73171869811094	-4.840693818009001e-13	0.7203935020475131	0.00407008552764575	1.292765739542446	1.296835825070091	0.001925629490335496	9.165719964057367	16.27638685002588	26.63066778250555	2.002292023503549e-08	0.9523646014361826	-0.2995004789290754	10.65378141140875	10.35428093247967	0.01248174600937327	18.58787311293679	8.290615036908184	15.13899106809006	9.59440894787722e-11	0.9850335138533136	-0.03701939983281245	6.885395431014689	6.848376031181877	0.01621893145539844	11.24728266417454
0.032	239.9389666033658	243.3818856973574	6.746825320647076e-13	0.899921482567836	-0.01006544058283637	3.452984534574469	3.442919093991633	0.008194396136208846	243.3818856976417	11.95887334345884	27.05844228483309	1.110223024625157e-16	1.039129509839761	-0.02725394449369188	15.12682288586794	15.09956894137424	0.02501826310078417	27.05844228483316	5.569489945256914	30.62177712299188	-2.359223927328458e-16	1.188727993916719	0.0001602322635394803	25.05212694547143	25.05228717773496	0.08286746105047514	30.62177712299181	5.49061190518629	33.67070127033848	0	1.203423055804037	0.001570098589058934	28.17851926656313	28.18008936515219	0.09320894600544435	33.67070127033848	3.19779741844967	5.481576364375655	8.293635223033391e-11	1.001929744666951	0.003542318239244975	2.280236627686739	2.283778945925984	0.01857072147361042	5.481576374559131	129.424175284253	144.0588907382794	3.93529653308633e-12	1.155618162805957	-0.003946009879560255	14.63866146390589	14.63471545402633	0.06357704283050765	143.5397697275476	136.7326731809164	186.1979788823237	-4.171184508905412e-10	1.248861151390919	-0.0315637976684796	49.49686949907583	49.46530570140735	0.1340815198277127	180.1953855517216	7.721973604434104	47.5048292982745	-2.809558141692037e-13	1.203918614393919	0.003442725386163126	39.77941296845423	39.7828556938404	0.09357932429999592	43.871900791825	13.40242596620907	15.67014634886653	-5.476536592274872e-09	0.7746427180070752	0.03602029380755004	2.231700088849917	2.267720382657467	0.002988572040912618	15.67014225929231	6.520356477556486	8.795010720726589	-4.256317315959324e-09	0.8743668337419345	0.01694264267258556	2.257711600497518	2.274654243170104	0.006673673980944489	8.795009280809534	1.707508887117099	29.80907957455011	3.441691376337985e-15	1.327873982681227	0.006469822109400601	28.09510086532361	28.10157068743301	0.2523096142524191	29.80907957455049	5.542275520766342	8.177861710367559	-1.550030964692084e-09	0.916469821541908	0.01982334846404012	2.615762841137176	2.635586189601216	0.009358618164624698	6.995891706659535	2.92916505606728	523.4114910616775	6.070921543255281e-12	1.554361795989038	-0.008391778352338394	520.4907177839625	520.4823260056102	1.544816450014517	521.1312340722427	9.284163330062011	131.1129234608024	-3.885780586188048e-16	1.304178590880654	0.02230805216022679	121.8064520785802	121.8287601307404	0.2087356566677625	115.9529529256889	0.4024141262720571	15.31931878963331	6.7390537594747e-14	1.407925752711388	0.0007442174083163581	14.91616044595294	14.91690466336126	0.4787258828408333	15.31931878963541	6.139185616685402	65.09197546494701	-1.709572483576949e-10	1.271131467160902	0.006651609841769408	58.94613823841985	58.95278984826162	0.160235969564963	59.84482400057955	6.230985248987544	60.35489144067335	-1.09772810286124e-09	1.26045252581976	0.005430059951053495	54.11847613173475	54.1239061916858	0.1471127160064708	55.4031157857937	0.8664642622117995	3.052531830726022	-5.10702591327572e-15	1.124084239381973	0.001748835241755581	2.184318733272467	2.186067568514223	0.0493947276141477	3.052531830725796	21.70640933117993	21.86040794237554	1.049071940428803e-10	0.7732665019940431	-0.0004260229913464201	0.1544246341869537	0.1539986111956072	0.002955515915145422	21.8604079478569	248.4075509929397	248.611345431596	8.459899447643693e-14	0.4553008438092024	0.09977717845628367	0.1040172601999642	0.2037944386562479	0.0002041820292269627	248.6113454316391	823.7475859339212	824.8012039241104	7.782663402622347e-14	0.6184141110001909	0.2031952410945952	0.8504227490945518	1.053617990189147	0.0008346741792804517	567.4499325064237	9.768342310879417	101.6733517270422	-3.608224830031759e-16	1.269238189063593	0.01661279753385442	91.88839661862889	91.90500941616274	0.1578268293468979	93.45178062959664	11.423461766588	116.0047349830404	-2.024719836235533e-09	1.267701311560655	0.05601158922210865	104.5252616272303	104.5812732164524	0.1558978538365272	111.7030038229014	507.4801383648581	518.8291937568475	5.346315612442254e-10	0.8808285214907033	0.1358610629381314	11.21319432905126	11.3490553919894	0.00702934655063829	472.8720810730188	4.868143270039878	8.29117742314752	-3.238839751951161e-12	0.9671606258955036	0.007827992798217807	3.415206160309423	3.423034153107641	0.01405400767762167	8.291177422360464	1080.418823389543	1167.60343934866	-5.402522873509952e-11	1.13420251895131	-0.2605054608069768	87.44512141992449	87.18461595911751	0.05356189137716341	1107.788222941279	246.8200632871224	264.8630851394111	-1.327039172993594e-10	0.8921613654299986	0.5078886598295757	17.53513319245908	18.04302185228865	0.007699317478344963	236.7661677531574	128.3974100775336	128.6696301542539	1.869272930887789e-10	0.607064365721698	-0.01333497039582355	0.2855550471161811	0.2722200767203575	0.0007595847383018953	42.14483472900819	104.2109922341161	104.4928543066763	1.784023041795368e-08	0.6122824432498208	-0.01635337535358918	0.29821544791387	0.2818620725602808	0.0007932617729886505	36.56289339794934	344.0228629214052	345.008732258422	1.48874301775237e-10	0.7115702345129704	0.2085097779796771	0.7773595590371392	0.9858693370168162	0.001792318847990389	204.1824669535465	12.19497739318229	22.05475424853148	-1.181329686850141e-11	0.9836983973335749	-0.01777841197644186	9.877555267325629	9.859776855349187	0.0160462966830281	17.62543809873828	2.584611760061908	3.012240810312359	-5.585587548040394e-12	0.7723528125094039	-0.001842758549649974	0.4294718088001013	0.4276290502504513	0.002933769645326725	2.48003515715961	2.027344929378522	2.419585936505078	1.386195325192574e-11	0.7935854185887039	-4.983806679624266e-05	0.3922908451933524	0.3922410071265562	0.003482561979505594	1.613718355889895	0.6924205528482097	1.428652504693413	8.420835903577562e-10	1.018981478943206	-0.0001936556925701083	0.7364256075377738	0.7362319518452036	0.02128939484135629	1.423417101645991	11.42809878478398	12.72338933742099	-3.860106678743591e-13	0.7204032765764818	0.002422122013267603	1.292868430623749	1.295290552637017	0.001925782453063781	9.159839070462349	16.6657920384364	26.93003266148274	1.153299554468301e-08	0.9516300673253043	-0.3269676455545024	10.59120826860084	10.26424062304634	0.01240843663260117	18.78153458925554	8.333655710382939	15.18221678941862	1.223710403841505e-10	0.9848799808667955	-0.02836660179112185	6.876927680826808	6.848561079035686	0.01619898519940564	11.27796902463461
0.034	240.0295402230499	243.4683176946745	1.981548258811472e-11	0.8998674341559789	-0.01270881524715393	3.451486286871739	3.438777471624585	0.008190840593152279	243.4683177030244	11.9416627064137	27.02612523651011	1.456258724719106e-12	1.039033616541528	-0.03074620745815192	15.11520873755457	15.08446253009642	0.02499905445265048	27.02612523739061	5.569857217206294	30.62249137163449	1.021405182655144e-14	1.188729310617642	0.0002432213828091722	25.05239093304538	25.05263415442819	0.08286833426894678	30.62249137163757	5.493795030202918	33.67749951937792	-2.030875467795568e-13	1.203435829589428	0.00230456436365193	28.18139992481134	28.183704489175	0.09321847465088445	33.67749951931652	3.173357399527706	5.459499203560907	3.037158857743805e-10	1.001996888538207	0.004678008237708749	2.281463795795493	2.286141804033202	0.01858071578598671	5.459499240853162	129.3976837180801	144.027534852668	2.144140420767826e-11	1.155581438597048	-0.00450815652576467	14.63435929111363	14.62985113458786	0.06355835810140506	143.5084937897671	137.1752641907044	186.566409258572	-3.908259271767633e-10	1.248681675891786	-0.03469150446988654	49.42583657233757	49.39114506786768	0.1338890995217163	180.5501807171136	7.722198095426456	47.5103538141619	-4.928696339945304e-13	1.203935002882807	0.003525316400447887	39.78463040233499	39.78815571873544	0.09359159808436597	43.87710583291635	13.4121460024708	15.6835441324649	-5.48732307509292e-09	0.7747328679351864	0.03807156391988786	2.233326566074212	2.2713981299941	0.002990750131231294	15.68354003483592	6.525791034163509	8.803410366222359	-4.266024880572594e-09	0.8744701132587451	0.01803304765243412	2.259586284406416	2.27761933205885	0.006679215445683629	8.803408923021225	1.710778569592096	29.84145154876478	-1.972422225549053e-12	1.327998915598002	0.007474664824682961	28.123198314348	28.13067297917268	0.2525619449544445	29.84145154854515	5.550949954432261	8.191414473513685	-1.562005639416109e-09	0.916617857138937	0.02159195499643326	2.61887256408499	2.640464519081424	0.00936974406228204	7.007900319675936	2.924852167488614	523.1701888622396	3.957723038183758e-12	1.554305403451607	-0.0106150851934319	520.2559517799443	520.2453366947509	1.544119664514757	520.8908173610735	9.258384414799661	131.1445366321477	-4.826694599557868e-13	1.304244095307596	0.01584320738466295	121.8703090099633	121.886152217348	0.2088450861624862	115.9825334905753	0.4016305822026764	15.32309072450028	-2.97539770599542e-13	1.407965919647239	0.0005055297348837736	14.92095461256272	14.9214601422976	0.4788797489547751	15.323090724491	6.137441009328164	65.1065042074175	-1.640877711484023e-10	1.2711667078193	0.006301054345667065	58.96276214374367	58.96906319808934	0.1602811590831761	59.85848531584703	6.230513111858563	60.36708562883669	-1.093853646549903e-09	1.260481889886862	0.005379153088378547	54.13119336388975	54.13657251697813	0.1471472858372593	55.41455057940883	0.8695752617862696	3.057961933572886	-1.633831958613996e-12	1.124178330794666	0.002422101033475574	2.185964570753141	2.188386671786616	0.04943194548570495	3.057961933500636	21.61885241230895	21.77269478787808	9.259082389689866e-11	0.7732476456791119	-0.000558725483952805	0.1544011010530796	0.1538423755691268	0.00295506551711104	21.77269479271592	247.9806139587932	248.1755355465023	-4.450284585288955e-11	0.4556738683048734	0.09054712048419658	0.1043744672248598	0.1949215877090564	0.000204883213386756	248.175535523831	820.8322918157361	821.8700664077593	-3.91281451683767e-11	0.6187942150889807	0.1846674813381543	0.8531071106851239	1.037774592023278	0.0008373088304699786	565.8195860489544	9.782464199062199	101.7377826257206	-9.005851620003114e-13	1.269301544046975	0.02032831806777108	91.93499010859065	91.95531842665842	0.1579068579801038	93.51185882917962	11.4544218635508	116.194534298234	-2.04281225268943e-09	1.267880908707995	0.06453401983103721	104.6755784148522	104.7401124346832	0.1561220490618826	111.8870090145403	506.763217717772	518.1213647148853	7.187992423496326e-10	0.8809950011592479	0.1299438675432477	11.22820312957013	11.35814699711338	0.007038755293326639	472.2451366871778	4.866795051614848	8.291269673838354	-3.720725116895807e-12	0.9672239892401857	0.007533082205402652	3.416941540018104	3.424474622223507	0.01406114898581935	8.291269672934195	1085.362939217833	1172.311552389019	-1.25978560916451e-10	1.13387785577278	-0.2695523760461702	87.21816554723152	86.94861317118536	0.05342287635147416	1112.219817688902	245.5032614026328	263.6868535536987	5.018400972556236e-10	0.8926396065391622	0.5809765950015616	17.60261555606433	18.18359215106589	0.007728947600676135	235.7464538528376	129.2435445438573	129.5129811473142	1.69578601161291e-10	0.6069863517180334	-0.0159331426801301	0.2853697461370372	0.2694366034569071	0.0007590918323029591	42.37567299691624	105.1490776337492	105.4282681120252	1.833483827262672e-08	0.6121888398894626	-0.01879317735763049	0.2979836556336617	0.2791904782760313	0.0007926451987754455	36.84974854115532	341.748473764623	342.7197283556289	4.502616057777686e-10	0.7124843199762001	0.1880927343375232	0.7831618566684165	0.9712545910059398	0.001805696913887038	203.3096463158323	12.20939218983262	22.06794840613478	-1.004655039715807e-11	0.9836456287059927	-0.01482222398066481	9.873378440282824	9.858556216302159	0.01603951133947814	17.6354471532604	2.583617461817627	3.010939898654959	-5.585507750760499e-12	0.7723261593942746	-0.002056857791485188	0.4293792946288169	0.4273224368373317	0.00293313767074326	2.478923433970797	2.026449498499302	2.418481299063049	1.216506929913042e-11	0.7935827923463824	-0.000250730685144913	0.3922825312488919	0.392031800563747	0.003482488172463618	1.612974966350273	0.6926227323110965	1.42883174549447	8.596586012488139e-10	1.018971353900926	-0.000156860779033746	0.7363658739624068	0.7362090131833731	0.02128766799799526	1.423595581961099	11.42034904089099	12.71381985321727	-1.614645916969693e-13	0.7204078122815456	0.0005547269131230818	1.292916085413163	1.293470812326286	0.001925853436897157	9.153003355398763	17.0850925597436	27.26500320231672	1.620326922982529e-08	0.9508416138402146	-0.3445391411448622	10.52444978371799	10.17991064257312	0.01233022379716735	18.99848946229034	8.371112115002749	15.22086133100596	1.440199348667903e-10	0.9847643903764696	-0.02081020289058868	6.870559418893802	6.849749216003214	0.01618398440463412	11.3055977220675
0.036	240.3092716709626	243.7435768462595	-9.394707234378075e-13	0.8998008744283938	-0.01533693414336753	3.449642109440324	3.434305175296957	0.00818646411238118	243.7435768458637	11.92343594715817	26.9911602729693	-1.665334536937735e-16	1.038925831854562	-0.03444066511964665	15.10216499093078	15.06772432581113	0.02497748139085712	26.9911602729692	5.570371229941022	30.62351766751581	-7.494005416219807e-16	1.188731285544344	0.0003595429524649877	25.05278689462232	25.05314643757479	0.08286964403121272	30.62351766751558	5.497291050733537	33.68584304393409	2.775557561562891e-17	1.203453720028147	0.003117041968501913	28.18543495123205	28.18855199320056	0.09323182171700317	33.6858430439341	3.128919473383992	5.41759761905824	2.049799149861364e-10	1.002081357215844	0.005669605016602828	2.283008540657645	2.288678145674248	0.01859329650951098	5.417597644227037	129.4093812841687	144.0338129237499	2.686628697290416e-12	1.155539875055804	-0.005060084472034622	14.62949172405331	14.62443163958127	0.06353721781339187	143.5147118233093	137.6785744797144	186.9894398827583	-4.164597555700311e-10	1.248485879427167	-0.03759495494463614	49.34846035798854	49.31086540304391	0.1336794959543912	180.9576468488148	7.72245654008964	47.51605196799484	-3.029798634202052e-13	1.20395180062443	0.003616592194457465	39.78997883571075	39.7935954279052	0.0936041800393024	43.88247382599365	13.42229313269086	15.69753305583123	-5.49868748103699e-09	0.7748269637793567	0.04021443634693667	2.235025486793433	2.27523992314037	0.002993025233959729	15.69752894971594	6.531704186116826	8.812511680124352	-4.27959253798682e-09	0.8745801262350978	0.01922259849038647	2.261584895517138	2.280807494007525	0.006685123232561597	8.812510232333263	1.714337010999387	29.87850260434735	1.332267629550188e-15	1.32814277411826	0.008578651424249172	28.15558694192372	28.16416559334797	0.252852812823863	29.8785026043475	5.560739071696538	8.20660385501256	-1.581202561246053e-09	0.9167793853192465	0.02359485889824417	2.622269924417777	2.645864783316021	0.009381899062583354	7.021348149261287	2.92057152409153	522.8736447436459	7.240430477395421e-12	1.554235706646957	-0.01287228115287961	519.9659455007072	519.9530732195543	1.543258925878186	520.5953604762718	9.231223153009367	131.1520232814264	-6.38378239159465e-16	1.304286695207118	0.008944683677854486	121.9118554447392	121.920800128417	0.2089162829028653	115.9902097885882	0.4008272351084584	15.32496451893339	1.320055176279311e-13	1.407990429776458	0.0002564822485060092	14.92388080157643	14.92413728382493	0.478973663365526	15.3249645189375	6.135444660079533	65.11973351356531	-1.652437908727933e-10	1.271199859948915	0.005883737124135791	58.97840511636164	58.98428885348577	0.1603236820873835	59.87093403468781	6.23022131406906	60.37943732307139	-1.094893120612284e-09	1.260511094118807	0.005371672247972663	54.14384433675436	54.14921600900233	0.147181675552404	55.4261287232534	0.8729349079456504	3.064259081221147	-4.843347944927245e-15	1.124304231889591	0.003155414487830711	2.188168758787666	2.191324173275497	0.04948178952445136	3.064259081220933	21.53293971809743	21.68662266253075	1.120333825710418e-10	0.773223767560929	-0.0006883612483965015	0.1543713056817191	0.1536829444333226	0.002954495266809219	21.68662266838445	247.6851437183085	247.8729226108246	4.884981308350689e-14	0.4560141107028093	0.08307767941571495	0.1047012131004049	0.1877788925161199	0.0002055246034385809	247.8729226108495	818.4980300008581	819.523282210612	-7.771561172376096e-16	0.6191414226045028	0.1696859150161565	0.8555662947377271	1.025252209753884	0.0008397224740760458	564.5548797241117	9.797690549326466	101.8134821397088	2.775557561562891e-16	1.269378229099233	0.0243729884667054	91.99141860191564	92.01579159038235	0.1580037791422312	93.58247605245653	11.48786468988204	116.4101130818702	-2.065622034530534e-09	1.268087091931371	0.07383503135467759	104.8484133606335	104.9222483919882	0.1563798297810675	112.0960261615844	506.084707883506	517.4529846481686	6.881198388875021e-10	0.8811550650770913	0.1256243790261799	11.24265238563651	11.36827676466269	0.00704781326782605	471.6533893772223	4.865160527641957	8.290945176960228	-2.821076705572523e-12	0.9672846937752773	0.007179723130068444	3.418604926188204	3.425784649318272	0.01406799403145001	8.29094517627469	1090.442537597482	1177.14906179681	-1.81098247509226e-10	1.133542565064652	-0.2778742110733237	86.98439841040101	86.70652419932769	0.0532796892898388	1116.772694120257	244.038840282378	262.3697227747437	6.102498228965914e-10	0.8931809315239697	0.651570939682069	17.67931155268355	18.33088249236562	0.007762623240365222	234.6045687950709	130.2444306537865	130.511413435858	1.555928580421195e-10	0.6068954738592983	-0.01817125428312099	0.285154036354641	0.26698278207152	0.000758518038002122	42.64897995222643	106.2022021230254	106.4789438569994	1.810741361019108e-08	0.612082930578276	-0.02097986507002992	0.2977215990440016	0.2767417339739717	0.0007919481206180551	37.1706799511419	339.699547577923	340.6565516040898	2.495512074762729e-09	0.7133063396896508	0.1685879141950699	0.7884161119717598	0.9570040261668297	0.001817811386144895	202.5139002310079	12.22187544765066	22.07952964900947	-9.077766316423208e-12	0.9836018331066017	-0.0122589981396321	9.869913199498434	9.857654201358802	0.01603388198280034	17.64425764925483	2.582563730728478	3.009557052467453	-6.40202127422107e-12	0.7722964950288924	-0.002283029724939237	0.4292763514639143	0.4269933217389751	0.002932434454545603	2.477739692631434	2.025453618147373	2.41724304158256	1.030849017258362e-11	0.7935764092208866	-0.0004729013620793308	0.3922623247972665	0.3917894234351872	0.003482308789689247	1.612132940633412	0.6928377909636108	1.429038904346435	9.124755812051077e-10	1.018963419099306	-0.0001179519027310829	0.7363190652855551	0.736201113382824	0.02128631480170048	1.423801901759765	11.41168662430904	12.703071372929	-3.103125395531592e-13	0.7204064811417475	-0.001517350875031128	1.292902099494988	1.291384748619957	0.001925832604277864	9.145249544570698	17.52455265181662	27.62653208148805	2.119276158035754e-08	0.9500220616874739	-0.3535236268213247	10.45550305649276	10.10197942967144	0.0122494472630739	19.23279864140299	8.404275672994014	15.25621341839424	1.755724281238269e-10	0.9846823858809673	-0.01410734448286503	6.866045089883088	6.851937745400223	0.01617335065185616	11.33108931986662
0.038	240.7545621311035	244.1837258018807	2.033306856219497e-11	0.8997211229281364	-0.01827004820341156	3.44743371898056	3.429163670777148	0.008181223305169466	244.1837258104487	11.90422530855216	26.95351117067432	2.421465805646505e-13	1.038805498762588	-0.03833009719775649	15.08761595931992	15.04928586212216	0.02495341873715591	26.95351117082073	5.571046585930364	30.62492063995392	2.998018500122157e-13	1.188734150552508	0.0005127304304233971	25.05336132359314	25.05387405402356	0.08287154412817729	30.62492064004456	5.501100927176498	33.69585166610322	-3.524958103184872e-14	1.203477246853192	0.004008646226784002	28.19074209269994	28.19475073892672	0.09324937668707962	33.69585166609257	3.068614542772811	5.359979822932978	3.520836400205951e-12	1.00218094443473	0.006534168696723235	2.284831111463443	2.291365280160166	0.01860813990531887	5.35997982336529	129.4576167581073	144.0760845267024	7.295497539416829e-12	1.155493561806388	-0.005602049299926115	14.62406981789508	14.61846776859515	0.06351366998008111	143.5567893790789	138.239366263295	187.4642801251033	-4.538375231177838e-10	1.248274906428003	-0.04030825688054755	49.26522211868878	49.22491386180823	0.1334540128128098	181.4150916478565	7.722746535297074	47.52193316258464	-1.702665786140756e-13	1.203969046762189	0.003715840186329652	39.79547078710123	39.79918662728756	0.09361709961407383	43.88801370247078	13.43293382935432	15.71219893302453	-5.510249163204195e-09	0.7749252259098227	0.04246410734973104	2.236800996320474	2.279265103670205	0.002995402900276722	15.71219481827562	6.53810773621345	8.822339904312191	-4.2944169366399e-09	0.8746974655077112	0.02051362480321491	2.263718543295527	2.284232168098741	0.006691430180561507	8.822338451505992	1.718171801750793	29.92063451989977	-2.736144644188698e-13	1.328307332511757	0.009780998054233393	28.19268172009474	28.20246271814898	0.2531859445401709	29.9206345198693	5.571650006400403	8.223475617417288	-1.602706072023619e-09	0.916956089728422	0.02583409876327087	2.625991512253615	2.651825611016886	0.00939521407683999	7.036279492831376	2.916417068308731	522.5217901296993	-4.196643033083092e-14	1.554152633787267	-0.01511996412942752	519.62049302552	519.6053730613905	1.542233622932075	520.2447950399071	9.202718658328076	131.1339752869765	2.651795449892802e-12	1.304304921520828	0.001621268430092444	121.9296353602183	121.9312566286484	0.2089467517513517	115.9746996020193	0.3999940964618989	15.32483419395233	1.636357715995018e-12	1.407998516125431	-6.234324342810858e-06	14.92484633181477	14.92484009749043	0.4790046515221253	15.32483419400331	6.133888095946323	65.13256910055387	-1.637624480466116e-10	1.271231017167104	0.00557044072460971	58.99311056388293	58.99868100460754	0.160363656574464	59.88300366250686	6.230203146252815	60.3921928112465	-1.097977569974873e-09	1.260540437924359	0.005430916257039245	54.15655874873665	54.16198966499369	0.1472162377169887	55.43807876262055	0.8765343511744608	3.071462931185037	-1.68257074939504e-12	1.124464645560348	0.003948192952074565	2.190980387058502	2.194928580010577	0.04954536981173943	3.071462931110632	21.44777384376143	21.60126682259586	8.822753638781933e-11	0.773194478423215	-0.0008417873194808255	0.1543347661539144	0.1534929788344336	0.002953795940846576	21.60126682720572	247.511974345233	247.6941300873329	-4.751604665287346e-11	0.456328185937566	0.07715212187181211	0.1050036202280498	0.1821557420998619	0.0002061182174297255	247.6941300631266	816.6833085734031	817.6989673017451	-3.587596886234223e-11	0.619462405860923	0.1578129050256805	0.8578458233162799	1.01565872834196	0.0008419597891613674	563.6211425151535	9.81398443760947	101.9012580345179	-4.582167978384177e-13	1.26946937007106	0.0287441142790205	92.05852948262937	92.08727359690839	0.1581190482938052	93.66439066507705	11.52366288588553	116.6533845462287	-2.093523354673721e-09	1.268322168863812	0.08390481726833829	105.0458168430748	105.1297216603432	0.1566742541027421	112.3319153224541	505.4276839071719	516.808027594545	9.13864095508643e-10	0.8813110758122615	0.123590116922479	11.25675357045067	11.38034368737315	0.007056653042820101	471.0824968947473	4.863238742464552	8.290189615015985	-9.849482340840154e-13	0.9673422588701763	0.006767838699736568	3.420183033851695	3.426950872551432	0.01407448814518071	8.290189614776637	1095.65021513164	1182.107981153301	-1.635263036092738e-10	1.133197109401539	-0.2864331168546258	86.7441991385155	86.45776602166087	0.05313256241642726	1121.439296581848	242.4299395379277	260.9167856976738	7.18154008483296e-10	0.8937838028118784	0.7217267654977177	17.7651193942485	18.48684615974622	0.007800299704358335	233.3448245381919	131.3835359319941	131.6483550272207	1.385864062397602e-10	0.6067935642952891	-0.02009323269935665	0.2849123279259574	0.2648190952266007	0.0007578750865452971	42.96003175869268	107.3599432875539	107.6344417636117	1.884463818324633e-08	0.611966029301388	-0.02293412611721952	0.2974326021750603	0.2744984760578408	0.0007911793805335014	37.52229053494264	337.858618117273	338.8016344443833	4.579499446322188e-09	0.7140403482045011	0.1498792262776403	0.7931371008326452	0.9430163271102855	0.001828696332780141	201.7894433809786	12.23302326668648	22.09008536187839	-7.723523209879346e-12	0.983565391066757	-0.00996862476480128	9.867030719956707	9.857062095191907	0.01602919933404186	17.65232280392404	2.581456081475031	3.008098318582275	-5.453651419351502e-12	0.7722636620238671	-0.002520203657196084	0.42916244076444	0.4266422371072439	0.002931656317900664	2.476488679967205	2.024363141890363	2.415877191122634	1.061878363017854e-11	0.7935659029750862	-0.0007150191914296247	0.3922290684237006	0.391514049232271	0.003482013556232805	1.611195386708475	0.6930650540224043	1.429274761013984	9.242738033266029e-10	1.018957814570151	-7.629806142014192e-05	0.7362860050529997	0.7362097069915795	0.02128535906043182	1.42403683675998	11.40216025868869	12.69119964730759	1.311067573950275e-12	0.7203986920677312	-0.003780876212311561	1.292820264831212	1.289039388618901	0.001925710708069543	9.136610986168327	17.97474781812041	28.00670861006219	1.836837324256657e-08	0.9491913251434465	-0.3541144408193822	10.38607523276117	10.03196079194178	0.01216810708644203	19.47930264361252	8.434241362354241	15.28938372434461	2.009223447341224e-10	0.9846303112134515	-0.008037566249437982	6.863179928239803	6.855142361990365	0.01616660160443155	11.3552373955562
0.04	241.3638111145193	244.7874550813388	-1.151301276536287e-13	0.8996274608195594	-0.02119796291308133	3.444841929732539	3.423643966819458	0.008175072641131678	244.7874550812903	11.88406957508784	26.91315338677133	-6.938893903907228e-17	1.038671985875899	-0.04240597794200297	15.07148978962549	15.02908381168348	0.02492674765365959	26.91315338677129	5.57188527407757	30.62675256510368	-6.938893903907228e-17	1.188738152577701	0.0007035465575977226	25.05416374446851	25.05486729102611	0.0828741983770872	30.62675256510365	5.505219556959755	33.70763884414878	-1.804112415015879e-16	1.203506933280699	0.004979154746495791	28.19744013244253	28.20241928718902	0.09327153247244234	33.70763884414873	2.996617328686166	5.290761481989452	-7.568795104551107e-10	1.002293427099509	0.007252721225135061	2.28689143207815	2.294144153303285	0.01862491958503171	5.290761389054754	129.5409485407799	144.1529181507826	1.050270981295398e-12	1.155442582235557	-0.006134336261042946	14.61810394626373	14.61196961000268	0.06348775965507203	143.633300137089	138.8550331143433	187.9887304369202	-5.41496125716634e-10	1.248049740183124	-0.04284153615198953	49.17653885872889	49.1336973225769	0.1332137797152617	181.9203931745757	7.72306498105487	47.52800558710337	-3.081285226969044e-13	1.203986777873177	0.003822640079045794	39.80111796596945	39.8049406060485	0.09363038435467845	43.8937332571099	13.44404833935973	15.72752162056388	-5.525802159594972e-09	0.7750278969820374	0.04481561802158398	2.238657663182574	2.283473281204158	0.002997889248106828	15.72751749420086	6.545002619207501	8.832907274861189	-4.316231157208694e-09	0.8748227316538288	0.02190611416151344	2.265998541492173	2.287904655653687	0.006698169732521201	8.832905814675213	1.722267910738962	29.96824601959057	1.27675647831893e-15	1.328494346674237	0.01108030048047412	28.23489780837113	28.24597810885161	0.2535650684664141	29.96824601959071	5.58368358088125	8.242068621058097	-1.635524476267802e-09	0.9171496658648269	0.02831056012049601	2.630074480056352	2.658385040176848	0.009409822028311485	7.052732851149064	2.912345368334484	522.114660698426	5.880185227624679e-12	1.554056182031526	-0.01737796368195872	519.2196932937734	519.2023153300914	1.541044049328534	519.839156712108	9.172936502746817	131.0890657372317	-2.775557561562891e-17	1.304297341137115	-0.006111085614022912	121.9222403200989	121.9161292344849	0.2089340791176031	115.934793999582	0.3991434923298511	15.32262471348056	-3.735900477863652e-14	1.407989418321351	-0.0002788145578240413	14.92376003570854	14.92348122115071	0.4789697874520876	15.3226247134794	6.132166845200841	65.14433689047155	-1.671386362644967e-10	1.271260348500411	0.005212457087904212	59.0069575881828	59.01217004527071	0.1604012975706444	59.89407589179017	6.230379211139344	60.40538961554785	-1.104318109179658e-09	1.260570233812886	0.005538305719976489	54.16947209868854	54.17501040440851	0.1472513406637077	55.4504377132055	0.8803624161897248	3.07961054363101	-4.954370247389761e-15	1.124662240890774	0.004799452469423731	2.194448674971861	2.199248127441285	0.04962379936240813	3.079610543630791	21.36393766041172	21.51723477029963	1.12234110893894e-10	0.7731593416549214	-0.0009938328486730006	0.1542909427365878	0.1532971098879148	0.002952957209331706	21.51723477616382	247.4538538503479	247.6317388383135	1.965094753586527e-14	0.4566216927789508	0.07259807723006408	0.1052869107356006	0.1778849879656647	0.0002066743062036584	247.6317388383235	815.3384514823539	816.3471373840583	-5.995204332975845e-15	0.6197627916383887	0.1487015183734701	0.8599843833308726	1.008685901704343	0.0008440587462117551	562.9905105135106	9.831291477173973	102.001891376285	3.608224830031759e-16	1.269576077845652	0.03343484490739373	92.13716505420359	92.17059989911098	0.1582541121690293	93.75833648120548	11.5616645302885	116.9262340658639	-2.12877679373058e-09	1.268588412645793	0.09472837125544153	105.26984116432	105.3645695355754	0.1570083830046516	112.596509940858	504.7692458070167	516.1643780236067	8.851613886307064e-10	0.8814662375265451	0.1243367339767484	11.27079548261332	11.39513221659007	0.007065455660872402	470.51265164803	4.861031108249411	8.28899172895674	-2.431249646051015e-12	0.9673962043954021	0.006298047427832873	3.421662573279495	3.427960620707328	0.01408057663808614	8.288991728365932	1100.998930855024	1187.200106751313	-3.941624804326693e-12	1.132840645184774	-0.2958645096351466	86.49704040592428	86.20117589628913	0.05298117273369819	1126.230692978806	240.6752592713027	259.3283441465031	6.114824341318936e-10	0.8944487006334328	0.792848136133038	17.8602367390674	18.65308487520043	0.007842063780366199	231.9673680167253	132.6471586111388	132.9100716971698	1.403288318879703e-10	0.6066821760173512	-0.02173527722243716	0.2846483632534396	0.2629130860310024	0.0007571729328319578	43.30488552640578	108.6135135236515	108.8859438098616	1.850774665468347e-08	0.6118392620120767	-0.0246892341855329	0.2971195203955666	0.2724302862100337	0.0007903465738857272	37.90167599490435	336.2109633355757	337.1401856267786	2.886206607044528e-09	0.7146897191717868	0.1318853983280968	0.7973368928748616	0.9292222912029585	0.001838379582117459	201.1313349331295	12.24315577563141	22.10001750149701	-7.408598040603565e-12	0.9835365220497621	-0.007886119293395695	9.864747845158995	9.856861725865599	0.0160254907558256	17.65996623584061	2.580299852301099	3.006570126193601	-6.486783332704249e-12	0.7722275204205851	-0.002766811924514859	0.4290370858170173	0.4262702738925025	0.002930800004326398	2.475175483685943	2.023183536205896	2.414389682833918	8.295310618966489e-12	0.7935509328605175	-0.0009755403617376409	0.3921816869897596	0.391206146628022	0.003481592927552837	1.610165419247937	0.6933050154990115	1.429539944379923	9.659972544096007e-10	1.018954679681711	-3.258460659848613e-05	0.7362675134875096	0.7362349288809111	0.02128482448608389	1.42430101743922	11.39181472502385	12.67825625849796	-2.495868095531151e-13	0.7203838935952016	-0.006223267612605197	1.292664801086721	1.286441533474116	0.00192547913821747	9.127118544798622	18.42619686756122	28.39758867514811	2.891846278413324e-08	0.9483689442727499	-0.346406891973502	10.3177986995604	9.971391807586896	0.01208811573755816	19.73288314758396	8.461815571323541	15.32118782115888	2.485034122923224e-10	0.9846056875475505	-0.0024532935406733	6.861825543376013	6.85937224983534	0.01616341127564214	11.37862657901869
0.042	242.1166464899339	245.534092848548	1.625621859346893e-11	0.8995192473875622	-0.02440353911987081	3.441849897733922	3.417446358614051	0.00816797214728255	245.5340928553981	11.86300809945471	26.87006733099794	-9.390613286974769e-13	1.038524690621388	-0.04665967598239725	15.05371890752562	15.00705923154323	0.02489735637914928	26.87006733043016	5.572894398210213	30.62907366473248	3.177180740721042e-13	1.188743546885077	0.0009339027908175813	25.05524536373145	25.05617926652227	0.08287777615881962	30.62907366482854	5.509642344690074	33.72131866045305	-1.33587585438022e-13	1.203543301081185	0.0060284815643672	28.20564783419861	28.21167631576298	0.093298681919955	33.72131866041266	2.931123965731913	5.227063092484754	-3.625165514997697e-10	1.002408339800954	0.006940948215154992	2.288998178537687	2.295939126752842	0.01864207736648322	5.227063047972562	129.6574067258091	144.262370936596	-6.683098519033592e-12	1.155387066766901	-0.006645818388519834	14.61161002917538	14.60496421078686	0.06345955598044771	143.7423083202479	139.5231423678787	188.5607378901973	-5.414942383374921e-10	1.247811323605754	-0.04521530523004975	49.08281082754858	49.03759552231853	0.1329598808930069	182.4715710231202	7.723409359073301	47.534276793684	2.186861802755402e-13	1.204005027697731	0.003936248166718948	39.80693118644398	39.8108674346107	0.09364405970087937	43.89963967920726	13.45566167240094	15.7435363026932	-5.537192777210764e-09	0.7751352242858007	0.04727446761862746	2.24060016267363	2.287874630292257	0.003000490538350737	15.74353216782429	6.552393260459438	8.844230407188439	-4.334184618842718e-09	0.8749565269404725	0.02340084134567947	2.26843630538332	2.291837146729	0.006705375631382886	8.844228940928787	1.726609185034256	30.02173294298672	8.862355294070312e-13	1.328705543496048	0.01247493038684563	28.28264882756562	28.29512375795247	0.2539938991472818	30.0217329430854	5.596837089783286	8.262418068948401	-1.664054796735037e-09	0.9173618121634297	0.03102457583717676	2.634556403327936	2.665580979165113	0.009425857353793697	7.07074369784939	2.90843778279547	521.6527186439912	2.476463478728874e-12	1.553946403081778	-0.01960846640370036	518.7638893275995	518.7442808611958	1.539691223157253	519.3789059762984	9.141928098194965	131.016020637154	5.826450433232822e-12	1.304262577435774	-0.01423981061564267	121.8883323495747	121.874092538959	0.2088759721587936	115.8693329514837	0.3982695358602117	15.31824594268027	3.397726544562829e-12	1.407962443329988	-0.0005632253665764116	14.92053963218663	14.91997640682006	0.4788664303901471	15.31824594278613	6.13083997546509	65.15579312735001	-1.730013632350591e-10	1.271287980282927	0.004947907456183484	59.02000524442874	59.02495315188492	0.1604367656082733	59.9048470931071	6.230837840762925	60.41927797517101	-1.110073977184101e-09	1.260600803780593	0.005716005242842269	54.18272412916524	54.18844013440808	0.1472873642611069	55.46343794175628	0.884406685111502	3.0887375264677	-2.294969769778277e-12	1.124899636675893	0.005708025085625926	2.198622816270572	2.204330841356198	0.04971819061096183	3.088737526366212	21.28067220136948	21.43374431715388	9.213924068163237e-11	0.7731179808575105	-0.001167256559347862	0.1542393723437537	0.1530721157844058	0.002951970209313386	21.43374432196812	247.504276531681	247.6790974816598	-4.392125552143966e-11	0.4568998028047578	0.06926499517013396	0.1055559548086709	0.1748209499788048	0.0002072024297543592	247.6790974592848	814.4185902529805	815.4226558639504	-2.747313487816427e-11	0.6200477939512807	0.1420474317099933	0.8620181792598901	1.004065610969883	0.0008460548792522741	562.6378000435234	9.849557945264721	102.1161530014244	-2.333133686249766e-13	1.2696994387833	0.03843860731332959	92.22815644884635	92.26659505615967	0.1584103983144272	93.8650377930735	11.6017076601928	117.2305283914655	-2.163692919276983e-09	1.268888046104707	0.1062889850986738	105.5225317461741	105.6288207312727	0.1573852672026194	112.8916256718396	504.0830201505405	515.4967634397381	1.030297291926274e-09	0.8816244065954119	0.1286157817111113	11.28512750748641	11.41374328919752	0.007074440145279693	469.9212349290086	4.858540216735689	8.287342318765976	1.160183060733289e-12	0.9674460809395575	0.005771019212957861	3.423031082817329	3.428802102030287	0.01408620822887417	8.287342319047907	1106.520391030108	1192.453922624727	3.582953933545241e-10	1.132471248267959	-0.3081255983576694	86.24165719297619	85.93353159461853	0.05282474539173375	1131.173656751319	238.7737634251627	257.6038026499063	-4.345000748084971e-11	0.8951765155395014	0.8651028318566053	17.96493639288695	18.83003922474356	0.00788803525179912	230.4715543656262	134.0227127806035	134.283948732077	1.232071666912304e-10	0.6065627353653164	-0.02312962604728848	0.2843655775207584	0.26123595147347	0.0007564207145506724	43.67991535937124	109.9547033961077	110.2252335634421	1.931587000070234e-08	0.6117036739378461	-0.02625483749874151	0.2967850048331289	0.2705301673343873	0.0007894567527513495	38.30612228945608	334.7435076363657	335.6590047823394	7.885329056378509e-10	0.7152575529502279	0.1144698778540183	0.8010272681196789	0.9154971459736972	0.001846888294759568	200.535066726376	12.25258862749615	22.10967510133036	-6.468756086341898e-12	0.9835148528397205	-0.005948181909898822	9.86303465574411	9.857086473834212	0.01602270764351882	17.6674632102559	2.579100995243973	3.004979178126945	-5.075835585177657e-12	0.7721879497268999	-0.003021695954851361	0.4288998788378236	0.4258781828829722	0.002929862728206202	2.473805447930285	2.021920638734918	2.412786665826887	9.633713965451207e-12	0.7935311842933231	-0.001253163015093862	0.3921191901070628	0.3908660270919689	0.003481038111476488	1.609046367194936	0.693556766891297	1.429834988167382	9.672394551962782e-10	1.018954151478004	1.382342426794798e-05	0.7362643978518169	0.7362782212760848	0.02128473441588838	1.424594974554175	11.38069546635271	12.66429353299043	2.394778819692078e-12	0.7203615716100883	-0.008832268077310596	1.292430334715031	1.283598066637721	0.001925129890595872	9.116804122668231	18.87307895336893	28.79214898193084	2.146503707417535e-08	0.9475721777183145	-0.3330057643791207	10.25207579294103	9.91907002856191	0.01201111616381599	19.9890147687561	8.487666326101017	15.35232289958197	2.88008287357977e-10	0.9846064641066206	0.002788320805195997	6.861868252675754	6.86465657348095	0.01616351187977039	11.4017570768173
0.044	243.0120961859552	246.4229273012411	3.86468634872017e-13	0.899395817312644	-0.02760918071130598	3.438440295997233	3.410831115285927	0.008159880704353287	246.422927301404	11.84108596771991	26.82424474031975	-6.938893903907228e-18	1.038363040422618	-0.05108144316039859	15.03424021576025	14.98315877259985	0.02486514055702178	26.82424474031975	5.574077225324508	30.63194153196402	-1.387778780781446e-16	1.188750598827318	0.001204878824954945	25.05665942781456	25.05786430663951	0.08288245360199978	30.63194153196398	5.514361381376948	33.73700093194505	-3.05311331771918e-16	1.203586869407634	0.007155812552086848	28.21548373801601	28.2226395505681	0.09333121713655591	33.73700093194496	2.8764497913686	5.174673457409315	-4.09880678009511e-10	1.00252228549702	0.00713455635836906	2.291089109682346	2.298223666040715	0.01865910634472015	5.174673407081441	129.8048197890457	144.4022837751655	3.512301560704145e-12	1.15532717035499	-0.007142899234160341	14.60460688535394	14.59746398611978	0.06342914068764367	143.881662703244	140.2419765483189	189.178884388013	-5.401568081708774e-10	1.247560420222123	-0.04745892369706912	48.98436676339116	48.93690783969409	0.1326932068614201	183.0672572534179	7.72377663753989	47.54075323901789	-3.120420588587081e-13	1.204023827233991	0.004056204241408604	39.81292039723659	39.816976601478	0.09365814905658472	43.90573912821328	13.46777708041665	15.76025159494695	-5.555494515807613e-09	0.7752474697574706	0.04984105419199374	2.242633460338305	2.292474514530299	0.003003213420597264	15.76024744641132	6.560280524956839	8.856321733062945	-4.361985831563553e-09	0.8750994562913764	0.02499783105599122	2.271043377050115	2.296041208106106	0.006713081994917233	8.85632025739811	1.731176164406605	30.08148493884163	2.331468351712829e-15	1.328942615528564	0.01396241475374422	28.33634635968128	28.35030877443503	0.2544761328178194	30.08148493884189	5.611101332170248	8.284551878962054	-1.707502875203382e-09	0.9175942266455893	0.03397528375365978	2.639475263038146	2.673450546791805	0.009443455940756263	7.090341356028974	2.904660289818048	521.1365494220564	-7.107647803650252e-13	1.553823414910014	-0.02182655039597166	518.2537156826344	518.2318891322384	1.538177027779357	518.8646262653136	9.109780927998754	130.913678932108	5.828670879282072e-16	1.304199304221081	-0.02274283802083427	121.8266408421301	121.8038980041093	0.2087702534788919	115.7772583411271	0.3973819263256115	15.31163225619902	-2.55351295663786e-14	1.407916923337941	-0.0008564835045655898	14.91510681337798	14.91425032987341	0.4786920670886854	15.31163225619823	6.129420455851265	65.16641985402339	-1.850304909289946e-10	1.271314101480516	0.004657139476151999	59.03234225869598	59.03699939817213	0.1604703018754779	59.9148426701264	6.231499639321449	60.43390426477161	-1.118869746852269e-09	1.260632479990401	0.005945492302770609	54.19645913314739	54.20240462545016	0.1473247007473608	55.47712475828283	0.8886523674193761	3.09887660433384	-5.259681579161679e-15	1.125179390768649	0.006672305107512775	2.203551931806951	2.210224236914463	0.04982965434360734	3.098876604333607	21.19848826628684	21.35132736298641	1.252642434224072e-10	0.7730699845512876	-0.001340453204087036	0.1541795499036477	0.1528390966995606	0.002950825274279238	21.35132736953142	247.6579675669876	247.8308122563147	-2.386979502944087e-15	0.4571669880447244	0.06702969470734475	0.1058149946197413	0.172844689327086	0.0002077109153092878	247.8308122563135	813.8865337621671	814.8881150151077	3.219646771412954e-15	0.6203219051023156	0.1376026182878996	0.8639786346526926	1.001581252940592	0.0008479790299146895	562.5422530915746	9.868716313968882	102.2447847346425	-5.551115123125783e-16	1.26984051246554	0.0437454801166644	92.33232294055696	92.37606842067363	0.1585893139089512	93.9851921068299	11.64360350764483	117.5680947874533	-2.208222660282644e-09	1.269223236623387	0.1185638041287099	105.8059274756798	105.9244912798085	0.1578079476659694	113.2190402943308	503.3354682930049	514.7727397776287	8.002349338731563e-10	0.8817905578408124	0.137069127074872	11.30020235754894	11.43727148462381	0.007083890293219599	469.2792031413048	4.855772299214064	8.285235092193295	-2.216282712907969e-12	0.967491375306434	0.005188452925047874	3.424274340054184	3.429462792979232	0.01409132439051474	8.285235091654725	1112.28949798107	1197.939872633944	4.746835147173556e-10	1.132084281848687	-0.3245607871721037	85.97493544004568	85.65037465287358	0.0526613729665325	1136.334449419818	236.723611925392	255.7419848837027	-8.805871309913726e-11	0.8959684193758195	0.9388227734498088	18.07955018486079	19.0183729583106	0.007938359818035267	228.8562234569159	135.49953826943	135.7593014728255	1.395346060917291e-10	0.6064364647536393	-0.02430371157391896	0.2840669149693981	0.2597632033954791	0.0007556262634695001	44.08203488595596	111.3761226003587	111.6449022041475	1.88827877778408e-08	0.6115602064946537	-0.02765184079905639	0.2964314445878187	0.2687796037887623	0.0007885162722061095	38.73316689441599	333.4457659856596	334.3475203931262	1.410880623442523e-08	0.715746183291991	0.09753806308249033	0.8042163443840834	0.9017544074665738	0.001854241187548911	199.9969973932491	12.26165176603605	22.11932346012667	-6.305015537444447e-12	0.9834987039325991	-0.004086406030752937	9.861758100121376	9.857671694090623	0.01602063385200863	17.67500875435027	2.57786554297126	3.003332863860462	-6.284629067154768e-12	0.772144847936255	-0.003283156697003109	0.4287504775862047	0.4254673208892015	0.002928842151656142	2.47238450902619	2.020580604952785	2.411075080498951	6.754515349816081e-12	0.7935063674918444	-0.001546192597123655	0.3920406681432891	0.3904944755461655	0.003480341032742827	1.607842152170856	0.6938206466686628	1.430160290191736	9.963152386438523e-10	1.018956364888416	6.218967243979292e-05	0.7362774538506336	0.7363396435230734	0.02128511185294518	1.424919108232447	11.36885139012576	12.64936875133809	-2.039843988166368e-13	0.7203312481613785	-0.01159452817064677	1.292111889382974	1.280517361212327	0.001924655552745083	9.105703653453862	19.31263177877867	29.18637841642976	3.263466261116399e-08	0.9468111158534517	-0.3159414031874995	10.18968804083859	9.873746637651093	0.01193802398689142	20.24519912771794	8.512292947977517	15.38329450413885	3.729627370829824e-10	0.9846313146772274	0.007766428363634312	6.863235127797693	6.871001556161327	0.01616673163005677	11.42499331577904
0.04600000000000001	244.033362869401	247.4368957307346	3.842581808299883e-11	0.8992565816531666	-0.03106526229115457	3.434598123624816	3.403532861333662	0.008150762713198699	247.4368957469267	11.81834897419015	26.77568304912096	7.065389939775457e-13	1.038186495579244	-0.05566141747514858	15.01299549240596	14.95733407493081	0.02483000389399669	26.77568304954816	5.575437541249178	30.6354159303571	-2.505495810822822e-13	1.18875958122282	0.001517684835558665	25.05846070427236	25.05997838910792	0.08288841186682229	30.63541593028135	5.519368004616315	33.75479357970681	-8.548023400223315e-13	1.203638151135402	0.008360176941599507	28.22706539814889	28.23542557509049	0.09336952696837379	33.75479357944839	2.828006498106016	5.128428441605917	-2.641751470355835e-10	1.002638773491037	0.007193279693048683	2.293228663806852	2.300421943499901	0.01867653131862044	5.128428409168737	129.9815232704566	144.5710065014973	2.023159417774423e-12	1.155263017982424	-0.007626620543966675	14.59710985158465	14.58948323104068	0.06339658038571803	144.0497191297574	141.0102911740441	189.8421743230159	-5.691598858881264e-10	1.247297670796203	-0.0496032501820271	48.88148639915381	48.83188314897179	0.1324145153858384	183.7064915404901	7.72416417554845	47.54744059808365	-6.161737786669619e-15	1.20404320459886	0.004181785409844071	39.81909463712536	39.8232764225352	0.09367267368512348	43.91203702525648	13.48041007703972	15.77769145741151	-5.570137767696437e-09	0.775364905973901	0.05251863803434105	2.244762742337453	2.297281380371794	0.00300606483987249	15.77768729794111	6.568665411777754	8.869193963937928	-4.38612215297729e-09	0.8752521247362947	0.02669716503020466	2.273831387129968	2.300528552160173	0.006721323202662468	8.869192480107747	1.73594913942964	30.14788706607673	-2.198963233723816e-12	1.329207207680774	0.01554026079462924	28.39639766585246	28.41193792664709	0.2550154269092709	30.14788706583187	5.626463565201425	8.308494132463606	-1.74706482961029e-09	0.9178485976489684	0.03716126005241309	2.644869307209767	2.68203056726218	0.009462754632125156	7.111551949716447	2.901082630740962	520.5671271535658	-2.114752817305998e-12	1.553687389059064	-0.02399953131238269	517.6900440541373	517.6660445228249	1.536504050386377	518.2972881555561	9.076560891138859	130.7809482849998	4.744926673794225e-12	1.304106271911756	-0.03160345862565107	121.7359908524866	121.7043873938609	0.208614909613339	115.657575651753	0.3964776104506133	15.30271059995553	2.529476628154725e-12	1.407852259843828	-0.00115962544529969	14.90739261495022	14.90623298950492	0.478444484175769	15.30271060003434	6.12836018525106	65.17685404027144	-1.933373461326937e-10	1.271338868287667	0.004451877985932598	59.04404197703445	59.04849385502039	0.1605021057521631	59.92464960143486	6.232447894631834	60.44952004220128	-1.128764165470031e-09	1.260665601098085	0.006247770786967111	54.21082437678248	54.21707214756945	0.1473637504427386	55.49173188630934	0.8930835469053536	3.110058946417555	-4.74978389952696e-12	1.125503982348519	0.00769049748127996	2.209284902030922	2.216975399512202	0.04995929591025216	3.110058946207511	21.11673967239249	21.26931810760824	1.074564881520246e-10	0.7730149995947362	-0.001532609841278986	0.1541110450570264	0.1525784352157475	0.002949514167631522	21.2693181132228	247.91013461724	248.0819852027197	-7.306888427649483e-11	0.4574273964932895	0.06578258787685955	0.1060679976028715	0.1718505854797311	0.0002082075507945592	248.081985165496	813.7082694555742	814.7093101914794	-5.570399697063522e-11	0.6205893051438492	0.1351454970803933	0.8658952388247988	1.001040735905192	0.0008498601414160709	562.6848765598331	9.888699326844808	102.388511355119	-1.533995153124579e-12	1.270000322825896	0.04934563422333224	92.45046639405091	92.49981202827423	0.1587922362294965	94.11948104421917	11.68715741682138	117.9407363351249	-2.253673136998202e-09	1.269596077796012	0.1315289125374891	106.122050005766	106.2535789183035	0.1582794396596041	113.5805084011966	502.4911238003415	513.957597329454	7.195229967393857e-10	0.8819700497562224	0.1499633954144951	11.31651013369788	11.46647352911238	0.007094113339985511	468.5554810059224	4.852733401741228	8.282665580049015	-5.658321033941149e-13	0.9675316611020522	0.004551679615894552	3.425380498691893	3.429932178307787	0.01409587637398435	8.282665579911514	1118.423185869246	1203.765883471066	3.716671415077144e-11	1.131672741874747	-0.3494829910088844	85.69218059282963	85.34269760182075	0.05248817994939179	1141.814596152165	234.5167826033348	253.7392002389169	-5.782462009218392e-11	0.8968266879239373	1.017825885295863	18.20459175028617	19.22241763558204	0.007993263005803082	227.118011971385	137.0677106661675	137.3261831878438	1.278795402903654e-10	0.6063044885618171	-0.02528255786086534	0.2837550795372162	0.2584725216763509	0.0007547967721418588	44.50837487907017	112.8703285742476	113.1375184973569	1.951165697067214e-08	0.6114097823969773	-0.02887125282776902	0.2960611759371143	0.2671899231093453	0.0007875313468161119	39.18035568190074	332.3091203853319	333.1969138575207	4.03687239192152e-09	0.7161575079851065	0.08088291089365286	0.8069105612951049	0.8877934721887577	0.001860453108009732	199.5140236698718	12.27048491718007	22.12916421200586	-6.097181787234618e-12	0.9834885127169246	-0.002273284343785876	9.860952579169574	9.858679294825787	0.01601932526624756	17.68276852421726	2.576600190302772	3.001638927166465	-5.171214151333814e-12	0.7720981347688528	-0.003549879724336096	0.4285886165880289	0.4250387368636928	0.002927736461192926	2.470918929435562	2.019170196233208	2.409262350648848	7.354544057092127e-12	0.7934762229847953	-0.001853155525400574	0.3919453099410406	0.39009215441564	0.003479494490302049	1.606557099985935	0.6940955688353048	1.430516190613192	9.84969279749226e-10	1.018961450388884	0.0001131697731533438	0.7363074520047336	0.7364206217778869	0.02128597907230937	1.425273756391829	11.35633424247104	12.63354267696333	1.401980961879268e-12	0.7202924879928568	-0.01449652279832809	1.291704957290616	1.277208434492288	0.001924049410105592	9.09385613937131	19.74080654982978	29.57696825320249	2.641003642514517e-08	0.9460942500584054	-0.2951079269003486	10.13126963027306	9.836161703372714	0.01186958220694563	20.49935062111633	8.536083047354365	15.41452813919392	4.519138084579932e-10	0.9846791631482763	0.01257735219161884	6.865867739647936	6.878445091839555	0.01617293289352458	11.44864243283817
0.048	245.1828718411126	248.5786562833303	-3.752553823233029e-14	0.8991009344899957	-0.03452370088874222	3.430308143106409	3.395784442217666	0.008140582013160091	248.5786562833145	11.79484850756334	26.72439140137536	-1.387778780781446e-16	1.037994550355602	-0.06038867309261879	14.98993156690463	14.92954289381201	0.02479185845125021	26.72439140137527	5.57697744960276	30.63955599508035	1.52655665885959e-16	1.188770773767658	0.001873173337044555	25.06070537214055	25.06257854547759	0.08289583678238106	30.6395559950804	5.524650528611595	33.77479946617405	-2.775557561562891e-16	1.20369765090757	0.009639929000326702	28.24050900856213	28.25014893756245	0.0934139957619705	33.77479946617397	2.786496836568034	5.089306819946421	-2.302443791180053e-10	1.002757423408654	0.007400006364938022	2.295409977013448	2.302809983378386	0.01869429638717278	5.089306791675485	130.186328757633	144.7673595708358	9.239053966325628e-12	1.155194707116256	-0.008100259583374033	14.58913107278618	14.5810308132028	0.06336192782116107	144.2453023515289	141.8274158331334	190.5501428253009	-5.944916225963937e-10	1.247023561008867	-0.0516610897462732	48.77438808191371	48.72272699216744	0.1321243979442331	184.3888255733032	7.724568759821535	47.55434333072555	-2.967626144823043e-13	1.204063185148659	0.004312497780176833	39.82546207312384	39.82977457090401	0.09368765279903685	43.91853765065823	13.49357146367396	15.7958743039791	-5.586512235450369e-09	0.7754878192939911	0.05530936485868525	2.24699347544645	2.302302840305135	0.00300905211698629	15.79587013228115	6.577546927407451	8.882857495944164	-4.414308394512512e-09	0.8754151367513199	0.02849851707595	2.276812051460761	2.305310568536711	0.006730133886004821	8.882856002578546	1.74090435115186	30.22131490700655	-8.881784197001252e-16	1.329500913942179	0.01720487211861928	28.46320568373607	28.48041055585469	0.2556154000256511	30.22131490700646	5.642904364234807	8.334261232468455	-1.793602322219812e-09	0.9181266004175581	0.04057982802556088	2.650777040208088	2.691356868233648	0.009483891187962841	7.134395092542767	2.897678530513676	519.9455587574379	-8.373968185537706e-12	1.553538559688805	-0.02613855604873049	517.074018782973	517.0478802269242	1.534675687381997	517.6779946389435	9.042379654476505	130.6168818608687	-2.220446049250313e-16	1.303982296938722	-0.04079316579213708	121.6152953721844	121.5745022063922	0.2084080777919716	115.5094216579369	0.3955647530572836	15.2914287512246	-1.004751837285767e-14	1.407767895394894	-0.001470139786549956	14.89733413795387	14.89586399816732	0.4781216629445573	15.29142875122429	6.127266732352041	65.18670503465408	-2.052311931510786e-10	1.271362488977142	0.004235867407449681	59.0552024348946	59.05943830230205	0.1605324437325543	59.933910502998	6.233602982906777	60.46617761560827	-1.139452504572702e-09	1.260700512733494	0.006604305807881793	54.22597032689361	54.23257463270149	0.1474049223680515	55.50731020431246	0.8976819945752699	3.12231265050902	-4.968248035197576e-15	1.125875800716768	0.008760339592317231	2.215870316341433	2.22463065593375	0.05010821407917099	3.122312650508801	21.03586390036144	21.18817212040341	1.237696056755055e-10	0.7729526494442934	-0.001725180445466296	0.1540334004874394	0.1523082200419731	0.002948028136841504	21.18817212687033	248.256776584203	248.4285265665566	2.015054789694659e-14	0.4576846759056882	0.06543150367427267	0.1063184786793139	0.1717499823535866	0.0002086992358704075	248.4285265665669	813.8548813480688	814.8571660027835	1.332267629550188e-14	0.6208536557176978	0.1344906345290189	0.8677940201856467	1.002284654714666	0.0008517237601582626	563.0496045636812	9.909425294635597	102.5480213797881	-1.165734175856414e-15	1.270179855736661	0.05522561202194461	92.58337047313053	92.63859608515247	0.159020511291205	94.26855267738257	11.73214658762971	118.3502055451532	-2.299677448469595e-09	1.270008585921337	0.145153346720378	106.4729056108031	106.6180589575235	0.1588027355115378	113.9777360016859	501.5125302409782	513.0145807412021	3.275827387128061e-10	0.8821685164472975	0.1674813511403133	11.33456914908361	11.50205050022392	0.00710543420661677	467.7171445623061	4.849433435345011	8.279634061784563	-2.181532732237201e-12	0.967566500905803	0.003863216463468255	3.426337409976083	3.430200626439551	0.01409981418561374	8.279634061254438	1125.133567954664	1210.132583362145	5.136042702247323e-10	1.131223731637634	-0.3857258842444478	85.38474129172528	84.99901540748083	0.05229986720897319	1147.802844888017	232.1295100581582	251.5787606425305	-3.720705687992876e-11	0.8977591504303858	1.107831282768038	18.34141930160425	19.44925058437229	0.008053341178339316	225.2422415307918	138.7189449915718	138.9762831353099	1.592997261878892e-10	0.6061677519366315	-0.02609419941877339	0.2834323431568375	0.2573381437380641	0.0007539382839746694	44.95652507522095	114.4299749811505	114.6957192853182	1.90618250212049e-08	0.6112532941223077	-0.02993214875095292	0.2956764529185902	0.2657443041676373	0.0007865079723869236	39.64527051739671	331.3278021662729	332.2013080329158	5.720229290240297e-10	0.7164924087577086	0.0643951153539688	0.8091107512888932	0.873505866642862	0.001865525975448207	199.0840987449694	12.27921795966268	22.13934669161781	-5.506935185639605e-12	0.9834841840217816	-0.0004817239356511153	9.860610455890777	9.860128731955125	0.01601876947977154	17.69086096444228	2.575311793379386	2.999905895379072	-5.986496021126442e-12	0.7720477504804638	-0.003820000958234948	0.4284141029579209	0.4245941019996859	0.002926544339195123	2.469415646255775	2.017696746620965	2.407357070561368	5.195417013270642e-12	0.7934405193814865	-0.002172072069518958	0.3918323960099223	0.3896603239404033	0.003478492096878171	1.605196389240112	0.6943810412315218	1.430902477698779	9.916239010476779e-10	1.018969545429403	0.0001662312320112836	0.7363552052352462	0.7365214364672575	0.02128735957479181	1.425658711537601	11.34320255781784	12.61688517142728	-1.753649309099714e-13	0.7202448955004288	-0.01752285606490842	1.291205469674346	1.273682613609437	0.001923305402081148	9.081307627144318	20.15181075385948	29.95971399129466	3.034942063981361e-08	0.9454316163620022	-0.2696645892092849	10.07756782664447	9.807903237435182	0.01180666630438923	20.74887429918399	8.559358309486424	15.44633092549403	6.266267782439883e-10	0.9847493349576188	0.01724221649543576	6.869730399512173	6.886972616007609	0.01618203160342458	11.47292742536026
0.05	246.4475915895947	249.8349467848919	6.041500633102714e-11	0.8989283517188469	-0.03820242550896152	3.42555762080611	3.387355195297148	0.008129308385608979	249.8349468103497	11.77063652683667	26.67038500004627	2.664646281402838e-12	1.037786735731045	-0.06525221547868823	14.96500068868828	14.89974847320959	0.02475062525408407	26.67038500165739	5.578698391200497	30.64442114060056	-4.90510410067202e-13	1.188784461312145	0.002272063340975442	25.06345068605909	25.06572274940006	0.08290491773565546	30.64442114045227	5.530196459552139	33.79711833254508	-1.246336367444201e-12	1.203765861413593	0.01099324185068369	28.25592863114226	28.26692187299295	0.09346500081141614	33.7971183321683	2.750324646549219	5.055588244494822	-1.686723261062895e-10	1.002879553104168	0.007606170406695283	2.297657427538907	2.305263597945602	0.01871260009180906	5.055588223784112	130.418402725859	144.9905180270518	2.550570865622603e-11	1.155122315954808	-0.008565167541273474	14.58068046873406	14.57211530119278	0.06332522607646331	144.4675904059643	142.692998342491	191.3025896594598	-5.29736809973258e-10	1.246738492746972	-0.05366567148716789	48.66325698845601	48.60959131696885	0.13182335615994	185.1140662212511	7.724987748665015	47.56146529063174	-3.962802308521418e-13	1.20408379125938	0.00444761183001212	39.83202993013672	39.83647754196673	0.09370310339459621	43.92524470731371	13.50727571015182	15.81482334425962	-5.603864622338861e-09	0.7756165094347536	0.05821623126066564	2.249331402847135	2.3075476341078	0.003012182942897119	15.81481915960387	6.586923428815995	8.897322022208725	-4.443707408985365e-09	0.875589094405403	0.03040144702611389	2.279997146366616	2.310398593392729	0.006739548855124594	8.897320518897386	1.746018785041712	30.30213773711971	-4.916123064191424e-12	1.329825261199161	0.01895285969543947	28.53716609238256	28.55611895207799	0.2562796055846558	30.30213773657229	5.66040074755717	8.361865552685966	-1.842756714581784e-09	0.9184298873506261	0.04422772416284003	2.657237080965957	2.701464805128797	0.009507003778229065	7.158886999913987	2.894506996445469	519.2732990046395	4.024558464266192e-12	1.553377212270645	-0.02821565060132022	516.4070076587954	516.3787920081941	1.53269599836591	517.008195216227	9.007319472919054	130.4206172082718	2.985001135158427e-12	1.303826293444764	-0.05029087166859939	121.4635886070213	121.4132977353527	0.2081481029654589	115.3320112896536	0.394642280610795	15.27773246757507	1.403155369672504e-12	1.407663346844195	-0.001788409902081108	14.88487859686635	14.88309018696427	0.4777219092730287	15.27773246761878	6.126505173737852	65.19651455877275	-2.182787284255028e-10	1.271385146757619	0.00409947190390381	59.06590991313099	59.0700093850349	0.160561550357824	59.94312501877156	6.235043028908501	60.48412697307814	-1.149568468195028e-09	1.260737563736056	0.007034903484956761	54.24204904068468	54.24908394416964	0.1474486298673155	55.52409209096733	0.9024285466554968	3.135664210752869	-6.397202212404807e-12	1.126297126592549	0.009879374472759642	2.223356289624613	2.233235664097372	0.05027749688832195	3.135664210469974	20.95530766114014	21.10731963327795	1.158378948318273e-10	0.7728826148260248	-0.001934260491996238	0.1539462326298099	0.1520119721378136	0.0029463598408998	21.10731963933044	248.6941996591463	248.8666624849903	-1.144884187453954e-10	0.4579422139164822	0.06589309746448122	0.1065697283795865	0.1724628258440677	0.0002091924297263667	248.8666624266661	814.2995967746904	815.3047658170833	-9.471690098905583e-11	0.6211183697235675	0.1354696022833914	0.869699440109586	1.005169042392977	0.0008535938945271891	563.6215438982811	9.93081456947875	102.723981462167	-2.646771690706373e-12	1.270380049416756	0.06137237457241432	92.73179451811582	92.79316689268823	0.1592754433313851	94.43303464774084	11.77834710594272	118.7982252708026	-2.353657796438924e-09	1.270462679317545	0.1594057422805082	106.8604724225793	107.0198781648598	0.1593807855755467	114.4124005716987	500.3659659160548	511.9093839337193	1.6062762231428e-10	0.8823914806489618	0.1885265295968931	11.35489148806753	11.54341801766442	0.007118173909438778	466.7334774251922	4.845883992719455	8.276142986527233	-2.4409918530921e-12	0.9675954799822389	0.003125440282351873	3.427133553525427	3.430258993807779	0.01410309041756863	8.276142985934058	1132.738738698119	1217.336786886002	2.387751107946201e-10	1.130718390709524	-0.4420022184415739	85.04005040632418	84.59804818788261	0.05208873712575342	1154.578403862195	229.5314273078563	249.236366267687	2.402423815439647e-10	0.8987770130907967	1.212990853120206	18.49194810671052	19.70493895983072	0.008119435290509932	223.2075687569669	140.4455642820508	140.7019101634017	1.496908152986975e-10	0.6060271116720305	-0.02675487984916031	0.2831007612000577	0.2563458813508974	0.0007530562663167437	45.42425845038853	116.0480855260243	116.3125197218483	1.934105450795975e-08	0.6110915690516575	-0.03084516528673272	0.2952793611107814	0.2644341958240487	0.0007854516966181624	40.12562637749109	330.49752832013	331.3562346654249	3.748448218487965e-10	0.7167513937429406	0.04789009977307229	0.8108162455218508	0.8587063452949231	0.001869458247745283	198.7056263863424	12.28795913509084	22.1499968438429	-5.747815418066793e-12	0.9834856705245012	0.001309766786201406	9.860727941965862	9.862037708752064	0.01601896033837632	17.69938631398133	2.574007885337487	2.998142669964408	-5.152305665445667e-12	0.7719936593876454	-0.004092043899568665	0.4282268285264891	0.4241347846269204	0.002925265046745601	2.467881941751307	2.016168365723817	2.405368445305102	4.967654759768791e-12	0.793399060765117	-0.002501242523383677	0.3917013221046691	0.3892000795812854	0.003477328488283852	1.603765698803952	0.6946757171932377	1.431318975332156	9.55623927212379e-10	1.018980779252739	0.0002217786420749196	0.7364214794968437	0.7366432581389186	0.02128927550344574	1.426073797461908	11.32951872206617	12.59947082545751	4.517324014852164e-13	0.7201881251779803	-0.02065780515869578	1.290609908550037	1.269952103391341	0.001922418288484934	9.068108197284781	20.53856693421556	30.32948878064061	3.10552654217422e-08	0.9448351018966054	-0.23854555960164	10.0294674060267	9.790921846425055	0.01175031286424335	20.99056869565646	8.582312755449847	15.4789494637195	8.092550900229423e-10	0.9848413085387241	0.0218402692961008	6.874796438973555	6.896636708269656	0.01619396494081932	11.49802769465991
0.052	247.8303963701807	251.2088503894896	7.016609515630989e-14	0.8987383084370359	-0.04188004247951178	3.420334061788458	3.378454019308946	0.00811691217838508	251.2088503895191	11.74577058063991	26.61369124006813	6.938893903907228e-18	1.037562620341499	-0.07024001026505597	14.93816066969327	14.86792065942822	0.0247062345276299	26.61369124006814	5.580600494720621	30.65007002458458	9.71445146547012e-17	1.188800932602548	0.002714794771741448	25.06675473509221	25.06946952986396	0.08291584687373453	30.65007002458461	5.5359900422068	33.82184338731924	-5.134781488891349e-16	1.203843261333746	0.01241754441592926	28.27343580069651	28.28585334511244	0.09352291105170425	33.82184338731908	2.719161926451724	5.027013741362871	-1.356936646379481e-10	1.003005541182838	0.007873632106375962	2.29997818280477	2.307851814911146	0.01873150080550143	5.027013724701501	130.6765160280631	145.2392745012342	5.284661597215745e-12	1.155045957645616	-0.009013587370373128	14.5717720605415	14.56275847317113	0.06328653604659913	144.7153803159549	143.6074105513749	192.0999739912572	-6.12206174643859e-10	1.246442673238852	-0.05563883060426809	48.54820227048653	48.49256343988226	0.1315116857128022	185.8826562345317	7.725417944476937	47.56880911771692	-2.977063040532357e-13	1.204105042509842	0.004586624290916648	39.83880454894906	39.84339117323998	0.09371904038822032	43.93216075939389	13.52153703893819	15.83456177626247	-5.618194551942901e-09	0.7757512907522421	0.06124216612318697	2.25178257120109	2.313024737324277	0.00301546541496709	15.83455758090592	6.596791527420198	8.912595185285486	-4.471677739897872e-09	0.8757745962617886	0.03240515976053279	2.283398498104755	2.315803657865288	0.006749603067801653	8.912593672511752	1.751264670912991	30.39071193415391	-4.440892098500626e-16	1.330181708199165	0.02077946053389617	28.61866780270702	28.63944726324092	0.2570115362223656	30.39071193415386	5.67892285424521	8.391311361424574	-1.891383757945952e-09	0.9187600843992718	0.0481003527428582	2.664288154436505	2.712388507179364	0.009532230952200573	7.185036987702511	2.891547858071211	518.5519356603289	5.53201928710223e-12	1.553203690192852	-0.03023883347899764	515.6906266357366	515.6603878022577	1.530569779489979	516.2894719640601	8.971517740196335	130.1914692381529	-2.498001805406602e-15	1.303637257808774	-0.06006152255987594	121.2800130205164	121.2199514979566	0.2078335156021184	115.1247195066522	0.3937175437320645	15.26158643301824	-6.38378239159465e-15	1.407538185841424	-0.002112167072038903	14.86998105635822	14.86786888928618	0.4772437809867479	15.26158643301805	6.125759130215216	65.20599555530325	-2.316958014336734e-10	1.27140706803064	0.003965240587131901	59.07627118450089	59.08023642508802	0.1605897158732165	59.95203117177598	6.236687931161014	60.5034231752527	-1.159986412480052e-09	1.260777106414481	0.007520939668920592	54.25921430442276	54.26673524409168	0.1474952909847374	55.542131018401	0.9073019053022254	3.15013696278506	-5.842548667089886e-15	1.126770120452504	0.01104465729825706	2.231790400184577	2.242835057482834	0.05046822024175532	3.150136962784802	20.87545214068776	21.02715735824144	1.271915350820052e-10	0.7728045635490428	-0.002143926894077486	0.1538491444477635	0.151705217553686	0.002944501680971357	21.02715736488715	249.219203929627	249.3931239090089	-7.382983113757291e-15	0.4582030280396062	0.06709527706402464	0.1068247023178935	0.1739199793819181	0.0002096929341236506	249.3931239090051	815.0190591137501	816.0286301484686	-2.664535259100376e-15	0.6213864737995465	0.1379376554801545	0.8716333792382271	1.009571034718382	0.000855492019967384	564.3877426981506	9.952771714725611	102.917013580858	-2.775557561562891e-17	1.270601792585101	0.06776875850745695	92.89647310762496	92.96424186613241	0.15955829405683	94.61351321079603	11.82550639549173	119.2864567029786	-2.399738741054591e-09	1.27096017645375	0.1742468100309365	107.2867034974559	107.4609503074869	0.160016502805786	114.8861202913794	499.0303481598153	510.6200264102786	9.482437057783955e-11	0.8826422778795497	0.2118841875499605	11.37779406291331	11.58967825046327	0.007132531114956552	465.5847483335665	4.842099688814955	8.272199521665602	-2.222666495299563e-12	0.967618205034911	0.002341823735244221	3.427758009115402	3.430099832850646	0.01410566013173636	8.272199521125481	1141.588415465234	1225.720103098236	-9.99019755809627e-11	1.130135408804667	-0.5124405420577098	84.64412817505928	84.13168763300158	0.05184622681528134	1162.462542460662	226.6907479500935	246.6826308907988	1.186257481133879e-10	0.8998938734324099	1.3333490489832	18.65853389172209	19.99188294070529	0.008192579693355698	220.988153346747	142.2407794113776	142.4962589577475	1.955059308889062e-10	0.6058833127562058	-0.02728257135929555	0.2827621177292892	0.2554795463699936	0.0007521554648260362	45.90960122846574	117.718593372746	117.9818308664529	1.89396909683337e-08	0.610925317845624	-0.03163419751876193	0.2948716912256656	0.2632374937069036	0.0007843672828558195	40.61942199656225	329.8172657954215	330.6604651439311	7.483841324429363e-11	0.7169337892800838	0.03117985098295078	0.8120194975266554	0.8431993485096061	0.001872232525390707	198.3781952813397	12.29677856991382	22.16120251888021	-4.854134455500869e-12	0.9834930079004027	0.003116075385528275	9.861307873580868	9.864423948966396	0.01601990244950588	17.70841522187263	2.572696198750848	2.996358966440265	-5.572754063765117e-12	0.771935848410619	-0.00436399697541402	0.4280267646648315	0.4236627676894175	0.00292389838827715	2.466325800863488	2.014593844668387	2.403307061319548	3.44923915818196e-12	0.793351683646261	-0.002838373062828317	0.3915515897139894	0.3887132166511611	0.003475999238985096	1.602271710861686	0.6949777759191625	1.431764606280659	9.185899332853076e-10	1.018995295281941	0.0002797043147075204	0.7365071260467889	0.7367868303614964	0.02129175146734476	1.426517943831338	11.31535340191726	12.58138523277223	-1.57146864965263e-13	0.7201218775423078	-0.02388343469982667	1.289915265554801	1.266031830854974	0.001921383588232625	9.054316407222114	20.89475503485644	30.68051900922033	2.657505757813761e-08	0.9443176833183463	-0.2021664714274485	9.987930445791342	9.785763974363894	0.01170164903610212	21.22084430013006	8.605250795853861	15.51259126787591	1.253169113618613e-09	0.984954617176261	0.02629770044077735	6.881042771581274	6.907340472022051	0.01620867852429135	11.52409429652874
0.054	249.3175408589517	252.6864255392873	4.348510440621567e-11	0.8985303709493512	-0.04574307066042033	3.414627750996023	3.368884680335602	0.008103370336352098	252.6864255576112	11.72030856376561	26.55434377215193	7.787659406233161e-13	1.037321813124253	-0.07534001324281803	14.90937522162915	14.83403520838633	0.02465862625465838	26.5543437726228	5.582682987851936	30.65656072250596	-2.374489493917054e-13	1.188820478593448	0.00320161783874956	25.07067611681527	25.07387773465402	0.08292881802576114	30.65656072243417	5.542014981001762	33.84906379071042	-9.282435931012856e-13	1.203930311296112	0.01391012986788992	28.29313867984078	28.30704880970867	0.09358808426328918	33.8490637904298	2.692207064539165	5.002757565605527	-1.020000889306871e-10	1.003136111434805	0.008164687837740051	2.302385813228621	2.310550501066361	0.01875110904855386	5.002757553081278	130.9590642817305	145.5120433292176	2.691846745506155e-12	1.154965779229295	-0.009444783941769209	14.56242383142892	14.55297904748715	0.06324593583433619	144.9870922267327	144.57134347414	192.9430337225473	-5.859357443682711e-10	1.246136218062704	-0.05760751089554403	48.42929775930286	48.37169024840731	0.1311895866036015	186.6953071643032	7.725856769311196	47.57637687317271	-3.526345881965653e-14	1.204126955447111	0.004728792850928613	39.84579131101058	39.85052010386151	0.0937354764395336	43.93928781766748	13.53637105647618	15.85511481448798	-5.633527064979882e-09	0.7758924927171613	0.06439041447329376	2.254353343538499	2.318743758011792	0.003018908054222031	15.85511060768196	6.607146977953581	8.92868363727036	-4.500664015083533e-09	0.87597223556892	0.0345086996817617	2.287027959635019	2.32153665931678	0.00676033156074735	8.928682114690536	1.756616092081926	30.48738577051348	-2.126521181367025e-12	1.330571626506305	0.02268036900801199	28.70808930942354	28.73076967843155	0.257814591031589	30.48738577027668	5.698437294706641	8.422598732785811	-1.942173179225737e-09	0.9191187807312462	0.05219249629086888	2.671968941788302	2.724161438079171	0.009559711102502689	7.212850791018374	2.888850213822932	517.7833605949023	-6.894484982922222e-13	1.553018384569588	-0.03218445339607489	514.9266948344755	514.8945103810794	1.528302429904376	515.5237098952542	8.935074502647849	129.9288518729372	5.758588050852609e-12	1.303414305502256	-0.07007953275339759	121.0638569030427	120.9937773702894	0.2074630960688861	114.8870130088474	0.392790867626908	15.24295713658875	3.083810984350066e-12	1.407392065066887	-0.002441330205577799	14.85260759916742	14.85016626896184	0.4766861895300322	15.24295713668484	6.125323217623769	65.21561343603936	-2.433294399306618e-10	1.271428459933294	0.003906221916000813	59.08638399649959	59.09029021841559	0.1606172059901956	59.96105865795082	6.238610531065257	60.52431149967921	-1.169609575857322e-09	1.260819492683913	0.008080982056076099	54.27761998655787	54.28570096861395	0.1475453239879257	55.56165508234302	0.9122801059221837	3.165752638763574	-5.067779529355221e-12	1.127296803254231	0.01225304654040623	2.241219486300985	2.253472532841391	0.05068144330910161	3.165752638539468	20.79583333016926	20.94720755051216	1.098324209358736e-10	0.7727182203980684	-0.002367592241515053	0.1537418125844199	0.1513742203429048	0.002942447468364772	20.94720755625087	249.8287752023387	250.0048332525678	-8.354977820701492e-11	0.4584699155351883	0.06897188527900966	0.1070861649500708	0.1760580502290804	0.0002102061755866766	250.0048332100047	815.991373845136	817.0067515036626	-6.292710796884649e-11	0.6216607864717913	0.1417612572855838	0.873616401241066	1.01537765852665	0.0008574383193396396	565.3360235435441	9.975205768084809	103.1277133733264	-1.606076382998367e-12	1.270845913930126	0.07439849074762521	93.07810911449398	93.15250760524161	0.1598702707167161	94.81054994615131	11.87337636536545	119.816525722122	-2.453131392465835e-09	1.271502773108337	0.1896376142311595	107.7535117425254	107.9431493567565	0.1607127402743805	115.4004792753251	497.4963222736459	509.1348391904937	1.28248134334541e-10	0.8829227039205496	0.2350601293611043	11.40345678748669	11.6385169168478	0.007148618607883747	464.2604486231652	4.838096870973049	8.267813253865576	-8.458234113106755e-13	0.967634313605966	0.001515661937261512	3.428200720955265	3.429716382892527	0.01410748194725916	8.267813253660037	1151.77084138837	1235.39111781092	-8.956035912888183e-11	1.129468954335947	-0.5734968184183137	84.19377324096827	83.62027642254995	0.0515703753821852	1171.557137700308	223.5962567293907	243.8970890081384	4.252424662398724e-10	0.901119808046162	1.457721836761978	18.84311044198573	20.3008322787477	0.008273623472375785	218.5658338991698	144.0981590472839	144.3528856308836	1.903971286187911e-10	0.6057370344654105	-0.02769145125555958	0.282418034855224	0.2547265835996644	0.0007512401943642096	46.41069080814763	119.4361377538886	119.6982715459114	1.878593193505029e-08	0.6107551558999437	-0.03232120077568691	0.2944549927984288	0.2621337920227419	0.0007832588529085992	41.12488382903857	329.2891672025092	330.1158156994761	1.611891231600993e-09	0.7170378020567618	0.01394204712330548	0.8127064498435389	0.8266484969668444	0.001873816396806331	198.1025143537126	12.30573358385018	22.17303690587944	-5.534260549833192e-12	0.9835062544653148	0.004948380065074916	9.862354941964179	9.867303322029255	0.0160216034341596	17.7180068564201	2.571385079635912	2.994564844189088	-4.8670650842908e-12	0.7718743307162325	-0.004634210170829831	0.4278139747240055	0.4231797645531756	0.00292244479654788	2.464755531116773	2.012982825279726	2.401184156853395	3.589472469256449e-12	0.7932982654901457	-0.003181501486015268	0.3913828330596849	0.3882013315736696	0.003474501101785947	1.600721646470582	0.6952862535631189	1.432238677744934	8.530946227214287e-10	1.019013218357157	0.0003395358269457686	0.7366128883548697	0.7369524241818155	0.02129480895952458	1.426990460761167	11.30078148900989	12.56271921268296	1.07738297450144e-12	0.7200459113236316	-0.02718144717263496	1.289119170845708	1.261937723673073	0.001920197771342496	9.039995273912838	21.21857199930831	31.00842812970772	2.947807391934232e-08	0.9438890095241308	-0.1637915379471763	9.953647668346591	9.789856130399414	0.01166148405579728	21.43702711669249	8.628112599454909	15.54734572719298	1.804046752262867e-09	0.9850891732987799	0.03076536153359309	6.888467766204474	6.919233127738067	0.01622616851162134	11.55119400827217
0.05599999999999999	250.9097455781159	254.2685777201147	-9.270362255620057e-14	0.8983041157068999	-0.04959738853847916	3.408429530537305	3.358832141998826	0.008088661126603336	254.2685777200756	11.6943138648533	26.49238874232515	1.52655665885959e-16	1.037063964077299	-0.0805391790603717	14.87861405653222	14.79807487747185	0.02460775034188489	26.49238874232524	5.58494368751023	30.6639498250894	-2.636779683484747e-16	1.188843390996219	0.003732477538892848	25.07527366004028	25.07900613757917	0.08294402578576313	30.66394982508932	5.548251411966347	33.8788605567909	-2.636779683484747e-16	1.2040274519317	0.01546745881875919	28.31514168600579	28.33060914482455	0.09366086583829643	33.87886055679082	2.669017643272926	4.982397992096758	-8.03484848099778e-11	1.003271714657854	0.008491436837194546	2.304888911986637	2.313380348823832	0.01877149480558084	4.982397982231038	131.2645063418219	145.8073010622491	7.132072710192006e-13	1.154881928283555	-0.009859103621157357	14.55265382404838	14.54279472042722	0.06320350380055917	145.2812082591668	145.5860650452373	193.8330300402692	-6.222573567526979e-10	1.24581908234046	-0.05959074777856786	48.30655574281046	48.2469649950319	0.1308570921189083	187.5532348973555	7.726301107974555	47.58416940506174	-2.61110577604029e-13	1.204149543763862	0.004873602628252103	39.85299469445893	39.85786829708718	0.09375242208315848	43.94662675444965	13.55179433310396	15.87650919046414	-5.650392473355303e-09	0.7760404606649277	0.06766443977397614	2.257050417586206	2.324714857360182	0.003022519829895438	15.87650497106396	6.617983777726688	8.945591926614245	-4.533169013776206e-09	0.8761825990002109	0.03671075118177701	2.29089739770578	2.327608148887557	0.006771769411431213	8.945590393037943	1.762041728631096	30.59249103433032	-3.83026943495679e-15	1.330996301959053	0.02464962972287401	28.80579967597635	28.83044930569923	0.2586920844070917	30.5924910343299	5.718903716232107	8.455719314716911	-1.99906749487333e-09	0.9195075248755723	0.05649752850323379	2.680318069981569	2.736815598484803	0.009589582427815315	7.242326930462785	2.886398383199774	516.9695899031304	6.539213615042172e-13	1.552821738650982	-0.03405818343121617	514.1172497033618	514.0831915199307	1.525899996755803	514.7129178647857	8.898153516982253	129.6323859277475	-3.608224830031759e-15	1.303156650648355	-0.08030340677318641	120.8145358175385	120.7342324107653	0.2070358428354509	114.6185451261997	0.3918692515705619	15.22182918010976	1.959543638463401e-14	1.407224704041449	-0.002773727390852822	14.83273365593005	14.82995992853919	0.4760483463627967	15.22182918011037	6.124942061673512	65.2251650880621	-2.582579150534059e-10	1.271449565157524	0.003860046133445661	59.09636298025514	59.10022302638859	0.1606443323157723	59.9700228211258	6.240730027906594	60.54684636232334	-1.181851921883137e-09	1.26086507411236	0.008696243918419061	54.29742009049833	54.30611633441675	0.1475991475113524	55.58271717213097	0.9173393431357169	3.182529812365017	-6.38378239159465e-15	1.127879044539398	0.01350090457671254	2.251689564652587	2.2651904692293	0.05091820668085614	3.182529812364734	20.71678550981497	20.86781785807722	1.264037763348824e-10	0.7726233072638673	-0.00259156475312686	0.1536239130153743	0.1510323482622474	0.002940191001612963	20.86781786468177	250.5201838996243	250.6990045482423	3.885780586188048e-15	0.4587453906879281	0.07146402181378221	0.1073566268041809	0.1788206486179631	0.0002107370821890475	250.6990045482443	817.1969325767237	818.2194221652046	1.898481372109018e-14	0.6219438279048231	0.1468224977509521	0.8756670907299436	1.022489588480896	0.00085945103309631	566.4554789701845	9.998008667541411	103.3566230492585	7.494005416219807e-16	1.271113181091429	0.0812406546771501	93.27737372703994	93.35861438171709	0.1602125261391248	95.02465688096855	11.92168055087847	120.3899850433247	-2.505644497441395e-09	1.272092042379867	0.2055304643855041	108.2627740280607	108.4683044924462	0.1614722973050817	115.9569911947994	495.7769405563866	507.4648729061602	4.845202017378369e-11	0.8832309132846217	0.2562038029717904	11.43172854680179	11.68793234977358	0.007166341656998055	462.7703880375223	4.833898694552282	8.263000140044118	-2.188006720249547e-12	0.9676433580696749	0.0006521305406135556	3.428449314951223	3.429101445491837	0.0141085049431674	8.263000139512419	1163.009003301181	1246.09104924439	-7.423461845235124e-11	1.12873681894578	-0.6197485437567081	83.70179448696619	83.08204594320948	0.05126902852424914	1181.618358960667	220.2688993797255	240.8899398867642	1.378643310623318e-10	0.9024519772551248	1.575295837576141	19.04574466946263	20.62104050703877	0.008362596007240521	215.9490806757235	146.0121040737572	146.2661741293128	2.39541053659309e-10	0.6055888507374355	-0.02799982467837994	0.282069880233946	0.2540700555555661	0.0007503140929362614	46.92589781516252	121.1964355063236	121.4575439678307	1.846797778592979e-08	0.610581569321933	-0.0329220305927355	0.294030492099798	0.2611084615070625	0.000782129668692334	41.6405722945767	328.9126508378553	329.7223367169386	4.664602037962595e-11	0.7170625751341305	-0.00318426883560429	0.812870147918954	0.8096858790833497	0.00187419382722773	197.8785326988024	12.31485730134995	22.18554871719502	-4.262177416558544e-12	0.9835255138679091	0.006813925665350411	9.863877490179709	9.870691415845059	0.01602407684582063	17.72820130211468	2.570083080340655	2.992771128597001	-5.032620153944123e-12	0.7718091440923396	-0.004900559933920255	0.4275886081902669	0.4226880482563466	0.002920905292715016	2.463180105868024	2.011345706044347	2.399012467709914	1.899246385161923e-12	0.7932387208249168	-0.003528045078604826	0.391194806744172	0.3876667616655672	0.003472831898169358	1.599123816898126	0.6956002099865347	1.432740812621623	7.967209114667639e-10	1.019034655451897	0.0004011961701735154	0.7367394064649149	0.7371406026350884	0.02129846648307043	1.427490974974445	11.28588673989319	12.54357533896207	-1.438363317340929e-13	0.7199600387885159	-0.03053124531635874	1.288219844385236	1.257688599068877	0.001918858186373036	9.025216894176273	21.51278722265204	31.31314282284118	2.348760027442998e-08	0.9435493342636067	-0.1262102296883072	9.92656582987745	9.800355600189143	0.01162975554399614	21.63916398471802	8.652274395528353	15.58372232885251	3.524351577938178e-09	0.9852430124112954	0.03448131160681785	6.896966621717342	6.93144793332416	0.0162461880379352	11.57968844637169
0.058	252.5963635651903	255.9444913385184	2.789923847501541e-11	0.8980592026551093	-0.05360504238185727	3.401732815709978	3.348127773328121	0.008072768922755656	255.9444913502747	11.66784992049362	26.42787857984451	-1.293368190324884e-12	1.036788766737859	-0.08582452198707832	14.84585318133797	14.76002865935089	0.02455356710716297	26.4278785790625	5.587379551974841	30.67229275185879	-2.401412402264214e-13	1.18886996041475	0.004307134008432706	25.08060606587551	25.08491319988395	0.08296166432534975	30.67229275178619	5.554679320675032	33.91130981515889	-8.394812622825043e-13	1.204135099514226	0.01708592664222549	28.33954456784163	28.35663049448385	0.0937415857254522	33.9113098149051	2.649072233856993	4.965411401745853	-5.986842271932247e-11	1.003412848878657	0.00884217507519957	2.307496992813661	2.316339167888861	0.01879273555841817	4.96541139439481	131.5915161626492	146.1237355344169	-2.649847008484585e-11	1.154794541290341	-0.01025940928736389	14.54247878105512	14.53221937176775	0.06315931266014788	145.5964210433876	146.6532232637598	194.7715485539172	-6.165675747737964e-10	1.245491113562487	-0.06162280535914966	48.17994809551651	48.11832529015736	0.1305141260698878	188.4579679502484	7.726748312474492	47.59218683307416	4.103661854770735e-13	1.204172818093568	0.005020312371561504	39.8604182082281	39.86543852059967	0.09376988557370829	43.95417775112001	13.56782426533009	15.89877300164439	-5.663966795577124e-09	0.7761955565020091	0.07106789250636203	2.259880843807933	2.330948736314295	0.00302631018358695	15.89876877210766	6.629295023512575	8.963323518605694	-4.561597505975401e-09	0.876406264791976	0.03900982600381223	2.295018669089307	2.334028495093119	0.006783951667833932	8.963321975412001	1.767513351468866	30.70634949964868	3.21020987570364e-13	1.331456912882167	0.0266820252403349	28.91215412293948	28.93883614817981	0.2596472064269744	30.70634949968442	5.740278364384491	8.490660482747508	-2.05105900666358e-09	0.9199278138667117	0.06100816653605213	2.689373951826965	2.750382118363018	0.009621982360638805	7.273460240081347	2.884232337889448	516.1128973454004	1.481259559454884e-12	1.552614238485477	-0.03584033344240692	513.2645053409533	513.2286650075109	1.523369051488778	513.8593613856056	8.860873527374981	129.301804017331	8.717249144751804e-12	1.302863647460555	-0.09070304108584307	120.5316335310419	120.440930489956	0.2065510426172606	114.3190728094058	0.3909540198569322	15.19819165512069	4.701128375472763e-12	1.407035910822704	-0.003108942620137395	14.81034657788389	14.80723763526376	0.4753298455300453	15.19819165526717	6.124852991178408	65.23505440077616	-2.709134028222593e-10	1.271470611309336	0.003885698296733811	59.10631571130102	59.11020140959776	0.1606713872774138	59.97929697565854	6.243113900766583	60.57126499894256	-1.190874815426568e-09	1.260914197978193	0.00938402017451122	54.31876707800147	54.32815109817598	0.1476571759987492	55.60553798495368	0.9224554806110714	3.200485482974876	-4.180281121257678e-12	1.128518543073818	0.01478440004292456	2.26324560232088	2.278030002363804	0.05117952721262165	3.200485482790017	20.63791556693481	20.7885838349276	1.055625031831653e-10	0.7725196036259535	-0.002826928332395581	0.1534951963251799	0.1506682679927843	0.002937727507181408	20.7885838404432	251.2907985755077	251.4729539079016	-4.109224072124107e-11	0.4590317720768463	0.07451690335592882	0.1076384290379545	0.1821553323938834	0.0002112902495366778	251.4729538869678	818.6171295553652	819.6479434044026	-2.179056934892287e-11	0.6222379360640725	0.1530109632215263	0.877802885815847	1.030813849037373	0.0008615472764203927	567.7357004790955	10.02107962388183	103.6042540275157	-6.95971058561895e-13	1.271404289260159	0.08827577387433125	93.49489862975952	93.58317440363385	0.1605861453006683	95.25631714157274	11.97015349041735	121.0083459841518	-2.557495021315859e-09	1.272729409939721	0.2218789488909905	108.8163135448434	109.0381924937344	0.1622978931594876	116.5571297157367	493.89327143832	505.6295134314425	6.106176675402253e-11	0.8835637232336574	0.2739067193767689	11.46233527374576	11.73624199312252	0.007185528454636307	461.1318363668084	4.829521274790812	8.25777744830355	8.224670944301238e-13	0.967645265268415	-0.0002455645495743095	3.428501738062313	3.428256173512739	0.01410872067093643	8.257777448503413	1175.044262160188	1257.570471183499	-4.954570087534194e-11	1.127955880094209	-0.6539782563444598	83.18018727965573	82.52620902331127	0.05094953364419351	1192.411244966117	216.7450038775856	237.6864092788492	4.201956838034704e-10	0.9038810703138171	1.675869158760329	19.26553624250321	20.94140540126354	0.008459101980781232	213.1594626183969	147.9771752251789	148.2306825577878	2.410129040786302e-10	0.6054392870087754	-0.02821156898115048	0.2817189015900716	0.2535073326089212	0.0007493804795259953	47.45365011740818	122.9951567420106	123.2553248684233	1.799414485470496e-08	0.610405028779623	-0.03343124536804475	0.2935993717807633	0.2601681264127185	0.0007809828760930866	42.16505494776406	328.6765529286753	329.4704696714342	6.529504714691825e-11	0.7170115499021542	-0.01861627081341399	0.8125330135722871	0.7939167427588731	0.001873416513516448	197.7023782120906	12.32417502253125	22.1987769570556	-5.34265340301765e-12	0.9835508962293664	0.008717488496613775	9.86588444602774	9.874601934524355	0.01602733718788865	17.73903095768317	2.56879922659567	2.990988920010674	-4.449666329842117e-12	0.7717403544201709	-0.005161219014768675	0.4273509124297725	0.4221896934150038	0.00291928156656426	2.46160876624645	2.009693640266074	2.396805341177875	2.610444846395943e-12	0.7931730107061987	-0.003875714576824479	0.3909874154886256	0.3871117009118011	0.003470990782297557	1.597487056966879	0.6959192772097065	1.433270741174906	7.242177760269364e-10	1.019059700051132	0.0004642210241445141	0.7368872429410553	0.7373514639651999	0.02130274030119991	1.428019217859747	11.27075704688575	12.52406141219017	1.583514569469813e-12	0.719864138654142	-0.03391186549027128	1.287216230794697	1.253304365304425	0.001917363261292853	9.010057893735365	21.78275360401426	31.59672919569698	2.281345668625478e-08	0.9432941304057522	-0.0922915490703522	9.906267140753073	9.81397559168272	0.01160597402716284	21.82867313682068	8.677215687180079	15.62169111352932	5.360530866416191e-09	0.9854162206585714	0.03792737324507974	6.906548053104161	6.944475426349241	0.01626875763186258	11.60955713388626
0.06	254.3798193003729	257.7167588526065	-3.337330412023221e-13	0.8977953125532289	-0.05759232491105309	3.394531877144675	3.336939552233622	0.008055680128245934	257.7167588524659	11.64098540276635	26.3608782287365	5.551115123125783e-17	1.036495958711045	-0.09118212118507213	14.81107494715523	14.71989282597016	0.02449604736097903	26.36087822873654	5.589985919488725	30.68164253532117	-4.163336342344337e-17	1.188900474857926	0.00492499050255243	25.0867316253299	25.09165661583245	0.08298192645960299	30.68164253532116	5.561274860201546	33.94647794706344	2.081668171172169e-16	1.204253644235147	0.0187610142323014	28.36644207262959	28.38520308686189	0.09383055732994802	33.94647794706351	2.631987655877535	4.95142277634588	-4.796224528647031e-11	1.00355989873092	0.009217595031366514	2.310217525436977	2.319435120468344	0.01881489214207885	4.951422770456757	131.9390125188283	146.4602812204971	2.223221606811876e-12	1.154703740474369	-0.0106450754187177	14.53191377708754	14.52126870166882	0.06311342788363279	145.9316689726186	147.7750725609544	195.7607349869509	-6.258763507460685e-10	1.245151986117628	-0.06371924289595818	48.04938166889246	47.9856624259965	0.1301604361275258	189.4115746047017	7.72719518553605	47.60042798736142	-2.496058915113508e-13	1.204196786137635	0.005168369908483197	39.86806443191689	39.87323280182537	0.093787872979576	43.96193977822929	13.58447963886568	15.92193642566894	-5.683349364044021e-09	0.7763581593139905	0.07460474460196402	2.262852042201295	2.337456786803259	0.003030289051756006	15.92193218165839	6.64107203248652	8.981879706535947	-4.598315339610082e-09	0.8766438014311018	0.041404067008019	2.299403607041408	2.340807674049427	0.006796913308422813	8.981878150920567	1.772996723085531	30.82926265101913	-3.885780586188048e-16	1.331954534384072	0.02877040465239707	29.0274955232812	29.0562659279336	0.2606830362809784	30.82926265101909	5.762510618541918	8.527401047454049	-2.115292545290526e-09	0.9203810891483195	0.06571565874800878	2.699174770164123	2.764890428912132	0.009657047510688278	7.306238162771322	2.882339306422082	515.2156636803409	2.086109063270669e-12	1.552396415377265	-0.0375349928483197	512.3708593667671	512.3333243739188	1.520716710238026	512.9654126326853	8.823424205818837	128.9370711854395	1.082467449009528e-15	1.302534765025325	-0.1012308128757519	120.2148777924964	120.1136469796207	0.2060082288667549	113.9885625926205	0.3900521007713549	15.17205156137744	-9.103828801926284e-15	1.406825570825233	-0.003444813230738271	14.78544427383682	14.78199946060609	0.474530619916128	15.17205156137716	6.124849426177504	65.24514578141913	-2.879750049533669e-10	1.271491854848039	0.003932869053505189	59.11636348618812	59.12029635524163	0.1606987006010533	59.9887586661681	6.245680471291735	60.59761761015256	-1.202578203685079e-09	1.260967207124922	0.01012529517985631	54.34181184368097	54.35193713886083	0.14771981963381	55.63016648794669	0.9276029190392963	3.219633535818214	-6.411537967210279e-15	1.12921681504185	0.01609920922058965	2.275931407558327	2.292030616778917	0.05146639555501374	3.21963353581793	20.5595176328451	20.70981114545771	1.280103245626663e-10	0.7724068950282078	-0.003061911134895777	0.1533554237475103	0.1502935126126145	0.002935052415347918	20.7098111521462	252.1381204968468	252.3241345331582	1.021405182655144e-14	0.4593311545848116	0.07808032073590011	0.1079337155755008	0.1860140363114009	0.0002118698860731881	252.3241345331634	820.2348694391502	821.2751355824529	3.108624468950438e-15	0.6225452097150167	0.1602264812153867	0.8800396620872032	1.04026614330259	0.0008637426309079297	569.1670812366659	10.04429962598237	103.8710553813098	-6.106226635438361e-16	1.271719861176667	0.09547922740568916	93.73127652792179	93.82675575532748	0.160992146227526	95.50595596505509	12.01850216005583	121.6730341836296	-2.615062277833147e-09	1.273416156366408	0.2386270987690965	109.4159049248047	109.6545320235738	0.1631921746744022	117.2022858974269	491.8782719717462	503.6602998433235	2.975725221787684e-11	0.88391597291977	0.2872092121160817	11.4948186594612	11.78202787157728	0.007205891695353567	459.372945472036	4.824990932880691	8.25216721549006	-2.013222921704028e-12	0.9676396711612175	-0.00117169267402966	3.428347975283398	3.427176282609368	0.01410808791754645	8.252167215000835	1187.676239327499	1269.636060694665	-2.440470048270527e-11	1.127139119146805	-0.6783074912399929	82.63812885840518	81.95982136716519	0.05061751198526443	1203.753689852537	213.0785787328645	234.3325512786467	5.639257116829555e-11	0.9053885881179666	1.753843513611711	19.50012903217047	21.25397254578218	0.008562106865087193	210.236758969381	149.9879885722462	150.2410182932515	2.874816773523747e-10	0.6052888302654844	-0.02833652978240667	0.2813662507876707	0.2530297210052641	0.0007484424181253694	47.99239910826968	124.8277392339477	125.0870480999402	1.769262322759424e-08	0.6102260103789831	-0.03385395574029438	0.2931628217327781	0.2593088659924837	0.0007798216402567625	42.69684447533201	328.5575606092726	329.3373120470174	4.226463623524523e-11	0.7168940650315556	-0.03200585181366217	0.8117572895585049	0.7797514377448427	0.001871627965662913	197.5649047877023	12.33369596509007	22.21274386795331	-3.676087212411971e-12	0.9835825337326116	0.01066134307845474	9.868386559784792	9.879047902863247	0.01603140192441441	17.75051507019596	2.56754271340767	2.989229950399584	-4.355214106022132e-12	0.7716680541099823	-0.005413989974372696	0.4271012269662862	0.4216872369919135	0.002917575937420167	2.46005131105484	2.008038543097459	2.394577578122378	9.639147119377967e-13	0.7931011385416005	-0.004221665643859758	0.3907607006687795	0.3865390350249198	0.003468978121483621	1.595821272446871	0.6962433090059817	1.433828568329625	6.73515222759935e-10	1.01908842441975	0.00052842201942561	0.7370568373042177	0.7375852593236433	0.02130764312006345	1.428575296064023	11.25549058956565	12.50429840936993	-1.262028676007887e-13	0.7197581117606223	-0.03729971475105304	1.286107534555335	1.248807819804282	0.001915711811142964	8.994604598125131	22.03483633927259	31.86389645678418	2.103911266732039e-08	0.943113180716959	-0.06283953389243992	9.891899651404033	9.829060117511593	0.01158914137911779	22.00861791321121	8.716065655772734	15.66615657702174	1.015300011425468e-08	0.9855883923200172	0.03400561119849021	6.916085310050512	6.950090921249003	0.01629122317044132	11.64425290562241
0.06200000000000001	256.250610811973	259.575737447845	8.415002028527852e-11	0.8975122170040227	-0.06169711452663518	3.386823750398546	3.325126635871911	0.008037387708053071	259.5757374833044	11.61378871336732	26.29145882177936	2.230472750941459e-12	1.036185323925862	-0.09659818282066106	14.7742682912327	14.67767010841204	0.02443517280664086	26.29145882312798	5.592757409023451	30.69205051894114	-6.717126854738353e-13	1.188935217661559	0.005585290809468685	25.09370781910823	25.09929310991769	0.08300500232327973	30.69205051873807	5.568014490031636	33.98442566369477	-1.843136754331454e-12	1.204383445595042	0.02048822110449332	28.39592295255864	28.41641117366314	0.09392807422640044	33.98442566313756	2.617385049964827	4.940055247637205	-3.735552839279066e-11	1.003713230195108	0.009612514591172773	2.313057683081206	2.322670197672378	0.01883802297679648	4.940055243050445	132.3057740550563	146.8157352192408	3.957723038183758e-12	1.154609661482974	-0.01101427343267253	14.52097543761712	14.50996116418444	0.06306592167695396	146.2857535353075	148.9540082902386	196.8028584985355	-6.059539536806824e-10	1.24480131845722	-0.06589396990147525	47.91474417819841	47.84885020829694	0.1297957181249381	190.4162415973631	7.727639013265355	47.60889095987242	-2.66869859544272e-14	1.204221452400148	0.005317016194297725	39.87593493041277	39.88125194660707	0.0938063879820908	43.96991110642048	13.6017799385844	15.94603088931472	-5.700411326997612e-09	0.7765286661298001	0.0782791281845424	2.265971822545783	2.344250950730325	0.003034466892836853	15.94602663256324	6.653305209498354	9.001260643894748	-4.632120891717717e-09	0.876895765735427	0.04389143777875413	2.304063996617639	2.347955434396393	0.006810689169187804	9.00125907684291	1.778462057912177	30.9615198868001	-5.246414414017408e-12	1.332490113904804	0.03090867162555594	29.15214915726237	29.18305782888793	0.2618024951665583	30.96151988621591	5.785546671738722	8.56591553745837	-2.176704479855962e-09	0.9208687252961991	0.07061056024996704	2.709758305469681	2.780368865719649	0.009694913048113485	7.340644396936282	2.880750879143192	514.2804785575918	2.660094367001875e-13	1.552168837154075	-0.0391260957412449	511.4388537741899	511.3997276784486	1.517950517639916	512.0336518578415	8.785943144778821	128.5382743675551	8.183648203541338e-12	1.302169632443929	-0.1118521938449306	119.8641834166212	119.7523312227763	0.2054072556047574	113.6270939954537	0.389165532379306	15.14342221270761	4.161559985504937e-12	1.406593665505975	-0.00378067998290207	14.75803736031121	14.75425668032831	0.4736510102524326	15.14342221283728	6.125121986281107	65.25579293436462	-3.026579820097908e-10	1.271513539924794	0.004049086855527139	59.12662186122799	59.13067094808351	0.1607265864086702	59.998735214358	6.248491804490563	60.62612987179119	-1.213753153539443e-09	1.261024435943202	0.01093605924469127	54.36670200805594	54.37763806730063	0.1477874797001085	55.65681268394352	0.9327561086200112	3.239986304557908	-9.127670841380109e-12	1.129975175077226	0.01744082529108474	2.289789370646812	2.307230195937897	0.05177977029360653	3.239986304154267	20.48126005811816	20.63115891872726	1.272382754713419e-10	0.7722850255527154	-0.003305571683979018	0.1532044322930753	0.1498988606090963	0.002932162606678575	20.63115892537542	253.0596843843677	253.2500358715382	-1.527585835603418e-10	0.4596454519377843	0.08210701236953924	0.1082444748009473	0.1903514871704865	0.0002124798949229759	253.2500357937178	822.0337463201014	823.0845125065208	-1.195005205900657e-10	0.6228675816118044	0.1683739236522503	0.8823922627672325	1.050766186419483	0.0008660516649076302	570.7403193204776	10.06755999151508	104.1574408639592	-3.325922870445197e-12	1.272060434979575	0.1028284460356506	93.98705242640844	94.08988087244408	0.1614314650160455	95.77396537434778	12.06645187507219	122.385426882304	-2.675547589037208e-09	1.274153390647826	0.2557213751688499	110.063253632063	110.3189750072318	0.1641576855238783	117.8938039445574	489.7682251287357	501.5924441303183	2.692185363528665e-11	0.8842818799620588	0.2955604461171009	11.52865855546555	11.82421900158266	0.007227105307574297	457.5251692103191	4.820334342373335	8.246195784956152	-2.229605389203471e-13	0.9676263649948839	-0.002120819572947954	3.427982262155764	3.425861442582816	0.01410658296151677	8.246195784901971	1200.726890216203	1282.115885944301	1.73927539037777e-11	1.126297855648041	-0.6945036613050989	82.08349938940265	81.38899572809754	0.05027779030736052	1215.483779290255	209.3283653786621	230.8797722951238	3.307736862190325e-10	0.9069533076707713	1.804772763382814	19.74663415307884	21.55140691646165	0.008670342209813716	207.2255396640235	152.0388959916824	152.2915399043514	2.92988633354696e-10	0.6051379529627041	-0.02836912757423395	0.2810130402431951	0.2526439126689611	0.0007475028677945293	48.54054106840771	126.6894179635599	126.9479567175268	1.709285046835873e-08	0.6100449895738074	-0.0341832699758744	0.2927220239427719	0.2585387539668975	0.000778649105303004	43.23441553444604	328.5342659283818	329.3012141927359	9.846928827883517e-11	0.7167190695105317	-0.04365492330650542	0.8106031876606318	0.7669482643541263	0.00186896701094767	197.4574235017869	12.34342440989097	22.2274647938724	-4.901683225977393e-12	0.9836205538997095	0.0126460870637707	9.871394296917661	9.884040383981432	0.01603628805676927	17.76266733193972	2.566323069934632	2.987506153522538	-3.424167199783668e-12	0.7715923648875082	-0.005656909162912756	0.4268399927508176	0.4211830835879048	0.002915791417468081	2.458517747720235	2.00639296758455	2.392344539087955	1.851916189843372e-12	0.7930231592488811	-0.00456329730980976	0.3905148688132153	0.3859515715034056	0.003466795749185034	1.594136867801804	0.6965718871450588	1.434414163591083	6.074897876406915e-10	1.019120893952143	0.0005936856587870637	0.7372485907872371	0.7378422764460242	0.02131318653893757	1.429159079014154	11.24018660481378	12.48440980192908	1.53238186029192e-12	0.7196420486473857	-0.04067177267099245	1.284894969786299	1.244223197115307	0.00191390564440542	8.978947299253603	22.27509158580795	32.11954124522985	1.687197110147864e-08	0.9429957850963178	-0.03813984282877049	9.882589502250665	9.844449659421894	0.01157823380437468	22.18216216427277	8.78590322806147	15.72773722424832	1.007310196365907e-08	0.9857149767123184	0.0187283007985072	6.92310569538834	6.941833996186848	0.01630776007812158	11.69124016505911
0.064	258.2091125099096	261.5219546534825	6.916689443414725e-13	0.8972097231213977	-0.06576457172530437	3.378606715298232	3.312842143572928	0.008017887579974623	261.5219546537739	11.5863331512357	26.21970382906355	4.85722573273506e-17	1.035856692931677	-0.1020580544092792	14.73542873223713	14.63337067782785	0.02437093603246817	26.21970382906358	5.595686795945463	30.70356470401554	2.775557561562891e-16	1.188974466030026	0.006286865851398052	25.10159104221869	25.10787790807008	0.08303107845986807	30.70356470401563	5.574870640344446	34.02520238629409	-6.938893903907228e-17	1.204524830975973	0.02226206291550717	28.42806968303414	28.45033174594965	0.0940344092270723	34.02520238629407	2.604959667851054	4.931008163358287	-2.877181826121955e-11	1.003873139890179	0.01002509262562845	2.316023402881605	2.326048495507234	0.01886217641583577	4.931008159825493	132.6906354355534	147.1889467570619	4.37927472063393e-12	1.154512438690524	-0.01136890087235335	14.50968022238089	14.49831132150854	0.06301686552625167	146.6575281848257	150.1925874369724	197.9003353954809	-6.100981941870032e-10	1.244438664307952	-0.06815328431666971	47.77590124282519	47.70774795850851	0.1294196080399855	191.4742968409166	7.728076472513739	47.61757241447582	-2.246258734572848e-13	1.204246818309686	0.005465650083997357	39.88403029187808	39.88949594196208	0.09382543196487882	43.97808866663829	13.6197461797602	15.97109011534827	-5.717553260703445e-09	0.776707492459077	0.08209553442571917	2.269248401162357	2.351343935588076	0.003038854709682078	15.97108584579614	6.66598312963831	9.021464206155017	-4.666941083586451e-09	0.8771627014919422	0.04646951629197305	2.309011560224734	2.355481076516707	0.006825313900932308	9.021462627323469	1.783872942481883	31.10338616667338	1.27675647831893e-15	1.33306447870644	0.0330884922677675	29.28642473192373	29.3195132241915	0.2630083644250006	31.10338616667353	5.809326046137309	8.60616985233694	-2.238863996972817e-09	0.9213920256429193	0.07568189714497427	2.721161909054656	2.79684380619963	0.009735712607604943	7.376655136611027	2.879455661882411	513.3100135883043	-2.832623025028624e-12	1.551932108917826	-0.04061688330650493	510.4711748097284	510.4305579264219	1.515078446474079	511.0667410147159	8.748644026431638	128.1057525915798	8.326672684688674e-17	1.301768009228537	-0.1225140063517441	119.4796225714999	119.3571085651482	0.2047482465033075	113.2349737516525	0.3883013126253388	15.1123348737375	-6.050715484207103e-15	1.406340262588167	-0.004114345603324024	14.72814790671548	14.72403356111216	0.4726917248443619	15.11233487373731	6.12550291929193	65.26691381174288	-3.186854391490357e-10	1.271535933474667	0.00419363686658669	59.13721725558437	59.14141089245096	0.1607553883512292	60.00915349085643	6.251465174744555	60.65684398437661	-1.225300999552204e-09	1.26108621003159	0.01179699981469067	54.39358180981736	54.40537880963205	0.1478605482882412	55.68551808034628	0.9378884490293485	3.261553029478224	-4.773959005888173e-15	1.130794724938296	0.01880426201843769	2.304860318430437	2.323664580448875	0.05212057465943457	3.261553029478013	20.40339923423893	20.55289352747787	1.350452527582036e-10	0.7721538535748776	-0.003547786577441544	0.1530420798163863	0.1494942932389447	0.002929055360666667	20.55289353453394	254.0530444693597	254.2481694467209	2.997602166487923e-15	0.4599763947415815	0.08655243963105323	0.108572537730166	0.1951249773612192	0.0002131238703023817	254.2481694467224	823.9983257426865	825.060564711136	1.110223024625157e-15	0.6232067851498374	0.1773647118139211	0.8848742566356436	1.062238968449565	0.0008684876959254985	572.4465832853909	10.09073282889098	104.4637527277901	7.216449660063518e-16	1.272426465368752	0.1102952282859934	94.26272467061312	94.37301989889912	0.1619049576205835	96.06067094093123	12.11370105653932	123.1468009616611	-2.725868919473129e-09	1.274942055369425	0.2730977981487709	110.760002106973	111.0330999051217	0.165196875382974	118.6329312069512	487.6030473241303	499.465017086484	1.026928542202654e-11	0.8846549963794688	0.2987024155998293	11.56326734675375	11.86196976235358	0.007248800926193264	455.6234338121095	4.815581667350286	8.239895225900314	-1.77369230414115e-12	0.9676051814550973	-0.003086565242653735	3.427400123792682	3.424313558550029	0.01410418738811939	8.239895225469295	1214.054907961574	1294.873309384922	2.927991182843925e-11	1.125440920112482	-0.7039608383815078	81.52236226172924	80.81840142334774	0.04993408255795041	1227.472860520786	205.5641385489482	227.3896940863138	-1.16757298274095e-11	0.9085490254828478	1.824334582969396	20.00122095439626	21.82555553736565	0.008782126054716706	204.1794381196827	154.1238082324223	154.3761507411556	3.302179363284807e-10	0.6049871281556496	-0.02831786971241942	0.2806603784457294	0.25234250873331	0.000746564777146711	49.09636416964221	128.5751104072554	128.832964514373	1.679051421510369e-08	0.6098624533596322	-0.03442407482911474	0.2922781819466921	0.2578541071175774	0.0007774684726724679	43.77616731425906	328.5894481615912	329.3447600196375	4.12510581249137e-11	0.7164938015472498	-0.05380805573455896	0.8091199137808111	0.7553118580462521	0.001865547100945113	197.3728895517773	12.35335326863243	22.2429426187558	-3.136168408301998e-12	0.9836650913201087	0.01467057902579186	9.874918771097578	9.889589350123369	0.01604201363934633	17.77549156946738	2.56514993181417	2.98582993236848	-3.640084761391549e-12	0.7715134363973877	-0.005887746381967215	0.4265677469362777	0.4206800005543105	0.002913931676059219	2.457018509129926	2.004770209788768	2.390122945219496	6.042076561296739e-13	0.7929391750109802	-0.004897542244119721	0.3902502776748475	0.3853527354307278	0.003464446841353296	1.592445265452006	0.6969053153326269	1.435027613960908	5.684243492565244e-10	1.019157154747536	0.0006595056295019982	0.737462792998779	0.738122298628281	0.02131937893014549	1.429770655387838	11.22495466115941	12.4645316637746	-1.11298123495196e-13	0.7195159952988581	-0.04400230459835048	1.28357930721354	1.239577002615189	0.001911945909109269	8.963184757623205	22.51009850829574	32.36894407854268	2.124948471696197e-08	0.9429302885937384	-0.01855348064812741	9.877399050895068	9.85884557024694	0.01157215278084014	22.35270355772802	8.894082310976286	15.81635611540255	1.408152424525744e-09	0.9857543498473235	-0.003016979638711049	6.925290784064974	6.922273804426263	0.01631290717589183	11.75749170024198
0.066	260.2454264925254	263.5453953808298	1.198079413455844e-10	0.8968877297716956	-0.06991292380801878	3.369881812112412	3.299968888304393	0.0079971822127079	263.5453954313149	11.55869143646304	26.14570272223702	4.65434635277262e-12	1.035509944916285	-0.107547269878771	14.69455855565275	14.58701128577398	0.024303340818425	26.14570272505118	5.598766323236129	30.71623090906209	-1.090794121694216e-12	1.189018488756476	0.007028422099091648	25.11043616372687	25.11746458582596	0.08306033636534099	30.71623090873232	5.581816556090107	34.06885113581338	-2.451108760403997e-12	1.204678090873697	0.02407716854902662	28.46295741117425	28.48703457972328	0.09414981090370769	34.06885113507238	2.59442535540461	4.923997417589725	-2.408211130511262e-11	1.004039892242861	0.01045199046184893	2.319120071723265	2.329572062185113	0.01888739633110957	4.923997414632763	133.092382344805	147.578721673586	2.902500462198532e-11	1.154412211512462	-0.01170582580971581	14.49804515459069	14.48633932878097	0.06296633336488859	147.0458031509584	151.4934490072893	199.0556439288476	-5.797278213037771e-10	1.244063533172385	-0.07050975828293157	47.63270467984118	47.56219492155825	0.1290317044615712	192.5881272172186	7.728504689813664	47.62646818033245	-4.067579606470417e-13	1.204272881875907	0.005613473339613455	39.89235001717917	39.89796349051878	0.09384500375374998	43.98646859818768	13.63840000850725	15.99714903330049	-5.738071729571859e-09	0.7768950730143969	0.08605860302790437	2.272690421765337	2.358749024793242	0.003043464077486339	15.99714474842631	6.679093434731716	9.042487056572138	-4.705546067379496e-09	0.877445137436253	0.04913569099988872	2.314257930840534	2.363393621840422	0.006840821890112743	9.04248546468048	1.789198904273051	31.25511205343857	-8.902489856410511e-12	1.333678308730754	0.03530294983556662	29.43061019932995	29.46591314916552	0.2643032300258203	31.25511205244727	5.833785359495407	8.648125633186648	-2.307989667438282e-09	0.9219522105800007	0.08091796097375173	2.733422312717491	2.814340273691242	0.009779577607374858	7.414242776225357	2.878477583732079	512.3070986642824	7.87592213669086e-13	1.55168686469315	-0.04199459806965265	509.47061567862	509.4286210805503	1.512108786973658	510.0674997176765	8.711682329562459	127.6399732607153	5.884015497059636e-12	1.301329832880223	-0.1331775583028116	119.0614684894556	118.9282909311528	0.2040316697915295	112.8126275691524	0.3874619738643468	15.07882825238363	2.64310795472511e-12	1.406065532562641	-0.00444497691436192	14.69581125543364	14.69136627851928	0.4716538979860959	15.07882825246598	6.126144571560587	65.27882029896574	-3.34717198402501e-10	1.271559291612737	0.004404664721698634	59.14827106268345	59.15267572740515	0.160785436418004	60.02030247513295	6.254657180805582	60.68997030522199	-1.236862168241259e-09	1.261152842088088	0.01272276609177735	54.42259035832463	54.43531312441641	0.147939403545509	55.71647846703312	0.9429737918662278	3.284341379414175	-1.137573368836797e-11	1.131676335352488	0.02018437226635458	2.321183215281592	2.341367587547947	0.05248968976683865	3.28434137891112	20.32565501020335	20.4747274460314	1.407318150903336e-10	0.7720132970152901	-0.0037958651332181	0.1528683009612654	0.1490724358280472	0.002925729426467568	20.47472745338459	255.1157402261873	255.3160340695943	-2.035374091491349e-10	0.460325540418305	0.09137425544879728	0.1089195879582404	0.2002938434070377	0.0002138051170461979	255.3160339659055	826.113650521512	827.1882624362387	-1.676305760867081e-10	0.6235643973895135	0.1871136618219089	0.8874982529048513	1.07461191472676	0.00087106309967001	574.2772088076787	10.1137038482407	104.7902932368578	-4.857947377701066e-12	1.272818310813967	0.1178541004761101	94.55873528814104	94.67658938861715	0.16241338326448	96.36636055313673	12.15997455095269	123.9583763722829	-2.791225139908704e-09	1.275782898390158	0.2906962732225677	111.5077055481077	111.7984018213302	0.1663120638069436	119.4208597789926	485.4205994672788	497.3158965086079	3.400224546368236e-12	0.8850289518196556	0.2972392702159891	11.59805777111316	11.89529704132915	0.007270610407264368	453.7016115381352	4.810764365617825	8.233300494587063	-1.527979132109891e-12	0.9675760110843398	-0.004062534248895948	3.426598663218133	3.422536128969237	0.01410088927592958	8.233300494215756	1227.533815468769	1307.785840811142	6.735634272558855e-11	1.124576019771529	-0.707871533526806	80.95989687590017	80.25202534237336	0.04958956122376965	1239.605643202437	201.8616440633009	223.929021356983	2.501089890749597e-10	0.9101466502506261	1.807988590514692	20.25938870316735	22.06737729368205	0.008895482220229785	201.1567185249306	156.2364609846119	156.4885895496773	3.421618821608519e-10	0.6048368041275659	-0.02818074566449917	0.2803093107298767	0.2521285650653776	0.0007456309268023894	49.65812493684294	130.4794954364141	130.7367599694672	1.619896157489809e-08	0.6096788894290945	-0.03456796111903401	0.2918324941721514	0.2572645330531174	0.0007762829302174919	44.3204550590381	328.7075665942811	329.4522444456599	1.23553445252611e-10	0.7162248351428938	-0.06267455433083069	0.8073524057096002	0.7446778513787695	0.001861471846459363	197.3049339788478	12.3634722129313	22.25917489524828	-4.265070935316473e-12	0.9837162677026728	0.01673251115152458	9.878970171165454	9.895702682316978	0.01604859522413238	17.78898722161023	2.564033136147581	2.984213811584129	-2.749384053757353e-12	0.7714314481473233	-0.00610445371144599	0.4262851291479932	0.4201806754365472	0.002912001082545258	2.455564171401531	2.003184073258239	2.387930013905602	1.248596712133399e-12	0.7928493437549873	-0.005221521640769598	0.3899674622881321	0.3847459406473624	0.003461936147756791	1.590758351505372	0.6972428475135639	1.435668669935502	5.159559446354933e-10	1.019197246563925	0.0007261240039780065	0.7376996984179603	0.7384258224219383	0.02132622765044715	1.430409775669717	11.20990792312834	12.4448051616444	8.330610506979141e-13	0.7193801156005678	-0.04726533023051847	1.282162568746577	1.234897238516058	0.001909835616974638	8.947420692125803	22.74870750986953	32.6181780409894	1.521653672856282e-08	0.9429032955373333	-0.005790171687469898	9.875260702807335	9.869470531119864	0.01156964753723883	22.52410191816962	9.04462150588316	15.93795830208624	3.622027712479881e-10	0.9856814804794605	-0.02791050238107271	6.921247298584148	6.893336796203075	0.0163033825212062	11.8471781673478
0.068	262.3598787815824	265.6465253361152	4.927169783286445e-13	0.8965461761266342	-0.07400486962566469	3.360651424158418	3.286646554532754	0.00797527726218508	265.6465253363228	11.53094075163559	26.06955691270798	1.595945597898663e-16	1.035145007785276	-0.1130505943283266	14.65166675540072	14.53861616107239	0.02423240203956389	26.06955691270808	5.601986187483615	30.73009065406154	-8.326672684688674e-17	1.189067544837817	0.007808200672387246	25.12029626590554	25.12810446657793	0.08309295162531564	30.73009065406152	5.588821342741545	34.11540220943475	-2.775557561562891e-17	1.204843477843877	0.02592713165082017	28.50065373504238	28.52658086669321	0.09427450285727668	34.11540220943474	2.585545033339287	4.918788060326239	-1.719967918090148e-11	1.004213697874514	0.01089090392024485	2.322352123066708	2.333243026986953	0.01891371882964271	4.918788058214349	133.5097147755492	147.98377610949	5.864753127582389e-12	1.154309127042151	-0.01202678646023894	14.4860881204011	14.47406133394086	0.06291440287406663	147.4492992756111	152.8593012335345	200.2713262334454	-6.159891485779667e-10	1.243675387202719	-0.07296671116412014	47.48499171107508	47.41202499991096	0.1286315664417154	193.7601802644911	7.728920095619109	47.63557244790543	-2.07930894724484e-13	1.204299637774543	0.005759806400825862	39.9008925458855	39.90665235228632	0.0938650996778599	43.99504550592271	13.65776461579637	16.02424492979074	-5.753531834989944e-09	0.7770918621520345	0.09017334206392404	2.276306971930439	2.366480313994363	0.003048307165839466	16.0242406333718	6.692621872765595	9.064323451579618	-4.738914382435011e-09	0.8777435858099921	0.05188694315046932	2.319814635663553	2.371701578814023	0.00685724721050752	9.06432184839942	1.794402163741712	31.41691905348588	-2.05391259555654e-15	1.334332147713816	0.03754255737256714	29.5849743323716	29.62251688974417	0.265689505698894	31.41691905348565	5.858854837709409	8.691735875698894	-2.368629688220825e-09	0.9225504128501413	0.08630545406646453	2.746575583923021	2.832881037989486	0.009826637088797418	7.453372130587681	2.877805151601969	511.2746135229229	1.665778626147585e-12	1.551433766712684	-0.04326234147995601	508.4400707128008	508.3968083713209	1.509050129515835	509.0387972667208	8.675292093878952	127.1416678323163	-3.469446951953614e-15	1.300855185496553	-0.1437849903664889	118.6101607288039	118.4663757384374	0.2032582787258564	112.3607190361092	0.3866546128274954	15.04295901939354	-2.381428387820961e-14	1.405769739192095	-0.004770332171484707	14.66107473873753	14.65630440656605	0.4705390487806039	15.0429590193928	6.126909845430453	65.29147171652325	-3.509837698256746e-10	1.271583887500979	0.004649026050236574	59.15991284504257	59.16456187109281	0.1608170828046804	60.0321471333609	6.257983889626354	60.72553900457576	-1.247913938851042e-09	1.261224631369485	0.01369367877099392	54.45386143617841	54.46755511494941	0.1480244091392423	55.74972411962877	0.9479853401293009	3.308355864610891	-6.397660179402465e-15	1.132620635682751	0.02157555034013957	2.338794974141451	2.36037052448159	0.05288795034046175	3.308355864610608	20.24825378396841	20.39689573876972	1.415145223226943e-10	0.7718632952124085	-0.004041104977813682	0.1526830597791201	0.1486419548013064	0.002922184116065164	20.3968957461638	256.2452452390239	256.4510639601937	5.218048215738236e-15	0.4606942909344038	0.09653154173571557	0.1092871794341012	0.2058187211698168	0.0002145266854986212	256.4510639601963	828.3653616996899	829.4531770616779	-1.554312234475219e-15	0.6239418225283119	0.1975395802906115	0.8902757816974298	1.087815361988041	0.0008737891927429453	576.2237675777498	10.13633867494373	105.1372837330762	-5.551115123125783e-17	1.273236236041555	0.1254734884421109	94.87547156969032	95.00094505813243	0.1629574071553694	96.69124682972863	12.20497029876923	124.8212547603638	-2.836028689667813e-09	1.276676481574133	0.3084452255382382	112.3078392360563	112.6162844615946	0.1675054511545722	120.2586674954188	483.2519916047956	495.1763380449291	5.51614309785009e-13	0.8853986464808591	0.2917921797940194	11.63255426033956	11.92434644013358	0.007292235625773645	451.7876897732306	4.805919033494834	8.226452983806208	-1.516127501322018e-12	0.9675387459458971	-0.005041119349534639	3.42557506966091	3.420533950311375	0.01409667705826637	8.226452983437779	1241.062180042447	1320.755041798438	6.511924333096886e-11	1.123709173130483	-0.7071954685066554	80.40005722449781	79.69286175599116	0.04924664820460824	1251.789504906317	198.3037313576331	220.5722414702108	-1.138609345696651e-10	0.911712921064516	1.752796865685858	20.51571324689185	22.2685101125777	0.009008029072196413	198.2226490950844	158.3702295673739	158.6222247718328	3.672082915517905e-10	0.6046874200097211	-0.02796565161716502	0.2799608560760821	0.251995204458917	0.0007447040272792126	50.22399496064833	132.3967035137837	132.6534737757691	1.590174279753054e-08	0.6094948162544318	-0.03461596472309405	0.2913862267084479	0.2567702619853539	0.0007750958457724675	44.86549775907712	328.8759585655197	329.6108704239398	4.092060024163402e-11	0.7159175505728912	-0.07042588110647541	0.8053377395266376	0.7349118584201622	0.00185682673194298	197.2483406385365	12.37376229709389	22.2761490687057	-2.637591534071504e-12	0.9837742016003851	0.018828236698164	9.883558534913647	9.902386771611811	0.01605604911773263	17.80314563551201	2.562982537698979	2.98267060271843	-2.947909277795091e-12	0.7713466083298555	-0.006304811926394523	0.4259928769458455	0.419688065019451	0.002910004675279701	2.45416558660128	2.001649039737197	2.385784178242431	7.583326327997852e-13	0.7927538750592359	-0.005531982761355314	0.3896671212665898	0.3841351385052345	0.003459269870337053	1.589088941431163	0.6975852104960145	1.436337276614152	4.95824582780191e-10	1.019241188436949	0.0007926247259377174	0.7379594413921997	0.7387520661181374	0.0213337365837043	1.431076387002093	11.1951674362861	12.42538197879974	-8.82956902037435e-14	0.7192346495496136	-0.05043304233651982	1.280647584850161	1.230214542513641	0.001907578984099023	8.931767156894008	23.00208643120113	32.87549407726537	2.30595264133493e-08	0.9428965133738748	-0.001315856848683429	9.874723502912927	9.873407646064244	0.01156901816515212	22.70161594068291	9.236517219224989	16.09395629660534	5.439335613866003e-10	0.9854903670085287	-0.05321461958290811	6.910653696963256	6.857439077380348	0.01627842870406142	11.9612572888657
0.06999999999999999	264.5436692819113	267.8164498157923	-5.019984428145108e-11	0.8961850946920541	-0.07814015622078999	3.350920690101803	3.272780533881013	0.00795218492314979	267.816449794639	11.50315731896258	25.99137342623873	-3.472631904255508e-12	1.034761859877063	-0.1185530468073924	14.60676915408354	14.48821610727614	0.02415814586489837	25.99137342413907	5.605336278598712	30.74518281007127	-1.219468970248272e-12	1.189121881033177	0.008624361088551281	25.131222170384	25.13984653147255	0.08312909234764955	30.7451828097026	5.595855479399203	34.16487885905826	-4.809902476310413e-13	1.205021201697373	0.02780576552395767	28.54121761413509	28.56902337965905	0.09440868011408556	34.16487885891284	2.578099562413581	4.915162100203502	-1.117348574775079e-11	1.004394733402717	0.01133913610943318	2.325723401680488	2.337062537789921	0.01894117522403014	4.915162098831547	133.9411287830396	148.40263159129	-1.722966214146027e-11	1.154203346902128	-0.0123258467979563	14.47382865504836	14.4615028082504	0.06286115889709973	147.8665435338177	154.2927619321968	201.549839241806	-5.918145973282662e-10	1.243273678054178	-0.07552205303075628	47.33259936264001	47.25707730960925	0.1282187525022667	194.9928204181395	7.729319545413403	47.64487843983844	2.707972734938835e-13	1.204327076898235	0.005903782808008821	39.90965511161702	39.91555889442503	0.09388571322942087	44.00381307681286	13.67786382965024	16.05241634976703	-5.772168805429079e-09	0.7772983345295447	0.09444491574406083	2.280107604372725	2.374552520116786	0.003053396767220741	16.05241203943104	6.706553282055931	9.086966411742269	-4.774586170874784e-09	0.8780585402608108	0.05472006251848766	2.325693067167851	2.380413129686338	0.00687462353765681	9.086964796494264	1.799452516134845	31.58901168910819	2.760291994974295e-12	1.335026373352606	0.03979966936768928	29.74975950360566	29.78955917297335	0.2671693680844354	31.58901168941556	5.884462195384792	8.736949421520388	-2.432108230088215e-09	0.9231876655157518	0.0918303134015809	2.760656912734016	2.852487226135597	0.009877016954097184	7.494004221015578	2.877455322769869	510.2155441690336	-5.076383757796066e-12	1.551173497213804	-0.04441037360448816	507.3824992198682	507.3380888462637	1.50591125732556	507.9836088030913	8.639644420649413	126.6116983020023	-5.670464098272987e-14	1.300344342198593	-0.1542939082912322	118.1263477896441	117.9720538813528	0.202429184619292	111.8800326685824	0.3858820736201065	15.00479182642232	-9.12880881998035e-13	1.405453254209133	-0.005089460374836283	14.62399921317705	14.61890975280221	0.4693491303850462	15.00479182639388	6.127919537939159	65.30514396082329	-3.673101267587242e-10	1.271609983762442	0.004957130537980988	59.17226729234615	59.17722442288413	0.160850666460901	60.04494341852322	6.261496415768983	60.76374113986344	-1.259218757043712e-09	1.2613018595041	0.01472301287571666	54.48752171121874	54.50224472409446	0.1481159093963939	55.78543288730903	0.9528971569934499	3.333599335155181	2.300479251537979e-12	1.133627997052578	0.02297206894151248	2.357730109220219	2.380702178161731	0.05331613686164386	3.333599335256912	20.17096479369397	20.31916188007708	9.822381796809054e-11	0.77170384785021	-0.004289311220540112	0.1524863976036497	0.1481970863831095	0.002918420220540526	20.31916188520924	257.4389818247507	257.6506436321728	1.681783601270581e-10	0.4610838788566322	0.1019850847527115	0.1096767226693535	0.211661807422065	0.0002152913444416903	257.6506437178485	830.7394359634263	831.8412169656932	1.406172955853435e-10	0.6243403138166991	0.2085635468434527	0.8932174554234121	1.101781002266865	0.0008766763910282209	578.2779016137586	10.15852003182341	105.5049008206604	1.560501727837504e-12	1.273680398769574	0.1331253045694838	95.21325548426749	95.34638078883698	0.1635375823048321	97.0355001530931	12.24842155237063	125.7364703859588	-2.884003452718886e-09	1.277623150511402	0.326278845097302	113.1617699884909	113.4880488335882	0.1687790760138365	121.1473666609499	481.1251181100608	493.0743274840727	1.301847518675459e-11	0.885759268798061	0.2829067281253076	11.6663026458867	11.94920937401201	0.007313391871761534	449.906723166231	4.80107968200315	8.219396684829668	-1.412252259580526e-12	0.9674934934741709	-0.006015488539015082	3.424332491365533	3.418317002826518	0.01409156369055633	8.219396684486483	1254.549036647579	1333.692458587874	8.049483302130511e-11	1.122845616279071	-0.7027672604840828	79.84618920077948	79.1434219402954	0.04890739292721862	1263.94125496744	194.9662696568379	217.3929606245951	6.997627477467461e-11	0.9132141978651864	1.662256548423459	20.76443441933376	22.42669096775722	0.009117237439717684	195.4419399159165	160.5182233713504	160.7701696567498	3.927713987383896e-10	0.6045393955400183	-0.02766969806638638	0.2796159834658261	0.2519462853994397	0.0007437866560961279	50.79209089635741	134.3205564357458	134.5769345265455	1.541438154895047e-08	0.6093107577121051	-0.03456256052479589	0.2909406513244631	0.2563780907996672	0.0007739106022796422	45.40945362057056	329.0831211751022	329.8090189362358	5.073885755990659e-11	0.7155768605401164	-0.07721207605392726	0.8031098371874631	0.7258977611335359	0.001851689969543184	197.1983796876153	12.38420236056674	22.29384811586003	-2.71313180255639e-12	0.9838389922019107	0.02095328617088916	9.888692469122399	9.909645755293287	0.01606438930204293	17.81795439232497	2.562008064820311	2.981213149501843	-4.128149211357623e-12	0.7712591548370243	-0.006486744141993774	0.4256918288235259	0.4192050846815321	0.002907948182106117	2.452833675517467	2.000179968151893	2.383704289027109	-5.666300761930643e-13	0.7926530375963884	-0.005825818424013184	0.3893501392992295	0.3835243208752163	0.00345645586292076	1.587450266759264	0.6979309731892528	1.437032909938676	4.581600515640716e-10	1.019288994416096	0.0008598077011612191	0.7382421290482625	0.7391019367494237	0.02134190882685431	1.431769965732572	11.18085733109786	12.4064180543986	-2.23488762218782e-12	0.7190799242110982	-0.05347737879925087	1.279038102099987	1.225560723300736	0.001905181591166087	8.916340157125083	23.27956757566715	33.14954341359481	1.663533423512664e-08	0.9428908014160532	-0.004295256279670723	9.874271094207336	9.869975837927665	0.01156848813263713	22.8906982782771	9.468992441631073	16.28450135171847	-1.449045890222767e-09	0.98518032568192	-0.07799331492646087	6.893502225013856	6.815508910087395	0.01623802745903583	12.09978471585714
0.07199999999999999	266.795707176847	270.0542075776678	4.379829832146243e-13	0.895804569401797	-0.08219593984547856	3.340696340666292	3.258500400820813	0.007927921168513563	270.0542075778524	11.4754211287331	25.91127040044767	1.873501354054952e-16	1.0343605297688	-0.1240390125228154	14.55988828423738	14.43584927171456	0.02408060956100599	25.91127040044778	5.608804282938155	30.76154103753007	3.191891195797325e-16	1.189181730603015	0.00947455421907354	25.14326220037284	25.15273675459191	0.08316891837592723	30.76154103753016	5.602885305351157	34.21729035117031	4.996003610813204e-16	1.205211428914991	0.02970582174367286	28.58469922407548	28.61440504581915	0.09455250864513162	34.21729035117046	2.571905405705599	4.912936723010032	-1.025359658290981e-11	1.004583129118061	0.01179438596027728	2.329236931344157	2.341031317304434	0.01896979014056162	4.912936721751028	134.3848061864774	148.8334900258409	5.008216064084081e-13	1.154095055454599	-0.01260504276056062	14.46128888212409	14.44868383936353	0.06280669751876561	148.2957444595608	155.7961530656638	202.8933641709516	-6.105708161285861e-10	1.242857893634604	-0.07817124748926385	47.17538235277702	47.09721110528776	0.1277928690910827	196.2881450002674	7.729699120273624	47.65437748355759	-1.885158695813516e-13	1.204355186398756	0.006044609204343084	39.91863375407962	39.92467836328397	0.09390683509201467	44.01276322336417	13.69872314698729	16.08170439501892	-5.792058329484595e-09	0.777514985490191	0.09887889391950769	2.284102354112126	2.382981248031633	0.003058746319986036	16.08170006983054	6.720870644837312	9.110406541633969	-4.814317011020419e-09	0.878390474387903	0.0576314311527697	2.331904465643887	2.389535896796656	0.006892984097254265	9.110404912944976	1.804311691955584	31.77156030332853	2.942091015256665e-15	1.335761212668665	0.04206370979646708	29.92518490157648	29.96724861137295	0.268744785617345	31.77156030332886	5.910529254191917	8.783706663485232	-2.503602380965475e-09	0.9238648970212843	0.09747686506595729	2.775700544227357	2.873177409293315	0.009930839724549227	7.53609256991341	2.877415090731941	509.132887897767	1.364908186474167e-12	1.550906756486518	-0.04544233757848253	506.3009151446136	506.2554728070351	1.502701115790969	506.9049207460288	8.604988431159459	126.051193718791	-2.248201624865942e-15	1.299797734830504	-0.164642911785539	117.610848199417	117.4462052876315	0.2015457901550267	111.3715934313031	0.3851514967437339	14.96440907391386	-1.437738816889578e-14	1.405116547395797	-0.005400090428594356	14.58465766759872	14.57925757717013	0.468086485335903	14.96440907391341	6.129060535373602	65.319826925519	-3.853794228181329e-10	1.271637854465455	0.005301748844190177	59.1854646413012	59.19076639014539	0.1608865414150319	60.05868442095735	6.265109525985283	60.80459064836072	-1.270763688721033e-09	1.26138478978098	0.01579066484125435	54.52369045753418	54.53948112237543	0.1482142285451457	55.82361987872748	0.9576830115019095	3.360071282058494	-5.814793091474257e-15	1.134698523700943	0.02436777058142802	2.378020499975157	2.402388270556585	0.05377497023117839	3.360071282058237	20.09399089834139	20.24173628732687	1.461096799104666e-10	0.7715349821920251	-0.004533003269487391	0.1522783922549708	0.1477453889854834	0.002914439229284225	20.24173629496105	258.6942437236831	258.9120294551969	1.221245327087672e-15	0.4614953998530035	0.1076962143753003	0.1100895171384487	0.217785731513749	0.0002161016446956241	258.9120294551975	833.2221999236123	834.3386417522254	3.885780586188048e-15	0.6247609687537176	0.2201088952230343	0.8963329333901092	1.116441828613143	0.0008797341749570821	580.4313268665476	10.18010982608804	105.893230649489	-1.942890293094024e-16	1.274150853742627	0.1407749366135665	95.57234588678742	95.71312082340098	0.1641543533201523	97.39920667831716	12.29003373160299	126.7049175166287	-2.943761651108545e-09	1.27862304778558	0.3441186522175171	114.0707651328082	114.4148837850258	0.1701348285844667	122.0878342067288	479.0636938356267	491.0334889821497	1.588168485611163e-11	0.8861067818609757	0.2708786796623286	11.6989164668607	11.96979514652303	0.007333836879958061	448.0798837930138	4.796287147866101	8.212181551281839	-1.272197625024063e-12	0.9674402726247537	-0.006977283125038062	3.422871686540775	3.415894403415737	0.01408555229292497	8.212181550972687	1267.92144956443	1346.526974680736	9.694711700092284e-11	1.121989395428759	-0.6952660310177281	79.30079114732442	78.60552511630669	0.04857332567655756	1275.994039417092	191.8987924946967	214.4457032916663	-2.169072282898199e-10	0.9146247253153645	1.546052388306702	21.00085840866288	22.54691079696958	0.009221046366251786	192.8627489176279	162.6732351436983	162.9252075957699	3.997589204107754e-10	0.6043931363468268	-0.02730317247186651	0.2792756245434623	0.2519724520715957	0.0007428812914542373	51.36045509197464	136.2447125778877	136.5007931551886	1.510323630049548e-08	0.6091272309967464	-0.03441643888000942	0.290497016180851	0.2560805773008415	0.0007727305198826918	45.95045779995596	329.3196346326245	330.0371736142122	4.153988264476993e-11	0.7152068117613553	-0.08315783493525797	0.8006968165229477	0.7175389815876897	0.001846126389128789	197.1511713537621	12.3947642558023	22.31224616829079	-2.208025429162319e-12	0.9839107281185192	0.02310206514330295	9.894379847345194	9.917481912488498	0.01607362856781687	17.83339390800379	2.561119542362599	2.979854375308205	-2.294570783378802e-12	0.7711693543563906	-0.006648087630772796	0.4253829205763787	0.4187348329456059	0.002905837995546484	2.451579465489485	1.998792264933537	2.381710213097222	1.189411416580022e-12	0.792547155427488	-0.00609962626812494	0.3890175744318091	0.3829179481636841	0.003453503518309132	1.585856362962565	0.6982797259855485	1.437754323811829	4.336759909517873e-10	1.019340678767863	0.0009267257702498053	0.7385478720560307	0.7394745978262804	0.02135074757926289	1.432489271606157	11.16710862803617	12.38807863645674	-6.832208410134655e-14	0.7189163489736033	-0.05636871759151935	1.277338726012083	1.220970008420564	0.001902650298287613	8.901263207053761	23.58567029247168	33.44631565057703	2.12315133911456e-08	0.9428723946757369	-0.01216799315553795	9.872813351260882	9.860645358105344	0.01156678027169068	23.09513700413516	9.738462316631301	16.50791436771179	-6.659587187263227e-10	0.9847582726611137	-0.1007704867228601	6.870222537803357	6.769452051080497	0.01618319086251017	12.26151973871622
0.074	269.1055809936523	272.3493132167109	-1.949667094436336e-10	0.895404781341761	-0.08625567159020121	3.329987894648771	3.243732223058569	0.007902508587660059	272.3493131345551	11.44781077783694	25.82937100564294	-1.010916350629998e-11	1.033941097572289	-0.1294932027600175	14.51105343056602	14.381560227806	0.02399984156187911	25.82937099953062	5.612377843540189	30.77919592786057	-1.166497454185844e-12	1.189247310770686	0.01035639998581222	25.15646168433457	25.16681808432039	0.08321257964770133	30.77919592750792	5.609879123499607	34.272638364668	1.203495636481478e-12	1.205414277948486	0.03162038697365561	28.63113885419473	28.66275924116839	0.09470612171952177	34.27263836503183	2.566793681352098	4.911943083519394	-2.715182245704995e-12	1.004778981892922	0.01225425062402908	2.332895151543267	2.345149402167296	0.01899958344691497	4.911943083186006	134.839178007547	149.2748002633041	-5.002587233349232e-11	1.153984417705811	-0.01286637420647643	14.44848862996365	14.43562225575717	0.06275110485533443	148.7353565908673	157.3715416532909	204.3038471866109	-6.287068643473503e-10	1.2424275425873	-0.08090166827427873	47.01320720159423	46.93230553331995	0.1273535546259672	197.6480235345708	7.730055248683287	47.66405972128505	8.32695024044483e-13	1.204383949139845	0.006181329898657136	39.9278231427031	39.93400447260176	0.0939284527257087	44.02188673789429	13.72036882870666	16.1121516315948	-5.809325017563927e-09	0.7777423317403017	0.1034810408755604	2.288301762012577	2.391782802888137	0.003064369939890153	16.11214729351261	6.735556133434243	9.134633276923006	-4.847567906113293e-09	0.8787398396943261	0.06061725345128331	2.33845989003748	2.399077143488763	0.006912361578948531	9.134631636985196	1.808950756800417	31.96471536957484	1.206396094133311e-11	1.336536709515825	0.04432643685063981	30.11143817592379	30.15576461277443	0.270417443495638	31.96471537091819	5.936975851234561	8.831944057429341	-2.562226028568482e-09	0.9245829191427734	0.1032286641966773	2.791739541998102	2.894968206194779	0.009988223694349183	7.579587020842558	2.877695135130962	508.0296954919335	-8.926193117986259e-12	1.550634254647735	-0.04635123048938602	505.1983515872919	505.1520003568025	1.499428707153619	505.805772753568	8.571507461200554	125.4614112825171	-4.45649073199661e-12	1.299215999532775	-0.1747865372898988	117.0646903586064	116.8899038213165	0.2006098576686893	110.8365449136622	0.3844658819972973	14.921901177827	-3.494815548066299e-12	1.404760199638208	-0.005701200113279328	14.54313649594298	14.5374352958297	0.4667538863986964	14.92190117771811	6.130427489995243	65.33576427383871	-4.019191923720911e-10	1.271667762352864	0.005706871609147908	59.19962991223431	59.20533678384346	0.1609250475155153	60.07359646834944	6.268868922784298	60.84825518492396	-1.281902611838248e-09	1.26147366293332	0.0169085197807568	54.5624777423589	54.57938626213966	0.1483196657862681	55.86444115850602	0.9623179199590518	3.387769340808158	1.28719951364431e-11	1.135832037799478	0.02575643392598094	2.399694986923126	2.425451420849106	0.0542651026292865	3.38776934137738	20.01713461088384	20.16441712884828	7.432127135942324e-11	0.7713567867340833	-0.004776681183692435	0.1520591991481287	0.1472825179644362	0.00291024411676754	20.16441713273154	260.0082453467425	260.2323997224728	4.577008771988744e-10	0.4619297815575892	0.1136276558242923	0.1105267199059557	0.2241543757302479	0.0002169598575353163	260.2323999556411	835.8002240577814	836.9319555055434	3.808244830594276e-10	0.6252047366331972	0.2321004719514122	0.8996309758106458	1.131731447762058	0.0008829711425164805	582.6757643841606	10.20099067453815	106.3023098223882	6.672551400299653e-12	1.2746475391928	0.1483920914180117	95.95292705643202	96.10131914785003	0.1648080367178879	97.78240572921207	12.32955709701404	127.7274103141413	-2.977072227627886e-09	1.279676080606397	0.3618942977452702	115.035958919382	115.3978532171273	0.1715744005838158	123.0808691200358	477.0895451869689	489.0757253834491	6.77988221120529e-11	0.8864374250670891	0.25614884341434	11.73003135306587	11.98618019648021	0.007353342233348145	446.3268155335035	4.791586404853141	8.20486250906653	-8.099493298274751e-13	0.9673791061656881	-0.00791745456345188	3.421193558776842	3.41327610421339	0.01407864658376093	8.204862508869708	1281.114193386344	1359.194848298286	9.200418205068672e-11	1.121144003502424	-0.6852888776444412	78.7659437895861	78.08065491194166	0.0482457209387132	1287.887967911041	189.1220166461787	211.7647017845471	-1.814318140169746e-11	0.9159274764909191	1.421084928673734	21.22160020969474	22.64268513836848	0.009317969565421831	190.5155428305965	164.8281063230174	165.080175031345	4.40282033054018e-10	0.6042490040564172	-0.02687189617119442	0.27894060449878	0.2520687083275856	0.0007419901283824029	51.92715298210615	138.1629442821576	138.418818493353	1.475456506971895e-08	0.6089447204275367	-0.03418227162929446	0.2900564828246533	0.2558742111953588	0.0007715586883305619	46.48670626123412	329.5769211720006	330.2866716752959	-4.988121027338366e-12	0.7148111134792656	-0.08837392795518513	0.798124431250449	0.7097505032952638	0.001840195369750957	197.1032036473476	12.40541830337302	22.3313133669362	-1.447123670894612e-12	0.9839894732049708	0.02526837688059175	9.900626686682587	9.925895063563178	0.01608377668996108	17.84944115997596	2.560326753052185	2.978607141069392	-5.013187781566231e-12	0.7710775023643642	-0.006786796736166861	0.4250671847533742	0.4182803880172073	0.002903681169057544	2.450413971211861	1.997502651218564	2.379823135265854	-1.579542052709826e-12	0.7924365133043568	-0.006349875847333111	0.3886703598946222	0.3823204840472891	0.003450421121254104	1.584322029510166	0.6986290983177659	1.438499995886099	3.843602935926782e-10	1.019396244091507	0.0009941832551433937	0.7388767143131899	0.7398708975683334	0.02136025410997221	1.43323278663234	11.15405441436876	12.37053205535499	-4.352412527608429e-12	0.7187444257986493	-0.05907737789290669	1.275555018879139	1.216477640986232	0.001899993390734868	8.886662941763042	23.91951899982686	33.76883525229228	1.716111025507061e-08	0.942833766524512	-0.02043859581588057	9.86975484828131	9.84931625246543	0.01156319699398995	23.31678922116636	10.04201986941573	16.76188320782958	-4.514867334159955e-10	0.9842337017281856	-0.1215341534544462	6.841397491868298	6.719863338413852	0.0161152918654368	12.44476475605934
0.076	271.4712576464451	274.6998522360709	6.019629239517599e-13	0.8949859647925088	-0.09021184738887089	3.318806437014642	3.228594589625771	0.007875973486701207	274.6998522363245	11.42040781582707	25.74580841571789	4.163336342344337e-17	1.033503694433169	-0.1348998487337117	14.46030044862452	14.32540059989081	0.02391590116904567	25.74580841571791	5.616042305713214	30.79817203673586	-1.942890293094024e-16	1.189318821644898	0.0112669797289608	25.17086275129368	25.18212973102264	0.08326021551741877	30.7981720367358	5.616801187487453	34.33090951922595	1.387778780781446e-16	1.205629819182397	0.03354148204326204	28.68056684969524	28.7141083317385	0.09486961971315944	34.33090951922599	2.562622175204119	4.91203844825627	-6.163507204615115e-12	1.004982346824546	0.0127165154513238	2.336699757600827	2.349416273052151	0.01903056895015348	4.912038447499474	135.3027950403578	149.7251316616907	-1.942002114674324e-12	1.153871587921125	-0.01310981174923943	14.43544643308212	14.42233662133288	0.06269446140389692	149.1839545967249	159.0204645811118	205.7827343094551	-5.981869444227073e-10	1.241982218650096	-0.08370666095197118	46.84597638929528	46.76226972834331	0.1269005449366274	199.0738419466931	7.73038341879839	47.67391299851771	-1.754013601029669e-13	1.204413343712975	0.006312999867580803	39.93721657985174	39.94352957971932	0.09395055037460866	44.03117226192535	13.74282909110323	16.14380359074045	-5.833802354388018e-09	0.7779809117706344	0.1082576049560693	2.292716894681144	2.400974499637214	0.003070282446734655	16.14379923437993	6.750590216211638	9.159633767374459	-4.893123871363425e-09	0.8791070642342251	0.0636733501503495	2.345370201012471	2.40904355116282	0.006932788086277398	9.159632112025013	1.813331800212222	32.16858746840428	-2.05391259555654e-15	1.337352744818378	0.04657627397339674	30.30867939421867	30.35525566819206	0.2721887792150296	32.16858746840405	5.963716624266364	8.881589997117946	-2.642637723232477e-09	0.9253424220255064	0.1090676782852592	2.808805694566324	2.917873372851583	0.01004928259575776	7.624430140735472	2.878279703816918	506.9089854301735	1.199040866595169e-14	1.550356708789871	-0.0471418399183648	504.0778475662749	504.0307057263565	1.496103051220033	504.6891723351323	8.539459446206301	124.8438690320837	6.106226635438361e-16	1.298599938715248	-0.1846611277960511	116.4890707136735	116.3044095858774	0.1996234374706982	110.2762653941136	0.3838323067077173	14.8773757566852	-1.298960938811433e-14	1.404384892272787	-0.005990519105099628	14.49953396908259	14.49354344997749	0.4653544875224931	14.8773757566848	6.131925870247224	65.35296679211629	-4.207644510589859e-10	1.271699976065483	0.006149839117190117	59.21489108275188	59.22104092186907	0.1609665326497015	60.08969182180146	6.272688075043591	60.89472817084084	-1.294137352836344e-09	1.261568696313785	0.01805601221687643	54.60398408358038	54.62204009579725	0.1484324943621083	55.90789265520415	0.9667768498284774	3.416687368717254	-5.23192600354605e-15	1.137028073126888	0.02713143349997301	2.422779085388803	2.449910518888776	0.05478711104251018	3.416687368717023	19.94056770350637	20.08738277833872	1.448524633573811e-10	0.77116938259282	-0.005013940736769903	0.1518290155691136	0.1468150748323437	0.002905838658825121	20.08738278590721	261.3780279001925	261.6087593841319	2.109423746787797e-15	0.4623878268959574	0.119742095276254	0.1109893886631905	0.2307314839394446	0.0002178680591696463	261.608759384133	838.4602737192978	839.607857431457	-1.221245327087672e-15	0.6256724215848803	0.2444642490156001	0.9031194631436459	1.147583712159246	0.0008863950282306177	585.0029022946319	10.22102360412405	106.7320747496678	-2.220446049250313e-16	1.275170282600797	0.1559395387587571	96.35511160678504	96.5110511455438	0.1654988259222961	98.18504322485967	12.3667115396534	128.8045965847181	-3.04725292221697e-09	1.280781939664457	0.3795212756111517	116.0583637694535	116.4378850450647	0.1730993020229209	124.1271093064217	475.219741903288	487.2182962386188	7.371381283149958e-11	0.8867482096990862	0.2392017371654993	11.75935259816533	11.99855433533082	0.007371723185916342	444.6630139045696	4.787016494270853	8.197498522594694	-1.049695053101374e-12	0.9673104244426218	-0.008828196670723138	3.419310224994565	3.410482028323842	0.01407089642573438	8.197498522339613	1294.075520797768	1371.64533035467	1.147183459337953e-10	1.120312074868538	-0.6733240944869788	78.24313365138974	77.56980955690277	0.04792548923935424	1299.575388272608	186.6287878280328	209.3506416493582	-2.405216165124457e-10	0.9171204629340015	1.296082713413958	21.42577110791141	22.72185382132536	0.009407616820903471	188.4013696956969	166.9758308951057	167.2280550302941	4.418853061238792e-10	0.6041073104483333	-0.02638749405539717	0.2786116292438047	0.2522241351884075	0.0007411150446271626	52.49029454192387	140.0692488723813	140.3250011414163	1.443962888147965e-08	0.608763669972833	-0.03386783982911436	0.289620108864128	0.2557522690350137	0.0007703979208920074	47.01648438459839	329.847979071791	330.550439861622	3.978617435507203e-11	0.7143928266204449	-0.09295324974468788	0.7954140395757172	0.7024607898310293	0.00183394615595075	197.0516191107392	12.41612884979215	22.35101169499215	-1.836530927334934e-12	0.9840752749628331	0.02744503264400515	9.907437812555999	9.934882845200004	0.01609484150747436	17.8660664410376	2.559639236200435	2.977484173183267	-1.731018106632121e-12	0.7709839225213984	-0.006900811068063908	0.4247457480508959	0.417844936982832	0.002901485399227484	2.449348138914488	1.996325883256981	2.37806300793028	1.565065785302799e-12	0.7923217488409973	-0.006573408626467106	0.3883105332997659	0.3817371246732988	0.003447226760657073	1.582862119315371	0.69897606441049	1.439266702903414	3.096024964177602e-10	1.019455715864249	0.001061801095733794	0.7392288373971899	0.7402906384929238	0.02137043366822127	1.433997299668429	11.14184265256832	12.35396362614099	-5.048565732135302e-14	0.7185644749718336	-0.06156967701410701	1.273690650586785	1.212120973572678	0.00189721633495841	8.872675938123725	24.27678070604725	34.11508456280347	1.574254077443826e-08	0.9427777667036592	-0.02701871100776503	9.865322567763988	9.838303856756223	0.0115580042274479	23.55433128477492	10.37701967435372	17.04416557075832	-9.091837699370942e-10	0.9836156862411022	-0.1404466381408183	6.807592534545415	6.667145896404596	0.0160356624104308	12.64786665500102
0.078	273.8824980621517	277.095531066211	-2.212285910019318e-11	0.8945484506580521	-0.09413273297319	3.307165737032483	3.213033004059293	0.007848348541960953	277.0955310568888	11.39329216586152	25.66072036789357	-2.012175148724538e-12	1.033048503459127	-0.140243535524372	14.40767173755642	14.26742820203205	0.02382885850647922	25.66072036667695	5.619783265977378	30.81849049348931	-1.147915096311181e-12	1.189396443664916	0.01220340136691872	25.18650382614501	25.19870722751193	0.08331195308700123	30.81849049314227	5.623618288284058	34.39208237885735	-8.187200917220139e-13	1.205858070437666	0.03546157814671384	28.73300251242657	28.76846409057328	0.09504306647273009	34.39208237860984	2.559260109788568	4.913090917304136	-3.553365934827468e-12	1.005193246377665	0.01317894063967546	2.340651866875893	2.353830807515568	0.01906275575028175	4.91309091686783	135.7741537549163	150.1830003834349	-1.469313559709917e-11	1.153756721573456	-0.01333428523654476	14.42218091375513	14.40884662851859	0.06263684804269581	149.6400600739514	160.7441779810383	207.3312075738279	-6.181914979919156e-10	1.241521532589654	-0.08657292093944045	46.67360251372899	46.58702959278956	0.1264336032603472	200.5667302708415	7.730679518528336	47.68392381142185	1.728617249341369e-13	1.204443343708287	0.006438527056964666	39.94680576583655	39.95324429289352	0.09397310851406027	44.04060716197686	13.76613304773925	16.17670749108505	-5.855835257667641e-09	0.778231286630267	0.1132150712913617	2.297359372054438	2.4105744433458	0.003076499401310099	16.17670311827158	6.765952654629697	9.185394065312003	-4.932752345476743e-09	0.8794925506914485	0.06679537820889166	2.352646032473416	2.419441410682308	0.006954295052490421	9.185392396556198	1.81742808399824	32.38326400797786	4.895528427084628e-13	1.338209001131023	0.04880453562780995	30.51703138835181	30.56583592397962	0.2740598958741386	32.38326400803238	5.990664782360846	8.932569146037718	-2.711627870161104e-09	0.9261439623332723	0.1149751116113081	2.826929252065565	2.941904363676873	0.01011412465703052	7.670560913187499	2.879174037841175	505.7737781647081	-2.644329200052198e-12	1.550074834811009	-0.04780956686940752	502.9424136937364	502.894604126867	1.492733083487142	503.5581289095738	8.509035959893245	124.2002065621114	1.051131404139483e-12	1.297950566213636	-0.1942188721607949	115.885389474379	115.6911706022182	0.1985889290538464	109.6922455477805	0.3832537975093669	14.83094807667788	-2.328137682638953e-13	1.403991418607967	-0.00626699114265394	14.45396127031117	14.44769427916852	0.4638918570733346	14.83094807667063	6.133628551875696	65.37164798172734	-4.391353669586096e-10	1.271734751229276	0.006649280045526939	59.23137014980612	59.23801942985165	0.1610113284474565	60.1071690262393	6.276607429156168	60.94414969086609	-1.307123298488477e-09	1.261670079691789	0.01924363830461362	54.64829862340531	54.66754226170993	0.1485529565919825	55.95410473984963	0.971036342801983	3.44681700196531	-2.699923618010303e-13	1.138285861498396	0.02848615086086554	2.447294508302461	2.475780659163327	0.05534148647257921	3.446817001953371	19.86412395623612	20.01046388902106	1.131708615709215e-10	0.7709729519539811	-0.005248182341265136	0.1515881151261973	0.1463399327849322	0.002901228092015277	20.01046389493419	262.8005329551425	263.0380148336458	9.252487664923592e-11	0.4628701708496728	0.1260034410429906	0.1114784374603585	0.2374818785033491	0.0002188280438453126	263.0380148807811	841.1893045783632	842.3532371827299	7.762890330553773e-11	0.6261646807243069	0.2571272275177244	0.9068053768489713	1.163932604366696	0.0008900126842730586	587.4043917141174	10.2400938417372	107.1824071479344	3.091971123581061e-13	1.275718786898046	0.1633852265903801	96.77892807960686	96.94231330619724	0.166226769956493	98.60701332696426	12.40127159884362	129.9370281222605	-3.094068917741666e-09	1.28194006401733	0.3969260340302121	117.1388304893867	117.5357565234169	0.174710801866663	125.2270991740304	473.4677858312547	485.4752264143904	1.310265784759679e-10	0.8870366987771542	0.220804912383631	11.78663567075207	12.00744058313571	0.007388826445393582	443.1010852009303	4.782624241662188	8.190150971246769	-4.44207171046429e-13	0.9672344052156991	-0.009700164808123484	3.417226894392703	3.40752672958458	0.0140623232553607	8.190150971138824	1306.759532340324	1383.833291065881	1.258171344886705e-10	1.11949585027546	-0.6598042368583024	77.73356296241481	77.0737587255565	0.04761336696828101	1311.013950294766	184.4299657001201	207.2051774999299	7.096422061092511e-11	0.9182013599605003	1.162762967556215	21.61244883225365	22.77521179980987	0.009489583182383066	186.5220919916133	169.109350497978	169.361788868919	4.790237095875227e-10	0.6039683333040484	-0.02585095201325854	0.2782893229542676	0.2524383709410091	0.0007402577005141326	53.04798401456075	141.9576828054373	142.2133943209663	1.421893322528511e-08	0.6085844997354264	-0.03347737292488624	0.2891888884539388	0.2557115155290526	0.0007692508620473752	47.53812086259938	330.1264423652299	330.8220483985679	7.622952269414895e-11	0.7139547659929143	-0.09697919188670875	0.7925852252247221	0.6956060333380133	0.001827423900940424	196.9938491605022	12.42685922823848	22.37129942324668	-2.557822009752186e-12	0.9841681514858986	0.02962437538323589	9.914815819624964	9.9444401950082	0.01610682723543578	17.88323677771925	2.559066400498546	2.976498048881611	-2.842226454191632e-12	0.7708889656531451	-0.006988178916081303	0.4244198272991461	0.4174316483830648	0.002899258998358619	2.448392827201646	1.995278146549998	2.376450702543658	4.887305837808498e-13	0.7922032787363846	-0.006766878607156335	0.3879394346008156	0.3811725559936592	0.00344393233195591	1.581491525255443	0.6993182539450328	1.440051618763886	2.233166013221322e-10	1.019519089352637	0.001129118464300685	0.7396042463545522	0.7407333648188529	0.02138128639990043	1.434779995462601	11.13060318818427	12.33854342184649	-1.668370303020694e-12	0.7183777059691161	-0.0638182457137442	1.271758479375962	1.207940233662217	0.001894338283854383	8.859437927848546	24.65784535796974	34.48326818408074	1.579988444591618e-08	0.9427065187589605	-0.03426347031892193	9.859686296429919	9.825422826110996	0.01155140089061236	23.80656350734966	10.74062603791706	17.35249439607696	1.165602930147669e-09	0.982913224305805	-0.1575024715478451	6.769370829707746	6.611868358159901	0.01594562906128164	12.86915310669917
0.08	276.3359470689101	279.5331045089644	-1.748934330692009e-12	0.8940926291921394	-0.09792376270586627	3.295081202760099	3.197157440054232	0.007819670318830216	279.5331045082274	11.36654626404216	25.57425383773512	-1.387778780781446e-17	1.032575759086474	-0.1455084456995546	14.35321601939252	14.20770757369296	0.02373879415558109	25.57425383773511	5.623583999443325	30.84016568709603	1.110223024625157e-16	1.189480336764899	0.01316221978628617	25.20341946786642	25.2165816876527	0.08336790667068471	30.84016568709606	5.630293286592452	34.45611950146406	-1.110223024625157e-16	1.206098997491445	0.03737208611655309	28.78845412875505	28.8258262148716	0.09522648940788798	34.45611950146402	2.556596838387318	4.914988115070649	-3.669245463022719e-12	1.005411664183393	0.01363937891602347	2.344751897767307	2.358391276683331	0.01909614725482701	4.914988114620114	136.2512265981693	150.6464059230061	-4.970135414339438e-12	1.153640008007926	-0.01353522068095536	14.40871454551771	14.39517932483676	0.0625783623763449	150.1016799131162	162.5432706840899	208.9498217649394	-5.949671866289918e-10	1.241045200326886	-0.08949000771514917	46.49604108856466	46.40655108084951	0.1259526090885996	202.1272123689112	7.730938330869812	47.6940759017531	-1.606909050266836e-13	1.204473917713163	0.006556774719885438	39.9565807961634	39.96313757088328	0.09399610384417548	44.05017622652957	13.79031201627302	16.21091388879843	-5.879270435077411e-09	0.7784940404140217	0.1183604815442006	2.302241390981209	2.42060187252541	0.003083037136976576	16.21090949848487	6.781621632448305	9.21189803560123	-4.975184399874655e-09	0.8798966751173735	0.06997862868966001	2.360297774463266	2.430276403152927	0.006976913189995366	9.211896352490612	1.821202680635528	32.60878589615504	9.436895709313831e-16	1.339104988100264	0.05099870991047662	30.73658450560904	30.78758321551951	0.276031604841785	32.60878589615514	6.017728932995653	8.984798326249194	-2.784466941740948e-09	0.9269879583213884	0.1209305936550469	2.846138799598496	2.967069393253543	0.01018285214931256	7.717911137575654	2.880358818341607	504.6270166173489	-4.485301019485632e-14	1.549789344250903	-0.04836076530951867	501.7950185643168	501.7466577990073	1.489327614743837	502.4155746778045	8.480497395178983	123.5323097279326	9.436895709313831e-16	1.29726906892977	-0.2033951236270929	115.2552074563807	115.0518123327536	0.1975090071358989	109.0861973912156	0.3827372410759095	14.78274970835811	-1.626476731075854e-14	1.403580672569942	-0.006528382188998527	14.4065408494712	14.4000124672822	0.4623699250108877	14.78274970835761	6.135455216248176	65.39183071127503	-4.585390400713152e-10	1.271772343827448	0.007186010114611909	59.24918948491225	59.25637549502686	0.1610597675568377	60.12605135437862	6.280539219418106	60.99648829632094	-1.319775150276925e-09	1.261777974351618	0.02045034561637765	54.69549873128646	54.71594907690284	0.1486812627927944	56.00305008067903	0.9750729540334331	3.478145343191508	-7.688294445529209e-15	1.139604328957116	0.02981356847601331	2.473258820682062	2.503072389158075	0.05592862612309972	3.478145343191168	19.78795310894534	19.93381599506539	1.54309065525382e-10	0.7707677134388969	-0.005473930754806301	0.1513368168748583	0.145862886120052	0.00289641852270536	19.93381600312799	264.2724946578176	264.5168645142496	1.110223024625157e-16	0.4633773317271099	0.1323751689593222	0.1119946874727565	0.2443698564320786	0.0002198414234990088	264.5168645142497	843.974369300569	845.1550809492239	-2.775557561562891e-15	0.6266820323183943	0.27001679604264	0.9106948526122071	1.180711648654847	0.0008938301327055782	589.8717811960379	10.25806378217707	107.6530779440257	6.661338147750939e-16	1.276292637919676	0.170689662832121	97.22432449901652	97.39501416184864	0.1669917795470906	99.04810683706903	12.43297601901398	131.125056973365	-3.14466630513266e-09	1.283149666259639	0.4140186961963999	118.2780622581547	118.6920809543511	0.1764099488958922	126.38118960437	471.840661834687	483.8539507764813	1.67125036032445e-10	0.8873015800125325	0.2015473370032194	11.81174160479106	12.01328894179428	0.00740456489651275	441.6477366593761	4.778459588477985	8.182889906018401	-8.522488270656936e-13	0.9671514053319138	-0.01052338555055151	3.414953703090967	3.404430317540415	0.01405296878406154	8.182889905811301	1319.130660941652	1395.723592562126	1.172688612882666e-10	1.118696942046368	-0.6450832000394104	77.238014820514	76.59293162047459	0.04730983378864043	1322.170710115584	182.5634013711983	205.3535097607654	-1.876426930502717e-10	0.9191571902721535	1.011231387385256	21.77887700218189	22.79010838956714	0.009562658379677175	184.9002229793585	171.2213640362995	171.4740687790467	4.926718477626935e-10	0.6038323328996984	-0.02526952409399507	0.2779742668412	0.2527047427472049	0.0007394196420815757	53.59826577195462	143.8226213535405	144.0783652247768	1.390167483905635e-08	0.6084075857597352	-0.03301983313382297	0.288763704370146	0.255743871236323	0.0007681198600066845	48.05005687739364	330.4071806712496	331.0963128852853	3.917233204475679e-11	0.713499250136072	-0.1005219732359125	0.789654187271617	0.6891322140357045	0.001820665954110733	196.9278465702703	12.43756750026224	22.39212705972743	-1.494141615987488e-12	0.9842680997057693	0.03179783875858619	9.92276172070661	9.954559559465196	0.01611973551918812	17.90091277347051	2.558617308753623	2.975661048598278	-1.25704308073793e-12	0.7707930093426227	-0.007046987727676366	0.4240907275723304	0.417043739844654	0.002897010881557856	2.447558690839951	1.994376204437863	2.375008396636717	1.89171074638228e-12	0.7920816669987389	-0.006926668424033978	0.3875588606228872	0.3806321921988532	0.003440553786465588	1.580226366385032	0.6996528634127868	1.440851715184002	1.159561474617377e-10	1.019586343804382	0.001195998363958445	0.7400028534072572	0.7411988517712157	0.02139280976742693	1.435577856338462	11.12048243243323	12.32445641225859	-3.537968529254698e-14	0.7181846405203357	-0.06579022232959209	1.269764202154954	1.203973979825362	0.001891367723209702	8.847087196771279	25.06750205362161	34.8751111240956	8.705616859339127e-09	0.9426144630022841	-0.04479964877454985	9.852408719248544	9.807609070473994	0.01154287463440025	24.07449560715462	11.13141013008541	17.68512165120113	2.176093368000398e-10	0.9821330178405741	-0.1734584508673004	6.727169971983022	6.553711521115722	0.01584622259644546	13.10730908633673
0.082	278.8195965740476	282.0005283511995	1.773886593170459e-10	0.8936189897125245	-0.101639105577123	3.28257088272899	3.180931777151867	0.007789981648898689	282.0005284259482	11.34025102988896	25.48656023384544	6.792871820593405e-12	1.032085747923393	-0.1506790741982721	14.29698827815475	14.14630920395648	0.02364579905446416	25.48656023795262	5.627428348136134	30.86320829885746	-8.340134138862254e-13	1.189570637888512	0.01414007906073561	25.22163987166059	25.23577995072133	0.08342817614820348	30.86320829860533	5.636792111802825	34.52297496565718	-2.778430263639109e-12	1.206352509814744	0.03926497738353436	28.84691787647083	28.88618285385436	0.09541987587552192	34.52297496481722	2.554530480886873	4.917625837556762	-5.966768745757633e-12	1.005637551521186	0.01409567106500145	2.348999685604888	2.36309535666989	0.01913074212268103	4.917625836824122	136.7315266993774	151.1128906775611	2.804090293295758e-11	1.153521665121257	-0.01370904075609541	14.39507301893984	14.38136397818374	0.06251911598133444	150.566365576534	164.4179618723833	210.6387793577427	-6.063916035969896e-10	1.240552964086054	-0.09244319134056839	46.31326067669997	46.2208174853594	0.1254574772617674	203.7554709677027	7.731155023637321	47.7043513599458	-5.459105389959973e-13	1.204505028394844	0.006666470579491792	39.96652986572899	39.97319633630848	0.09401950859396653	44.05986268240964	13.81539826110161	16.24647515774974	-5.905735494388109e-09	0.7787697811284473	0.1237011394125604	2.307375757235561	2.431076896648121	0.00308991280253407	16.24647074767354	6.797574681051268	9.239128456115695	-5.020779098030559e-09	0.8803197850694816	0.07321823144760733	2.368335543616821	2.441553775064428	0.007000672403020224	9.239126757580339	1.824631763198985	32.8451669473538	-1.152467010712144e-11	1.340040003297705	0.05314980764612817	30.96738537650868	31.02053518415481	0.2781043248859292	32.8451669460705	6.04481673611138	9.038190689605539	-2.863019345905604e-09	0.927874678047793	0.1269129983969888	2.86646095509717	2.993373953494158	0.01025556030564968	7.766408966372553	2.881834931268363	503.4715989620566	3.444800000806936e-12	1.549500936467717	-0.048792807159768	500.638556837948	500.5897640307883	1.485895236340792	501.2643972157235	8.454039525367168	122.8421757981124	7.554956660271728e-12	1.296556848259629	-0.212140459576932	114.6002767323222	114.3881362727453	0.1963866741853418	108.4599358258577	0.3822855895966376	14.7329192067589	3.799016656813592e-12	1.403153658774303	-0.006773630162229457	14.35740724732449	14.35063361716226	0.4607930093461586	14.73291920687727	6.137460489923516	65.41369898369571	-4.776473938594705e-10	1.271812994367345	0.007774141720928503	59.26846435205126	59.27623849377219	0.1611121633051693	60.14651011088193	6.284518838661349	61.0518522557877	-1.333263582870003e-09	1.261892508924773	0.0216852509340909	54.74564816619226	54.76733341712635	0.148817586283449	56.05482937040863	0.9788650756724784	3.510656698223789	-1.398334226188069e-11	1.140982083177355	0.03110675827008983	2.500684864281221	2.531791622551311	0.05654882038892678	3.510656697605422	19.71192229122113	19.85730414075651	1.639471336467579e-10	0.7705539460566742	-0.005693664482587634	0.1510755140179702	0.1453818495353826	0.002891417476361479	19.85730414932269	265.7905335740739	266.0418942950385	-3.160088857256937e-10	0.4639096591841672	0.1388219080856632	0.1125388128789624	0.2513607209646256	0.0002209095215183133	266.0418941340529	846.8026837627684	848.0005379685917	-2.595966774876501e-10	0.6272248477815191	0.2830610959320106	0.9147931098913741	1.197854205823385	0.0008978524963295651	592.396553869408	10.27482332206687	108.1437975130261	-6.458777956908079e-12	1.276891290113356	0.1778194087846594	97.69115478217455	97.86897419095921	0.1677936037832859	99.50805715777308	12.46162839270962	132.3689188003445	-3.20478008020153e-09	1.284409693181167	0.4307236804260743	119.4765667272088	119.9072904076349	0.1781975002651045	127.589617941029	470.3416226492809	482.3584768154067	1.770931179478907e-10	0.8875421522519278	0.1822645319048398	11.83458963422097	12.01685416612581	0.007418887908506388	440.306607441509	4.774568442837265	8.175787383646012	4.375041995352547e-13	0.9670620373957001	-0.01128885045091735	3.412507791259664	3.401218940808747	0.01404290354581754	8.175787383752327	1331.157858169803	1407.285463924809	1.40516820401615e-10	1.117916682715512	-0.6294760418651781	76.7570817968715	76.12760575500633	0.04701525266217222	1333.016840238207	181.0794307685255	203.8342230637089	1.14876358425775e-10	0.9199688355749264	0.8335898832487362	21.92120241193458	22.75479229518331	0.009625150549134589	183.5700421994478	173.3044760671987	173.5574967059195	5.281360904163535e-10	0.6036995406868209	-0.02464633461780047	0.2776669733386092	0.2530206387208087	0.0007386022324188695	54.13916320343642	145.6586056148801	145.9144497923144	1.379612649121675e-08	0.6082332753472424	-0.03250118823164506	0.2883453656658537	0.2558441774342086	0.0007670070668747454	48.55080386123115	330.6855580990797	331.3685488390843	1.569666618905785e-10	0.7130284183449944	-0.1036450631473605	0.7866358031519939	0.6829907400046333	0.001813706617616851	196.851797754306	12.44821106868847	22.41344156375246	-3.951092925058575e-12	0.9843750830706866	0.03395653508310108	9.931273959980897	9.965230495063999	0.01613356383126894	17.9190518418115	2.558300808815894	2.974985231997873	-3.401758041920999e-13	0.7706964562472082	-0.007075412777554155	0.4237598359595334	0.4166844231819792	0.002894750524184856	2.446856236964298	1.993636806844701	2.373758247838589	3.165459214193866e-12	0.7919575426306996	-0.007049364203739909	0.3871708051976273	0.3801214409938873	0.003437108824426556	1.579082895649446	0.6999784066248623	1.441664329818166	1.627346174482014e-11	1.019657427506433	0.001261534146941738	0.7404243890463613	0.7416859231933031	0.02140499597954222	1.436388230217221	11.11162792584129	12.31189169835348	1.917244141225183e-12	0.7179861514756234	-0.06745333786460876	1.267717110376799	1.20026377251219	0.001888318493038399	8.835768864581576	25.51295526296503	35.29447068445988	1.275958110696918e-08	0.942491271873898	-0.06116265817449432	9.842678079669344	9.78151542149485	0.01153147442192674	24.3604865143431	11.54802957777974	18.0407590460892	2.817284593115144e-09	0.9812796820498945	-0.1885847242959374	6.681314192605392	6.492729468309454	0.01573820676060696	13.36134260041416
0.08400000000000001	281.3285131710821	284.4929698644262	1.588396081331211e-12	0.8931280820740279	-0.105197692502184	3.269654385846275	3.164456693344091	0.007759329066737005	284.4929698650955	11.31448995909662	25.39779999897506	4.093947403305265e-16	1.031578808244104	-0.1557394927307147	14.23904953260915	14.08331003987844	0.02354997412210884	25.39779999897531	5.631297880406994	30.88762171105739	-1.665334536937735e-16	1.189667460446498	0.01513307206474807	25.24119075858565	25.2563238306504	0.0834928465997101	30.88762171105734	5.643076889623456	34.59258599565635	1.249000902703301e-16	1.206618461630081	0.04113117457892268	28.90837793145397	28.9495091060329	0.09562317353258559	34.59258599565639	2.552974315224568	4.920914382865829	-2.146609279218836e-12	1.005870822407395	0.01454568326016751	2.353394384381094	2.367940067641261	0.01916653346378238	4.920914382602255	137.2123307048549	151.5797565052158	-6.294964549624638e-12	1.153401922900949	-0.01385752785622731	14.38128332821708	14.36742580036085	0.06245922609591958	151.0314288578847	166.3677793857509	212.39762202411	-5.941563907541081e-10	1.240044664245788	-0.09542665276608961	46.12526929112518	46.02984263835909	0.1249482294861509	205.4510502294454	7.73132345344492	47.71472892548516	-1.453004383478174e-13	1.204536632446163	0.006766223429179485	39.97663924861106	39.98340547204024	0.09404329047380332	44.06964662353857	13.84142639339639	16.28344726194288	-5.929008940058766e-09	0.7790591412240782	0.1292449556615712	2.312775912884914	2.442020868546485	0.003097144398872155	16.28344283448736	6.813787818458779	9.267065936252157	-5.060296955766708e-09	0.8807621983599295	0.07650895394638321	2.376769163846995	2.453278117793378	0.007025601730522849	9.267064224347864	1.827679714187061	33.09236664782056	-4.274358644806853e-15	1.341013163236028	0.05524440484371911	31.20944252878978	31.2646869336335	0.2802781325904057	33.09236664782009	6.071831629626858	9.09265143758013	-2.927818088666045e-09	0.9288042344601066	0.1328996079595533	2.887920199993719	3.020819807953273	0.01033233671516571	7.815975188746802	2.883579153279474	502.3103031877735	6.756817327868703e-13	1.549210295798987	-0.04911381988605737	499.47583785438	499.426724034494	1.482444286398385	500.1073643657915	8.429919256326871	122.1320265890047	-7.771561172376096e-16	1.295815482747034	-0.2203904423076943	113.9224977749856	113.7021073326779	0.195225186979032	107.815477283602	0.3819054063298833	14.6816102049378	-1.093569679255779e-14	1.402711480657241	-0.007000573858694478	14.30670537246661	14.29970479860792	0.4591657608400186	14.68161020493746	6.139574734405679	65.43727959598662	-4.976116740884606e-10	1.271856938132668	0.008397074278331118	59.2893077873026	59.29770486158093	0.1611688229635688	60.16857201502699	6.288457391999329	61.11018081896195	-1.345468764180069e-09	1.262013778434408	0.02292679908120106	54.79879662788142	54.82172342696262	0.1489620621650615	56.10938785954242	0.9823909853481867	3.544329699166198	-6.716849298982197e-15	1.142417412200406	0.03235837092319567	2.529580342894816	2.561938713818011	0.05720224347854184	3.544329699165901	19.63616243829557	19.78106438734566	1.571042185233296e-10	0.7703319683105421	-0.005902698531637768	0.150804647581724	0.1449019490500862	0.002886233393734901	19.7810643955543	267.3510334273676	267.6094523935503	2.55351295663786e-15	0.4644673917308382	0.145307568541999	0.1131113976407142	0.2584189661827131	0.0002220334841984892	267.6094523935516	849.6614920305249	850.876784703263	-2.331468351712829e-15	0.6277933633719811	0.2961881461447124	0.9191045265934307	1.215292672738143	0.0009020840719796245	594.9700407419662	10.29023765401031	108.6541534593827	-1.942890293094024e-16	1.277514075583733	0.1847329519963888	98.17918285337603	98.36391580537243	0.168631837183197	99.98648310693854	12.48698764956884	133.6686069616351	-3.234389950312888e-09	1.285718857962792	0.4469459969006326	120.7346733151656	121.1816193120663	0.1800739472972061	128.8523867359743	468.9670878501706	480.985892002738	2.430395329433566e-10	0.8877588526780246	0.1635960046673771	11.85520814790005	12.01880415256742	0.007431813277830794	439.075129850885	4.771012131199782	8.16892256115111	-7.041103811111782e-13	0.9669664909758078	-0.01198428399200273	3.409894713943332	3.39791042995133	0.01403215040034341	8.168922560980008	1342.818115672761	1418.495936924135	1.260028748006903e-10	1.117155941645538	-0.6132395699638072	76.29106082133752	75.67782125137371	0.04672980546436728	1343.530853450558	180.0238271625116	202.691934021409	-3.969964634809031e-11	0.9206144177183656	0.6330371907746876	22.03506966812267	22.66810685889736	0.00967514732681274	182.5711217656566	175.3514100762424	175.6047845435839	5.588054741156867e-10	0.6035701457903203	-0.02399338806455089	0.2773678554060861	0.2533744673415352	0.0007378065700105475	54.66872686624838	147.4607020988023	147.7167047907931	1.347175873633866e-08	0.6080618592206151	-0.03193184967760765	0.2879345416684199	0.2560026919908122	0.0007659142630818153	49.03903894952676	330.957934515202	331.6350749608156	3.671385417902684e-11	0.7125440245145864	-0.1064018730033945	0.7835423186169541	0.6771404456135596	0.00180657412587135	196.7643152985808	12.45874256126237	22.43518231846317	-1.249292336247265e-12	0.9844890398361947	0.03609069558718241	9.940349061613617	9.976439757200799	0.01614830652511232	17.93760508116494	2.558125344272884	2.974482250056676	-8.333854439879218e-13	0.770599733891742	-0.007071714663750555	0.4234286204475436	0.4163569057837931	0.002892487954220481	2.446295672499632	1.9930768402898	2.372722919442014	2.230327034169477e-12	0.7918315954698497	-0.007131365612851492	0.3867774447650646	0.3796460791522132	0.003433616767185176	1.578077840897209	0.7002924068438181	1.44248675217167	-9.769912656665269e-11	1.019732267486606	0.001325886296099108	0.7408684590317527	0.7421943453278518	0.02141783363912308	1.437208415066831	11.10419053638225	12.30104341321786	-2.139434462922196e-14	0.7177832068008002	-0.068774547350199	1.265627424185808	1.196852876835609	0.001885205816679616	8.825632569928224	26.00002680707599	35.74664045468054	1.281163630045823e-09	0.9423235390369187	-0.08283093350848146	9.829444581113043	9.746613647604562	0.01151597033362075	24.66773926332979	11.98905201196186	18.41826640881384	3.926884935279151e-09	0.980357078065237	-0.2028726718258084	6.632087068677791	6.429214396851982	0.0156222495353862	13.63035702615434
0.08600000000000001	283.8508357177085	286.998547856657	1.212939748640451e-10	0.8926205517729333	-0.1086416085577575	3.256353747506168	3.147712138948411	0.007727764865295622	286.9985479077682	11.28934523469664	25.30813797655902	4.267142195146789e-12	1.031055330952653	-0.1606740260657154	14.1794667679281	14.01879274186239	0.02345143014533925	25.30813797913907	5.635175054439538	30.91340539977267	3.208960874800937e-13	1.189770891983706	0.01613744591844737	25.26209289941469	25.27823034533314	0.08356198673079725	30.91340539986968	5.64911332285136	34.6648809838493	-1.168634633508248e-12	1.206896647929831	0.04296227167026314	28.97280538932768	29.01576766099794	0.09583628676914036	34.664880983496	2.551848285200186	4.924770093833827	-3.968082806782292e-12	1.006111357987125	0.01498726601634525	2.357934542617295	2.37292180863364	0.01920350945698715	4.9247700933466	137.6909152440795	152.0443072502601	1.210720412814226e-11	1.153281005415148	-0.01397968432582252	14.36737169050642	14.3533920061806	0.06239880658360599	151.4941835836769	168.3918839436584	214.2255395136173	-6.599134572127241e-10	1.239520151851998	-0.09842597711754243	45.93208154707649	45.83365556995894	0.124424905352801	207.2131535376596	7.731437797796749	47.72518526573998	-4.916067553040193e-13	1.204568679453478	0.006854535082477553	39.98689293286075	39.99374746794323	0.09406741181627845	44.07950618373477	13.86843201935663	16.32188812401002	-5.9536869601029e-09	0.7793627785531426	0.1350001313827241	2.318455973270666	2.45345610465339	0.0031047508284925	16.32188367812633	6.830236487070668	9.295690031826336	-5.103400497336041e-09	0.8812242012340822	0.07984540998526048	2.385608134770407	2.465453544755667	0.007051729252858696	9.295688305340065	1.830326133476198	33.35031276187646	-7.567224624693836e-12	1.342023359651674	0.05727334249257569	31.46271328590768	31.51998662840026	0.2825526446961339	33.35031276103383	6.098676568405936	9.148082075255672	-3.001675921709968e-09	0.9297765735677568	0.1388669806321865	2.910538526217549	3.049405506849736	0.01041326006009698	7.866526803465218	2.885589196128115	501.145823223307	2.826849865300574e-12	1.548918084237368	-0.04932267477667118	498.3095567019556	498.2602340271789	1.478982763938815	498.9471601903966	8.408332625859501	121.4041821642434	6.139255770420959e-12	1.295046764557712	-0.2280948165746688	113.2239443549586	112.9958495383839	0.1940280992684995	107.1549287584318	0.3815994812362679	14.62898243844225	3.394839964698804e-12	1.402255349021204	-0.007208169292843527	14.25459112649882	14.24738295720598	0.4574931830677486	14.62898243854803	6.141837185861102	65.46272654280538	-5.174136397112505e-10	1.271904391808811	0.009065080902294341	59.31182427604199	59.32088935694428	0.1612300305593873	60.1923805894189	6.292385473224352	61.171546136043	-1.359057172356515e-09	1.262141840195105	0.0241827483231081	54.85497791449554	54.87916066281865	0.1491147823126581	56.16679252296163	0.9856310421935609	3.579139420341621	-9.532319378280363e-12	1.143908272294965	0.0335612502015319	2.559947127946528	2.59350837814806	0.05788893771107241	3.579139419920085	19.56056356417339	19.70498555341604	1.434667940003465e-10	0.7701021582072464	-0.006102740844330973	0.1505247300869862	0.1444219892426553	0.002880876083905541	19.70498556091213	268.9502527734347	269.2157628475588	-2.462278159143239e-10	0.4650505979394943	0.1517972009259542	0.1137128731981076	0.2655100741240618	0.0002232141584404652	269.215762722122	852.5381851123099	853.7711442061441	-2.004113541786978e-10	0.6283876678876491	0.3093265641855012	0.9236325296486561	1.232959093834157	0.0009065282231243623	597.5834859781726	10.304202812561	109.1836662903359	-4.41680025886626e-12	1.278160189119133	0.1913957903703153	98.68806768740453	98.87946347777485	0.1695058940044384	100.4829398016187	12.50888893829184	135.0239730952705	-3.285290761656512e-09	1.287075594990188	0.4626090515622933	122.0524751054163	122.5150841569786	0.1820394288246735	130.1693600911604	467.7102344351982	479.7301504688464	2.128613951768443e-10	0.8879529054991616	0.1462138756030106	11.87370215804523	12.01991603364824	0.007443406834725164	437.9479474196361	4.767845299300002	8.162379289662082	3.122078984230114e-12	0.9668654277800922	-0.01259894203462306	3.407132932396703	3.39453399036208	0.01402078531805018	8.162379290420766	1354.091950425977	1429.335471700674	1.388779091726633e-10	1.116415390811756	-0.5966030041669858	75.84012427886371	75.24352127469673	0.04645359778446722	1353.694490472829	179.4240209680024	201.9607363968781	2.202767551695572e-10	0.9210769984272987	0.419693732811437	22.11702169606429	22.53671542887573	0.009711130782095994	181.9337494116052	177.3551103159967	177.6088692386847	5.933591118445491e-10	0.6034442885052897	-0.02331828946727064	0.2770772121553514	0.2537589226880808	0.0007370334505024945	55.18506043576698	149.2242410290681	149.4804550967826	1.344243674705758e-08	0.6078935962948555	-0.03131775462115469	0.2875318223356765	0.2562140677145218	0.0007648430179329019	49.51353263001906	331.2210631502315	331.8926073025349	1.310699881962307e-10	0.7120476938129575	-0.1088408593530783	0.7803850116564309	0.6715441523033526	0.001799294481968538	196.6642049281758	12.46911423328842	22.457285266622	-3.059733022503508e-12	0.9846098711684101	0.03819036329715585	9.949980670036425	9.988171033333581	0.01616395327596356	17.95652043497034	2.558099083780476	2.974163491720224	9.382598864515757e-13	0.7705032925568506	-0.007034214394335665	0.423098622334084	0.4160644079397483	0.002890233700440733	2.445887022313492	1.992713245380883	2.371925171409235	5.103159214647768e-12	0.7917045793008796	-0.007169220756890906	0.3863811467852432	0.3792119260283523	0.003430098631867996	1.577228142510521	0.7005935752983351	1.443316291809521	-2.021118550299406e-10	1.01981076709725	0.001388186954849537	0.7413345295563361	0.7427227165111856	0.02143130731429164	1.438035730174309	11.09832184057811	12.29210729577913	4.050110941067331e-12	0.7175768748956954	-0.06972088035352504	1.263506335554552	1.193785455201027	0.001882046365051972	8.816830088666878	26.53146233825592	36.23556398211426	9.708384072354415e-09	0.942100411330915	-0.1077664892811718	9.811868133139519	9.704101643858348	0.01149537813720892	24.99862279214049	12.45330148391742	18.81654362920695	2.744031252222001e-09	0.9793687082368944	-0.2165103051527281	6.579752450442256	6.363242145289528	0.01549897243468648	13.91348228691991
0.08799999999999999	286.3809558583585	289.5117476225071	-7.127631818093505e-14	0.892097107883461	-0.1119007573472375	3.242692521495842	3.130791764148604	0.00769534494087546	289.5117476224771	11.26490167505207	25.21774782667057	2.775557561562891e-16	1.030515759239841	-0.1654665566762079	14.11831270829471	13.95284615161851	0.02335028740273343	25.21774782667075	5.639040164437779	30.94055113917335	-1.942890293094024e-16	1.189880993966494	0.01714891316250882	25.28436206157307	25.30151097473557	0.08363564869697691	30.94055113917329	5.654863487359986	34.73977078830017	1.942890293094024e-16	1.207186806101862	0.04474884288978504	29.0401584580504	29.08490730094018	0.09605907734541191	34.73977078830023	2.551083692868787	4.929119956684062	-1.373075264599066e-12	1.006359002490692	0.0154182439301565	2.362618019885118	2.378036263815274	0.01924165267020136	4.929119956515467	138.1645210003806	152.5038074075276	-9.185985305748545e-12	1.153159133387616	-0.01407743541697473	14.35336384256393	14.33928640714696	0.0623379692214743	151.951904332346	170.4886954002546	216.1210073069468	-5.836042760165583e-10	1.238979372537304	-0.1014374052347219	45.73374931192695	45.63231190669223	0.1238876453646683	209.0402942261897	7.731490676596994	47.73569294862415	-1.285499484637853e-13	1.204601111792232	0.006929688438290647	39.99727258358886	40.00420227202715	0.09409182948936921	44.08941566576278	13.89645328293121	16.36185958310132	-5.98354511424648e-09	0.7796813769725293	0.1409755409344987	2.324430759235619	2.465406300170117	0.003112751938666088	16.36185511492121	6.846894760723232	9.324978244401768	-5.148204248323074e-09	0.8817060471823686	0.08322187308915466	2.394861610589381	2.478083483678536	0.007079082029357157	9.324976502758336	1.832536878789569	33.61886964259136	2.164934898019055e-15	1.343069296869199	0.05922231099973701	31.72711045280206	31.78633276380179	0.2849270781430304	33.6188696425916	6.125250677322353	9.204375999073994	-3.071358820050385e-09	0.9307914697853025	0.1447901016858724	2.934335220065768	3.07912532175164	0.01049839934252869	7.91797320485586	2.887837871610762	499.9806947624876	1.525446435834965e-13	1.548624939231919	-0.04942935545074262	497.1422862463276	497.0928568908769	1.475518305227337	497.7863111038802	8.389527322120749	120.6611591195999	-1.942890293094024e-16	1.29425266417155	-0.2351905921987559	112.5068223896779	112.2716317974792	0.1927991912609239	106.4805733181428	0.3813739091510989	14.57520917918567	-2.831068712794149e-15	1.401786569757423	-0.00739436802963574	14.2012296380642	14.19383527003457	0.4557805757414111	14.57520917918558	6.144186049074996	65.49006290780368	-5.392099544643258e-10	1.271955561217889	0.009763420618202458	59.33611343811048	59.34587685872868	0.1612960568937711	60.2179588991886	6.296213226387206	61.23585370107902	-1.372790353615372e-09	1.262276712846088	0.02543104096471256	54.9142094337271	54.93964047469181	0.1492757940463612	56.22695701190843	0.9885652359692295	3.615053795294989	-5.079270337660091e-15	1.145452289725052	0.03470778168588776	2.591780777639872	2.626488559325759	0.05860880264269398	3.615053795294764	19.48523322823739	19.62917975862332	1.528351889490409e-10	0.7698649353502277	-0.006289792472418677	0.15023632285835	0.1439465303859313	0.002875356290002417	19.6291797666089	270.5841889003999	270.8567874207187	4.551914400963142e-15	0.4656592391299789	0.1582549400916734	0.114343580227094	0.2725985203187673	0.0002244522129785157	270.8567874207209	855.4201342153583	856.6709184174562	3.663735981263017e-15	0.6290077169949324	0.3224045181051596	0.9283796839926985	1.250784202097858	0.0009111874672006173	600.2279443138256	10.3165878982199	109.7317206768243	-2.775557561562891e-17	1.278828698965865	0.1977646618611299	99.21736811674327	99.4151327786044	0.1704150165009511	100.996855506783	12.52711107341468	136.4345748046506	-3.314964941436571e-09	1.288478100399738	0.4776129732280586	123.4298507580079	123.9074637312359	0.1840937638707938	131.5401170731633	466.559434193033	478.5802208036731	1.972209062728325e-10	0.8881262315774905	0.1305414920048678	11.8902451186352	12.02078661064007	0.007453777314318051	436.9152144710199	4.765119120077877	8.156244439272495	-5.616687670517706e-13	0.9667597761250352	-0.01312282786507152	3.404248147059689	3.391125319194618	0.01400891405951655	8.156244439136005	1364.966172744791	1439.790658472619	1.17679421762773e-10	1.115695360819781	-0.5797516494271644	75.40423737725523	74.82448572782806	0.04618660831155465	1363.49525454574	179.2864787277388	201.6530374424751	-3.766299494500913e-10	0.9213498785944567	0.2010504305769817	22.16550828415927	22.36655871473625	0.009732420248853253	181.6690559182221	179.3088010551235	179.5629656201803	6.380001249528533e-10	0.6033220586859726	-0.02263066075219957	0.2767952258089284	0.2541645650567289	0.0007362833586119272	55.68633064937814	150.9449750991529	151.201447820137	1.312061659319852e-08	0.6077287032618232	-0.0306649730730332	0.287137694057118	0.2564727209840849	0.0007637946252382196	49.97318843848308	331.4725153272969	332.1386858476894	3.44209105662685e-11	0.7115407498547816	-0.1110025857279399	0.7771731061203959	0.6661705203924561	0.001791888952875501	196.5506272154747	12.47927398440978	22.47967891352973	-1.007725153323591e-12	0.9847374495563864	0.0402447250622105	9.960160204057741	10.00040492911995	0.01618049014349609	17.97573960052017	2.55822977336864	2.97403987665378	-4.617591031763624e-13	0.7704076052567542	-0.006961352582806856	0.4227714558679471	0.4158101032851402	0.002887998789958475	2.445639957295837	1.992563028396643	2.371388170949299	2.532812501399029e-12	0.7915773093731023	-0.007159318202411181	0.3859844607550672	0.378825142552656	0.003426577051633792	1.576551152722597	0.7008780818767361	1.444149275002895	-3.441390297731495e-10	1.019892830532263	0.00144912076187211	0.7418220723642865	0.7432711931261586	0.02144540173365224	1.438866512674221	11.09417620226149	12.28528348904323	-9.077807949786632e-15	0.7173683214537725	-0.07025867775718891	1.261365964538932	1.191107286781743	0.001878858191493631	8.809517291284344	27.10662467625406	36.76219534891071	-3.626034028592073e-09	0.9418173129791663	-0.1340420512863594	9.789612723943007	9.655570672656648	0.0114693041683336	25.353533469428	12.93930234934088	19.23447783063086	1.045375168373663e-08	0.9783179004718132	-0.2293882153324388	6.524563696622416	6.295175481289977	0.01536897225905663	14.20984166866979
0.09	288.906793795599	292.0204837094844	3.548794591523574e-11	0.8915585540373903	-0.1150066114945654	3.228696525379989	3.113689913885424	0.007662130562025578	292.0204837244385	11.24124277157397	25.12680730064237	6.105393968169892e-13	1.029960589567442	-0.1701012033119031	14.0556657323803	13.8855645290684	0.02324667552483146	25.12680730101152	5.642874700716628	30.96904666968087	9.750394935892359e-13	1.189997799663485	0.01816340329628252	25.30800856566796	25.32617196896425	0.08371386663676818	30.96904666997564	5.660293531251972	34.81715719946158	2.939593013451258e-13	1.207488612334563	0.04648224866027937	29.11038141954933	29.15686366820961	0.09629136095708002	34.81715719955045	2.550616907187538	4.933895362452979	-1.695928120160062e-12	1.006613566035749	0.01583642356971079	2.36744203169573	2.38327845526544	0.01928094042596869	4.933895362244741	138.6304872966457	152.9556191153758	-2.832400980423699e-12	1.153036514095361	-0.01415206247947009	14.33928388120958	14.32513181873011	0.06227681866421297	152.401963007605	172.6562478446965	218.0821268138428	-7.028452264634666e-10	1.23842227138518	-0.1044473221583774	45.53032629130465	45.42587896914627	0.1233365950043321	210.9306233409243	7.731475065507765	47.74622206223836	-3.490263633665336e-13	1.204633863233515	0.006989903466715464	40.00775709326388	40.01474699673059	0.09411649383853352	44.09934702590835	13.92552940907998	16.40342564004347	-6.0075796386172e-09	0.7800156474309737	0.1471803905192038	2.330715840444287	2.477896230963491	0.003121168579445438	16.4034211539157	6.86373630073532	9.354907160482499	-5.189124820809132e-09	0.8822079552987446	0.08663249115353862	2.40453836859364	2.491170859747178	0.007107686005214252	9.35490540499559	1.834295391763735	33.89786469217711	-2.473077298503767e-12	1.344149443078219	0.06108214480548291	32.00248715560789	32.06356930041337	0.2874001139221899	33.89786469190172	6.151453153342596	9.261422937335775	-3.139872396806798e-09	0.931848514436332	0.1506433269114245	2.959326457081755	3.109969783993179	0.01058781243496049	7.970219921246842	2.890320726445933	498.8173372862597	1.719513420539442e-12	1.548331466692949	-0.04943383968528429	495.976450399499	495.9270165598138	1.472058104434774	496.6272277053342	8.373695538901059	119.9055564140055	3.721606356421603e-12	1.293435360600853	-0.241627613975129	111.7734884890796	111.5318608751044	0.1915425014001981	105.7947697368797	0.3812312224672957	14.52046873289317	2.20001794559721e-12	1.401306550582449	-0.007558170221842495	14.14679568064772	14.13923751042588	0.4540335481189108	14.52046873296172	6.146647503503394	65.51941120196007	-5.593434049266932e-10	1.272010629908984	0.0104990713084252	59.36226462714825	59.37276369845667	0.1613671448607859	60.24542124998192	6.299966767274082	61.3031352511838	-1.386120995761075e-09	1.262418372365252	0.02667811440442886	54.97649036950529	55.00316848390971	0.1494450951478085	56.28991054945219	0.9911759045771823	3.652036301448693	-3.785666224942474e-12	1.147046749125514	0.03579067853163846	2.625069718339872	2.66086039687151	0.05936157655494104	3.652036301281284	19.41007846166954	19.55355357918539	1.36210043244489e-10	0.7696207771906872	-0.006464937434245091	0.1499400549500985	0.1434751175158534	0.002869686051425558	19.55355358630232	272.2487031914195	272.5283529677244	-1.064373034154187e-10	0.4662931053110605	0.1646460768170768	0.1150036994878623	0.2796497763049391	0.0002257480026381969	272.5283529135016	858.2948450237019	859.5635432822667	-8.443523658030472e-11	0.6296533179542975	0.3353507056376979	0.9333475529271351	1.268698258564833	0.0009160633385599367	602.8943682457497	10.32729640208759	110.2976273788667	-1.631528245837899e-12	1.279518531254873	0.2038044084613271	99.76652656831776	99.97033097677908	0.171358246989353	101.5275882480087	12.54152221568814	137.8997982735195	-3.354165584168456e-09	1.289924280034629	0.491881357337538	124.8663947004938	125.3582760578314	0.1862363475303699	132.9640691844351	465.5014500615715	477.5234485903101	2.082805039549385e-10	0.8882811588866603	0.1169470765153138	11.90505145222333	12.02199852873865	0.007463059134188563	435.9656360153303	4.762892352917381	8.150607492182329	4.74953409934642e-12	0.9666502267712266	-0.01354437074632591	3.401259510011274	3.387715139264948	0.01399661543798319	8.150607493336494	1375.430346566617	1449.850782771279	1.212864253474777e-10	1.114996045161288	-0.5628509004921332	74.9832871051547	74.42043620466256	0.04592876782390568	1372.923183351808	179.6213633814199	201.7775000257333	-4.501492650854644e-10	0.9214284480590124	-0.02335185635306957	22.17948850066647	22.1561366443134	0.009738558675298239	181.7847815021849	181.2058762292115	181.4604601776004	6.695741461282267e-10	0.6032035055268704	-0.02193803648795218	0.2765219848768718	0.2545839483889196	0.0007355565297781677	56.17073783441084	152.6188804900232	152.8756523829796	1.311161465511468e-08	0.6075673737468799	-0.02998069321643229	0.2867525861727564	0.2567718929563241	0.0007627702270546994	50.41698636703146	331.7101803563796	332.3711716141011	9.082823382300376e-11	0.711024426482798	-0.1129238789268752	0.7739151366484063	0.6609912577215311	0.001784377216481525	196.4229047060576	12.48923323670616	22.5022982194695	-1.942099259188979e-12	0.9848707629938838	0.0422565362315553	9.970808446531787	10.01306498276334	0.01619778843778725	17.99520029944672	2.558524859580748	2.974122050747523	1.430796453538719e-12	0.7703131653816555	-0.0068516088083062	0.4224487999750816	0.4155971911667754	0.002885794691703414	2.445563955251979	1.992643230231441	2.371135152629986	5.920874901477191e-12	0.7914506648730504	-0.007098202428075675	0.3855901248266208	0.3784919223985451	0.003423076334427701	1.576064422008507	0.7011450299689601	1.444982374688626	-4.607002834777774e-10	1.019978329068714	0.001506980876913621	0.7423303638427523	0.7438373447196659	0.02146009597821515	1.439697448560487	11.09190832409325	12.2807733579923	4.655390656305158e-12	0.717158814202753	-0.07035436332316271	1.259219397222212	1.18886503389905	0.001875660788281562	8.803851970108346	27.72553670701725	37.32651487592	5.142128872009932e-09	0.9414712654304678	-0.161498848892449	9.762477017795192	9.600978168902742	0.01143751254629419	25.73229598815536	13.44594192204745	19.6709697687945	3.068448863052797e-09	0.9772077999805415	-0.2417347802325129	6.466762626979566	6.225027846747054	0.01523281862837867	14.51855184222162
0.092	291.4222112753523	294.5187048333561	-9.939826739469027e-13	0.8910057581553991	-0.1178994242407358	3.21439298224457	3.096493558003834	0.007628186332785809	294.5187048329373	11.21845428236756	25.03550220156194	6.314393452555578e-16	1.02939037129882	-0.1745617084440646	13.99160962763844	13.81704791919437	0.02314073308776224	25.03550220156232	5.646658129381264	30.99887175464065	2.359223927328458e-16	1.19012131426563	0.01917633594051127	25.33303728931887	25.35221362525938	0.0837966566843677	30.99887175464072	5.66536621676033	34.89692402280175	-2.636779683484747e-16	1.207801683867886	0.04815288106452851	29.18340492497688	29.23155780604141	0.09653290821192821	34.89692402280167	2.550392777345392	4.939035406802132	-7.946213131937441e-13	1.0068748212945	0.0162395516216054	2.372403077835134	2.38864262945674	0.01932134421781817	4.939035406704563	139.0862486908487	153.3971980048472	-8.187006628190829e-12	1.152913341484187	-0.01420496869397302	14.32515428269246	14.31094931399848	0.0622154525282233	152.8418246408762	174.8917610843684	220.1062109132903	-5.739255737324811e-10	1.237848888042343	-0.1074526751623785	45.32190250408429	45.21444982892191	0.1227719981229217	212.8815304727259	7.731382097301134	47.75673772810102	-1.082883782643762e-13	1.204666858851645	0.007033082861107392	40.01832254793877	40.02535563079988	0.09414134860725981	44.10926757861586	13.95570236964403	16.44665457851319	-6.043259531685052e-09	0.780366328663491	0.1536246352797529	2.337327573589408	2.490952208869161	0.003130022654828687	16.44665006574165	6.880733685087848	9.385451601263565	-5.238535841223246e-09	0.8827301093062553	0.09007112755950679	2.414646788616211	2.504717916175718	0.007137565950765415	9.385449829060851	1.835569125032021	34.18705177973039	-5.551115123125783e-17	1.345262075148214	0.06283772290731063	32.28864493179105	32.35148265469837	0.2899699697297987	34.18705177973038	6.177179927230803	9.319104516342538	-3.213590876044448e-09	0.9329471118733945	0.1563995467825038	2.985525042329231	3.141924589111735	0.01068154515106479	8.023164762884543	2.893006572424041	497.6579777811966	1.671995875085486e-13	1.548038239387287	-0.04934803855580373	494.8143192473284	494.7649712087726	1.468608899175954	495.4721288173948	8.361069935941378	119.1401359142095	-8.604228440844963e-16	1.292597208844166	-0.2473457194522066	111.0264116977203	110.7790659782681	0.1902622608056768	105.1000224184243	0.3811768803878597	14.46495108189041	-2.220446049250313e-14	1.400816788348719	-0.007697686597561347	14.09147188810011	14.08377420150255	0.4522579617322248	14.46495108188972	6.149165322657251	65.55078353253728	-5.823456439291164e-10	1.272069764864163	0.01125856240718538	59.39035964747286	59.40161820988004	0.1614435168328301	60.27478029391937	6.303555497284711	61.37325808772769	-1.401189275718195e-09	1.262566751135516	0.02790142391626848	55.04180116652671	55.06970259044298	0.1496226324589291	56.35553101883968	0.9934446805418523	3.690041550838424	-6.272760089132134e-15	1.148688599202834	0.0368021538315888	2.659794716464982	2.696596870296571	0.06014682451242292	3.690041550838146	19.33517935547033	19.47819119424905	1.634947732753744e-10	0.7693702039198658	-0.006624765098143247	0.1496366038768614	0.1430118387787182	0.002863878335052182	19.47819120279159	273.9393785322003	274.2260067383411	-3.996802888650564e-15	0.4669518818118291	0.17093488877781	0.115693317362997	0.286628206140807	0.0002271016969853225	274.2260067383391	861.1497775542988	862.4364075931354	1.110223024625157e-16	0.630324145770601	0.3480932437897369	0.938536795046793	1.28663003883653	0.0009211564836009466	605.5734975732144	10.33620254323353	110.8805478978313	-9.436895709313831e-16	1.280228482837637	0.2094704523183459	100.3348749022794	100.5443453545978	0.1723344378775895	102.0743565637337	12.5519203664008	139.418676092658	-3.384971025699457e-09	1.2914118000934	0.5053100414122166	126.3614456848449	126.8667557262572	0.188466193561923	134.4402849590369	464.5209866394974	476.5449800824727	8.076800339651413e-11	0.8884204538533063	0.1056139569133602	11.91837948606189	12.02399344297526	0.007471414234969004	435.0859447709534	4.761226361208188	8.145566383726473	-4.485231630546593e-13	0.9665376685436678	-0.01385149168571573	3.398191514204001	3.384340022518285	0.0139839902450647	8.14556638361748	1385.478948838303	1459.509933649469	1.148789952054585e-10	1.114317387617622	-0.5460326204236327	74.57701743158896	74.03098481116533	0.04567991949741224	1381.972826581783	180.4450737091025	202.3472241557688	-3.065231263255086e-10	0.9213064662327402	-0.2556370498486276	22.15778749651491	21.90215044666629	0.009729030209290718	182.2924545317054	183.0400775458802	183.295084935817	7.195119777758663e-10	0.6030886271519599	-0.02125007074768139	0.2762574606844665	0.2550073899367851	0.0007348528877256391	56.63655624606902	154.2425633351504	154.4996672261771	1.281320141655051e-08	0.6074097468776144	-0.02927290555490424	0.2863767965816774	0.2571038910267732	0.0007617706158025819	50.8440912674163	331.9326272111298	332.5886100004973	3.222794253687766e-11	0.7104997214070184	-0.1146352478069757	0.770618037174452	0.6559827893674763	0.001776775260009559	196.28065860393	12.49878695198574	22.52503627958592	-8.150702335285587e-13	0.9850115656766691	0.04418210644158466	9.982067221158596	10.02624932760018	0.0162160785544264	18.01483524349882	2.558991381031508	2.974420175443299	-1.276617700440852e-13	0.7702204867665322	-0.006703603960828892	0.4221323983726198	0.4154287944117909	0.002883633317201026	2.445668124762904	1.992970914138617	2.371189706710488	2.810099375416542e-12	0.7913255865589366	-0.006982264942099632	0.3852010575139703	0.3782187925718706	0.003419622389358355	1.575785882607011	0.7013909403592514	1.445812173759466	-6.173535779807615e-10	1.020067111773361	0.001562685513384066	0.7428585478868309	0.744421233400215	0.02147536529876593	1.440525129420926	11.09167501583058	12.27878189039881	1.838806884535416e-15	0.7169497200852869	-0.06997377235293951	1.257080646921171	1.187106874568232	0.001872475028846441	8.79999550956185	28.38871755207874	37.92855170042409	-5.49754525583368e-09	0.9410591864405694	-0.1904270724454418	9.730261220790803	9.539834148345362	0.0113997691967575	26.13467330375242	13.97224904427727	20.12510273786371	1.084002392709449e-08	0.9760404980344578	-0.2536806219199176	6.406534315506351	6.152853693586433	0.01509094749472404	14.83887472777112
0.09399999999999999	293.9141566644435	296.9933676101463	1.361241119823831e-10	0.8904396825051735	-0.1206002867048984	3.199811232407637	3.079210945702738	0.007593581881672142	296.9933676675067	11.19662038763472	24.94402177400646	4.467974601407576e-12	1.028805707453217	-0.1788320792935232	13.92623346566527	13.74740138637175	0.02303260740710181	24.94402177670794	5.650371373768006	31.03000203359846	-1.510042091368291e-13	1.190251512992452	0.0201834019677424	25.35944725786272	25.37963065983046	0.08388401561578357	31.03000203355281	5.670048824868383	34.97894587782345	-1.755762202293454e-12	1.208125575880712	0.0497520300715711	29.25914502288349	29.30889705295506	0.09678344141523251	34.97894587729265	2.550360021016457	4.94448234550202	-2.824331046813455e-12	1.007142505166086	0.01662535978136552	2.377496964704197	2.394122324485562	0.01936282989220602	4.94448234515523	139.5290863944853	153.8258509442479	-3.772648859978744e-12	1.152789813191075	-0.01423330928698763	14.31099785904964	14.29676454976265	0.06215396988826435	153.2688060676354	177.1920390938497	222.1901632095775	-6.582442368952002e-10	1.237259252405241	-0.1104416819879787	45.1085657977158	44.99812411572783	0.1221940926894183	214.8900088767369	7.731203372043063	47.76720216937758	-3.984174101745452e-13	1.204700013353901	0.007057109324233768	40.02894168801028	40.03599879733451	0.09416632966852702	44.11914189421672	13.98701518624157	16.49161691853995	-6.073952157209517e-09	0.7807341883543423	0.160318580443156	2.34428315185522	2.504601732298376	0.003139337188998151	16.49161238284886	6.897859278858177	9.416585661107009	-5.284707633307351e-09	0.8832726562336672	0.09353155838967102	2.425194823859161	2.518726382248832	0.007168745375247908	9.416583873284324	1.836345686856694	34.4861421725621	-7.922051903364036e-12	1.346405224683083	0.06448007529941603	32.58531641040599	32.64979648570541	0.2926342444262251	34.48614217167997	6.202327629579628	9.377298777332294	-3.286981565403524e-09	0.934086468926079	0.1620311885211191	3.012939959231547	3.174971147752666	0.01077962963153404	8.076701650740917	2.895889506600412	496.5046997993085	2.593703030129291e-12	1.547745789939612	-0.04917277680819889	493.6579830695162	493.608810292708	1.465176893401026	494.3230903235773	8.351834388006296	118.3677236557961	7.747108510258727e-12	1.291740762583163	-0.2522959968725652	110.2681852646624	110.0158892677898	0.1889629134418351	104.3988945092938	0.3812130451138987	14.40885000292772	4.16833234595515e-12	1.400318873602299	-0.007811992571295831	14.03544895038512	14.02763695781382	0.4504599366698018	14.4088500030576	6.151754521181823	65.58426860487698	-6.036834088174459e-10	1.272133106639528	0.01204600864979092	59.42046807504537	59.43251408369516	0.1615253619414044	60.30611889875682	6.307001400976898	61.44620924400989	-1.416130768205903e-09	1.262721734094882	0.02910613273340506	55.11010171029959	55.13920784303299	0.1498082969346747	56.42380585624885	0.9953558317148139	3.729018687595218	-1.043570785341785e-11	1.150374441909509	0.03773491248273968	2.695927943397665	2.733662855880405	0.06096391721733514	3.729018687133733	19.26045828830463	19.40301510700814	1.545412686709824e-10	0.7691137908491851	-0.006769891026628872	0.1493267097301381	0.1425568187035093	0.002857947305411261	19.40301511508287	275.6516547027372	275.9451539140887	-2.558836476040938e-10	0.4676350819933659	0.1770868595786549	0.1164123517727993	0.2934992113514543	0.0002285131349004841	275.9451537837328	863.9725214385051	865.2770292638168	-2.060804860093413e-10	0.6310197264433495	0.3605608203992746	0.9439470049123599	1.304507825311635	0.0009264665043924706	608.2559625343811	10.34321855860964	111.4795631495053	-4.748285098443716e-12	1.280957205332483	0.2147275228655021	100.9216170680302	101.1363445908957	0.1733422218750501	102.6363023374625	12.5582075796182	140.9900362737577	-3.425508293686264e-09	1.292938027663878	0.5178243492434708	127.9140043448961	128.4318286941395	0.1907818114258655	135.9676328514942	463.6022044950705	475.6294252977835	9.401751599469321e-11	0.8885470420672514	0.09671620300465475	11.93050459970832	12.02722080271298	0.007479015247070059	434.2623935937532	4.76018221616422	8.141221396287392	2.533348530953106e-12	0.9664230931943955	-0.01403219369402328	3.395071373817195	3.381039180123172	0.01397115047056996	8.141221396903012	1395.108591597721	1468.764303952525	1.108818592499006e-10	1.113659239225101	-0.529414114788502	74.1851264695924	73.6557123548039	0.0454398784202508	1390.640709308752	181.7774388021993	203.3794482256629	1.628926715735446e-10	0.9209762431195414	-0.4971363510347189	22.09914577449826	21.60200942346354	0.00970328183142968	183.2071218103505	184.8053601927127	185.0607878725313	7.450763894745194e-10	0.6029773819209563	-0.02057385410610046	0.2760015339247499	0.2554276798186494	0.0007341721150943478	57.08209922448869	155.8131276314904	156.0705828216656	1.275401811939858e-08	0.6072559213875858	-0.02855533606416006	0.2860105262393212	0.2574551901751611	0.0007607963260291877	51.2538129279059	332.1386838233447	332.7898077692087	1.267203009192031e-10	0.709967572880813	-0.1161643253082827	0.7672882711722866	0.6511239458640039	0.001769097985966038	196.1236468521986	12.50798497741585	22.54782667503726	-3.670719977977299e-12	0.9851582434588805	0.04603242613714199	9.993809271484269	10.03984169762141	0.01623515376262251	18.03457480165207	2.559636055080093	2.974944134034639	6.768162419401591e-13	0.7701301013066232	-0.006515972440643882	0.42182405139519	0.4153080789545461	0.002881526964737195	2.44596137571234	1.993563133153018	2.371575448014117	4.532076103291871e-12	0.7912030789875455	-0.006808049070822556	0.3848203639319215	0.3780123148610989	0.003416242782082454	1.575733642786923	0.7016156988477117	1.446635526263679	-7.270407054171812e-10	1.020159000638215	0.001614221177947617	0.74340560623802	0.7450198274159676	0.02149118025837694	1.441346421993369	11.09363291005994	12.27951475446144	2.754968128626523e-12	0.7167425092577964	-0.06908284220919937	1.254964686610701	1.185881844401502	0.001869323216070475	8.798110902921744	29.09718718844587	38.56864567039325	5.057987535750375e-10	0.940576941856608	-0.2212361086150157	9.6926945905624	9.471458481947385	0.01135575692366572	26.56065455507703	14.51742307847706	20.59608844305733	5.536153119267695e-09	0.9748175172231612	-0.2653682441082426	6.344033608688505	6.078665364580263	0.01494372360759238	15.17013431730143
0.096	296.3744406355596	299.4363628941445	-1.637356916717181e-12	0.8898613545971416	-0.1230596515609651	3.184981910145875	3.06192225858491	0.007558389907938222	299.4363628934545	11.17582675277683	24.85256198171841	-5.551115123125783e-17	1.028207254132946	-0.1828960947173843	13.85963132365897	13.67673522894158	0.02292245407719497	24.85256198171837	5.653993459160185	31.06240496065083	2.775557561562891e-17	1.190388341501569	0.02117980558708926	25.38723169590356	25.40841150149065	0.08397592101935152	31.06240496065084	5.674305513777958	35.0630791606601	-6.938893903907228e-17	1.208459784369489	0.05127008212270397	29.33750356475944	29.38877364688214	0.09704263591121325	35.06307916066008	2.550473669428694	4.950183914048823	-4.939451625496361e-13	1.007416316077737	0.01699150054379766	2.382718744076333	2.39971024462013	0.01940535714974549	4.950183913988173	139.9558961176353	154.2384988963184	-1.078992450942451e-11	1.152666147013231	-0.01423686129885166	14.29683963998196	14.2826027786831	0.06209247945061134	153.6798396362643	179.5530603472459	224.3300793180861	-5.646862977215505e-10	1.236653474198398	-0.1134150771847842	44.89043404802504	44.77701897084026	0.1216031980163368	216.9522716900592	7.73092839570282	47.77757174138944	-9.672818102046676e-14	1.204733231028668	0.007059458911919943	40.0395838867747	40.04664334568662	0.09419136497435797	44.12892905753821	14.01951357347305	16.5383875191324	-6.108328308440658e-09	0.7811200238125291	0.1672732977789162	2.351600647880432	2.518873945659348	0.003149136383853991	16.53838295777111	6.915084688457039	9.448282012935055	-5.330720229818064e-09	0.8838357057163942	0.09700734269222108	2.436189981785795	2.533197324478016	0.007201246470319212	9.448280209546256	1.836594176198617	34.79476271466584	-1.887379141862766e-15	1.347576731163799	0.06599339122561272	32.89217514724161	32.95816853846722	0.2953900063610946	34.79476271466562	6.226790247334408	9.435875714190194	-3.352798840644544e-09	0.9352655922980257	0.1675093953537775	3.041576071502009	3.209085466855786	0.0108820832776536	8.13071673516243	2.898934213819438	495.3593619231902	-1.330047183500938e-13	1.547454609642877	-0.04892200744344653	492.5093497168143	492.4604277093708	1.461767749611019	493.1819639804598	8.346200650659922	117.5912704208283	-9.71445146547012e-16	1.290868745000844	-0.2564226210214909	109.5014923911898	109.2450697701683	0.1876490574212728	103.694060310338	0.3813443513456039	14.35236877806918	-1.626476731075854e-14	1.39981447748563	-0.007899410648855213	13.97892383737243	13.97102442672357	0.4486457945701826	14.35236877806867	6.154362589183515	65.61986048730363	-6.270609309577679e-10	1.272200773414716	0.01284872131556923	59.45264917680454	59.46549789812011	0.1616128412945249	60.33943272414565	6.310213345484912	61.52181335785696	-1.431045643096596e-09	1.262883157845628	0.03026922729858454	55.18133078507346	55.21160001237205	0.1500019221694855	56.49457297782262	0.996892504164985	3.768906043057204	-7.077671781985373e-15	1.152100542860632	0.03858111091624904	2.73343242797597	2.772013538892219	0.06181201862846895	3.768906043056891	19.18597055202726	19.3280843143217	1.646950908984479e-10	0.7688521559855593	-0.00689739692310183	0.1490111592175476	0.1421137622944458	0.002851908019212503	19.32808432292696	277.3806844777163	277.6809115648642	-1.332267629550188e-15	0.4683421159903706	0.1830664674650213	0.1171606196828375	0.3002270871478588	0.000229981957093871	277.6809115648635	866.7506172615081	868.0728756874576	-6.661338147750939e-16	0.6317394539152512	0.3726816158439192	0.9495768101056046	1.322258425949524	0.0009319920539314304	610.9321754068661	10.34822499698596	112.0935916301063	-4.440892098500626e-16	1.281703220270019	0.2195303143890598	101.5258363187313	101.7453666331203	0.1743800243841558	103.2124155778478	12.56019988362608	142.6122872462236	-3.442964968680684e-09	1.294500092938746	0.5293167784284417	129.522770584169	130.0520873625975	0.1931812620478765	137.5445741727803	462.7284204543145	474.7605134668676	8.298806086770583e-12	0.8886640672056964	0.09036835990381639	11.94172465264922	12.03209301255303	0.00748604889315909	433.4804458349411	4.759821917608348	8.137678266019762	-3.529398995283373e-13	0.9663076554551518	-0.01407429119901216	3.391930639610427	3.377856348411415	0.01395822594988706	8.137678265933996	1404.319678412153	1477.613807811922	1.005263650100119e-10	1.113021271390003	-0.5130868896920066	73.80721628946144	73.29412939976943	0.04520840085249381	1398.926849268571	183.6287181180684	204.8884547396795	4.791610164200932e-10	0.9204319542015446	-0.7430906389876336	22.00282726059876	21.25973662161113	0.00966099034670497	184.5410903538182	186.495985055175	186.7518217277632	7.956569292311144e-10	0.6028696840466939	-0.01991731238961994	0.2757539849778177	0.2558366725881978	0.0007335136276889549	57.50573886003448	157.3286522549041	157.586470456755	1.247966702200287e-08	0.6071059186351748	-0.02783559008728208	0.2856537919382151	0.257818201850933	0.0007598474024031284	51.64573499732281	332.3277449103783	332.974142353169	2.844341429053543e-11	0.7094287354179475	-0.1175336211596497	0.7639310639504115	0.6463974427907619	0.001761357442082035	195.9518794844423	12.51674795676808	22.5705738638255	-6.503755867193206e-13	0.9853107825776011	0.04779074144451117	10.00603516561291	10.05382590705742	0.01625501498527266	18.05434250941338	2.560465212861125	2.975703316699926	1.884777056648801e-13	0.7700425590849296	-0.006287512666477327	0.421525616505279	0.4152381038388017	0.002879488322844556	2.446452240292488	1.994436892494131	2.372316257026688	3.092985936814507e-12	0.7910842083085396	-0.006571963980538205	0.3844513285130957	0.3778793645325574	0.003412966670150603	1.575926140788597	0.7018163716088432	1.447449353432149	-8.698423717423687e-10	1.020253777346541	0.001662703057892584	0.743970278765413	0.7456329818233056	0.02150750442780925	1.442158253740099	11.09793971154383	12.28318003521257	1.558302098469966e-14	0.7165387526803093	-0.06764709373046134	1.252887417399204	1.185240323668742	0.001866229035330165	8.798363967608365	29.84956196379489	39.24646121163251	-4.569226080830546e-09	0.9400217410995373	-0.252724557307849	9.649623805145469	9.39689924783762	0.01130529609823311	27.00972667526798	15.08031179776361	21.0830562636519	5.427777706457082e-09	0.9735404022496378	-0.2766713189391414	6.279415784827426	6.002744465888285	0.01479151273364909	15.51161310634136
0.098	298.7888660353389	301.8335130592401	1.940154703561348e-10	0.8892718912652123	-0.1252904713699787	3.169937495271181	3.044647023901202	0.007522687490540657	301.8335131409951	11.15615705602496	24.7613212985149	6.433013843842872e-12	1.027595720822504	-0.1867378586173012	13.79190210110723	13.60516424248993	0.02281043666797456	24.7613213024045	5.657505074488118	31.09604378563395	-1.227490331601189e-12	1.190531714187208	0.02216106599499658	25.41637764515083	25.43853871114583	0.08407233003161961	31.09604378526286	5.678105328927927	35.14917107005583	-3.15979187259785e-12	1.208803743561012	0.052698423249868	29.41836731787803	29.4710657411279	0.09731011714849645	35.14917106910057	2.550691730753942	4.956090070388557	-3.196658215909309e-12	1.007695914902689	0.01733561974514846	2.388062719889466	2.405398339634615	0.01944887960052205	4.95609006999605	140.3632146854265	154.6317106509053	7.930545109502418e-12	1.152542578088714	-0.01421057342482598	14.28270653890362	14.26849596547879	0.06203109810267862	154.0715068406958	181.9704264770856	226.5216727962456	-6.053116896609367e-10	1.236031628747633	-0.116367240751911	44.66761355991194	44.55124631916003	0.1209996020718394	219.0641620810501	7.730547236846508	47.78779940666019	-4.686112609064708e-13	1.204766403830157	0.007037637947869286	40.05021453186582	40.05725216981369	0.09421637310067922	44.13858493978542	14.05324404964243	16.58704329690951	-6.145220887709968e-09	0.7815246630260433	0.1745001804912626	2.359299066775818	2.53379924726708	0.003159445690012527	16.58703870799888	6.932381499571602	9.480512788827237	-5.3809652809933e-09	0.8844193290279968	0.1004919915138514	2.447639297741782	2.548131289255633	0.007235090032082478	9.48051096844048	1.836306538432065	35.11249176409746	-1.069866417680032e-11	1.348774182640757	0.0673691179802194	33.20881610768518	33.2761852256654	0.2982336180985644	35.11249176290615	6.250463108363844	9.49470182112946	-3.428400584259972e-09	0.9364832794714834	0.1728050799053671	3.07143363286025	3.244238712765617	0.01098890699717595	8.185092248643508	2.902133786768354	494.2236544155651	2.485345262925875e-12	1.547165141109901	-0.04859726734952852	491.3701178961463	491.3215206287967	1.458386509568083	492.0504338126371	8.344339396376323	116.8137712237206	9.20805098836297e-12	1.289984062891543	-0.2596792553148573	108.7291110826591	108.4694318273443	0.1863254533191678	102.9882343666726	0.3815724604074344	14.29571309240568	4.630240635350447e-12	1.39930535374572	-0.007959127811540442	13.92209975980979	13.91414063199825	0.4468220573694224	14.29571309254995	6.156994880413676	65.65761094515317	-6.493269810725621e-10	1.272272852327666	0.01366828575169569	59.4869477789878	59.5006160647395	0.1617060767453924	60.37477022511231	6.313209499840269	61.60000839997709	-1.44649847655387e-09	1.263050806930319	0.03139464057336241	55.25540425956346	55.28679890013682	0.1502032794654621	56.56777393221561	0.9980407741348311	3.809635382520003	-1.359956591784339e-11	1.153862821494827	0.03933358616658149	2.77226102221859	2.811594608385172	0.0626900625728072	3.809635381918607	19.11165643873879	19.25333965099833	1.676264127503657e-10	0.7685859686664444	-0.007007582949193741	0.1486907952087345	0.1416832122595408	0.002845776608044382	19.25333965975675	279.1214764601545	279.4282537066046	-3.054265729218741e-10	0.4690722229255941	0.1888394856177416	0.1179377608323667	0.3067772464501082	0.0002315074563869844	279.4282535510099	869.4717411436457	870.811549402442	-2.468559801016568e-10	0.6324825736442304	0.384384553022944	0.9554237057733851	1.339808258796329	0.0009377306737508545	613.5924414091252	10.35114390837403	112.7214650704846	-6.257716567148464e-12	1.282464902975875	0.2238440807752471	102.1464770813353	102.3703211621106	0.1754460323604598	103.8016036639534	12.55783314602845	144.2835972104328	-3.480463806049272e-09	1.296094821883554	0.5397161231616711	131.1860479412427	131.7257640644044	0.1956620151812905	139.1693351203124	461.8817911050004	473.9210524856855	-6.32199848027426e-12	0.8887748986688648	0.08690081849283489	11.95236056219234	12.03926138068518	0.007492716350430046	432.7247410258359	4.760211798318484	8.135045537803892	3.867739462037889e-14	0.9661924230689409	-0.01396464439853996	3.388798383883946	3.374833739485406	0.01394533631922879	8.135045537813291	1413.114240777734	1486.059974588368	9.021328128966388e-11	1.112403095502419	-0.497131705961126	73.44286551659459	72.94573381063347	0.04498522869374336	1406.832778487244	185.9988169831244	206.8806162262295	1.232736690504055e-10	0.9196719329809724	-0.9872328256006299	21.86903206870575	20.88179924310512	0.00960224362102265	186.2995628953808	188.1065005210409	188.3627249439697	8.12145906081696e-10	0.6027654068734548	-0.01929007889872419	0.2755145018275432	0.256224422928819	0.0007328765955374798	57.9058991704651	158.787774348221	159.0459522270749	1.23476270597056e-08	0.6069597206751519	-0.02712863897975974	0.2853065178336646	0.2581778788539048	0.0007589236431753089	52.0195949700833	332.4994155436322	333.141203481713	1.314813813380056e-10	0.7088839276135139	-0.1187634020758382	0.7605513401567252	0.641787938080887	0.001753564982870587	195.7654818107451	12.5250174513797	22.59318314167246	-4.339143627740683e-12	0.9854688619881523	0.04944482846306598	10.01872086182969	10.06816569029276	0.01627562316610446	18.07405935688913	2.561484834164769	2.976706829465428	-2.407761490186289e-13	0.7699584260099844	-0.0060170051182156	0.421239000418874	0.4152219953006583	0.002877530416511876	2.44714904418467	1.995609098191578	2.373435965700756	2.933689749462509e-12	0.7909701040938977	-0.006270553091083982	0.3840974206002617	0.3778268675091777	0.003409824852653245	1.576381949056377	0.7019929773273119	1.448250483257581	-9.689148164349071e-10	1.020351214818516	0.001706255493898782	0.7445512504363702	0.746257505930269	0.02152429979066471	1.442957464550241	11.10475219389174	12.28998569548302	3.139485199588066e-13	0.7163401249518797	-0.06563219115256512	1.250865692743848	1.185233501591283	0.001863217590565957	8.800921643874263	30.64201530700653	39.96007826308115	-1.086009587814019e-09	0.9393936707055014	-0.2830671167128909	9.601130072787516	9.318062956074625	0.01124848186233276	27.48039799148559	15.65976432221177	21.58502463414321	6.420995131428686e-09	0.9722109735011955	-0.2875883900990734	6.212848702030519	5.925260311931446	0.01463471027199152	15.86250612500161
0.09999999999999999	301.1483452818062	304.1758039134644	5.213607323639735e-13	0.8886724706511295	-0.1272528963491763	3.15471152800739	3.027458631658213	0.007486554224936028	304.1758039136841	11.13769527764382	24.67050300587415	5.551115123125783e-16	1.026971869481768	-0.1903414731496018	13.72314920137994	13.53280772823033	0.02269672619834737	24.67050300587449	5.66088510767724	31.1308733934143	6.522560269672795e-16	1.190681514819537	0.02312223404339208	25.44686605169367	25.46998828573706	0.08417317962603442	31.13087339341449	5.681414466548245	35.2370505612643	1.665334536937735e-16	1.209156829381193	0.05402761174927208	29.50160848296678	29.55563609471605	0.09758546239246724	35.23705056126435	2.550976911454691	4.962154585777637	-2.884775751610391e-13	1.007980922849068	0.01765527760198091	2.393522396720965	2.411177674322946	0.01949334434446249	4.962154585742216	140.7473430577803	155.0018111592932	-1.294742091317858e-11	1.15241935090041	-0.01415832866064639	14.26862643017362	14.25446810151297	0.0619699469053514	154.4401462187096	184.4390005285422	228.75992318758	-5.534719349498118e-10	1.235393834723949	-0.1193042785348635	44.44022693757268	44.32092265903782	0.120383636977071	221.2208143942125	7.730047647907257	47.79783131430038	-8.72635297355373e-14	1.204799411371937	0.006988648496466124	40.06079501789666	40.06778366639313	0.0942412632300111	44.14805904113051	14.08825544243737	16.63766516490997	-6.178889361968531e-09	0.7819489651484067	0.1820113309524989	2.367398391520107	2.549409722472606	0.003170291867597942	16.63766055085759	6.949720879843518	9.513249070494316	-5.42405322045969e-09	0.8850235586630175	0.1039788734260625	2.459549317224736	2.563528190650799	0.007270295408676378	9.513247235530859	1.835453479126285	35.43881196761591	2.55351295663786e-15	1.349994977725642	0.06859091966587864	33.53476756882375	33.60335848848963	0.3011608433048064	35.4388119676162	6.273239534907791	9.55363561533858	-3.487167207771869e-09	0.9377381178304022	0.1778881220201189	3.102507958410669	3.280396080430788	0.01110008402858572	8.239702637884156	2.905448503657618	493.0990096160899	-5.506706202140776e-14	1.546877777291196	-0.04821473888798671	490.2417758513203	490.1935611124323	1.455037590379838	490.929926890104	8.346435414220515	116.038304296876	-2.775557561562891e-16	1.289089781335149	-0.2620160249113761	107.9538849075669	107.6918688826555	0.1849969740640663	102.2842049542907	0.3819009734158836	14.23909566771725	-2.026157019940911e-14	1.398793325259106	-0.007989736576325261	13.86518443087769	13.85719469430137	0.4449953915066544	14.23909566771662	6.159601068134911	65.69748896748861	-6.726220969088814e-10	1.272349402151908	0.01449238190829076	59.5233955174454	59.53788789935369	0.1618051542911781	60.41210350117469	6.315898360638251	61.68057177682007	-1.461178789075035e-09	1.263224412972735	0.03245890468523081	55.33221451149659	55.36467341618182	0.150412076268083	56.64320237551425	0.9987851089978702	3.851125554696103	-7.271960811294775e-15	1.155656866793794	0.03998457334105496	2.812355872357177	2.852340445698232	0.06359674078380184	3.851125554695781	19.03755026386041	19.17881884009842	1.67461100541999e-10	0.7683159397606035	-0.00709792780844924	0.1483665040464653	0.1412685762380161	0.002839570035522622	19.17881884884821	280.868755452418	281.1818695697648	7.327471962526033e-15	0.4698245392835436	0.1943708126246819	0.1187433047220945	0.3131141173467764	0.0002330887092071397	281.1818695697685	872.1235423953217	873.4806248858105	9.992007221626409e-16	0.6332481990948474	0.3955983481103558	0.961484142378312	1.357082490488668	0.0009436788800455289	616.226863782192	10.35186327125716	113.3618406392412	-1.110223024625157e-16	1.283240500138511	0.2276235071982042	102.7823538607859	103.0099773679841	0.1765382096064348	104.4026106680721	12.55093962660175	146.0016444272663	-3.487622385334177e-09	1.297718810986131	0.5489127989231843	132.9017920017413	133.4507048006645	0.1982210216128499	140.8396663257307	461.0430207171441	473.0922171570152	2.053135439439302e-11	0.8888832540165883	0.08642846718883891	11.96276797268225	12.04919643987109	0.007499240565821442	431.9784561438931	4.761419625108853	8.133438245999113	-2.531030940389201e-13	0.9660786430038281	-0.01368981621752195	3.385708437107782	3.37201862089026	0.0139326207952817	8.133438245937608	1421.49717368154	1494.107155598963	8.467293532987696e-11	1.111804197475939	-0.4816094303101921	73.0915913477328	72.60998191742262	0.04477006621731627	1414.362675214435	188.8825356441736	209.3535713385131	-4.501346795304784e-10	0.9186990106313118	-1.227904736035398	21.69894043037485	20.47103569433945	0.009527559869861601	188.4799206406113	189.6319702509286	189.8885526003437	8.497584302880057e-10	0.602664368930121	-0.01870029897427527	0.2752826483893868	0.2565823494151115	0.0007322598586423524	58.28111077169599	160.1901496378005	160.4486781130277	1.209789682321549e-08	0.6068172343291687	-0.02643997555999503	0.284968450787155	0.25852847522716	0.0007580243749899109	52.37540954536023	332.6537712191188	333.2910545437239	2.680833333101873e-11	0.7083337271739928	-0.1198697555432591	0.757153080148433	0.6372833246051739	0.001745729785641163	195.5647907472898	12.53273253568464	22.61555372211125	-5.069833441950777e-13	0.9856321242265859	0.05098186096787579	10.03183932545873	10.08282118642661	0.01629693438671727	18.09364107023438	2.562700533378972	2.977963272137597	4.99631586103888e-13	0.7698782840108929	-0.005703421311975728	0.4209661600706001	0.4152627387586244	0.002875666613777017	2.448059724401758	1.997096489479656	2.374958514358021	3.378975918510996e-12	0.7908619574497375	-0.005900263995658852	0.3837622888740246	0.3778620248783658	0.003406849720752464	1.577119877338586	0.7021423666685874	1.449035495740057	-1.115622545733164e-09	1.020451063013777	0.001746063009317725	0.7451470660621518	0.7468931290714694	0.02154152427875974	1.443740641155779	11.11422670587966	12.30014035587712	2.706168622523819e-14	0.7161484024534682	-0.06300364732454108	1.248917297322002	1.185913649997461	0.00186031537281035	8.805952570169287	31.47029356745869	40.70582219235845	-2.221598828511251e-09	0.9386961549819292	-0.3120305878372494	9.547559212737008	9.235528624899759	0.01118571937051572	27.97004165744522	16.2547689883749	22.1010263988562	2.853114938750068e-09	0.9708307888207124	-0.298227720536025	6.144485131017329	5.846257410481304	0.01447367608253673	16.2220155454367
0.102	303.4379209431191	306.4483078867785	-1.412699957015207e-10	0.8880643550989554	-0.1289521858263162	3.139339129485712	3.010386943659396	0.007450073458286485	306.4483078272497	11.12052279529408	24.58031159539277	-5.178885098544583e-12	1.02633651412894	-0.1936914696307301	13.65348026972942	13.45978880009869	0.02258150070287261	24.58031159226145	5.664114278888034	31.1668443961067	-9.353628982466944e-13	1.190837595003763	0.02405871246620836	25.47867140475246	25.50273011721866	0.084278385418003	31.16684439582392	5.684204308486297	35.32653752266114	5.684203108202723e-13	1.209518357445408	0.05524929857567316	29.58708391559917	29.64233321417484	0.09786819814978852	35.32653752283299	2.551294246594816	4.968332766632401	2.17982576433684e-12	1.008270921956896	0.01794804259629808	2.399090477441288	2.417038520037587	0.01953869195222573	4.968332766900055	141.1046908717314	155.3452363428207	-2.065025928033037e-11	1.152296694064166	-0.01407979699617388	14.25462526808541	14.24054547108924	0.06190913858049511	154.7822069014119	186.9533122129062	231.0394620949521	-5.996754204318222e-10	1.234740152318734	-0.1222267032936177	44.20837658533955	44.08614988204593	0.1197555801339895	223.4170260546568	7.729418003135879	47.80760965468148	-5.690170556960084e-13	1.204832118790134	0.006909595233537496	40.07128205631206	40.0781916515456	0.09426593352792625	44.15729711133416	14.12459705448442	16.69033582137533	-6.215276099341693e-09	0.7823938213007127	0.1898191291817036	2.375919637709206	2.56573876689091	0.003181703059559492	16.69033118015135	6.96707416115806	9.546461585125536	-5.469474588515322e-09	0.8856483878249574	0.1074613497538108	2.471926074213665	2.579387423967476	0.00730688043621811	9.546459734795977	1.83402986183829	35.77315027991919	4.523437180381507e-12	1.351236263003211	0.06965039676492384	33.86947002131598	33.9391204180809	0.3041666572750948	35.77315028042288	6.295014878374367	9.612532269840262	-3.549565058547088e-09	0.939028477614899	0.1827284827477718	3.134788908718123	3.317517391465895	0.01121557809523717	8.294418484700376	2.908870662367592	491.9866663721514	-6.34714503178202e-12	1.546592853404813	-0.04777664810614959	489.12557235789	489.0777957097838	1.451724698412126	489.8216774676148	8.352640616082907	115.2679709315849	-5.123290680586479e-12	1.288189128331194	-0.2633906753599216	107.1787209908619	106.915330315502	0.1836686014990876	101.5847810183107	0.3823308996887822	14.18273009915783	-4.126698982531707e-12	1.398280283094357	-0.007990577546080225	13.80838977701513	13.80039919946905	0.443172598643202	14.18273009902925	6.162178030953521	65.73950545948095	-6.961301812768994e-10	1.272430445533502	0.01532031891453166	59.56200710961289	59.57732742852743	0.1619101139389565	60.45144288969254	6.318294558933037	61.76338793874002	-1.477167832497628e-09	1.263403651074079	0.03346476383432104	55.41162861597265	55.44509337980698	0.1506279512415442	56.72074977629592	0.9991132048561511	3.893287722513811	5.884556730784141e-12	1.157477928716375	0.04052719841862359	2.853647319239036	2.89417451765766	0.06453047803581352	3.893287722774036	18.96360058740399	19.10447126662957	1.097015256412703e-10	0.7680428270977159	-0.007168542036210903	0.1480392212617965	0.1408706792255856	0.002833306206672164	19.10447127236144	282.6171075080043	282.9363108566974	2.898262740913538e-10	0.4705980340542552	0.1996267529012595	0.1195765957918138	0.3192033486930733	0.0002347244287139302	282.9363110043448	874.6938204505755	876.0678265700435	2.32967312108201e-10	0.6340352977143972	0.406252748602994	0.9677533708650425	1.374006119468036	0.0009498320117055824	618.8254529143645	10.3503157469339	114.0132836016112	3.044647867156414e-12	1.284028113828446	0.2308350891710694	103.4321327655063	103.6629678546773	0.17765426503979	105.0140930473693	12.53948778288203	147.7638304045639	-3.49723597303786e-09	1.299368351962489	0.5568409197392807	134.6675017019426	135.2243426216819	0.2008545510436723	142.5530474068723	460.191524579196	472.2542587078737	1.314110487093956e-10	0.8889930813200021	0.08940815552103422	11.97332597315666	12.0627341286777	0.007505859183321379	431.2239423601405	4.763505114894361	8.132972032385238	-1.42607453623711e-12	0.9659679454940793	-0.01323798450235545	3.382704901993233	3.369466917490878	0.01392026086631154	8.132972032038694	1429.474578596188	1501.760908463487	4.836508971095554e-11	1.111224027273937	-0.4665729611521448	72.7529028284509	72.28632986729876	0.04456261270377657	1421.521846534892	192.2807568950701	212.3072621671267	-6.499229071588175e-10	0.9175154380539882	-1.467293439838989	21.49379871189559	20.0265052720566	0.009437486347106477	191.0814297575803	191.0679274564118	191.3248232145886	8.594081835067158e-10	0.6025663398422364	-0.01816212029342944	0.2750578784703063	0.2568957581768768	0.0007316619641141795	58.62999593581946	161.5360099818538	161.7948644666569	1.190068410483747e-08	0.6066783306707189	-0.02578477006042265	0.2846392548634668	0.2588544848030442	0.0007571487042494702	52.71334706369294	332.7910566416338	333.4239297279248	-5.72530911568947e-11	0.7077786938700972	-0.1208670060782549	0.7537400923691971	0.6328730862909423	0.001737860631330818	195.3502393707879	12.53983328594651	22.63758239838356	1.540361588281414e-12	0.9858001667669269	0.05238931027062579	10.04535980216642	10.09774911243704	0.01631889868604801	18.11300091703927	2.564117558997686	2.979480965972971	-9.592465710639431e-13	0.7698027286607065	-0.005345687964321376	0.4207090949396058	0.4153634069752845	0.00287391057330421	2.449192013146147	1.998915641164199	2.37690772184988	1.611403718793092e-12	0.7907610219097825	-0.005457684175653631	0.3834497648613348	0.3779920806856812	0.003404075288828773	1.578158828960082	0.7022649646702172	1.449801065590695	-1.195858252700521e-09	1.02055304517328	0.001779993915517563	0.7457561070049602	0.7475361009204777	0.02155913109874711	1.44450447146883	11.12651769028403	12.31385145438683	-2.931292361618709e-12	0.7159654645109191	-0.05972719564493158	1.247060959747733	1.187333764102801	0.001857550279129653	8.813625858394138	32.33258414516128	41.48060716284578	-1.528637723346993e-09	0.937931020260617	-0.3411148222899484	9.489137839974445	9.148023017684496	0.01111727412012224	28.47639981447119	16.8645848251291	22.63020276576892	4.629150070212251e-09	0.9694007573300751	-0.3088263326993032	6.074444273339123	5.765617940639819	0.01430869095116095	16.58942100412407
0.104	305.6458348001839	308.6393340037048	3.109734691975063e-13	0.8874488670387142	-0.1303571243093454	3.123856327830262	2.993499203520916	0.007413330690170164	308.6393340038358	11.10471956414328	24.49095367961373	1.054711873393899e-15	1.025690519412185	-0.1967727085113407	13.58300682398178	13.38623411547044	0.02246494462096195	24.49095367961436	5.667171593257601	31.20389890014321	-5.551115123125783e-17	1.190999775016559	0.02496545321093501	25.51176185367468	25.53672730688561	0.08438784205189175	31.2038989001432	5.686443706913494	35.41743387602752	-3.33066907387547e-16	1.209887587105237	0.05635440201237182	29.67463576710165	29.73099016911402	0.09815780228839402	35.41743387602742	2.55161229419223	4.974582521296854	-1.8265250423255e-13	1.008565453587614	0.01821140512959398	2.40475882197503	2.422970227104624	0.01958485612934421	4.974582521274426	141.4318687165599	155.6586156368156	-1.537658889105842e-11	1.152174814508958	-0.01397951337957654	14.2407264336353	14.22674692025572	0.06184877467391063	155.0943308117453	189.507310757062	233.3543254440882	-5.381988188446485e-10	1.234070636312376	-0.1251491557519238	43.97216384277814	43.84701468702622	0.1191157060602181	225.6470190552485	7.728644124234865	47.81706877348635	-7.210898544940392e-14	1.204864376799947	0.006796961060384751	40.08162768819111	40.08842464925149	0.09429027117316666	44.16623756351969	14.16232002480747	16.74514151607341	-6.254946689071561e-09	0.7828601548163379	0.1979365899772791	2.384884901288662	2.582821491265941	0.00319370885559223	16.74513684522563	6.984412717172816	9.580122252980207	-5.517661022524933e-09	0.8862938606040813	0.1109326582979494	2.484776877509442	2.595709535807391	0.007344866719129691	9.580120386349122	1.831996757137705	36.1148629089674	-3.663735981263017e-15	1.352495181224425	0.07052717927188408	34.21233897255782	34.2828661518297	0.3072458109411254	36.114862908967	6.315683299020347	9.671239302126844	-3.614700549298133e-09	0.940352513366382	0.1872954555980479	3.16826054750845	3.355556003106498	0.01133533218068275	8.349102789041186	2.912355660004534	490.8875697036773	-2.90656387846866e-13	1.54631064593852	-0.04730168851724089	488.02251573219	487.9752140436727	1.448450826347829	488.7266270926136	8.363106142285442	114.5059117127014	-2.609024107869118e-15	1.287285473635752	-0.2637610056184209	106.4065665760344	106.142805570416	0.1823453862171586	100.8928058149656	0.3828645781711785	14.12683426548746	2.498001805406602e-15	1.397768172686716	-0.007960576894183257	13.75193026421046	13.74396968731628	0.441360561945815	14.12683426548754	6.164676360661014	65.78359719924366	-7.188677153546763e-10	1.272515970534456	0.01613979607461866	59.60278104250801	59.61892083858263	0.1620209515759193	60.49273026979631	6.320306354122265	61.84818240685824	-1.492005324843504e-09	1.26358813899075	0.03438831259442062	55.49348774014155	55.52787605273598	0.1508504726232823	56.80016115612276	0.999010618990548	3.936017996819232	-5.745404152435185e-15	1.159320939804521	0.04095393492427564	2.896053442904408	2.937007377828684	0.06548942184548584	3.936017996818978	18.88981006679139	19.03030275726928	1.633214119500792e-10	0.7677674278174127	-0.00721723113734857	0.1477099216152392	0.1404926904778906	0.00282700377732612	19.03030276580276	284.3608550659043	284.6858649496901	-3.441691376337985e-15	0.4713915736176332	0.2045730270949317	0.1204368566909086	0.3250098837858403	0.0002364130889968882	284.6858649496883	877.1704042761548	878.5609076600384	-8.881784197001252e-16	0.6348427054799938	0.4162778738306492	0.9742255100530015	1.390503383883651	0.0009561842964611939	621.3780584722974	10.34639783959589	114.6741746751748	-1.387778780781446e-16	1.284825721550675	0.2334343798932845	104.0943424556857	104.3277768355789	0.1787916714981656	105.6345345045663	12.52332396869117	149.5669955506858	-3.517641761208168e-09	1.301039519609456	0.5633904741491556	136.4802811078455	137.0436715819947	0.2035582842318004	144.3064131043047	459.3021339817421	471.3830297281797	1.405757177330713e-10	0.8891091470473326	0.09640196957215265	11.98449377686538	12.08089574643754	0.007512860075321861	430.4396077450151	4.766536123698713	8.133766248827483	-1.676853100818221e-13	0.9658617370941424	-0.01259554312120819	3.379825668249977	3.367230125128769	0.01390841245329225	8.133766248786733	1437.054644893917	1509.028858108858	7.64137642050855e-11	1.110661951429664	-0.4520599157994696	72.42627313074044	71.97421321494097	0.04436254546039874	1428.317536248595	196.1944123621265	215.7447027545482	-1.013655867576624e-09	0.9161225458167185	-1.704561386847937	21.25485177926956	19.55029039242163	0.009332569647896251	194.1059073541509	192.4107783002963	192.6679332807755	8.678504859194192e-10	0.6024710144580301	-0.01768449634864307	0.2748394768278363	0.2571549804791933	0.0007310810093871816	58.95136782307148	162.8264718908722	163.085626380968	1.165420973614495e-08	0.6065428203771804	-0.02516396330212553	0.284318453397944	0.2591544900958184	0.0007562953630121259	53.03381408194194	332.9119003939043	333.5404497975213	2.379074715008755e-11	0.7072192822025812	-0.1217660779146946	0.7503154815316839	0.6285494036169894	0.001729964678319435	195.1224355920485	12.54625831231487	22.65916090802826	-3.704814233174147e-13	0.9859725493311933	0.05365422509974775	10.05924837061363	10.11290259571338	0.01634146095816647	18.13204768903323	2.565740846298432	2.981267751508248	8.304155973970495e-13	0.7697323693681949	-0.004942943042971566	0.4204698482527881	0.4155269052098166	0.002872276252603412	2.450553274805761	2.001082851231923	2.379307377237958	3.70370921431995e-12	0.790668611745315	-0.004939332936216979	0.3831638589422514	0.3782245260060345	0.003401537159031162	1.579517865817714	0.7023587377381252	1.45054434202561	-1.312493370930756e-09	1.020656849381718	0.001809064504280564	0.7463765397832042	0.7481856042874847	0.02157706724634078	1.445246108287585	11.14177731133575	12.33132492026401	3.857504593529626e-14	0.7157932922233482	-0.05576873614697372	1.24531634507523	1.189547608928256	0.001854951601457523	8.824110933977929	33.22789765588356	42.28279900392405	-2.145041054502084e-09	0.9370968842801769	-0.3709526827811767	9.425854030821672	9.054901348040495	0.01104313214162203	28.99808904981258	17.4889160929552	23.17205159782773	2.418111086366359e-09	0.9679203099910016	-0.3196378502505127	6.002773355123045	5.683135504872532	0.01413986612163032	16.96423249449923
0.106	307.758774625881	310.7356033275468	-4.340100501210031e-10	0.8868273962261695	-0.1314714860790693	3.108300187744877	2.976828701665807	0.007376413880108137	310.735603144662	11.09036218870359	24.40263546975303	-1.483029671289771e-11	1.025034799197573	-0.1995706136033731	13.51184389465281	13.31227328104944	0.02234724820166706	24.40263546078616	5.670038034102876	31.24197469517169	-2.755157213485404e-13	1.191167842420513	0.0258377937297515	25.54609886733906	25.57193666106881	0.08450142207440306	31.24197469508839	5.688106913141195	35.50953277311908	4.066399994506753e-12	1.210263720088608	0.05733501322140481	29.76409084675648	29.82142585997788	0.09845370192778187	35.50953277434841	2.55190147426482	4.98086279939257	6.429759502601939e-12	1.008864018789523	0.01844288351069457	2.410518441617056	2.428961325127751	0.01963176366993332	4.980862800182059	141.7260022387359	155.9390864120387	-4.485400939557849e-11	1.152053875398234	-0.01386406070489618	14.22694823400768	14.21308417330278	0.06178893469537074	155.3736659238925	192.0947550166708	235.6983279065148	-6.112325090512627e-10	1.23338524073347	-0.1280827136860499	43.73165560352999	43.60357288984394	0.1184641959631991	227.9048006169035	7.727712576751713	47.82613851231162	-6.970257704352889e-13	1.204896019314678	0.006647419835679166	40.09177851572422	40.0984259355599	0.09431415054972729	44.17481454141978	14.20147566225163	16.80217005091795	-6.290358730426382e-09	0.7833489217846989	0.2063769728001611	2.394317415866164	2.600694388666325	0.00320634036888681	16.80216535362642	7.001709513092524	9.614199245280938	-5.557910871117899e-09	0.8869597110647384	0.1143866315284913	2.498103100659923	2.612489732188414	0.007384258317544664	9.614197365033284	1.829398748161224	36.46316417301771	1.711231156775739e-11	1.353768049967139	0.07122941566965751	34.56253600918683	34.63376542485648	0.3103907748851154	36.46316417492319	6.335141744206048	9.729601182302819	-3.66404937293674e-09	0.9417081597694809	0.1915588116488725	3.202900626447897	3.39445943809677	0.01145926668532837	8.403614910576929	2.915895078472351	489.8024436387347	-1.395705773177269e-11	1.546031363577278	-0.0467928197530021	486.9333413800153	486.8865485602623	1.445218156871346	487.6454970776027	8.377958567810794	113.7552684906889	-1.797831328254063e-11	1.286382323276929	-0.2630904948158707	105.640400417694	105.3773099228782	0.1810324328107609	100.2111231638053	0.3835021995906661	14.07162527363974	-1.177125064089068e-11	1.397258989628411	-0.007899275001258872	13.69602234905034	13.68812307404908	0.4395662284683896	14.07162527327297	6.167085417099626	65.82972959982384	-7.430064896674082e-10	1.272605923556475	0.01694804189491029	59.64569614082931	59.66264418272422	0.162137609640281	60.53593349293016	6.321945099803902	61.9347815974393	-1.508058122823286e-09	1.263777433666315	0.0352311533650546	55.57760534427034	55.61283649763539	0.1510791333338541	56.88127365744439	0.9984664094654342	3.979203727791149	2.239949892235416e-11	1.161180508231106	0.041258368025503	2.939478950300212	2.980737318325715	0.06647141731924544	3.979203728781692	18.81613174807111	18.95626730931945	5.935718583316429e-11	0.7674905802826959	-0.007244059453946149	0.1473796207022895	0.1401355612483434	0.002820682184853846	18.95626731242085	286.0941938958001	286.4246938904026	7.758550468750514e-10	0.4722038638771653	0.209176875170186	0.1213231194323791	0.3304999946025651	0.0002381527899333849	286.4246942856495	879.5412937808729	880.9477924625481	6.220564063852407e-10	0.6356691176010306	0.4256052593609111	0.9808934223142235	1.406498681675135	0.0009627287288626968	623.8744649927019	10.34005332731531	115.3427991353802	1.082414713415858e-11	1.285631160770695	0.2353898969250391	104.7673559111399	105.0027458080649	0.1799476344237458	106.2623276950547	12.50244675197695	151.4076682400535	-3.502629214446884e-09	1.302728088915358	0.5685027689789495	138.3367187190976	138.9052214880766	0.206327132975827	146.0963925278123	458.3445589222029	470.4500055700586	3.442698903732833e-10	0.8892370629609713	0.1086328288115395	11.99681381904425	12.10544664785579	0.007520583284556657	429.5999386782471	4.770578708137093	8.135943992132566	-1.912033031903349e-12	0.9657616422746944	-0.01174912360452586	3.377114407599997	3.365365283995472	0.01389725527091372	8.135943991667931	1444.246416688089	1515.9194921364	1.060529442042935e-11	1.110117318044763	-0.4381020137005036	72.11117746201106	71.67307544831056	0.04416954304119172	1434.757793227843	200.61570367183	219.6649671994904	-9.497461567198329e-10	0.9145240415189461	-1.934630316289852	20.98389384395032	19.04926352766047	0.009213597573695134	197.5515760186487	193.6575162657288	193.9148595885487	8.725244138307886e-10	0.602378035514279	-0.01728328873034957	0.2746266115502857	0.2573433228199362	0.0007305147815520419	59.24415654448249	164.0629034674884	164.3223245521573	1.143104541578843e-08	0.6064105066279454	-0.02458447001783133	0.2840055546867503	0.2594210846689189	0.0007554630433313592	53.33727837268118	333.0170649724653	333.6413707415268	-2.142323540788027e-10	0.7066559420066486	-0.122576505129429	0.7468822741908852	0.6243057690614561	0.001722048904782676	194.8820657673696	12.55194763069207	22.68017912231064	6.445979167102323e-12	0.9861487872049518	0.0547641224978153	10.07346736912075	10.12823149161857	0.01636456002088045	18.15068818698376	2.567574948525091	2.983331211955326	-1.076961436696777e-12	0.769667827257696	-0.004494237022867551	0.4202505004531019	0.4157562634302343	0.002870777863411613	2.452150684234415	2.003614135845011	2.382181056489944	1.245004099814651e-12	0.7905861023394803	-0.004341842681504432	0.3829087633264379	0.3785669206449335	0.003399272547700931	1.581216092880302	0.7024240371117463	1.451262168042993	-1.359769880027173e-09	1.020762148557942	0.001831696386234448	0.7470064345450125	0.748838130931247	0.02159527693127756	1.445962406356262	11.16015468366074	12.3527642849214	-4.761312871748302e-12	0.7156339677003567	-0.05109445432108522	1.243704055581754	1.192609601260669	0.001852550027761198	8.837576959531059	34.1526658984388	43.11025593953305	-3.449166986746466e-09	0.9361930967944302	-0.4001708846333846	9.357760925727629	8.957590041094244	0.01096335569324632	29.53339354831197	18.12704889114558	23.72606499931921	5.016910650801343e-09	0.9663887250818373	-0.3304986113756033	5.92951471954924	5.599016108173637	0.01396730133565804	17.34595710602757
0.108	309.7686858053337	312.7291237774172	-2.193356607449459e-12	0.8862013800035229	-0.1322702957281893	3.092708267811655	2.960437972083466	0.007339412159660924	312.7291237764929	11.07752386624896	24.31556214877286	8.881784197001252e-16	1.024370314498766	-0.2020713208384916	13.44010960336239	13.2380382825239	0.02222860680641884	24.3155621487734	5.672692954183839	31.28100097375386	-3.33066907387547e-16	1.191341553086394	0.02667063972394085	25.58163737984608	25.60830801957002	0.08461897641649055	31.28100097375376	5.689165988296198	35.60260997999769	8.326672684688674e-17	1.210645905084538	0.05818259806692707	29.85526139363456	29.91344399170149	0.09875527599208446	35.60260997999772	2.552134874588312	4.98713427620237	-1.17954257472519e-13	1.009166077383947	0.01863993311157157	2.416359468502486	2.434999401614057	0.01967933420804858	4.987134276187886	141.9845336136171	156.1841064302555	-1.713706954120653e-11	1.151934009306672	-0.01373261070126733	14.21330542733962	14.19957281663835	0.06172968274081179	155.6176794521741	194.7089921143461	238.0648479888779	-5.293931959471365e-10	1.232683865739968	-0.1310456737133328	43.48690154824514	43.35585587453181	0.1178011844222934	230.1839563827535	7.726607116312695	47.83473976755739	-5.609401831918603e-14	1.204926863605952	0.006456902296634908	40.10167574894806	40.10813265124469	0.0943374333567979	44.18295382186108	14.24211662401481	16.86151232695552	-6.336419101221624e-09	0.7838611110943939	0.2151540983804053	2.404241604560305	2.61939570294071	0.003219630305562546	16.86150759526865	7.018935326175463	9.648662568886387	-5.610693208646378e-09	0.887645905789282	0.1178162772316013	2.511910965479324	2.629727242710926	0.007425073622810995	9.648660670782407	1.82615322908475	36.81718910299162	-3.552713678800501e-15	1.355051649209875	0.07172079508677001	34.9193150788201	34.99103587390687	0.3135948491421904	36.81718910299122	6.353286969856327	9.787455357870101	-3.733429027735768e-09	0.9430931360354514	0.1954881336164104	3.238680254397365	3.434168388013775	0.01158727824309858	8.457807114288633	2.919438926182372	488.7316783845779	-1.98729921407903e-13	1.545755146176297	-0.04627155200679989	485.8585110104024	485.8122394583956	1.442028060335095	486.5786762119009	8.397308145963486	113.0191776442273	-1.110223024625157e-16	1.285483302826702	-0.2613463110486446	104.8832158093124	104.6218694982638	0.1797348707871393	99.54257117996397	0.3842446142265739	14.01732152870249	5.606626274357041e-15	1.396754765674026	-0.00780599443746179	13.64088290891338	13.63307691447592	0.4377965587699066	14.01732152870267	6.169355703777395	65.8777999847659	-7.648170152751987e-10	1.2727002099731	0.01773248846935527	59.69071179251916	59.70844428098852	0.1622599777344375	60.58095744476096	6.323118934782809	62.02285446583912	-1.523029841132839e-09	1.263971030470137	0.03596896839095518	55.66376656266537	55.69973553105632	0.1513133492940682	56.96377926666243	0.997466910342946	4.022715148681468	-7.299716386910404e-15	1.163050945492783	0.04143337935095292	2.983814858987569	3.025248238338522	0.06747400000087489	4.022715148681145	18.7425405776658	18.88234286426092	1.809886684966955e-10	0.7672131586048001	-0.007247081204244016	0.1470493677993615	0.1398022865951174	0.002814361511240042	18.88234287371751	287.8110946819675	288.1467343636682	3.552713678800501e-15	0.4730335081510145	0.2134054004095079	0.122234281291253	0.3356396817007609	0.0002399413669151419	288.14673436367	881.7946068333164	883.2165232321563	1.110223024625157e-15	0.6365130995684924	0.4341676495889262	0.9877487492510003	1.421916398839927	0.0009694571052975294	626.3043632422405	10.33118807489937	116.0172507653119	1.942890293094024e-16	1.286442151301532	0.2366590087104123	105.4494036817021	105.6860626904126	0.1811191146220316	106.8956858982699	12.47671362933938	153.2817475431246	-3.531785836008439e-09	1.304429635779445	0.5720692330092262	140.232964680776	140.8050339137852	0.2091553552751035	147.9190033864441	457.2794052555962	469.4173286393207	4.365259820282574e-10	0.8893840432266217	0.126937791422821	12.01098559230165	12.13792338372447	0.007529467310155436	428.6710425084195	4.775699405010377	8.139631875222131	-9.939271627956714e-14	0.9656693945798962	-0.01068515289851613	3.374617623110269	3.363932470211753	0.01388698068521057	8.139631875197978	1451.060377072729	1522.442731661092	6.048306300243667e-11	1.10958942437706	-0.4247193616858271	71.8070739500486	71.38235458836277	0.04398327353855214	1440.852007823218	205.5286993264091	224.0576801739971	-1.179677813767377e-09	0.912727797395275	-2.154542742324278	20.68352358991228	18.528980847588	0.009081711153357902	201.4082181644077	194.8060908779309	195.0635434899042	8.498222958674972e-10	0.6022869700116509	-0.01696566834232019	0.2744182803155915	0.2574526119732713	0.0007299606144028933	59.50750135833446	165.2471541101824	165.5068083150991	1.115472006429918e-08	0.6062811663608053	-0.0240458027787006	0.2837000076953937	0.2596542049166931	0.0007546502794393799	53.62433296889274	333.1076167004855	333.7277546056394	2.074074245683732e-11	0.7060890477376093	-0.1233050857854208	0.7434429909393315	0.6201379051539107	0.001714119122323999	194.6299566315102	12.55684100670255	22.70052320520716	-2.572039803361292e-13	0.9863283576176395	0.05570632489414489	10.08797587361047	10.14368219850461	0.01638812939216397	18.16882578091404	2.569624186079533	2.985678513540812	1.18209955712878e-12	0.7696097354092698	-0.00399884337283018	0.4200531708341084	0.4160543274612782	0.002869429882858607	2.453991100856169	2.006525083198115	2.385552128018918	4.005355075387129e-12	0.7905149290562863	-0.003661806186295889	0.3826888510070989	0.379027044820803	0.003397320276085269	1.583272671365658	0.7024587275609711	1.45195127457885	-1.470503600831119e-09	1.020868597132801	0.001848802494327539	0.7476437445235512	0.7494925470178787	0.02161370098338896	1.44665010030718	11.18179465930642	12.37836928644934	5.186996665518251e-14	0.7154896736981115	-0.0456710130715872	1.242245640214507	1.19657462714292	0.001850377656113011	8.854191969278618	35.10158738210026	43.9588597057864	-4.145276608080728e-09	0.9352226079766284	-0.4279161922460814	9.285188515932216	8.857272323686134	0.01087833138578451	30.07936732345276	18.77816102733488	24.29152989596353	2.647905436581333e-09	0.9648059514958024	-0.3413759972044837	5.854744865833133	5.51336886862865	0.01379117679139596	17.73395070138479
0.11	311.6637690533818	314.6081354087703	-1.767070934022286e-10	0.8855723188152463	-0.13275261255983	3.077118967948388	2.944366355388558	0.007302416656991667	314.6081353343088	11.0662739268007	24.22993702593022	-5.186691354186479e-12	1.023698071065592	-0.2042616185443945	13.36792471767392	13.16366309912952	0.02210922017277606	24.22993702279418	5.675117802338413	31.32090258504378	2.992051051364797e-13	1.19152062995843	0.02745931158508102	25.61832547112028	25.64578478270536	0.08474033333685499	31.32090258513423	5.689598455426476	35.69643289208233	1.99422423019513e-12	1.211033237006267	0.05888984521953914	29.94794459143631	30.00683443665585	0.09906185360525828	35.69643289268522	2.552287084298824	4.993358287203006	1.527472592854906e-12	1.009471048317386	0.01880005358700616	2.422271149317176	2.441071202904182	0.0197274801664625	4.993358287390559	142.2045005945206	156.3907343385157	-2.326305814648322e-11	1.151815368413638	-0.01358120162457186	14.1998149456196	14.18623374399503	0.06167109234740509	155.8234409285323	197.3430547919418	240.4469412044487	-6.176069655694505e-10	1.231966327010674	-0.1340376444089461	43.23792405691584	43.1038864125069	0.1171267320624134	232.4777591106453	7.725312426558638	47.84278839861902	-7.362999099314038e-13	1.204956707661783	0.006221617792126918	40.11125435426825	40.11747597206038	0.09435996660570005	44.19057640382897	14.28429533633098	16.92326045722956	-6.375418935833377e-09	0.7843977447201459	0.224281979921627	2.414683140976957	2.638965120898584	0.003233613046323675	16.92325569641978	7.036064975587786	9.683484921822897	-5.653562753366037e-09	0.8883522824186162	0.1212156102792595	2.526204335955852	2.647419946235111	0.007467324056669855	9.683483009216101	1.82230043646458	37.17605340634017	4.861555602531098e-12	1.356342220694523	0.07200817826645015	35.28174479160914	35.35375296987559	0.3168496693140689	37.17605340688151	6.370019237192146	9.844636576482454	-3.785546969642395e-09	0.9445049452873917	0.199053925635542	3.275563413654765	3.474617339290307	0.01171923799065925	8.511528323839089	2.922978300679993	487.6754139410793	-5.438316463823867e-12	1.545482054814778	-0.04574156365794749	484.7981772040573	484.7524356403994	1.438880989598613	485.5263039250801	8.421248737636098	112.3007555520548	-1.018904405292176e-11	1.284592141811898	-0.258499283647542	104.1380060980663	103.8795068144187	0.178457829745571	98.88996902630485	0.3850910409174402	13.96413897858365	-6.449285550047534e-12	1.39625756126737	-0.0076805174619894	13.5867284551282	13.57904793766621	0.4360585016611749	13.96413897838271	6.171469880910057	65.92772307170792	-7.883272090669635e-10	1.27279868760486	0.01848844647540646	59.73776474432246	59.75625319079787	0.1623878839141875	60.62772258927937	6.323836180273255	62.11216488993972	-1.538307120574345e-09	1.264168359888057	0.03660227403332014	55.75172643563315	55.78832870966647	0.1515524546188445	57.047456562113	0.9960021344090293	4.066412733092453	8.319581135118881e-12	1.164926260816928	0.04147316934870408	3.02893742933472	3.070410598683424	0.06849437172483507	4.066412733460359	18.66899995872295	18.80849375656478	1.089537349230341e-10	0.7669360713917299	-0.007226446032681952	0.1467202438745086	0.1394937978418266	0.002808062445012175	18.80849376225757	289.5054223088601	289.8458187014701	2.81967893478452e-10	0.4738789602786128	0.217227345971146	0.1231690466388534	0.3403963926099994	0.0002417762766710533	289.8458188451142	883.9186606649885	885.3553421833138	2.19862572592433e-10	0.6373730846234402	0.4418996813661512	0.9947818369591696	1.436681518325321	0.0009763599506375368	628.6574176754266	10.31975676275427	116.6955260901809	3.576777762859251e-12	1.287256280481801	0.2372129498319669	106.1385563775947	106.3757693274267	0.1823027981874333	107.5327295547107	12.44614866242872	155.1847880672816	-3.52606235876074e-09	1.306139446787323	0.5740398796255857	142.1645995252273	142.7386394048528	0.2120363595601706	149.7699258937272	456.0675261869338	468.2463050101724	4.770520645180909e-10	0.8895577471982159	0.1510232715424747	12.02775555169611	12.17877882323858	0.007539980091149374	427.6182917626851	4.781963520629912	8.144958169235096	8.756675939913805e-13	0.9655868408826809	-0.009390130407859382	3.372384779013043	3.362994648605183	0.01387779224778912	8.144958169447889	1457.507571038148	1528.609072563833	2.613564920039835e-11	1.109077561764071	-0.4119277480987291	71.51342927378343	71.1015015256847	0.04380341028262424	1446.610104536723	210.9231450456794	228.9128855530714	-1.132634319667147e-09	0.9107421823299108	-2.366730420903547	20.35647092829556	17.98974050739201	0.008938109034897362	205.6659035870695	195.8547541141238	196.1122285446645	8.300402309924237e-10	0.6021973554395078	-0.01673898595767416	0.2742134164983695	0.2574744305406954	0.0007294156706851633	59.74059036634072	166.3817723143852	166.6416030386096	1.093389917494747e-08	0.6061545364301665	-0.0235704453751851	0.2834011695995409	0.2598307242243558	0.0007538553614047473	53.89574462208155	333.1847241156764	333.8007667256707	-6.677042252434262e-11	0.7055189784534855	-0.1239575284531738	0.7400001384474401	0.6160426099942662	0.001706181110447345	194.3669966413942	12.56088009234601	22.72007814951617	2.362263162858369e-12	0.9865106953929633	0.05646874611729468	10.10272931105286	10.15919805717016	0.01641209666219062	18.18636244280471	2.571892543600925	2.988316635405651	1.005528993403004e-12	0.7695587371417081	-0.003455920856297985	0.4198800126610236	0.4164240918047257	0.002868247020138337	2.456081251733247	2.009830985334841	2.389443703001966	4.117059124175704e-12	0.7904565866647441	-0.002895959475913923	0.3825086771430391	0.3796127176671252	0.003395720782606481	1.585706789672254	0.7024630186159052	1.452608221220135	-1.499737091459341e-09	1.020975833443548	0.001858882909873931	0.748286319694356	0.7501452026042299	0.02163227724742227	1.44730576347621	11.20683792954951	12.40833609847092	-3.914576995889263e-13	0.7153626909970546	-0.03946541748880688	1.240963586410214	1.201498168921407	0.00184846798250531	8.874123070483932	36.0707752825309	44.82433505073536	-6.1085505612124e-09	0.9341883040002554	-0.4549020213071926	9.208461789511661	8.753559768204468	0.01078843996842481	30.63296243493319	19.44148713507422	24.86770982116443	6.520638771989606e-09	0.9631718412394216	-0.352314105990657	5.778536792080869	5.426222686090212	0.01361166443993849	18.12755713545289
0.112	313.4330298311009	316.3617016995922	-1.404432126150823e-13	0.884941760585795	-0.1328992353149771	3.061571103806269	2.928671868491292	0.007265519486854708	316.361701699533	11.0566767656083	24.14595967536666	1.297573160030652e-15	1.023019116863189	-0.2061293001313224	13.29541220988968	13.08928290975835	0.02198929168471671	24.14595967536744	5.677292462044899	31.36159571454154	5.551115123125783e-17	1.191704764236939	0.02819871449359318	25.65610453800305	25.68430325249664	0.08486529898788514	31.36159571454156	5.689379898894334	35.79075225764611	-2.081668171172169e-16	1.211424761939664	0.05944891000832352	30.04192344874345	30.10137235875178	0.09937271700278211	35.79075225764605	2.552334693552356	4.999497207290804	-8.316958233223204e-14	1.009778309201012	0.01892069039976549	2.428241823338682	2.447162513738448	0.0197761065778256	4.999497207280592	142.3824829936955	156.5555690294817	-2.038014201843907e-11	1.151698128233016	-0.01341027346391329	14.18649630925006	14.17308603578615	0.06161324829404009	155.9875618606344	199.9891877085084	242.8368740553081	-5.191681529126413e-10	1.23123246013416	-0.1370686068987685	42.98475495369845	42.84768634679968	0.1164409250916627	234.7787200445841	7.723810228857712	47.85019027411781	-3.549938121238938e-14	1.204985330444306	0.00593691100456454	40.12044313425552	40.12638004526009	0.09438158280760409	44.19759393887426	14.3280648347788	16.98750889957251	-6.423413165951297e-09	0.7849598775370412	0.2337750590095193	2.425669005784191	2.659444064793711	0.003248324722221428	16.9875041029233	7.053072394223053	9.718637334143336	-5.702494920711842e-09	0.8890786424872013	0.1245783982705742	2.54098654164971	2.665564939920285	0.007511019461122014	9.718635404982731	1.817796421247518	37.53869349012749	5.551115123125783e-16	1.357635922193784	0.07206852477537234	35.6488285441046	35.72089706887998	0.3201462853481041	37.53869349012756	6.385239543938291	9.900973226229295	-3.84149426851943e-09	0.9459408821390223	0.2022270164116045	3.313506665879399	3.515733682291004	0.01185499051528034	8.564620937082065	2.926457638550917	486.6334147940329	1.394440118929197e-13	1.545212071187196	-0.04522734764730402	483.7521845031293	483.706957155482	1.435776483262999	484.4881455920428	8.449842741762733	111.6030702515354	-4.996003610813204e-16	1.283712661850124	-0.2545272981597412	103.4077548079324	103.1532275097727	0.1772064224516435	98.25609191726042	0.3860406623901419	13.91229178589932	-1.326716514427062e-14	1.395769451905288	-0.007522612032765334	13.53377373554195	13.52625112350918	0.4343589493550452	13.91229178589891	6.173377618723443	65.97934944569423	-8.096110726274475e-10	1.272901166662364	0.01920286065378862	59.78676896631698	59.80597182697078	0.1625210943204793	60.67608999966762	6.324004945494933	62.20232061937174	-1.551950401523783e-09	1.264368786848311	0.03710637469261933	55.84120929918419	55.87831567387681	0.1517956999582178	57.13194013251221	0.9940586796542923	4.110137894377067	-8.854028621385623e-15	1.166800194159216	0.04137116776638661	3.074708046956389	3.116079214722776	0.06952939795782744	4.110137894376676	18.59546158803576	18.73467458607861	1.650625747195988e-10	0.7666602587845162	-0.007180359624348231	0.1463933576671992	0.1392129980428509	0.002801806206211733	18.73467459470307	291.1708667596437	291.5156045697261	2.886579864025407e-15	0.4747385724487721	0.2206118378580523	0.1241259722243474	0.3447378100823996	0.0002436546861531888	291.5156045697276	885.901987354859	887.3527072229156	6.661338147750939e-16	0.6382473801942058	0.4487381356416444	1.001981732414981	1.450719868056626	0.0009834265146927469	630.9232811915741	10.30567446814943	117.3754262966174	8.326672684688674e-17	1.288071027295848	0.2370116775325207	106.8327401509355	107.069751828468	0.1834951230941913	108.1713960612133	12.41061526712048	157.11165220676	-3.529132736046492e-09	1.307852631236493	0.5743090709866254	144.1267278686529	144.7010369396395	0.2149628444398045	151.6441675735248	454.6748664648592	466.9030485230294	7.118877154432823e-10	0.8897649498262323	0.1803919727439256	12.04779008542635	12.22818205817028	0.007552539374118855	426.4113467453129	4.789436318807077	8.152054186023262	-5.431766147978578e-14	0.9655159383876967	-0.00785037656442681	3.370468243780613	3.362617867216186	0.01386990546157281	8.152054186010062	1463.599944215829	1534.429916610873	5.190614604799748e-11	1.108580995719564	-0.3997342968897131	71.2297066919339	70.82997239504418	0.0436296245086038	1452.042853788636	216.7957489470797	234.2274120515936	-1.239014599252464e-09	0.9085726606645345	-2.573353174197517	20.00501627871136	17.43166310451385	0.008783792503811479	210.3205242307092	196.8020705214712	197.0594758380388	8.058216871553725e-10	0.6021086998379889	-0.01660557284262726	0.2740108894102384	0.2574053165676111	0.0007288769427348409	59.94266550786854	167.4707674090061	167.7307123860584	1.06286427714597e-08	0.6060302533226732	-0.02316318701943822	0.2831081640717454	0.2599449770523072	0.0007530759581709429	54.15266376668944	333.2497863976035	333.8618049003773	1.80400694382854e-11	0.7049460628965899	-0.1245373764875643	0.7365558792614063	0.612018502773842	0.001698239855226738	194.0941822033348	12.56400761630161	22.73872679330981	-1.49665002613375e-13	0.9866951980039977	0.05703934409626588	10.11767983291194	10.1747191770082	0.01643638410000535	18.20319796080393	2.574383980368034	2.991252351426331	1.56964025110895e-12	0.769515485982428	-0.00286484311025967	0.4197332141685565	0.4168683710582968	0.00286724422332524	2.458427721133495	2.013546708680474	2.393878691928041	4.31824541402559e-12	0.7904126280317483	-0.002040995714245641	0.3823729789618138	0.3803319832475681	0.003394516122002202	1.588537710866162	0.7024356067583593	1.453229974840331	-1.55969866189043e-09	1.021083467314365	0.001862536413640497	0.7489318316683318	0.7507943680819723	0.02165093841176546	1.447926365792388	11.23541923092236	12.44285521683766	6.628725346402575e-14	0.7152553988010023	-0.0324453623355182	1.239881348250826	1.207435985915308	0.001846855942789575	8.897535092424045	37.05793313742477	45.70352399311816	-4.660898389463597e-09	0.9330905168863582	-0.4821264358402112	9.127717291533608	8.645590855693397	0.01069384141449379	31.19181480676054	20.11644447602928	25.4539671538187	4.23318291531416e-09	0.9614858131147161	-0.363422109704506	5.700944787493928	5.337522677789422	0.01342889216251577	18.52617250032183
0.114	315.0603464145655	317.9737438647196	1.339105493158854e-10	0.8843113083221588	-0.1327066158248034	3.046104065978897	2.913397450154093	0.007228814128419955	317.9737439211473	11.04879289679349	24.06382685650735	5.950712145263992e-12	1.022334539008342	-0.2076628159904456	13.22269677570431	13.01503395971386	0.02186902757653859	24.06382686010534	5.679198988404879	31.40299216912108	5.828115767769759e-13	1.191893614260295	0.02888418956766121	25.69490899114853	25.7237931807162	0.08499365641304979	31.40299216929727	5.688491241452228	35.8853108634359	-8.10185252220208e-13	1.211819476851619	0.05985317873395316	30.13696644324972	30.19681962198367	0.09968710035484286	35.88531086319097	2.55225548734831	5.005513744877345	-3.975007822898391e-12	1.010087196586424	0.01899934265056778	2.434258914878467	2.453258257529035	0.01982511102311421	5.005513744389267	142.5151177005236	156.675262713294	1.956657058599376e-12	1.15158245127071	-0.01322248115243183	14.17336749392286	14.16014501277042	0.06155622865078721	156.1067068687999	202.6392865071087	245.2265434621491	-6.242614203344488e-10	1.230482018896981	-0.1401435800677014	42.72740053510807	42.58725695504037	0.1157437805666009	237.0789927506727	7.722083189371189	47.85684553255842	-7.328304629794502e-13	1.205012489064353	0.005598523849999588	40.12916381933724	40.13476234318723	0.09440209783677324	44.20391264416065	14.37347728274651	17.05435269253213	-6.466792754067363e-09	0.7855485972362106	0.2436478594986926	2.43722755028692	2.680875409785612	0.003263803299789752	17.05434786348944	7.069933531197653	9.754092753961732	-5.748550090806104e-09	0.8898247518674063	0.1278988580488945	2.556260364715186	2.68415922276408	0.007556168060065808	9.75409080922061	1.812657890268933	37.90400519585516	-9.396594613519937e-12	1.358928636643938	0.07190055817211775	36.01944674741411	36.09134730558623	0.3234746427140448	37.90400519480884	6.398852971908821	9.956291300580784	-3.896978399697826e-09	0.9473980357552846	0.2049796024885326	3.352458726183429	3.557438328671962	0.0119943523310298	8.616924280871892	2.929868144840025	485.6051678344152	3.951949878455707e-12	1.544945087263736	-0.04473312706857096	482.7200328166438	482.6752996895752	1.43271305705824	483.4636899564603	8.483143746813925	110.9291504368945	8.648637361829969e-14	1.282848751855931	-0.2494098559840958	102.6954165460647	102.4460066900806	0.1759857121171481	97.64367853467675	0.3870916166800981	13.86199004550822	2.537414722780795e-13	1.395292517766412	-0.007332331877414343	13.48223076070553	13.47489842882812	0.432704706212367	13.86199004551612	6.175055629484982	66.03253754276916	-8.320969746566931e-10	1.273007403702307	0.01986927413283011	59.83761263915135	59.85748191328418	0.1626593049896822	60.7259274925203	6.323630735653984	62.29301857212587	-1.567229929166913e-09	1.264571607592792	0.03748076494516728	55.93190707152672	55.96938783647189	0.1520422478394362	57.2169458303064	0.9916268576823423	4.153721408645047	-8.681194652027102e-12	1.168666211009223	0.04112229727380215	3.120972253688902	3.162094550962704	0.07057558588591129	4.153721408261149	18.52188625473564	18.66084695241918	1.609958832915481e-10	0.7663866889138581	-0.007109143531520709	0.1460698412150627	0.138960697683542	0.002795614460781123	18.66084696083116	292.8010414293896	293.1496746144741	-2.891056283260696e-10	0.4756105620193435	0.2235297617893074	0.125103423295309	0.3486331850846164	0.0002455733864030832	293.1496744671939	887.7333498778866	889.1973082547612	-2.419322520097467e-10	0.639134173067976	0.4546222070517182	1.009336169823007	1.463958376874726	0.0009906447588120975	633.0916225770228	10.28890535064393	118.0546550859961	-4.964029187704e-12	1.288883748037195	0.2360295665602866	107.5297201687919	107.7657497353522	0.1846922508098154	108.8095296636802	12.37015520098917	159.0568294175645	-3.534748910238861e-09	1.309564023491687	0.5728361967280996	146.1138380198472	146.6866742165753	0.217926589309564	153.5363703176959	453.0706277436426	465.3569593152226	7.781111865945434e-10	0.8900120599784308	0.214604811807479	12.0717267597725	12.28633157157998	0.007567544837710338	425.0228112578568	4.798181428279633	8.16105256973983	3.66381230909596e-12	0.9654587582267402	-0.006052281340874096	3.368923422801072	3.362871141460198	0.01386354832677979	8.161052570630158	1469.34976267582	1539.917001531484	5.694256177690704e-11	1.108098994495953	-0.3881430414111715	70.95538189707528	70.56723885566412	0.04346159506767341	1457.16133616942	223.142736569289	239.9999359095876	-1.192355755796903e-09	0.9062241524981925	-2.774180097698288	19.63137943799688	16.85719934029859	0.00861973622738104	215.3694677179609	197.6468876313283	197.9041219450591	7.606321683617523e-10	0.6020204856095246	-0.01657519939500661	0.2738095131258332	0.2572343137308266	0.0007283412759559314	60.11301413235566	168.5188802885561	168.7788572499586	1.041792327405311e-08	0.6059079135307571	-0.02284306302252765	0.2828200244250647	0.2599769614025371	0.0007523094983225573	54.39641955511231	333.3042753591015	333.9123404258114	1.044941355665685e-10	0.7043706403936093	-0.1250473355419074	0.7331124022518138	0.6080650667099065	0.001690300403431022	193.8125558095928	12.56616852592342	22.75635153792537	-2.375242363905627e-12	0.9868812239025926	0.05740686505802275	10.13277614694393	10.19018301200196	0.01646090838027731	18.21923133300736	2.577102159827355	2.99449236033027	3.158671241232369e-12	0.7694806451800065	-0.002224797646279186	0.4196149981491943	0.4173902005029151	0.002866436676561775	2.461037055889138	2.017686738865926	2.39887971815514	7.094115225814157e-12	0.7903846641742913	-0.001093701423480891	0.3822866807126953	0.3811929792892145	0.003393750009295367	1.591784724992954	0.7023765328210501	1.453813195365243	-1.543702964068583e-09	1.021191099075225	0.001858775501271555	0.7495778870429214	0.7514366625441929	0.02166961528532639	1.448508578818808	11.26766806721443	12.48211258062185	4.073555728845157e-12	0.7151702708887507	-0.02457882470798677	1.239023338115409	1.214444513407422	0.001845577900241549	8.924591454582258	38.060291631921	46.5936583183035	-7.385971133311298e-09	0.931928562503446	-0.5096554664841009	9.043022152866602	8.5333666863825	0.01059461437310375	31.75377810611839	20.80243880713236	26.04971236425088	5.600921747228593e-09	0.9597469671109602	-0.3747372737863921	5.622010830904917	5.247273557118525	0.01324295884260013	18.92922807128276
0.116	316.532972597201	319.4315650559263	-1.831867990631508e-13	0.8836825954156201	-0.132164733566435	3.030757192291723	2.898592458725288	0.007192393935631412	319.4315650558491	11.04267709747988	23.9837297486779	8.673617379884035e-16	1.021645461147785	-0.2088517686956756	13.1499044198937	12.94105265119802	0.02174863624762991	23.98372974867842	5.680817888524094	31.44499500156211	2.498001805406602e-16	1.192086806794083	0.0295106701096318	25.73466644292839	25.76417711303802	0.08512516616844917	31.44499500156219	5.686911577568042	35.97983561058535	2.636779683484747e-16	1.212216334645837	0.0600955654028632	30.23282846761445	30.29292403301732	0.1000041928950313	35.97983561058543	2.552028707267449	5.011371077811281	-5.102168687542985e-14	1.010397005761735	0.01903345380296663	2.440308916740864	2.459342370543831	0.0198743834969168	5.011371077805015	142.5995601391941	156.74697786774	-2.046607328054506e-11	1.151468454721367	-0.01302355007563176	14.16044127862157	14.14741772854594	0.0615000889179385	156.1780489348705	205.2846416970595	247.6072228839775	-4.965868827255804e-10	1.229714731214748	-0.1432802456796925	42.46586143259768	42.32258118691799	0.1150353001977642	239.3701291102831	7.720110893269997	47.86264322935017	-2.527145159803013e-14	1.205037919102172	0.005201164878309145	40.13733117120186	40.14253233608017	0.09442131117381816	44.20942836497602	14.42058429350011	17.12388794444983	-6.515698650760848e-09	0.7861650238122482	0.253915093959615	2.449388556990107	2.703303650949722	0.003280088662148288	17.12388307888693	7.086625327694036	9.78982480052958	-5.792002290977427e-09	0.8905903427078509	0.1311714167539781	2.572028056081566	2.703199472835544	0.007602776507127065	9.78982284108853	1.806854248624351	38.2707362702671	-1.221245327087672e-15	1.360216124161462	0.07148629368770509	36.39239572795504	36.46388202164275	0.3268239317544075	38.27073627026697	6.410766119819049	10.01041106022472	-3.936658273667737e-09	0.9488733005619843	0.2072847096769945	3.392360230728679	3.599644940405673	0.01213711104728662	8.668271752112627	2.933148933133348	484.5897452112601	-2.464695114667848e-14	1.544680905700148	-0.04428634526457268	481.7008826233914	481.6565962781268	1.429688219285388	482.4520126103095	8.521159942606493	110.2819380908508	-4.440892098500626e-16	1.282004361371098	-0.2431363918364453	102.0039145400807	101.7607781482443	0.1748007081798114	97.05538946556646	0.3882413130460826	13.81343904434525	-1.615374500829603e-14	1.394828831104436	-0.007109919244795365	13.43230765054397	13.42519773129917	0.4311024517265123	13.81343904434475	6.176452246536366	66.08708399250543	-8.52446946364438e-10	1.273117101093046	0.02047398915133231	59.89015775681774	59.91063174596907	0.162802140773786	60.7770455660952	6.322621684933027	62.38380078065057	-1.580115649435498e-09	1.264776049116548	0.03770041527596091	56.02347868044158	56.06117909571754	0.1522911711103678	57.30204660619319	0.9886927739650363	4.196973287893151	-8.729128531115293e-15	1.170517539322397	0.04072062905815176	3.167559884869963	3.208280513928115	0.0716290875188572	4.196973287892765	18.44819343710304	18.58693320052135	1.695774631826907e-10	0.7661163568725264	-0.007011085075444275	0.1457508484937544	0.1387397634183101	0.002789509294532188	18.58693320938171	294.3894403084823	294.7414928143967	-4.329869796038111e-15	0.4764930473270742	0.225952899733575	0.1260996061807649	0.3520525059143399	0.0002475288565110494	294.7414928143945	889.4018098624623	890.8781354981838	-1.110223024625157e-16	0.6400315308966655	0.4594941088326996	1.016831526888886	1.476325635721585	0.000998001312965943	635.1521813164321	10.26937237461315	118.7307200885219	-2.775557561562891e-17	1.289691701329583	0.2342296552440007	108.2271180586647	108.4613477139087	0.1858900962593194	109.4447908711715	12.32462992673857	161.0140618191804	-3.508434986976283e-09	1.311268303934725	0.5695194386206894	148.1199124538212	148.6894318924419	0.2209186191215362	155.4404497045236	451.2263939053676	463.5803158952122	6.763348769922573e-10	0.890305140137465	0.2537441945996053	12.10017779524499	12.35392198984459	0.007585380271770596	423.4278593270857	4.808261744827373	8.172088366369179	-3.039235529911366e-15	0.9654174828907764	-0.003982115723710457	3.367808737265516	3.363826621541806	0.01385896125404114	8.17208836636844	1474.769753263733	1545.082538404315	4.725786428849688e-11	1.107630819396234	-0.3771517294677895	70.68993687004964	70.31278514058185	0.04329900466270525	1461.977071796216	229.958149596095	246.2279838383655	-1.13888130870432e-09	0.9037023214067936	-2.968073095784892	19.23790733805542	16.26983424227053	0.008446970695287838	220.8089944857357	198.3887044486643	198.6456593158644	7.420297709614943e-10	0.6019321457173062	-0.01665312514251973	0.2736079923425605	0.2569548672000408	0.0007278052248058274	60.2510619495693	169.5318732330548	169.791800919574	1.009155514708482e-08	0.6057870497246611	-0.02260795135114161	0.2825356378703504	0.2599276865192087	0.0007515530218080611	54.62860334827092	333.349827414708	333.9540106599121	1.577799002561164e-11	0.7037930207634147	-0.125488437667221	0.7296716828712884	0.6041832452040674	0.001682367309761987	193.5232378478703	12.56731001869384	22.77283406045022	-2.770353391134961e-14	0.9870680962102242	0.05756025636729611	10.14796378538908	10.20552404175638	0.01648558101898292	18.23436056437301	2.580051020860695	2.998043458002273	2.076568084152797e-12	0.769454887362628	-0.001535185045428572	0.419527622187007	0.4179924371415784	0.002865839801655567	2.463915907349228	2.022265191836417	2.404469242218921	4.861350905160933e-12	0.7903743629603099	-5.084499179385659e-05	0.3822548953742979	0.382204050382504	0.003393467834953639	1.595467238558113	0.7022847760108788	1.454354705833982	-1.537672746076968e-09	1.021298309971742	0.001847960359527098	0.7502219694635762	0.7520699298231033	0.02168823512258266	1.449049229763808	11.30370669095452	12.52628708393666	8.687668640039448e-14	0.7151098767683474	-0.01583458283180587	1.238414975813944	1.222580392982139	0.001844671718748123	8.955452529610151	39.07476317517499	47.49177710251762	-4.889295843191199e-09	0.9307018269234655	-0.5374414229089094	8.954455350251546	8.417013927342637	0.01049085137174167	32.31659058857261	21.49881643841692	26.65435117063764	5.730199086062537e-09	0.9579543732353015	-0.3862436328845054	5.541778365105223	5.155534732220718	0.01305396681210014	19.33614033983307
0.118	317.8371307881628	320.7214310354238	1.517477254964206e-10	0.8830572895165829	-0.131269608730724	3.01556985599179	2.884300247261066	0.007156352346493274	320.7214310993679	11.03838043883574	23.90585602151314	5.399632130309584e-12	1.020953040056041	-0.2096863975577124	13.07716198023511	12.86747558267739	0.02162832747508048	23.90585602477793	5.682131865274381	31.48750281039671	5.44286837822483e-14	1.192283935959313	0.03007353642790613	25.77529740869442	25.80537094512232	0.08525956533465123	31.48750281041316	5.684625078210076	36.07404584106683	-1.519687153894722e-12	1.212614244114206	0.06017019025647452	30.32925057260028	30.38942076285675	0.1003231380706928	36.0740458406074	2.551634547629147	5.017032459839537	-3.14757248043307e-12	1.010706990923075	0.01902053075647961	2.446377381453911	2.46539791221039	0.01992380633601607	5.017032459453058	142.6332396788952	156.7681512523532	-9.984901794268808e-12	1.151356226519013	-0.01281551527935027	14.14772708873738	14.13491157345803	0.06144487003082814	156.1990343360332	207.9163311437596	249.9699429058633	-6.08691763659408e-10	1.228930210933179	-0.1464913669561615	42.20010312905988	42.05361176210371	0.1143153904821437	241.6434455649731	7.71787384846875	47.8674659691135	-3.888139810115376e-13	1.205061331591738	0.004740103286291518	40.14485201735846	40.14959212064475	0.09443900363454041	44.21403083002703	14.46943575134485	17.19621044212162	-6.562133669785197e-09	0.7868103087943161	0.2645913900761194	2.462183300700647	2.726774690776766	0.003297222690826696	17.19620554188362	7.103126088714087	9.825808240052842	-5.83647355792416e-09	0.8913751150612336	0.1343908066964244	2.588291344642329	2.722682151338754	0.007650849912821859	9.82580626556711	1.800396554102499	38.63757139914252	-8.908873638802106e-12	1.361493909486356	0.07082303611065793	36.76635180892936	36.83717484504002	0.3301822651161657	38.63757139815049	6.420890190645331	10.06315076967454	-3.984341901547284e-09	0.9503633830290206	0.2091171781851178	3.433143400844092	3.64226057902921	0.01228302416702769	8.718494061078371	2.93629205655675	483.5859186968664	3.514744051358321e-12	1.54441922936276	-0.04389151778334475	480.693518158093	480.6496266403096	1.426698361553095	481.4518898352609	8.563896956054098	109.6643192258985	4.646061313451355e-12	1.281183467917445	-0.2356960354300559	101.3361183052745	101.1004222698444	0.1736563280323409	96.49383379578066	0.3894867430982309	13.76683853840826	2.622457806467082e-12	1.394380443354735	-0.006855717801404101	13.38420751311143	13.37735179531002	0.4295587045376435	13.76683853848997	6.177538937240659	66.14278515170402	-8.728515132894188e-10	1.273229901409973	0.02100892745215843	59.9442372870112	59.96524621446336	0.1629491476212765	60.82925393052445	6.320980663092748	62.47429297187083	-1.593885357031866e-09	1.264981266245116	0.03776387226375858	56.11554843651432	56.15331230877808	0.1525414485173839	57.38689160629438	0.9852461406939482	4.239692275426154	-1.013818196060612e-11	1.172347164028779	0.04016186639115157	3.214284268341054	3.254446134732206	0.07268568157692119	4.239692274977826	18.37433962553755	18.51289040831295	1.658164161533193e-10	0.7658502789433576	-0.006886765816130146	0.1454375485915307	0.1385507827754005	0.002783513082515168	18.5128904169768	295.9295130086997	296.2844804163651	-2.895138573322242e-10	0.4773840294978486	0.2278548667772779	0.1271125408881559	0.3549674076654338	0.0002495172098250274	296.2844802688769	890.8966816719134	892.38443347854	-2.357600781266456e-10	0.6409374148698073	0.4632989313151591	1.0244528753114	1.487751806626559	0.001005481525303095	637.0947524506901	10.24704677021215	119.401033103663	-5.083294896124357e-12	1.290492034200238	0.2315896254232458	108.9223967080276	109.1539863334509	0.1870843017170224	110.0747485335238	12.27408816971138	162.9766961928985	-3.503852374908689e-09	1.312959894385919	0.5643273942599377	150.1382806289272	150.7026080231872	0.2239289848632949	157.3499334799838	449.1143059601073	461.5457972813365	1.305343944046911e-09	0.890650345770183	0.2977166894276542	12.13377463180154	12.43149132122919	0.00760644151446656	421.602009513811	4.819738036335258	8.185297592812203	3.392910952193517e-12	0.9653944089148159	-0.001626203237775071	3.367185759714721	3.365559556476946	0.01385639762219261	8.185297593636699	1479.872767994989	1549.938880040736	4.531530706231024e-11	1.107175740150053	-0.3667559825741283	70.43286802832077	70.06611204574664	0.04314154483929197	1466.501709088922	237.2323670044138	252.9067526379841	-1.072370900412345e-09	0.9010140164337547	-3.152725374609738	18.82711100817998	15.67438563357024	0.008266598449013134	226.6332204530737	199.0275252277676	199.2840778465491	6.944688435428503e-10	0.6018430754806906	-0.01685233085602911	0.2734049496375242	0.2565526187814951	0.0007272651252995268	60.35633653525929	170.5160560060793	170.7758335956793	9.853021176731147e-09	0.6056671706270209	-0.02247625018035787	0.2822538397803433	0.2597775895999854	0.0007508034306850406	54.85093092652605	333.3881252131944	333.9884998709945	1.120302739465728e-10	0.7032135277315196	-0.1258610862715061	0.7262357440715699	0.6003746578000637	0.00167444523843774	193.2273804075984	12.56738168439343	22.78805626847218	-2.718995167905192e-12	0.9872551034975611	0.05748944325844168	10.16318514082031	10.22067458407875	0.01651030843164293	18.24848343408912	2.583234260560266	3.001912523701245	3.259632147534219e-12	0.7694388956924703	-0.0007951209784037232	0.4194733841193828	0.4186782631409791	0.002865469295389134	2.467071024716036	2.027295722183045	2.410669441800627	7.225569101376728e-12	0.7903834499272174	0.001090785711533384	0.3822829339060489	0.3833737196175823	0.003393716747019351	1.599604712068077	0.7021600250178586	1.454851037432121	-1.480371436546335e-09	1.02140467502999	0.001829495871788716	0.7508615165424738	0.7526910124142625	0.02170672384723172	1.449544860062124	11.34365113711971	12.57555228446098	3.454113731149455e-12	0.715076877223851	-0.006181541485102161	1.238082688826372	1.23190114734127	0.001844176763163401	8.990276981446602	40.09765773665691	48.39465450104012	-7.092957388099563e-09	0.9294099971201665	-0.5651269993326595	8.86212376371587	8.296996764383209	0.01038267762879753	32.87780698920708	22.20499902142479	27.26729789628241	3.765472211814114e-09	0.9561070001444434	-0.3979903369579882	5.460289211815611	5.062298874857623	0.01286201458440246	19.7463271239609
[truncated: 1,183,817 more chars]
