# Supplementary material for: Hindlimb kinematics, kinetics and muscle dynamics during sit-to-stand and sit-to-walk transitions in emus (Dromaius novaehollandiae)
Source: J Exp Biol. 2024 Dec 2;227(24):jeb247519. doi: 10.1242/jeb.247519 (PMC11708823; doi:10.1242/jeb.247519)
Supplement: Dataset 1. [file jexbio-227-247519-Dataset1.zip › Dataset1/DataS1/Dynamic Simulation/stw_exemplar_trial_DO_with_all_tissue/stw_exemplar_trial_solve_with_all_tissue.sto]

inDegrees=no
num_controls=55
num_derivatives=37
num_iterations=202
num_multipliers=0
num_parameters=0
num_slacks=0
num_states=110
objective=162.411884
objective_activation_effort=3.286051
objective_auxiliary_derivatives=0.825176
objective_excitation_effort=158.300657
solver_duration=2801.556625
status=Solve_Succeeded
success=true
DataType=double
version=3
OpenSimVersion=4.5
endheader
time	/forceset/IC_r/activation	/forceset/IC_r/normalized_tendon_force	/forceset/ILPR_r/activation	/forceset/ILPR_r/normalized_tendon_force	/forceset/ILPOa_r/activation	/forceset/ILPOa_r/normalized_tendon_force	/forceset/ILPOp_r/activation	/forceset/ILPOp_r/normalized_tendon_force	/forceset/AMB_r/activation	/forceset/AMB_r/normalized_tendon_force	/forceset/FMTL_r/activation	/forceset/FMTL_r/normalized_tendon_force	/forceset/FMTI_r/activation	/forceset/FMTI_r/normalized_tendon_force	/forceset/FMTM_r/activation	/forceset/FMTM_r/normalized_tendon_force	/forceset/ILFB_r/activation	/forceset/ILFB_r/normalized_tendon_force	/forceset/FCLP_r/activation	/forceset/FCLP_r/normalized_tendon_force	/forceset/FCLA_r/activation	/forceset/FCLA_r/normalized_tendon_force	/forceset/FCM_r/activation	/forceset/FCM_r/normalized_tendon_force	/forceset/IFE_r/activation	/forceset/IFE_r/normalized_tendon_force	/forceset/ITCr_r/activation	/forceset/ITCr_r/normalized_tendon_force	/forceset/ITM_r/activation	/forceset/ITM_r/normalized_tendon_force	/forceset/ITCaa_r/activation	/forceset/ITCaa_r/normalized_tendon_force	/forceset/ITCap_r/activation	/forceset/ITCap_r/normalized_tendon_force	/forceset/ISF_r/activation	/forceset/ISF_r/normalized_tendon_force	/forceset/IFI_r/activation	/forceset/IFI_r/normalized_tendon_force	/forceset/OMII_r/activation	/forceset/OMII_r/normalized_tendon_force	/forceset/OMIP_r/activation	/forceset/OMIP_r/normalized_tendon_force	/forceset/CFP_r/activation	/forceset/CFP_r/normalized_tendon_force	/forceset/PIFML_r/activation	/forceset/PIFML_r/normalized_tendon_force	/forceset/GL_r/activation	/forceset/GL_r/normalized_tendon_force	/forceset/GI_r/activation	/forceset/GI_r/normalized_tendon_force	/forceset/GM_r/activation	/forceset/GM_r/normalized_tendon_force	/forceset/FL_r/activation	/forceset/FL_r/normalized_tendon_force	/forceset/TCf_r/activation	/forceset/TCf_r/normalized_tendon_force	/forceset/TCt_r/activation	/forceset/TCt_r/normalized_tendon_force	/forceset/EDL_r/activation	/forceset/EDL_r/normalized_tendon_force	/forceset/FDL_r/activation	/forceset/FDL_r/normalized_tendon_force	/forceset/FHL_r/activation	/forceset/FHL_r/normalized_tendon_force	/forceset/FP2_r/activation	/forceset/FP2_r/normalized_tendon_force	/forceset/FPP2_r/activation	/forceset/FPP2_r/normalized_tendon_force	/forceset/FP3_r/activation	/forceset/FP3_r/normalized_tendon_force	/forceset/FPP3_r/activation	/forceset/FPP3_r/normalized_tendon_force	/forceset/FP4_r/activation	/forceset/FP4_r/normalized_tendon_force	/jointset/GroundToBody/Body_yaw/value	/jointset/GroundToBody/Body_yaw/speed	/jointset/GroundToBody/Body_pitch/value	/jointset/GroundToBody/Body_pitch/speed	/jointset/GroundToBody/Body_roll/value	/jointset/GroundToBody/Body_roll/speed	/jointset/GroundToBody/Body_ty/value	/jointset/GroundToBody/Body_ty/speed	/jointset/GroundToBody/Body_tz/value	/jointset/GroundToBody/Body_tz/speed	/jointset/GroundToBody/Body_tx/value	/jointset/GroundToBody/Body_tx/speed	/jointset/Hip_r/Hip_flexion/value	/jointset/Hip_r/Hip_flexion/speed	/jointset/Hip_r/Hip_abduction/value	/jointset/Hip_r/Hip_abduction/speed	/jointset/Hip_r/Hip_rotation/value	/jointset/Hip_r/Hip_rotation/speed	/jointset/Knee_r/Knee_flexion/value	/jointset/Knee_r/Knee_flexion/speed	/jointset/Knee_r/Knee_abduction/value	/jointset/Knee_r/Knee_abduction/speed	/jointset/Knee_r/Knee_rotation/value	/jointset/Knee_r/Knee_rotation/speed	/jointset/Ankle_r/Ankle_flexion/value	/jointset/Ankle_r/Ankle_flexion/speed	/jointset/Ankle_r/Ankle_abduction/value	/jointset/Ankle_r/Ankle_abduction/speed	/jointset/Ankle_r/Ankle_rotation/value	/jointset/Ankle_r/Ankle_rotation/speed	/jointset/MTP_r/MTP_flexion/value	/jointset/MTP_r/MTP_flexion/speed	/jointset/MTP_r/MTP_abduction/value	/jointset/MTP_r/MTP_abduction/speed	/jointset/MTP_r/MTP_rotation/value	/jointset/MTP_r/MTP_rotation/speed	/forceset/IC_r	/forceset/ILPR_r	/forceset/ILPOa_r	/forceset/ILPOp_r	/forceset/AMB_r	/forceset/FMTL_r	/forceset/FMTI_r	/forceset/FMTM_r	/forceset/ILFB_r	/forceset/FCLP_r	/forceset/FCLA_r	/forceset/FCM_r	/forceset/IFE_r	/forceset/ITCr_r	/forceset/ITM_r	/forceset/ITCaa_r	/forceset/ITCap_r	/forceset/ISF_r	/forceset/IFI_r	/forceset/OMII_r	/forceset/OMIP_r	/forceset/CFP_r	/forceset/PIFML_r	/forceset/GL_r	/forceset/GI_r	/forceset/GM_r	/forceset/FL_r	/forceset/TCf_r	/forceset/TCt_r	/forceset/EDL_r	/forceset/FDL_r	/forceset/FHL_r	/forceset/FP2_r	/forceset/FPP2_r	/forceset/FP3_r	/forceset/FPP3_r	/forceset/FP4_r	/forceset/reserve_jointset_GroundToBody_Body_yaw	/forceset/reserve_jointset_GroundToBody_Body_pitch	/forceset/reserve_jointset_GroundToBody_Body_roll	/forceset/reserve_jointset_GroundToBody_Body_ty	/forceset/reserve_jointset_GroundToBody_Body_tz	/forceset/reserve_jointset_GroundToBody_Body_tx	/forceset/reserve_jointset_Hip_r_Hip_flexion	/forceset/reserve_jointset_Hip_r_Hip_abduction	/forceset/reserve_jointset_Hip_r_Hip_rotation	/forceset/reserve_jointset_Knee_r_Knee_flexion	/forceset/reserve_jointset_Knee_r_Knee_abduction	/forceset/reserve_jointset_Knee_r_Knee_rotation	/forceset/reserve_jointset_Ankle_r_Ankle_flexion	/forceset/reserve_jointset_Ankle_r_Ankle_abduction	/forceset/reserve_jointset_Ankle_r_Ankle_rotation	/forceset/reserve_jointset_MTP_r_MTP_flexion	/forceset/reserve_jointset_MTP_r_MTP_abduction	/forceset/reserve_jointset_MTP_r_MTP_rotation	/forceset/IC_r/implicitderiv_normalized_tendon_force	/forceset/ILPR_r/implicitderiv_normalized_tendon_force	/forceset/ILPOa_r/implicitderiv_normalized_tendon_force	/forceset/ILPOp_r/implicitderiv_normalized_tendon_force	/forceset/AMB_r/implicitderiv_normalized_tendon_force	/forceset/FMTL_r/implicitderiv_normalized_tendon_force	/forceset/FMTI_r/implicitderiv_normalized_tendon_force	/forceset/FMTM_r/implicitderiv_normalized_tendon_force	/forceset/ILFB_r/implicitderiv_normalized_tendon_force	/forceset/FCLP_r/implicitderiv_normalized_tendon_force	/forceset/FCLA_r/implicitderiv_normalized_tendon_force	/forceset/FCM_r/implicitderiv_normalized_tendon_force	/forceset/IFE_r/implicitderiv_normalized_tendon_force	/forceset/ITCr_r/implicitderiv_normalized_tendon_force	/forceset/ITM_r/implicitderiv_normalized_tendon_force	/forceset/ITCaa_r/implicitderiv_normalized_tendon_force	/forceset/ITCap_r/implicitderiv_normalized_tendon_force	/forceset/ISF_r/implicitderiv_normalized_tendon_force	/forceset/IFI_r/implicitderiv_normalized_tendon_force	/forceset/OMII_r/implicitderiv_normalized_tendon_force	/forceset/OMIP_r/implicitderiv_normalized_tendon_force	/forceset/CFP_r/implicitderiv_normalized_tendon_force	/forceset/PIFML_r/implicitderiv_normalized_tendon_force	/forceset/GL_r/implicitderiv_normalized_tendon_force	/forceset/GI_r/implicitderiv_normalized_tendon_force	/forceset/GM_r/implicitderiv_normalized_tendon_force	/forceset/FL_r/implicitderiv_normalized_tendon_force	/forceset/TCf_r/implicitderiv_normalized_tendon_force	/forceset/TCt_r/implicitderiv_normalized_tendon_force	/forceset/EDL_r/implicitderiv_normalized_tendon_force	/forceset/FDL_r/implicitderiv_normalized_tendon_force	/forceset/FHL_r/implicitderiv_normalized_tendon_force	/forceset/FP2_r/implicitderiv_normalized_tendon_force	/forceset/FPP2_r/implicitderiv_normalized_tendon_force	/forceset/FP3_r/implicitderiv_normalized_tendon_force	/forceset/FPP3_r/implicitderiv_normalized_tendon_force	/forceset/FP4_r/implicitderiv_normalized_tendon_force
0	0.681093483694864	0.6688641788445551	0.02	0.04526627951168124	0.02	0.1007985798214968	0.02	0.1106603974323626	0.02000017310719676	0.03861918049058928	0.6264313874699377	0.648155963954166	0.4712424343610651	0.4891758866131923	0.02000031685235703	0.1030826286299441	0.02	0.01884488583457308	0.02	0.02363580167538895	0.02000000189907548	0.2647675788476757	0.02	0.01318787634916058	0.02	1.539397103983593	0.02000000442296535	0.1938210305505165	0.02000016377640931	0.4842015504815109	0.02	0.1617136562015348	0.02	0.1499520011068693	0.02000005790789546	0.0688155538111557	0.5056362101561088	0.4510860327466932	1	0.6310566147775165	1	0.8003465987301946	0.02	0.1585715188358784	0.02	0.157158450030402	0.3846725071419634	0.3043410980948642	0.02000136885702489	0.03432510012351708	0.7598460538377214	0.6393869893249746	0.1299101893296866	0.1061746376050316	0.5595363594451326	0.1269965669744181	0.4268915213389172	0.1063100610180479	0.9999998957429527	0.5336260182172274	0.02000067192815184	0.02530032206649271	0.02000168879103886	0.01684708526985045	0.02000224725529502	0.01397012087598218	0.02000002378997128	0.04128048872176775	0.02000051036656643	0.01293506640911352	0.02000046054132193	0.009730798280323614	0.02000060220476422	0.01892774507349406	0.0004944443544968034	0.02526066047855108	0.04271401643507648	-0.1306104745326107	0	0	0.2220414933147914	0.007668263016846174	-1.756767999235752e-06	-0.0009718331483991348	1.538387231547823e-05	0.01570434956025981	1.121602157238668	0.04827550244922846	-0.2297318600189777	-0.03773851517660635	-0.1351942584032131	-0.05637916797950984	-2.436792166451632	0.03799536469965836	-0.3024718601192651	-0.038872022273196	0.06977582711689216	-0.02598695375830943	2.903606672882033	0.0425844608493616	0.0457425900922408	0.01047700692101597	0.1676282030569046	0.02260435227489458	-0.1221477641330202	-0.1230798152481341	0	0	0	0	0.681093483694864	0.02	0.02	0.02	0.02000017310719676	0.6264313874699377	0.4712424343610651	0.02000031685235703	0.02	0.02	0.02000000189907548	0.02	0.02	0.02000000442296535	0.02000016377640931	0.02	0.02	0.02000005790789546	0.5056362101561088	1	1	0.02	0.02	0.3846725071419634	0.02000136885702489	0.7598460538377214	0.1299101893296866	0.5595363594451326	0.4268915213389172	0.9999998957429527	0.02000067192815184	0.02000168879103886	0.02000224725529502	0.02000002378997128	0.02000051036656643	0.02000046054132193	0.02000060220476422	0.01338771961024214	-3.699329936716202	4.601484706503601	-2.24175388192198	-0.5110766791396697	-0.4802531021842302	6.497814269123933	1.695839762184827	-3.921917827420473	-0.2720557926853926	-0.1371161285678737	-0.2632618067432389	-0.1470570606147159	-0.07413897767039564	0.3973592714534096	-0.1540087269464968	0.4580281944572645	-0.5822051249883952	-0.961932754871346	-0.3214116651029659	1.07527187719339	1.462539125548244	0.05602414231896509	2.544084736235181	2.880243279498524	-0.05782394027774395	4.178904357214216	4.112271036321034	1.847200839073645	9.833012634789439	0.6132148151100498	1.471202023725302	0.2960007186947869	0.07325119057863878	0.03518140378859274	0.09585010817208488	-0.4145956722332849	-33.90107104275712	-60.6143452207264	2.983351158178039	8.836838927042143	1.552710687992306	-0.1220092266899523	4.976554832047843	0.3658784509470028	2.140665365375208	1.728313630711028	-2.12763755802806	0.4278545693800594	0.03261641097128705	0.07915846329145028	-0.03223794995714552	0.1551709849617336	1.996779472854438	1.026043021717916
0.002	0.6748826678032644	0.6634665305850503	0.02	0.04507460374002985	0.02	0.1013708556627066	0.02	0.11151148311038	0.02000017350251729	0.03865010197413578	0.6193506101382236	0.6495913683156159	0.4573191451817467	0.4935151277141583	0.02000036083866321	0.1030466215151238	0.02	0.02114613969071163	0.02	0.02613069615966885	0.02000000360704901	0.2660905938445813	0.02	0.02305558282547818	0.02000000004019315	1.540593486718931	0.02000000640894693	0.1951014374805428	0.020000177210473	0.4848255783949032	0.02	0.1617988182423149	0.02	0.1500092695387769	0.02000006784138944	0.06884687635105095	0.5033948764615112	0.4493385034240271	1	0.5853954982307376	1	0.7194114831627996	0.02	0.1604463188386331	0.02	0.1647998784816055	0.3702625532898005	0.3069163654294568	0.02000139903510504	0.03415205484828843	0.7357787052095417	0.6481699540242803	0.1238604163437294	0.106747652333551	0.5404744759652849	0.129402350576877	0.4123430038204652	0.1081217196131653	0.9788813590379563	0.5293383341802702	0.0200007373873956	0.02605640162677598	0.02000180483094189	0.01689973229243161	0.02000239581152505	0.01410004872746	0.02000066377834323	0.0412276808741522	0.02000055539877632	0.01319035528342506	0.02000051492153452	0.01290204084923872	0.02000067546351071	0.02066402703119339	0.0005452208950016307	0.02552925690138632	0.0424519545406687	-0.1315184011647602	0	0	0.222057311159297	0.008145210221015997	-3.848043020510084e-06	-0.001121554300816172	4.711660115143773e-05	0.01601939289755617	1.121695209121413	0.04487710124149986	-0.2298084278772766	-0.03880200490201206	-0.1353073058871724	-0.05653781420933091	-2.436710698392326	0.04346698433128764	-0.3025488879072063	-0.0380354810951723	0.06972434835636203	-0.02552975729062181	2.903691089930684	0.04177313327723017	0.04576417913909908	0.01114479025664151	0.1676716297619323	0.02084649918586132	-0.1223936722884906	-0.1226922923321769	0	0	0	0	0.5318477143743271	0.02000000941964158	0.02000000428899415	0.02000000780069249	0.02000137817861874	0.478644829969083	0.1797920486675195	0.02000100078860867	0.02	0.02	0.02000002794466791	0.02000000039525424	0.02000001450116286	0.02000003493406831	0.02000038117921564	0.02000000221235311	0.02000000087474059	0.020000208771527	0.4571925001489134	0.999999959108596	0.999999995246987	0.0200000072771446	0.02	0.087855953026496	0.02000189797776592	0.2029929990170661	0.03609630286070924	0.1302034554074682	0.1208929576019403	0.5020690033579827	0.02000172135101611	0.02000358990615293	0.02000479920967586	0.02001111687291846	0.02000120852610046	0.0200013761954867	0.02000181425831219	0.03747724679167882	-3.762457964189603	4.60669588360966	-2.380816550460887	-0.587676425743911	-0.6026191853479649	6.453565321381561	2.030227213918604	-5.643402249887261	-0.1741829524058421	-0.1558914013849304	-0.2842802207218593	0.05011825032585818	-0.0747846694383616	0.4274178915510805	-0.09912182695792726	0.4708836827626594	-0.5784777295433428	-4.224944869340938	0.04833535498707057	-0.2067857303018275	-0.2354975653918645	-0.009877194436183387	-0.7799367532496938	1.429463802272523	0.008727093150776685	-0.7528447891705431	-0.5901424225199087	-0.1219213119543922	1.350206650100007	0.5840465884289264	0.08409442244780106	0.3202057082201588	0.02615268100195611	0.02500411615501328	-0.03655661194805711	-1.229558740240078	-14.23490503786638	-24.83783632209217	-0.3867351823057222	0.3051789018152602	0.9736333058057151	-0.05667649452029724	3.728132154090008	0.193673833018863	0.3007989693391088	0.1284052464699921	-2.199395256697757	0.3319926518490444	0.02074688101723128	0.05230888424538305	-0.02118553907310329	0.1030323946969729	1.237541970243863	0.7296422417224795
0.004	0.6635235319445969	0.6528074819083615	0.02000000124460926	0.0451340187777715	0.02	0.1011562781230161	0.02	0.1112222306993507	0.02000082873061133	0.03864057357018966	0.6125550961717668	0.6463511914273093	0.4392032720446337	0.4947756057455028	0.02000049002848065	0.1030651780733206	0.02	0.02033272952551137	0.02	0.02538416850339423	0.0200000083444392	0.2658889517207127	0.02	0.02385075418384799	0.02000000291237697	1.541736805010115	0.0200000120407665	0.1952569663048949	0.020000221314221	0.4854510873684823	0.02	0.1618752342487449	0.02	0.1500636859236331	0.02000009505760553	0.06878121118867851	0.5001698896478065	0.4465812974265039	0.9999999977110439	0.5642175564906726	1	0.6829269895401321	0.02	0.1599118419991258	0.02	0.1643815231482789	0.3484539566071134	0.3080399379549086	0.02000152034037221	0.03407583236150948	0.700245447614439	0.6539864070886635	0.1154248129806916	0.1068954831588929	0.5109523919469301	0.1283424857807963	0.3907859661022334	0.1070039231321824	0.9442947850585176	0.5246710420793618	0.02000094688750056	0.02664336331767223	0.0200021984706264	0.01693293787154883	0.02000296419312398	0.01418551439719976	0.02000316645956236	0.04119328399981655	0.02000068654795714	0.01335885400929006	0.02000071288405153	0.01493328165803187	0.02000093043345287	0.02192392726334824	0.0005966117116959236	0.0258733345279579	0.04218767328476186	-0.1328306028876651	0	0	0.2220740559302801	0.008594835136895769	-6.251141239650819e-06	-0.001283507665663963	7.942477862432912e-05	0.01627943886837524	1.121782082276777	0.04210357206187638	-0.2298869529078024	-0.03969279860844069	-0.1354198848076851	-0.05590924713112064	-2.436618336251414	0.04888205653781619	-0.3026235225583326	-0.03647976048826857	0.06967355533653292	-0.02530165161228612	2.903773527802997	0.04060537459700066	0.04578729739695726	0.0120047702975351	0.1677116891481411	0.01923876442573984	-0.1226379896339715	-0.121489253272639	0	0	0	0	0.5249170176142205	0.02000001958217293	0.02000001328681487	0.02000001906018331	0.02001043136098071	0.6201239999021477	0.3348428144312361	0.02000173947319646	0.02	0.02000000203382738	0.02000005276854367	0.02000000728974378	0.02000003031691087	0.02000006550422346	0.02000067106188777	0.02000001037609191	0.02000000810792075	0.0200003484956419	0.4750306340466283	0.9999999209842321	0.999999983645225	0.02000001869006172	0.0200000060395441	0.1740847550387107	0.02000285665048462	0.3888179137597509	0.07287286865493565	0.2400692955694897	0.2207309649678666	0.5765453614635717	0.02000305913663223	0.0200062692567564	0.02000912060501797	0.02003048142862932	0.02000194938770434	0.02000281840882335	0.02000359508923778	0.06094858353032177	-3.826334765622584	4.611547323162252	-2.525841461247442	-0.6594893303561614	-0.7243500653672902	6.302360768580924	2.196985947673451	-6.352105892328249	-0.1613972857812691	-0.09831519244342993	-0.2928968971883837	0.1410982632241626	-0.1067668222043459	0.443197730256142	-0.0578056605483792	0.479712791518058	-0.5743674952454125	-6.223333172055359	-0.07032085570992175	0.2884184962930031	0.322201036501406	0.01557425482634149	-2.131496513521229	-0.1985197901229515	-0.00326026726066692	1.0642403358754	0.8708488957665226	0.322543718299349	0.7604775168416474	0.5601503709570314	0.3463239180510354	0.2974817788816679	0.06450515622857633	0.03232935673712382	-0.001137594095638446	-1.424272347090417	-9.41789623604315	-16.16372327599884	0.574074315916001	0.7770551425120825	0.1010158788514847	-0.02518643824026498	2.01004319712535	-0.05930545223054298	-1.324983033164341	-1.201141445389297	-2.507245621979305	0.2587366999930455	0.01317496750735182	0.03469628155339012	-0.0138269766772482	0.06838083651518925	0.8567777127324878	0.549661296173434
0.006	0.6518367029952191	0.6413163373899339	0.02000000225577237	0.04508880720675326	0.02	0.1013101308311545	0.02000000002837099	0.1114026209980254	0.02000044084776137	0.03864575712996359	0.6108197058771926	0.6429437075013844	0.4324913853858997	0.4938116769795028	0.0200005720416378	0.103069145850679	0.02	0.02091248256145403	0.02	0.02590343208519107	0.02000001123313461	0.2661507107650452	0.02	0.02466205024483739	0.02000000461318246	1.542816211500412	0.02000001557466981	0.1957143006021589	0.02000024862190308	0.4860634649855939	0.02	0.1619543570140357	0.02	0.1501156118670006	0.02000011142237336	0.06875295669388552	0.4973705785522338	0.444090517787414	0.9999999944423595	0.5482094382487783	1	0.655667860753581	0.02	0.1602591233263293	0.02	0.16511049009009	0.3365563596448477	0.3077035015837352	0.02000156630283212	0.03404315591828497	0.6821807918607333	0.6569552274106726	0.1122159217882356	0.1066630574092486	0.4922346535064721	0.1253491280816577	0.3783938223408845	0.104459434376657	0.9201382851064328	0.519541119698204	0.02000108386043754	0.02710162677549535	0.02000244048138585	0.01695401976088899	0.02000335505679756	0.01424251058364285	0.02000550782087079	0.04117067683867721	0.02000075844664547	0.01347111667830328	0.02000087126685246	0.01640766576441475	0.02000112252049119	0.02289451540150686	0.0006487580205371436	0.02628308172242334	0.04192035997166106	-0.1345509959345703	0	0	0.222091671015064	0.009015248657572118	-8.989616201709365e-06	-0.001456772972015845	0.0001121962582885489	0.01648233794822054	1.121864066442871	0.0399945108171266	-0.2299670723830432	-0.04039356171626437	-0.1355304132393959	-0.05448629237570835	-2.43651523688346	0.05419711424602835	-0.302694331443104	-0.03421082918215042	0.06962298760872734	-0.0253047216931758	2.903853274042239	0.03908152339675051	0.04581232038510316	0.01304797973047396	0.1677486916006094	0.01779117761056781	-0.1228790864702446	-0.119471953568199	0	0	0	0	0.4872542535298744	0.02000000337203744	0.02000000072466115	0.02000000336349909	0.02027331729031196	0.5682603776548432	0.3701307769746869	0.02000080820855654	0.02	0.02	0.02000001916958858	0.02	0.02000000855150854	0.02000002623135291	0.02000030931655863	0.02	0.02	0.02000015466237719	0.4565010564014889	0.9999999675362317	0.9999999973709697	0.02000000329265217	0.02	0.2307946398073857	0.0200013626045935	0.5020243077390432	0.09668841668075827	0.2800944726186138	0.2489681073949075	0.6269021075024817	0.02000148304506526	0.02000291506333679	0.02000442925992254	0.02001836947018124	0.02000085181842355	0.0200016958969637	0.02000193522879576	0.08434513489852449	-3.890185906683715	4.61611718053058	-2.677019710403222	-0.7262468783542324	-0.8403080583260901	6.299119641218783	2.412473891364325	-6.837809377908957	-0.09547601892269118	-0.08250406674973665	-0.2956865603747864	0.1410954363268422	-0.1518944861677022	0.449226215993922	-0.02462835255561303	0.4864949124674381	-0.5697723511144779	-5.428660003292761	0.007710551919710584	-0.05513162044352823	-0.05748863836031366	0.008673751782763021	-1.407263251361536	-0.704491512043969	0.00549865912765305	-0.1954475823704968	-0.1309486486929234	0.004418250400717107	0.1400850513326261	0.5199960548975885	0.1498067924811587	0.3095847723423996	0.02611631821811285	0.02243322114594197	-0.02220191028076052	-1.140676226895185	-6.771186962708413	-11.42624532464402	-0.08467467092716584	0.07121498709022876	-0.3947312318343409	-0.008902052438282985	1.035790507884302	-0.1572506184903427	-1.605700786304129	-1.300857342585005	-2.605453508058397	0.2015967362135892	0.008194636520826748	0.02296876689981985	-0.009045437932274353	0.04519799955100148	0.6311017870667303	0.4265615985939548
0.008	0.6406895778518648	0.6304494472675082	0.02000000281090894	0.04509526605436244	0.02	0.1012534883120865	0.02000000089160276	0.1113295645437749	0.02015386915357037	0.03875152636466139	0.6078157520317921	0.6401970350660319	0.429127814405817	0.4922013095526589	0.02000063162953103	0.1030802551678652	0.02	0.02070709806627836	0.02	0.02574292056972961	0.0200000132370138	0.2661674364197857	0.02	0.02476816041791799	0.02000000573288606	1.543819748971937	0.02000001830220119	0.1960113791278922	0.02000026787387298	0.4866681821943018	0.02	0.1620256943582405	0.02	0.150164765346279	0.02000012231877435	0.06871206350922182	0.4946311310002174	0.44172191677934	0.9999999916400513	0.5364089488124094	1	0.6358986489851889	0.02000000056731546	0.1601416165865585	0.02	0.1651435958478047	0.3300874207762842	0.3066318971003336	0.0200015898726126	0.03403457596194018	0.673320383257185	0.6584376226522031	0.1116995871967277	0.1063299594006253	0.4778071345274086	0.1221703781542603	0.369213440655626	0.1019704536320467	0.9012780260888349	0.5143181210516082	0.02000119293235718	0.02745803017606064	0.02000259973250532	0.01696686727638418	0.0200036660662636	0.01428006491283953	0.02000826827593808	0.04115604123420671	0.0200007943595648	0.01354491067570595	0.02000110355496785	0.01751167037996411	0.02000133229905118	0.02365271268415912	0.0007017810474482067	0.02674833268202993	0.04164919545842644	-0.1366821089995087	0	0	0.2221100964963088	0.009405035018398136	-1.208512497407086e-05	-0.00164037425418864	0.0001453146096385572	0.01662595667001218	1.121942528106041	0.03858704329411562	-0.2300483889467715	-0.04088701841025293	-0.1356372968804434	-0.05226376181121511	-2.436401642274406	0.05937051753616049	-0.302759895308045	-0.03123609623656026	0.06957218164488502	-0.02553996354754924	2.90392961648025	0.03720153682952125	0.04583960514330701	0.01426491363811237	0.1677829668513868	0.01651305673877438	-0.1231153351544063	-0.1166412016328842	0	0	0	0	0.5172133973189326	0.0200000144611883	0.02000000994714057	0.02000001481222306	0.02241946898263529	0.5817364753926983	0.4083050488142032	0.02000155222470471	0.02	0.02000000043782	0.02000004468595775	0.02000000513693656	0.02000002461600035	0.02000005994082373	0.02000059949061958	0.02000000777786502	0.02000000569974015	0.020000295567349	0.4710801364874486	0.9999999276325864	0.9999999853902132	0.02000001486393611	0.02000000405784776	0.2846339913461425	0.02000259781121037	0.6124127679642666	0.1171156236400677	0.3209077923670571	0.278767723593753	0.6775780550573142	0.02000289603412222	0.020005456911881	0.02000865147712114	0.02004172936141024	0.02000152949537799	0.02000429284316994	0.02000425638675234	0.1075519030025834	-3.953806605644035	4.61972683940954	-2.83296533778942	-0.7876996280638834	-0.9507364821745148	6.28242343811424	2.579758635774112	-7.166783234343647	-0.06120880867670304	-0.06199732893001518	-0.2942477558476116	0.09981199462373398	-0.1942792831237194	0.4526857154191204	0.004529330955390785	0.4919804625918078	-0.5645938012956491	-5.599078776053518	-0.01865043708250747	0.07792326908666782	0.06875428357613649	0.1161599297502081	-1.470685022948923	-0.8449584509668525	0.003881272566992224	0.2791028047570749	0.1910737985082318	0.07751032870731388	0.05529162893284638	0.4842813521849593	0.1860681465202638	0.2898213704779478	0.05671973514245545	0.02955689264795089	-0.0137762839663434	-1.302093716074686	-5.210267430518003	-8.673806257839859	0.1092862489417118	0.0811939584157939	-0.6341522333767248	-0.001089951360551165	0.5236181166468087	-0.159977711209549	-1.510375261423207	-1.145633434474168	-2.600321887417385	0.156876642735217	0.004940593662371827	0.015254424306987	-0.005855420008423283	0.02991216490463887	0.486398221898958	0.3372704406670768
0.01	0.6306512365769449	0.6204091133472718	0.02000000323171408	0.04507719206032184	0.02	0.1012954422011672	0.02000000158472221	0.1113628413493522	0.02056053330453299	0.03910344198516798	0.6056211469166065	0.6375080264792603	0.4278790998282369	0.4905574498602392	0.02000068107529209	0.1030893995080955	0.02	0.0208633352910851	0.02	0.02585945125306799	0.02000001486816202	0.2662598698541899	0.02	0.02482612567387646	0.02000000663489483	1.544737481225554	0.02000002060869701	0.1963460401417984	0.0200002837433448	0.4872542858686637	0.02	0.1620985108071207	0.02	0.1502115524930869	0.02000013106253442	0.06868271672122271	0.4920807108591255	0.4394235690815965	0.9999999890882798	0.5270922601422705	1	0.6204747075829391	0.020000001307282	0.1602016845206331	0.02	0.1652414765067877	0.3271239542728632	0.3052875593198429	0.02000160497207904	0.03403668781688649	0.6707010050070118	0.6592722892882363	0.1124215387190589	0.1060479447142663	0.46683006991975	0.1193580886051498	0.3626169260126278	0.09989873953416699	0.8866603359142479	0.5091875316274878	0.02000128293790406	0.02773538817341008	0.02000272152065352	0.01697444076453034	0.02000392330366083	0.01430511504372801	0.02001079978749525	0.04114655835716211	0.02000081867320108	0.01359393158919425	0.02000134112379328	0.01837832264601111	0.02000152993457074	0.02425663142861921	0.000755781383241072	0.0272586239119914	0.0413733569294074	-0.1392250875597097	0	0	0.2221292700976553	0.009763250861230494	-1.555731805689674e-05	-0.001833281055807355	0.0001786591559444257	0.01670818284517207	1.122018905435438	0.03791571587515288	-0.2301304708243067	-0.04115603473686969	-0.1357389330977118	-0.0492385191934306	-2.43627787576373	0.06436256440188044	-0.3028188111675175	-0.02756442173311658	0.06952067300537165	-0.02600729393204471	2.904001842512981	0.03496502565805885	0.04586948919292248	0.01564556180533117	0.1678148625609697	0.01541301283032144	-0.1233451092528276	-0.1129974037042069	0	0	0	0	0.4950937623164913	0.02000000170273081	0.02	0.020000001840917	0.02428960637279359	0.5751188918395229	0.4179360787483909	0.02000074021908012	0.02	0.02	0.02000001622299433	0.02	0.0200000065982139	0.02000002439526332	0.02000028480528111	0.02	0.02	0.02000013537367939	0.4552917945198072	0.9999999699500846	0.9999999979936322	0.02000000189323965	0.02	0.3038971202975403	0.02000123707047864	0.6603470227540444	0.1197030046216571	0.3450101352813402	0.2959928696661423	0.709592905071448	0.02000136740862382	0.02000251267140146	0.02000410769892499	0.02002175109626172	0.02000067832094464	0.02000262446383926	0.02000228835687206	0.1303264332751315	-4.017081062424449	4.622090558824183	-2.992015039761028	-0.8436097996231523	-1.056865330445637	6.301348781960785	2.741690201638061	-7.405301906784141	-0.01937611474618418	-0.05226973735316396	-0.292543867047839	0.04428880412983025	-0.2304368983927238	0.4565323690990231	0.0321335147349936	0.4966632756052183	-0.558856709567411	-4.571250232168781	-0.003145084432914669	-0.01460785807509584	-0.01645739288840755	0.2327625351979548	-1.240115243073294	-0.7888033836754275	0.005036385408814481	-0.04768578804259311	-0.02643664692110228	0.02579891076221601	0.009546283658193504	0.4340846008553458	0.154032179485895	0.2926370878301741	0.0253813120784511	0.01998855579711549	-0.01464455590362431	-1.059687801843561	-4.155682092073063	-6.839031217296577	-0.02081523306039663	0.02648995567137783	-0.6950616757279665	0.002835003174348019	0.3423674501552827	-0.1217032395673248	-1.297807001746804	-0.9266901324887492	-2.52280589194836	0.1217597397830755	0.002749057719736292	0.01008001158332055	-0.003740894973495125	0.01967878510705219	0.3846847262606994	0.2691428743932223
0.012	0.6218542779707487	0.6116444659868896	0.02000000347143315	0.04506779960673151	0.02	0.1012805029675098	0.02000000205605035	0.1113398153126627	0.02117739091680679	0.0396706038832195	0.6034561052771925	0.6351494073767361	0.4275166080789908	0.4890864874490672	0.02000071722504961	0.1030994939804824	0.02	0.02081707408173898	0.02	0.02582959985504017	0.02000001602994355	0.2663141352830959	0.02	0.02483383617908104	0.02000000725563051	1.54555862217305	0.02000002249982239	0.1966492650942354	0.02000029543119898	0.4878241496814074	0.02	0.1621643579999172	0.02	0.150255752776016	0.02000013695307345	0.06865718907812393	0.4895858652398778	0.4372294302912665	0.999999986845505	0.5195891770343083	1	0.6081869398244562	0.02000000182683757	0.1601719679815438	0.02	0.1652887686909069	0.3259787000718994	0.3039121458829657	0.02000160370575997	0.0340444487621075	0.6716710535195058	0.6599323681758991	0.1133340203961872	0.1058444813846844	0.4584600092605206	0.116995579291035	0.3579058294928257	0.09826125522575896	0.8753346258429776	0.5042567440628337	0.02000134355209842	0.02795018267586838	0.02000277800354733	0.01697832816020691	0.02000409759696343	0.01432152217918014	0.02001324363409388	0.04114062390256343	0.0200008210613387	0.01362590596222774	0.02000172335057945	0.01906813201345755	0.02000175312144449	0.02473926246413287	0.0008108384393760151	0.02780325411557951	0.04109202064544077	-0.1421797187918378	0	0	0.2221491281276435	0.0100894241946914	-1.942373174056963e-05	-0.002034410033235402	0.0002121050221085842	0.01672693194312262	1.122094703033713	0.0380123927698021	-0.2302128521829129	-0.04118370864921676	-0.1358337150923274	-0.04540955349507589	-2.436144338066991	0.06913560993745034	-0.3028696952187329	-0.02320613304501439	0.06946799848620379	-0.02670556436100786	2.90406923844238	0.0323712958553805	0.04590228955497697	0.01717944218473137	0.1678447429101395	0.01449895734917326	-0.1235667827881167	-0.1085406275847757	0	0	0	0	0.5320909884714953	0.02000001246622227	0.02000000835640939	0.02000001272426877	0.02653753176089287	0.5781909504369335	0.4285494291476161	0.02000144284441813	0.02	0.02	0.02000004059597989	0.02000000407625058	0.02000002201408784	0.02000005804735178	0.02000056572769168	0.0200000065652601	0.02000000456594492	0.02000026836132184	0.4675026084598425	0.9999999312652197	0.9999999863218548	0.02000001289129807	0.02000000306212492	0.3224966226876392	0.02000237165267552	0.7073523995990959	0.1221366958945412	0.3689327206069834	0.3128468314434246	0.7416861242515159	0.02000261565206793	0.02000467753167411	0.02000786669639092	0.02004541947964007	0.02000123467643998	0.02000703393025239	0.0200050518993096	0.1525945132136327	-4.079678473046186	4.625256793171087	-3.152973160280439	-0.8937642908338317	-1.158489482506801	6.321290552051106	2.877519615333239	-7.58900175425573	0.01094824287537802	-0.04265164330974817	-0.2897261867708609	-0.0124873139957064	-0.2618252080492526	0.4599659554594313	0.05859362980691183	0.5008901935835027	-0.5544749374518332	-4.323392216199243	-0.009968896632233897	0.02103014634870837	0.01245144130929767	0.3314062072951307	-1.140295538701615	-0.6720611697190616	0.004831404723530267	0.07660437060422726	0.04469171714202567	0.03934232320922838	0.005036878178962229	0.3876900460633797	0.1546320850511192	0.2735815088597521	0.04975047905869721	0.02697002876906874	-0.009957139065993433	-1.197884808661209	-3.396661868341329	-5.537632614072921	0.01950177577785884	0.03060548355187595	-0.6652278897632531	0.004559138914142261	0.3490303682760171	-0.08142635443241257	-1.060595026427474	-0.7114036450024726	-2.400520027951078	0.09431314784409207	0.001254501192775261	0.006611428870646563	-0.002306997562507617	0.01286562444984445	0.3095553232983945	0.2159827317206535
0.014	0.614440527451747	0.6040545423136763	0.02000000365280936	0.04505069793462634	0.02000000005872024	0.1012917893648766	0.02000000243574007	0.1113417337642583	0.02189899479165655	0.04037149398749128	0.6016257889210731	0.6330101642685457	0.4277983957372233	0.487885547054037	0.02000074669944667	0.1031093662299071	0.02	0.02086563239700498	0.02	0.02586143404495468	0.02000001698078615	0.2663851718081177	0.02	0.02484127074064873	0.02000000775907426	1.546274295611496	0.02000002412452309	0.1969475819786852	0.02000030513683541	0.4883692203030087	0.02	0.1622307401714535	0.02	0.1502978135866455	0.02000014167555986	0.0686405899360778	0.4872544299469156	0.4350934872983498	0.9999999847905503	0.5133946947643334	1	0.5981257943424572	0.02000000224979654	0.1601811799237437	0.02	0.1653485306172643	0.3258141752423769	0.3026515457040406	0.02000159713733	0.03405435676869964	0.674831345126532	0.6607323994344709	0.1140531339227863	0.1057143016987869	0.4522829991987831	0.1151034166761128	0.3547509106731427	0.09703548741502313	0.8666357581847055	0.4996008853305024	0.02000138996620305	0.02811658178646767	0.02000281239912859	0.01697972687035777	0.02000423308482531	0.01433222925155783	0.02001534468448372	0.04113704186479906	0.02000081824120502	0.01364673818311827	0.02000212255700193	0.01962719679947227	0.02000196499984029	0.02512761007818021	0.0008670100447147216	0.02837134826168072	0.04080436460542851	-0.1455444825128615	0	0	0.2221696064211285	0.01038355314307501	-2.369968464150387e-05	-0.002242627194954474	0.0002455231985864336	0.01668015494743667	1.122171486464458	0.03890616110334749	-0.2302950337067244	-0.04095346934163718	-0.1359200362429696	-0.04077806108632991	-2.436001503014789	0.07365419708175666	-0.3029111858015019	-0.01817304828435801	0.06941369822805335	-0.02763258078051919	2.904131088922217	0.02941939849703278	0.04593830184605731	0.0188556355901617	0.1678729872126895	0.01377811279831927	-0.1237787296583168	-0.1032706904478165	0	0	0	0	0.5152808113416666	0.02000000100437234	0.02	0.02000000105169518	0.02726577829142806	0.5785985149946716	0.4336194370678664	0.02000068933590896	0.02	0.02	0.02000001464998416	0.02	0.02000000563668122	0.02000002373258668	0.02000027217287481	0.02	0.02	0.02000012493541271	0.4539984386167595	0.9999999713164001	0.9999999983339608	0.02000000113375165	0.02	0.3255657186222938	0.02000111219520591	0.7240021875351322	0.1181815287404754	0.3865638045293037	0.3252794187375811	0.761733043301001	0.02000121614860238	0.02000215642322743	0.02000371493505241	0.02002141980141683	0.02000055759175855	0.02000444786231948	0.0200026913907236	0.1743403387788055	-4.14120941259896	4.630015788708838	-3.31474527347195	-0.9379650642529249	-1.25514275449719	6.350339279061767	2.999362835167339	-7.736715785058689	0.04082392430422115	-0.03576340692296907	-0.2857564256949282	-0.06283111533732043	-0.2883756445419127	0.4621850730823415	0.08427423439815226	0.5049143445424235	-0.5521795377940917	-3.377690201037312	-0.007935847209591354	-0.003991382076046887	-0.006221309337291249	0.3666670478969775	-1.003120490549901	-0.5289993131484337	0.005013240924517665	-0.008413075912840831	-0.00232687124529824	0.03369999996789032	0.00293014621935581	0.3285408796743414	0.1443067829235549	0.2689538610438863	0.02412930007495881	0.01777296358421524	-0.006404370466937231	-0.9922086810171274	-2.81814756681076	-4.559810106418492	-0.004528846128847987	0.03015248272479649	-0.5946005426371721	0.005248234823040062	0.4564743301842086	-0.05161328222987056	-0.8355010106932377	-0.5189893257322998	-2.253731247135451	0.0728885265833301	0.0001910263496333521	0.004214428019744024	-0.001328773490710303	0.008207375038639185	0.2515490013397941	0.1737984881219898
0.016	0.6082354415201073	0.5976890702066473	0.02000000375461677	0.04503284393094654	0.02000000026933585	0.1012875469068292	0.02000000269222756	0.1113321767968193	0.02266555971276445	0.0411260046784887	0.600004489633295	0.6311202337302916	0.4284490511745415	0.4869700098451242	0.02000076596202839	0.1031194365290739	0.02	0.02086195369578918	0.02	0.02586241499398785	0.02000001765595076	0.2664569584755893	0.02	0.02484768661528099	0.02000000810969356	1.546875015640914	0.02000002548358233	0.1972289801600295	0.02000031235474509	0.4888898241187922	0.02	0.1622908656306061	0.02	0.1503375733572481	0.0200001447751615	0.06863252212630901	0.4849722736004132	0.4330439935801516	0.9999999829611308	0.5082352781063567	1	0.5898025104448126	0.02000000254422765	0.1601768965468251	0.02	0.165413362781483	0.3259430482630019	0.3015368306985157	0.02000157489645844	0.03406503916997983	0.6789736979513663	0.6617801592561894	0.1143092988817068	0.105626588452706	0.4479059005289347	0.1136378415594681	0.3528474379393537	0.09616679728283395	0.8599682593880199	0.4952482489032708	0.02000141006426199	0.02824494703751425	0.02000280069593078	0.01697927953517164	0.02000430107904511	0.01433885502930994	0.02001693004354385	0.04113509387544518	0.020000802968672	0.01365969857677412	0.02000284366969609	0.0200824861733106	0.02000220170324757	0.02544019083980207	0.000924332154170844	0.02895192336919575	0.04050957110916439	-0.1493166167363351	0	0	0.2221906412780664	0.010646104284486	-2.839817911645868e-05	-0.002456751061780881	0.0002787806202602312	0.01656584760412195	1.122250876617623	0.04062323991247765	-0.2303764833498868	-0.04044918356590435	-0.1359962945925089	-0.03534753084769692	-2.435849913060312	0.07788519399525942	-0.302941946405089	-0.01247850653260212	0.06935731778788212	-0.02878512717428491	2.904186676495362	0.02610818559032242	0.04597779943317202	0.02066281983499799	0.1678999885471187	0.01325702456586008	-0.1239793232231774	-0.09718726420118615	0	0	0	0	0.5509341293026425	0.02000001158258979	0.02000000747776945	0.02000001155377843	0.02870753189939645	0.5802977744641303	0.4385638471133632	0.02000134183289543	0.02	0.02	0.02000003817937802	0.02000000343569723	0.02000002062709592	0.0200000571356809	0.02000054617061138	0.02000000588652531	0.02000000393150996	0.02000025238503389	0.4641871041958885	0.9999999335318032	0.99999998687502	0.02000001172392434	0.0200000024484951	0.3291910783728288	0.02000211301908603	0.7411013629496414	0.1149180020463718	0.4039280961589047	0.337372605687305	0.7819635559032545	0.02000229625958007	0.02000402422119945	0.02000708043648638	0.02004154358062315	0.02000103397884912	0.02001287472121214	0.02000586451983779	0.1955437993134962	-4.201259549504832	4.629767421456198	-3.476175383786621	-0.9760466602182669	-1.346748181445078	6.379122945554609	3.100670023575093	-7.854101395322163	0.0667660607858926	-0.03140235481301334	-0.287149744877386	-0.1057223564874605	-0.3110354661463968	0.4699763054885944	0.1108840206398306	0.5085938008335783	-0.5460390934319824	-3.098940650014947	-0.01072122820685925	0.00550129093451064	0.0009760222747664689	0.3850267940207497	-0.890982968765433	-0.3866579836017464	0.005029454465757704	0.02436735412242492	0.01383847626068595	0.040092465659157	0.004018191243540689	0.2727366370346331	0.1377133819456658	0.2491147030419683	0.04349376667492005	0.02466898874227512	-0.001425806788649024	-1.111435533942778	-2.361596256343103	-3.79977102971851	0.006006456659410208	0.03567572141309615	-0.5193427163629328	0.00533353360220297	0.5967589314227058	-0.03895991461579147	-0.6340075281499078	-0.3543259664558338	-2.097297722851359	0.05627928829139146	-0.0005915441442154342	0.00253013424506665	-0.0006729491520306527	0.004993797215162869	0.2057799111220032	0.1402158792951803
0.018	0.6032659820685153	0.5923831131640063	0.02000000383065143	0.04501062310571725	0.02000000043902838	0.1012902118102993	0.02000000289723914	0.1113297337580841	0.0234191936235449	0.04188534680565526	0.5986327050361543	0.6294540181651687	0.4293940563438845	0.486334053990974	0.02000078108193316	0.1031295827597491	0.02	0.02088359199196485	0.02	0.0258780945350728	0.02000001820517482	0.2665412135211171	0.02	0.02485705045020709	0.02000000839399944	1.547353109356493	0.02000002665454443	0.1974952811434525	0.02000031834164083	0.4893790166536416	0.02	0.1623508246811218	0.02	0.150375518400849	0.02000014721763865	0.0686348017131542	0.4828306693661576	0.4310413460071819	0.9999999812813227	0.5038945647363658	1	0.5828312441003584	0.02000000278197708	0.1601858522965549	0.02	0.1654908188468902	0.3261931369158664	0.3005712067737845	0.02000155085849819	0.03407552007635436	0.6836342593470289	0.663122791146557	0.114166086520174	0.1055499010177821	0.4450681725006548	0.1125511365409098	0.3520163938502801	0.09560325058532551	0.8549560482109136	0.4912119738642922	0.02000142168536281	0.0283441598576122	0.020002779363262	0.01697747137424501	0.02000434687574654	0.01434262863102767	0.02001823276784763	0.04113426608650481	0.0200007865094745	0.01366727441376887	0.02000358318365493	0.02045610946372393	0.02000242534733966	0.02569290771904433	0.000982818708595792	0.02953395453290184	0.0402068291511157	-0.1534921951092254	0	0	0.2222121703978472	0.01087801011497712	-3.352981137167151e-05	-0.002675557611053143	0.0003117402684190198	0.01638206184203663	1.122334543873819	0.0431868914085181	-0.2304566373411923	-0.03965527086866792	-0.1360608975305797	-0.02912382794159217	-2.435690174465882	0.08179793705924603	-0.3029606687538774	-0.006137408703451669	0.06929841015120784	-0.0301589937458993	2.904235281266174	0.02243637313498545	0.04602103266466538	0.02258930113966928	0.1679261524166744	0.01294157281052083	-0.1241669361548889	-0.09029000267483556	0	0	0	0	0.536338102013482	0.02000000068589136	0.02	0.02000000058848819	0.02865641407719111	0.5819711643317769	0.4424956973309883	0.02000064856527753	0.02	0.02	0.02000001366755549	0.02	0.02000000510057264	0.02000002334918113	0.02000026433914168	0.02	0.02	0.02000011848862816	0.4526147632820513	0.9999999722324557	0.9999999985482221	0.02000000066211529	0.02	0.3287463049060461	0.02000100020865137	0.7469355622617226	0.1111468793366084	0.4180644945116159	0.3477935390837972	0.7954988316106076	0.02000107293928862	0.02000188374266623	0.02000338346312836	0.02001960702298048	0.02000047944914098	0.02000895049668172	0.02000309208009224	0.2161257911796134	-4.259517518088768	4.619910621341086	-3.636114606632644	-1.007863479419321	-1.433297038480284	6.408878165339391	3.184560571586181	-7.943391417786929	0.09259300837147733	-0.03166559749694541	-0.2981754547959672	-0.1414889026158292	-0.3302063981393994	0.4877824655898826	0.1393916267993766	0.5118079294136686	-0.5319178614500237	-2.305158063076133	-0.01167980840335649	-0.00128171584901356	-0.002423151901657555	0.3722015781612914	-0.7769361234288111	-0.2509951057695773	0.005115509619212349	0.002407643561420322	0.004152815772259717	0.04472608261605495	0.005405189873626188	0.2058657006990593	0.1285062872966989	0.2382845111999125	0.0225206338797871	0.01588422497731727	0.003823672004629791	-0.9373637339533392	-1.989433838428023	-3.189809045915411	0.004189160923461773	0.04207075064617727	-0.4480514155757062	0.005115244030274225	0.7436228726543319	-0.03959464691987763	-0.4566827478387621	-0.2127338296568345	-1.939785228744535	0.04343138303755799	-0.001197478481809532	0.001292471532363353	-0.0001735853623092175	0.002682111835869534	0.169033956452139	0.1134231087902223
0.02	0.5992878154791321	0.588075871272543	0.02000000387012505	0.04498540385180937	0.02000000055253489	0.1012886387298946	0.02000000302983995	0.1113264678256462	0.02412480653405859	0.04260635597119575	0.5974732986868392	0.6280056751282914	0.4305676615395588	0.4859592404811614	0.02000079027030906	0.1031398935011899	0.02	0.02089213107606754	0.02	0.0258882732608689	0.02000001858180268	0.2666381168170427	0.02	0.02486954555953978	0.02000000859015902	1.547700512932325	0.02000002763032626	0.1977426800524936	0.02000032272488149	0.4898357888811618	0.02	0.1624051695662812	0.02	0.1504115429376324	0.02000014868528622	0.06864828992781075	0.4807328912552377	0.4291099318646324	0.9999999797763941	0.5002362758535237	1	0.5769700193364318	0.0200000029407175	0.1601986126619311	0.02	0.1655828074106758	0.3263996010332371	0.2997375442073835	0.02000151742898504	0.03408537163113277	0.6883827541061922	0.664745650401644	0.1136581125164647	0.1054607413585793	0.4435247068869816	0.1117951695383916	0.3520895718048765	0.0953018095697897	0.8512522240885653	0.4874858763378237	0.02000141505287159	0.02842066397458848	0.02000273116911375	0.0169745661744468	0.0200043504399231	0.01434422093167817	0.02001918255423279	0.04113432455170006	0.02000076430344086	0.01367082731234274	0.02000554995443589	0.02076338430776238	0.02000266997615605	0.02589757171033552	0.001042461606551674	0.03010643911457902	0.03989533668381973	-0.1580662046723769	0	0	0.2222341338081999	0.01108066550807238	-3.910269184665238e-05	-0.002897786964191659	0.0003442612942190291	0.01612691902234521	1.12242420211241	0.04661733107715291	-0.230534901392984	-0.03855682458025686	-0.136112266613885	-0.02211527163006906	-2.435522952243111	0.08536437433372585	-0.3029660759732231	0.0008337317948930545	0.06923653769408269	-0.03174900739264354	2.904276180686567	0.01840260938924346	0.04606822815170417	0.02462304195569161	0.1679518954275395	0.01283698250515291	-0.1243399405220514	-0.08257868418564358	0	0	0	0	0.56839657114951	0.02000001116195819	0.02000000693704283	0.02000001082954179	0.02947718129478245	0.5833984982141742	0.4463260279549104	0.02000127915982574	0.02	0.02	0.02000003657423717	0.02000000299934535	0.02000001981496239	0.02000005642025392	0.02000053302436249	0.02000000545560749	0.02000000353254367	0.02000024200002122	0.4610994953866309	0.999999935116506	0.9999999872329234	0.02000001096180693	0.02000000201997031	0.3286481280936541	0.0200019178317377	0.7529825552265488	0.1077984405339161	0.4318740982018209	0.3578091543088905	0.8090866281495815	0.02000203357328854	0.02000356079172405	0.02000651049036033	0.02003862038221646	0.02000091104065791	0.02003357751534619	0.02000664051654388	0.2359929297537928	-4.316140287681027	4.611314037330328	-3.793506455870482	-1.033314056439352	-1.514661727623342	6.438185902418949	3.25512334499606	-8.019290002737568	0.1152345447714808	-0.03230774119662206	-0.3086699525686428	-0.1700814545124239	-0.3475190368342528	0.5047639567764682	0.1661808654542675	0.5151230831687474	-0.5196281547380663	-2.100225498837042	-0.01371965688546612	0.001263307059659446	0.0001531285720950979	0.3466938323946709	-0.6731104405196927	-0.1255156392640981	0.005193965231359348	0.01126814204944135	0.008337660971843403	0.0527407160567351	0.007149465650140231	0.1420464972867411	0.1188113075637313	0.2166943957127443	0.03787960131854685	0.02274848192489251	0.009782821022730535	-1.040202103522686	-1.679171769194252	-2.689729449190951	0.00981107230570597	0.05020821979143148	-0.3873813580325974	0.004704182006096506	0.8769862961419211	-0.05143213889470272	-0.3032695121098068	-0.09222028448319698	-1.787120210341253	0.03357058516971311	-0.001688583015807827	0.0003488331778361653	0.0002133049835912716	0.0009708587942822997	0.139431464747119	0.09216299134410456
0.022	0.5963165936683098	0.5846144263692576	0.02000000389882137	0.04495630794217634	0.02000000064257526	0.1012889563392651	0.02000000313347866	0.1113268552876791	0.02474335603212283	0.04325503622060337	0.5965239562200912	0.6267591953499795	0.4319391968026206	0.4858250944325614	0.02000079722599567	0.1031503832380402	0.02	0.02090785284247882	0.02	0.02590298418340944	0.02000001888248435	0.2667524377807011	0.02	0.02488570278645324	0.0200000087482014	1.547910887806281	0.02000002846780596	0.1979693700343369	0.02000032632665243	0.4902543023617539	0.02	0.1624588558425011	0.02	0.1504461692831225	0.02000014978702026	0.06867422261384619	0.4787564096981684	0.4272159564934858	0.9999999783928211	0.497148136553313	1	0.5720196187200165	0.02000000306612013	0.1602215790174017	0.02	0.1656924729095458	0.326539112208498	0.2990149482511673	0.0200014848758588	0.03409427090774364	0.6931036065325644	0.6666192227542523	0.1128839963353391	0.1053394309730004	0.4430981815607427	0.1113248952684279	0.352951987698471	0.09522392476515115	0.8486460791870267	0.4840583794070141	0.02000140449911213	0.02847995497162089	0.02000268098425854	0.01697076447845207	0.0200043439913469	0.01434413901747687	0.02002000222912437	0.04113511107296255	0.02000074289388825	0.01367138901404817	0.02000595718749258	0.02101731574319819	0.02000290019871795	0.02606448715921044	0.001103230817011104	0.0306584559658721	0.03957430271143934	-0.1630326127477019	0	0	0.2222564747842785	0.01125592243315137	-4.512238384739475e-05	-0.00312215281440725	0.0003761991752337897	0.01579862576750939	1.122521602511531	0.0509316325664072	-0.2306106521924898	-0.03713973886946807	-0.1361488425496018	-0.01433269902128957	-2.435348964770477	0.08855920469350215	-0.3029569258865336	0.008416723516237033	0.06917127407323781	-0.03354906357571508	2.904308649504198	0.01400554952776137	0.04611958810568906	0.02675168226759077	0.1679776439856499	0.01294782864786966	-0.1244967082187956	-0.07405337247584137	0	0	0	0	0.5554325344152903	0.02000000054677048	0.02	0.02000000029495017	0.02874510570684261	0.5854458819998056	0.4499465733462219	0.02000062133383746	0.02	0.02	0.02000001298783527	0.02	0.02000000478007578	0.0200000230036401	0.02000025882933941	0.02	0.02	0.02000011414244089	0.4511665305787764	0.9999999728973654	0.9999999986891847	0.02000000034303607	0.02	0.3275267820411496	0.02000091749570921	0.7558174263220373	0.1050931891166573	0.4439446967054099	0.3672104637115017	0.8193205782814843	0.02000095727841589	0.02000168548002087	0.02000314850470489	0.0200191428526159	0.0200004294476315	0.0200303263896152	0.02000348567963445	0.2551482748221564	-4.371243637841081	4.614296936860592	-3.947330514624436	-1.052321657732378	-1.590682959593247	6.468567321387789	3.31902178426523	-8.093872266160464	0.1338485697534953	-0.03001582937738301	-0.3088100789400514	-0.1917452570112589	-0.3643408234536812	0.5106204379912954	0.187745173114981	0.5191559035558789	-0.5184345113558442	-1.447077730138108	-0.01542279731824332	-0.0005190697930873246	0.0004833141025720607	0.3009440846801065	-0.5735576414903507	-0.01031985620743389	0.005297787718858506	0.005799951641843497	0.006884813615962626	0.06191603146766125	0.009030736282723105	0.06881256111245641	0.1076930096170459	0.2005245166936021	0.02069805019448844	0.0144140195263111	0.01624566055052667	-0.8930765201092006	-1.414879293829379	-2.271163129956075	0.01349261087324616	0.05969505391737952	-0.3369492166069097	0.00418085104771242	0.993386724920597	-0.07070568820597026	-0.1700376260278366	0.0118426295199072	-1.641880485390829	0.02602490849785968	-0.002104909938247399	-0.0004108034680321275	0.0005715268220188083	-0.0003680634092183227	0.1154127124131651	0.07536251494074084
0.024	0.5941376774569909	0.5819441270492309	0.02000000391565615	0.04492352648425368	0.02000000069912979	0.1012882689623065	0.02000000319428346	0.1113293970046232	0.02525649168214338	0.04380596298058479	0.5957881591047575	0.6257106913475373	0.4334806634176547	0.4859112032688457	0.02000079984605852	0.1031610927164653	0.02	0.02092071619175491	0.02	0.0259178587235218	0.020000019071119	0.2668871240783771	0.02	0.0249057604047483	0.02000000885501486	1.547977699914548	0.02000002915255546	0.1981727094323115	0.02000032885887102	0.4906327086751932	0.02	0.1625075272682316	0.02	0.1504793436395822	0.02000015028631278	0.06871365575216414	0.4768191581871844	0.4253804127742542	0.9999999771485685	0.4945531116269545	1	0.5678433989656807	0.02000000314147383	0.1602539324162572	0.02	0.1658225387257005	0.3265778767844322	0.2983828088672626	0.0200014473288371	0.03410203806109535	0.6976966381760651	0.6687063999751433	0.1119137360730508	0.1051746088396682	0.4436283027851324	0.1111028875615848	0.354488523962168	0.09533920868657035	0.8469470870936345	0.4809123393365706	0.02000138200419904	0.02852598159512056	0.02000261511406297	0.01696617934685648	0.02000431324475982	0.01434265749345046	0.02002073701786737	0.04113660390116061	0.02000071896848228	0.01366951943342439	0.02002486094444506	0.02122868612431295	0.02000315154751863	0.02620146199973816	0.001165074591822101	0.03117922113003117	0.0392429492764721	-0.1683844240388932	0	0	0.222279140757514	0.01140608339552512	-5.159185972362008e-05	-0.003347353498140401	0.0004074059004293264	0.01539549122479801	1.122628527180233	0.05614362891015699	-0.2306832391153584	-0.03539083889549938	-0.1361690902801679	-0.005789518112326734	-2.43516897817229	0.09136001387357226	-0.3029320144337631	0.01659162161621319	0.06910220606133187	-0.0355521583100406	2.904331959844114	0.009243935013933391	0.04617528971026316	0.02896255738608787	0.1680038329985672	0.01327803717848854	-0.1246356116832612	-0.06471459030966428	0	0	0	0	0.5842341028891254	0.02000001103354875	0.02000000659259327	0.02000001036585854	0.02905914553446009	0.5873646241046517	0.45345631919589	0.02000122515696152	0.02	0.02	0.02000003542046872	0.02000000267288422	0.02000001932858476	0.02000005570281049	0.02000052347417842	0.02000000516112557	0.0200000032643008	0.0200002347666991	0.4582144947133736	0.9999999362883223	0.9999999874670908	0.02000001042863374	0.02000000169208828	0.3265148908619529	0.02000177449997827	0.7589533681354906	0.1026013720856313	0.4557407324113983	0.3760112005776212	0.8296214803666669	0.02000182541679239	0.0200032147234427	0.02000611698401807	0.02003892999518474	0.02000082881263328	0.02032412904141188	0.02000743188699775	0.2736139288504336	-4.424239892533307	4.621344976339429	-4.096621740293303	-1.064862109879859	-1.661190220703685	6.498820452594141	3.374119267569649	-8.162576072904631	0.1496857437532778	-0.02713522237222004	-0.3056594446852795	-0.2084575114015591	-0.3802010893979194	0.5126784659605829	0.2057046591836046	0.5236342346298641	-0.5211837146446376	-1.309079915578547	-0.017405205175095	0.0002583207305749186	0.002307383483222331	0.2489403429684614	-0.4751346646499525	0.0947392456202438	0.005413706806221073	0.008409724914234746	0.008501278543661939	0.07310605007427072	0.01104985703174597	-0.001516268403417166	0.0954607236949738	0.1765872285599766	0.03286475082904488	0.02129649289455822	0.02328327330525779	-0.9817704516077075	-1.186057395342108	-1.915548587111363	0.01919811569059607	0.07060853707606522	-0.2969247857210502	0.003572058746930339	1.090591164424588	-0.09494388664799644	-0.05500294898906847	0.1009484415745307	-1.505663349974987	0.0203062116369692	-0.002472018616678067	-0.001050776647270329	0.0009196119191559923	-0.001460423534926088	0.09687041042607986	0.06222238299690333
0.026	0.5927954907736969	0.5799564277164639	0.02000000393061137	0.04488677812458284	0.02000000074288583	0.1012883317256626	0.02000000323973697	0.1113353970745716	0.02563149292998452	0.04423318816580784	0.5952580412004338	0.6248565901387297	0.4351837608245724	0.4861983976116096	0.02000080077835755	0.1031720515253178	0.02	0.02093604041587144	0.02	0.02593515053072896	0.02000001921495311	0.2670459029217644	0.02	0.02492997592489463	0.02000000894073208	1.547896055532701	0.02000002973532476	0.1983503488954462	0.02000033090503928	0.4909659660239119	0.02	0.1625552294030243	0.02	0.1505116205994188	0.02000015059374119	0.06876769767481737	0.4749867229073224	0.4235743878414231	0.9999999760037785	0.4923859423013051	0.9999999997124313	0.5643254764148607	0.02000000319775969	0.1602980254247948	0.02	0.165975839242848	0.3265321542961903	0.297821680500389	0.02000141208112189	0.03410852260655443	0.7021680227923214	0.6709707334759342	0.1107976013548764	0.104957615410716	0.4449974701495532	0.1110954400107996	0.3566153662493186	0.0956199782856377	0.846027306890075	0.4780294432642711	0.02000135849809843	0.02856209881551596	0.02000255126664476	0.01696089913049606	0.02000427971043409	0.01433998321069745	0.02002140188905074	0.04113878929752535	0.02000069666367922	0.01366564200445394	0.02011787409811981	0.02140851310684839	0.02000338864774762	0.02631531398781434	0.001227919798252556	0.03165813946925709	0.03890051333712059	-0.174113723680155	0	0	0.2223020842075416	0.01153389330223904	-5.851148456698947e-05	-0.003572084582532279	0.0004377301962527025	0.01491594546911188	1.122746782559813	0.06226380963487341	-0.2307519862375195	-0.03329801302555807	-0.1361715041700975	0.00349825275245228	-2.434983800396018	0.09374740708260061	-0.3028901792757629	0.02533664192992042	0.06902893531067025	-0.03775041914754042	2.904345381477247	0.004116678895810181	0.04623548452827197	0.03124271325881863	0.1680309045718027	0.01383087962128776	-0.124755025027293	-0.05456350780799684	0	0	0	0	0.5733332614646104	0.02000000054644279	0.02	0.02000000010931365	0.02764717502168816	0.5896313416085199	0.4572366606624554	0.0200005905012314	0.02	0.02	0.0200000124856873	0.02	0.02000000459576955	0.02000002264420364	0.02000025480148721	0.02	0.02	0.02000011104269042	0.449669684985837	0.9999999734036173	0.9999999987812968	0.02000000011401377	0.02	0.3255929807403053	0.02000085788260113	0.7616578360261571	0.1004314962045921	0.4667064337250072	0.3847913802007901	0.8380684335762397	0.02000086413664308	0.02000153259651179	0.02000298603801613	0.02001961981633914	0.02000039504713925	0.02152400822508563	0.02000390270475108	0.2913378102433638	-4.474505809206375	4.623260645412588	-4.240445220276151	-1.070937819247654	-1.725998306538671	6.528658602373939	3.41862748739362	-8.218263843839502	0.1649314206938562	-0.02657624127815945	-0.3078122776594091	-0.2222963388613688	-0.394573692460841	0.5199530154203873	0.2223889067358853	0.5281067024793172	-0.5192409258940606	-0.7551848036573264	-0.01936001791855534	-7.128666246094509e-05	0.003773806507206438	0.1787578647271246	-0.379309859168602	0.1913367599041622	0.005547281403408658	0.007268539758741093	0.008907123607075434	0.08597710541008872	0.01318419527732408	-0.07964730885344594	0.08197900633897422	0.1557142447257642	0.01878943990680205	0.01344648862197414	0.03084741027280864	-0.8576869991675447	-0.9847740408484329	-1.608912826327116	0.02505199583490765	0.08292751992241308	-0.2652976741260982	0.002903545050756254	1.171279505666875	-0.1223636214058972	0.045373874667484	0.178122088342993	-1.378812044977114	0.01599544543965797	-0.002804114008918902	-0.001615363156426352	0.001268200166768116	-0.002400081915568324	0.08556343464708337	0.0520317946318118
0.028	0.5921107305888679	0.578617126288726	0.02000000395118382	0.04484601895888822	0.02000000076756926	0.101288480898505	0.02000000326089048	0.1113448167108202	0.02586652894293974	0.04452288652938342	0.5949294860533806	0.6241920786508195	0.4370476227951978	0.4866720769595044	0.02000079741431659	0.1031832905595072	0.02	0.02095120651301564	0.02	0.0259539535977244	0.02000001928431672	0.2672322497484056	0.02	0.02495857131450856	0.02000000899867427	1.547661033897492	0.02000003019512867	0.1984998265252644	0.02000033224197281	0.4912517421523646	0.02	0.1625984932516313	0.02	0.1505429936807898	0.02000015052364084	0.06883740043695474	0.4731894463299646	0.4218159347058072	0.9999999749721781	0.490599367021396	0.9999999993844108	0.5613815922098981	0.02000000322174442	0.1603547688115485	0.02	0.166155190964794	0.3264224058384568	0.2973172417988645	0.02000137522264865	0.03411361647465282	0.7065132296739406	0.6733816666750132	0.1095737648213335	0.1046838980376381	0.4470955045219615	0.1112756569661094	0.3592615872109942	0.09604490076334295	0.8457685433520719	0.4753907738660519	0.02000132728286735	0.02859070112360408	0.02000247832987585	0.01695497922576011	0.02000423363567419	0.01433622861262205	0.02002206780592071	0.04114168636471244	0.02000067360475948	0.01365998679984193	0.02050142608271927	0.02158136731305219	0.02000365114807693	0.02641119793647556	0.001291672341318924	0.03208485541165866	0.03854624856825434	-0.180211717812035	0	0	0.2223252635394926	0.01164253050015459	-6.587902175842111e-05	-0.003795051883993646	0.0004670177844643862	0.01435855808861876	1.122878192648883	0.06929921834394892	-0.2308161945771997	-0.03085034631278063	-0.1361546132573093	0.01351195207462562	-2.43479427505593	0.09570514354462678	-0.3028303035489429	0.03462807122022135	0.06895108006292104	-0.04013513611326882	2.904348182239818	-0.001377045044922966	0.04630029793753027	0.0335789228221843	0.1680593066934973	0.01460896426221103	-0.1248533255008655	-0.04360214086387376	0	0	0	0	0.5995630611094985	0.0200000111514488	0.02000000638134721	0.02000001007612444	0.02759443552012539	0.5918330266679762	0.4610349888356936	0.02000115972267556	0.02	0.02	0.02000003454161272	0.02000000240879381	0.02000001906494442	0.02000005494218933	0.02000051645689142	0.02000000495574766	0.02000000308208785	0.02000022946785399	0.4555050084423825	0.9999999371989169	0.9999999876181925	0.02000001003523282	0.02000000142266138	0.3248901097891755	0.02000167877328152	0.76444986713487	0.09840031058768398	0.4773382589021302	0.3930544978571572	0.8465379542807798	0.0200016576470065	0.02000294465107939	0.02000585347947697	0.02004027609885227	0.02000077239036686	0.0250649034162575	0.02000830395990444	0.3083000928008419	-4.522031798157671	4.622103843777858	-4.377935581581407	-1.070603335945309	-1.784870796881326	6.557820740329586	3.453796302492218	-8.264233039214623	0.1789202673238793	-0.02742845042677378	-0.3133866337541093	-0.2340763862459714	-0.4077947103102825	0.5303509138173265	0.2379008105795779	0.5326783178975646	-0.5146501871832909	-0.6606820105495715	-0.02141601119887025	0.000344730216899343	0.005726949783455359	0.1114135213209864	-0.2855449437524094	0.2812242507512058	0.005693932143082092	0.008251597941904913	0.01001253833193103	0.1006740333281763	0.01542972649934257	-0.1548935217658258	0.06729889037851698	0.1291060082939477	0.02842646464328845	0.0203926144289083	0.03894411278941777	-0.9341986543925184	-0.8054633496018649	-1.341510241254049	0.03184849390663454	0.09665974187457543	-0.2402351203717192	0.002181381386241047	1.237190862712704	-0.1516678307736182	0.1326615571059902	0.2451013202123924	-1.261436675894617	0.01279129932968082	-0.003111706992203592	-0.00213109196964266	0.001631282741523633	-0.003238199176497391	0.08989763409444392	0.04425434358195329
0.03	0.5921275624053786	0.5778324850556129	0.02000000397334043	0.04480111066913443	0.02000000078560173	0.1012893071475837	0.02000000327448698	0.1113582508695904	0.02593708658029584	0.0446605259485908	0.5947909230410852	0.623711351369532	0.4390635843043708	0.4873195151800833	0.02000079319232225	0.103194838603422	0.02	0.02096762015818502	0.02	0.02597481228387108	0.02000001932836207	0.2674497811854988	0.02	0.02499176227813171	0.02000000904528023	1.547269267636228	0.02000003058006569	0.1986187400035795	0.02000033328351332	0.4914856126435322	0.02	0.1626406351926525	0.02	0.1505740451626897	0.02000015036486516	0.06892380796534857	0.4714830741904248	0.4200805662103632	0.9999999740227741	0.4891525654811059	0.999999999080879	0.5589387408016363	0.02000000323542647	0.1604257062644657	0.02	0.1663634200805819	0.3262712418448928	0.2968576066077467	0.02000134151877141	0.03411721966482725	0.7107695488001413	0.6759120539018647	0.1082850295026659	0.1043507216127413	0.4498371995485675	0.1116191126345445	0.3623796185086886	0.09659552143631442	0.8460993051089379	0.4729777712918367	0.02000129685016178	0.02861381867811549	0.02000240958025747	0.01694846615326137	0.02000418894431387	0.01433147923153843	0.02002268126761958	0.04114531292674002	0.02000065250015534	0.01365272927885027	0.02116372853381336	0.0217771608118114	0.02000390081212597	0.02649359915743506	0.001356217701409982	0.03244930551325725	0.03817942706977872	-0.1866687821161741	0	0	0.2223486439400288	0.01173559722776296	-7.368966796270767e-05	-0.004014984113925492	0.0004951116817045163	0.01372205612572285	1.123024591999226	0.07725335578167099	-0.230875144640475	-0.02803825530221157	-0.1361169865719738	0.02423024618199785	-2.434601274966083	0.09722027964860801	-0.3027513198260858	0.04444017802447949	0.06886827678891684	-0.04269679363332506	2.904339628660356	-0.007237709030400426	0.04636982860771208	0.03595770753899936	0.1680894918945297	0.01561422461932858	-0.1249288954203515	-0.03183356118807507	0	0	0	0	0.5905379383511977	0.02000000064456347	0.02	0.02	0.02557847077944788	0.5941940265444251	0.4649034689794265	0.02000055953484102	0.02	0.02	0.02000001209013108	0.02	0.02000000449880337	0.0200000222533226	0.02000025175473266	0.02	0.02	0.02000010870058154	0.448141355832838	0.9999999738083649	0.9999999988398268	0.02	0.02	0.3243658688899707	0.02000082012525546	0.767905595956575	0.09681381713246226	0.4876433918150668	0.4017866181910392	0.854284544104071	0.02000078762947014	0.0200014101678019	0.02000287710746805	0.02002039424083259	0.02000037125720729	0.02627373103801247	0.02000439333312046	0.3245289764553104	-4.56688717359336	4.621744020204276	-4.508263321569442	-1.063938761633964	-1.837552759057431	6.586886707677149	3.482436263521402	-8.304524062047545	0.190931683916016	-0.02810280956128161	-0.3187446655434732	-0.2442767340921059	-0.4203123871192432	0.5400130027821021	0.2520290837328933	0.537587831038957	-0.5111301665065363	-0.191881899251263	-0.02350139812106478	0.0005253732517061832	0.007750694269130557	0.02813942965422853	-0.1958108728019579	0.3652570868714186	0.005856037157941787	0.008256069188114645	0.01087563498323799	0.1171593929955723	0.01777743961538015	-0.2363778122257567	0.05141776433732142	0.1040427107324376	0.0169095769303561	0.013056527129676	0.04754662670911033	-0.8295869159814262	-0.6437320824484125	-1.105669589100114	0.03920914593615223	0.111804346746271	-0.2199973043098657	0.001415035228629684	1.29170401302664	-0.1813452936744177	0.2092508454000871	0.3044421864575099	-1.152973766313887	0.0104374390150108	-0.003398620987469596	-0.002614632413896379	0.001998644455705205	-0.004011831137917276	0.105783333243935	0.03840901966398529
0.032	0.5926913506253783	0.5775779079849702	0.02000000401059346	0.04475197688813937	0.02000000079297774	0.1012907578090713	0.02000000327460208	0.1113759934290263	0.02585629107447933	0.0446430983750717	0.5948339959174649	0.6234063210185439	0.4412158741572509	0.4881292777751653	0.02000078565935367	0.103206722409684	0.02	0.02098460687761066	0.02	0.02599757408633132	0.02000001932112416	0.2677020952773101	0.02	0.02502974588293639	0.02000000907774359	1.546717502357679	0.02000003086308241	0.1987047102882167	0.02000033384694139	0.4916650259067291	0.02	0.1626789079615623	0.02	0.1506048104279433	0.02000014996280724	0.06902791978820999	0.4698085197208012	0.4183839187421622	0.9999999731668224	0.4880148631245616	0.9999999988021172	0.5569416001651281	0.02000000322766883	0.1605120861429954	0.02	0.1666033482431108	0.3260956896289662	0.29643486364737	0.02000130839469966	0.03411924952132908	0.7149648544418571	0.6785425133226708	0.1069703445430494	0.1039591700647354	0.4531495348134802	0.1121064872839935	0.3659270984076025	0.09725836084396668	0.8469502410231204	0.4707732473288234	0.02000126132505707	0.02863289561499726	0.0200023353030581	0.01694139571988652	0.02000413858344355	0.01432578470976681	0.02002333295255213	0.04114969440321384	0.02000063153848883	0.01364396943799921	0.02187719419330622	0.0220040505203446	0.0200041903446041	0.02656588258427728	0.001421421566128071	0.03274177390372758	0.03779934097455725	-0.1934745249282185	0	0	0.2223721982166621	0.01181710980085841	-8.193610971307826e-05	-0.004230645151018662	0.0005218525295704833	0.01300534137892631	1.123187818551619	0.0861260904762203	-0.2309280992026765	-0.02485362479618616	-0.1360572385043036	0.03562910215612441	-2.43440569541453	0.09828332249876376	-0.3026522142274696	0.05474512699706578	0.06878018177001079	-0.04542510506915808	2.904318986749566	-0.01346533607231767	0.04644414801935765	0.0383653640167747	0.1681219158889336	0.0168479074432442	-0.1249801244669214	-0.01926211393025636	0	0	0	0	0.6145698557050722	0.02000001143223609	0.02000000625048677	0.02000000989214149	0.02533396411512107	0.596534788215637	0.4686333621891468	0.02000109941480616	0.02	0.02	0.02000003382638972	0.02000000218017619	0.02000001893662343	0.02000005411555896	0.02000051105070415	0.02000000480254642	0.02000000295083634	0.02000022533947077	0.4529552680790563	0.9999999379422638	0.999999987711445	0.02000000972676055	0.02000000118772765	0.3240042104206707	0.02000162044775109	0.7713258499865935	0.09539188259576267	0.4976933099883878	0.4100053668357586	0.8619578030276732	0.02000151701309375	0.02000272056665343	0.02000567528851181	0.02004210176857396	0.02000073242016922	0.02720863860352362	0.02000942779653594	0.3400414197190077	-4.608814475334297	4.621938015994614	-4.630677882904616	-1.051073536965107	-1.883762702469447	6.61577657066842	3.504820654658765	-8.339801697921256	0.2011288975300616	-0.02861607761143461	-0.3241858991552586	-0.2536161283229015	-0.4306212076941939	0.5489483673419792	0.265363888597849	0.5428011918048431	-0.5083237914146784	-0.1306178480790925	-0.02564150244015503	0.0009691426257550725	0.01003535044909708	-0.04365347140548399	-0.10984801345325	0.443548625254473	0.006029694490305723	0.008824672198159919	0.01191565464549751	0.1354566880463381	0.02022236768087556	-0.3148925390511744	0.0343556967006001	0.07464878032317812	0.02455729253185697	0.02010639778264043	0.05664840725699961	-0.8954776271493623	-0.4963641658560828	-0.8957994695005874	0.04729091951906702	0.1283587886156176	-0.2033428896305526	0.0006080477136411923	1.337263056667213	-0.2100429538827055	0.2765805381198025	0.3573200548931744	-1.052958064692585	0.008750681700043087	-0.003669067868305448	-0.003076232657641522	0.002386197187759065	-0.004740519035901588	0.120993843868429	0.03413654946467913
0.034	0.5938575449514257	0.5777830227440609	0.0200000040506543	0.04469852770045082	0.02000000079731139	0.101293120401755	0.02000000327167278	0.1113984806866402	0.02560140354440453	0.04446329760526951	0.5950540653089486	0.6232704867661608	0.4434976411865943	0.4890903784565767	0.02000077784193509	0.1032189670405605	0.02	0.02100254845390046	0.02	0.02602240297664001	0.02000001930100913	0.2679928135883187	0.02	0.02507271003172687	0.02000000910448853	1.546003945559099	0.02000003109228504	0.1987554015162329	0.02000033424126709	0.4917860840604211	0.02	0.1627160441364304	0.02	0.1506358941476992	0.02000014953394226	0.06915071251227282	0.4682129906665464	0.4167051864119762	0.9999999723791937	0.4871593844168702	0.9999999985438217	0.5553414453094638	0.02000000321504457	0.1606152760135555	0.02	0.1668777892157973	0.325885856746316	0.2960418436722648	0.02000127843765786	0.03411962914417193	0.7191361117585753	0.6812569540215397	0.1056383357435092	0.103511434597347	0.4569740525502634	0.1127205237967071	0.3698689110016694	0.09802140387571537	0.8482813717111821	0.468760828671712	0.02000122753199545	0.02864915553499082	0.02000226597041507	0.0169338014152581	0.02000409128838998	0.01431918526912635	0.02002394561701846	0.04115485410687005	0.02000061248730234	0.01363378735000651	0.02256823581010783	0.02225823028207844	0.02000447157333379	0.02663096351599074	0.001487130593668941	0.03295295336616404	0.03740530388395441	-0.2006178802490586	0	0	0.22239590761468	0.01189148867253673	-9.060860697205711e-05	-0.004440845747058851	0.0005470789627014245	0.01220750670962814	1.123369706283257	0.09591358362796541	-0.2309743064033042	-0.02128994843520069	-0.1359740342331015	0.04768176229883303	-2.434208447070396	0.09888840187318092	-0.3025320307180199	0.06551290168902249	0.06868647259601397	-0.04830905308580647	2.90428552300812	-0.02005940379665944	0.04652330005226955	0.04078799859972755	0.1681570361878149	0.01831056215948042	-0.12500541248871	-0.005893643461014333	0	0	0	0	0.6075557437210071	0.02000000082157651	0.02	0.02	0.02273745517906834	0.5991149765642524	0.4726261537705897	0.02000053003465033	0.02	0.02	0.0200000117603636	0.02	0.02000000445901278	0.02000002182961087	0.02000024939347772	0.02	0.02	0.02000010683535725	0.4465932565981554	0.9999999741477145	0.9999999988743896	0.02	0.02	0.3231759279790173	0.02000079504019463	0.7756875981123664	0.09390022422781827	0.5077111760014187	0.418814297292571	0.8696422662718667	0.0200007211190715	0.02000130293576045	0.02000279669193954	0.02002143273699577	0.02000035312828418	0.02748141050829518	0.02000507709023124	0.3548477658122094	-4.647497814462898	4.621798111658052	-4.744471483808711	-1.032162043852694	-1.923211653220701	6.644875056677082	3.521569849309039	-8.369512632741372	0.2101307612272555	-0.02922900626876496	-0.330543820891901	-0.2622851001677625	-0.4419107785704071	0.5585796560197057	0.2782750294977031	0.5482288225270472	-0.5052712082525174	0.2751590136236567	-0.02781356351752684	0.001416396984607808	0.01248670110497822	-0.1332056604338418	-0.02659671511233797	0.5168861728574172	0.00621654308720886	0.009142798846166558	0.01292310168187789	0.1555629835005166	0.02275557738463006	-0.3981412338221754	0.01614849616300649	0.04585425486769096	0.01516145288028785	0.0133083003569912	0.06622118646408763	-0.8073844957743626	-0.3607443518964074	-0.7073577796362234	0.05600966178883891	0.1463144545659446	-0.1903354860787504	-0.000233677707747254	1.376484928904844	-0.2374854799091728	0.3363581085781243	0.4049527290714303	-0.9606215953464808	0.007576213696941277	-0.003922690035717326	-0.003520919484494828	0.002777280918433654	-0.005437249307222479	0.1326793918216089	0.03111316693853186
0.036	0.5954963005983169	0.5784362496652802	0.02000000411316223	0.04464069912099269	0.02000000079630583	0.1012965151847162	0.02000000326201351	0.1114260794092068	0.025193851855714	0.04412204228518777	0.595441500506111	0.6232974922533639	0.4459075148699048	0.4901941589333971	0.02000076732283813	0.1032315950088369	0.02	0.02102128165201342	0.02	0.02604930595713357	0.02000001924445942	0.2683255526534656	0.02	0.02512082337757498	0.02000000912567831	1.545127029525217	0.02000003123570027	0.1987685561322582	0.02000033431765149	0.4918462224521951	0.02	0.1627498840552598	0.02	0.1506673675429061	0.02000014894494423	0.06929311201269929	0.4666462687528796	0.4150578615881139	0.9999999716698347	0.4865653664767316	0.9999999983056339	0.554100159472693	0.0200000031877706	0.1607365676331419	0.02	0.1671895351433552	0.3256253359022172	0.295670888100639	0.02000124962720315	0.03411829379915029	0.7233190785208293	0.6840456821851025	0.1042901242467669	0.1030100562794849	0.4612593072503213	0.1134475282542432	0.3741733947857753	0.0988750907691161	0.8500619043581009	0.4669261169357273	0.02000118997084875	0.02866346837139871	0.02000219234379668	0.01692571514664121	0.02000404067336475	0.01431171018582212	0.02002463097156936	0.04116081862468753	0.02000059376896883	0.01362223771936865	0.02322659455652889	0.02253274198345584	0.02000482439991336	0.02669101039079043	0.001553173285738643	0.03307401064655652	0.03699665211995199	-0.2080872253586956	0	0	0.2224197626167198	0.01196354837566631	-9.969509692040137e-05	-0.004644455024505511	0.0005706280046333122	0.01132785171429891	1.123572077736139	0.1066082261530996	-0.2310130030875133	-0.01734247243002311	-0.1358660951946555	0.06035872190605657	-2.43401044858056	0.09903345621976407	-0.3023898755308477	0.07671123536180366	0.06858684958790065	-0.05133693551363348	2.904238505599985	-0.02701874899542952	0.04660730063871103	0.04321156774533342	0.1681953106965894	0.02000203191605936	-0.1250031726975247	0.008264276345453897	0	0	0	0	0.6298566499145595	0.02000001186397456	0.02000000617551941	0.02000000978086314	0.02240530768244132	0.601562557580735	0.4765735904035872	0.02000104146024331	0.02	0.02	0.02000003321543801	0.0200000019704958	0.020000018903096	0.02000005323016949	0.02000050685904651	0.0200000046835838	0.02000000285344779	0.02000022197337773	0.4505443231380633	0.9999999385799035	0.9999999877633525	0.02000000947203516	0.0200000009738271	0.3223719605995541	0.02000157849408963	0.7800641075669646	0.0924829132970528	0.5174953443190916	0.4271008187107482	0.8773717345218202	0.02000139040282781	0.0200025146396354	0.02000552869384441	0.02004446577104534	0.02000069953168626	0.02809253928976307	0.02001111178156329	0.3690000680305767	-4.682736139479921	4.622012338222678	-4.849033855078984	-1.007409453391436	-1.955603695302131	6.674219858434337	3.533138083783806	-8.394949279058261	0.2180324580829281	-0.02984109353687613	-0.3372103011223626	-0.2707508526478282	-0.4527531681779706	0.5680265335096714	0.2895737304615681	0.5539492994851978	-0.502719435012088	0.3174943140494833	-0.03002089420974828	0.002001332903247317	0.01514681540174684	-0.2051080216850384	0.05299172613285371	0.5862284206634336	0.006413031890249005	0.009616294021318071	0.01398974483037386	0.1774774421846918	0.02537156473848882	-0.4782517743533116	-0.003180915290449899	0.01372901840507491	0.02126103649314573	0.02049607323359415	0.07625518362060928	-0.8640701208256059	-0.2349033983032953	-0.5369304506072136	0.06539266854543292	0.1656637434870919	-0.1812784861510968	-0.001106920150849595	1.411550521361035	-0.2636858043564846	0.389548482942227	0.4479639165452344	-0.8752511435656707	0.006803598114377908	-0.004161031856792423	-0.003951875321412302	0.003191011349021086	-0.006108061681062436	0.1413257835119947	0.02910249255090726
0.038	0.5976652443482146	0.5794807822829731	0.02000000417835777	0.04457843124424386	0.02000000079430941	0.1013011559392379	0.02000000325183212	0.1114591859437813	0.0246665250279544	0.04365279076534644	0.5959891639918542	0.6234802389185535	0.448445460089432	0.4914333260668648	0.02000075694445065	0.1032446273252727	0.02	0.02104092138987611	0.02	0.02607835764405302	0.02000001918306644	0.2687039206616097	0.02	0.0251742444067905	0.02000000914424049	1.544086551310334	0.02000003134183326	0.198741976842547	0.02000033430836863	0.4918420397458342	0.02	0.1627826934737165	0.02	0.1506998518786329	0.0200001483660131	0.06945601507151331	0.4651481944632366	0.4134242456279235	0.9999999710175596	0.4862144033275914	0.9999999980846603	0.5531837136939545	0.02000000315901438	0.1608772635649769	0.02	0.1675413602749107	0.3252696548678061	0.2953130060391398	0.0200012235651969	0.03411518456749747	0.7276216514517869	0.6869040698239944	0.1029065274117717	0.1024569284036496	0.465958115315393	0.1142749351146685	0.3788079105322344	0.09981038515798327	0.8522808270209192	0.4652557732038364	0.02000115459243595	0.0286765703851171	0.02000212377964866	0.01691716934012951	0.02000399330768724	0.01430338705085038	0.02002528003948447	0.04116761038196814	0.02000057675761135	0.01360937021963162	0.02383504888559837	0.02282154088283804	0.02000517562793197	0.02674789252462183	0.001619361015324109	0.0330966570342688	0.03657274566972659	-0.2158705321433235	0	0	0.2224437637193613	0.01203848727334481	-0.0001091813237189496	-0.004840411999929378	0.0005923354983162323	0.01036589774961684	1.123796736422697	0.1181985930144223	-0.2310434184789548	-0.0130083435940473	-0.1357322045958829	0.07362771427379601	-2.433812618722014	0.09872043650473197	-0.3022249217347081	0.08830555434532752	0.06848103710696497	-0.05449641960227881	2.904177205740281	-0.03434147509465563	0.0466961375166225	0.04562192547271648	0.1682371962952007	0.02192144726725706	-0.1249718353931379	0.02320210824355787	0	0	0	0	0.62482271444129	0.02000000107244568	0.02	0.02	0.02003491768808348	0.6042859327960624	0.4808165084449693	0.0200005016374413	0.02	0.02	0.02000001147338024	0.02	0.02000000445950413	0.02000002137756137	0.02000024756104297	0.02	0.02	0.02000010528738801	0.4450287402025178	0.9999999744476082	0.9999999988920034	0.02	0.02	0.3203944322203026	0.02000077335087778	0.7874029805327614	0.09062169039993521	0.5272990059153888	0.4359263931923453	0.885631248299886	0.02000065961754027	0.02000120112865377	0.02000272153661094	0.02002263995926984	0.02000033717139387	0.02802512485424178	0.02000612928555161	0.3825535043806002	-4.714476150252397	4.622965025618417	-4.943804627823126	-0.9770466735079547	-1.980644191979999	6.704147669691318	3.540412721088562	-8.416508552055712	0.2249735337382584	-0.03037737500352726	-0.3437956275713767	-0.2792619066678457	-0.4646709426364621	0.5771416609741844	0.2987296414697179	0.5599912509586994	-0.5010226643974842	0.6731770612838236	-0.03225044682141893	0.002657260663100798	0.01799188194520861	-0.2611943552015862	0.1292574533383938	0.6524659595029324	0.006620557006161113	0.01003160149831641	0.01506700150850618	0.2011884988087341	0.02806066836005287	-0.5616648167024152	-0.02356971101117548	-0.01834270692037705	0.01363763636844671	0.0142541604243342	0.08671740466856619	-0.7900099256876535	-0.1172092269947355	-0.3816825902773843	0.07540870285611802	0.1863886966333905	-0.1776902414296173	-0.002005991572707231	1.447570317149671	-0.289463634952661	0.4370201789662122	0.4867240807727633	-0.7960102052892396	0.00633907404426257	-0.004381936855036958	-0.004368963713423227	0.003603995535179556	-0.006755580831712184	0.1469726178411379	0.02788690249796012
0.04	0.600254116263197	0.5809135129409776	0.02000000427217296	0.04451168347657766	0.02000000079036773	0.1013072155835473	0.02000000323917421	0.1114981755880774	0.02405399833106135	0.04308906143620028	0.5966908717982018	0.6238125321238441	0.4511060172326413	0.4928021317582032	0.02000074433205001	0.103258082326704	0.02	0.02106144068863446	0.02	0.02610959420084534	0.02000001909494855	0.2691314983800978	0.02	0.02523311086654725	0.020000009162705	1.542882616753714	0.02000003137469412	0.1986735919418514	0.02000033409474853	0.4917711276958961	0.02	0.1628127916183529	0.02	0.1507334477763281	0.02000014767948476	0.06964025974927421	0.4636760191553412	0.411815965540072	0.9999999704318929	0.4860919316641217	0.9999999978801476	0.5525647600629989	0.02000000311990833	0.161038624202833	0.02	0.1679359991641486	0.3247798436451731	0.2949557804705941	0.02000119796882376	0.03411025511257652	0.7321292281144371	0.6898388962521768	0.1014746075735369	0.1018521154857786	0.4710309276354611	0.1151922561760406	0.3837487365102656	0.1008195615260105	0.8549234490600967	0.4637384056467143	0.02000111612567712	0.02868898730133679	0.02000205116581419	0.01690819875042052	0.02000394221818869	0.01429424351471604	0.02002600474267846	0.0411752476052426	0.02000055995849876	0.01359523082493878	0.02437643736239695	0.02311863046270411	0.02000565477463993	0.02680298704565211	0.001685489176999562	0.03301322042866834	0.03613296885892676	-0.223955533970857	0	0	0.2224679221917202	0.01212187707238354	-0.0001190509883067051	-0.005027737167259059	0.0006120365626577309	0.009321402787285599	1.124045459159536	0.1306694075639108	-0.2310647781091821	-0.008286758443397782	-0.1355712129457347	0.0874537035235517	-2.433615868199087	0.09795551597654069	-0.3020364138885363	0.1002589331693989	0.06836878476661468	-0.05777460097750346	2.904100899238252	-0.04202486442880332	0.04678977006836273	0.0480048751353564	0.1682831474072334	0.02406722041642038	-0.1249098520928455	0.03890811696541839	0	0	0	0	0.6457451806559121	0.0200000124426707	0.02000000614105544	0.02000000972170772	0.02001072530233735	0.606882800584448	0.4849072824149075	0.02000098570936095	0.02	0.02	0.02000003267402658	0.02000000176976241	0.02000001893869041	0.02000005229468284	0.02000050363969327	0.02000000458777025	0.02000000277941307	0.02000021913008674	0.4482487826889772	0.9999999391585587	0.9999999877868014	0.02000000925240046	0.02000000077343249	0.3184534508173488	0.02000153366387831	0.7944972609120834	0.0888860472900605	0.5369208349005977	0.4443250121026612	0.8938347927601161	0.02000127126944451	0.02000231407618796	0.02000537563193971	0.02004694873062137	0.02000066883362727	0.02826256821645574	0.02001381799368598	0.395495806767772	-4.743087304498166	4.622209798440995	-5.028330936213053	-0.9413581353621159	-1.998047195945396	6.733867248671039	3.542480246112963	-8.432405884478017	0.2309035446178948	-0.03174680469242937	-0.3525652065836355	-0.2891585654774169	-0.4749196552965826	0.5879065825542903	0.3094284263941381	0.5659392407584313	-0.4972183511020103	0.705692354361246	-0.03450078512711974	0.003420222690896473	0.0210299251232786	-0.2995858309898654	0.2025382662338447	0.7158669785340984	0.006835716885730444	0.01049585491696794	0.01617461470324877	0.2266871525287108	0.03081699527971051	-0.6417081160918235	-0.04498652627493509	-0.05300032517214773	0.01854976267277323	0.02160763520199971	0.09759680256749986	-0.838734248486659	-0.006411912632689871	-0.239438302824258	0.08605737456661858	0.2084775011695194	-0.1806219931977655	-0.002927143418968209	1.487989310651587	-0.3153708463922738	0.4794626838890644	0.521845895705325	-0.7222749687969255	0.006118500615689046	-0.004585815054084411	-0.004772276484013459	0.004036477342880698	-0.007379956636895064	0.1496164639958636	0.02731487974978105
0.042	0.6033168233963276	0.582685384673977	0.02000000436750099	0.04444042341743301	0.02000000078645258	0.1013148933205101	0.02000000322720769	0.1115434257037221	0.02354223739675711	0.0425702888946994	0.597530636593263	0.6242859646126449	0.4538875723982067	0.494295211308004	0.02000073226798765	0.1032719769256349	0.02	0.02108288667327839	0.02	0.02614306475263981	0.02000001900709613	0.2696118406682136	0.02	0.02529754967362835	0.02000000918004868	1.541516592570156	0.02000003138313073	0.198561413525784	0.02000033384892475	0.4916305934831215	0.02	0.1628420714649718	0.02	0.1507687868890953	0.02000014702408766	0.06984665125216617	0.4622633533104639	0.4102180510140814	0.999999969894145	0.4861848948830209	0.9999999976902125	0.5522185812685421	0.02000000308137825	0.161221893585682	0.02	0.1683761598332269	0.3241030097460696	0.2945850321403816	0.02000117439699752	0.03410346758346965	0.7371020646743461	0.6928665607389486	0.09999391278299356	0.1011953343788517	0.4764409022628346	0.1161898464494584	0.3889681334700809	0.101895400443609	0.8580046083820124	0.4623636200240284	0.02000108013125357	0.02870116629425935	0.02000198360286384	0.0168988398839464	0.02000389419748589	0.01428430913011181	0.02002668893925848	0.04118374563820431	0.02000054465512687	0.01357986705498222	0.02486095226678746	0.02341870887777429	0.02000614367296216	0.02685747221822987	0.001751338502111526	0.03281671587854269	0.03567673062588883	-0.2323298988263691	0	0	0.2224922608099112	0.01221965189951724	-0.0001292859246411121	-0.00520554419703345	0.0006295660825730313	0.008194376483459349	1.124319988334946	0.1440015145202583	-0.2310763080860624	-0.003179110625457973	-0.1353820435894514	0.1017988906173971	-2.433421090958471	0.09674929709911453	-0.301823672779139	0.1125320679827558	0.0682498685035787	-0.06115806632645043	2.904008868230675	-0.05006530020725487	0.04688812928280691	0.05034622540351765	0.1683336145565849	0.02643703816754275	-0.1248157001927622	0.05536813612627121	0	0	0	0	0.6425360016608299	0.02000000138945321	0.02	0.02	0.02000150045291772	0.6095120286836166	0.4893819099616582	0.02000047648716392	0.02	0.02	0.02000001121295218	0.02	0.02000000448735476	0.02000002089767569	0.0200002461271264	0.02	0.02	0.02000010394820788	0.4434485204833739	0.9999999747279228	0.9999999988982395	0.02	0.02	0.314950876510894	0.02000074465861811	0.809448109843535	0.08692343001463898	0.546589661644025	0.4531571947073271	0.9033429145893458	0.02000060208624195	0.02000110200475167	0.02000264083117681	0.02002387777086575	0.02000032196597475	0.02822081254100053	0.02000789042562301	0.407830773142418	-4.768761705816194	4.618292175861376	-5.102209659148317	-0.9006540064374564	-2.007529436854643	6.763428655759969	3.539256197838134	-8.441178755159923	0.2359425410355096	-0.03445895219936296	-0.3648392970717844	-0.3008497965190119	-0.4851452889943915	0.6020302019333899	0.3246380879421467	0.5714578077045928	-0.4894512126744301	1.018239098011307	-0.03676039618768985	0.00427426612868488	0.0242505897191198	-0.2277739397551331	0.2702797729381334	0.7769472056834723	0.007059851672347104	0.01095383755819325	0.0172994476109425	0.253946118513432	0.03363026502694348	-0.7237088294073102	-0.06734139572730455	-0.08786654499875306	0.01242145177549993	0.0159338148911351	0.1088560817404929	-0.7765005663889534	0.09853428405604321	-0.1083647906116997	0.09731169690188264	0.2319034150175151	-0.1917164587263042	-0.003862572570934673	1.543431780919641	-0.3414601041823453	0.5174687848253742	0.5534702607911004	-0.6531784555461378	0.006084857192467649	-0.004769707961416692	-0.005159154495668776	0.004464333176401922	-0.007979205464678771	0.1502583026152178	0.02723757445645263
0.044	0.6067548252858977	0.5847947082105152	0.02000000449488797	0.04436463740314626	0.02000000078213799	0.1013243796554892	0.02000000321471949	0.1115952995437443	0.02309419297856775	0.04214361676020321	0.5985027912564806	0.6248911934170821	0.4567937074505636	0.4959088591186043	0.02000071888942441	0.1032863256119023	0.02	0.02110527087019214	0.02	0.02617880603336801	0.02000001889830032	0.2701484467858567	0.02	0.02536766573955725	0.02000000919987384	1.539990210388317	0.02000003132705629	0.198403628335203	0.02000033346904183	0.4914183308863158	0.02	0.1628692428967723	0.02	0.1508059923851962	0.02000014629099811	0.0700759296019003	0.4608739252050227	0.4086406821189764	0.9999999694140372	0.4864827054104422	0.9999999975138854	0.5521248037046358	0.02000000303495757	0.1614282697449182	0.02	0.1688644938126539	0.323188001888065	0.2941825541488424	0.02000114938281323	0.03409479607476062	0.7427636524499558	0.6960276497950529	0.09846242197304163	0.1004860756944584	0.482156623245805	0.1172594960965286	0.3944441149643145	0.1030313515247668	0.8615328491776479	0.4611230206179009	0.02000104162719236	0.02871342418964908	0.02000191218054738	0.01688913329240935	0.02000384152849043	0.01427361871123154	0.02002744720235329	0.0411931160481785	0.02000052938317648	0.0135633324345	0.02530028530757773	0.0237188490793286	0.02000687880861477	0.02691220646999181	0.001816676490100793	0.03250091114428536	0.03520346451351082	-0.2409813909485636	0	0	0.2225168145719297	0.01233809677380198	-0.0001398662961113822	-0.005373051584958872	0.0006447592259394803	0.006985095880604687	1.124622024127693	0.1581718539875968	-0.231077239611339	0.002310866930012308	-0.1351636982218046	0.1166227309468661	-2.433229155163154	0.09511700459775378	-0.3015861001895139	0.1250832665259116	0.06812409154283337	-0.0646329553349011	2.903900403040856	-0.05845819834762732	0.04699111781575747	0.05263184837784724	0.1683890429076314	0.02902785134173558	-0.1246878880292923	0.07256533856547019	0	0	0	0	0.6622469502835455	0.02000001313550581	0.02000000612696829	0.02000000968960317	0.02000187788521501	0.6121977857496734	0.4938031465808054	0.0200009409905865	0.02	0.02	0.02000003217025938	0.02000000157111305	0.02000001901224836	0.02000005130103935	0.02000050104811124	0.02000000450227827	0.02000000271681084	0.0200002166022992	0.4460516225726756	0.9999999397127078	0.9999999877916688	0.02000000905173994	0.02000000058093095	0.3114139032632726	0.02000146392680751	0.8239015571346258	0.08506308019894836	0.5561039985395585	0.4616072260768617	0.9126893200676656	0.0200011599690567	0.02000211849633887	0.02000520677885466	0.02004947738711547	0.02000063871907857	0.02852431264521499	0.02001865293605883	0.4198082048133229	-4.790716988398277	4.616720337604178	-5.165134249033529	-0.8552965455928818	-2.008806758615163	6.794203178496521	3.53289033750834	-8.448315946198189	0.2399334937560029	-0.03699946902342553	-0.3755637250819773	-0.3126457815941515	-0.4957078572985634	0.6142320464670831	0.3400824327334632	0.5771510232940537	-0.4837454874274177	1.043144157899929	-0.03902674026922206	0.005228820707220034	0.02765364950068784	-0.2074854239851918	0.3343345818704948	0.8364352393336211	0.007289804222268795	0.01143406718677957	0.0184453436369801	0.2829509820559278	0.03649425412752303	-0.8020661143729668	-0.09059330078842817	-0.1247287092032121	0.01644134785439013	0.0234740185356433	0.1204836494096753	-0.8181886176009738	0.1984353958893416	0.01296292772623643	0.1091641509537502	0.2566508115182919	-0.2123516545244734	-0.004811123021148111	1.621413879984177	-0.3678484238586108	0.5515220575414764	0.5819580592647717	-0.5880887522385551	0.006197403082865165	-0.00493354011700606	-0.005528310760053411	0.004908854355355143	-0.008550807162554975	0.1496782504799898	0.02756395893396334
0.04600000000000001	0.6106208642231308	0.5872009915370209	0.02000000462212839	0.04428432118833306	0.02000000077827985	0.1013358722751724	0.02000000320341352	0.1116541540883978	0.02270242722637659	0.04176698787644751	0.5996005224363818	0.6256210778161939	0.4598302100551004	0.4976404737763399	0.02000070629671113	0.1033011411384733	0.02	0.02112862537599693	0.02	0.02621685563091417	0.02000001879310247	0.2707447747765157	0.02	0.02544355253030307	0.02000000921903806	1.538306350878958	0.02000003125681966	0.1981985320998891	0.02000033308962685	0.4911319952881615	0.02	0.1628959015243538	0.02	0.1508456996059206	0.02000014560090652	0.07032879962610336	0.4595358074439158	0.4070711160747666	0.9999999689742772	0.4869757485283356	0.9999999973499784	0.5522647859974914	0.02000000299037328	0.1616589234290006	0.02	0.1694036180512681	0.3220020382329163	0.2937288659716215	0.02000112566384307	0.03408422220716032	0.7497453374074922	0.6993843496228149	0.09684752936666381	0.09972286266808894	0.4881486102460032	0.1183935728896645	0.400146456655184	0.1042208867178707	0.8655746968402116	0.4600094523888493	0.02000100572392118	0.02872603009932084	0.02000184572367217	0.0168791217553825	0.02000379156434369	0.01426221066045564	0.02002815550133444	0.04120336860406135	0.02000051538024739	0.01354568505894949	0.02568744350334335	0.02401660761838634	0.02000764844133747	0.02696791327904959	0.001881258977796746	0.03206038087839314	0.03471262832554874	-0.2498979965706289	0	0	0.2225416313853767	0.01248383493427619	-0.0001507708182301866	-0.00552959404187264	0.0006574519975059841	0.005694122526213242	1.124953216663427	0.1731534297759203	-0.2310668138097802	0.008176971976897927	-0.1349152623420477	0.1318819689600373	-2.433040893759276	0.09307864532367269	-0.3013231836633963	0.1378684630917093	0.06799128522599382	-0.06818501699259194	2.90377480417505	-0.06719795531317531	0.04709861018392655	0.05484773916253826	0.1684498707740785	0.03183585629988836	-0.1245249604547582	0.09048001415467949	0	0	0	0	0.6608038115377759	0.02000000177091657	0.02	0.02	0.02000067941484481	0.6149194136488104	0.4986782744067956	0.02000045439214128	0.02	0.02	0.02000001097000681	0.02	0.02000000453167118	0.0200000203936685	0.0200002449862618	0.02	0.02	0.02000010275507045	0.4418487997243846	0.9999999750026762	0.9999999988971984	0.02	0.02	0.3066762225342116	0.02000070093262299	0.8577582821906415	0.08237624316512096	0.5656864900040753	0.4702768511172404	0.9248870740259429	0.02000054750015319	0.02000100435672682	0.02000254647589135	0.02002495198081602	0.02000030603632329	0.02826390590706013	0.02001120510267111	0.4317172718471152	-4.808322124299295	4.622281485171996	-5.216840492967284	-0.8056715348620315	-2.001589473508413	6.827581551864787	3.52589975867344	-8.458187900540551	0.2427949350037629	-0.03806795394450527	-0.3802782109402795	-0.3227312682663493	-0.5073802339255119	0.6201071930503738	0.350881986361927	0.5836850876454523	-0.4854002212928081	1.32104889065377	-0.04128817578559455	0.00628029097533311	0.03122920321957362	-0.1714771643147235	0.3951899314258409	0.8950874264295761	0.007526356513608573	0.01192321605892241	0.01960690627940588	0.3136573540382266	0.03939807824933672	-0.8811370307714941	-0.1146243167623041	-0.1618559779858859	0.01158775957137763	0.01837341001320231	0.1324390779083969	-0.7660149708855545	0.2939652426454776	0.1257541918452562	0.1215820186793484	0.2826846164882644	-0.243071507492497	-0.005762491340420085	1.74572076479877	-0.3960354724634216	0.5820485379571637	0.6070663406635347	-0.5258428022646603	0.006423284463267451	-0.005074077387496915	-0.005875840061231975	0.005344508162574748	-0.009090648896228699	0.147802047676706	0.02818535732372546
0.048	0.6148339146044206	0.5899105426613224	0.02000000478738386	0.04419948989503743	0.0200000007754088	0.1013495667873879	0.02000000319331383	0.11172032958889	0.02236000595423153	0.04144837328476746	0.6008206366349922	0.6264705135995238	0.4629989979310078	0.4994888408564329	0.02000069241807252	0.1033164335746162	0.02	0.02115297484419146	0.02	0.02625724426796653	0.02000001867146584	0.2714041975837502	0.02	0.02552528021907878	0.02000000924259257	1.53646828772209	0.02000003113001711	0.1979446455392068	0.0200003326333017	0.4907699106182332	0.02	0.1629210758544349	0.02	0.1508880468565467	0.02000014485601879	0.07060589672599395	0.4582179804369621	0.4055180720583272	0.9999999685852128	0.4876559964635897	0.9999999971974395	0.5526227597788803	0.02000000293965318	0.1619149677618383	0.02	0.1699960770361762	0.3205169955286788	0.2932033281796882	0.02000109834758576	0.03407174712235386	0.7585973770804988	0.7030522721223321	0.09509979926149334	0.09889925032479448	0.4943944404697168	0.1195856654578082	0.4060525885985558	0.1054575737147187	0.8701691067222669	0.4590181961070358	0.02000096753894249	0.02873917643899962	0.02000177528148316	0.01686885266094877	0.02000373453537524	0.01425013095080508	0.02002887547716351	0.04121449730736913	0.02000050101219251	0.01352699351688196	0.02600743527725349	0.02430894430643121	0.02000895223001377	0.02702511792808636	0.001944831795261161	0.03149055218551427	0.03420370358816127	-0.2590680225158964	0	0	0.222566772732233	0.01266381412389113	-0.000161977000602226	-0.005674633462505296	0.0006674818231057437	0.004322320438907686	1.125315158115032	0.1889152753446408	-0.2310442867731219	0.01441041418398631	-0.1346359106360863	0.1475306870213288	-2.432857094788057	0.0906591424528156	-0.3010345012251435	0.150841254320738	0.06785130974650862	-0.07179966107229585	2.903631384398991	-0.07627790803230634	0.04721045306490235	0.05698007785856735	0.1685165280905465	0.03485647041179177	-0.1243255047894678	0.1090893562502961	0	0	0	0	0.6796339413557433	0.0200000139854638	0.02000000613471395	0.02000000968588669	0.02000106643385357	0.6177595168675413	0.5034354923234475	0.02000089566212362	0.02	0.02	0.02000003170236263	0.02000000137233388	0.02000001911934722	0.0200000502745036	0.02000049908454196	0.02000000442548122	0.02000000266379918	0.0200002143637759	0.4439242150168149	0.9999999402664939	0.9999999877852606	0.0200000088664586	0.02000000039614377	0.3019286654388356	0.02000136014013309	0.8906856014836857	0.07949787938994708	0.5751892716476884	0.4786391513839097	0.9364625173571315	0.02000105242131988	0.02000192315575137	0.02000499618583603	0.02005107692164131	0.02000060499380378	0.02823822136166343	0.02002855944707324	0.4434841164062931	-4.822274952025282	4.629497398258938	-5.257141198528646	-0.7522107052297539	-1.98556459875996	6.862148631573789	3.516059885938255	-8.466101967197263	0.2445058883845466	-0.03954069431342747	-0.3840619686551262	-0.3313903084914862	-0.5189244797296096	0.6248508704314415	0.3571970566924167	0.5906684413036634	-0.4886150533255721	1.346411955695739	-0.04354181875164533	0.007430713239602212	0.03497460533954413	-0.1494711319095424	0.4538859660886669	0.9531876616910007	0.00776671379419484	0.01242902957651979	0.02078438314318834	0.346045798631479	0.04233515215741696	-0.9562697618817206	-0.1393836261567746	-0.2004777809772637	0.0149570503538904	0.02611404843728979	0.1447107250972041	-0.8016665898306075	0.3856402132500198	0.2309544162595409	0.1345547997090225	0.3099855578121224	-0.2842012692367884	-0.006712340227308544	1.932636551739359	-0.4282477407836019	0.6095378325492742	0.6291098630088134	-0.4657768050004692	0.006737833089884674	-0.005191097523876275	-0.006199969634714889	0.005785001780293748	-0.00959497367959076	0.1442563994671023	0.02906179891295729
0.05	0.6194459289904322	0.5928918888381196	0.02000000495156201	0.04411016867223589	0.02000000077331958	0.101365659722151	0.02000000318474193	0.1117941559654888	0.02206070125287547	0.04117376225308916	0.6021603171745997	0.6274359309085036	0.4663098592260059	0.5014534371895303	0.02000067929846655	0.1033322116312295	0.02	0.02117835035658317	0.02	0.02630000059972419	0.02000001855583777	0.2721300314950894	0.02	0.0256129068210038	0.02000000926581385	1.534480323035942	0.02000003099750113	0.197640623304823	0.02000033220125507	0.4903303360048841	0.02	0.1629461240919136	0.02	0.1509336658226	0.02000014416177603	0.07090782000186957	0.4569436614786044	0.4039706452830502	0.9999999682302355	0.488516040929481	0.9999999970555646	0.553184107644061	0.02000000289163027	0.1621974807756862	0.02	0.1706443726974244	0.3187682810966869	0.2925866852326081	0.02000107215910208	0.03405738090343391	0.7707646154233426	0.7072024379394931	0.09318675330203351	0.09800586722480413	0.5008701598728867	0.1208298498522349	0.4121390139452177	0.1067353342865117	0.875399135194679	0.4581455714201397	0.02000093205406402	0.02875302604898183	0.02000170983265592	0.01685837575506599	0.02000367990101581	0.01423742999645333	0.02002951138772715	0.04122649706409299	0.02000048773490608	0.01350733240534744	0.026242579345502	0.02459210837298767	0.02001033576936835	0.02708424300686531	0.002007132510047898	0.03078773930246973	0.033676194837456	-0.2684801609937321	0	0	0.2225923143007225	0.01288529130767651	-0.000173461412972429	-0.005807769052808407	0.0006746881760919751	0.002870874820558889	1.125709374719402	0.2054224197841806	-0.231008934853651	0.02099971351028765	-0.1343249122261759	0.1635203744706589	-2.432678491438123	0.08788843659940795	-0.3007197259860596	0.1639529644312032	0.0677040547777336	-0.075462002891502	2.903469470886557	-0.08569030926077632	0.04732646574107103	0.05901529655399145	0.1685894348180432	0.03808429979478246	-0.1240881572432667	0.1283672633230232	0	0	0	0	0.6799133085596381	0.0200000022407094	0.02	0.02	0.02000042592830288	0.6206258666590383	0.5088412983262646	0.02000043101198091	0.02	0.02	0.02000001074472424	0.02	0.02000000459356017	0.02000001987568636	0.02000024416577731	0.02	0.02	0.02000010170302269	0.4402145723900568	0.9999999752841637	0.9999999988927979	0.02	0.02	0.297496847395339	0.02000064630401811	0.9631368059811524	0.07605453500011258	0.5847039360838118	0.48719080647995	0.952194510631616	0.02000049633542905	0.02000091042053515	0.02000243309038325	0.0200251832347164	0.02000028876263881	0.02758816575435739	0.02001869929039327	0.4549420785682193	-4.833254979865067	4.632363419459454	-5.285886627586136	-0.6953659680455385	-1.960409092635373	6.896752520418346	3.501361505883997	-8.466490804692905	0.2452917371218113	-0.04331101934453305	-0.3924785832155465	-0.337575104558395	-0.534104533453936	0.6350122134085142	0.3604373642244043	0.5975046636062493	-0.4869482404340377	1.597692601193563	-0.04577558643849416	0.008678400975434973	0.03887737926744238	-0.1259859119858837	0.5109646094741596	1.011531995739573	0.008011642134171743	0.01294925872013158	0.0219738432872383	0.3800539830788675	0.04529390577388508	-1.030989374392347	-0.1647257107524688	-0.239269994177317	0.0112028733638806	0.02158433421424588	0.1572563314106286	-0.7580855475718798	0.4738857334298435	0.3293664492153782	0.1480418141710987	0.3385102379876205	-0.3333158659409921	-0.007651199110862789	2.231184494817044	-0.4660530426053618	0.6342245700926387	0.6482342661068348	-0.4068697061694158	0.007120546086064522	-0.005281288828603338	-0.006495971397790594	0.006212330534006257	-0.01005864002210594	0.1385725981452936	0.03009744088414194
0.052	0.6243850813527905	0.5961523465864648	0.02000000516076131	0.04401640281972907	0.02000000077324274	0.1013843451090977	0.02000000317863823	0.1118759415379928	0.02179922488654383	0.0409410455879554	0.6036089628479312	0.6285121051037524	0.469771379993072	0.503535462136724	0.02000066488442061	0.103348481340413	0.02	0.02120478298269175	0.02	0.02634514721980654	0.02000001842713386	0.2729254769975508	0.02	0.02570646566619942	0.02000000929488911	1.532347152424019	0.02000003081471909	0.1972853942860948	0.02000033173748309	0.4898121379943019	0.02	0.1629703340928467	0.02	0.1509827018597964	0.02000014342963056	0.07123509717416528	0.4556864330716309	0.4024364284195376	0.9999999679208621	0.4895494653204635	0.9999999969234075	0.5539361175769182	0.02000000283868604	0.1625074694186517	0.02	0.1713509185263327	0.3168041079195079	0.2918665679635337	0.02000104218815509	0.03404115304423751	0.7859310273979541	0.7120316310191817	0.09111133047663875	0.09703136742077854	0.5075557239279246	0.1221208757710396	0.418389283090886	0.1080488450084364	0.8813682100126072	0.457390629985263	0.0200008949278688	0.02876769370011882	0.02000164129727048	0.01684774558375558	0.02000361702433502	0.0142241671184909	0.0200300265029904	0.04123933693186695	0.02000047393634145	0.0134867889481248	0.02639028683172992	0.02486189442323612	0.02001332895934673	0.02714564433569553	0.002067892229153572	0.02994917340050737	0.03312962879399325	-0.2781235453974056	0	0	0.2226183465899575	0.01315581640790129	-0.0001851999681349544	-0.005928746706538426	0.0006789132354792965	0.001341310442407913	1.126137318747117	0.2226358624626256	-0.2309600601242801	0.02793061058854222	-0.1339816357851452	0.1798000139266853	-2.432505751930346	0.08480157182197411	-0.3003786306171065	0.1771527337703835	0.067549440023215	-0.07915690627075327	2.903288407402832	-0.09542631327350468	0.04744644066599942	0.06094015233046189	0.1686689992921739	0.04151310388941817	-0.1238116096667731	0.1482841553854792	0	0	0	0	0.6980242166014886	0.02000001501904242	0.02000000616205792	0.02000000970740522	0.02000072241877858	0.6234430130881673	0.5141256847504754	0.02000084914649953	0.02	0.02	0.02000003126628312	0.02000000117232591	0.02000001925748798	0.02000004922209195	0.02000049772349525	0.02000000435646841	0.02000000261966824	0.02000021238157312	0.4418389996006181	0.9999999408458849	0.999999987776254	0.02000000869332399	0.02000000021888524	0.2933585173831413	0.02000124851378459	0.9999865906725138	0.07285058697317053	0.5941625735067074	0.4955140810424051	0.9679087287126756	0.02000095574159497	0.02000174390955887	0.02000475780776501	0.02005045648801412	0.02000057027380515	0.02732172419674141	0.02005654104685439	0.4662678864739758	-4.840651198799986	4.633390573444284	-5.303002561571623	-0.6356288850105849	-1.925782289057561	6.932220508980331	3.482680557461472	-8.462080514666317	0.2453515171110658	-0.04877064756771013	-0.4033017578892374	-0.3378046394097071	-0.552530887767495	0.6483067284188536	0.361997924395611	0.6042402134120104	-0.4827957835885497	1.625523527243599	-0.04798644845692002	0.01002316542331636	0.04293380124483941	-0.1075767653650066	0.5646428523577149	1.070616275787177	0.008258366364369904	0.01348614329338898	0.02317467146786884	0.4156573897538832	0.04826739542800327	-1.101475687655965	-0.1905904105012183	-0.279101178210341	0.01411881380834367	0.02953111958039615	0.1700646215172754	-0.7884566780661821	0.5590201383412684	0.4216164839358313	0.1620304288266166	0.3682357254721899	-0.38767559123102	-0.008573980503757711	2.611663814266773	-0.5093644448188336	0.6563793569272991	0.6648600131403865	-0.3480935529811672	0.007555874244658148	-0.00534436295149758	-0.006761893245386574	0.00662511283040374	-0.01047731936771931	0.1308783831590939	0.03133804896422416
0.054	0.6296913065409968	0.5996588309414153	0.02000000536668181	0.04391824800122453	0.02000000077382271	0.1014058150486525	0.02000000317387799	0.1119659812260187	0.0215707590236371	0.04074349828005507	0.6051587839889934	0.6296921747318174	0.473395126332776	0.5057368432110404	0.0200006514000167	0.1033652474324119	0.02	0.02123230648438711	0.02	0.02639270378900644	0.02000001830586024	0.2737936617539386	0.02	0.02580597727361486	0.02000000932327006	1.530074370604345	0.02000003063270499	0.196878044584443	0.02000033130804168	0.4892142410779919	0.02	0.1629948739192575	0.02	0.1510357750111358	0.02000014275081871	0.07158821965517656	0.4544655150935926	0.4009062779154975	0.99999996764038	0.4907502280221054	0.9999999968004923	0.5548668376654846	0.0200000027889083	0.1628458982557012	0.02	0.1721180772059697	0.3147353165156225	0.2910363886829336	0.02000101394960144	0.03402310299579479	0.8010734941075944	0.7176022530783122	0.08896081221389063	0.09596777661390138	0.5144312434653332	0.1234537886405279	0.42478921455126	0.1093933881976412	0.8882662492798027	0.4567550063322528	0.02000086073507488	0.0287832755125672	0.02000157813678682	0.01683701889664017	0.02000355741769699	0.01421040642185373	0.02003046036097865	0.04125299696675083	0.02000046121327152	0.01346545701164795	0.02647868778052564	0.02511516965986089	0.02001609075448627	0.02720947921222969	0.002126837464119914	0.02897303048487632	0.03256355341196779	-0.2879878164814674	0	0	0.2226449754763403	0.01348321504246757	-0.0001971682248293135	-0.006037467270004506	0.0006800025845858659	-0.0002644915603244331	1.126600360434412	0.2405125702013174	-0.2308969960244997	0.03518599132475025	-0.1336055544283245	0.1963161924660923	-2.432339469222135	0.08143877518631309	-0.3000110915855012	0.1903876388400406	0.06738741566998355	-0.0828690285103004	2.903087556505462	-0.1054759730693866	0.04757014420757569	0.06274181089743328	0.1687556164882916	0.0451357595134497	-0.1234946166944475	0.1688068139236577	0	0	0	0	0.6997065831312067	0.02000000279394847	0.02	0.02	0.02000030307570581	0.6263197948959677	0.5201512681894008	0.02000040929572973	0.02	0.02	0.02000001053271193	0.02	0.02000000466481904	0.02000001934362653	0.02000024357741657	0.02	0.02	0.02000010075872954	0.4385357003131855	0.9999999755834679	0.9999999988889583	0.02	0.02	0.2910974207356894	0.02000059629559371	0.9999985467831893	0.07067192384773208	0.6036182238868969	0.5040752338965097	0.9888808275704081	0.02000045330816078	0.0200008300912321	0.02000232061787819	0.02002483927345755	0.02000027254310573	0.02694339043790835	0.0200457638945048	0.4777392093137163	-4.843951514124547	4.636292385004275	-5.30845584669755	-0.5735082597082541	-1.88134332580856	6.969764993907335	3.461959697780081	-8.456190052358139	0.2448116318224714	-0.05489807760900277	-0.4131224791707697	-0.3303202560089961	-0.5747344204218354	0.6613327047120902	0.3629427574379683	0.6110900926443151	-0.4797899973171827	1.848123409511074	-0.05016197090630797	0.01146234004076644	0.04712812764878902	-0.09040525732838429	0.6148936880212565	1.131058896511027	0.008507690179253586	0.01404038868391991	0.02438301511484575	0.4527747357850544	0.05124344150504042	-1.170554636700346	-0.2168064159651243	-0.3188962371663728	0.01132394618001393	0.02556191441876597	0.1830927178788859	-0.7520445367078987	0.6412956976744977	0.508232409646461	0.1764713693918809	0.3991099555700154	-0.441785722662544	-0.009470112127816774	2.946144366235181	-0.5536823683347065	0.6761890696134094	0.6793777780407118	-0.2877709115726754	0.008030832140403283	-0.005377236086713941	-0.00699258027988739	0.007033641749290745	-0.01084542867113981	0.1224602436891743	0.03261780234546941
0.05599999999999999	0.635295650937811	0.6034134905517257	0.02000000562260417	0.04381578053266909	0.02000000077659967	0.1014302567328978	0.02000000317190097	0.1120645430120589	0.02137123899241114	0.04057768569946968	0.6068029665857416	0.6309695475050935	0.4771921040702269	0.5080608741146945	0.02000063700487076	0.1033825119593093	0.02	0.02126095665855524	0.02	0.02644268374979717	0.02000001817379238	0.2747375654172957	0.02	0.02591143635029	0.02000000935749285	1.527667939858488	0.02000003040509953	0.1964179801229765	0.02000033087065308	0.4885361510493693	0.02	0.1630192416118767	0.02	0.1510930290481108	0.02000014204449405	0.07196760747922031	0.4532583938566592	0.3993868474297702	0.9999999674017661	0.4921128606486568	0.9999999966861016	0.5559655624355674	0.02000000273496043	0.163213646740895	0.02	0.1729481063542335	0.3126528855393072	0.2901022969397098	0.02000098357321845	0.03400329641897082	0.8151274039635298	0.7237649529696081	0.08681657642429175	0.09481881392233427	0.5214814508369338	0.1248242542777032	0.4313270138910681	0.1107651345285044	0.8958068695485755	0.4562385830927973	0.02000082601760987	0.02879983660442718	0.02000151383627636	0.01682625699171753	0.02000349189453454	0.01419622168981895	0.0200307972368204	0.04126746637764737	0.02000044817877244	0.0134434439871922	0.02653663037648671	0.02535198895888678	0.02003025625272729	0.02727659944417955	0.002183692042739235	0.02785845749709915	0.03197753680158859	-0.2980632006272027	0	0	0.2226723227494684	0.01387557055952497	-0.0002093417042818807	-0.006133993992082655	0.0006778059376155285	-0.001944278208569031	1.127099779925048	0.2590054916746033	-0.2308191131267811	0.04274582305430147	-0.1331962503954767	0.2130132324217751	-2.432180150578259	0.0778455313553833	-0.2996170931630718	0.2036028358808148	0.06721796276237152	-0.08658286703733223	2.90286630174546	-0.1158282445866594	0.0476973175413005	0.06440793697955294	0.1688496662248278	0.04894422516861188	-0.1231360031464937	0.1898982422198395	0	0	0	0	0.7170605126005583	0.0200000162141249	0.02000000619763192	0.02000000974148166	0.02000053695708673	0.6291519912355344	0.5260684456860278	0.02000080791161453	0.02	0.02	0.02000003085465214	0.02000000097145888	0.020000019405758	0.0200000481439097	0.02000049674012608	0.02000000428837513	0.02000000257776367	0.02000021059298198	0.4397732592597829	0.9999999414686461	0.9999999877714281	0.02000000852844651	0.02000000004957023	0.288980677251347	0.02000115854922384	0.9999983715594291	0.06880757559195623	0.6130651255389706	0.5124187520623052	0.9999525120862748	0.02000087913743655	0.02000159973095736	0.02000454591689117	0.02004980496711615	0.02000053994936489	0.027014846123129	0.02024070427022812	0.4894628031622085	-4.844343144894299	4.640874316401905	-5.302302719093451	-0.5095477585102905	-1.826769216237557	7.008197000044152	3.4391740418623	-8.44875037443385	0.242725656207145	-0.06180467279440914	-0.4220672968328408	-0.318519662578091	-0.5999785256148635	0.6739757091847453	0.3629330792043618	0.6180567818641781	-0.4774845047392089	1.873698782603539	-0.05229909850782404	0.01299491011375619	0.05145589925915112	-0.0758420380500416	0.6619459975688706	1.193266105124605	0.008756801262955092	0.01461281576616749	0.02559806305869853	0.4913762967231577	0.0542148646877109	-1.235124613838953	-0.2433051703157744	-0.35929429052302	0.01394668001665988	0.03371200521605907	0.1963299645497285	-0.7777366597535139	0.7208900632507113	0.5896211654520991	0.1913500769708744	0.431106194098999	-0.4915880538547168	-0.01033050888502133	3.203741646432225	-0.5947363295087809	0.6939321246144226	0.6920631547987875	-0.2288931394265964	0.008535153656270465	-0.005379580758731799	-0.007185928642995726	0.00743448884306045	-0.01115840734662291	0.1144224455602056	0.03462340437992601
0.058	0.6412378197686849	0.6073906587198464	0.02000000587325393	0.04370908712789012	0.02000000077985949	0.1014578534776614	0.02000000317102844	0.1121718787140835	0.02119695762577091	0.04043934339426181	0.6085373345058728	0.6323385453969121	0.4811800550067923	0.5105116954292126	0.02000062359393082	0.1034002753477928	0.02	0.02129077113660992	0.02	0.02649509735298044	0.02000001805010933	0.2757600776912569	0.02	0.026022824413588	0.02000000939057406	1.525134584228885	0.02000003018338723	0.1959047843962062	0.02000033047166663	0.4877775178213523	0.02	0.163044451968108	0.02	0.1511550639019314	0.02000014139239915	0.07237364503970832	0.4520806920216616	0.3978703962437851	0.9999999671876311	0.4936320945353757	0.9999999965797811	0.5572220761381761	0.02000000268447336	0.16361154468843	0.02	0.1738432039216752	0.3106292173438686	0.289075118849633	0.02000095544303554	0.0339818043812744	0.8281765926289606	0.7303758121974653	0.08474752961789581	0.09359394982629658	0.5286867550630507	0.1262280907654064	0.4379845652163769	0.1121602736545276	0.9031430145078081	0.4558324325502058	0.02000079433310315	0.02881742960811321	0.02000145511368243	0.01681552299616808	0.02000343070608342	0.01418169135352388	0.02003109250395691	0.04128273739924442	0.02000043622155273	0.01342086401202721	0.02659498426716773	0.02557401389178657	0.02004918140470069	0.02734695679697288	0.002238179079368647	0.02660559532444855	0.03137116594411823	-0.3083406082080361	0	0	0.2227005266065221	0.01434120520715437	-0.000221696222450214	-0.0062185589592708	0.000672177898791299	-0.003695410982095103	1.127636759275765	0.2780635936617807	-0.2307258250318275	0.0505871069041022	-0.1327534194056797	0.229833348495033	-2.432028206973333	0.07407264978425336	-0.2991967310739448	0.2167417345151399	0.06704109346500348	-0.09028280810688039	2.902624049848887	-0.12647099771616	0.04782767775914689	0.0659267915129334	0.1689515112881404	0.05292950633839673	-0.1227346717151198	0.2115175554542013	0	0	0	0	0.7201162408108899	0.0200000034400737	0.02	0.02	0.0200002312486867	0.6321019043582983	0.5329146894157109	0.02000038921874369	0.02	0.02	0.02000001033279512	0.02	0.02000000474062087	0.02000001879754927	0.02000024316007244	0.02	0.02	0.02000009991106964	0.4367970267962369	0.9999999759074962	0.9999999988885905	0.02	0.02	0.2883683594890391	0.02000055722721967	0.9999995043120812	0.06780774788399035	0.6223800838489453	0.5208251557957608	0.999993703404776	0.02000041988487564	0.02000076724635408	0.02000222459066909	0.02002480132205074	0.02000025864173047	0.02703423073015654	0.02036086883947701	0.5014978663205979	-4.842842503747745	4.646209998271209	-5.284646099596134	-0.4443051614862916	-1.761750799784126	7.046657720125689	3.414323326949071	-8.438744189183312	0.2385712780479997	-0.06970470727231975	-0.4309795090481155	-0.3055039379850863	-0.6275523583831508	0.6869183130182346	0.3614680066472265	0.6250756095251888	-0.4747480143222721	2.074609319957371	-0.0543853195990904	0.01461641382551704	0.0558980138164326	-0.06278370467093024	0.7066522280066231	1.258032077855433	0.009006195712621767	0.01520503903924921	0.02681585247384498	0.5313605709234249	0.05716912264211317	-1.297439948836649	-0.2698927867457996	-0.3993675961581583	0.01199815061243886	0.03028437856215566	0.2097336562474001	-0.7473663774463116	0.7979306579273645	0.6661196946360849	0.2066084029681959	0.4641629739271999	-0.5340193481043604	-0.01115312216063655	3.398350577801502	-0.6285843016215091	0.7095677424513525	0.702752329438978	-0.179018214676133	0.009060073323569649	-0.005348850522239752	-0.00733699612315861	0.007836608497123329	-0.01141057334510904	0.1079067992413451	0.03687762053656984
0.06	0.6474590039017581	0.6115964875693156	0.02000000618166993	0.04359827520096092	0.02000000078544328	0.1014887807049025	0.02000000317318583	0.1122882079115284	0.02104479717800254	0.04032541713073354	0.6103565269116678	0.6337945577521477	0.4853726043258091	0.5130949098999642	0.02000060940507101	0.1034185351761281	0.02	0.0213217903217152	0.02	0.02654994840908967	0.02000001791737166	0.2768639060757307	0.02	0.02614009653698575	0.0200000094292989	1.52248134433085	0.02000002991912074	0.1953384000548284	0.02000033007881471	0.48693856603008	0.02	0.1630701721119178	0.02	0.15122201268219	0.02000014072108077	0.07280664634544637	0.4509132334465036	0.3963627745151255	0.9999999670126092	0.495302930618203	0.999999996481149	0.5586269498440299	0.02000000263030094	0.1640403224823841	0.02	0.1748054446522804	0.3087223502803635	0.2879725022997632	0.02000092657790112	0.03395871755693131	0.840295418884453	0.73732328726632	0.08279245565493071	0.09231065057547777	0.5360299278881063	0.1276611787649592	0.4447459243664947	0.1135748492791183	0.9099640020362855	0.4555154669880479	0.02000076296688633	0.02883608579089673	0.02000139689359447	0.01680488384670244	0.0200033661656938	0.01416690335144198	0.020031368849906	0.04129881311460838	0.02000042416236782	0.0133978456717048	0.02666758945803284	0.0257848334034592	0.02018198163718552	0.02742868461481847	0.002290022977522036	0.02521559542676446	0.03074404523963466	-0.3188117356060485	0	0	0.2227297421130123	0.01488866033136822	-0.0002342082327492494	-0.006291568757235908	0.0006629787450970486	-0.005514852749063087	1.12821237452735	0.2976319057491789	-0.2306165943304646	0.0586838463834972	-0.1322768747244236	0.2467168237181248	-2.431883942397672	0.07017631545917317	-0.298750215823327	0.2297461930200016	0.06685685124582479	-0.0939531729198089	2.902360232877886	-0.137391030371516	0.04796091914653249	0.06728733046632582	0.1690614954948963	0.05708161946403554	-0.1222896108192338	0.2336198955188966	0	0	0	0	0.7368940526158325	0.02000001762028892	0.02000000624055468	0.02000000978719801	0.02000042169961262	0.6349740240312409	0.5396077608831958	0.02000076890421481	0.02	0.02	0.02000003046545224	0.02000000076948795	0.02000001956032351	0.02000004703390595	0.0200004960382462	0.0200000042197394	0.02000000253688121	0.0200002089876709	0.4377003699401689	0.999999942146212	0.9999999877761573	0.02000000836974435	0.02	0.2877778633903449	0.02000109077640964	0.9999992788423899	0.06683573585402901	0.6316889876962024	0.5290119025043588	0.9999927511576643	0.02000082075419132	0.02000149015714245	0.02000437103460271	0.02005009909471137	0.02000051443771828	0.02735822891878434	0.02206282652588672	0.5139573127805807	-4.838066636305516	4.652440980822388	-5.255684587802925	-0.3783656980074285	-1.686019124885316	7.086559989875169	3.387275322330908	-8.426789835611904	0.2340079521299093	-0.07836606896956433	-0.4401313397005197	-0.291120607038181	-0.6568121371252393	0.7003099851042982	0.3587225425098984	0.6321673787779654	-0.4718580719970294	2.102359463951846	-0.05641762065805873	0.01632539259121031	0.06044939467941826	-0.0514259963704574	0.7489604609858868	1.325659261358313	0.009253241114828295	0.01581752281677334	0.02803551598466855	0.5726924072356793	0.06009892478745386	-1.355008882270751	-0.2964937849232774	-0.4396128537783411	0.01445646759513891	0.03862593165413458	0.2232937097997579	-0.7689072024281469	0.8724922593591369	0.7379811686973597	0.2222299233899189	0.4982493572624094	-0.5670265136477207	-0.0119252955316887	3.540357487429648	-0.6531714842899043	0.7231836364641455	0.711499653366197	-0.1397081589930092	0.009598332753769794	-0.005284734674929593	-0.007443594429818635	0.00823918260996072	-0.01159677250404303	0.103217024333044	0.04599386943218287
0.06200000000000001	0.6539934563207866	0.6160080935748766	0.02000000648288495	0.04348346239678393	0.02000000079127454	0.1015232082472143	0.02000000317613506	0.1124137314205928	0.02091191355634439	0.04023283762264959	0.6122537159109757	0.6353323793257389	0.4897835367734365	0.5158164411535576	0.02000059622525223	0.1034372873760788	0.02	0.02135405630703964	0.02	0.02660723738303393	0.02000001779357894	0.2780516495244751	0.02	0.02626319439699378	0.02000000946635367	1.519715878351773	0.0200000296647244	0.1947189633689483	0.0200003297231393	0.4860197229937254	0.02	0.1630972918167855	0.02	0.151294446249144	0.02000014010325223	0.07326689028002135	0.4497685158836289	0.3948574582862312	0.9999999668582789	0.4971204404995472	0.9999999963896196	0.5601710538885377	0.02000000257974137	0.1645006534584414	0.02	0.1758368334070997	0.3069739413606474	0.2868141651381571	0.02000090020420344	0.03393414436265943	0.8515538013984901	0.7445082024005829	0.08098286888706548	0.09098848591471324	0.5434872386384672	0.1291192523362323	0.4515907374616334	0.1150048039459313	0.9163052179352975	0.4552676527914992	0.02000073453873985	0.02885582739618597	0.02000134413540661	0.01679440790516668	0.02000330660008167	0.0141519500491998	0.02003163052634903	0.04131568974898906	0.020000413155933	0.01337452345985791	0.02676328391382399	0.02598815419440557	0.0205176892659724	0.0275393657147954	0.002338951457441744	0.02369062288549472	0.03009579482682786	-0.329469156529706	0	0	0.2227601416169921	0.01552667489089267	-0.0002468551804914466	-0.006353609122656691	0.0006500752383377554	-0.007399154563599793	1.128827587882296	0.3176515654636715	-0.2304909386100702	0.06700704224673179	-0.1317665508051473	0.2636022084975007	-2.431747543081087	0.06621810400313792	-0.2982778755530472	0.2425567402312807	0.06666531096162492	-0.09757825495716994	2.902074310357206	-0.1485740838787279	0.04809671468260389	0.06847930116163246	0.1691799416692102	0.06138955147811253	-0.1217999026145757	0.2561563807401258	0	0	0	0	0.7411531258104682	0.02000000419837546	0.02	0.02	0.02000018449282746	0.6379178129968133	0.5472474355745255	0.0200003703087927	0.02	0.02	0.02000001014455698	0.02	0.02000000481785689	0.02000001823601646	0.0200002428548496	0.02	0.02	0.02000009915385036	0.4349807495889781	0.9999999762612489	0.9999999988943313	0.02	0.02	0.2883412392712503	0.02000052869698703	0.9999997392829968	0.06660935264413066	0.640669421477628	0.537124184466645	0.9999975976652505	0.0200003945394723	0.02000072029059261	0.02000214717149027	0.02002526344233599	0.02000024713187862	0.02754883493149272	0.02359657265297482	0.5269610179286067	-4.828790516926979	4.659909552610907	-5.215664976698857	-0.3123245150418101	-1.599325297209788	7.129434132135041	3.358361029308528	-8.41333775591446	0.2306252307301027	-0.0873821876992576	-0.4495675642566979	-0.2750418475542502	-0.687179741063509	0.7141013552475506	0.3553235597801592	0.6393898618269405	-0.4693213892195889	2.28340336884516	-0.05838364672918543	0.01811534744871484	0.06508765866364713	-0.04135936035830358	0.788489657412994	1.396396664471672	0.009498173380256927	0.0164522222753649	0.02925292670591332	0.6152482035444941	0.06299150313192847	-1.409635718501902	-0.3228964600865418	-0.4791868305629371	0.01326164112316777	0.03571191165777102	0.2369675477819106	-0.7436081192230765	0.9446099702121017	0.8054077538819565	0.2381473180063568	0.5332929409449451	-0.5894678639192937	-0.01263654907126621	3.638337315674164	-0.6669522629258944	0.7345173675886023	0.718106278272557	-0.1093930030953714	0.01014349244274268	-0.005185279296587313	-0.007501166669696837	0.00863831980658133	-0.01171286807819945	0.1004423204491393	0.06568614923479814
0.064	0.6607824513012879	0.6206267283536403	0.02000000685064613	0.04336478676120315	0.02000000079946368	0.10156129488561	0.0200000031823026	0.1125486127232978	0.02079591943122279	0.04015915629472108	0.614224795255899	0.6369470305610306	0.4944247205944395	0.5186825952467975	0.02000058238372581	0.1034565247278268	0.02	0.02138761424988747	0.02	0.02666695799089859	0.02000001766242766	0.2793256875380516	0.02	0.02639203282115885	0.02000000950857969	1.516846086970061	0.0200000293702739	0.1940469999779633	0.02000032938011286	0.4850219921158814	0.02	0.1631256122918126	0.02	0.1513724774342529	0.02000013947389851	0.07375458582860075	0.448630137215071	0.3933595456672055	0.9999999667410632	0.4990797398919598	0.9999999963052498	0.561845720371844	0.02000000252597917	0.1649930968157652	0.02	0.1769392305896124	0.3054158983709462	0.2856220019802426	0.02000087418758966	0.03390821675932198	0.8620139663790345	0.7518517552043803	0.07935440483154069	0.08965100517796912	0.5510384420485295	0.1305977579664324	0.4585009845673131	0.1164458794515113	0.9222003288621539	0.4550727471135077	0.02000070695734764	0.0288766606402968	0.0200012930305155	0.01678416643977308	0.0200032460075984	0.01413693284933386	0.02003195772215347	0.04133336986597811	0.02000040223915418	0.0133510444844506	0.02689205036010262	0.02618795690059902	0.02103008126630363	0.02769542488651789	0.00238469758003557	0.02203384907069715	0.02942604875198598	-0.3403064047004154	0	0	0.2227919151247469	0.01626416255495842	-0.0002596158647138091	-0.006405448820072643	0.0006333414597361031	-0.00934444269047472	1.12948323996648	0.33805986784715	-0.2303484364503536	0.07552470911434983	-0.1312225065666628	0.28042654017622	-2.431619066714545	0.06226496910318366	-0.2977801584915261	0.2551128202621765	0.06646657888390846	-0.101142351137408	2.901765771371524	-0.1600048606467906	0.04823471770584118	0.06949333661154655	0.169307149547576	0.06584121658754963	-0.1212647310630106	0.2790740860392527	0	0	0	0	0.757281732469126	0.02000001926511441	0.02000000628915167	0.02000000984350891	0.02000034402700631	0.6408267080756432	0.5547244401190028	0.02000073217943318	0.02	0.02	0.02000003010260068	0.02000000056872764	0.02000001971543669	0.02000004589769517	0.02000049552503201	0.02000000414940853	0.02000000249583628	0.02000020757148055	0.435591256059286	0.9999999428868818	0.9999999877955197	0.0200000082184585	0.02	0.2888319198789269	0.02000104362246416	0.999999580191544	0.06652596841807376	0.6496608860183091	0.5450135435548399	0.999996397924944	0.02000077716165774	0.0200014105383924	0.02000423581833087	0.0200516488237738	0.02000049382924185	0.02807589193214787	0.0255106638815015	0.5405977343140463	-4.816805273116394	4.668649929098923	-5.164926867800859	-0.2467947125169998	-1.501465073812339	7.17359838003723	3.327656059974312	-8.39843396579683	0.2270453504582071	-0.09657447500928813	-0.4591968438075356	-0.2595109375522063	-0.7181437273754598	0.7280251776763449	0.3530965202078441	0.64672630330627	-0.467147322299296	2.309388237154471	-0.06028045206185702	0.01998448867513235	0.06980718832011565	-0.03252781621500521	0.8257901226865955	1.470282101004865	0.009738392912235641	0.01710948034016521	0.03046714990505958	0.6589869720677114	0.06583948894448115	-1.459334284906066	-0.3490204900281546	-0.5185006952678548	0.01565723775440213	0.04422354980920485	0.2507453238041755	-0.761503592559569	1.014281770427659	0.868543607495959	0.2543423046562568	0.5692577849558973	-0.600852509956043	-0.0132797045972527	3.698995156964151	-0.6684875602695024	0.7436156953913119	0.7226204921331129	-0.08679964043575517	0.01068997157536689	-0.00505025853276379	-0.007507492053577444	0.009042665218323668	-0.01175353606446576	0.09969893958012234	0.09137194117775015
0.066	0.6678521064514824	0.6254286251253478	0.02000000720904387	0.04324239628278615	0.0200000008076782	0.1016031921755408	0.02000000318897108	0.1126929941164291	0.02069463715690734	0.04010205932736436	0.6162620551442612	0.6386333441773882	0.4993107646295273	0.5216998379774239	0.02000056955313228	0.1034762381492565	0.02	0.02142251092270048	0.02	0.02672910036667599	0.02000001754062176	0.2806882702849577	0.02	0.02652651304288533	0.02000000954866519	1.513880338801155	0.02000002908901304	0.1933232394033723	0.02000032907123899	0.4839466157207795	0.02	0.1631559190830393	0.02	0.151456638462051	0.02000013889677022	0.07426990637036894	0.4475078639384852	0.3918635337253429	0.9999999666412308	0.5011759183920194	0.9999999962271752	0.563642445420665	0.02000000247595116	0.1655181470292205	0.02	0.1781144141906428	0.304043510602954	0.284417246727094	0.02000085063128751	0.03388107860153044	0.8717347129278522	0.7592833280302288	0.07794873159349884	0.08832379097591107	0.5586588146115254	0.1320920579609579	0.4654535929646086	0.1178937006977269	0.9276810396636536	0.4549160653659539	0.02000068210726607	0.02889858461159884	0.02000124704616315	0.01677423169715624	0.02000319066059061	0.01412195727076702	0.02003229509260764	0.04135184625231336	0.02000039232245979	0.01332756323917864	0.02707723458920616	0.02638876361127211	0.02170171799467927	0.02790668634231081	0.002427001736334652	0.02024943103559862	0.0287344529716004	-0.3513180455540448	0	0	0.2228252706222416	0.01711018679849314	-0.0002724708076130957	-0.006448042503623693	0.0006126596740501884	-0.01134640643387198	1.130180042205214	0.3587903270530054	-0.230188733346313	0.08420192250164071	-0.1306449281430944	0.297125593369475	-2.43149843174832	0.05838919405491053	-0.2972576348156472	0.2673530704034014	0.06626079266607693	-0.1046297859535288	2.901434136620403	-0.171667046723354	0.04837456378866142	0.07032104739743163	0.1694433935803822	0.07042341049567613	-0.1206833900000593	0.302316067848287	0	0	0	0	0.7625116302993353	0.02000000508551465	0.02	0.02	0.02000015199316042	0.6437182020977877	0.5632343278524585	0.02000035252498712	0.02	0.02	0.0200000099700228	0.02	0.02000000489436085	0.02000001766134298	0.02000024262388913	0.02	0.02	0.02000009849062596	0.4330652694610072	0.9999999766478352	0.9999999989085168	0.02	0.02	0.2896364528497216	0.02000050814698123	0.9999998373892839	0.06736556692145888	0.6581740849305778	0.5526643455056712	0.9999986021127651	0.02000037581757988	0.02000068692778661	0.02000208809802726	0.02002645293391077	0.02000023783571044	0.02870721268875021	0.02711369944359275	0.5549379006408472	-4.803957513764112	4.678467549061334	-5.103859470716732	-0.1823956875508282	-1.392261059554232	7.217504252856737	3.295458939791854	-8.381632633948577	0.2219661271650755	-0.1058255842118953	-0.469108683884586	-0.2468530829621991	-0.7477867177923968	0.7418125651834487	0.3537001121317961	0.6541134919452792	-0.4650181557760454	2.469774302125362	-0.06209602461050232	0.02192422252695824	0.0745824902739297	-0.02472495679293787	0.8601035110136058	1.547505840777553	0.009973791845803251	0.01779134826765518	0.03167380678811537	0.7037603261119275	0.06862991091823123	-1.50557407232683	-0.3746426877670819	-0.556760287846446	0.01513785981216898	0.04178551373109462	0.2645836229364913	-0.740457216933987	1.081473407329709	0.9274952748345769	0.2707380138316333	0.6060580573946843	-0.6025210992939007	-0.01384379353130105	3.728092906650484	-0.6563013126714488	0.7502834909729005	0.7248067139663495	-0.07083682439368585	0.011232576494325	-0.00487832089038022	-0.007458514069900274	0.009435299802050595	-0.01171358598094236	0.1016511858311577	0.1199424028307932
0.068	0.6751484200527388	0.6304148886324304	0.02000000764489807	0.0431164586697397	0.02000000081815814	0.1016490374608028	0.02000000319890027	0.1128469758262447	0.02060624113650965	0.04005963324494445	0.6183606362525128	0.6403857646744563	0.5044534306646703	0.5248747994545316	0.02000055616762638	0.1034964149485236	0.02	0.0214587962661373	0.02	0.02679364754171416	0.02000001741288541	0.2821413870475932	0.02	0.02666650917737667	0.02000000959325433	1.510827149927446	0.02000002876923474	0.1925488188140781	0.02000032877444228	0.4827954126124459	0.02	0.1631881169564207	0.02	0.1515470116321463	0.02000013831418586	0.07481295394023661	0.4463877264880092	0.3903739213289458	0.99999996657705	0.5034039402320702	0.9999999961559815	0.5655529568052206	0.02000000242309197	0.166076169291222	0.02	0.179363991784472	0.3028486434996368	0.2832174441586618	0.0200008277893431	0.03385290022384868	0.8807687016972744	0.7667461877820472	0.07680683472566165	0.0870355012437517	0.5663260541197072	0.133597288697679	0.4724263366201604	0.1193435301469121	0.9327761969240056	0.4547855809468308	0.02000065841266581	0.02892158525334473	0.02000120345095347	0.01676467780898636	0.02000313589067208	0.01410713708282769	0.02003279223476812	0.04137111737992683	0.02000038260972149	0.01330424663343302	0.02734366521961083	0.0265967353028764	0.02250504712660641	0.02817540605070355	0.002465613597576093	0.01834248440267202	0.02802066322275222	-0.3624997501692753	0	0	0.2228604343523028	0.01807393465916036	-0.0002854026283411625	-0.006482532856717477	0.0005879212125163035	-0.01340028782566459	1.130918569332521	0.3797727601781224	-0.2300115475321906	0.09300088717177811	-0.1300341311738815	0.313634157381798	-2.431385406782555	0.05466832710541066	-0.2967109980048662	0.2792156268114465	0.06604812126663656	-0.1080249349897279	2.901078960425449	-0.1835433420596944	0.04851587277283047	0.07095511382092826	0.1695889206563548	0.0751217654021905	-0.1200552911248629	0.3258214265568072	0	0	0	0	0.7780039456516874	0.02000002119520692	0.02000000634106667	0.02000000990792253	0.02000028865213339	0.6466186369592236	0.5715548776152121	0.02000069782596811	0.02	0.02	0.02000002976609288	0.02000000036944281	0.02000001986615395	0.02000004473182696	0.02000049509646383	0.02000000407659173	0.02000000245386441	0.02000020633175863	0.4334176052222095	0.9999999436951836	0.9999999878339098	0.02000000807405415	0.02	0.2903008781303429	0.02000100769973146	0.9999997215801147	0.06842072009698706	0.6666924513524223	0.5600542942694239	0.9999977030077575	0.0200007455612283	0.020001355993777	0.02000413416404202	0.02005482644205439	0.02000047719067031	0.02974059739005518	0.02894226800044306	0.5699778107003447	-4.789375329741224	4.688541974570139	-5.032950675543675	-0.1197594649431838	-1.271604905578766	7.262045022740739	3.261261190185047	-8.362583940459706	0.2167662734744731	-0.1151548794295568	-0.4804341088872318	-0.2360627791788428	-0.7785525268779508	0.7570092346575963	0.3568588286633378	0.6614359438393751	-0.4617856787721183	2.493754972529401	-0.06382758669131264	0.0239324840063675	0.07940750500444842	-0.01785693127819282	0.8918970033974648	1.628000847486142	0.01020177074969366	0.01849815096396172	0.03287194916582797	0.7495209877970394	0.07135540170932651	-1.546774989708366	-0.3996805047313072	-0.5943274084996055	0.01754831990906933	0.05043569210652091	0.2784723519036466	-0.7551040470939964	1.1461251104191	0.9823299432305562	0.2873143532024212	0.6436517777547679	-0.5958998252394575	-0.01431992448748143	3.730282082934097	-0.6295630903708151	0.7545464375868628	0.7246286951027008	-0.06060231200484732	0.01176664201923189	-0.004669404085800632	-0.007352101426073996	0.009837406496547844	-0.01158889653812103	0.1068639205113133	0.1488301937775714
0.06999999999999999	0.6826931698693117	0.6355644108556113	0.02000000806905784	0.04298715094253783	0.0200000008283469	0.1016989593146429	0.02000000320890597	0.1130106347575785	0.02052906639812043	0.04003010267739061	0.6205095399244795	0.6421978945703617	0.5098623679788733	0.5282138846709196	0.02000054381463877	0.1035170402745007	0.02	0.02149652188927209	0.02	0.02686057887763817	0.02000001729451883	0.28368687452583	0.02	0.02681188176756909	0.02000000963517977	1.507695350568141	0.02000002846512183	0.1917250826091008	0.02000032850512432	0.4815704577569272	0.02	0.1632229016805958	0.02	0.1516440804000455	0.02000013778083425	0.07538379295636402	0.4452772551831875	0.388886181601366	0.9999999665273072	0.5057586708668337	0.9999999960903985	0.5675690513211107	0.02000000237394814	0.166667456249294	0.02	0.1806894732083474	0.3018256073470115	0.2820383005763088	0.02000080718881346	0.03382386265628112	0.8891658329565538	0.7741893785083851	0.07594021962371285	0.08581454885346311	0.5740128558547911	0.1351084404248638	0.479393706627416	0.1207904685739264	0.9375131968392276	0.454670388494434	0.02000063716135581	0.02894564239085463	0.02000116447760656	0.01675557937638171	0.02000308613018779	0.01409258974842247	0.02003329578557113	0.04139116811050379	0.02000037380960963	0.01328126746188339	0.02769730740938141	0.02681826018888372	0.02343131530751122	0.02850171510086303	0.002500293997436735	0.01631905243233385	0.02728434271238377	-0.3738483856968388	0	0	0.2228976510303635	0.01916468903345607	-0.000298396420609612	-0.006510251860791557	0.0005590273752711762	-0.01550087533419073	1.131699252136683	0.4009334165596397	-0.2298166756197557	0.1018810307032916	-0.129390562418412	0.3298863529288547	-2.4312796001205	0.05118511049083455	-0.2961410654557243	0.2906384689549332	0.0658287648153342	-0.1113122536394495	2.90069983265394	-0.1956155059642798	0.04865825101669122	0.07138938109141751	0.1697439477292085	0.07992070941318458	-0.1193799717885863	0.349525421946738	0	0	0	0	0.7840407248547167	0.02000000612138452	0.02	0.02	0.02000012832199772	0.6493449058619665	0.5808668074004678	0.02000033656022309	0.02	0.02	0.0200000098068929	0.02	0.02000000496560576	0.02000001707003039	0.02000024237953353	0.02	0.02	0.0200000979001953	0.4310322427025067	0.9999999770683293	0.9999999989330968	0.02	0.02	0.2913373383886566	0.02000049234092719	0.9999998885916592	0.06988236122532275	0.6745651746801635	0.5670825340759469	0.9999990459769051	0.02000036201257045	0.02000066446211765	0.02000204099830366	0.02002805070271936	0.02000023010175786	0.03059674113309663	0.03064594817786194	0.5857428296011513	-4.771895181223028	4.698686617527492	-4.952741440067213	-0.05952240893970864	-1.139429384427092	7.308668828392406	3.225086100023201	-8.341299948046673	0.213090456639038	-0.1243766257964626	-0.4937199303330728	-0.2261442980484518	-0.8086567581354247	0.7739110416801338	0.3610776103668674	0.6686873992815198	-0.4569656919614624	2.635386380115677	-0.06546384211827952	0.02599863779869972	0.08425393063683015	-0.0117936308206206	0.9196400325321002	1.711539132525784	0.01042179676237879	0.01923205723355657	0.0340570757046314	0.7960926761792864	0.07400301293868011	-1.584180373786787	-0.4239067973409495	-0.6304408312275053	0.01763539166978372	0.04842581341414315	0.2923655787413997	-0.7375152772883284	1.208150776988308	1.033087476614644	0.3039846263790659	0.6819366489843475	-0.5821663524667391	-0.01469991648498205	3.709674700451226	-0.5898724348204188	0.7561797739908277	0.7219080276673958	-0.05529986194941753	0.01228761725651143	-0.004422774342349314	-0.007184768410287825	0.01021231322433425	-0.01137475365617659	0.1149606068991569	0.1771500384011369
0.07199999999999999	0.6904323943443488	0.6408749106707502	0.02000000858186492	0.04285466849483566	0.02000000084023454	0.1017530690838576	0.02000000322164669	0.1131840015660219	0.0204617183493854	0.04001197874348205	0.6227016757142185	0.6440619533646816	0.5155454556603475	0.5317227750391307	0.02000053115346442	0.103538095101713	0.02	0.02153574283532244	0.02	0.02692986660031849	0.02000001717112959	0.2853262624952687	0.02	0.02696246452695375	0.0200000096802535	1.504493804415542	0.02000002812330711	0.1908537872363344	0.02000032823439072	0.4802743957507024	0.02	0.1632602544727146	0.02	0.1517478858362889	0.02000013724422888	0.07598241191327271	0.4441646133287852	0.3874043418325825	0.9999999665120476	0.5082347243505992	0.9999999960316009	0.5696825983274992	0.0200000023221246	0.1672921558827759	0.02	0.1820921663918644	0.3009774417794595	0.2808930883673824	0.02000078750235415	0.03379417146428914	0.8969709991246823	0.7815719508120416	0.07532329028253791	0.08468207896485952	0.5816958939651355	0.1366203057312138	0.4863341920493884	0.122229555440605	0.9419169218380061	0.4545615426128035	0.0200006170835894	0.02897072420943418	0.02000112817279519	0.01674701172832295	0.0200030370671155	0.01407843986746199	0.02003392681228386	0.04141196258939986	0.02000036521015607	0.01325880970422968	0.02812552286585865	0.02705777629608559	0.0244527154305035	0.02888269093238504	0.002530816756139951	0.01418607069813099	0.02652515964891382	-0.3853621108610347	0	0	0.2229371840122419	0.02039180065584092	-0.0003114401319940574	-0.006532721459468691	0.0005258903427980883	-0.01764250005828884	1.132522370444097	0.4221951297426219	-0.2296039980606713	0.1107991140247983	-0.1287148008164019	0.3458159629687986	-2.431180449442699	0.04802740956606303	-0.2955487784945015	0.3015597776703735	0.0656029544315123	-0.114476305672476	2.90029638055474	-0.2078644133749567	0.04880129380489637	0.07161895340885958	0.1699086593717695	0.08480342543872091	-0.1186571025564525	0.3733596224105207	0	0	0	0	0.7988077495372772	0.02000002343211948	0.0200000063880559	0.02000000997077601	0.02000024767937906	0.6521394452056938	0.5899732649610848	0.02000066829248348	0.02	0.02	0.02000002945068359	0.02000000017240547	0.02000001999932047	0.02000004353303057	0.02000049453565298	0.02000000399718133	0.02000000240701659	0.02000020521408778	0.4311559819009163	0.9999999445706358	0.9999999878945859	0.02000000793379087	0.02	0.2923809482455277	0.020000980816889	0.9999998003609032	0.07109196326664734	0.6824649053450498	0.5738703968264743	0.9999983541905229	0.0200007214412746	0.02000131984765019	0.02000404556755449	0.02005783053431601	0.02000046273360667	0.03164092691678284	0.03232770716058759	0.6025360537845063	-4.751903041541072	4.711976588294439	-4.863877012706947	-0.002330303786840889	-0.9957703569267606	7.357534298442905	3.188290898007125	-8.320706442061441	0.2105438426750436	-0.1326508031674927	-0.5061483630983042	-0.2169864695608055	-0.8378067376473034	0.7895551335066322	0.3618983259586217	0.676421395604774	-0.453652713227803	2.654732564487474	-0.06700230719162012	0.02812039938092967	0.08911538211405846	-0.00645029763291877	0.9438259018121062	1.797805999309375	0.01063127198488377	0.0199934738795242	0.03522833592214673	0.8434214789990387	0.07656557090157949	-1.61652178300079	-0.4472396725204651	-0.6654345592056763	0.02011638785273281	0.05717236045079863	0.306252292684906	-0.7492040882976527	1.26744795942121	1.079782433728907	0.3207270286121761	0.7208635373963618	-0.5619684518128378	-0.01497354891190254	3.669663660252653	-0.5410805886858099	0.7552600167520241	0.7167771347670366	-0.05425574123845493	0.01279132308889138	-0.004138619539908192	-0.006954647981331775	0.01058115481565745	-0.01106748264218775	0.1248551417058522	0.2034969751401095
0.074	0.6983768975418919	0.6463215044558434	0.02000000908032333	0.04271921501756542	0.02000000085159121	0.1018114679539721	0.02000000323413669	0.1133670818047921	0.02040292535076562	0.04000388634429312	0.6249310841982305	0.6459712289750095	0.521506687283618	0.5354065348911328	0.02000051950197422	0.1035595577694916	0.02	0.02157651611031323	0.02	0.02700147949269815	0.02000001705714071	0.2870609023112273	0.02	0.02711807800693917	0.02000000972223838	1.501231533174696	0.0200000277994659	0.1899368924267981	0.02000032798517227	0.4789101284375732	0.02	0.1633007905696241	0.02	0.1518588521784391	0.02000013675406552	0.07660875736124671	0.4430551807703743	0.3859245389778232	0.9999999665085312	0.5108265627396678	0.9999999959778134	0.5718854721863588	0.02000000227403113	0.1679503357339544	0.02	0.1835732630125206	0.3003005533134377	0.2797941219211222	0.02000076984782329	0.03376405267523812	0.9042268204664561	0.7888572206555289	0.07488000840306754	0.08365146889461891	0.5893504698350007	0.1381277386164628	0.4932254997623631	0.1236559919586717	0.9460110374399936	0.4544509458840412	0.02000059908906574	0.0289967933084292	0.02000109584731212	0.01673905010741226	0.02000299223826998	0.01406481882223323	0.02003450467560609	0.04143345693288937	0.02000035739835703	0.01323706198880795	0.02859254162532761	0.02731745936715322	0.02556093976220125	0.0293143347509004	0.002556970419942013	0.01195132371658844	0.02574278454485573	-0.3970404669642642	0	0	0.2229793153981601	0.02176466074878215	-0.0003245249438931467	-0.006551653512644392	0.000488434091674849	-0.01981903426760536	1.133388046486544	0.4434774815557289	-0.229373484335095	0.119709361133765	-0.1280075577787282	0.3613567599164019	-2.431087211633516	0.04528814786903915	-0.2949352015600589	0.3119182889167859	0.06537095197579833	-0.1175017855891882	2.899868270448531	-0.2202701239053931	0.04894458797033445	0.07164028175305105	0.1700832052370561	0.08975180389786078	-0.1178864943812383	0.3972520889200705	0	0	0	0	0.8053203017517709	0.02000000733051623	0.02	0.02000000000214046	0.0200001105257962	0.654786514028761	0.5999841277451626	0.02000032218819056	0.02	0.02	0.02000000965741972	0.02	0.02000000502880605	0.02000001646633965	0.02000024207468405	0.02	0.02	0.02000009738233595	0.4288586401295656	0.9999999775212479	0.9999999989693578	0.02	0.02	0.2936602735685995	0.02000048092265747	0.9999999189484673	0.07176426815003388	0.689650119758806	0.5802442895398893	0.9999992898769126	0.02000035079887133	0.02000064907961214	0.02000199376803055	0.02002874970503504	0.02000022284671467	0.03210318886452077	0.03410523022319114	0.620624287386026	-4.730220255422787	4.73084539194871	-4.767049828346429	0.05116975619715744	-0.8407102953342053	7.408482636749729	3.152283244750589	-8.302840183979869	0.2084999702711918	-0.1393340403902138	-0.5154071498307486	-0.209041387982982	-0.8657029970410177	0.8015279563942077	0.3565679077427683	0.6850685069423226	-0.4543390376450235	2.77402296267252	-0.0684327967782131	0.03028524425919776	0.09396113398808499	-0.001735517325575468	0.9649220660060737	1.886244864642755	0.01082900487218774	0.02078488081438337	0.0363813971126102	0.8912997327708855	0.07903047926927012	-1.644917389169067	-0.4694559617577963	-0.6985771225990057	0.02074595809345621	0.0555323061778374	0.3200813825754698	-0.7345687156215567	1.323892836098933	1.122410290288226	0.3374447901668514	0.7603100547518591	-0.5362456564214773	-0.01512543633648535	3.613309255678722	-0.489627259384544	0.7517621627901327	0.7092874102648516	-0.05686206889203648	0.01327354025641425	-0.003816805655474111	-0.006655873372201065	0.01090605938148699	-0.01066286033478943	0.134661758663274	0.2278311247855944
0.076	0.7064744463560898	0.6518996494897078	0.02000000968417131	0.04258101080092447	0.02000000086457463	0.1018742371549966	0.02000000324946369	0.113559831211302	0.02035162289388135	0.04000466301110148	0.6271909745337506	0.6479195310586673	0.5277505358377204	0.5392689185455023	0.02000050752362904	0.1035814015575155	0.02	0.02161890267739244	0.02	0.02707537955138931	0.02000001693972841	0.2888917870095976	0.02	0.02727851672477256	0.02000000976659225	1.497917463133569	0.02000002743929017	0.1889767600903352	0.02000032772562668	0.4774811097856042	0.02	0.1633445433012355	0.02	0.1519769683589141	0.02000013626613672	0.07726269035272006	0.4419387672357976	0.3844501871734569	0.9999999665384365	0.5135283053208017	0.9999999959308413	0.5741695149492825	0.02000000222372284	0.1686419029138452	0.02	0.18513371449684	0.2997868579803771	0.2787511150937998	0.02000075322966632	0.03373374893415372	0.9109717597653888	0.7960160001245328	0.07456347480533047	0.08272317881600233	0.5969549296565481	0.1396257115595466	0.50004730664875	0.1250652171895253	0.9498170336839078	0.4543320100117628	0.02000058207411432	0.02902380142786097	0.02000106602640697	0.01673176928856229	0.0200029467627512	0.01405185846947409	0.02003499588706963	0.04145555830975633	0.02000034965509623	0.01321622775266952	0.02907588798476003	0.02759575864794468	0.0267504360582548	0.02979275255716879	0.002578559912173606	0.009623389626560879	0.024936887394059	-0.408884443995719	0	0	0.223024346091428	0.02329267538974528	-0.0003376456510188291	-0.006568949271415891	0.0004465953142346109	-0.02202388959245544	1.134296238518701	0.4646969445627736	-0.2291251979046092	0.1285636020088617	-0.1272696769509506	0.3764428024160283	-2.43099895272216	0.04306524266947202	-0.2943015208125954	0.3216536174017944	0.0651330497821371	-0.1203735252630327	2.899415209296086	-0.2328119561872631	0.0490877146542061	0.0714512396035572	0.1702676974216117	0.09474638212269201	-0.1170681054520735	0.4211275729648943	0	0	0	0	0.8192690095698316	0.0200000260798842	0.02000000643625126	0.02000001004019551	0.02000021642877408	0.657472272354906	0.6098061613443524	0.02000063986956965	0.02	0.02	0.02000002916908055	0.02	0.02000002012039845	0.0200000423161952	0.02000049387544927	0.02000000391496785	0.02000000235847625	0.02000020426876373	0.4287723686930172	0.9999999455085268	0.9999999879796966	0.02000000780291026	0.02	0.2948617976691892	0.02000096174183626	0.9999998490528113	0.07243109970006796	0.6968721623989753	0.5863667292776682	0.9999987357243775	0.02000070079648101	0.02000129442898287	0.02000394578028932	0.02005762890540523	0.0200004481836082	0.03284347328344583	0.03587708133073986	0.6397017601389052	-4.707500727397449	4.751730380372702	-4.663025805701525	0.1003313178428039	-0.6744233616188512	7.460661176908659	3.115434639548117	-8.284684242456727	0.2073238300239135	-0.1453160716287727	-0.5249808889906236	-0.2034617047783838	-0.8921782500273651	0.81335735672941	0.3525691840002744	0.6937978304112483	-0.4553220648438014	2.786283813258847	-0.0697530465623226	0.03249073029083414	0.09878454985378753	0.002418768364365492	0.9828523751420007	1.976429801676881	0.0110123922301482	0.02160676596793801	0.03751550223364696	0.9396663614107156	0.08139080874955087	-1.668320583282547	-0.4904771994471525	-0.7301858980456281	0.02333302255472034	0.0643221987756066	0.333839836184237	-0.7437530379046267	1.37735215148682	1.16095133779308	0.3541143573244663	0.8002184010596485	-0.5060088328750791	-0.01515850094529052	3.543173285769243	-0.4387605970617795	0.7458000745867325	0.6995658475540026	-0.06259488475455263	0.01373034352563483	-0.003457817479193023	-0.006293955511711241	0.01118818819310307	-0.01015400335888809	0.143471351429683	0.250270962893133
0.078	0.7147294284676458	0.6575849171398419	0.02000001027190717	0.04244028361626046	0.02000000087693467	0.1019414465739228	0.02000000326437253	0.1137621788823549	0.02030684053518008	0.04001323454059186	0.6294735785899116	0.6499004387756988	0.5342778801422464	0.5433129871393474	0.02000049648377899	0.1036035967460759	0.02	0.02166296577884918	0.02	0.02715152556604398	0.02000001683171555	0.2908197016009105	0.02	0.02744356237731728	0.02000000980775281	1.494560526247312	0.02000002709909774	0.1879759447472144	0.02000032748386251	0.4759910391884442	0.02	0.1633920523812545	0.02	0.1521025887712104	0.02000013582212167	0.07794402179220002	0.4408190122369585	0.3829780450658003	0.9999999665776079	0.5163338809245851	0.9999999958883492	0.57652653234139	0.0200000021771667	0.1693666756353757	0.02	0.1867743328213718	0.2994140565563168	0.2777719705411343	0.02000073839016751	0.03370351282653958	0.9172423803551542	0.8030223488675302	0.07443117408170144	0.08189802650521534	0.6044833609356014	0.1411091817920103	0.5067784369686821	0.126452785406696	0.953355363486256	0.4541988127422966	0.02000056685287839	0.02905169500163348	0.02000103960379368	0.01672524344810541	0.02000290501731045	0.01403969102070253	0.02003539711196605	0.04147818533362981	0.02000034260534953	0.01319650917396688	0.02959572081969608	0.02789126860971151	0.02801176662397395	0.03031400508769653	0.002595408036329436	0.007211561725232832	0.02410713475463898	-0.4208964865473629	0	0	0.2230725958025946	0.02498524365703059	-0.0003508010390248208	-0.006586698309486806	0.0004003243446203209	-0.02425001197993588	1.135246734699967	0.4857669564984981	-0.2288593008229549	0.1373114309340711	-0.1265021333735066	0.3910086568932643	-2.43091453797151	0.04146153560432257	-0.2936490420769063	0.330706506449313	0.06488957040745974	-0.1230764659177703	2.898936946094159	-0.2454685633521185	0.04923025221359341	0.07105117354222018	0.1704622076643491	0.09976625536884276	-0.1162020475852705	0.4449077166921066	0	0	0	0	0.8260112555737033	0.02000000876767071	0.02	0.0200000000380183	0.02000009679338509	0.659950552448863	0.6204467048687422	0.02000030841768021	0.02	0.02	0.0200000095255119	0.02	0.0200000050865189	0.02000001585485646	0.02000024170898538	0.02	0.02	0.02000009694824711	0.4265185715637302	0.9999999780045379	0.9999999990185724	0.02	0.02	0.2959477994633484	0.02000047290970869	0.999999938485033	0.07441854604959106	0.7032291810123071	0.5920213105166353	0.9999994407141214	0.02000034198423061	0.02000063962372524	0.02000194565893335	0.0200282167261186	0.02000021597918442	0.03367939828715236	0.03771073779772959	0.6593994309276306	-4.684176670792128	4.770916173176287	-4.552596879803763	0.1445124575204932	-0.4971157395565435	7.513572705443492	3.076251923747746	-8.26290640921326	0.2076622060168906	-0.151456175977392	-0.5385203766632523	-0.2011483143895459	-0.9171715319002774	0.8288036609422925	0.3575850152630335	0.7016891994325286	-0.4526827799971792	2.883236529282148	-0.07095384882757498	0.03472267634716315	0.1035527802090703	0.006079218397474161	0.9972482723529313	2.06772454743823	0.01117964731833187	0.02246197218593329	0.03862654145461601	0.9882774196180337	0.08363420103851266	-1.687812882154926	-0.5100915552369077	-0.7595636560028811	0.02444275019812149	0.0629829516651008	0.3474670094680918	-0.7315817339223764	1.427674558810683	1.195372336543823	0.3706281404756066	0.8404408147063586	-0.4728456332122636	-0.01505334269204898	3.461598726560109	-0.3853560746628558	0.7372395447797394	0.6876677997852827	-0.07097320773253694	0.01415769029336929	-0.003062001317102194	-0.005861608710904477	0.01143097489922057	-0.009546727340031431	0.1521960013147958	0.2707710552300803
0.08	0.7230894696290167	0.6633696063764636	0.02000001098489591	0.04229727656271061	0.02000000089071697	0.1020131438112327	0.02000000328203129	0.1139740009681783	0.02026776621682029	0.04002868571377724	0.6317662697426372	0.6519052958699321	0.5410883759128962	0.5475401597563355	0.02000048518484223	0.103626107550741	0.02	0.02170877311292468	0.02	0.02722986983334217	0.02000001672174739	0.2928450134469329	0.02	0.02761297095789999	0.02000000985053722	1.491169425288229	0.02000002672383077	0.1869373802231344	0.02000032721971889	0.4744441393340382	0.02	0.1634433810729631	0.02	0.152235639118152	0.02000013538399179	0.07865246001528194	0.4396872536720167	0.3815110895810858	0.9999999666492636	0.519236807982101	0.9999999958528408	0.578948229424376	0.02000000212881803	0.1701242945808261	0.02	0.1884956413206021	0.2991629207281734	0.2768608929072632	0.02000072463249161	0.03367363261929274	0.9230717492304159	0.8098560881081008	0.07456976775338427	0.08118589707360035	0.6119116270595846	0.1425729472862768	0.5134006308552804	0.1278145501093406	0.9566446000055473	0.4540466338887487	0.02000055266728621	0.02908041002922041	0.02000101581162292	0.01671954536993622	0.0200028628754185	0.01402845957282626	0.020035647327129	0.04150125076622857	0.02000033564968396	0.0131781122353243	0.0301818054090169	0.02820517221711445	0.02935370264295565	0.03087499472847097	0.002607356827765886	0.004725752224414201	0.02325318685838206	-0.4330804558515697	0	0	0.2231244030179577	0.02685173846750551	-0.0003639942599905265	-0.006607177090258523	0.0003495860956501398	-0.02648987421995297	1.136239147064472	0.5065979456223189	-0.2285760580621526	0.1459003765690486	-0.1257060323038351	0.4049895643110727	-2.430832622092553	0.04058471781009931	-0.2929791883988399	0.3390190231915368	0.06464086645170521	-0.1255956044048394	2.898433273138944	-0.2582180099383926	0.04937177920047061	0.07044093484961311	0.1706667643735313	0.1047889669668741	-0.1152885922622914	0.4685112580682691	0	0	0	0	0.8390084689930438	0.02000002921734765	0.02000000648325021	0.02000001011308879	0.02000019213156615	0.662349703297925	0.6308731089410649	0.02000061373147431	0.02	0.02	0.02000002892242662	0.02	0.02000002022815597	0.02000004108639417	0.02000049304136382	0.02000000383068844	0.02000000230884418	0.02000020347292043	0.4262391679599877	0.9999999465052891	0.9999999880921626	0.02000000768171927	0.02	0.2969683725490711	0.02000094900877197	0.9999998813053306	0.0769076703793392	0.7096052367683715	0.5974364312494589	0.999998980994274	0.0200006865765807	0.02000128278762917	0.02000385607936002	0.02005606579639312	0.02000043555782458	0.03495330906446219	0.03974190029860542	0.6798255540366682	-4.660568822285132	4.790210705361638	-4.436573825538967	0.1830866957436366	-0.3090386335671777	7.567317492925879	3.035533372083119	-8.239288524222784	0.2093455633155894	-0.1572870621690814	-0.5543938311104888	-0.2019691991972315	-0.9404983520359721	0.8461614901311757	0.3693599008950092	0.709001709094501	-0.4480686448819526	2.88570539974626	-0.07203291544816297	0.03697854867458064	0.1082589646244267	0.009298412059375318	1.006801752343441	2.1595338248201	0.0113280083348127	0.02335099858668986	0.03971375487717275	1.037063616120079	0.08575373678753775	-1.702484656107796	-0.5282263804063494	-0.7870151552917322	0.02715263424419305	0.07175213342081632	0.3609466197862083	-0.7385664149625204	1.474703605219374	1.225631028671729	0.3869605812443807	0.8809085757580856	-0.4379419140808478	-0.01480260057798626	3.370563783342497	-0.3257377178897556	0.7260953363896401	0.6737623330277482	-0.08157646883641519	0.01455179734004707	-0.002630055191495438	-0.005357954616422858	0.0116265969183716	-0.008832363298819777	0.1618649970657865	0.290008073139827
0.082	0.7315474378204464	0.669225134779591	0.02000001167788059	0.042152240055827	0.02000000090360237	0.1020893641942724	0.02000000329887077	0.1141951455647027	0.02023365980384504	0.04005016787215528	0.6340549422846699	0.6539234681187185	0.5481785150811471	0.5519509313830659	0.02000047483971859	0.103648894513355	0.02	0.02175639481424384	0.02	0.02731036144524594	0.02000001662088778	0.2949678465987561	0.02	0.02778648541203383	0.02000000988982707	1.487752730581587	0.02000002637025242	0.1858641766541936	0.0200003269679185	0.4728448570723588	0.02	0.1634989950416194	0.02	0.1523763931173309	0.02000013498556857	0.07938765010965666	0.438545835756778	0.380046737712555	0.9999999667278762	0.5222303846423979	0.9999999958213321	0.581426247047092	0.02000000208414119	0.1709143018444754	0.02	0.1902979939889193	0.2990007073390955	0.2760201635160718	0.02000071240842335	0.03364440483775868	0.9284913278376763	0.8164995604260213	0.07507268677335258	0.08060184196459616	0.6192137243538964	0.1440117502004243	0.5198953612731909	0.1291465516639092	0.9597024266800112	0.453871291957675	0.02000054006470194	0.02910987732798776	0.02000099496690431	0.01671474682946067	0.02000282441534371	0.0140183084113673	0.02003583051498116	0.04152467793836575	0.02000032934466537	0.01316125309868473	0.03086886645612378	0.02854023314305894	0.03077781082548885	0.03147338478369378	0.00261426865746021	0.002176373138552827	0.02237469488297604	-0.4454415390454938	0	0	0.2231801249293174	0.0289014905636347	-0.0003772332041703689	-0.00663284712131022	0.0002943610175229252	-0.02873546553165078	1.137272905458467	0.5270972983682931	-0.2282758414364562	0.1542760874294461	-0.1248826077566004	0.4183215412073946	-2.430751639640111	0.04054724573662799	-0.2922934972548623	0.3465346867823788	0.0643873205438654	-0.1279159078671398	2.897904027115437	-0.2710378517497484	0.04951187738016949	0.06962288708917609	0.1708813493691011	0.1097903730686065	-0.1143281762017249	0.4918542481828897	0	0	0	0	0.845593510975735	0.02000001044641959	0.02	0.02000000007210411	0.02000008607265839	0.664466935553391	0.6420340775838795	0.02000029678520404	0.02	0.02	0.02000000940954819	0.02	0.02000000513312297	0.02000001523824548	0.0200002412070377	0.02	0.02	0.02000009656822188	0.4239935752353927	0.999999978515008	0.9999999990817324	0.02	0.02	0.297537750180156	0.02000046765579058	0.9999999518046915	0.08095259875928504	0.7150306541504858	0.602356261200091	0.9999995413220267	0.0200003365257109	0.02000063738578178	0.02000190509350044	0.02002734218418816	0.02000021033188417	0.03643222741018419	0.04176187957224543	0.7011684126005651	-4.637018623064929	4.812210857438573	-4.315775086298986	0.2154375451772224	-0.1104610313525803	7.622217415233091	2.994728235114635	-8.21606654526191	0.212103284354204	-0.1621266914842655	-0.5701783231129557	-0.2056015267651498	-0.9620019673090574	0.8629656600148666	0.3835629081205066	0.7162410712311615	-0.4440128226711084	2.956214844837677	-0.07298143685373233	0.03924280510544007	0.1128683238359345	0.01212496807687445	1.010433314061687	2.251107332121627	0.01145488401463634	0.02427694137502714	0.04077308602242645	1.085737743790995	0.08773678155647026	-1.713451050819841	-0.544687430594637	-0.8118855749718954	0.02867889801715215	0.07063378569765297	0.3742028501540979	-0.7283297323701927	1.518265960683625	1.251674213246982	0.4029918574376341	0.921441210272225	-0.4029837612636341	-0.01439726551230525	3.271893812873261	-0.2569912695008429	0.712285998089988	0.6579597486147184	-0.09401345992320603	0.01490867909769023	-0.002162719969408779	-0.00478079529942467	0.01179253392474276	-0.008008083939325745	0.1734769367040863	0.3081995510578265
0.08400000000000001	0.7400505854252345	0.6751400331216401	0.02000001251444788	0.0420054394336225	0.0200000009171219	0.1021701189146153	0.02000000331765106	0.1144254050312663	0.02020390210842674	0.04007695047311757	0.636328100140627	0.6559432803966536	0.5555459113100479	0.556544067205667	0.02000046449257311	0.1036719108057413	0.02	0.02180590583299499	0.02	0.0273929430934152	0.02000001651908477	0.2971878372544484	0.02	0.02796382234096651	0.02000000992910985	1.484318657083808	0.02000002598284574	0.1847597895325153	0.02000032667207382	0.4711981231598136	0.02	0.1635589669194519	0.02	0.152524701940701	0.02000013459207663	0.08014910891816067	0.4373874026559539	0.3785875935363969	0.9999999668379222	0.52530744344726	0.9999999957970264	0.5839520767541742	0.0200000020379116	0.1717360427107074	0.02	0.1921813946325435	0.2988978558401753	0.2752481727255962	0.02000070120885027	0.03361615521901855	0.9335296098633979	0.8229396044727747	0.07597389196440091	0.08016323648205144	0.6263679533671515	0.1454204049599655	0.5262477400250685	0.1304452712120947	0.9625449020610819	0.453669588058312	0.02000052856471442	0.02914001745629272	0.02000097693757251	0.01671091755131717	0.02000278610260681	0.01400938603780098	0.02003585337720707	0.04154838873675126	0.02000032319512659	0.01314615465717271	0.03166503165697346	0.02890020399523231	0.03227999489412161	0.03210706320860168	0.002616027122935237	-0.0004257937187351457	0.02147129838358892	-0.4579861421867095	0	0	0.223240137335817	0.0311437732501323	-0.0003905308682454834	-0.006666352773189869	0.0002346460731630713	-0.03097828137888464	1.13834725143288	0.547169319324833	-0.2279591331929911	0.1623825302858274	-0.1240332208680651	0.4309414632384052	-2.430669795560225	0.0414662496616286	-0.2915936175423516	0.353198576173779	0.06412934547957258	-0.1300222170582671	2.897349090039963	-0.2839052227259405	0.04965013475721849	0.06860090278695634	0.1711058943880804	0.1147444986333507	-0.1133214065218639	0.5148502960747284	0	0	0	0	0.8574598297511897	0.02000003285243002	0.02000000651895414	0.02000001017716899	0.02000017309788635	0.6665309251226378	0.6529932118727149	0.0200005930095574	0.02	0.02	0.02000002870592977	0.02	0.02000002030662492	0.02000003984934224	0.02000049184784266	0.02000000374106951	0.0200000022544428	0.02000020275331885	0.4235346305593313	0.9999999475512238	0.9999999882327857	0.02000000756804303	0.02	0.2980340893622902	0.02000094060857327	0.9999999037709137	0.08490296054679795	0.7205113204444009	0.6070707504682989	0.9999991493149396	0.02000067864275186	0.02000128519907617	0.0200037814671851	0.0200539206570337	0.02000042538326061	0.03809544577715478	0.04391425195015525	0.7233473099017249	-4.613734390449812	4.837017696549163	-4.19101935249495	0.2409724355778819	0.09831368889061122	7.678261579465772	2.953894109798704	-8.193485062764184	0.2160302657669583	-0.1659293612781467	-0.5858776963847779	-0.2120089200706321	-0.9801852037127039	0.8790149974086708	0.3975856225251916	0.7235489341661913	-0.4408432912655173	2.945075338667695	-0.07379703076907369	0.04151288597769763	0.1173738346637266	0.01459885464361717	1.008441781492198	2.341898020690578	0.01155733810707956	0.02524031601866209	0.04180379114265933	1.134221119989225	0.08957621158636475	-1.719863447245174	-0.5594099331437906	-0.8344668061575444	0.0315105434204024	0.07930695761203195	0.3872153339154973	-0.7333587225899995	1.558185749784509	1.273443113037769	0.4186941838271298	0.9619565510650625	-0.3692033133651081	-0.01382443778407236	3.167135512175156	-0.180288091430255	0.6959471817833428	0.6404803266446392	-0.1079384371256873	0.01522462687766335	-0.001660792859443958	-0.00412916672378497	0.01191022316670309	-0.007071668171267679	0.1867749232946556	0.3252964428249332
0.08600000000000001	0.7485857705602745	0.6810861063884807	0.02000001332674797	0.04185714735541574	0.02000000092953942	0.1022554062370469	0.02000000333528068	0.1146645424946036	0.02017792889962953	0.04010835218355702	0.6385723161003022	0.6579530664070926	0.5631831827415585	0.5613174092786076	0.02000045507961051	0.1036951049886667	0.02	0.02185738373143775	0.02	0.02747755433627899	0.02000001642602457	0.2995043366553528	0.02	0.02814468478473041	0.02000000996472067	1.480875171092056	0.02000002561860948	0.1836278295434552	0.02000032638458081	0.4695090642348971	0.02	0.1636236868504882	0.02	0.1526807476491293	0.02000013423414209	0.08093627273669439	0.4362131160717111	0.3771315291735153	0.9999999669527014	0.5284605711284277	0.9999999957762536	0.5865171248551893	0.02000000199525807	0.1725887530518685	0.02	0.1941456405615861	0.2988204859864245	0.2745415626640447	0.02000069127781153	0.03358922882852855	0.938213721213732	0.8291650360731223	0.07725368922554386	0.07988337934883774	0.6333518297397442	0.1467938672861967	0.5324424286549331	0.1317074382154887	0.9651873187060324	0.4534387686110304	0.02000051839729402	0.02917074584715578	0.02000096135822065	0.01670812601648977	0.02000275107183907	0.01400184284037034	0.02003579979015634	0.04157230566440971	0.02000031762458087	0.01313304298737322	0.03256044794944651	0.02928786017155274	0.0338611324824482	0.03277398048933829	0.002612537632200003	-0.003069732099828479	0.02054262297296275	-0.4707217936959579	0	0	0.223304834511144	0.0335877859211431	-0.0004039057181541355	-0.006710518626189359	0.0001704557346613684	-0.03320931687068811	1.1394612320597	0.5667152293132767	-0.2276265291326111	0.1701622069202364	-0.1231593580746331	0.4427871692179663	-2.430585055953574	0.0434634321006136	-0.2908813063357693	0.3589574521132001	0.06386738458592418	-0.1318991518471846	2.89676838999169	-0.2967969372442646	0.04978614858273478	0.06738035571630904	0.1713402772575766	0.1196233961361955	-0.1122690652942718	0.5374108735077068	0	0	0	0	0.8636169803294534	0.02000001239607771	0.02	0.02000000010157834	0.02000007763292855	0.6682507268069706	0.6645573941254942	0.02000028762755241	0.02	0.02	0.02000000930940642	0.02	0.02000000516484145	0.02000001462000461	0.02000024051384271	0.02	0.02	0.02000009622378635	0.4212636141293784	0.999999979046418	0.9999999991587059	0.02	0.02	0.2979484984301832	0.02000046393592127	0.9999999612849573	0.08943046726144167	0.724992881729998	0.6112622694856422	0.9999996122528948	0.02000033336058114	0.02000064093215482	0.02000186726508271	0.02002566107425391	0.02000020548560445	0.03963260407298143	0.04610162715942623	0.7462289826919417	-4.59090845225688	4.864437608535661	-4.063132893301478	0.2591102137400733	0.3169575635477561	7.735534893608286	2.913159308231042	-8.171344670797666	0.2213179286431937	-0.1687028302975437	-0.6017549912050537	-0.2207937302001803	-0.9975583390008538	0.89503544087852	0.4099497346125865	0.7309392575779567	-0.4383801112761783	2.989278187240742	-0.07447107565511335	0.04377222290320955	0.121739072575701	0.01675491552629839	1.000385739320053	2.431079923973871	0.01163164800548037	0.02624447676785297	0.0428019231281026	1.182175315013142	0.09125889551369691	-1.722922032216762	-0.5722225814986515	-0.8541562856823832	0.03338602059187137	0.078318572427845	0.3998876873359956	-0.7247156997775869	1.594270763812356	1.290869367089425	0.4339340973417144	1.002233354943787	-0.3379548077121918	-0.01307248681857526	3.057722573897918	-0.099294348316063	0.677114533127696	0.6214514427794288	-0.1230267386441463	0.01549567328110223	-0.001125278910836145	-0.003401162137828281	0.0119951140558735	-0.00602054983591341	0.2008733832574938	0.3414364525398841
0.08799999999999999	0.7571013649340241	0.6870502669068738	0.02000001430516346	0.04170765101813231	0.02000000094185735	0.1023451989520257	0.02000000335408975	0.1149122630971776	0.02015526821787423	0.04014377837414465	0.6407760447399642	0.659940989395427	0.5710847069442614	0.5662669303884579	0.0200004458476897	0.1037184166105119	0.02	0.02191091131744141	0.02	0.02756412867155547	0.02000001633312569	0.3019161266508927	0.02	0.02832874857636594	0.02000000999881635	1.477429771004097	0.02000002522195584	0.1824722091041915	0.02000032603108998	0.4677832413493904	0.02	0.1636932175337232	0.02	0.1528442955168586	0.02000013387996366	0.0817484164783757	0.4350166094896716	0.3756806904993424	0.9999999670975797	0.531681841832226	0.9999999957628813	0.5891126117389803	0.02000000195134482	0.1734714508601053	0.02	0.1961901039601835	0.2987417763732391	0.273894161256644	0.02000068220941642	0.03356398313529366	0.9425682521377529	0.8351682007112683	0.07889263936493697	0.07976715786265674	0.6401449573745714	0.1481272606471954	0.5384658063392139	0.1329301360473328	0.9676435637987645	0.4531768981897829	0.02000050922569933	0.02920196778659995	0.02000094853336396	0.01670643828790231	0.02000271557704773	0.0139958328635258	0.02003546492005288	0.0415963228312313	0.02000031217456608	0.01312215026499829	0.03354000731229107	0.02970366604918915	0.03551439950541792	0.03347207147727407	0.002603727758173896	-0.00574432405012034	0.01958827815289291	-0.4836570630943882	0	0	0.2233746290403555	0.03624263585595495	-0.0004173820468578213	-0.006768346336599067	0.0001018229870453909	-0.0354190642550885	1.140613693791076	0.5856332090572711	-0.2272787413434841	0.1775563844674911	-0.1222626290746061	0.4537975987982929	-2.430495139034768	0.04666494846337447	-0.2901584253951383	0.3637599109754923	0.06360191223893573	-0.1335310260313953	2.896161901654256	-0.3096896061001996	0.04991952834991192	0.06596811328750231	0.1715843178338463	0.1243970135434564	-0.1111721135205168	0.5594456725925558	0	0	0	0	0.8742170342343913	0.0200000370791025	0.02000000654222904	0.02000001023090348	0.0200001580750901	0.6699294204707569	0.67593628034158	0.02000057701951505	0.02	0.02	0.02000002852233632	0.02	0.020000020354113	0.02000003861307597	0.02000049023905086	0.02000000364708964	0.02000000219582523	0.02000020209628618	0.4206320635061973	0.9999999486317614	0.9999999884004728	0.02000000746300349	0.02	0.2978481157658921	0.02000093425915215	0.9999999200263752	0.09383777054713406	0.7295284621327034	0.6152518684175011	0.999999270527747	0.02000067390676388	0.02000129718743598	0.02000370413711838	0.02004940712684372	0.0200004161301949	0.04126992968142335	0.04832856656651656	0.7697987038704366	-4.568694695228369	4.895684801343894	-3.932961949655323	0.26929195809335	0.5450716200644704	7.794178915916858	2.873103514289179	-8.150875061412137	0.2279313517037076	-0.1701954603063625	-0.6167126625214641	-0.2318508227777248	-1.012761843307057	0.9097429498789392	0.422255873274808	0.7382885463148287	-0.4366611867046498	2.963162590219955	-0.07500128984576095	0.04601827852502527	0.1259569739003813	0.01862333479181413	0.9865787593876232	2.518077057600324	0.01167477702687694	0.02729000357956793	0.04376688355535132	1.22951171462476	0.09277755945799708	-1.721777543453377	-0.5830703833472607	-0.8712307667477782	0.03632129561902247	0.08680911691306148	0.4121952570630855	-0.7281330338813521	1.626328772415193	1.303881895813657	0.4486816509028805	1.04217402061983	-0.3099946592144509	-0.01214374052897131	2.944868549973676	-0.01665244439754288	0.6558782165507235	0.6010111550947279	-0.1389894110915298	0.0157181754587629	-0.0005569866195021951	-0.002595946137683175	0.01201046232984583	-0.004852720746705794	0.2149246246106419	0.3564701500241148
0.09	0.7655776697963929	0.6930038346726251	0.0200000152551367	0.04155724441823805	0.02000000095299829	0.102439456509239	0.02000000337156805	0.1151682419780954	0.0201354900801276	0.04018267027187362	0.6429277644001716	0.6618956352996128	0.5792391148867183	0.5713876219239683	0.02000043748987081	0.1037417796996691	0.02	0.02196657430845489	0.02	0.02765259689579411	0.02000001624861398	0.3044216571918653	0.02	0.02851567571722481	0.02000001002928688	1.473989611478033	0.02000002484979668	0.1812969703673494	0.02000032568460385	0.4660263771388872	0.02	0.1637678696913946	0.02	0.153015424982288	0.02000013355790444	0.08258471421362243	0.4337980689600532	0.374233289437494	0.99999996724504	0.5349630629838464	0.9999999957525777	0.5917296574487313	0.02000000191093154	0.174383033484905	0.02	0.1983139070931041	0.2986358688508547	0.2732988878808166	0.02000067418306058	0.03354078638645156	0.9466166212874942	0.8409429962678693	0.08093000177703355	0.07981797059396124	0.6467268790601972	0.149415797861265	0.5443056100802725	0.1341106514569525	0.9699268636812922	0.4528824148219774	0.02000050115716208	0.02923358210210446	0.02000093769473756	0.01670591910949599	0.02000268295684659	0.01399151191160985	0.02003506020556844	0.04162034443231291	0.02000030723593194	0.01311371152842365	0.03460568784375005	0.03014741624210776	0.03724206843671942	0.03419925544144668	0.002589547301727268	-0.008438470507946036	0.01860785529105857	-0.4968015079060795	0	0	0.2234499516116734	0.03911731677670126	-0.0004309903242457741	-0.006843010710518274	2.880032975937299e-05	-0.03759751740846776	1.141803276510893	0.603818522123204	-0.2269166003917301	0.1845053428144461	-0.1213447644037679	0.4639129961230656	-2.43039750639077	0.05120125082300227	-0.2894269372549452	0.3675566064251777	0.0633334345507789	-0.1349017837594462	2.895529646571243	-0.3225597725845809	0.05004989877779314	0.06437253322998723	0.1718377736639502	0.129033083403665	-0.1100316942073407	0.5808630406695896	0	0	0	0	0.8796545171074432	0.02000001467851352	0.02	0.02000000012698133	0.02000007096227672	0.6712488219348089	0.6877630216184424	0.02000028041102065	0.02	0.02	0.02000000922766371	0.02	0.02000000518221273	0.02000001400506277	0.02000023961650433	0.02	0.02	0.02000009591683333	0.418305520597642	0.9999999795912285	0.9999999992487921	0.02	0.02	0.2971731907625648	0.02000046129523112	0.9999999682569249	0.09988285796933921	0.7330340283359745	0.6187401195895605	0.999999664298893	0.02000033189327333	0.02000064935165798	0.02000182896665856	0.02002309321344047	0.02000020119752055	0.04302651536565685	0.05070666342121692	0.7939999453961604	-4.54723974588382	4.931659561206888	-3.801365958025814	0.2709677149938104	0.7822150877059524	7.854413274872489	2.834364333767679	-8.132853187114325	0.235936946999183	-0.170217290702522	-0.6299305904699525	-0.2449922883096454	-1.025529490934138	0.9222966517474233	0.4369994729198609	0.7454124456806493	-0.4356402870210248	2.980475342709167	-0.07537967610404782	0.04823376616658787	0.1299899150124399	0.02022846761089329	0.967159212938931	2.60199251250169	0.01168175035144261	0.02838059513870593	0.04469515757582574	1.275833319438696	0.09411879303936739	-1.717752619386843	-0.5918096839953092	-0.8851507692316353	0.03847295385303234	0.0858487458872185	0.4240166280618846	-0.7208531822501311	1.654152781205143	1.312402098210415	0.4627889661448549	1.08150914774314	-0.2859813253567682	-0.01101919871126273	2.829698954299465	0.06794778162862677	0.6322829674861873	0.5793304870579077	-0.1555536099877317	0.01588703200880201	4.295599374982409e-05	-0.001711713570836569	0.01199920716659447	-0.003565895213320352	0.228808657240417	0.370572196649137
0.092	0.7739646306681047	0.6989324489464218	0.02000001640279651	0.04140623484949394	0.02000000096368128	0.1025381119666055	0.02000000338991363	0.1154320947892071	0.02011823484560494	0.04022453186328317	0.6450164976889716	0.6638059945197458	0.587636620143329	0.5766724125768311	0.02000042936545009	0.1037651173648022	0.02	0.02202446412881542	0.02	0.02774288456942893	0.02000001616580903	0.3070187179010114	0.02	0.0287051005950774	0.02000001005727649	1.470561277979446	0.02000002444703155	0.1801064050462086	0.02000032525441788	0.4642445689705589	0.02	0.1638476777163375	0.02	0.153193804089891	0.02000013324083509	0.08344413959013626	0.4325518274142109	0.37279093715321	0.9999999674209666	0.5382954945650461	0.9999999957498324	0.5943591732689144	0.02000000186975932	0.1753221586936773	0.02	0.2005156606929256	0.2984835030653503	0.2727474255202414	0.02000066692716699	0.03352004157885601	0.9503800709693794	0.846486084319155	0.08342901003381377	0.08004087941287757	0.6530795139519798	0.150654888397009	0.5499523057291595	0.135246762925696	0.9720492286577318	0.4525544451367366	0.02000049407923938	0.02926547948248733	0.02000092968695093	0.01670663070299959	0.02000264981945155	0.01398903917807215	0.02003435848598921	0.04164427193355698	0.02000030243661508	0.01310796716660348	0.03576524254178069	0.03061883303388065	0.03904507196920137	0.03495379379387319	0.002569968158086735	-0.01114119923015765	0.01760092568759982	-0.5101656307748712	0	0	0.2235312507695355	0.04222068529886359	-0.0004447675394274749	-0.006937854951747407	-4.853923330094168e-05	-0.03973418102888526	1.143028407836522	0.6211636881545044	-0.2265410570744005	0.1909486332949692	-0.120407612622574	0.4730751588395424	-2.430289354554128	0.05720688891351634	-0.2886889008840086	0.3703005237891398	0.06306249015459087	-0.1359949516009539	2.894871693154552	-0.3353840624266645	0.050176902789154	0.06260346159368899	0.1721003354696909	0.1334970288435087	-0.108849134647093	0.6015704673289231	0	0	0	0	0.8888536718790723	0.02000004207565961	0.02000000655733743	0.02000001027944551	0.02000014620179984	0.6725151475557586	0.699408408512467	0.02000056395988291	0.02	0.02	0.02000002838004787	0.02	0.02000002037619231	0.02000003738933838	0.0200004882349842	0.02000000355211782	0.02000000213590494	0.02000020153033023	0.4175023726678855	0.9999999497314986	0.9999999885935631	0.02000000737028869	0.02	0.2965493676084392	0.02000093027514559	0.9999999321310371	0.1062303966078091	0.736603706153113	0.6220581405372148	0.9999993607907857	0.02000067328691366	0.02000131985312602	0.02000363079530966	0.0200439450546581	0.02000040843522616	0.04496008192268299	0.05311266755055905	0.8184029759961478	-4.526783000738165	4.970375332324674	-3.669230642966121	0.2636024747022326	1.02784678919209	7.91589018196683	2.795990810957347	-8.11568433422452	0.2456536447291278	-0.1692355902123109	-0.6433826752146082	-0.2603715697723941	-1.036263568201158	0.9349169553863645	0.4570432449723266	0.7520325822063898	-0.4347086202328007	2.938209098265442	-0.07560425869559628	0.05041617867832821	0.1338309040942183	0.02159302847239695	0.9422920753347922	2.682176174952737	0.01164935300285072	0.02951683292662039	0.04558633295152981	1.321041882798371	0.09527529645172858	-1.709951515976228	-0.5983969676458627	-0.8961747245728545	0.04147716289040872	0.09405875908662428	0.4353228983302087	-0.7230842563167034	1.677539201994412	1.316352006245859	0.4762242348755463	1.120124487520765	-0.2661836439622848	-0.009691799282440197	2.71316104465842	0.1554436432142985	0.6064315382250006	0.5566072142184333	-0.1724757285268612	0.01600124033710404	0.0006737852904130481	-0.0007477277594433437	0.01191636249230654	-0.00215834599223134	0.2425912234649265	0.3838245382780132
0.09399999999999999	0.7822339035791128	0.7048051562716271	0.02000001751774263	0.04125493530993785	0.02000000097323272	0.102641084747354	0.02000000340688763	0.1157034067958529	0.02010317492337481	0.04026889286320003	0.6470275655869486	0.6656604138274016	0.5962619063202761	0.5821131574093091	0.02000042204126847	0.10378834625917	0.02	0.02208467523176452	0.02	0.02783491512851805	0.02000001609106371	0.3097047157830317	0.02	0.02889664368273451	0.02000001008191358	1.467150931730609	0.02000002406999515	0.1789049055195165	0.02000032483307525	0.462444036012393	0.02	0.163932866871743	0.02	0.1533793986868585	0.02000013295329041	0.08432554256543176	0.4312774175640645	0.371352150363581	0.9999999675974132	0.5416701165421414	0.9999999957496923	0.5969919629518037	0.02000000183203766	0.1762873525918861	0.02	0.2027936770766112	0.2982654930976864	0.2722311563415535	0.020000660560333	0.03350216140595343	0.9538788361730884	0.8517953364026695	0.08645765650375012	0.08044249106236143	0.65918462840289	0.1518400456900876	0.5554004675801705	0.1363366344702637	0.9740220982223114	0.4521924310356523	0.02000048795088417	0.02929754681068206	0.02000092332164705	0.01670863393281884	0.02000261953762894	0.01398857541906914	0.02003363547525804	0.04166801475520256	0.02000029811691711	0.01310515996494825	0.03702954118621872	0.03111790369982232	0.04092574195266224	0.03573409416011427	0.002544983961255143	-0.0138417520369917	0.01656703873284538	-0.5237608349888272	0	0	0.2236189926113851	0.04556143513719506	-0.0004587575309123733	-0.007056384536481485	-0.0001301012313146951	-0.041818085074743	1.14428729788108	0.6375587077708473	-0.2261531835710554	0.1968253499406785	-0.1194531368738457	0.4812277391112503	-2.430167607103816	0.0648202365896914	-0.2879464666417816	0.3719473235524559	0.06278965107453818	-0.1367936096102619	2.894188156332965	-0.3481393497392429	0.0503002044844854	0.06067222979404881	0.1723716224446946	0.1377518924101458	-0.1076259475221225	0.6214751303721382	0	0	0	0	0.8932064408143553	0.02000001736487049	0.02	0.02000000014965102	0.02000006572704984	0.6732990262750695	0.7113421866537182	0.02000027487140568	0.02	0.02	0.02000000916826181	0.02	0.02000000518728222	0.02000001340059553	0.02000023852851118	0.02	0.02	0.02000009565816735	0.4150966549500135	0.9999999801418283	0.9999999993511107	0.02	0.02	0.2953392240703455	0.02000046043633157	0.9999999735114128	0.1143859988036163	0.7391143509486731	0.624979614695788	0.999999703593212	0.02000033288913322	0.02000066389795242	0.02000179597025516	0.02002041305784191	0.02000019801135148	0.04705003961779556	0.05567664607889878	0.842533033321514	-4.507629411385983	5.009716252052224	-3.537452720001398	0.2466674592299095	1.281373093143168	7.978294384120857	2.757174128355443	-8.097469503990759	0.2573972798900606	-0.1677013956233022	-0.6591448279774821	-0.2782415789750587	-1.044736568222608	0.9496780577429089	0.4832127804973337	0.7579621319038659	-0.4332538526723835	2.926032008629357	-0.07566826035076597	0.05254770465652461	0.1374415763663072	0.02273345605222599	0.9110105676438257	2.757682535480463	0.01157136653500304	0.03070260088011596	0.04643751596646079	1.364675726473961	0.09623352764747711	-1.699848520730823	-0.6027200793623079	-0.9038374288021251	0.04382445159580408	0.09301342936244138	0.4459636697867178	-0.7169611285222186	1.696272664203005	1.315649220386641	0.4888250481914186	1.157696025547442	-0.250850009223738	-0.008151762739680454	2.596130402281296	0.2465002391108836	0.5783692594856479	0.5331816225130165	-0.1895253717904936	0.01605559218143182	0.001334269802811458	0.0002976271291545071	0.0118147470042006	-0.0006282092131766135	0.2563889847032551	0.3963219920632807
0.096	0.7903333149151917	0.7106027121076975	0.02000001886245936	0.04110366989012981	0.02000000098190785	0.1027482671955773	0.02000000342432283	0.1159817029899315	0.02009003632695966	0.04031532762592316	0.6489463714178512	0.667445570131612	0.605102253898142	0.5876995982305734	0.02000041508805215	0.1038113701316229	0.02	0.02214730785576646	0.02	0.02792860779261027	0.02000001601979815	0.3124762997159155	0.02	0.02908989765143572	0.02000001010320217	1.463764068745044	0.02000002366484507	0.1776970546474953	0.0200003243133705	0.4606313024745144	0.02	0.1640234253590438	0.02	0.1535717681732671	0.02000013267233805	0.08522752864056887	0.4299697398905813	0.3699180582582817	0.9999999678004201	0.545077344778267	0.9999999957572232	0.599618616325434	0.02000000179417726	0.1772768804258755	0.02	0.2051456613126458	0.2979648731885747	0.2717409675853537	0.02000065505192227	0.03348758097141918	0.9571312781371902	0.8568707633819805	0.09002095377458298	0.08102820930068651	0.6650256221349224	0.1529669394534797	0.5606460909036481	0.1373791585844029	0.9758558593883243	0.4517963956526426	0.02000048288241399	0.02932965986850828	0.02000092004743501	0.01671198708330671	0.02000258923662137	0.01399028432007964	0.02003265234458917	0.04169148407297747	0.02000029401682202	0.01310553691555006	0.03838755143993446	0.0316440271415997	0.0428777000879754	0.03653846641852718	0.002514609588287433	-0.01652965819960085	0.01550572013943783	-0.537599381461707	0	0	0.2237136604382167	0.04914806957095982	-0.0004730113049118667	-0.007202259772404842	-0.0002157687921653346	-0.04383780291169669	1.145577934439791	0.6528913268154826	-0.2257541741151691	0.2020744115867575	-0.1184834108838511	0.4883165845940868	-2.430028907288541	0.07418316189519716	-0.2872018705970414	0.3724557349255962	0.06251552363461155	-0.1372803760221128	2.893479196905668	-0.360802932698944	0.05041949211068759	0.05859165124363078	0.1726511774439553	0.1417582829294255	-0.1063638310205644	0.6404844891234212	0	0	0	0	0.9007595577409238	0.0200000479047347	0.02000000656271353	0.02000001032061796	0.02000013698748927	0.6740018169456112	0.7231109654437964	0.02000055512240975	0.02	0.02	0.02000002828506494	0.02	0.02000002037301502	0.02000003619488603	0.02000048585153121	0.02000000345853054	0.02000000207645017	0.02000020105850467	0.4141210208188538	0.9999999508353239	0.9999999888101669	0.02000000729267222	0.02	0.2941817205828706	0.02000093098802483	0.9999999413374968	0.1221527267308839	0.7416889423859218	0.6277511219239987	0.9999994297161887	0.0200006776324967	0.02000135554210933	0.02000356993117312	0.02003842422419731	0.0200004032357427	0.04906807802586498	0.0581638310355971	0.8662054034776927	-4.490613569899353	5.050243588635435	-3.406945840831458	0.2196456425476933	1.542091404759946	8.0409819290589	2.718257198341302	-8.078739482095092	0.270546777262219	-0.1655204983604041	-0.6766221766963281	-0.2989579250768213	-1.050986605287	0.9660480328712019	0.5075173326225599	0.7635300768135739	-0.4312515907741607	2.863057609130658	-0.07557013894754427	0.05462584615320225	0.1408150915270619	0.02366679127867189	0.8730290718893449	2.827872163738856	0.0114443310880748	0.0319383539794738	0.04724843795463381	1.406627933661962	0.0969861774958317	-1.686468252704055	-0.604748312974938	-0.9083753042854251	0.04684649478578303	0.1008336485277372	0.455905998171825	-0.7183895719868939	1.710145461024726	1.310215696987028	0.5005581706561237	1.194092339869741	-0.2401032214743587	-0.00639206091409303	2.479335940454756	0.339550232055549	0.5481680085385068	0.5092597837899195	-0.2064970104521744	0.01604696996859947	0.002023705959027628	0.001424932254058244	0.01164285862163183	0.001025806264808152	0.2696439993006386	0.4078964304498445
0.098	0.7982264527494379	0.7162914716517015	0.02000002016522072	0.04095276686589321	0.02000000098937988	0.1028595377473507	0.02000000344019086	0.1162664779268054	0.02007856951667941	0.04036342858916101	0.6507532332383109	0.6691466165485158	0.6141405797786972	0.5934204746455736	0.0200004089181642	0.1038340851711065	0.02	0.02221246500456385	0.02	0.0280238801812409	0.02000001595608494	0.3153296830862988	0.02	0.02928444115521666	0.02000001012130396	1.460405687207746	0.02000002328650432	0.1764875042556236	0.02000032380484458	0.4588129697228538	0.02	0.1641194848957431	0.02	0.1537707536581651	0.02000013241766263	0.08614855475655368	0.428628088151475	0.3684875284549583	0.9999999680019614	0.5485073123797879	0.9999999957668847	0.6022296181412573	0.0200000017596514	0.1782888655180188	0.02	0.2075689678011862	0.2975545740731262	0.2712672300546108	0.02000065031052192	0.03347674696038597	0.9601548898420705	0.8617133036537536	0.09408647832817568	0.08180031854136595	0.6705878527131089	0.154031377528544	0.5656901208576813	0.138373636995619	0.9775604057807259	0.4513666279088682	0.02000047857695814	0.02936169030272883	0.0200009180455203	0.01671674702811739	0.0200025614876144	0.01399433075797837	0.02003166889069237	0.04171458853094913	0.02000029034690018	0.0131093466830073	0.03981404422173732	0.03219545574671773	0.04489769817361353	0.03736501441781756	0.00247888051846355	-0.0191947926133671	0.01441647027713596	-0.551694352116167	0	0	0.2238157543404395	0.05298887157540541	-0.0004875873346222219	-0.007379286297832072	-0.0003054017539417226	-0.04578147395988079	1.146898078824921	0.6670473526357905	-0.2253453450107616	0.2066348599982306	-0.1175006141371038	0.4942901323228222	-2.429869611488647	0.0854406253157574	-0.2864574278834147	0.3717880110053552	0.06224074938368773	-0.1374374086632196	2.892745020484659	-0.3733527186289358	0.05053448101991326	0.05637601802494699	0.172938462079186	0.1454743466672471	-0.1050646675420701	0.6585069431828594	0	0	0	0	0.9036677821527085	0.02000002042849049	0.02	0.02000000016531888	0.02000006174429866	0.6740690970030301	0.7350368846050191	0.02000027233748434	0.02	0.02	0.0200000091317503	0.02	0.02000000517635938	0.02000001281420695	0.02000023722750015	0.02	0.02	0.02000009543277319	0.4116214613679682	0.9999999806895056	0.9999999994641245	0.02	0.02	0.2921998483118641	0.02000046201016514	0.9999999775429058	0.1310400584887809	0.7432347135028535	0.6302586247013909	0.9999997339364672	0.02000033574105188	0.02000068422889672	0.02000176559759117	0.02001749924360735	0.02000019585281216	0.05097807960144043	0.06083878692503796	0.8893088581917359	-4.476517446691251	5.09323114187473	-3.278633742618022	0.1820279552507302	1.809236720319607	8.103541274338141	2.680108494205443	-8.060497955707937	0.284491850807695	-0.1624277373278959	-0.6945159686533294	-0.3227653050631165	-1.054966207748619	0.9827725282989481	0.5241125758115239	0.7690071015731186	-0.4289504506528187	2.818767240558128	-0.07530487630544529	0.05663235018867892	0.1439127783888775	0.02440354112075449	0.8267687827436055	2.891878113583459	0.01126066011876918	0.03322779522088588	0.04801685437332563	1.446367730705152	0.09751958074692887	-1.671462402619531	-0.6044038054443505	-0.9094084171725548	0.04929955591263423	0.09957917496478388	0.4649672117700664	-0.7131670310536767	1.718942432333724	1.299972882942085	0.5112472445329546	1.228929615653786	-0.2345133898019186	-0.0044020027481264	2.36344630287932	0.4324619574083271	0.5159490154328537	0.4852287561874333	-0.2231967463627202	0.01597189965077541	0.002740732245948608	0.002635427350648952	0.01144897238308638	0.002804923834381315	0.2815279048802216	0.4184998358758965
0.09999999999999999	0.8058623639981969	0.721850042292669	0.02000002171696766	0.04080256242084246	0.02000000099499374	0.1029747471746058	0.02000000345537978	0.1165571658356551	0.02006856580726707	0.04041281926705247	0.6524337714336186	0.6707476510135031	0.6233626519396611	0.5992626061341957	0.02000040345421568	0.1038563725789907	0.02	0.02228025503826188	0.02	0.02812064682489289	0.02000001589729614	0.3182602198146713	0.02	0.02947982499227069	0.020000010134427	1.457080022662461	0.02000002288294937	0.1752810325195275	0.02000032317879394	0.4569958649266349	0.02	0.1642209696386909	0.02	0.153975794227504	0.02000013216797955	0.0870867858634774	0.4272478293439171	0.3670612829351982	0.9999999682277203	0.5519495956749516	0.9999999957841991	0.6048152549136259	0.02000000172547276	0.1793211506961901	0.02	0.2100602416431936	0.2970165316426119	0.2707993977040123	0.02000064655896646	0.03347013274991061	0.9629655476991605	0.866325516479742	0.09865594172113112	0.08275766892545755	0.6758580282720832	0.1550294513108395	0.570533725832666	0.1393201141241978	0.9791447200060189	0.4509039046150299	0.02000047530327878	0.02939350120870668	0.02000091928854032	0.0167229679858677	0.02000253354506501	0.01400088171630613	0.02003043073252709	0.04173722945464209	0.02000028693764872	0.01311684046145538	0.04130041717178475	0.0327691119573719	0.04698648559824434	0.03821185883017218	0.002437852094308994	-0.02182742796169406	0.01329876254716331	-0.5660596319338218	0	0	0.2239257907299913	0.05709187190855878	-0.0005025518416225791	-0.007591403974316739	-0.0003988358194510767	-0.04763683028002418	1.148245262297296	0.6799110192450021	-0.2249281341174113	0.210446173247095	-0.1165070263258636	0.4990998473390527	-2.429685783402681	0.09874023748277871	-0.2857155252314494	0.369910425153812	0.06196600600636333	-0.1372464194511551	2.891985876113935	-0.3857674132095357	0.0506449166258779	0.05404109974022633	0.1732328517822094	0.1488557584237678	-0.1037305212075083	0.6754525479508652	0	0	0	0	0.9093966565339365	0.02000005441042822	0.02000000654855077	0.02000001034171627	0.02000013015099619	0.6741273050194241	0.7468160717228657	0.02000055384063894	0.02	0.02	0.02000002823477574	0.02	0.02000002033123038	0.02000003504324308	0.02000048299354382	0.02000000336468009	0.02000000201515877	0.02000020062735508	0.4104721090134821	0.9999999519231033	0.9999999890458531	0.02000000722905947	0.02	0.2903777222923024	0.02000093701039051	0.9999999484470462	0.1399481979117206	0.7448462190154934	0.6326254475561055	0.9999994834184326	0.02000068518357947	0.02000140236770029	0.02000351140149084	0.02003246739772125	0.02000039997910299	0.05297061852687022	0.06347970346930858	0.9117376247234671	-4.464485182809582	5.140114846061944	-3.153470746022329	0.1333269376036718	2.081910196233864	8.167094226260726	2.643396522681621	-8.044249227656469	0.300196066704248	-0.1580847604399644	-0.7116270730185693	-0.3482711799940946	-1.056647052886918	0.9987311701985256	0.5453286208803717	0.7737778411051977	-0.4270853433992823	2.732868706094104	-0.07487155976169872	0.05856472163482029	0.146728063502878	0.02495650593226956	0.7730171199727813	2.949127237360796	0.01101669948866422	0.03457123888010953	0.0487426929759941	1.483781291651248	0.09782651076892167	-1.653751260692102	-0.6016696571992908	-0.907147348843626	0.05227170103432841	0.1068887329685552	0.4731109891107222	-0.714105288423683	1.722461154667344	1.284850653532424	0.5208582566839745	1.262059693336825	-0.2341980413300077	-0.002172260356261802	2.249008494670109	0.5247913754677263	0.4818037157696898	0.4612585011527127	-0.2394525605159434	0.01582744172589879	0.00348471889865914	0.003929452683084131	0.01117932434293926	0.004709817255649854	0.2918716048367759	0.4281928435140805
0.102	0.8131979232540716	0.7272429993425436	0.02000002321310943	0.04065339477789275	0.02000000099940289	0.103093732107406	0.02000000346889019	0.1168531709340827	0.02005983512705169	0.04046313565970341	0.6539711394632465	0.6722332517788748	0.6327504281709031	0.6052118994991268	0.02000039874897572	0.103878104733967	0.02	0.02235078869592988	0.02	0.02821882118522258	0.02000001584552959	0.3212627636082826	0.02	0.0296755861330951	0.02000001014460926	1.453790738377297	0.02000002250711493	0.1740824530348237	0.02000032256827301	0.4551868433135022	0.02	0.1643279076884026	0.02	0.1541865948553795	0.02000013194199696	0.08804021302414056	0.4258281003858429	0.3656383529297879	0.9999999684500643	0.5553934992307941	0.9999999958031348	0.6073657220236514	0.02000000169450747	0.180371428301169	0.02	0.2126157237266222	0.2963172650603647	0.2703264068052914	0.02000064346284976	0.03346821422042594	0.9655783784821924	0.8707106525558348	0.1037811510060475	0.08389993824240616	0.6808274027826876	0.1559574960040237	0.5751839705073384	0.1402190377608748	0.980617358036423	0.4504092242943262	0.02000047266679448	0.02942495168781428	0.02000092152394471	0.01673070277609133	0.02000250813249816	0.0140101050093294	0.02002924419747125	0.04175931109460666	0.02000028392965921	0.01312827015025487	0.04286566276108527	0.03336235051387207	0.049150857922119	0.03907730279929385	0.002391598669501502	-0.02441828647414777	0.01215204175515065	-0.5807099327607458	0	0	0.224044301796577	0.06146481423671442	-0.0005179790495235111	-0.007842673666238391	-0.0004958817773752535	-0.04939122892867784	1.14961678341009	0.6913654274025767	-0.224504099599168	0.2134486027756357	-0.1155050207297072	0.5027007243049245	-2.429473189287092	0.1142317830030724	-0.2849786123132277	0.3667938125380913	0.06169200818051226	-0.1366887062903815	2.891202054455458	-0.3980267109988496	0.05075057736359107	0.05160414781966264	0.1735336308791637	0.1518557403809201	-0.1023636336508544	0.6912338119219363	0	0	0	0	0.9105061669767843	0.02000002379066191	0.02	0.02000000017181338	0.02000005889904515	0.6734847510121054	0.7586399399944151	0.02000027367682662	0.02	0.02	0.02000000912042575	0.02	0.02000000514685136	0.02000001225388598	0.02000023571169817	0.02	0.02	0.02000009524188006	0.4078652773963313	0.9999999812229602	0.9999999995849496	0.02	0.02	0.2873431069950824	0.0200004660544904	0.9999999806748547	0.1509224574271598	0.7455367509627137	0.6348865560770652	0.9999997577636376	0.02000034085617742	0.02000071132742993	0.02000174072131825	0.02001490505301514	0.02000019500029337	0.05530595902044894	0.06642674359083828	0.9333754411272243	-4.453793052610003	5.192235062924366	-3.032426454276401	0.07307008919989294	2.35913496195334	8.232716818294039	2.608946515067212	-8.031234050280579	0.3185521687163427	-0.1521572570309723	-0.7268060709771648	-0.3741816572657707	-1.056053951830424	1.012883655807118	0.5817089476243328	0.7773165767632646	-0.4265796677220308	2.654113732525379	-0.07426763635157686	0.06040433992707909	0.1492225405216497	0.02533190491775278	0.7114397471959235	2.998845142140629	0.01070324982105559	0.03597201436444927	0.04942501301474881	1.518295380906371	0.09789349373789626	-1.635190736909732	-0.5965042043254106	-0.9013080493604476	0.05472960103654417	0.1052894718032956	0.4801207221409217	-0.7097164599138084	1.720497844505265	1.264783502434419	0.5292025811215032	1.293036272544656	-0.2399809201345432	0.0002955871155310235	2.13651783760115	0.6175208984357503	0.4459833973240211	0.437754472079218	-0.2551033849548489	0.01561056388926808	0.004254250646583961	0.005307938011523566	0.01089136858391619	0.006740892562527871	0.3012383110307076	0.4371672199694832
0.104	0.8201787059777196	0.73244259877775	0.02000002496535177	0.04050560566278185	0.02000000100132223	0.1032163010493607	0.02000000348103707	0.1171538380201295	0.02005221856721173	0.04051403495951979	0.6553529456444327	0.6735888344094743	0.6422907981363597	0.6112527027610398	0.02000039506396498	0.103899136755609	0.02	0.02242418147802589	0.02	0.0283183202595961	0.02000001580083999	0.3243315328540823	0.02	0.02987123442195193	0.02000001014860293	1.450540628865068	0.02000002210968322	0.1728966381949425	0.02000032182976593	0.4533928975889077	0.02	0.1644401410522739	0.02	0.1544024624223027	0.02000013172417532	0.08900648695439509	0.4243643639329703	0.3642188501238343	0.9999999686937169	0.5588278088262933	0.9999999958294973	0.6098710571071294	0.02000000166471974	0.1814370939519823	0.02	0.2152308422631836	0.2954165902197123	0.2698347217724998	0.02000064138633007	0.03347148252334844	0.968007112407903	0.8748731488548602	0.1094767848197381	0.08522792434702003	0.6854881801734704	0.1568123545797735	0.5796457123636043	0.1410714893587344	0.9819860872801566	0.4498839885761423	0.02000047119015363	0.02945589357029405	0.02000092744594035	0.01674000170574047	0.02000248327010195	0.01402216985903755	0.02002791011657289	0.04178075114082688	0.02000028128923313	0.01314388811578024	0.04452070046316131	0.03397355063896403	0.05140114010421899	0.0399601920874977	0.002340212661338764	-0.02695859605375299	0.01097572243267963	-0.5956608357299268	0	0	0.2241718349031661	0.06611511927730734	-0.0005339514139169728	-0.008137262869754601	-0.0005963247819350516	-0.05103168764352847	1.151009706136299	0.701293019938848	-0.2240749180776105	0.215583525421012	-0.1144970567199741	0.505051809518372	-2.42922729403012	0.1320667290382837	-0.2842491921564035	0.362414116826563	0.06141950837292464	-0.1357451945123062	2.890393885649978	-0.4101114822998528	0.05085127765435783	0.04908389955698311	0.1738399877139966	0.1544251008337204	-0.1009664184129663	0.7057665272337096	0	0	0	0	0.9141120612641833	0.02000006141433323	0.02000000651836807	0.02000001034737845	0.0200001255227767	0.6728934024283323	0.7703777041590408	0.02000056041127493	0.02	0.02	0.02000002824209771	0.02	0.02000002025465546	0.0200000339532691	0.02000047976769634	0.02000000327454748	0.02000000195514178	0.02000020030322509	0.4065335066126486	0.9999999529702472	0.9999999892936925	0.02000000718557456	0.02	0.2842846312251261	0.02000094678936731	0.9999999539909201	0.1615297910120727	0.7462986957782823	0.6369786361490909	0.9999995258528063	0.0200006980786766	0.02000146458613788	0.02000346919437082	0.02002778308923782	0.02000039972072626	0.05766333635388134	0.06939955897518592	0.9539722658198508	-4.447337073587494	5.250102664931108	-2.916518552998768	0.0008236851599200938	2.639771071084562	8.297726868672642	2.577294300040628	-8.021613653949389	0.3369349360249551	-0.144645821289095	-0.7391425424557935	-0.4028760360999123	-1.052987933050263	1.024307268525937	0.6174230862886546	0.7805721123231122	-0.4286251603726906	2.539511091425843	-0.07349303192289658	0.06214873078931624	0.1513900511221133	0.0255394130977041	0.6429989852002764	3.040637134342832	0.0103165661544286	0.03743036330811839	0.05006740701982491	1.550006743839648	0.09771365880133685	-1.614576487757391	-0.5889050123765229	-0.8920714603054306	0.05756701519402947	0.1119556720162359	0.4859577587020958	-0.7106780889669104	1.712867194324226	1.239718626985072	0.5362463025183869	1.321696146469471	-0.2528921754006247	0.003014572050893339	2.026368717602677	0.7105081631329742	0.408617598335268	0.4147864623352471	-0.2700079579960883	0.01531884509808388	0.005048858324167906	0.006771009367947437	0.0105377305985913	0.008898093981523034	0.3098331734285676	0.4456381625962421
0.106	0.8267649784912254	0.7374173270384884	0.02000002664812093	0.04035953609801549	0.0200000010022694	0.1033422482178968	0.02000000349168627	0.117458482886652	0.02004557134744137	0.04056518285748534	0.6565706993014898	0.6748020122968674	0.6519685185129613	0.617368782147259	0.02000039206051639	0.1039193137199363	0.02	0.02250055097166578	0.02	0.02841904997456216	0.02000001576271965	0.3274594717242183	0.02	0.03006626667899509	0.02000001015023232	1.447331834981281	0.02000002174051425	0.1717284613586518	0.02000032111449153	0.4516209956551335	0.02	0.1645575823394229	0.02	0.1546229542251845	0.02000013152927783	0.08998306030636194	0.4228558479948897	0.3628018938078468	0.9999999689320619	0.5622410664107884	0.9999999958569389	0.6123212338760217	0.02000000163805821	0.182515386885437	0.02	0.217900569620878	0.2942436606632837	0.2693083485834727	0.02000063971061822	0.03348044421225845	0.9702648317890238	0.8788179354725946	0.1156807181437231	0.08674084681427351	0.6898379464124625	0.1575911811022837	0.5839270511340175	0.1418787132064409	0.9832583061692588	0.4493297799576829	0.02000047019069351	0.02948617545202881	0.02000093401095599	0.01675091378703875	0.0200024605694282	0.0140372458697913	0.02002665589575207	0.04180145866681738	0.02000027898972004	0.01316394633292629	0.04624258121684437	0.0346007021197321	0.05373157679931727	0.04085936561663578	0.002283803465386771	-0.0294401580663207	0.009769187029763444	-0.6109288387409537	0	0	0.2243089518988808	0.07104984943030364	-0.000550559818218496	-0.00847943046696889	-0.0006999237185973872	-0.0525449233533762	1.152420859127085	0.7095760722726348	-0.2236423819636157	0.2167938104132573	-0.1134856710535558	0.5061167112467839	-2.428943258351251	0.1523977273495542	-0.2835298103204854	0.3567529038644535	0.06114929752737337	-0.1343964856320133	2.889561736762025	-0.4220039490761605	0.05094687087983137	0.04650057553529451	0.1741510098896659	0.1565122969965895	-0.09954145340525804	0.7189706030708214	0	0	0	0	0.9133583785682061	0.02000002743762612	0.02	0.02000000017288408	0.02000005711777211	0.671686690888027	0.7820951125619193	0.02000027863530586	0.02	0.02	0.0200000091399987	0.02	0.02000000510332994	0.02000001172431579	0.02000023403207404	0.02	0.02	0.02000009512396557	0.40381133997081	0.9999999817301359	0.9999999997100376	0.02	0.02	0.2792434537969719	0.0200004693049271	0.9999999831239025	0.1727925707908946	0.746277059439364	0.6390548192237133	0.9999997767126619	0.0200003476621524	0.02000074427744646	0.02000171683029712	0.02001272732046953	0.02000019507925998	0.05981700866990837	0.07244842435225193	0.9731235924223742	-4.447979896462776	5.313175532245346	-2.806770899718056	-0.0838230073640312	2.922598609294465	8.35936388656228	2.548496794868208	-8.014598734329024	0.3528802243395058	-0.1357789543015157	-0.748732841808751	-0.4368644269638567	-1.047404827737958	1.032985110048978	0.6374495249827655	0.7843484018837883	-0.4334127802882324	2.430811148098218	-0.07254828858018442	0.06377901243210153	0.1531931301268496	0.02558225534235779	0.5692083151219895	3.073978515524903	0.00984573215895917	0.03894924187603969	0.05065632796611964	1.577375988881589	0.09727428902151808	-1.593998474569425	-0.5788674226684618	-0.8792590426488801	0.05991612897203679	0.1098643847257456	0.4903717458584692	-0.7071126053074006	1.699390004771165	1.209613683652906	0.5417913519112625	1.347531106803902	-0.2753256590525117	0.005990783259774194	1.91891086660564	0.8019940226006496	0.3700208863066252	0.3925683714676953	-0.2840358272854494	0.01494986647969145	0.005867132953751877	0.008319161475945124	0.01015841431346592	0.01118093408598449	0.3170095113485952	0.4534069330156803
0.108	0.8329154185180814	0.7421482192852851	0.02000002860725811	0.04021552548551422	0.02000000100058826	0.1034713393978307	0.02000000350083297	0.1177663637995429	0.02003977249589869	0.04061625906278725	0.6576120748947747	0.6758617853216783	0.6617708918773622	0.6235427618777341	0.02000039030139313	0.103938461020189	0.02	0.02258001889170715	0.02	0.02852092165154011	0.02000001573396121	0.3306388122599497	0.02	0.03026015434115675	0.02000001014542553	1.444165510652633	0.02000002135267685	0.1705827861092518	0.02000032026460001	0.4498781471415915	0.02	0.1646799729962302	0.02	0.1548472329766462	0.02000013134950362	0.09096699854820377	0.4212980522155086	0.3613870621894575	0.9999999691883295	0.5656213673037792	0.9999999958913879	0.6147061340087239	0.02000000161340693	0.1836032382435273	0.02	0.220618966272715	0.2927416878835055	0.2687260405545855	0.02000063843073284	0.03349562032199021	0.9723634114453231	0.882550764187179	0.1223413397196467	0.08843421931134321	0.6938738525960799	0.1582916859735267	0.5880349391195406	0.1426422867889908	0.9844407306201771	0.448748504599712	0.02000047023209451	0.02951564035558488	0.02000094419474981	0.01676348587747407	0.02000243726244491	0.01405550314530188	0.02002529398150798	0.04182133927376702	0.02000027701520356	0.01318869509580999	0.0480103646593848	0.03524035350039478	0.05614036730207161	0.04177330608545574	0.002222496242989365	-0.03185542544091181	0.008531784067923398	-0.6265313736833993	0	0	0.2244562283739085	0.07627567601427675	-0.0005679037432151195	-0.008873511345583484	-0.0008064106350822305	-0.05391739040173472	1.153846835771259	0.7160971508282008	-0.2232083961550803	0.2170241888280527	-0.1124734683550486	0.5058640527285939	-2.428615936866467	0.1753781127854098	-0.2828230432592281	0.349797809452127	0.06088220567150543	-0.132622905671134	2.888706008934316	-0.4336878472011956	0.05103725233501586	0.04387586294056493	0.1744656796298668	0.158063513082963	-0.0980914719990359	0.7307708476758308	0	0	0	0	0.9149922121166599	0.0200000691089675	0.02000000647909181	0.02000001034514155	0.02000012295864907	0.6704336987762201	0.7937442197067995	0.02000057389578892	0.02	0.02	0.02000002831250396	0.02	0.02000002015709631	0.02000003292250435	0.02000047622847273	0.02000000319177389	0.02000000190033038	0.02000020015032484	0.4022883297709885	0.9999999539536548	0.9999999895466865	0.02000000716374055	0.02	0.2742938842549679	0.02000094963826304	0.9999999583296286	0.1836818729931602	0.7463160038415582	0.6409570242920196	0.9999995597619554	0.02000071238405396	0.02000153440155439	0.02000341429566924	0.02002358774901577	0.02000040021252529	0.06196842046127225	0.07556135747376795	0.9900106122109771	-4.45295572300816	5.377794343486423	-2.704214187517618	-0.1812286292457948	3.206266609264555	8.419968445398093	2.520551266489376	-8.007516221523261	0.3698171225363863	-0.1262685280401115	-0.759564245709058	-0.4736377118494146	-1.039110819320147	1.043381373371218	0.6578474235951398	0.7870411149318798	-0.4367517772638367	2.295675077483948	-0.07143407965781297	0.06529274218730413	0.1546260974905468	0.02546772043406316	0.4895941226178263	3.098537478598805	0.009286902079864016	0.04052878970961454	0.05120936903171322	1.601408409435096	0.09656906391981937	-1.572106932617911	-0.5664034254858217	-0.8630180400732432	0.06251638485231605	0.1157426205960968	0.4933226485770667	-0.7085533913686762	1.679910502819973	1.174441990795126	0.5458047271539725	1.370365440612071	-0.3088270152606802	0.009228992872667581	1.814410814453072	0.8909581929492096	0.330295947068034	0.371136197178617	-0.2970746975075943	0.01450186691939528	0.006708867461220621	0.009952274124769988	0.009710811557742135	0.0135886397191725	0.3223330733231827	0.4604051022781173
0.11	0.8385920892789632	0.7466073661175647	0.0200000304797616	0.04007391002892108	0.02000000099810282	0.1036033260045616	0.02000000350856043	0.1180767113632326	0.0200347117194034	0.04066694870485774	0.6584606475904488	0.6767554261936627	0.6716748558369893	0.6297564186009421	0.02000038919148278	0.1039563928099453	0.02	0.02266270860866406	0.02	0.0286238546098105	0.02000001571100858	0.333861613079123	0.02	0.03045235689087488	0.02000001013886578	1.441042069706093	0.0200000209932858	0.1694644435521682	0.02000031944474432	0.448171282734635	0.02	0.1648070968163428	0.02	0.1550746967761043	0.02000013119117508	0.09195514659852594	0.4196907297991257	0.3599736722508097	0.9999999694375112	0.5689566072109098	0.9999999959263618	0.6170156133587448	0.02000000159165703	0.1846974197087768	0.02	0.2233795893222151	0.2909063092785952	0.2680660903560915	0.02000063735900715	0.03351753870019867	0.97431416586632	0.8860777139552158	0.1294962555470566	0.09030368168908502	0.6975942349102923	0.1589117095204243	0.5919879705454262	0.1433642496877087	0.9855397574218893	0.4481422109726857	0.02000047064293821	0.02954412903237908	0.02000095473703934	0.01677776393035595	0.0200024159405753	0.01407711203057676	0.02002403684755516	0.04184029389993093	0.02000027534924507	0.01321838331779938	0.04982969746052678	0.03588893387826229	0.05862896686687145	0.04270046790768002	0.002156430513870649	-0.03419759568774178	0.007262826327050734	-0.6424867399166275	0	0	0.2246142528459174	0.08179885277281049	-0.000586091402080621	-0.009323901520696346	-0.000915490256562488	-0.05513531524339285	1.155283995209195	0.7207394732448273	-0.2227749738998991	0.2162216144375631	-0.1114631106980724	0.5042677880206532	-2.428239877291862	0.2011613983110232	-0.2821314858016226	0.3415428491347536	0.06061910242032937	-0.1304045452390588	2.887827134199223	-0.4451485641304443	0.05112236211504959	0.04123286872390911	0.1747828693376121	0.1590227543361574	-0.09661935246306383	0.7410976141582486	0	0	0	0	0.912246874950288	0.02000003125797101	0.02	0.02000000016692365	0.02000005642049755	0.6684174917418976	0.8050729303636434	0.02000028872447207	0.02	0.02	0.02000000919033502	0.02	0.0200000050473205	0.02000001122870971	0.02000023218371749	0.02	0.02	0.02000009508790634	0.3994525780546641	0.9999999821997694	0.9999999998358836	0.02	0.02	0.2685600768293113	0.02000047069253576	0.9999999850424447	0.1968587280578344	0.7455946911803554	0.6431689851049617	0.9999997918974209	0.02000035663918704	0.02000078381315796	0.02000169425037022	0.02001103505390426	0.02000019647105351	0.06433467631430835	0.07881736254030115	1.003941431777343	-4.458912357533578	5.44140002221215	-2.609849511438927	-0.2917229968648849	3.48937026398721	8.482633068038007	2.492077404319061	-7.998616481217439	0.3916136920719736	-0.1165536017536099	-0.7746340283154264	-0.5096917387514582	-1.030326558552909	1.058923283785428	0.6954975868534163	0.787048908655319	-0.4351808180053506	2.159310298850708	-0.07015389485135938	0.06667085701096927	0.1556528947137875	0.025196746166781	0.4028275071420089	3.113397651209929	0.008627472983696885	0.04217142707291684	0.0517169881509924	1.620634984197747	0.09558625809118806	-1.551253866743368	-0.5515441444720847	-0.8432820891941154	0.06462911168521333	0.1130005060302386	0.49452766200063	-0.7056941216666329	1.654285632124867	1.134191483319686	0.5480821597657384	1.389632091153924	-0.3526318375226031	0.01273461626737654	1.713096687797562	0.9784034515241601	0.289557463177064	0.3510852636083347	-0.3090229846560302	0.01397319625757857	0.007572973469775058	0.0116708540979552	0.009233866671227858	0.01611996904700317	0.3260386586818303	0.4666436673756713
0.112	0.8437493454978552	0.7507688146569077	0.02000003258953682	0.03993501983444469	0.0200000009922342	0.1037379307957445	0.02000000351384857	0.1183887010924564	0.02003029698015978	0.04071694534557579	0.6591010909081761	0.6774682183813479	0.6816600676548656	0.6359894661089763	0.02000039001124854	0.1039729012533532	0.02	0.02274874659930131	0.02	0.02872776319979335	0.0200000156995306	0.3371183224945786	0.02	0.03064231046269299	0.02000001012490524	1.437960815774373	0.02000002061915634	0.1683781894798659	0.0200003184818515	0.4465072758955721	0.02	0.1649385761486709	0.02	0.1553043523094401	0.02000013105382746	0.09294391823722838	0.4180293312275337	0.358560855405241	0.9999999697007792	0.5722343347435361	0.9999999959677289	0.6192395164383785	0.02000000157268644	0.1857943885692709	0.02	0.2261749925663941	0.2887471366384011	0.2673094785873384	0.02000063668240954	0.03354673971078606	0.9761273650137915	0.8894053818752244	0.13719263544712	0.09234743018436604	0.7009962070133595	0.159449235279625	0.5958031185018001	0.1440476620917007	0.9865611927071829	0.4475131964405387	0.02000047244691987	0.02957147868614629	0.02000096977107362	0.01679379292354963	0.02000239534303876	0.01410224353348507	0.02002276425756063	0.04185823494871215	0.02000027425227	0.01325325651910515	0.05171569375932792	0.03654367355167205	0.06120270597756051	0.04363942854467647	0.002085758584449122	-0.03646071007820165	0.005961589207126305	-0.658813970203636	0	0	0.224783625904685	0.08762519418418346	-0.000605239849858631	-0.009835043596595731	-0.001026839558702083	-0.05618472845004843	1.156728463906792	0.7233871936100228	-0.2223442320452227	0.2143356132432364	-0.110457306731044	0.5013074116305112	-2.427809320534198	0.2299007602065971	-0.2814577381824113	0.3319886258202061	0.06036089741385485	-0.127721294655509	2.886925572066933	-0.4563732584889438	0.05120218789960677	0.03859604866874315	0.1751013373281425	0.1593319538223187	-0.09512810637664841	0.7498873379577179	0	0	0	0	0.9116516113189934	0.02000007657065671	0.0200000064211259	0.02000001032238641	0.02000012273062003	0.6663457354217369	0.8163389362827334	0.02000060190287844	0.02	0.02	0.02000002844634048	0.02	0.02000002002804901	0.02000003197285618	0.02000047234819333	0.02000000311501108	0.02000000184881457	0.02000020016231792	0.3977300888529355	0.9999999548502762	0.9999999897973895	0.02000000716377654	0.02	0.2631626411400656	0.02000095368419112	0.9999999617250719	0.2098944828618494	0.7449074665877494	0.6452135531742377	0.9999995869723608	0.0200007350281876	0.02000162584586724	0.02000338299806086	0.02002083146701699	0.02000040579330177	0.06683223682952162	0.08219170332263113	1.015130487037183	-4.467731054953114	5.508958408260062	-2.524597197790453	-0.4155764761057895	3.770457892701046	8.54605258195043	2.465651119036734	-7.992128295803154	0.4159395854486371	-0.1056493586281301	-0.7888068658270466	-0.54597776349692	-1.019737628034836	1.074274031631689	0.7383263242343283	0.7855476412719237	-0.4328323828895133	1.99797678454725	-0.06870881754104814	0.06791092663944791	0.1562682630246178	0.02477471908162902	0.3087454383184866	3.117928263424993	0.00786355573156851	0.04387706338994909	0.05218500074418012	1.635317005717253	0.09432008601979848	-1.529919917798152	-0.5343149407046175	-0.8201604721794793	0.06687189706787651	0.1179343544737546	0.4939462369573372	-0.7079802982895769	1.62239812831587	1.088865720408035	0.5485921223985035	1.405145635290905	-0.405488585519613	0.01651162525160583	1.615128966424673	1.06524431048842	0.2477981593711883	0.3325857024528412	-0.319795602628319	0.01336284389240485	0.008459807773020916	0.01347489175820147	0.008697234175057661	0.01877361903555148	0.3284923688654186	0.4722039170502992
0.114	0.8483369572103665	0.7545944073926798	0.02000003457376631	0.03979918031302376	0.02000000098572112	0.1038748620475126	0.02000000351781	0.1187014821820236	0.02002644422000729	0.04076594527546211	0.6595199806987575	0.6779856760263555	0.6917024724577587	0.6422206492842342	0.02000039154539677	0.1039877657304037	0.02	0.02283826014771021	0.02	0.02883256746650929	0.02000001569325517	0.3403990245547656	0.02	0.03082944020380106	0.02000001010968091	1.434920231448689	0.02000002027385944	0.1673287170801341	0.0200003175589442	0.4448928694831154	0.02	0.1650740516730494	0.02	0.1555354271654299	0.02000013093739764	0.09392948676438456	0.4163140427947553	0.3571478765237642	0.9999999699552663	0.5754419534302998	0.99999999600904	0.6213677033527411	0.02000000155646678	0.1868904421177408	0.02	0.2289971844676389	0.2862745315825619	0.2664390310723158	0.02000063624493064	0.03358376920786496	0.9778127940891129	0.8925405550311849	0.1454384399542369	0.09456431775584402	0.7040813326867809	0.1599023675798869	0.5995057485533309	0.1446960595850338	0.9875105666107634	0.4468638646252579	0.02000047462140276	0.02959752523716452	0.02000098514585034	0.01681161757919348	0.02000237716655155	0.01413106890140643	0.02002161331687934	0.04187506619802554	0.0200002734990555	0.01329355811999031	0.05366794559202646	0.03720205792228273	0.06386433617554857	0.04458884833379793	0.002010643742921373	-0.03863975361372347	0.0046273095142496	-0.6755326062260996	0	0	0.2249649593159225	0.09376005988668705	-0.0006254750606965349	-0.01041141257868824	-0.001140107407798649	-0.05705149340504686	1.15817613774007	0.7239255932954637	-0.2219183855176314	0.2113186124579475	-0.1094588005124015	0.496968031237994	-2.427318201964898	0.2617485005203304	-0.2808043927745972	0.3211424115326923	0.06010854068548653	-0.1245528748959828	2.886001805872263	-0.467350957417591	0.05127676753550871	0.03599110423885323	0.1754197238211214	0.1589310969399165	-0.09362086601593561	0.7570829311073117	0	0	0	0	0.9064500684479356	0.02000003465838807	0.02	0.02000000015200371	0.02000005702566645	0.6635524378960864	0.8271601982769919	0.02000030794948406	0.02	0.02	0.02000000927790516	0.02	0.0200000049762239	0.0200000107819102	0.0200002302267592	0.02	0.02	0.02000009516641186	0.3947803860210372	0.9999999826186917	0.999999999957917	0.02	0.02	0.257011904655637	0.02000047403165472	0.9999999865386532	0.2245996141687862	0.743576829644556	0.6478144728280008	0.9999998041190536	0.02000037068892203	0.02000083698772581	0.02000168830078226	0.02000999952081827	0.02000020116877125	0.06933176394911576	0.0856805449189533	1.023747747148951	-4.482233516145813	5.585270223247191	-2.449309218532933	-0.5530276080552919	4.048054186883202	8.608012705777776	2.443982517389952	-7.991886269158909	0.4396003594261226	-0.09259419898564397	-0.7969465913937529	-0.5842418791902686	-1.007223459469599	1.084271313316247	0.7724189925280496	0.7839079390546432	-0.4341683317461851	1.824457740106136	-0.06710437579305123	0.06899369755449378	0.1564376861583374	0.02420051437445241	0.2077689470259189	3.111329581298209	0.006980456703372481	0.04564716095205325	0.05261291171314569	1.644461384546613	0.09275977537559824	-1.510737539985902	-0.5147792004657024	-0.7937009479568796	0.06860582735522695	0.1143712716436087	0.4912658574005238	-0.7059500363063033	1.584147672380215	1.038483991684924	0.5471273996116921	1.416285337499468	-0.4662661803916697	0.02056433591569345	1.520635576113355	1.151480662203428	0.2052100095512295	0.316157538238136	-0.3293178178394349	0.01266989183695874	0.009368725165697913	0.01536484834511386	0.008124629648709226	0.02154780132823642	0.3296664541550512	0.4770984664947358
0.116	0.8523107539014755	0.7580540127728577	0.02000003669561529	0.03966670764361983	0.02000000097552102	0.1040137990756659	0.02000000351898542	0.1190141512755527	0.02002308348646491	0.04081364861735268	0.6597085315154314	0.6782955211307985	0.7017829480658205	0.6484270831120306	0.02000039606751393	0.1040007412217046	0.02	0.02293137794684193	0.02	0.02893818942961151	0.02000001570174853	0.3436924733530726	0.02	0.0310131500453447	0.02000001008657537	1.431917573086029	0.02000001991903576	0.1663205857122491	0.02000031650034099	0.4433346520730259	0.02	0.1652130082582703	0.02	0.1557667604765248	0.02000013085575536	0.09490755593563725	0.4145399372061394	0.3557332494475395	0.9999999702193624	0.5785666338887863	0.9999999960558388	0.6233901035960399	0.02000000154428296	0.1879815620618787	0.02	0.2318370902025743	0.2834801783194617	0.2654391848622173	0.02000063640702979	0.03362918291080242	0.9793793345162838	0.895490289725988	0.15422007766516	0.09695270243803533	0.7068513945612864	0.1602695787924721	0.6031164896795795	0.1453136752340844	0.9883928981818346	0.4461967987484329	0.02000047867406987	0.02962210299233866	0.0200010064041708	0.01683128333339191	0.02000236164666842	0.01416376041559335	0.02002050509390553	0.0418906959253485	0.02000027368647076	0.0133395270023326	0.05568342096179096	0.03786143717793141	0.06661410365623918	0.04554735278834972	0.001931258292933445	-0.04073074634725162	0.003259184655913887	-0.6926624341676172	0	0	0.2251588750990962	0.1002083415176849	-0.0006469319801638056	-0.0110575015393292	-0.001254914252042313	-0.05772133509943369	1.159622684408989	0.722241244612567	-0.2214997412435086	0.2071262560563294	-0.1084703602475209	0.491240382257191	-2.426760153656072	0.2968554806111144	-0.2801740207025425	0.3090181782256824	0.05986302296869138	-0.120878873353011	2.885056338958059	-0.4780726439103701	0.05134619142928955	0.03344486219008874	0.1757365471660924	0.157758363721443	-0.09210087108764504	0.7626341142698451	0	0	0	0	0.903432057250368	0.02000008269482108	0.02000000635034542	0.02000001028666842	0.02000012538589672	0.6607754130631526	0.837970607628177	0.02000065177543736	0.02	0.02	0.02000002866513169	0.02	0.02000001987414712	0.02000003113303268	0.02000046837680554	0.02000000305000791	0.02000000180514421	0.02000020047437893	0.3928433789382016	0.9999999556309291	0.9999999900351646	0.02000000719455569	0.02	0.2508929510675191	0.02000096220116546	0.9999999643555774	0.2388519058461218	0.7422905931322455	0.650203016637347	0.9999996089162054	0.02000076879747958	0.02000174875661305	0.02000338825873573	0.02001919881892925	0.02000041902112414	0.07192852016338697	0.08926173575687196	1.02887460941536	-4.50189340416344	5.666463916065295	-2.384703781681279	-0.7042547793395453	4.320685235016056	8.668443610894705	2.425251483019145	-7.994596502741135	0.4637795673175036	-0.07815971776925287	-0.802867311669774	-0.624103225276431	-0.9930683826280363	1.09292300452826	0.8065565706177513	0.7811957764001302	-0.4369402912682734	1.631989428953099	-0.06534196552404403	0.06991670302466409	0.1561562669865098	0.0234781310858808	0.1011328977538191	3.093178915963506	0.00597456998210742	0.04748131411276773	0.05300269713046993	1.648063743837268	0.09090018645537508	-1.491993954773966	-0.4929739088578374	-0.7639714698123625	0.07035295791020368	0.118192809578864	0.4864468810538665	-0.7096284930374999	1.539459900038559	0.9830790493442596	0.543658518066485	1.422859468981543	-0.5348872805953984	0.02489583111015687	1.429690505267273	1.236741421201764	0.1618770716945663	0.3018038581702245	-0.3375296641724961	0.01189404804831399	0.01030090632759674	0.01734103802376206	0.007495712184615328	0.02444090049267716	0.329487253903407	0.4812885824806147
0.118	0.8556279924786314	0.7611150381604328	0.02000003865403134	0.03953791223642295	0.02000000096505843	0.1041544064660869	0.02000000351920054	0.1193257800080709	0.02002015065169688	0.04085975608728147	0.6596565763261549	0.6783866626434176	0.7118792962780354	0.6545852447973849	0.02000040141215635	0.104011568318875	0.02	0.02302822827718951	0.02	0.02904455449574089	0.020000015714866	0.346986856599967	0.02	0.03119283430630464	0.02000001006304375	1.428949208690393	0.02000001959308158	0.1653582664796634	0.02000031549417339	0.4418390347265249	0.02	0.1653549286307277	0.02	0.1559973985006641	0.02000013079585302	0.09587357463010572	0.412707789867769	0.3543161526708064	0.9999999704730804	0.5815954611134441	0.9999999961019788	0.6252967011898918	0.02000000153469346	0.1890635726761731	0.02	0.2346850565017791	0.2803652176656789	0.2642945929903299	0.02000063678323559	0.03368354056089132	0.980835448274374	0.8982617208505347	0.1634895202815154	0.09951000065162632	0.709313593043452	0.1605496122551223	0.6066662680290321	0.1459050730645612	0.9892129677910619	0.4455146551247355	0.02000048305920325	0.02964504589180592	0.02000102796048651	0.01685283629069555	0.02000234870229148	0.01420049083669178	0.02001951286868279	0.04190502414670336	0.02000027423987071	0.01339139950280958	0.05775140017333544	0.03851894649772211	0.06945580388331327	0.04651357054625984	0.001847781400554401	-0.04273081145509482	0.001856372475533624	-0.7102232070428587	0	0	0.2253660045775057	0.1069744496980245	-0.0006697545445534217	-0.01177780654359567	-0.001370851879975983	-0.05817987255508232	1.161063546212265	0.7182221986956208	-0.2210906913738603	0.2017177061318167	-0.1074947670479854	0.4841208283091024	-2.426128507952157	0.3353705019308538	-0.2795691584298594	0.295636622055116	0.05962537590960833	-0.1166787964194259	2.884089690670839	-0.4885313403404689	0.05141060464620711	0.03098514151111301	0.1760502004197614	0.1557503000239916	-0.09057145477165367	0.7664977305332492	0	0	0	0	0.8957827938497016	0.02000003715172226	0.02	0.02000000013251571	0.02000005929674647	0.6572329754436734	0.8482323422366477	0.02000034158121521	0.02	0.02	0.0200000094117107	0.02	0.02000000489629791	0.02000001039438543	0.02000022827088657	0.02	0.02	0.02000009542823037	0.3897828663544747	0.999999982972546	1	0.02	0.02	0.2441776846613815	0.02000047960251819	0.999999987686065	0.2540517359126277	0.7405140776310535	0.6534482715663845	0.999999813986215	0.02000039077336228	0.02000090842183159	0.02000170205946069	0.02000937090294767	0.020000210374723	0.07439345272266311	0.09300447543161108	1.029527345461508	-4.525521829813552	5.748108897898931	-2.331414503592573	-0.8694039359460555	4.586859823132831	8.727835002019617	2.407372381318451	-7.996508682720112	0.4903510350725799	-0.06322139352586043	-0.8110145380279719	-0.6646327147948827	-0.9775960237735096	1.104901842135256	0.8503566008593347	0.7763007394978547	-0.438181583536603	1.425996078428635	-0.06342861611777251	0.07066036970068854	0.1553910860415954	0.02260470045286805	-0.01093693587124792	3.06290189106746	0.004828740706372224	0.04937958236060831	0.05335656041209529	1.645235856863858	0.08873197993991568	-1.476609919910212	-0.4689900219817192	-0.7311317146826521	0.07155044380293106	0.113627791199308	0.4791532891901521	-0.7085676195583125	1.488280777035344	0.9226995342814827	0.5379792931274758	1.424202867530687	-0.6108849603567305	0.02950914025245793	1.342340626649465	1.320160870563461	0.1180924768256191	0.290032206242675	-0.3443810790119387	0.01103506313441992	0.01125630051320436	0.01940398732222137	0.006823195336690606	0.02745075983295757	0.3277487457629167	0.4848062428795843
0.12	0.8582464105204805	0.7637458375657986	0.02000004058968374	0.03941309248136895	0.02000000095086292	0.104296319283686	0.02000000351657329	0.1196353901017588	0.0200175926637964	0.04090396886560398	0.6593527583613069	0.6782479911843671	0.7219718775211051	0.6606703671630071	0.0200004117985346	0.1040199610386027	0.02	0.02312893854078752	0.02	0.02915159243691262	0.02000001574667725	0.3502690821957546	0.02	0.03136786958684575	0.02000001003178929	1.426010175490197	0.02000001926341988	0.1644460468313067	0.02000031436849706	0.4404121818623191	0.02	0.1654991421505048	0.02	0.1562260019478774	0.02000013079077615	0.09682249499550008	0.4108122521711321	0.3528945816258552	0.9999999707313636	0.584515410806592	0.9999999961524308	0.6270776256922608	0.02000000153060272	0.1901319880219871	0.02	0.2375302858219266	0.2769296427669978	0.2629909235445312	0.02000063802071007	0.03374740875690709	0.982188815281798	0.9008620522620658	0.1732070264186068	0.1022317622329861	0.7114737720321577	0.1607416930432548	0.6101824889396911	0.1464755569947994	0.9899751136455821	0.4448202059544375	0.02000048992511871	0.02966618809173826	0.02000105745849355	0.01687632553359335	0.02000234068281339	0.01424143478187245	0.02001858484983778	0.04191795145136101	0.02000027627484369	0.01344940668105905	0.05986541793204814	0.03917133888048556	0.07238800829042925	0.04748608602966833	0.001760396840616511	-0.04463822389450173	0.0004179915544768971	-0.7282343745759018	0	0	0.225586987404055	0.1140622996918606	-0.0006940956732239477	-0.01257681073949129	-0.001487483239414081	-0.05841265547270583	1.162493943197018	0.7117582178531242	-0.2206937059891691	0.195055938728848	-0.1065348036614876	0.4756113804414608	-2.425416302156039	0.3774396415647297	-0.2789922942752668	0.2810252094073487	0.05939667217357932	-0.1119321379538782	2.883102392208715	-0.4987221933110269	0.05147020877562928	0.02864061491934135	0.1763589482424895	0.1528420134133453	-0.08903602919079305	0.7686380770717425	0	0	0	0	0.8902447821811439	0.0200000862550779	0.02000000627094696	0.02000001024257501	0.02000013196037639	0.6536622782083045	0.8584902814459739	0.02000074143968111	0.02	0.02	0.02000002898419052	0.02	0.02000001970611137	0.02000003042304887	0.02000046449245714	0.02000000300115857	0.02000000177340069	0.02000020121337362	0.3876163702846689	0.999999956267437	0.9999999902493597	0.02000000726151079	0.02	0.2374820699042293	0.02000097644469318	0.9999999663440515	0.2687742543419218	0.7387697680743399	0.6564721261586577	0.9999996266250627	0.02000081642730829	0.02000191626973104	0.02000343951470161	0.02001822018141965	0.02000044333564122	0.0769878437659742	0.09677895741740554	1.025592989602314	-4.554371451352328	5.833163142962732	-2.289943453222211	-1.048563977774746	4.845076594025014	8.78502841908368	2.391951428103946	-8.000081584379572	0.517758939541946	-0.04711375484213389	-0.818261157086979	-0.7063846486616916	-0.96082527922105	1.11710437530538	0.8933559733373538	0.7699392427406599	-0.4390353537219449	1.201763446743705	-0.06136631338117904	0.07122213020275459	0.1541376281561914	0.02158343947961253	-0.1286800739160056	3.020139596231386	0.003540192539525372	0.05134124736319375	0.05367557217282179	1.635906092730401	0.08625120603654124	-1.462662759333383	-0.4428743246288082	-0.6952069875172383	0.07264610522994165	0.1161582326528767	0.4693485519797628	-0.71410276125565	1.430582368528583	0.8574059578612904	0.5300632495861584	1.420122489924208	-0.6939648545067024	0.03440637703700194	1.258590792251655	1.401204788970615	0.0739243971768578	0.2808899579315572	-0.3498352107729567	0.01009334851339804	0.01223719192175863	0.02155456210599426	0.006094795487397366	0.03057557826516407	0.3243703168761554	0.4875863079789709
0.122	0.8601234355578364	0.7659114901937265	0.02000004231347118	0.03929253943773214	0.02000000093670208	0.1044391573984689	0.02000000351325321	0.1199419797373825	0.02001536050089212	0.04094598747075729	0.6587880948057352	0.6778684630685436	0.7320394192094255	0.6666571656160639	0.02000042346891425	0.1040256170175576	0.02	0.02323363432739513	0.02	0.02925923618000136	0.02000001578240806	0.3535254349958972	0.02	0.031537625580104	0.02000001000081151	1.423094566005415	0.02000001896241173	0.1635881046295916	0.02000031330705462	0.4390600378394132	0.02	0.165644958502202	0.02	0.1564514257850012	0.02000013080792724	0.0977490096260087	0.4088548663733634	0.3514676566592053	0.9999999709777999	0.5873134379531536	0.9999999962016159	0.6287230991443407	0.02000000152888975	0.1911821718393138	0.02	0.2403613838554983	0.273170980618416	0.2615139725443143	0.02000063947174129	0.03382135644231513	0.9834467525199762	0.9032984777718575	0.1832737964715126	0.105112230617677	0.7133447073948402	0.1608453345284602	0.6137015199749303	0.1470307662188047	0.9906834675725156	0.4441162659287915	0.02000049705626061	0.02968536428409883	0.02000108724196446	0.01690180195427475	0.02000233521045899	0.01428676778067521	0.02001775749257623	0.0419293746632261	0.02000027871226849	0.01351377668854409	0.06200226954737718	0.03981506078113105	0.07541359278872006	0.04846344856658007	0.001669290667023773	-0.04645243212103338	-0.001056877907350344	-0.7467148447459695	0	0	0.2258224705508023	0.1214752935625974	-0.000720117223370675	-0.01345896701824538	-0.001604342347676423	-0.05840520817066168	1.163908876934873	0.7027410978762928	-0.2203113251385287	0.1871080394035866	-0.1055932430945883	0.4657197772684547	-2.424616284795674	0.4232055228141076	-0.2784458547580474	0.2652182841308305	0.05917802536745273	-0.1066184720265842	2.882094982269632	-0.5086425654210954	0.05152526348013764	0.02644066844182695	0.1766609242785236	0.1489674045428699	-0.08749807006523858	0.7690272995197067	0	0	0	0	0.8800136384906005	0.02000003801463303	0.02	0.02000000010850503	0.02000006401852477	0.6493791491893012	0.8681268505621607	0.020000405484473	0.02	0.02	0.02000000959907758	0.02	0.02000000480917404	0.02000001007695052	0.02000022639122529	0.02	0.02	0.02000009593321225	0.3844523480357063	0.9999999832466923	1	0.02	0.02	0.2301768558245837	0.02000048844657414	0.9999999885358791	0.2832242810123894	0.7367347574088285	0.6606350828927579	0.999999821949625	0.02000041785318736	0.0200010047881857	0.02000173813657781	0.02000895110644946	0.02000022611924597	0.07917190110799636	0.1007697425866362	1.017022496465128	-4.589872025736642	5.925247051425164	-2.260708465239013	-1.241789811433206	5.093806179342253	8.838746513640697	2.380961713034555	-8.00829898546891	0.5441757196792587	-0.02900839470085602	-0.8207979066241244	-0.7500295490743504	-0.9427779128325428	1.125731799426219	0.9255525834667304	0.762905462183754	-0.4411835081000359	0.9615716561268113	-0.05916385721962433	0.0715818582038022	0.15236476209728	0.02041036449986544	-0.2515176535646573	2.964466599159842	0.002088506507245299	0.05336466501045285	0.05396307138212648	1.61920487221407	0.08345128220551948	-1.453364940343933	-0.4147407184341027	-0.6564646709826519	0.07313409907441476	0.1104003716649235	0.456684374810699	-0.7141168943103848	1.366361874500099	0.7872766210062591	0.5197108040758648	1.40992474965343	-0.7840333256612464	0.03958903308262765	1.17842362472004	1.478547918923056	0.02973133081676044	0.2748394921563445	-0.3538648687759329	0.009069318344930789	0.01324417520165706	0.02379339000260452	0.005319134050236147	0.03381283687321383	0.3189933103445985	0.4896492740255203
0.124	0.8612249950213399	0.7675828540900762	0.02000004380558034	0.03917652854463449	0.02000000091880939	0.1045825102109958	0.02000000350707809	0.1202445001686668	0.02001341412892728	0.04098551111890816	0.6579573996251746	0.677239242123479	0.7420629251363807	0.6725194645289839	0.02000044522268946	0.1040282059449994	0.02	0.0233424377038935	0.02	0.02936742432430596	0.02000001584129752	0.3567409343438183	0.02	0.0317014606956031	0.02000000996231696	1.420195042869241	0.02000001866407347	0.1627883925921789	0.02000031214744955	0.4377882126360123	0.02	0.1657915339572312	0.02	0.1566721425033135	0.02000013090578825	0.09864730567987021	0.4068298109700465	0.3500329352929493	0.9999999712231171	0.5899765266904603	0.999999996253637	0.6302235686834365	0.02000000153428278	0.1922091921836319	0.02	0.2431657816445643	0.2691002632074692	0.2598506015220824	0.02000064213829232	0.0339059557880839	0.9846159002447915	0.9055781023896662	0.1936209164094702	0.1081430912014893	0.7149381304680645	0.1608606753376745	0.6172563048616264	0.1475769958677553	0.9913417789239386	0.4434057062637221	0.02000050725249765	0.02970241126310902	0.02000112760242801	0.01692932202016809	0.02000233657258122	0.01433666815510621	0.02001699055512176	0.04193919085825215	0.02000028340285814	0.01358473165916523	0.06414606405410414	0.04044587902816502	0.0785315360841527	0.04944417530614136	0.001574648855307492	-0.04817406486018547	-0.002569192812605564	-0.7656827657646332	0	0	0.2260731072657884	0.1292163000162999	-0.0007479899137449568	-0.01442867954917959	-0.001720934281882774	-0.05814307844467841	1.165303134904788	0.6910650514286066	-0.2199461503631436	0.1778455007719563	-0.1046728370673127	0.454459603550928	-2.423720923192723	0.4728065400048426	-0.277932190731135	0.248257211159764	0.05897058978938637	-0.1007175612791096	2.881068002538575	-0.5182921303217521	0.05157608779809551	0.02441525835428552	0.1769541289598126	0.1440594249441131	-0.08596110065283166	0.7676458256962267	0	0	0	0	0.8719936520666559	0.02000008607358787	0.02000000618416874	0.02000001019121277	0.02000014465322725	0.6451311194043288	0.8777639725902429	0.02000092272916291	0.02	0.02	0.020000029418415	0.02	0.02000001952641138	0.02000002986285433	0.0200004608319293	0.02000000297095164	0.02000000175545576	0.02000020251193551	0.3820416290122911	0.9999999567286658	0.9999999904279068	0.02000000736939489	0.02	0.2231274664061071	0.02000099838694505	0.999999967775431	0.2973707671571098	0.734737180051237	0.6645802549933401	0.999999640898897	0.02000087870197147	0.02000214151711627	0.02000353562675708	0.02001751194345763	0.02000048350460772	0.08153096703881141	0.1047459386574231	1.003116542187621	-4.629876237113151	6.022267494330577	-2.2440087631434	-1.449075716792408	5.331488872610051	8.890474380788815	2.373349275172477	-8.019580812121427	0.5719909312828847	-0.009212552016065273	-0.8209097185861696	-0.7935263046123199	-0.9237125912515499	1.13326046933744	0.9596466903181381	0.7541739951867976	-0.4441692353010321	0.707474715165423	-0.05682416284202573	0.07173682794677252	0.1500684238167753	0.01908848247718941	-0.3783729031574501	2.895640056094587	0.000473141026440856	0.05544883725396039	0.05421997338868043	1.595052640508832	0.08033032827739292	-1.446576410725093	-0.3846441603264167	-0.6148881680123136	0.07340520856191167	0.1114511138414722	0.441129975332638	-0.7218991608617149	1.295643959273574	0.7124020448773027	0.5068997765775576	1.393422245418554	-0.8803848765216207	0.04505803739770961	1.101789900268643	1.551596988092009	-0.01437627881431837	0.271910382876843	-0.3564548501963535	0.007964135163018797	0.014280837133709	0.02612193773423301	0.004487778648365092	0.03716054140125003	0.3114666632646452	0.4909505106285026
0.126	0.8615094864823226	0.7687242463016226	0.02000004505832608	0.03906532567944887	0.020000000901389	0.1047259512299278	0.02000000350066437	0.1205418808594509	0.02001171589882476	0.04102223791414022	0.6568545058239245	0.6763524318110846	0.75202184080333	0.6782307083142919	0.02000046938783171	0.1040273776504003	0.02	0.02345546745126326	0.02	0.02947609892595892	0.02000001590340239	0.3598999784772404	0.02	0.03185873099427489	0.02000000992498203	1.417303270369523	0.02000001839384399	0.1620507362837664	0.02000031106408552	0.4366020561688185	0.02	0.1659379900250636	0.02	0.1568868071249149	0.02000013102724665	0.09951131959072596	0.4047392205343375	0.3485892763801046	0.9999999714552504	0.5924917148828218	0.9999999963037852	0.6315696164784513	0.0200000015418224	0.1932079799022495	0.02	0.2459303168669364	0.2647237401719648	0.2579887246083091	0.02000064504207084	0.034001778963904	0.9857025846905029	0.9077079521090682	0.2041491549990948	0.1113150892310882	0.716273175147203	0.160788207333889	0.6208886026455323	0.1481208586141758	0.9919536186230491	0.4426914118266718	0.02000051763420033	0.02971716735954309	0.02000116830950597	0.01695894528326831	0.02000234037162555	0.01439131565021553	0.020016309009719	0.04194729604955042	0.02000028858291298	0.01366249035935093	0.06628907027825645	0.04105951999058183	0.08174395478152001	0.05042676217692158	0.001476654947565197	-0.04980492577413691	-0.00411994542401862	-0.7851553288168052	0	0	0.2263395559805857	0.1372876318102735	-0.0007778932047355869	-0.0154902838271723	-0.0018367352871819	-0.05761189189918811	1.166671295834955	0.676627159623672	-0.2196008355371186	0.1672445247231836	-0.1037763041375562	0.4418504457209561	-2.422722412854965	0.5263760289768298	-0.2774535631322656	0.2301905515448928	0.05877555991212785	-0.09420948176645748	2.880021992954019	-0.5276729689963995	0.05162306111762772	0.0225947629293996	0.1772364279336971	0.1380503681613388	-0.08442867464057169	0.7644828361732314	0	0	0	0	0.8590400663751134	0.02000003689534912	0.02	0.02000000008409161	0.02000007286818349	0.640155468074922	0.8867189340125224	0.02000054912199514	0.02	0.02	0.02000000985140989	0.02	0.0200000047204031	0.02000000984093336	0.02000022469283493	0.02	0.02	0.02000009677863431	0.3787776513964455	0.9999999834252392	1	0.02	0.02	0.215360171307816	0.02000050182696892	0.999999989122491	0.3104979313575938	0.7326734090131652	0.6699494896139979	0.9999998283490927	0.02000045288138641	0.02000113533009298	0.02000179906779144	0.02000865448441908	0.02000025202257947	0.08358344099492984	0.1089781339937663	0.9831287768944243	-4.672446190955553	6.121791538419894	-2.24005785805699	-1.670377069797928	5.556530129974567	8.941455848690676	2.36799758000037	-8.031933774708767	0.6034220006295185	0.01190497732468514	-0.821169148328029	-0.8350995195136656	-0.9039456114301402	1.142464360395953	1.006830878149992	0.7427769857031272	-0.4476524190937415	0.4313601138969021	-0.05435835188108996	0.07166608409940348	0.1472195883124349	0.01761333062181956	-0.5089416636002512	2.81336047542269	-0.001331683994514194	0.05759024210580105	0.05445036017067256	1.5625964375169	0.07688633199698648	-1.445805606452633	-0.3527173397874114	-0.5708482572067555	0.07299530476034237	0.1043009114354021	0.4223411402550302	-0.7232792860604127	1.218485004290305	0.6328946073644413	0.4914444835184649	1.369916983444548	-0.982656396899721	0.05081308114844923	1.028622469436892	1.619447639333611	-0.05798908643865885	0.2725351704981613	-0.3575996266167503	0.006778965228015371	0.01534843411218198	0.02854099269498525	0.003608841087106646	0.04061570054786716	0.301805742339574	0.4915058132520975
0.128	0.8609387162716394	0.7692980650157272	0.02000004587087021	0.03895917653896009	0.02000000088075517	0.1048690221198503	0.02000000349208648	0.1208330078072973	0.0200102360146395	0.04105586451286323	0.6554758006294931	0.6752014584516245	0.7619003586329581	0.6837639334155121	0.0200005223112518	0.1040227582155452	0.02	0.0235728360002767	0.02	0.02958520869261422	0.02000001599470696	0.3629857398723005	0.02	0.03200879147000136	0.02000000988114605	1.414409382373592	0.02000001813371317	0.1613787024662241	0.02000030991853009	0.435506499775084	0.02	0.1660832929582319	0.02	0.1570936957637569	0.0200001312679778	0.100334499059818	0.4025766642700243	0.3471337400123979	0.9999999716799273	0.5948462297924315	0.9999999963549966	0.6327521425418021	0.02000000155865616	0.1941731962836195	0.02	0.2486406656043065	0.2600234137722894	0.2559153184958912	0.02000064956770544	0.03410939988358194	0.9867125465594891	0.9096948428686277	0.214773083280607	0.1146170681501309	0.717367593508797	0.1606291295460497	0.6246350825702767	0.1486694677775659	0.9925222267990885	0.4419762675982039	0.02000053172127771	0.02972947513984892	0.02000122335039749	0.01699073978919947	0.02000235313975527	0.01445089386716575	0.0200156830724036	0.04195359193634935	0.02000029731956112	0.01374726462841034	0.06841736045054729	0.04165162777027299	0.08504939856281861	0.05140967637155128	0.001375487714869475	-0.05134797879029174	-0.005710161282430182	-0.8051485779872639	0	0	0.2266224791789121	0.1456910227069889	-0.0008100151433978956	-0.01664802598422671	-0.001951192981010132	-0.05679740909529746	1.168007735851639	0.6593278595681189	-0.2192780772007745	0.1552863132399665	-0.1029063175828568	0.4279180360588493	-2.421612688333884	0.5840414027608319	-0.2770121284625133	0.2110742217409048	0.05859416963789449	-0.08707476121628013	2.878957486816781	-0.5367896591907807	0.05166662388894057	0.02100982924266253	0.177505551012727	0.1308721828269237	-0.08290435826709518	0.759536708298284	0	0	0	0	0.8482891529073038	0.02000008168365427	0.02000000609899177	0.0200000101444853	0.02000016860220502	0.6352577754463203	0.8957343428799275	0.02000142153598298	0.02	0.02	0.02000003000001608	0.02	0.02000001934990737	0.02000002948058317	0.02000045769102018	0.02000000296621931	0.02000000175744191	0.02000020462316979	0.3761048388734983	0.9999999569821103	0.9999999905582625	0.02000000753005969	0.02	0.2074462238952556	0.02000102959963874	0.9999999687034163	0.3232490486526133	0.7306574250470877	0.675080457546078	0.999999652318148	0.02000095750724527	0.02000244745940277	0.02000368371858281	0.02001701993939203	0.02000054957605047	0.0857132334377175	0.1131509838572572	0.9568888073582701	-4.72222948822819	6.226984959185163	-2.248944017819009	-1.905579080501263	5.76730751590885	8.987000762079852	2.366840858244785	-8.047506174995045	0.6333816062256389	0.03501203878601371	-0.8176645313859351	-0.8788251986047553	-0.8835362994533276	1.149334022737068	1.048863633227381	0.730220573803398	-0.4540254211938568	0.1399012177235041	-0.05177043814520701	0.07136669893736158	0.1438146808791294	0.01598828596812885	-0.6425359502233057	2.717621372006951	-0.003317999229599501	0.05978763889762866	0.05465513839101822	1.521769902146827	0.07312050533205942	-1.448691906938455	-0.3190216694562595	-0.5242880945531023	0.07225207389784098	0.1036751310820087	0.4002955335690028	-0.7337766157237023	1.134970676521939	0.5488803132132932	0.4733284393299558	1.339235760416578	-1.091914075166217	0.05685578125555558	0.9588309404260872	1.681577877535756	-0.1009860628681441	0.2766567998464006	-0.3573046416140324	0.005515819034775194	0.01645207996464449	0.03105265957514218	0.002678474149009102	0.0441761102749583	0.289933480539008	0.4912778344779877
0.13	0.8594830996746849	0.7692733049904081	0.02000004645397854	0.03885831474809964	0.02000000086105651	0.1050112477382179	0.02000000348376926	0.1211167471742699	0.02000894521974858	0.04108608648125154	0.6538261257672034	0.6737824740299068	0.771684696821456	0.6890922795013784	0.02000053012684361	0.1040139083372662	0.02	0.02369465098743072	0.02	0.02969470609715695	0.02000001608842623	0.3659808111438853	0.02	0.03215100137965442	0.02000000983934832	1.411502460065082	0.0200000179006281	0.1607757173065142	0.02000030886002483	0.4345061765508863	0.02	0.1662263615299909	0.02	0.1572912569552158	0.02000013153371838	0.1011100662171169	0.4003449561867903	0.3456649519789322	0.9999999718902393	0.5970274385809419	0.9999999964037491	0.6337622325391938	0.02000000157734953	0.1950993853620209	0.02	0.2512819420050836	0.2549304215676607	0.253613533946953	0.02000065406723442	0.03422938660669993	0.9876512548872199	0.9115454594628547	0.2253448033417815	0.1180366231993323	0.7182479951186942	0.1603850584597494	0.6285310410414746	0.1492297527453198	0.9930506893418702	0.4412631446405663	0.02000054571971078	0.02973917983083759	0.02000127836597716	0.01702477798004371	0.02000236732316626	0.01451558828558038	0.02001512232024929	0.04195798097713609	0.02000030663662833	0.01383926236013205	0.07050290982086374	0.04221757738005616	0.08844170706987638	0.05239128016865913	0.001271318863037856	-0.05280732065747996	-0.00734089669819794	-0.8256772181510019	0	0	0.2269225422130799	0.1544276057133308	-0.0008445521605666826	-0.01790604169189948	-0.002063726690182545	-0.05568558457407984	1.169306635774814	0.6390714576275943	-0.218980604253826	0.1419573237021222	-0.1020654929891026	0.4126943287503954	-2.420383436088442	0.645923250613971	-0.2766099239451565	0.1909715789543545	0.05842769122214024	-0.07929453620509952	2.877875005709731	-0.545649345431951	0.05170727798062957	0.01969121230591671	0.1777590918651352	0.1224568096259008	-0.08139171149846161	0.7528153515904952	0	0	0	0	0.8328439423296972	0.02000003401599236	0.02	0.02000000006417117	0.02000009005012547	0.6298639435460787	0.9041128909339206	0.02000105473157964	0.02	0.02	0.02000001018153294	0.02	0.02000000463669955	0.02000000969404883	0.0200002232835785	0.02	0.02	0.02000009808387326	0.3727469198380924	0.9999999834917511	1	0.02	0.02	0.1975946804407001	0.02000051469689718	0.9999999894654448	0.3334949746869881	0.7288462970766968	0.6816511058811838	0.9999998334441482	0.02000049319911719	0.02000130090919238	0.02000187054632699	0.02000831960585033	0.02000029265246134	0.08725254251339019	0.1174893793018037	0.9241765961444087	-4.783575541348107	6.340508825185462	-2.270658312889102	-2.154523367741784	5.96216925486781	9.022572542156491	2.371472723916866	-8.068106242929401	0.6570362519082918	0.06063252230687424	-0.8069884978478568	-0.9286336316460987	-0.8626376259735782	1.150399121988268	1.069095160745179	0.7178494071234519	-0.4646770192186845	-0.1657255648498984	-0.04907410739283482	0.07081660596606908	0.1398270334727507	0.01420870556870405	-0.776444628712243	2.608529119958674	-0.005532292529340289	0.06203551760743444	0.05483890853627148	1.471764328209993	0.06903743424352209	-1.459043725489072	-0.2837040255863409	-0.4756773367687041	0.0707412267498254	0.09492669940617711	0.3746736945509878	-0.736761591785305	1.045225214203963	0.4605117262864191	0.4523883721419469	1.300707972112869	-1.212415594404748	0.06317778273463737	0.892310812334732	1.736727937244326	-0.1428866697958034	0.2841646890195123	-0.3555850310594161	0.004176680445772248	0.01759349920175907	0.03365773660937533	0.001702124596420924	0.04783817235817253	0.2755749427951545	0.4901703761355496
0.132	0.8571303416781838	0.7686309054690983	0.02000004652169462	0.03876294909067837	0.02000000083906363	0.1051521192898582	0.02000000347440176	0.1213919253307054	0.02000782236864408	0.04111259942773211	0.6519083896762449	0.6720956953079041	0.7813625734494944	0.6941892675197443	0.02000102252793947	0.1040006273915081	0.02	0.02382101074811059	0.02	0.02980455089629754	0.02000001621761565	0.3688666490202285	0.02	0.03228473332666558	0.02000000979287509	1.408569954175966	0.02000001768410909	0.1602449242225476	0.02000030777501131	0.4336052215995126	0.02	0.1663659567807862	0.02	0.1574775651174984	0.02000013196589289	0.1018308021213067	0.3980372363433268	0.3441796929490837	0.999999972086109	0.5990230790581096	0.999999996451516	0.6345913976153795	0.02000000160740101	0.1959808607044693	0.02	0.2538381668197675	0.2493801233783002	0.2510554756357413	0.02000065919903212	0.03436229837800926	0.9885236721397044	0.9132661867521019	0.2357566685410232	0.121558982961423	0.7189381021640506	0.1600583762814121	0.6326093883571308	0.149808272618092	0.9935418060837843	0.4405548606138228	0.02000056321785885	0.0297461330955995	0.02000134948970862	0.01706114333929516	0.02000238833729832	0.01458558872468283	0.0200145795451917	0.04196036666656976	0.02000032123089709	0.01393868352148876	0.07252100293394829	0.04275216279565759	0.09191585491782465	0.05336973553011624	0.001164310802494954	-0.0541881379619276	-0.009013235900119857	-0.8467544151048562	0	0	0.2272404120854969	0.1634978937524345	-0.000881708832064377	-0.01926833544821149	-0.002173727889919545	-0.05426262608088182	1.170561989303945	0.6157666496161862	-0.2187111672632669	0.1272494720392011	-0.1012563758166204	0.3962174758836229	-2.419026108926487	0.7121344155064288	-0.2762488526477195	0.1699534033220596	0.05827743390572277	-0.0708507285724725	2.876775054321222	-0.554261785017468	0.05174558675248984	0.01866960860646241	0.1779945082989908	0.1127365318120387	-0.07989426878921926	0.7443363894138683	0	0	0	0	0.8199156546285418	0.02000007477664113	0.02000000602365707	0.02000001011139913	0.02000021783267301	0.6245180569987263	0.9125574739699259	0.02000902783320356	0.02	0.02	0.02000003074306751	0.02	0.02000001919307369	0.02000002927390792	0.02000045515877775	0.02000000298997496	0.02000000178296247	0.02000020776171258	0.3697987918127798	0.9999999569944052	0.9999999906278968	0.02000000774536255	0.02	0.1875643240486609	0.02000104850270062	0.99999996915511	0.3436169287219014	0.7270757418148742	0.6880060761764483	0.9999996613407238	0.02000104032447343	0.02000280981229138	0.02000381908330941	0.02001618005120843	0.0200006508735372	0.08885256008672367	0.1217681871652453	0.8840024033599856	-4.850612762090803	6.456511159057476	-2.305036363013445	-2.416979184812246	6.139461489653324	9.052631693807077	2.378786790953241	-8.089281475024709	0.6804947062208135	0.08754175540596702	-0.7955001181124395	-0.9797370725086604	-0.8416953011148064	1.152431335003802	1.087589382406602	0.7034316674549052	-0.4740663675176812	-0.4777382782673091	-0.04627430470603022	0.07001263221018222	0.1352534703421012	0.01227926406038427	-0.9103302505082308	2.486263304506494	-0.007749066708644825	0.06433241242346993	0.05500253298887376	1.412536506905186	0.06464254269017855	-1.474275487543972	-0.2468295937130683	-0.4249198217291919	0.0687787529342866	0.09242210190564185	0.3454642804599892	-0.7502476121063633	0.9494023651792936	0.3679553920070701	0.4286147033770507	1.254184174323338	-1.348187837439684	0.0697808294468823	0.82894163544641	1.784382590425069	-0.1835971549051425	0.2948917048647023	-0.3524657107199005	0.002764392808013997	0.01877924837185183	0.03635868026297632	0.0006751227959319785	0.05159953990997129	0.2585692863572755	0.4881293988272348
0.134	0.8538618880515833	0.7673477953568126	0.02000004641499866	0.03867327410623066	0.02000000081839557	0.1052911100229778	0.02000000346567999	0.1216573505726568	0.02000684389454679	0.04113509777541667	0.6497235833647317	0.670141019007758	0.7909111111502009	0.6990283024280497	0.02000040097487797	0.10396833605888	0.02	0.02395200725758896	0.02	0.02991470668844308	0.02000001634793649	0.3716242081992672	0.02	0.03240937301274368	0.02000000974929864	1.405598216229749	0.02000001749294253	0.159789319283306	0.02000030678243897	0.4328074386430659	0.02	0.1665007826629219	0.02	0.1576508596036178	0.02000013242258834	0.1024893052841778	0.3956569930095807	0.3426763838730022	0.9999999722666332	0.6008211232684226	0.9999999964962876	0.6352313909647038	0.02000000163879219	0.1968118453127076	0.02	0.256292863058931	0.2434152423067098	0.2482118595011693	0.02000066404448343	0.03450869384519535	0.9893345257936013	0.9148632408830834	0.245958657856353	0.12516929200513	0.719466246284208	0.159651695966192	0.6369145669287427	0.150411791293984	0.9939982435484103	0.4398541935164723	0.020000580357664	0.02975019039520519	0.02000141995062944	0.01709992526258995	0.0200024096466296	0.01466108758996492	0.02001408729164162	0.04196065791790772	0.02000033670565008	0.01404572359180085	0.0744851279079309	0.04325038516868376	0.09547585841971429	0.0543432339916211	0.001054614543520485	-0.05549663632686166	-0.01072828771373004	-0.8683915779009257	0	0	0.2275767561912915	0.1729017653509042	-0.0009216975940867831	-0.02073876126605691	-0.002280560776321144	-0.05251505249318361	1.171767612381643	0.5893270340169851	-0.2184725274094706	0.1111602356593082	-0.1004814292116106	0.378531611656663	-2.417531942564238	0.7827790517645621	-0.2759306688386423	0.148097685922569	0.05814474211458934	-0.06172625315025076	2.8756581152081	-0.5626393508891525	0.05178217474291789	0.01797548274471256	0.1782091233571884	0.1016443373677201	-0.07841551972216615	0.7341270497389246	0	0	0	0	0.8021612865844838	0.02000003011641465	0.02	0.0200000000508267	0.02000012944791333	0.6186170446557292	0.9200508431713885	0.02091119319133047	0.02	0.02	0.02000001059662958	0.02	0.02000000456433388	0.02000000964006526	0.0200002221919078	0.02	0.02	0.02000009995734018	0.3663534391583401	0.9999999834298904	1	0.02	0.02	0.1780429929253453	0.02000052407564418	0.9999999895757969	0.3523357470901109	0.7256683128149994	0.6961808906577172	0.999999837415639	0.02000053813897343	0.02000150374821905	0.0200019433378321	0.02000790157598729	0.02000036116512833	0.09049055406477174	0.1263711815313067	0.835508160107206	-4.916625611147042	6.569894233701027	-2.351798857874101	-2.692671085198422	6.297515841356444	9.082558695462824	2.386070107063955	-8.107262257436938	0.7105434604299485	0.1146968258428244	-0.788898777896878	-1.026454425856117	-0.8211674113039547	1.161604307458947	1.125219499340358	0.6847300830964588	-0.4774547748386073	-0.8068124546697445	-0.0433870114819869	0.06893129725833885	0.1300695474009769	0.0101947265990867	-1.044489583099444	2.350495989583399	0.008582241295117239	0.06667072291094868	0.05515082329597466	1.343362693396287	0.05994920998518344	-1.498490092768078	-0.2085523366282788	-0.372576169558617	0.06595197841777097	0.08186715818768601	0.3123961869156244	-0.7550413314280477	0.8476989762095127	0.2714072851776475	0.4018753273438632	1.199059295100996	-1.496681356981595	0.07665995641834181	0.7685923433295987	1.824819019910897	-0.22283564244044	0.3092535956662807	-0.347980829733151	0.001281787279586285	0.02001189995426625	0.03915691662811568	-0.000390853628073329	0.05545605711306466	0.2393638496533398	0.4852447566391052
0.136	0.8496622566652564	0.7653978931678134	0.02000004576403848	0.0385894557177892	0.02000000079609896	0.1054276572642872	0.02000000345672258	0.121911794623476	0.02000599902971027	0.0411532809060281	0.6472707970322698	0.6679171628416604	0.8003088022723551	0.7035821490212156	0.02050260793443664	0.1041674543855469	0.02	0.02408772014317857	0.02	0.03002514444603865	0.02000001652087798	0.3742334598788647	0.02	0.03252433843299538	0.02000000970266443	1.402571883268513	0.0200000173260555	0.1594116069116354	0.02000030579958875	0.4321160647819135	0.02	0.1666293840913228	0.02	0.157809012846145	0.02000013310286592	0.1030778160869872	0.3931969837296477	0.3411516081535596	0.9999999724251178	0.6024101034872505	0.9999999965377973	0.6356745040675312	0.02000000168379413	0.1975863837037753	0.02	0.2586285929212145	0.2371210577162783	0.245063737968418	0.0200006696492339	0.03466911947839919	0.9900881051272277	0.916342475516599	0.2559300951984175	0.1288538293075823	0.7198578612814195	0.1591680237831482	0.6414906405079449	0.1510477934993129	0.9944224209165911	0.4391638195224798	0.02000060176796085	0.02975121576664552	0.02000151169728454	0.01714122783923756	0.02000243897573571	0.01474228331763131	0.0200136105313228	0.04195877532337709	0.02000036259302604	0.01416056985678481	0.07641460901597237	0.04370846124620875	0.09912701563368455	0.05531021733251858	0.0009423677313596219	-0.05673994929914167	-0.01248718185415412	-0.8905981303751318	0	0	0.2279322410392802	0.182638454048149	-0.0009647384261526313	-0.02232100452297871	-0.002383562938360412	-0.05042975071564005	1.17291715344258	0.5596716199016649	-0.2182674453190167	0.09369268049160664	-0.09974302231247116	0.3596864943001407	-2.415891973827826	0.8579516711376092	-0.2756569638359912	0.1254892709535854	0.05803099327999563	-0.05190524840517197	2.874524643581966	-0.5707970016340477	0.05181772705188066	0.01763888932892686	0.1784001270461708	0.08911428867842938	-0.07695889002071143	0.7222238401357446	0	0	0	0	0.7869543560205463	0.02000006603776174	0.02000000595681102	0.02000001009026421	0.02000035383592333	0.6127270450817915	0.927594768679159	0.02788847290457498	0.02	0.02	0.02000003167132948	0.02	0.02000001905802336	0.02000002927189533	0.02000045332592273	0.02000000304322366	0.02000000183278645	0.02000021217734836	0.3631185074420759	0.9999999567323371	0.9999999906252218	0.0200000080213474	0.02000000009547287	0.1691420916437059	0.02000107008744178	0.9999999691480348	0.3613078136125901	0.7242969989262162	0.704223897260485	0.9999996682474597	0.02000114149807095	0.02000328415865259	0.0200039873254729	0.02001543824461971	0.02000084492886385	0.09229873868519095	0.1309402408169183	0.7789227120720746	-4.984130499120786	6.688110383980823	-2.410474999257205	-2.981256141649244	6.434697075639757	9.10999356040543	2.396890347557198	-8.128339126890673	0.7432539394782659	0.1438310430734416	-0.7801449639229573	-1.070438424350483	-0.8012343621138661	1.169979804788126	1.168939429920931	0.6632478290344924	-0.4804508351418733	-1.144530354980989	-0.04041770869977457	0.06756914039998445	0.1242722792097987	0.007964046987249986	-1.179510116459654	2.201074989366983	0.2236605925862574	0.06904878853470256	0.05528449843889707	1.264229007463984	0.05496827686378984	-1.528870502563906	-0.1689370261420739	-0.3185107264349509	0.06255429919946563	0.07728085831342787	0.2754719203982453	-0.7717142554675605	0.7403383736941406	0.1710751455099719	0.3721684862065115	1.135217797443189	-1.652693235618885	0.08381099546463291	0.7111221379807315	1.858610849170297	-0.2605890227288531	0.327375234301562	-0.3421726073619281	-0.0002675353573446657	0.02129990172467683	0.04205554264727607	-0.001498723072660712	0.0594057345818394	0.2184229908561001	0.481614278219855
0.138	0.844494768915204	0.7627401301328972	0.0200000450003488	0.03851164432667753	0.02000000077548215	0.1055611790002038	0.02000000344880937	0.1221540123139615	0.02000524976633511	0.04116682854848844	0.6445560966724777	0.6654236378338646	0.8095346526984087	0.7078234156624151	0.02215212966320996	0.1050449665895426	0.02	0.02422822109811922	0.02	0.03013583868029679	0.02000001669399743	0.3766739881820743	0.02	0.03262907184309718	0.02000000965955311	1.399474473451039	0.02000001718313933	0.1591143472011143	0.02000030491623012	0.4315339832459004	0.02	0.1667502434451347	0.02	0.1579500585761029	0.02000013380813254	0.1035884551530702	0.3906608035051439	0.3396032313613508	0.9999999725674524	0.6037788799732087	0.9999999965758264	0.6359133256263458	0.02000000172976778	0.198298462596165	0.02	0.2608275209800617	0.2305759919159018	0.2416001707257142	0.02000067510734545	0.0348441699505251	0.9907884961895287	0.9177095508043127	0.2656153002142241	0.1325993674422999	0.7201458345388064	0.1586106140591947	0.6463884257507374	0.1517241530930348	0.9948166421739824	0.4384863527826981	0.02000062276837239	0.0297490778868871	0.02000160284798657	0.01718516243686983	0.02000246835075849	0.01482937747071206	0.02001318052141289	0.04195464461446744	0.02000039061013731	0.01428340462203205	0.07832683828765638	0.04412322258288772	0.1028727256827879	0.05626924731471824	0.0008276929213708364	-0.05792602248442003	-0.01429106468245516	-0.9133812729009316	0	0	0.2283075309551381	0.1927065424089597	-0.001011058495061808	-0.02401856539630301	-0.002482046156698052	-0.04799403125600406	1.174004104799831	0.5267253288402542	-0.2180986699625909	0.0748553918337628	-0.09904341960337457	0.3397369717244995	-2.414097061030287	0.9377361782159883	-0.2754291529073052	0.1022193144467017	0.05793759509916327	-0.0413733351959672	2.873375062216643	-0.5787522092840018	0.05185298831328958	0.01768928940779788	0.1785645789108867	0.07508190048758612	-0.07552772365441876	0.7086719553855578	0	0	0	0	0.7663927939114511	0.02000002555890498	0.02	0.02000000004856889	0.02000028228286051	0.6064745426925765	0.934181391648809	0.0386779880573223	0.02	0.02	0.02000001112015837	0.02	0.02000000450747595	0.02000000970099693	0.02000022156857466	0.02	0.02	0.02000010258880009	0.3595796717747272	0.9999999832213996	1	0.02	0.02	0.1607046812597864	0.0200005370212192	0.9999999894553686	0.3680709702515568	0.7235298314405942	0.7143280910483097	0.9999998404072917	0.02000059228210126	0.02000176508553415	0.02000203034356783	0.02000755807730176	0.02000050471053769	0.09413561623680505	0.1358080241967216	0.7143378991690339	-5.057284439597453	6.818412121727443	-2.48046851032309	-3.282345559208089	6.549371004554016	9.130991827955311	2.414933647045923	-8.158287212922779	0.7731539104560553	0.1766699818162025	-0.7627358866657258	-1.114925310336475	-0.7817976424550926	1.169454796681326	1.201818061292034	0.6408038441999008	-0.4888509080232327	-1.513210525926374	-0.03738389081786869	0.06590096529987784	0.1178389014212223	0.00557641718972114	-1.313738920146735	2.037956075956267	0.6450760242915974	0.07145687769254179	0.05540814007691135	1.174544174298834	0.04972418548086805	-1.569786922564782	-0.1281348214220638	-0.263361031614265	0.05819021643534203	0.06471512183999195	0.2344952591352925	-0.7788525273121322	0.6275878186385265	0.06719609790823693	0.3394015450538812	1.062162921990352	-1.811099469082047	0.09127165073204978	0.656382857816512	1.885817425296477	-0.2965091636949113	0.3496062311617762	-0.3350913358795473	-0.001880237659475385	0.02264606777607736	0.04505618920433174	-0.002637723947540429	0.06344369292800479	0.1961373555506661	0.4773041104561389
0.14	0.8383495520078805	0.7593451396801436	0.02000004374272984	0.03843995932089386	0.02000000075491126	0.1056910546046197	0.02000000344283851	0.1223827241897427	0.02000474630452584	0.0411755578616535	0.6415871511014203	0.6626633110458313	0.8185730153797214	0.7117250310215358	0.0249000340224049	0.1067126561342415	0.02	0.02437356649909512	0.02	0.030246770623377	0.02000001692024506	0.3789246160902727	0.02	0.0327230713838903	0.02000000961630386	1.396287745147632	0.02000001707437093	0.1588998190777751	0.02000030410424433	0.4310634597673122	0.02	0.1668616856043557	0.02	0.1580716743342869	0.02000013481958556	0.1040131095773302	0.3880406460095994	0.3380274380820273	0.9999999726793292	0.6049170535873029	0.9999999966080367	0.6359410871975786	0.02000000179275259	0.1989419544394736	0.02	0.2628710552515207	0.2238033468438495	0.2378184382441015	0.02000068171309494	0.03503433477761046	0.9914394060248582	0.9189697257801992	0.2749497064632713	0.1363926595677644	0.7203600914261413	0.1579832332784879	0.6516469798837525	0.1524487059109257	0.9951829974588258	0.4378242653651229	0.0200006483581642	0.02974365524297398	0.02000171908120957	0.0172318575978158	0.02000250487030755	0.01492257838953205	0.02001276180682222	0.04194820147514468	0.02000044433935378	0.01441440327754722	0.0802244939648928	0.04449220670732257	0.1067122400665366	0.05721898740024844	0.000710696060175897	-0.05906348711498673	-0.01614109455794987	-0.9367457481220962	0	0	0.2287032867751796	0.2031039580276571	-0.001060891770389874	-0.02583474292186057	-0.002575297299282996	-0.04519568376152081	1.175021814911076	0.4904195023070543	-0.2179689276996513	0.05466235895751659	-0.09838477123548132	0.3187423684060333	-2.412137906026556	1.02220489864845	-0.2752484631617153	0.07838465282908871	0.0578659823392531	-0.03011788918266236	2.872209756498383	-0.5865248625127563	0.05188876134734973	0.01815536407661669	0.1786994112734084	0.05948452636361403	-0.0741252660364969	0.6935245639190959	0	0	0	0	0.7488856034400551	0.02000005677335375	0.02000000591629654	0.02000001010486325	0.02000270566365992	0.6002799793427485	0.9408931813925124	0.04861547535543966	0.02	0.02	0.02000003284978103	0.02	0.02000001896964004	0.02000002952096204	0.0200004526772071	0.02000000313834442	0.02000000191783658	0.02000021838405982	0.3560404686133097	0.9999999561558751	0.9999999905367651	0.02000000837976178	0.02000000048591214	0.152092802340335	0.02000109898053325	0.9999999686698703	0.3748107252192026	0.7228017389296508	0.7241585244339526	0.9999996733457976	0.02000125538802091	0.02000385935823447	0.02000415798890524	0.02001475516434013	0.02000130372363591	0.09598329664366789	0.1405897109569515	0.6407749437445024	-5.135371115435109	6.953207194995627	-2.560984694005475	-3.595480047566931	6.639959386802537	9.144564159266501	2.436860796609388	-8.190227872115207	0.8014561000631815	0.211366746203147	-0.7442066572768885	-1.160173376399974	-0.7638426194612166	1.167625323687716	1.225824004664615	0.6168848563390997	-0.4985419630360266	-1.881757772818332	-0.03429132337176745	0.06392300889923032	0.1107664645053332	0.003145717691971003	-1.446311896697051	1.861423707288271	1.013837933289372	0.07389323456995864	0.05552220726097775	1.074328612452796	0.04423440755512166	-1.618188988498472	-0.08620543896010747	-0.2069526690099182	0.05313710460854269	0.05785088653945945	0.1894872785751584	-0.7991307425823718	0.5097355018302665	-0.03998484207190055	0.3035814371253065	0.9798240100547599	-1.970858474527744	0.0989253504240829	0.6042218261534982	1.906364839916999	-0.3305600794820088	0.3755684584705516	-0.3267932851553945	-0.003552299512061176	0.02406046503837405	0.04816230838650615	-0.003811153485779156	0.06756962484975876	0.1726457786119669	0.472324381550394
0.142	0.8312067282442481	0.7551843014782182	0.02000004245673756	0.03837450377214457	0.02000000073649675	0.1058166425798834	0.02000000343844386	0.1225966346087065	0.02000006697400878	0.04116422207602194	0.6383693891565628	0.6596395051371735	0.8274114360128847	0.7152604800322567	0.02873607426744249	0.1091017889553257	0.02	0.02452380341636373	0.02	0.03035792428535953	0.02000001714565013	0.3809639329441336	0.02	0.03280587284659059	0.02000000957750774	1.392992362623266	0.02000001698766205	0.1587701698619011	0.02000030339792488	0.4307063964960918	0.02	0.1669619719748548	0.02	0.1581716999397411	0.02000013585674515	0.1043436346552239	0.3853401847379281	0.3364216136868877	0.9999999727744471	0.6058146389001945	0.9999999966363491	0.6357513664476355	0.0200000018562807	0.1995107125292047	0.02	0.2647403449828821	0.2168084742656731	0.2337153769856933	0.02000068808704585	0.03524004776502444	0.9920443659480677	0.920128052245808	0.2838540037378283	0.1402201601491278	0.7205377477998007	0.1572899086405588	0.6573095858660448	0.1532288842756125	0.9955234773825469	0.4371799495758138	0.02000067300656601	0.02973483136814721	0.02000183208343974	0.01728145035869711	0.02000253927397162	0.01502209804463863	0.02001237918220879	0.04193938546556707	0.02000050077461944	0.01455373449352554	0.08210811773268567	0.04481305501578132	0.1106396268139494	0.05815805973678222	0.0005914652634910342	-0.06016153089405191	-0.01803843667309919	-0.9606936269380515	0	0	0.229120164533012	0.2138279701103519	-0.001114478604393303	-0.02777261908101699	-0.002662579343477958	-0.04202303378243222	1.175963501810736	0.450692429526829	-0.2178809116352551	0.03313283559720964	-0.09776910481793599	0.2967658437188097	-2.410005078481223	1.111417599099313	-0.2751159229738878	0.05408712025326617	0.05781761300851056	-0.01812832062324566	2.871029069726387	-0.5941371478538089	0.0519259053868768	0.01906482617418671	0.1788014333614824	0.04226175924417835	-0.07275464896358839	0.6768420464456137	0	0	0	0	0.7258730237016116	0.02000002107148083	0.02	0.02000000006659113	0.02064756037906231	0.593668849671888	0.9467322260020475	0.06176862547761118	0.02	0.02	0.02000001177985395	0.02	0.02000000448084975	0.02000000989229821	0.02000022159446093	0.02	0.02	0.02000010623261559	0.3524020213001272	0.9999999828467829	1	0.02	0.02	0.1435043788791138	0.02000055158123731	0.9999999890907479	0.3788664524983	0.7229171360373279	0.7362094799510849	0.9999998425494714	0.02000064750875383	0.02000203861194079	0.02000209215527026	0.0200071659790993	0.02000088968506598	0.09781854077957246	0.1455709178713593	0.5574353610379253	-5.216705400196246	7.084162653317772	-2.651110914836585	-3.920148877222141	6.704896579600295	9.150554692858638	2.459135066743089	-8.216655400971028	0.8303870036475398	0.2457795709936479	-0.7323539050403143	-1.205831016955365	-0.7461949817010006	1.172644992029451	1.247402653151396	0.5906449199289554	-0.5047847345927908	-2.278788929566055	-0.03115852052440328	0.06160814173207285	0.1030333591400986	0.02433367967019867	-1.577438285350643	1.671968492938414	1.372925377646873	0.07634615993119029	0.05563050695328917	0.9631752721892604	0.03853657385604255	-1.678659930205292	-0.04328757985221	-0.1499819759033529	0.04701538647959782	0.04308230355923185	0.1403591342227559	-0.8090385630294212	0.3871123869408487	-0.1501943120061899	0.2646630712283803	0.8878592027952977	-2.132190414079911	0.1068331041517592	0.5544819225326839	1.919992531191373	-0.3623953548533005	0.4052022979166517	-0.3173413334836137	-0.005280190003295972	0.02554592218416959	0.05137581081712497	-0.00500969915540805	0.0717767478130609	0.1480619666987513	0.4666286744660637
0.144	0.8230631070276953	0.7502311499600435	0.02000004077447774	0.03831534805820873	0.02000000071982951	0.1059372598730185	0.0200000034381364	0.1227944152450294	0.02037616282882591	0.04142815331230924	0.6349040967964352	0.6563537808108693	0.8360393548593937	0.7184046777513124	0.03366608275787665	0.1121948796042373	0.02	0.02467896104775005	0.02	0.03046928886011713	0.02000001743647905	0.3827700653021545	0.02	0.032877095754158	0.0200000095423644	1.389567239849456	0.0200000169454533	0.1587272935466134	0.02000030282866027	0.4304640463689276	0.02	0.1670492116326303	0.02	0.1582476338871019	0.02000013730373337	0.1045718314538381	0.3825514932518324	0.3347819041880211	0.9999999728299697	0.6064625534385842	0.9999999966560843	0.6353384763330137	0.02000000194058692	0.199998552398877	0.02	0.2664160659886561	0.209620105893764	0.2292897260669842	0.02000069556628362	0.03546184906286497	0.992606579508121	0.9211891626026393	0.2922771198117324	0.1440680568515096	0.720712130825152	0.1565351286734501	0.6634182676362465	0.1540718846693939	0.9958398876823716	0.4365556247138684	0.02000070143535448	0.02972250002420641	0.02000196355181873	0.0173340957919174	0.02000257425766297	0.01512815548918875	0.02001199198361967	0.04192814330626877	0.02000066518269602	0.01470157089553744	0.08398831777339817	0.04508389232152543	0.1146512634615778	0.05908502497604343	0.000470069812637344	-0.06122977224497533	-0.01998425753752465	-0.9852241150967239	0	0	0.2295588141395042	0.2248751856063492	-0.001172065283861051	-0.02983504252496688	-0.002743132497787661	-0.03846500078504479	1.176822267473248	0.4074898930676104	-0.2178372712115115	0.01029120017346526	-0.0971983182929379	0.2738737652386252	-2.407689041838549	1.205420502442068	-0.2750323525830267	0.02943285980206066	0.05779396404590952	-0.005396353260975986	2.869833298627818	-0.6016134188602671	0.05196533397739933	0.02044423161000364	0.1788673361422502	0.02335584395348456	-0.07141887683692873	0.6586912528235436	0	0	0	0	0.7062401137703262	0.02000004799413787	0.02000000590683698	0.02000001016009682	0.02596028710580797	0.5870402718686056	0.9527147837982073	0.07433786871100125	0.02	0.02	0.02000003432540637	0.02	0.02000001894926576	0.02000003004460512	0.0200004534114283	0.02000000328188273	0.02000000204486902	0.02000022687803388	0.3485501805780434	0.9999999552266468	0.999999990350891	0.02000000883229144	0.02000000097413947	0.1351379854034501	0.0200011290419049	0.9999999676806152	0.3832220194774273	0.723065176963418	0.7480499683043313	0.9999996768293652	0.02000136390167616	0.02000437462041629	0.02000423588182919	0.02001391827218015	0.02000310790580218	0.09980307729124316	0.1504828751200566	0.4644658980012675	-5.301985826900319	7.217300429870199	-2.749766351762044	-4.255756310097444	6.742684747434131	9.148453142195404	2.484233362436833	-8.242550565907869	0.8579816905746256	0.2817157327390048	-0.7210745743230824	-1.251658508573425	-0.7310018679749418	1.178551443180506	1.271814032515154	0.5617330924133772	-0.51036464305565	-2.674071089067535	-0.02799148855831587	0.05895232677059835	0.09463668186447761	0.2784127396108423	-1.708230314343314	1.470172415623058	1.717795761116786	0.07881394868767123	0.05573312003606203	0.8411441166128569	0.03265585242226093	-1.747929237943527	0.0005674616263859064	-0.09223952495363662	0.04009039188499992	0.03375922844610849	0.08715899929563194	-0.8330158463093523	0.2600647273283291	-0.2631542067507069	0.2226632170663854	0.7862552844672245	-2.293448134828584	0.1150136608506547	0.5070057173759167	1.926760960935425	-0.3920154086615065	0.4383904875651384	-0.306802357791728	-0.007059768626099138	0.02711313737734795	0.05470009783004103	-0.006237303206457041	0.07607481088333573	0.1226347758973203	0.4602172842778407
0.146	0.8139003370116857	0.7444559420063931	0.02000003913183183	0.03826254541500699	0.02000000070542019	0.1060522010283216	0.02000000343946572	0.1229747222410363	0.02234853817855977	0.0429425102325945	0.6311967453772775	0.6528070799123245	0.8444497283248065	0.7211334607123794	0.03967635682438241	0.1159628820360882	0.02	0.02483905830250422	0.02	0.03058085505288805	0.02000001772502506	0.3843210995816521	0.02	0.03293641242610272	0.02000000951205982	1.385990272818467	0.02000001692301042	0.1587729715611929	0.02000030236412354	0.4303372985729961	0.02	0.1671214534041459	0.02	0.1582971428073188	0.02000013877448085	0.1046895925091394	0.379678238390246	0.3331053172568975	0.9999999728683415	0.6068522051067748	0.9999999966715919	0.6346971199327557	0.02000000202483632	0.2003993152867709	0.02	0.2678788158908861	0.2022364954881858	0.2245414540258865	0.02000070253913227	0.0357002375555996	0.9931290983334645	0.9221574774971338	0.3001854958320289	0.1479227809517254	0.7209236491084834	0.1557235771076282	0.6700072304832607	0.1549844803921538	0.9961339481236796	0.4359534170804965	0.0200007284342852	0.02970656017528683	0.02000208643539277	0.01738995928069744	0.02000260475790186	0.01524097425288181	0.0200116364132773	0.04191442712944152	0.02000059759140154	0.01485801038400775	0.08588052291660768	0.04530323910362715	0.1187361803965463	0.05999839171130872	0.0003465594247437029	-0.06227814586287235	-0.02197971906303094	-1.010333392729626	0	0	0.2300198780521557	0.2362415436547032	-0.00123390354407625	-0.03202461134663399	-0.002816175457635034	-0.03451115813941731	1.177591113446198	0.3607657396641266	-0.2178406020953641	-0.01383316162966772	-0.09667417416601523	0.2501351474629997	-2.405180181531238	1.30424529885476	-0.2749983562239753	0.004531667899811446	0.05779652638621048	0.008083706353082689	2.868622689182109	-0.6089800554424833	0.05200801245038596	0.02231879156979386	0.1788936981106288	0.00271210682552936	-0.07012081447710193	0.6391448510863602	0	0	0	0	0.6808186925770497	0.02000001692972744	0.02	0.02000000010439759	0.04484525572075009	0.5801217466384656	0.9579183136623819	0.08997967647292941	0.02	0.02	0.02000001260101255	0.02	0.02000000448926512	0.02000001023025622	0.02000022233950039	0.02	0.02	0.02000011115275538	0.344804501056815	0.9999999822856173	1	0.02	0.02	0.1261686681633143	0.02000056176430689	0.9999999884563275	0.3852410386218211	0.7243035404819769	0.7619646563336741	0.99999984391976	0.02000069912640891	0.02000222712034843	0.02000209251145054	0.02000675061108284	0.02000273933379186	0.1019043258889519	0.1554594967572988	0.3618541059899271	-5.392062232018563	7.360174732016732	-2.855772763911423	-4.601647150329571	6.751852452578023	9.138619998883279	2.514416928593725	-8.273942143003639	0.8819214533513988	0.3217185649294341	-0.7028480175116432	-1.297660311408045	-0.7179517002031852	1.177414963535964	1.301766545242304	0.5299260104520669	-0.5187883433462145	-3.09975554555126	-0.02480973911200103	0.05592644298870448	0.08555582888918456	1.224275301356624	-1.838029952587711	1.256829558051441	2.047650015486747	0.08128331219218637	0.05583245550020056	0.7080667465404314	0.02664465972692633	-1.83071420972561	0.0452398732871106	-0.03446289909660476	0.03199958631627289	0.0166170202164645	0.02994859396855437	-0.8460235493768676	0.1289807488538077	-0.3785577838809556	0.1775925374336708	0.6748750652996784	-2.455675375063469	0.1234125492640066	0.4616338197420563	1.926886974186797	-0.4191056462058876	0.4746403881270326	-0.295248590981475	-0.008887404277466033	0.02876622636932388	0.05813806476810115	-0.007482509585766777	0.08042391072955254	0.09666858679405742	0.4530135457607699
0.148	0.8037258508997005	0.7378376530539648	0.02000003720214318	0.03821611476388639	0.02000000069442874	0.1061607161027979	0.02000000344695489	0.1231361806195734	0.02623690644597721	0.0462785790004647	0.62725885300838	0.6490034235269734	0.852637628238185	0.7234248720339488	0.04674354167142156	0.120375253045195	0.02	0.02500409432102152	0.02	0.03069261621317932	0.02000001809374852	0.3855950386229393	0.02	0.03298360975388358	0.02000000948936559	1.382237677343835	0.02000001695711371	0.1589087703210982	0.02000030210460205	0.430326376260066	0.02	0.1671766028046383	0.02	0.1583175712817504	0.02000014078524499	0.1046890119815638	0.376712494027553	0.3313880001322629	0.9999999728570624	0.6069760516659655	0.9999999966755354	0.6338228228359948	0.02000000213418181	0.2007068940150366	0.02	0.2691090880400027	0.1946231985535625	0.2194636186915526	0.02000070911608721	0.03595565012944119	0.9936146906290798	0.9230369964521009	0.3075479773350016	0.1517713000878828	0.7212109045604352	0.1548604281324447	0.6771055179865918	0.1559721868336314	0.9964072186531615	0.4353752570883379	0.02000075815341296	0.02968692111116063	0.02000220644100497	0.0174492241972612	0.0200026260486648	0.01536078534388147	0.02001127426163219	0.04189819872406585	0.02000277027194714	0.01502350347102598	0.08779967320948352	0.04547039299106028	0.122885885966442	0.06089653553817986	0.0002209637138343118	-0.06331679715619414	-0.0240259723834616	-1.036014472877485	0	0	0.2305039899341477	0.2479223090202662	-0.001300250052324925	-0.03434365514334224	-0.002880906765470626	-0.03015179392041689	1.178262957477903	0.3104824617115374	-0.2178934362550328	-0.03920595641860515	-0.09619829466936226	0.2256211395487879	-2.40246883490199	1.407908157203362	-0.275014315374056	-0.02050363555305419	0.05782679956805301	0.02231470978457286	2.867397432694289	-0.6162653167993647	0.05205495507108059	0.0247121851466545	0.178876991832272	-0.0197206026456949	-0.06886317600968436	0.6182807466866819	0	0	0	0	0.6593052489719521	0.02000004021253855	0.02000000593155658	0.02000001025924497	0.06031760270600538	0.5733247751392777	0.9632994288491503	0.1049456329640042	0.02	0.02	0.02000003615841781	0.02	0.02000001900786691	0.02000003088547241	0.02000045569376296	0.02000000347944061	0.0200000022187768	0.02000023827848073	0.3406341070875474	0.9999999538996235	0.9999999900549554	0.02000000939390134	0.02000000158292151	0.1168956106950362	0.02000113678622335	0.9999999661153188	0.387560297515981	0.7256169117971347	0.7756307010502279	0.9999996788414957	0.02000146050932229	0.02000457530623031	0.0200041526229689	0.02001310404329623	0.02003806484183336	0.1041829438076896	0.1603747847440056	0.2491005886137748	-5.485706559629183	7.509346496631523	-2.967821452725758	-4.957065245239728	6.731019906092241	9.121634991024097	2.547520908944689	-8.307398470837706	0.903079277555348	0.3650680664596881	-0.6808432393637727	-1.343348265992051	-0.7072165671009567	1.172568146630987	1.331017557181231	0.4957409359502064	-0.528922446609336	-3.517152087845479	-0.02161949647718364	0.05252624594378504	0.07578806439477868	2.100124587195789	-1.965185801149673	1.032800776125557	2.362164338372741	0.08375271245079476	0.05592808755642222	0.5640488784025322	0.02053650825840568	-1.923557681585244	0.09068820695236361	0.02358595804762951	0.02299802086193044	0.0046787826607434	-0.03118258358123543	-0.8737460398203158	-0.005740381671679823	-0.4960949032538299	0.1294790574382421	0.5537775313538612	-2.623011428064776	0.1320377419576222	0.4182097778483769	1.920555996877093	-0.4436128180230571	0.5135012062829289	-0.2827547165782927	-0.01075898383270406	0.03051456516105221	0.06169242513662893	-0.008749531754852678	0.08512840943126349	0.07044188122872209	0.4449943758836981
0.15	0.7925405591294198	0.7303614457042913	0.02000003537064112	0.03817605701163357	0.02000000068590556	0.1062620313822864	0.02000000345625319	0.1232774008195638	0.03195747550887099	0.05128036823282418	0.6231058288586975	0.6449498858025386	0.8605939850083383	0.7252580295719556	0.05482312726337306	0.1253980301349818	0.02	0.02517405737479807	0.02	0.0308045653611844	0.02000001845872552	0.3865700789378196	0.02	0.03301854327809273	0.02000000947203593	1.378284778814018	0.02000001700884817	0.1591361650292958	0.02000030194945547	0.4304311432394299	0.02	0.1672125121356486	0.02	0.1583064429303762	0.02000014281675	0.1045624485186148	0.3736574566772314	0.3296263681881864	0.9999999728284378	0.6068271116465809	0.9999999966750117	0.6327115444930204	0.02000000224282114	0.2009152582632664	0.02	0.2700875221579237	0.1867901315128298	0.2140455395457101	0.02000071464971867	0.03622854324438502	0.9940659932910562	0.923831510044732	0.3143335738042236	0.1556007994785557	0.7216110141412101	0.1539508523678443	0.6847479331978907	0.1570402337040518	0.9966611849717364	0.4348229724112592	0.02000078580113321	0.02966349734699683	0.02000230978918324	0.0175120860341974	0.02000264084922762	0.01548782474564706	0.02001094086543341	0.0418794241352893	0.02118933899112081	0.01531058182221253	0.08971340496118629	0.04558459223498215	0.1270645409901308	0.06177759570552731	9.3291877179218e-05	-0.06435598840187348	-0.02612415137892189	-1.062257076480406	0	0	0.2310117732970427	0.2599120646215381	-0.001371365849646339	-0.03679421620044476	-0.002936506309544308	-0.02537797182657985	1.178830651473946	0.2566117810704381	-0.2179982322327273	-0.06578805911696313	-0.09577215800908866	0.2004045741709619	-2.399545323364484	1.516408741647234	-0.2750803833846284	-0.04555780450685359	0.05788628577251372	0.03729642469516717	2.866157662209978	-0.6234991871912353	0.05210722176223974	0.02764637219881759	0.1788135915051211	-0.04398945593179578	-0.06764851495595074	0.5961815908104104	0	0	0	0	0.631992364289822	0.0200000133878378	0.02	0.02000000016869002	0.08280525934095265	0.5663624669762986	0.9677754229370542	0.1226902809729016	0.02	0.02	0.02000001362220322	0.02	0.02000000454636416	0.02000001074764178	0.0200002239986972	0.02	0.02	0.02000011770560125	0.3367642078560424	0.9999999815150972	0.9999999999244189	0.02	0.02	0.1079127407706876	0.02000055788432058	0.9999999875124067	0.3874798060231698	0.7280327421697137	0.7915434160957262	0.999999844598769	0.02000073933266688	0.02000220249161924	0.02000200770353516	0.02000633867325878	0.03967272127566314	0.1057434454534051	0.1648243955354008	0.1258616646157026	-5.581604539553241	7.659102026227623	-3.084528843273693	-5.321188855456488	6.678855944685732	9.096981938123335	2.581308372863623	-8.337776640120026	0.9234334115991397	0.4089288797412861	-0.6601156267274619	-1.388030012741341	-0.6989387677570489	1.169709468622936	1.35336816019777	0.4599851859771512	-0.5387878450117857	-3.957366626572046	-0.01844132769298172	0.04872076206028229	0.06531402537832526	2.907189835073544	-2.087848966133582	0.7988003810203652	2.657762917746536	0.08620772848914342	0.05602031935000996	0.4092152697160946	0.01439909613388683	-2.031210536075155	0.1368141187311853	0.08114220614278349	0.01274324150831667	-0.01497706779989977	-0.09596391184866566	-0.8903671682193322	-0.143657519961105	-0.6154249650110285	0.07839727048376896	0.4230815867944661	-2.795276683722584	0.1408870037098716	0.3765772315668849	1.907907504761287	-0.4655749284345785	0.5548813983649514	-0.2693998786929216	-0.01267082403065642	0.03236546364624649	0.06536737625166068	-0.01002771413142865	0.2377088745830722	0.04359366034774764	0.4358393619383699
0.152	0.7803619221805055	0.7220149410887002	0.02000003335670093	0.0381423371654451	0.02000000068311307	0.1063553260651013	0.02000000347445292	0.1233969642802176	0.03963087605269711	0.05792943910039809	0.6187449165201269	0.6406540394910452	0.8683074665617055	0.7266138480345864	0.0638699374737003	0.1309949053815111	0.02	0.02534891478363165	0.02	0.03091669452618475	0.0200000189228426	0.3872247950347569	0.02	0.03304121445915175	0.0200000094678934	1.374105356448163	0.02000001713367808	0.1594564572659669	0.02000030209443036	0.4306507898239429	0.02	0.1672269034961116	0.02	0.1582609832754906	0.02000014555342492	0.1043028242042456	0.3705054214828347	0.3278166064035333	0.9999999727392233	0.6063995900571285	0.9999999966597711	0.6313601568747892	0.02000000238188764	0.2010185314157403	0.02	0.2707951143880897	0.1787797799266397	0.208281676092883	0.02000071811560777	0.03651932466717527	0.9944853981562591	0.9245443990455056	0.3205120783847945	0.1593987865507899	0.7221559764464448	0.1529996804912774	0.6929586034995885	0.1581930553640009	0.9968971946248175	0.4342981779007956	0.02000081379522603	0.02963621364023978	0.02000238067421117	0.01757875881933054	0.02000263784441662	0.01562233644737889	0.02001059624217434	0.04185807723910123	0.02533675067809536	0.0161173747006694	0.09158134770836074	0.04564411282306969	0.1312391499322463	0.06263898726783176	-3.646746257649898e-05	-0.06540601317172227	-0.02827536599160421	-1.08904751796089	0	0	0.2315438401304764	0.2722047037835411	-0.001447515759678562	-0.03937803022948147	-0.002982136927547414	-0.02018159157014896	1.179287000457362	0.1991352269741787	-0.2181573655389865	-0.09353557518299255	-0.09539709536319052	0.1745595562140655	-2.396399986251323	1.629729243220537	-0.2751964811360046	-0.07051374634108097	0.05797648345578583	0.05302530771668416	2.864903449204012	-0.6307132150910331	0.05216591450466096	0.03114140721697469	0.1786997813179425	-0.07013718076352959	-0.06647921512872312	0.5729343479017721	0	0	0	0	0.608960251822752	0.02000003369177903	0.02000000600427703	0.02000001041727574	0.1044811117176209	0.5593812097259468	0.9723644727939776	0.1396501113217133	0.02	0.02	0.02000003844132615	0.02	0.02000001917977404	0.02000003213392637	0.0200004600846448	0.02000000374674344	0.02000000245364309	0.02000025338744317	0.3322722105547197	0.9999999521293319	0.9999999896378213	0.02000001008779875	0.02000000234584542	0.09916215691951338	0.02000111546387555	0.9999999638780617	0.3876802082783899	0.7304888451987387	0.8070527085532726	0.9999996795526149	0.02000152123039871	0.02000427349223004	0.02000390331675938	0.0200122613901972	0.06918128157993789	0.1073013681422591	0.1691677382193782	-0.00793861541374162	-5.679835543844234	7.80754712719907	-3.204410592248851	-5.693084256077234	6.594157854713846	9.06337343944384	2.61510349297492	-8.36313227342133	0.9453605061998106	0.4486192034818751	-0.6414658725688974	-1.43072820619623	-0.6927694139749726	1.170476438220256	1.371008318194543	0.4231583630676293	-0.5476846830919755	-4.387449353763162	-0.01528159041282797	0.04450564927019291	0.05413132505810874	3.747406222410235	-2.207494388208466	0.555461700749428	2.936262495115249	0.08864706750782585	0.05610810455168778	0.2437246604595804	0.008274165108295369	-2.150081517622755	0.1835857354259817	0.1384655631967127	0.001480050314682387	-0.02965252085080575	-0.1642434350015081	-0.9218758803968823	-0.2843219517393911	-0.7362041785104315	0.0243879616822671	0.2829356435988671	-2.968795735049325	0.1499260498040168	0.3365851859909433	1.889043678438376	-0.4852089299895423	0.598275995811609	-0.2552645499633386	-0.01461892642596293	0.03432551335797951	0.06916472510286346	-0.0113218391663714	0.604842936701585	0.01576322539440699	0.4253257708407077
0.154	0.7671842476033268	0.7127775389265958	0.02000003147271554	0.03811490152300571	0.0200000006826885	0.1064397545756413	0.02000000349424741	0.1234934393646469	0.04922683126363695	0.06620517655276346	0.6141814501939091	0.6361207798080066	0.8757643655906263	0.727474077264523	0.07385181841471149	0.1371357385169708	0.02	0.02552862279145875	0.02	0.03102899300514278	0.02000001938140904	0.3875382268267144	0.02	0.03305170826265454	0.02000000946911832	1.369672478727746	0.02000001727439285	0.1598708776530521	0.02000030234032911	0.4309841522346595	0.02	0.1672174564703981	0.02	0.1581786130190017	0.02000014830278155	0.1039035634902134	0.3672592240079552	0.3259547844424443	0.9999999726327126	0.6056883187794295	0.9999999966399388	0.6297660122628549	0.02000000251945771	0.2010109706139986	0.02	0.271213276745005	0.1706397015522389	0.202172591378518	0.02000072069172995	0.03682838093559831	0.9948751835955334	0.9251788437942062	0.3260778035031377	0.163153046254548	0.7228603517743585	0.1520109137070494	0.7017688708654776	0.1594346135383095	0.9971165310520554	0.4338023784117762	0.02000083906188811	0.02960500005257929	0.02000243276164088	0.01764947775923837	0.02000262956949298	0.01576456956773293	0.02001027802263006	0.04183413590200765	0.03242767372931037	0.0177178136206018	0.09329902162545833	0.04564617959804147	0.1353483556525391	0.06347762757102579	-0.0001683462329181584	-0.0664771206308625	-0.03048069529178641	-1.116368602511357	0	0	0.2321007895142913	0.2847934226764353	-0.001528967753270274	-0.04209650683136965	-0.003016946145699305	-0.01455544778908367	1.179624782822609	0.1380446964039978	-0.2183731191700316	-0.1223998904643609	-0.09507428876066394	0.1481610945627898	-2.393023216831367	1.747833445829567	-0.2753622939858295	-0.09525308765502713	0.05809888049045048	0.06949429917118835	2.863634800643329	-0.6379403420880954	0.05223217331681235	0.0352152557279418	0.1785317648740947	-0.09820158760022425	-0.06535748243102486	0.5486299289704327	0	0	0	0	0.5796491388151233	0.02000001036741466	0.02	0.0200000002605929	0.1319828794440548	0.5521896411922037	0.9759433336327606	0.1595634990161909	0.02	0.02	0.02000001488886416	0.02	0.02000000465939849	0.0200000114970292	0.02000022678980531	0.02	0.02	0.02000012626798259	0.3282647129945438	0.9999999805114475	0.9999999996836709	0.02000000024647982	0.02	0.09096192834656991	0.02000054734668675	0.9999999862006629	0.3860219382706804	0.733591456186832	0.8250630265663932	0.9999998446591493	0.02000075984778434	0.02000198283121375	0.02000187605238328	0.02000592966398736	0.09399614776952868	0.106921472081108	0.1724487185072685	-0.1523078764747821	-5.780686390018046	7.954992183403021	-3.325932132280773	-6.071750154033488	6.475796236960774	9.019648769583423	2.649244614948745	-8.383398168472745	0.9699482442369878	0.481499194007011	-0.6238003056704664	-1.470825422891872	-0.6886080179367733	1.174275904504315	1.387783713516264	0.3853792325362919	-0.5556307406906593	-4.848110635391517	-0.01216176595564133	0.03984847085555109	0.0422224297311115	4.529393113444962	-2.325273728748025	0.303412840534769	3.202012263266135	0.09105565381976626	0.05618892988514468	0.06804571372021002	0.002243467030955532	-2.284833742947883	0.2309253278617552	0.194773518615732	-0.01110922769077092	-0.05192131857247602	-0.2354685305141418	-0.94237086161398	-0.4272428543756899	-0.8580558713703622	-0.03240325092161916	0.1337655894037204	-3.138772247687193	0.1591636777020441	0.2980844318504812	1.86429173411924	-0.5033995100759451	0.6436727116859099	-0.2404330528216893	-0.0165993984578809	0.03641310052338636	0.07308990498025912	-0.01262105784463474	0.9850008246199793	-0.01415001864785164	0.4129624698531458
0.156	0.7530200449760556	0.7026298672389333	0.02000002947015641	0.03809365924590619	0.02000000068973198	0.1065144223868666	0.02000000352498146	0.1235653686805818	0.06078799031661949	0.07605125908813727	0.6094266389792768	0.6313549108403808	0.8829483947806435	0.7278220806421163	0.08471664046035561	0.1437927209262622	0.02	0.02571311625291267	0.02	0.03114144446764059	0.02000001996179426	0.3874903322185271	0.02	0.03305028364182143	0.02000000948820838	1.364957871315756	0.02000001751066088	0.1603805212822242	0.02000030298999863	0.4314293905827896	0.02	0.1671817379786982	0.02	0.1580564836694633	0.02000015194916425	0.1033591450762549	0.3639118654385405	0.3240374238333898	0.9999999724535777	0.6046894445259614	0.9999999966020429	0.6279274716375217	0.02000000269355532	0.2008871004620631	0.02	0.2713243322500538	0.1624251536800412	0.1957326540286485	0.02000072162925362	0.03715611321431549	0.9952374161024145	0.9257376362494708	0.3310319885187339	0.1668522563224648	0.7237349204273209	0.1509867158276235	0.7112201852407031	0.1607693083435002	0.9973203582651858	0.4333368532344467	0.02000086248254134	0.02956979709751481	0.02000244317602179	0.0177244899173182	0.02000260505252714	0.01591478210621625	0.02000995108755492	0.04180758676805297	0.04162128011194408	0.020014997364706	0.09478514930338704	0.04558569847557743	0.1393439026332892	0.06428942889724372	-0.0003023967609073796	-0.06757944626918849	-0.03274118038130794	-1.144199537658003	0	0	0.2326832062179637	0.2976707131294035	-0.001615992279465838	-0.0449507100657391	-0.003040068018826513	-0.0084932876822299	1.179836771544856	0.0733429972967075	-0.2186476742105953	-0.1523277172010492	-0.0948047695713215	0.1212847656458345	-2.389405499902466	1.870665834138056	-0.2755772696930364	-0.1196567326899652	0.05825494696717472	0.08669263590862608	2.862351656355104	-0.6452147226759191	0.05230717192172224	0.0398836154788157	0.1783056754388067	-0.1282150917849989	-0.06428533724894164	0.5233628729153279	0	0	0	0	0.5550201632007516	0.02000002806644017	0.02000000612040927	0.02000001062822459	0.1597546585155127	0.5451135614965219	0.9795543181161901	0.1783050720685863	0.02	0.02	0.02000004126665795	0.02000000007400988	0.02000001946206789	0.02000003391212552	0.02000046690120487	0.02000000409190864	0.02000000275458246	0.0200002729373901	0.3234589780498909	0.9999999498630296	0.9999999890874522	0.02000001093511525	0.02000000330490437	0.08317350586634918	0.02000109494872263	0.9999999608263094	0.3847973566106103	0.7366831493620644	0.8429471201632863	0.9999996790818053	0.02000154284738423	0.02000372489098751	0.02000363234798838	0.02001148843145089	0.1191925132382658	0.106636561405837	0.1756727635426175	-0.3072903185648306	-5.884177398902792	8.106819521033144	-3.44749469895883	-6.456068552654687	6.322794674353021	8.96548817962681	2.685975876943383	-8.403211686173941	0.9952304885058213	0.5106402593908785	-0.6019584638838416	-1.508148281663424	-0.6872006308704626	1.17548559880773	1.407543256391715	0.3460475940864798	-0.5641347234241455	-5.297718879321234	-0.009088225072962714	0.0347449499554346	0.02958555656371184	5.317751305418661	-2.440103672795961	0.04323584840627522	3.452411768946839	0.0934325211346398	0.05626108809148165	-0.1176017396851967	-0.003644259227597562	-2.431811209195831	0.2788089775129167	0.2503415006103263	-0.02479141567169271	-0.06941161390025488	-0.3094011349279215	-0.9774145283624289	-0.5719249275084203	-0.9806001919092997	-0.09192138851162791	-0.02417120826768692	-3.299648370553735	0.1686020600981369	0.2609328925549828	1.833994042596993	-0.52064002518749	0.6914126266936129	-0.2249902382733864	-0.01860829382996527	0.03861873152996835	0.07714414323215037	-0.0139296360274809	1.301587760873389	-0.04678467204139381	0.398486793864624
0.158	0.7378715814809954	0.691556889932485	0.02000002761573952	0.03807850041453673	0.02000000069899507	0.1065784098110808	0.02000000355706135	0.1236112841515188	0.0742700754268654	0.08744323076757414	0.6045003283559012	0.6263646849862321	0.889852879738061	0.7276424059453792	0.09638568771087866	0.1509310240815347	0.02	0.02590231916723586	0.02	0.03125402708231016	0.02000002053436014	0.3870618382800847	0.02	0.03303729462189779	0.02000000951227964	1.359932783333187	0.02000001776138019	0.1609864286461472	0.02000030373325869	0.4319843149050474	0.02	0.1671172867213911	0.02	0.1578919633820594	0.02000015559282324	0.1026648490866201	0.3604654302508766	0.3220601125797457	0.9999999722573473	0.603399802841746	0.9999999965595167	0.6258434259761495	0.02000000286519015	0.2006416408290679	0.02	0.2711113329511964	0.1541587439184953	0.1889811059811774	0.02000072218697679	0.03750287077526366	0.9955740641514587	0.9262233808691096	0.3353940649279875	0.1704856747207468	0.7247749051075226	0.1499282321800486	0.7213577012992997	0.1622021392947879	0.9975097849393226	0.4329027661291499	0.02000088309075345	0.02953054828450423	0.02000244087670813	0.01780405000099105	0.0200025789212297	0.01607323631762046	0.02000965241504375	0.04177842014094985	0.05273350038247366	0.02289785239065597	0.09593230300766134	0.04545657318874771	0.1431681109101089	0.06506993302651921	-0.0004386914749250251	-0.06872294953852759	-0.03505781712258488	-1.172515870389975	0	0	0.2332916592844395	0.310828356236339	-0.001708861552857481	-0.04794133956704504	-0.003050625099052466	-0.00198986679377507	1.179915756592556	0.005044364459850603	-0.2189831005388752	-0.1832611423019392	-0.09458941771241694	0.09400641711676003	-2.385537451331238	1.998150776261151	-0.2758406176007355	-0.1436054159019489	0.05844612760015286	0.1046056896642206	2.861053886819079	-0.6525715306208131	0.0523921130175292	0.04515974760812672	0.1780175872743124	-0.1602042332423265	-0.063264607497	0.4972310877891445	0	0	0	0	0.5240286880553823	0.02000000781265163	0.02	0.02000000038469123	0.1925137395607137	0.5381039509998562	0.9823637342200826	0.199451615330666	0.02	0.02	0.02000001645387911	0.02	0.0200000048341794	0.02000001254986573	0.02000023093473472	0.02	0.02	0.02000013722238484	0.3192933139301189	0.9999999792453205	0.9999999993730883	0.0200000007123567	0.02	0.07536101283505425	0.02000054078712157	0.9999999844328242	0.3821680215531191	0.7399962820375237	0.8635114279785694	0.9999998441533404	0.02000076405050738	0.02000171266287705	0.02000176126738355	0.02000560691749505	0.1466742627110664	0.1038549804695074	0.1775855382173966	-0.4731509119093811	-5.990159174112172	8.267664857649766	-3.567479310245703	-6.844857000557795	6.134270591714573	8.900700174730666	2.72697148566424	-8.426622861103725	1.019411767120207	0.5392617743644025	-0.5716103257262806	-1.542470728250973	-0.6895599631118756	1.169260194727913	1.432605549439154	0.3046304490697961	-0.5743953225155074	-5.772344981257313	-0.006083045370810627	0.02916188331852526	0.01620599292767626	6.069625866590236	-2.549043075524013	-0.2239389847360215	3.682773925286575	0.09576247499297647	0.05631871372819266	-0.312363095685725	-0.009296709480650487	-2.595447319233575	0.3271758265458005	0.3043748558014069	-0.03985329046992585	-0.0943416564037	-0.3851411502025476	-1.002175875985716	-0.7178310406131225	-1.103422101236553	-0.1539439179640107	-0.1900949337375343	-3.449935588261698	0.1781874023105522	0.2249917028116933	1.798639501932571	-0.537903592702958	0.7417695173980675	-0.2090244116879179	-0.02064108034632387	0.04096522010398673	0.08133258585118554	-0.01523729183917413	1.574878594703673	-0.0830256324426922	0.3815872009901765
0.16	0.7217655202554574	0.6795521410973829	0.0200000257014584	0.03806927730812572	0.02000000071864054	0.1066307475563794	0.02000000360356005	0.1236296969665098	0.08961571234274585	0.1003113845247864	0.5994212259994465	0.6211630549615993	0.8964640006628072	0.726922210944801	0.1087901569644049	0.1585113467832519	0.02	0.02609613448010227	0.02	0.03136670807115376	0.02000002125682245	0.3862349962480701	0.02	0.03301328900876042	0.02000000956040294	1.354567399855381	0.02000001813853455	0.1616895343489503	0.02000030501254382	0.4326460581426109	0.02	0.1670215510214803	0.02	0.157682185112248	0.02000016035487082	0.101817595293462	0.3569137504760424	0.3200196037266306	0.9999999719750245	0.6018176632278847	0.9999999964953217	0.6235138767054809	0.0200000030806183	0.200269702096285	0.02	0.2705588851425125	0.1458623100442102	0.1819407680302244	0.02000072226783861	0.03786899042939974	0.9958869130288275	0.9266383229636285	0.339176272633055	0.174043674915185	0.7259764450503897	0.1488348615755496	0.7322119633518773	0.1637377911843083	0.9976858165082136	0.4325010454090367	0.02000090069266524	0.02948723053146667	0.02000240471636428	0.01788844626957858	0.02000254372846112	0.01624020252033752	0.02000935810897754	0.04174663639764213	0.06541194549267329	0.02628895706202907	0.09665569927942215	0.04525085587518918	0.1467764497641345	0.06581405716352165	-0.0005773225003442054	-0.06991735485950182	-0.03743154877098909	-1.201289440471878	0	0	0.2339267006038222	0.324257416884815	-0.001807848808671539	-0.05106871216766486	-0.003047730499536353	0.004958996949254957	1.179854568208981	-0.06682505100583572	-0.2193813476217714	-0.2151376813419389	-0.09442896134490408	0.06640190012446748	-2.381409858956524	2.130191766716564	-0.2761513087700703	-0.1669802480323418	0.05867383387096144	0.1232148262729425	2.859741291300068	-0.6600467582798251	0.05248822326385823	0.05105431690170563	0.1776635278064594	-0.1941891964184981	-0.06229692207913003	0.4703356325398102	0	0	0	0	0.4982756166526656	0.02000002341987827	0.02000000630156762	0.02000001091824427	0.2253557444504186	0.5312246919563414	0.985039897541273	0.2192578081521558	0.02	0.02	0.02000004475980395	0.02000000052201682	0.02000001988696734	0.02000003639407369	0.02000047678415072	0.02000000453391607	0.02000000313713039	0.02000029774341757	0.3141833753676462	0.9999999470365041	0.9999999883897586	0.02000001196437427	0.02000000451054412	0.06796945745468966	0.02000108859449978	0.9999999567414576	0.3799190952031027	0.7433087243942932	0.8837285513098113	0.9999996775262305	0.02000153697239906	0.02000318988562101	0.02000343814454539	0.02001095948517259	0.1719669881913592	0.1012669928511732	0.1795082603940011	-0.6498582066313195	-6.097832710363268	8.431752285626674	-3.684244160526187	-7.236819451951912	5.909506205928817	8.824492980980589	2.770042281922912	-8.448167126125236	1.042868027642222	0.5663295506562406	-0.5380191567887468	-1.574161331398916	-0.6958406086006508	1.161176768670493	1.458111448262335	0.2616987196109823	-0.5849990032380205	-6.229490407974933	-0.00315250011451093	0.02309527103971289	0.002082900617601076	6.793933383194029	-2.651507843280188	-0.4972844554350713	3.894431315391502	0.09804491967785764	0.0563594622655043	-0.5159498332574026	-0.01466085244132573	-2.772106704432797	0.3760073163930425	0.3571604159159399	-0.05607585827546198	-0.1146695963078867	-0.4623589384511715	-1.040612127833398	-0.8644228571541956	-1.226103801205838	-0.2184004882994066	-0.3636197180941462	-3.588438274035601	0.1879641532860452	0.1901303674347727	1.758575838753106	-0.5555269821114966	0.7942335649263055	-0.1926238530898169	-0.022677233856941	0.04345491644464902	0.0856561345450083	-0.01654675223207197	1.80983740629652	-0.1233766987702071	0.3621068015915613
0.162	0.7047118253103102	0.6666086182618064	0.02000002394417481	0.03806582310069286	0.02000000074052122	0.1066704416534081	0.02000000365134453	0.1236191112523643	0.106792216130251	0.1146121390702264	0.5942145690239359	0.6157650879222776	0.9027802225958755	0.7256501973489877	0.1218347276329175	0.1664926736945431	0.02	0.02629445486222566	0.02	0.03147944622406405	0.02000002196881084	0.3849931507316247	0.02	0.03297891508487284	0.02000000961330304	1.348831719974803	0.02000001852948197	0.1624907287923595	0.0200003063791829	0.4334114050473463	0.02	0.1668919687940866	0.02	0.1574245251389576	0.02000016508835928	0.1008153958896709	0.3532579680173829	0.3179109874446153	0.9999999716760128	0.5999420407616706	0.9999999964265702	0.6209394070802927	0.02000000329247888	0.1997666541795118	0.02	0.2696526722617027	0.1374757946229379	0.1746182593489229	0.02000072240609811	0.03825483125835501	0.9961776633783193	0.9269845366567269	0.3423702276727922	0.177516928296865	0.7273260323327508	0.1477053969192046	0.7438154545117208	0.165380260344478	0.9978494106522795	0.4321324994634951	0.02000091548061697	0.0294398074593865	0.02000236284929194	0.01797797474300917	0.02000250997409585	0.01641595391091691	0.02000909224334194	0.04171225823290205	0.07917614366784595	0.03011203313352891	0.09685075937438464	0.04495980525761482	0.1501203566167776	0.06651655264092539	-0.0007184011250209706	-0.07117209455867475	-0.03986325852806363	-1.230488349969404	0	0	0.2345888634761997	0.3379482399111279	-0.001913227517131348	-0.05433274428639737	-0.003030490078081707	0.01235637193785771	1.179646101261472	-0.1422267344052784	-0.2198442354452716	-0.2478903450656121	-0.09432397713420317	0.03854683607366934	-2.377013725111219	2.266670751386019	-0.2765080773419588	-0.1896632508576113	0.05893943588495204	0.1424972939206007	2.858413596445126	-0.6676770110853171	0.05259674792171425	0.05757524568411784	0.1772394908774279	-0.2301833332940618	-0.06138370478571165	0.4427805443989865	0	0	0	0	0.4659544168000024	0.0200000057267315	0.02	0.02000000055376056	0.2635302094721452	0.524591346687918	0.9871866274644142	0.2409070385396924	0.02	0.02	0.02000001838521636	0.02	0.02000000509018537	0.0200000140142486	0.02000023681474748	0.02	0.02	0.02000015092947518	0.3098364802038657	0.9999999776854538	0.9999999989864583	0.02000000127669746	0.02	0.05978996131649259	0.02000054275395528	0.9999999820735581	0.3757766767273813	0.746573762315333	0.9067093222247891	0.9999998431325378	0.02000075095603278	0.02000146548677842	0.02000168701009352	0.02000538749994854	0.1964323777047687	0.0957312012499416	0.1799780434139129	-0.8369911865645319	-6.206379135635963	8.592209419046442	-3.796157593631369	-7.630603887194581	5.647900050332134	8.7360666722536	2.812852075760119	-8.461226895635917	1.065895250445114	0.5898944712351841	-0.5072276780053612	-1.60407664569393	-0.7047346808652837	1.157398003428832	1.479039833586858	0.2179836918047153	-0.5944707255287086	-6.710286069190354	-0.0003188557453493113	0.01651216741298679	-0.01279419189392353	7.499700091292304	-2.745311507045983	-0.7753270264858357	4.083637344377691	0.1002650256964645	0.05637379710071049	-0.7270953279926878	-0.0196401148951136	-2.965831819859688	0.425253522690528	0.4078937235455521	-0.07370770639712332	-0.1422478828928176	-0.5398193755736801	-1.070032660854727	-1.011121316329963	-1.3481906855707	-0.2849882357210697	-0.543577744293524	-3.726142750118552	0.1979071860372291	0.1562227947243069	1.713914932048066	-0.5741229732163674	0.8485368329149174	-0.1758800768949546	-0.02474767551168455	0.04609964012738294	0.09011849006480552	-0.01783420014236409	2.008632095789647	-0.1685685339661957	0.3399299110738759
0.164	0.6867434292749232	0.6527259822542673	0.02000002216981032	0.03806793329143634	0.02000000077641629	0.1066964495917272	0.02000000371779472	0.1235780178904106	0.1256736007038865	0.1302817006061404	0.5888957732584292	0.6101863996893976	0.9087923738207805	0.7238185112944271	0.1354516236778634	0.1748328631546746	0.02	0.02649715283589184	0.02	0.03159218368538029	0.02000002286482009	0.3833218163568807	0.02	0.03293502037538453	0.0200000096980402	1.342695038001084	0.02000001909108846	0.16339081402241	0.02000030845001318	0.434276461975697	0.02	0.1667259148467762	0.02	0.1571161635570352	0.02000017117240485	0.09965840215023264	0.3494931176105245	0.3157313590565208	0.9999999712761907	0.5977734911334849	0.9999999963324119	0.6181218145168444	0.02000000355671958	0.1991283859244119	0.02	0.2683806358390268	0.1292856500857963	0.1670679076583398	0.02000072363028764	0.03866074121502071	0.9964478574471684	0.9272637720187686	0.3449631638157128	0.1808962841998618	0.7288121626791643	0.1465376284867529	0.7562043130941234	0.1671331434666538	0.9980014357989694	0.4317976931636843	0.02000092534487242	0.02938823248026612	0.02000229680533318	0.01807294916265387	0.02000247375386399	0.01660076941671844	0.02000883726724848	0.04167528844653525	0.09374607174199644	0.03430505916753284	0.09642765607150444	0.04457300327867623	0.153159715850798	0.0671719417488639	-0.0008620571664425588	-0.07249625270795546	-0.04235376204096946	-1.260076936638267	0	0	0.2352786611692863	0.3518904478080837	-0.002025270567734736	-0.05773293486655085	-0.002998004706996531	0.0202041643217113	1.179283340329113	-0.2211093992223412	-0.2203734455694309	-0.2814477164721714	-0.09427489089863149	0.01051640501829505	-2.37234031026631	2.407447510908554	-0.2769094228164668	-0.211537882034032	0.05924425405522543	0.1624261351762413	2.857070455235338	-0.6754993019289089	0.05271894524819541	0.06472757752508966	0.1767414508208313	-0.2681926906511071	-0.06052616847151135	0.4146726920506998	0	0	0	0	0.4394168169676617	0.02000001963775165	0.0200000065648537	0.02000001130619745	0.3002971909015698	0.5179320727970382	0.98903410615362	0.2612273998518898	0.02	0.02	0.02000004906632818	0.02000000106876193	0.020000020491471	0.02000003984921382	0.020000490548049	0.02000000509728681	0.020000003621037	0.02000032836584768	0.3044392959920443	0.99999994358829	0.9999999875339345	0.02000001320859046	0.02000000602326597	0.05700885873614642	0.02000110588128494	0.9999999512861255	0.3719436508046016	0.7498538849590249	0.9294808114861415	0.9999996749936427	0.02000148942236099	0.02000272743938339	0.02000333200997653	0.02001059833154028	0.2197816053559819	0.09040626986894598	0.1804837579672797	-1.034368205908225	-6.315709112317895	8.751007136193515	-3.901593665097328	-8.024754957812839	5.349040826415989	8.634944615043253	2.856223989990959	-8.467354128301029	1.087752240641032	0.6115385363759522	-0.4772526937404891	-1.631801272921181	-0.7170188530839879	1.155773244255381	1.496868152149705	0.1732789448004408	-0.6036226803829245	-7.16860357993744	0.002411898061839352	0.009409112330053595	-0.02842474719057145	8.162740373668017	-2.832229036838517	-1.056956914182411	4.253293864231924	0.1024225112206482	0.0563587706714509	-0.9454386915559351	-0.02418163804204906	-3.173108797573552	0.4748981030342745	0.4568704395310857	-0.09254757819215167	-0.1653712049399678	-0.6171532740982256	-1.111624233912508	-1.157350019125676	-1.469226739466017	-0.3536208266260279	-0.7294432599602436	-3.816281283317179	0.2080332809964868	0.12315203637823	1.664678360069781	-0.5938307582181973	0.9046475269323634	-0.1588842073590964	-0.02682914089715281	0.04890086265875654	0.09472024976714569	-0.01913837385879695	2.179787368800618	-0.2191280601344394	0.3150004321263233
0.166	0.6678556572727581	0.6378873430088992	0.02000002054983913	0.03807538481232277	0.02000000081422271	0.1067077058090641	0.02000000378505015	0.1235049059055006	0.1462106875856841	0.1472535151358544	0.583485739253509	0.6044413056415444	0.9145125127102929	0.7214213518318934	0.1495539754001008	0.1834908444404246	0.02	0.02670409131958038	0.02	0.03170485116037037	0.02000002374672815	0.3812079241714494	0.02	0.03288254891172931	0.02000000978677947	1.336126809924018	0.02000001966715911	0.1643905509950862	0.02000031059643836	0.4352369868263334	0.02	0.166520774770207	0.02	0.1567545553019767	0.02000017718316764	0.09834797119471013	0.3456195512887267	0.3134755592427331	0.9999999708603681	0.5953133648770013	0.999999996233912	0.6150635296104536	0.02000000381603187	0.198351109955565	0.02	0.266732148161938	0.1206858753164037	0.1592859104114652	0.02000072504499068	0.0390870360337073	0.9966989644313801	0.9274776266927267	0.3469180818263082	0.1841724240538517	0.7304165309764282	0.145329051394859	0.7694295634563689	0.1690005722653468	0.9981427191785431	0.4314970677425086	0.02000093224342562	0.02933248691282774	0.02000223014749215	0.01817368992655641	0.02000244049181445	0.0167949294554034	0.02000860723311101	0.04163571819090783	0.108726450529837	0.03881459662477903	0.09527685401439386	0.04407913968784671	0.1558565177495927	0.06777469867735834	-0.001008438211693496	-0.07389850950339938	-0.04490379983864376	-1.290015741399303	0	0	0.2359965854734441	0.3660729408605971	-0.002144249415577787	-0.06126834899039323	-0.002949372648494294	0.02850307388010205	1.178759385652125	-0.3034086388702032	-0.2209705123745798	-0.3157340429910541	-0.09428197870849128	-0.01761484391812017	-2.367381177991945	2.552359115046577	-0.2773536135040833	-0.232489545570481	0.0595895506235784	0.1829701321798634	2.855711446399514	-0.6835508499417642	0.05285608059640889	0.07251335293637683	0.1761653776009147	-0.3082155454172336	-0.05972530953465417	0.3861216505373017	0	0	0	0	0.4055895362184185	0.02000000401466101	0.02	0.02000000077232287	0.343325147041933	0.511674825599532	0.9909399319481647	0.2829731293244344	0.02	0.02	0.0200000207562458	0.02	0.02000000543921513	0.0200000160570822	0.0200002448132632	0.02	0.02	0.02000016756519114	0.2998934496535895	0.999999975800382	0.9999999985186382	0.0200000019563305	0.02	0.03865389291461573	0.02000055053498452	0.999999978912998	0.3656053469369268	0.7528838770272032	0.9554532124572368	0.9999998416489705	0.02000071188408025	0.02000124975155469	0.02000164625214354	0.02000520872052525	0.2397186766043753	0.08169191645881532	0.1795183377169479	-1.242016042052642	-6.425979431118766	8.911483087205806	-3.998964984828465	-8.417774780367235	5.012664074217049	8.520735282132513	2.901588843149349	-8.469182538516428	1.106548311189115	0.6330304623501882	-0.4446180699590298	-1.657828667977921	-0.7340509599033083	1.152717604110058	1.513970401032243	0.1271923714814553	-0.6133007041264084	-7.664770283939454	0.005017921586129515	0.001754796008113884	-0.04481313578248357	8.802989844838354	-2.911421606000391	-1.340076466925638	4.401657309840965	0.1045031541769825	0.05630100101103879	-1.169302364547819	-0.02819385129307359	-3.397410534228375	0.5248946217584749	0.503276548901571	-0.1127976772952005	-0.1955136140887908	-0.6929781928742038	-1.145860211710608	-1.302494320466944	-1.588718903093095	-0.4239151021364342	-0.9196610904129493	-3.982047049231864	0.2182941769711244	0.09080649488362995	1.610615576125373	-0.6149963698248291	0.9630611872373267	-0.1417305172865234	-0.02891676274863918	0.05186735892787351	0.09946332822236532	-0.02043023379170866	2.326287163174233	-0.2758915438587521	0.2873032714781525
0.168	0.6480795262240975	0.6220879626444737	0.02000001893834003	0.03808791817282701	0.02000000086967773	0.1067030995397648	0.02000000387510155	0.1233982617550285	0.1682920861518763	0.1654693227406638	0.5780081644995559	0.5985464868854526	0.9199609293097748	0.7184587097524271	0.1640867831979722	0.1924273719473305	0.02	0.02691511417943618	0.02	0.03181735687619408	0.02000002485279155	0.3786412114159995	0.02	0.03282262886749262	0.02000000991544118	1.329096230845227	0.02000002047958895	0.1654906155179098	0.02000031364794954	0.4362880567224883	0.02	0.1662739034219228	0.02	0.156337002844799	0.02000018476033788	0.09688768733293607	0.3416338798245718	0.3111411796823366	0.9999999703276599	0.5925646415191812	0.9999999961061549	0.6117682959597989	0.02000000413768313	0.1974316856762041	0.02	0.2646995247842375	0.111513688926042	0.1510743951187142	0.02000072703594809	0.03953404848002929	0.9969323165384275	0.9276274134275179	0.3481993031221457	0.1873353628331841	0.7321222504797966	0.1440766428628571	0.7835218819646502	0.17098650787751	0.9982740108558862	0.4312308138806582	0.02000093139951032	0.02927256408444191	0.02000214605135111	0.01828052842910173	0.02000240761698333	0.01699871688682611	0.02000838372208642	0.04159357410327608	0.123803424627954	0.04359635611914465	0.09330409823216267	0.04346481305058655	0.1581791026085768	0.06831934193521667	-0.00115770876261801	-0.07538708693705877	-0.04751402970958275	-1.320261472434512	0	0	0.2367431052587179	0.3804838992781689	-0.002270433199977205	-0.06493760219964331	-0.002883692003118418	0.03725255370382294	1.178067479641132	-0.3890466275974556	-0.2216368144797086	-0.3506693420915166	-0.09434536830396958	-0.04577316904439784	-2.362128240808437	2.701219437854019	-0.2778386908567659	-0.2524060945310321	0.05997652110994686	0.2040937783974325	2.854336074175365	-0.6918688816047693	0.05300942030817078	0.08093149447072749	0.1755072527484683	-0.3502419488124293	-0.05898190260635604	0.3572395861918657	0	0	0	0	0.3783383080047028	0.02000001653051809	0.02000000691691842	0.02000001179778989	0.3835748798641496	0.5054896338601711	0.9927490590694943	0.3035037194440118	0.02	0.02	0.02000005434136812	0.02000000173415089	0.02000002129430428	0.02000004470374287	0.02000050901838394	0.02000000580599601	0.02000000422319156	0.02000036492395786	0.2942352605322702	0.9999999394519706	0.9999999865097577	0.02000001470370785	0.0200000079119286	0.03112283286658142	0.0200011177372771	0.9999999439285387	0.3595490352486182	0.7559224458962186	0.9808756660027251	0.9999996715798047	0.02000138193962464	0.02000232096632578	0.02000327155139222	0.02001024044376832	0.2582751012992401	0.07323442717015004	0.1786143868741805	-1.45956736226827	-6.537506330011997	9.071917859643889	-4.086713703566923	-8.80807799262065	4.638734022302382	8.39234880452763	2.948580277451739	-8.464648466455889	1.117913545618002	0.6523566312320405	-0.4094990173548411	-1.68645612723496	-0.7558251901443092	1.148993998965947	1.529924230354979	0.07988663581156356	-0.622266772231492	-8.129344698994666	0.007493737679646482	-0.00645337430614747	-0.06195691275269079	9.406733448763317	-2.981953745077257	-1.622439531115009	4.531840085387861	0.106506887387914	0.05619701150507752	-1.398259261574476	-0.03163021862352097	-3.635459799297901	0.5752256531814967	0.5474154850495441	-0.1342788499072063	-0.2213154070592643	-0.7670061803497967	-1.190203980521375	-1.445947120462051	-1.70617548372983	-0.4957691371399719	-1.113578960571964	-4.245799329193543	0.2287509086318824	0.05908409721111627	1.551477285412102	-0.6376621983260752	1.023154340402584	-0.1245126480338518	-0.03100640184460669	0.05499860130154675	0.1043476425048979	-0.0217122058631249	2.452009405920055	-0.3395911065650547	0.2568867614902188
0.17	0.6274169969891398	0.6053196305095911	0.02000001747416391	0.03810525656575537	0.02000000092659604	0.1066815000559018	0.02000000396530998	0.1232565772080462	0.19178990294615	0.1848482165066111	0.5724947966434815	0.5925215276286467	0.9251694568589592	0.7149339848130986	0.1789417527493541	0.2016007351320469	0.02	0.02713005625994325	0.02	0.03192959471900273	0.02000002593993508	0.3756131182894147	0.02	0.03275646891132614	0.02000001004708307	1.321573061773657	0.0200000213097529	0.1666916375090322	0.0200003167602172	0.437424398635107	0.02	0.1659826908115002	0.02	0.1558611192047546	0.02000019219857155	0.09528211637004326	0.3375355713595802	0.3087228247223693	0.9999999697799227	0.5895311336665523	0.9999999959744108	0.6082405370005078	0.02000000445275862	0.1963673566168822	0.02	0.2622768059952794	0.1021853368835518	0.1423119370322959	0.02000072775670108	0.04000209017382001	0.997149182981978	0.927714312927403	0.3487618401334912	0.1903747028756107	0.7339030860072048	0.1427770998411154	0.7982769757668562	0.1730906435899026	0.9983960253666693	0.430998995283047	0.02000092762917805	0.02920846386870023	0.02000206443759208	0.01839379897833777	0.02000237720525767	0.01721241797048428	0.02000817893280964	0.04154888072298881	0.138687273853087	0.04861062380512816	0.09037117374627902	0.04271516735328705	0.1601044381190777	0.06880051485771992	-0.001310049260379228	-0.07696969733872473	-0.05018501899033767	-1.350766966911502	0	0	0.2375186650398027	0.395110788113284	-0.002404087828646955	-0.06873884599766389	-0.002800063243480929	0.04645077539609373	1.177201033987894	-0.4779318897634972	-0.2223735664205366	-0.3861695270248633	-0.09446504089728903	-0.07388580029962677	-2.356573807046035	2.853818761519749	-0.278362474928705	-0.2711783278992649	0.0604062857382365	0.2257572866744928	2.852943768517624	-0.700490433350433	0.05318022535964896	0.08997770450497594	0.1747630863155443	-0.3942532855019469	-0.05829649549281935	0.3281411462888537	0	0	0	0	0.3433843320508075	0.02000000262652962	0.02	0.02000000104631109	0.4295465947377517	0.4999738923508974	0.9949813980320704	0.3244331201259493	0.02	0.02	0.02000002364831972	0.02	0.02000000589583975	0.02000001894790598	0.02000025541341359	0.02	0.02	0.02000018714494364	0.2894732962536505	0.9999999735560281	0.9999999979647377	0.0200000027702526	0.02	0.02000107022807244	0.02000052811934826	0.999999974622052	0.3507083658926648	0.7584267078616391	0.9999825629043588	0.9999998397584103	0.02000064230551983	0.02000105437833839	0.02000160553275955	0.02000498284330431	0.2730495094117898	0.06054442746938842	0.1763666659860691	-1.686507173952538	-6.650268087503695	9.230264220779345	-4.163352121171696	-9.19405491264204	4.227394826880383	8.249069157349888	2.996856722574257	-8.451342939875305	1.118896116267006	0.6677914022565741	-0.3726860837118868	-1.72055752299989	-0.7826056810064529	1.145952690513617	1.543766909566149	0.03165193418528549	-0.6296356804964103	-8.632580014838506	0.009818726701782179	-0.01524328795940472	-0.07985202539498722	9.966962858341272	-3.041027120795182	-1.90138037843981	4.638247182376577	0.1084201229828186	0.05602962309462116	-1.630263017453694	-0.03441575593377288	-3.889966794636353	0.625839942921416	0.5884630951350087	-0.1571380964925002	-0.253857881440117	-0.8380485769463824	-1.229400491046902	-1.587067436778884	-1.821069540666223	-0.5687241416557196	-1.309323310340103	-4.498801098308618	0.2393312471675015	0.02788887603266003	1.486889445075645	-0.662190592400647	1.073504431679471	-0.1073273742642277	-0.03309249489464166	0.05829968085024023	0.1093761407736095	-0.02297895314540001	2.559872619889721	-0.4117614784707932	0.2238754352196
0.172	0.6059042535091531	0.5875832722693173	0.02000001603820847	0.03812708936544637	0.02000000100531825	0.106641737674317	0.02000000408291321	0.1230783560887873	0.2166411789995241	0.2053163843386583	0.5669757570171982	0.5863902919660057	0.9301604856117794	0.7108568083577631	0.194069855633581	0.210967257009029	0.02	0.02734873439082209	0.02	0.03204143053573676	0.02000002729770563	0.3721184427364115	0.02	0.03268542177019428	0.02000001022802331	1.313527333577226	0.02000002247811816	0.1679941497095173	0.02000032102309901	0.4386400557732919	0.02	0.1656445336920444	0.02	0.1553244127252184	0.02000020139407317	0.09353755784753709	0.3333230292182057	0.3062185796717448	0.9999999690978315	0.5862183449536172	0.999999995809489	0.604486073536714	0.02000000484161769	0.1951561322316857	0.02	0.2594614976150609	0.09312749210368147	0.1331506213611443	0.02000072181432798	0.04049153531673393	0.9973507144511193	0.927739262825083	0.3485614333187284	0.193279027365731	0.7357352047777297	0.1414266414173146	0.8126477255401243	0.1752506178429859	0.9985094105267012	0.4308014186848539	0.0200009137188587	0.02914019938087303	0.02000196918519776	0.01851383808416571	0.02000234393911423	0.01743631224840191	0.0200079657223456	0.04150166717580946	0.153199272334505	0.05382630395800862	0.08634954990901365	0.04181093958575802	0.1616123224313495	0.06921320077292142	-0.001465655022985689	-0.07865349431561372	-0.05291723679360397	-1.381481156440554	0	0	0.238323683551479	0.4099403643902442	-0.002545475037866076	-0.07266975451300176	-0.002697591804428267	0.05609459869125596	1.176153657129074	-0.5699591227688836	-0.2231818105630456	-0.4221465511438279	-0.09464083325320025	-0.1018810956021217	-2.350710628317225	3.009923459691184	-0.2789225706967209	-0.2887004847159851	0.06087988090119188	0.2479166258688243	2.851533885649687	-0.7094521535820081	0.05336974484021815	0.09964437420882727	0.1739289345799866	-0.4402218476523769	-0.0576694043092412	0.298943349015365	0	0	0	0	0.3157776852187147	0.02000001404422136	0.02000000737229663	0.02000001240732545	0.4729266336254387	0.4945558981968468	0.9969778608265489	0.3446612945502543	0.02	0.02	0.02000006075482279	0.0200000025381747	0.02000002232980937	0.02000005166173849	0.02000053326641545	0.02000000669311761	0.02000000496742553	0.02000040732669405	0.2835858479738504	0.9999999345579413	0.9999999853082447	0.02000001648962282	0.02000001025090917	0.02000097993208034	0.02000101480600312	0.9999999338383764	0.3421003050264813	0.7609379495534938	0.9999896438594629	0.9999996674235833	0.0200012155638284	0.02000194410019785	0.02000316601574934	0.02000969895468056	0.2871139402617374	0.0480765619317856	0.1741904256005375	-1.922679368798756	-6.76277242702392	9.388601304333026	-4.227454072237935	-9.574030305083271	3.779052006631305	8.092187788939743	3.047162654564892	-8.430989533607194	1.111648876078518	0.6814996102425991	-0.3327256127531155	-1.757307803246497	-0.8150148407142603	1.141486762713543	1.555076137409531	-0.01763516713892314	-0.6379191284912217	-9.097370804385982	0.0119881444422665	-0.02461627202789804	-0.09849348502919793	10.49600751486321	-3.08823015091231	-2.174891047121771	4.724998777653519	0.1102429377596825	0.05579498543046264	-1.864841687992817	-0.03651740358889259	-4.158018924159049	0.6767158625441499	0.6267307106158783	-0.1812233589403422	-0.2821382465511563	-0.9059937399631421	-1.276094071178697	-1.725227980768267	-1.932879988232602	-0.6426644630146374	-1.506168551832499	-4.644656913926881	0.2501543577550751	-0.002865504993929107	1.41646173310573	-0.6885776003851243	1.078992881093271	-0.09027064861564237	-0.03517067393013713	0.0617671578934508	0.1145408367643691	-0.02423237275521337	2.653421872817014	-0.4941731767945728	0.1883997541884997
0.174	0.5835410425395746	0.568871858869537	0.02000001473947959	0.03815309059070079	0.02000000108495279	0.1065826276411458	0.02000000419992266	0.122862117027051	0.242668823492431	0.2267895034314326	0.5614951153180772	0.5801803171923744	0.9349253509740912	0.7062386572763598	0.209383197534791	0.2204852619584367	0.02	0.02757095684902106	0.02	0.0321527133410664	0.02000002863041736	0.3681538921477255	0.02	0.03261089159468574	0.02000001041061198	1.304930100187589	0.02000002367301472	0.1693986262246056	0.02000032532819583	0.4399287195665372	0.02000000002084568	0.165256891217973	0.02	0.1547247411660684	0.02000021036882242	0.09166083857927089	0.3289948495399054	0.3036228823973297	0.999999968402046	0.5826326348646814	0.9999999956410971	0.6005114428686796	0.02000000522200017	0.1937964576910905	0.02000000046534479	0.2562529797622428	0.08503579414346257	0.1239656980411936	0.0200007127786138	0.04100277714165257	0.9975380073898559	0.927703090157491	0.3475938681328528	0.1960366584657627	0.7375843666656756	0.1400212421788546	0.825873640690664	0.177365123072795	0.9986147835200195	0.4306377607688869	0.02000089775889915	0.02906783331504396	0.02000187856150425	0.01864098040739	0.02000231163919695	0.01767067280592789	0.02000776571286055	0.04145196680062094	0.1672005896252756	0.05921667330948351	0.08085710451818856	0.04072573379140119	0.1627096785480887	0.0695527352381594	-0.001624735075834171	-0.08044502701935154	-0.05571104616888937	-1.412349044658006	0	0	0.2391585523435282	0.4249586872272627	-0.002694851424368999	-0.07672751301586569	-0.002575390735398386	0.06617954710162471	1.174919182031308	-0.6650090919242762	-0.2240624093740306	-0.4585085806929847	-0.09487244011371468	-0.1296886888416012	-2.344531947579165	3.169275799981621	-0.2795163754996301	-0.3048707367126332	0.06139825075124451	0.2705235959127064	2.850105709067021	-0.718790101739523	0.05357920924254084	0.1099205091230166	0.1730009186911619	-0.4881104330060438	-0.05710070886524926	0.2697654697072119	0	0	0	0	0.2798812094325104	0.02000000153111656	0.02	0.02000000138580264	0.5198692195517489	0.4901927120459157	0.9984651770902342	0.3644754410440908	0.02	0.02	0.02000002715788405	0.02	0.02000000647953118	0.02000002315935235	0.02000026924954203	0.02	0.02	0.02000020967451101	0.2785930333331879	0.9999999709183673	0.9999999973209952	0.02000000374237465	0.02000000077514533	0.02000020762950414	0.0200004442372573	0.9999999687044193	0.3316260756939676	0.7625949782095024	0.999997084583127	0.9999998375659912	0.02000055348925522	0.02000087630640612	0.0200015308997565	0.02000466159390363	0.2978923410025836	0.02858746177970773	0.1711846733341227	-2.167926183637082	-6.87380863003877	9.548482856269203	-4.277699252961696	-9.946327787043172	3.294320805658311	7.92278041625	3.10018444913899	-8.404694291154787	1.101834587880306	0.6970870247250746	-0.2895518935526092	-1.791151618708343	-0.8535299619657362	1.134215667536886	1.563606745778176	-0.06820512827302935	-0.6489961630172398	-9.607330687636905	0.01398342290409828	-0.03459458302290456	-0.1178660528346687	10.97079175169003	-3.119412291749526	-2.442204615143601	4.789232924503597	0.1119623059069764	0.05547250865717428	-2.099670081055959	-0.0378889869663314	-4.441361368830371	0.7277887165786511	0.6613840574550144	-0.2066173105729221	-0.3168296968942916	-0.9700858231027243	-1.320354800244199	-1.859774124699658	-2.041054728973285	-0.7170659930649749	-1.702072316855149	-4.516354469074655	0.2611282543421966	-0.03325861937561816	1.340187123729996	-0.7171768913224792	1.032072562336581	-0.07344154750683068	-0.03719900474022256	0.06540185895638873	0.1198459423935777	-0.02546486974849099	2.735462967183032	-0.5930552881717784	0.1508420380139793
0.176	0.5603567065868987	0.5491807971497998	0.02000001348346643	0.03818290442543051	0.02000000119176804	0.1065029560547071	0.02000000435031614	0.1226064099729382	0.2698095987489621	0.2491742720405332	0.5560838118230685	0.5739219721228858	0.9394367182070024	0.7010922115737402	0.2248084009545645	0.2301090957180405	0.02	0.02779651475632073	0.02	0.03226325932539744	0.02000003028970077	0.3637199176907365	0.02	0.03253436096214223	0.02000001065412018	1.295753300488496	0.02000002537878931	0.17090541683197	0.02000033110339967	0.4412833959024147	0.02000000024452581	0.1648172716679855	0.02	0.1540599084004592	0.0200002212890196	0.08965977337592754	0.324551221286594	0.3009341540827368	0.9999999675532438	0.5787820803886905	0.9999999954356439	0.596324638424135	0.02000000569013901	0.1922876445974884	0.02000000106330182	0.252654316284162	0.0777367058923745	0.1151808512326424	0.02000069137584216	0.04153621148281724	0.9977120556120096	0.9276064225204703	0.3458563952142961	0.198635846887867	0.7394202329386089	0.1385565128390342	0.8381561789007996	0.1793651489468152	0.9987127038414608	0.4305074353742048	0.02000087207908357	0.02899138891054699	0.02000177806181871	0.01877555229449347	0.02000227144992621	0.01791580090450412	0.02000754509405107	0.04139982022755474	0.1806170446738554	0.06476221778084122	0.07434735408069193	0.03943062775063287	0.1634017353374962	0.06981539823283532	-0.001787510903953442	-0.08235019598246673	-0.05856669623396933	-1.443311695457195	0	0	0.2400236343952799	0.440151130331376	-0.002852467458712343	-0.08090880798024087	-0.002432583390702591	0.07669978840677283	1.173491694107647	-0.762948582941086	-0.2250160380129571	-0.4951601917679673	-0.09515941687424281	-0.1572396317979049	-2.338031547451366	3.33159384431509	-0.2801410873278028	-0.3195916777618749	0.06196223894785627	0.2935259330240328	2.848658450890182	-0.7285395455035643	0.05380982363624069	0.1207916687108136	0.1719752439916233	-0.5378719651735799	-0.05659024825352614	0.2407289214609588	0	0	0	0	0.2519945977138796	0.02000001211587287	0.02000000795733096	0.02000001316428004	0.5651097716578204	0.4857381705685031	0.9992979811916443	0.3834997387025697	0.02	0.02	0.02000006853574453	0.0200000035098637	0.02000002364924505	0.02000006205404951	0.02000056490471809	0.02000000780843785	0.02000000588926772	0.02000045575015703	0.2725093829830741	0.9999999288401706	0.9999999839236344	0.02000001862502496	0.02000001314182214	0.0200002645190478	0.0200008030140639	0.9999999197921252	0.3214357426704477	0.7642732289911279	0.9999959372574155	0.999999662808393	0.02000103138980545	0.02000160815304872	0.02000297783536414	0.02000897610737835	0.308584319894842	0.02004160048310204	0.1682558323880422	-2.421194568904563	-6.984756189569732	9.705383245118886	-4.312861975167543	-10.30923405117203	2.774104194491811	7.738770036334807	3.155079462864338	-8.367396595478821	1.094478646694421	0.7152575233299315	-0.2480815391268931	-1.819108033493215	-0.8970330078674521	1.128315190743321	1.569482832387868	-0.1196355671988264	-0.6590205396479673	-10.07701912434281	0.01580075391755534	-0.04517782529535189	-0.1379614774057536	11.40765703118947	-3.136600446769576	-2.703185668338238	4.830827587849551	0.1135783868603793	0.05505816443185711	-2.334265556295893	-0.03851786062386078	-4.737585233614757	0.7790299548203502	0.6927432532481959	-0.2332004348563528	-0.3472994530104943	-1.030339675040308	-1.369125111356553	-1.990072367823369	-2.145053764742848	-0.7918030160215282	-1.896314177095335	-4.244580402527485	0.272346874001103	-0.06336047442264918	1.258019055178332	-0.7479077017455764	0.9645135253044274	-0.05693812733067483	-0.03924901259804075	0.06919672177263075	0.1253083778146299	-0.02667857063289823	2.808596992699856	-0.7040734232060617	0.1115282836264366
0.178	0.5362887960924436	0.52845214762666	0.02000001235166346	0.03821616233628817	0.02000000129892323	0.1064015009274766	0.02000000449941392	0.122309811764312	0.2978947758592098	0.2723788062779993	0.5507752223167378	0.5676434542586366	0.9436629942093169	0.6954301764716802	0.2402849112837895	0.2397939083315897	0.02	0.02802519098122237	0.02	0.03237286598136818	0.02000003191694729	0.3588189768021265	0.02	0.0324573231179012	0.02000001089783954	1.285970397263797	0.0200000271319742	0.1725147922724418	0.0200003369003191	0.4426967394892739	0.02000000046603264	0.1643232753539147	0.02	0.1533281081999071	0.02000023190280531	0.08754237290053637	0.3199899863249273	0.2981467500429648	0.9999999666925784	0.5746756169628567	0.9999999952274308	0.5919343910330426	0.02000000614785311	0.1906294778117786	0.02000000165215675	0.2486704208893725	0.07117132804085111	0.1070294047197768	0.02000066834429342	0.04209227662273558	0.9978738063276009	0.9274497991142946	0.3434141081196428	0.2010652536159007	0.7412029775296729	0.1370279560063887	0.8495662206162083	0.1812198557969396	0.9988037045765373	0.4304097235084367	0.02000084606528126	0.02891086380410492	0.02000168409022364	0.01891787226109308	0.02000223199186748	0.01817196261212515	0.02000733666212643	0.04134527372318553	0.1934661544953395	0.07044738633389708	0.06813136671005347	0.03791635496237018	0.1637315792189895	0.06999812988087915	-0.001954215106128845	-0.08437420963725409	-0.06148431429781692	-1.474306236643633	0	0	0.2409192627620612	0.4555023977068998	-0.00301856647851932	-0.08520981933020735	-0.002268306156728741	0.08764812178511514	1.17186555915537	-0.8636304333895132	-0.2260431774079536	-0.5320026019971611	-0.0955011825730695	-0.1844665284214549	-2.331203798608469	3.496571485759648	-0.2807937142167681	-0.3327708062782702	0.0625725806884581	0.3168674553653309	2.847191253680378	-0.7387347561827613	0.05406276072630872	0.1322399258359113	0.1708482201641447	-0.5894491480864659	-0.05613761671925655	0.2119571248097733	0	0	0	0	0.2137840001590206	0.02000000067418867	0.02	0.02000000180658269	0.6117549093623164	0.4823825304285057	0.9994151354898572	0.40221802023822	0.02	0.02	0.02000003141373448	0.02	0.02000000721684601	0.02000002957942618	0.02000028716431734	0.02	0.02	0.02000023537483432	0.2672762635508314	0.9999999678565598	0.9999999965855433	0.02000000490738165	0.02000000237141767	0.02000008309554745	0.02000034191185656	0.9999999604226921	0.3110382069285919	0.7647985880176917	0.9999984550019698	0.9999998352324625	0.02000046759833987	0.02000072569552526	0.02000142878675124	0.02000428906413944	0.317814395898966	0.02000538166011557	0.1652642862841321	-2.681259266515065	-7.096787089864795	9.855201277742516	-4.331856597948448	-10.66106244156719	2.219542093007077	7.538782114429667	3.211988699518198	-8.313782236366176	1.09213994260115	0.7355352265729369	-0.211960098118904	-1.840528399858707	-0.9441349044640683	1.127196668751564	1.572905375235481	-0.1712906124665441	-0.66459496961239	-10.64539660026464	0.01742443305951607	-0.05638002728662224	-0.1587502440758901	11.78937159938334	-3.140043184769841	-2.9576466832608	4.850715949398388	0.1150785457098663	0.05452861964687487	-2.566146326493448	-0.03839723778705147	-5.047268121417545	0.8303528074100243	0.7199659089580766	-0.2609820917184575	-0.3837973517822901	-1.086356665688331	-1.41846949690848	-2.115470672323678	-2.244312953509983	-0.866302435825642	-2.086853963264351	-3.901483254008496	0.2837647410072282	-0.09323370250460354	1.170592504406767	-0.7810155297146688	0.8899451963778919	-0.04086151757545141	-0.04127093751931322	0.07314734599756226	0.1308754385713004	-0.02786368029535292	2.875966838265647	-0.8077845761327528	0.07111055938434356
0.18	0.511314395990175	0.5066241459428708	0.02000001126705162	0.03825247126214624	0.02000000143942492	0.1062770250441547	0.02000000468907027	0.1219709549452127	0.3268414076272914	0.2963017360104934	0.5455927780647969	0.5613692963146454	0.9475819397403422	0.6892664358425412	0.2557719084572529	0.2494988832104294	0.02	0.02825675176983466	0.02	0.0324812943164169	0.02000003393865101	0.3534574484080453	0.02	0.0323812629943145	0.02000001121580615	1.27555642748149	0.02000002970523939	0.1742268573486445	0.02000034455703826	0.4441607218396352	0.02000000074874792	0.1637725984510953	0.02	0.1525275325763671	0.02000024468253657	0.0853171632518243	0.315313319625631	0.2952595138211305	0.9999999656594225	0.5703238792421426	0.9999999949784479	0.5873509093014538	0.02000000671082853	0.1888226801896362	0.02000000239495683	0.2443098094488234	0.06528223452212403	0.09959644964192681	0.02000063587028481	0.04267145634720608	0.9980241177547674	0.9272336046274458	0.3403245092339278	0.2033150362316994	0.7428977505203794	0.1354309851249165	0.8601670023192688	0.1829239372185582	0.9988882689359518	0.4303436381873512	0.02000081311909953	0.02882632578576859	0.02000158475397714	0.01906823808316603	0.02000218377986356	0.01843939109384892	0.02000710655406906	0.04128838252013716	0.2057799976631326	0.07626366624554246	0.06256104498440113	0.03620914860179734	0.1637356828718253	0.07009946925024046	-0.002125089971125503	-0.08652153910047294	-0.06446389799736935	-1.505265873433431	0	0	0.241845739251136	0.4709965419244992	-0.003193383669887541	-0.08962621447861049	-0.002081711196611432	0.09901597035911325	1.170035451178367	-0.9668936310260768	-0.2271441077600244	-0.5689339315362087	-0.09589702310674841	-0.2113036619402951	-2.324043708010613	3.663878596081692	-0.2814710844668223	-0.3443209980014623	0.06322989502060444	0.3404882411150029	2.845703192609766	-0.7494088035884943	0.05433915385611317	0.1442438427435997	0.1696162819483796	-0.6427741517825225	-0.05574215976553226	0.1835753668094903	0	0	0	0	0.1843538338680406	0.02000001059147995	0.02000000869398906	0.02000001409779479	0.6573018935937038	0.4787934587567214	0.9990168088212561	0.4202602226996089	0.02	0.02	0.02000007796911124	0.02000000469767923	0.02000002529971079	0.02000007840635684	0.02000060563090557	0.0200000092102356	0.02000000702873968	0.02000051090562	0.2610355035407263	0.9999999222420647	0.9999999823545366	0.02000002118929225	0.0200000167309663	0.02000012994038211	0.02000060904203687	0.9999998999350063	0.3009363652858058	0.7653712296776339	0.9999974976695902	0.9999996580946017	0.02000087077177847	0.02000133617672271	0.02000276179553456	0.02000821970443773	0.327336570375184	0.02000611034874988	0.1623489489653655	-2.947924245635066	-7.207724271981642	10.00122749555811	-4.333713647259338	-11.00012434928121	1.632089866875225	7.325764424432885	3.272989777037935	-8.245952835068042	1.097328326133858	0.7605684875268235	-0.1784896513376197	-1.852422201563757	-0.9954521643869709	1.12780255161672	1.573634774372918	-0.2233537829998631	-0.6695067070960202	-11.17637128499229	0.0188517689179755	-0.06819858138670691	-0.1802200878789094	12.12605252621741	-3.132240526511616	-3.204891195416928	4.850989853140139	0.1164629505710493	0.05387984350983153	-2.794853061767102	-0.03754013996953348	-5.368651791224302	0.8817195905513147	0.7433820167502909	-0.2898810236050237	-0.4160748759983908	-1.138148848361224	-1.46895729341887	-2.235346662703842	-2.338288105238965	-0.9404338524542075	-2.273030222855044	-3.526088967511897	0.295461458553244	-0.1229315550958974	1.078394942943245	-0.8163217505723296	0.8138880967984904	-0.02531158264794213	-0.04326192449230484	0.07724257724597319	0.1365751519173778	-0.02902326931204964	2.939708351289384	-0.8970069955162233	0.03013600494390267
0.182	0.4852136772781979	0.4835016490631368	0.02000001029105649	0.03829142870661839	0.02000000157955993	0.1061282923694523	0.02000000487693974	0.1215885136876974	0.3564910339766975	0.3208427204322002	0.540558069662823	0.5551206001834628	0.9511194715782164	0.6826146261048501	0.2711750103923362	0.2591809200419973	0.02	0.02849095514166753	0.02	0.0325882854525362	0.02000003592132872	0.3476437117327247	0.02	0.03230762769686969	0.0200000115318841	1.26448847948639	0.02000003236830708	0.1760416101873505	0.02000035219104711	0.4456669687332796	0.02000000102837304	0.1631630603485202	0.02	0.1516568033437201	0.02000025708518862	0.08299282227062392	0.3105181573527275	0.2922665863923173	0.9999999646167662	0.5657383383388752	0.9999999947276025	0.5825851387196784	0.0200000072620039	0.1868684668111685	0.02000000312719075	0.2395827284134958	0.06001313253915144	0.09292313026867241	0.02000060442840478	0.04327426451485816	0.9981638082305722	0.9269581581066497	0.3367037985042453	0.2053764322812826	0.7444547879689152	0.1337608612298124	0.8700181923247511	0.1844772988430623	0.9989668573542476	0.4303080572581016	0.02000078146966339	0.02873783607417878	0.02000149322426767	0.01922693279515794	0.02000213766740635	0.01871834932990392	0.02000689100663345	0.04122920699199933	0.2176620459416075	0.08220581220400561	0.05758342924652125	0.03433891250260691	0.1634865200726091	0.07011891658462253	-0.002300385947724119	-0.08879586775244405	-0.06750530747863244	-1.536119912215328	0	0	0.242803333142904	0.4866169858717828	-0.00337714503799814	-0.09415314486781803	-0.001871969203574273	0.1107933812535762	1.167996379884648	-1.072563508039699	-0.2283189026837775	-0.6058495059089388	-0.09634609472267852	-0.2376871107783717	-2.316546966632099	3.8331613262799	-0.2821698579177318	-0.354160960629723	0.06393467760641346	0.3643248508599165	2.844193278096753	-0.7605933514129755	0.0546400899811375	0.1567784702393278	0.1682760105204112	-0.6977683460089555	-0.05540297059573637	0.1557106434045613	0	0	0	0	0.1400471305996878	0.02	0.02	0.02000000233520624	0.7024012820143367	0.4762606675463959	0.9964055885376313	0.4368343601846826	0.02	0.02	0.02000003660894718	0.02	0.02000000813067946	0.02000003986377272	0.02000030977338779	0.02000000001363719	0.02	0.02000026505664318	0.255551354252913	0.9999999643403732	0.9999999957573874	0.02000000632869331	0.02000000437756795	0.02000004620561467	0.02000026456859754	0.9999999486245512	0.2921079249939502	0.7643340956872043	0.9999989558032717	0.9999998329349138	0.02000039745846549	0.02000060819062456	0.02000133176120605	0.02000393764624236	0.3370031667948177	0.02000189077907174	0.1601366466589079	-3.221197825705055	-7.315561460881455	10.14721177390237	-4.317630632023266	-11.32478929492673	1.013464296736756	7.103533711552338	3.342058204213765	-8.16491714053535	1.112151687873302	0.7933326617953791	-0.1443078701625674	-1.852456268114869	-1.052802907838884	1.126586898113507	1.571292476445644	-0.2762248128562858	-0.6777361034755686	-11.93777605708553	0.02007070522001766	-0.08063642306532788	-0.2023240195801314	12.40634168311227	-3.114955183551069	-3.446051795300833	4.82739985203254	0.1177190559620346	0.05308655694188024	-3.017865595980478	-0.03598576990200602	-5.700956725261387	0.9330129348818559	0.7621463238967143	-0.319825054079129	-0.4539447937000812	-1.185433472303513	-1.523565097098372	-2.349070338982853	-2.426420360593693	-1.013596641965885	-2.452900243090045	-3.149221981110679	0.3073987897171606	-0.1524993262741692	0.9825400449280229	-0.8542046479786555	0.7400599807989634	-0.01039113037127924	-0.0452116921326536	0.0814719084870766	0.1424033280943369	-0.0301466387330184	3.002534809351746	-0.9703959147498032	-0.01052106756543584
0.184	0.4578685549626541	0.4589064398651529	0.02000000935740005	0.03833261420168969	0.02000000176156122	0.1059540700328948	0.02000000511740243	0.1211612474671172	0.3867372355971597	0.3458927418934341	0.5356927585013063	0.5489154772649208	0.9541970292270611	0.6754856956492312	0.2864486639498987	0.2687938941129786	0.02	0.02872754253248366	0.02	0.03269354160151404	0.02000003839335691	0.3413900580944152	0.02	0.03223775746499954	0.02000001193768408	1.252745958494898	0.02000003642639634	0.1779588278350806	0.02000036209400102	0.4472064329232325	0.02000000138472307	0.1624926263343428	0.02000000016754152	0.1507145916533612	0.02000027203900787	0.08057846400475281	0.3056083599747562	0.2891668735859211	0.9999999633810932	0.5609320934925336	0.9999999944323933	0.57764947632285	0.0200000079462882	0.1847690251579629	0.02000000405862411	0.2345028107539934	0.05531053014808878	0.08699159541601137	0.02000056891098915	0.043901259828548	0.9982936187314078	0.9266236698800525	0.3326509107373728	0.2072433521645639	0.7458293758083366	0.1320125565192143	0.879173249016092	0.1858865229541276	0.9990398871578194	0.430301586530788	0.02000074594750323	0.02864554339709738	0.0200014002418258	0.0193942048120789	0.02000208623807652	0.01900908538205317	0.0200066611834438	0.04116781844557613	0.2291831207266004	0.08827419429166138	0.05314594910088765	0.03233889769849575	0.163044953649803	0.07005805539196432	-0.002480360022576392	-0.0912000360975708	-0.07060825762491194	-1.566793791896124	0	0	0.2437922799521754	0.5023465472023553	-0.003570066373515045	-0.09878524451317158	-0.001638272148956112	0.1229690315529014	1.165743717778845	-1.180452011324376	-0.2295674239013477	-0.6426421908252318	-0.09684742770312744	-0.2635548544907833	-2.30870999656206	4.004042527866307	-0.2828865379946872	-0.3622156712012524	0.06468729390317809	0.388310584633169	2.842660458794218	-0.7723184541768147	0.05496660265725457	0.169815364895149	0.1668241552960393	-0.7543420750479277	-0.0551188868423722	0.1284914872799934	0	0	0	0	0.106380867615395	0.02000000930269288	0.02000000963006268	0.02000001529736665	0.74659244714453	0.4735370161623693	0.9930356408926291	0.4532891274728197	0.02	0.02	0.02000008959977193	0.02000000620694876	0.02000002733729431	0.02000010558444965	0.02000065644022186	0.0200000109713236	0.02000000843825604	0.0200005756730189	0.2491872222366136	0.9999999146996392	0.9999999805985671	0.02000002437669376	0.02000002131574278	0.02000008369639202	0.02000048231811319	0.9999998712729021	0.2834872321406566	0.7633521419861508	0.9999981948327473	0.9999996536253709	0.02000074680964022	0.0200011303613426	0.02000258628597058	0.02000756499160678	0.3467933277501629	0.02000273098929189	0.1579730108355792	-3.500207153875612	-7.422337885555182	10.29182952479118	-4.28292414359978	-11.63346505682069	0.3657231399119636	6.871348135603218	3.421842184498344	-8.066429297146847	1.134428606135516	0.8333814083337773	-0.109455108954568	-1.843892167176233	-1.115324103353431	1.123844942873227	1.565632095211917	-0.3293369290119675	-0.6871979153869731	-12.64908360324224	0.02107981951712899	-0.09368824324191243	-0.225045050943937	12.63508956574437	-3.088667313871012	-3.682011913344815	4.781927092553525	0.1188469695542993	0.05214485636835624	-3.234770024756151	-0.0337750743948726	-6.043224787617913	0.9841843995754039	0.776599313058782	-0.3507769352072974	-0.4875573337101478	-1.228166133031963	-1.575742671001796	-2.45605060577821	-2.508179920291955	-1.085662127192128	-2.625866847029747	-2.784304446918529	0.3196486045909918	-0.1819732608971561	0.883918776641389	-0.8945025660662533	0.669750583359754	0.00379861928818664	-0.0470648899838961	0.08581988217502586	0.1483529680116414	-0.03123628759742178	3.065944480482005	-1.026785700436939	-0.0501725220963835
0.186	0.428668844335034	0.4322890460780815	0.0200000085160435	0.03837560171219835	0.02000000194329673	0.1057531379337304	0.02000000535772003	0.1206879745828875	0.4174315788819785	0.3713435384304847	0.5310186344315408	0.5427719763648058	0.9566966234868262	0.6678884394589625	0.3015049610698129	0.2782915278869185	0.02	0.02896624683483983	0.02	0.03279674452967295	0.02000004082566584	0.3347107020790052	0.02	0.03217290440951504	0.02000001233953825	1.240310848979083	0.02000004065022336	0.1799781462841116	0.02000037187593201	0.4487697345426702	0.02000000173694218	0.1617594163824244	0.0200000004555829	0.1497000349390887	0.02000028662540132	0.07808344359197247	0.3005789650858041	0.285953425014383	0.9999999621385645	0.5559190303045577	0.9999999941363211	0.5725570291002142	0.02000000862106236	0.1825270330193816	0.02000000498164489	0.2290853044924279	0.05112262020206456	0.0817702938585979	0.02000053609226157	0.04455313080718985	0.9984142563500114	0.9262303077287953	0.3282992564082571	0.2089111669021179	0.7469609584576008	0.1301808773982831	0.8876827914083185	0.1871592501210054	0.999107756018899	0.4303226949862026	0.02000071278252501	0.02854954102759929	0.02000131552800897	0.01957028069883987	0.02000203875815318	0.01931183899769696	0.02000644871531576	0.04110434843315842	0.2404458974823261	0.09447115157335137	0.04919834163243071	0.03024367344544776	0.1624965862110578	0.06991956848793035	-0.0026652739633634	-0.0937359798904211	-0.07377231036445198	-1.597209125333667	0	0	0.2448127802489907	0.5181674663398934	-0.003772352218784893	-0.1035166312695866	-0.001379836007659445	0.1355302421293949	1.163273226520933	-1.290358074411742	-0.2308893167459936	-0.6792027681700867	-0.09739993027260666	-0.2888468649600978	-2.300529996964228	4.176122336141916	-0.2836174847157517	-0.3684167869143431	0.06548797297998273	0.4123757849203499	2.841103625035311	-0.784612357853008	0.05531966509614269	0.1833226299793103	0.165257656178422	-0.8123944921889533	-0.05488848770865322	0.1020477744785161	0	0	0	0	0.04873066568307768	0.02	0.02000000011346243	0.02000000306027643	0.7889806091929731	0.4718818488282497	0.9862593642823225	0.4673234182586771	0.02	0.02	0.02000004318223385	0.02	0.02000000926076558	0.02000005656302647	0.0200003366960281	0.02000000099238161	0.02	0.02000030184898681	0.2434197357320503	0.9999999603268177	0.9999999948327589	0.02000000818629249	0.02000000703032681	0.0200000315208534	0.02000021829747966	0.9999999313880745	0.2770628990870723	0.7602593193584392	0.9999992117025888	0.9999998308060191	0.0200003448552211	0.02000052139383957	0.02000126854457421	0.02000365131604743	0.357545469299916	0.0200010122185811	0.1570714283274492	-3.783673543399555	-7.529790047753453	10.43226712358743	-4.22909643947835	-11.92464929100194	-0.3087997286182887	6.631230372473751	3.519743014104468	-7.940497703660926	1.163558003498874	0.8799220930766869	-0.07475287540900728	-1.830008850066239	-1.182281174780071	1.121477908060101	1.557116598386076	-0.3819348577084969	-0.6949425520653715	-13.87083851214944	0.02187143071272582	-0.1073429096174827	-0.2483157115746037	12.80633608572587	-3.053751100311211	-3.914796694026559	4.711604027090891	0.1198338287668633	0.05102833102213931	-3.44309728458772	-0.03099415510176929	-6.393160140437534	1.035077642248729	0.7859023842439656	-0.3825762809679936	-0.5262777463949173	-1.266032227842605	-1.636703045961816	-2.555701342115223	-2.583034086988984	-1.156026340098541	-2.790092991173203	-2.441183367653515	0.3322795249577868	-0.2113810231844261	0.7838568530152404	-0.9376099899105557	0.6036963925225709	0.01715374649731003	-0.04892634542978236	0.09026971996559305	0.1544188098504481	-0.03223676074655345	3.131562782075366	-1.065510201032096	-0.08786911691857327
0.188	0.3979585196762331	0.403812972503274	0.0200000077022565	0.03841995488342537	0.02000000218267194	0.1055243021796449	0.020000005679586	0.120167633107663	0.4484469380870299	0.3970806026940162	0.5265488350104104	0.5367048028074068	0.9585280640731356	0.6598282992047144	0.316279433997272	0.2876238996041603	0.02	0.02920678383141105	0.02	0.03289753596252895	0.02000004391742632	0.3276236237803287	0.02	0.0321141161485439	0.02000001285124627	1.227168216284185	0.02000004707663579	0.1820989127752482	0.02000038406357462	0.4503468427716684	0.02000000218461457	0.1609617481534431	0.02000000081931239	0.1486123672044514	0.02000030482154389	0.07551762330100543	0.2954344438822276	0.2826240728203717	0.9999999606798157	0.5507145330844022	0.9999999937920094	0.5673222728363138	0.02000000949176466	0.1801461344827312	0.02000000619145256	0.2233486244827509	0.04740131192965835	0.07721011691676298	0.02000050319441352	0.04523060653200683	0.9985263606112778	0.9257781772560176	0.323768472052104	0.2103786231450355	0.7477944924759437	0.1282603828193898	0.8955923636868515	0.188304187760236	0.9991708243606863	0.4303695771582609	0.02000067812167813	0.0284498825517159	0.02000123224500068	0.01975533855345991	0.02000199237063819	0.01962683327032814	0.02000623147730058	0.04103885925888489	0.2515329953972069	0.1008026453434324	0.04569398809538846	0.02808857030068317	0.1619124155202669	0.06970835998436602	-0.002855392460763162	-0.09640467098091256	-0.07699686707120695	-1.62728375955282	0	0	0.2458649985297699	0.5340614367731804	-0.003984194837770291	-0.1083409099840146	-0.001095903455444602	0.1484629967163147	1.160581082606531	-1.402068041817397	-0.2322840063276324	-0.7154203306594364	-0.09800239265770824	-0.3135051895254831	-2.29200498893784	4.348978862768684	-0.2843589284019459	-0.372703041732531	0.06633680188137686	0.4364481682078432	2.839521612618764	-0.7975013060925316	0.05570018330129335	0.1972649699758081	0.1635736660579769	-0.8718134362544088	-0.0547100914620509	0.07651051270555595	0	0	0	0	0.02000151077326649	0.02000000805183581	0.02000001089641602	0.02000001705539528	0.8302413664953714	0.4699011342879428	0.979087452784841	0.4814232475943105	0.02	0.02	0.02000010479419942	0.02000000828099667	0.02000002986178018	0.02000014853393756	0.02000071368772522	0.02000001317096503	0.02000001019993577	0.02000066138978039	0.236940002806617	0.9999999061014508	0.9999999786425615	0.02000002879530842	0.02000002765408419	0.02000006459769502	0.02000041544128901	0.9999998286167386	0.2708367827654427	0.7572182747519539	0.9999985858980376	0.9999996495788479	0.02000065704803845	0.02000098334619446	0.02000250843787937	0.02000706533920614	0.3684054801728323	0.02000161503351878	0.1561636590714309	-4.069639544265257	-7.634261417728957	10.56373983461225	-4.155760748824569	-12.19691498653096	-1.007426346841851	6.38569630715245	3.632534801809337	-7.784064024141244	1.201919200109994	0.9298402740238013	-0.04418818877432899	-1.809228853470915	-1.251988337301334	1.124057783566087	1.548798375484237	-0.4341081571058036	-0.7003909169772847	-14.50776339097837	0.02244548023548012	-0.1215918981629783	-0.2721136419389274	12.92135729222533	-3.012339971155065	-4.144895977324096	4.616665035855536	0.1206796637693459	0.04973336106545766	-3.642492308022747	-0.02771027988152324	-6.750747966701605	1.085632441680991	0.7904059226192003	-0.4152352122702377	-0.5606683540748713	-1.298966011218662	-1.691646293475074	-2.647484637957877	-2.650488961556472	-1.224568525261229	-2.945040595141251	-2.123179831339978	0.345253350766104	-0.2407415824175836	0.6835602820049737	-0.9833180240282694	0.5419610557126304	0.02957233593194684	-0.0507209963691823	0.09480185003410997	0.1605936249990234	-0.03325544945323529	3.200480968873042	-1.086664592153547	-0.1228941216267687
0.19	0.3681752796941414	0.3757738981842002	0.02000000696354381	0.03846523609923588	0.02000000242312226	0.1052663956172625	0.02000000600712616	0.1195992392794887	0.4796378317897303	0.4229916986509834	0.5222840427660279	0.5307233316079558	0.9596289582090861	0.651311012916541	0.3307245660494437	0.2967428497242643	0.02	0.02944886016049874	0.02	0.03299553761827943	0.0200000469871856	0.320148608520575	0.02	0.03206230716400538	0.02000001335637785	1.213306200925253	0.02000005366479494	0.1843202930136749	0.02000039585993099	0.4519274181114993	0.02000000262606489	0.1600981244087993	0.02000000117793886	0.1474513189315109	0.02000032288032189	0.07289114677632538	0.2901683691673062	0.2791709763406764	0.9999999592161669	0.5453346924369378	0.9999999934476888	0.5619603364442493	0.02000001036564552	0.1776304422601681	0.02000000740633456	0.217312689583057	0.04410053671804032	0.07325911768395132	0.02000047373534394	0.04593437518921668	0.9986305426575748	0.9252673648754296	0.3191894648136153	0.2116462067149739	0.748268292403666	0.126245823503957	0.9029451839322341	0.1893299302936546	0.9992294356388549	0.4304402900585203	0.02000064634205493	0.02834669338022875	0.02000115712628361	0.01994952803667682	0.02000195209074924	0.01995428112456194	0.02000603347173281	0.04097137841484714	0.262502616717842	0.1072755350598186	0.04258843875456322	0.02590820655931101	0.1613743120967053	0.06943035258752563	-0.003050981142469537	-0.09920607232592712	-0.08028116113276072	-1.656931875497938	0	0	0.2469490621604328	0.5500096377682463	-0.004205773195899143	-0.1132511778458646	-0.0007857465153703673	0.1617519667863328	1.157663902013304	-1.515356127597536	-0.2337506946165975	-0.7511826836765949	-0.09865349132330897	-0.3374740280726501	-2.283133858649323	4.522169011435214	-0.2851069842650983	-0.3750206328499055	0.06723372078389409	0.4604531847753304	2.837913207023769	-0.8110093574771209	0.056108989346489	0.2116037567453612	0.1617695735285483	-0.9324753580437123	-0.05458175343616709	0.05201160299064835	0	0	0	0	0.02000013775187719	0.02	0.02000000086043812	0.02000000416653145	0.8684486804921795	0.4686617217932293	0.9692832156798197	0.4933700986499306	0.02	0.02	0.02000005209724001	0.02	0.02000001064783559	0.02000008023155755	0.02000036421083387	0.02000000219897307	0.02000000060561856	0.02000035420572052	0.2308663899623402	0.9999999557185068	0.9999999937955925	0.02000001092531751	0.02000001089921249	0.02000002554822365	0.02000019859794574	0.9999999053050023	0.2671814566655875	0.7518184688640387	0.9999993657751949	0.999999828892617	0.02000030752595955	0.02000046166915282	0.02000127095917587	0.02000344672514623	0.3798539529733157	0.02000065625814481	0.156805980183178	-4.356268455391837	-7.732408570548446	10.68307962820596	-4.062731319140601	-12.44895193097291	-1.727207020595854	6.122591144897363	3.728226547892671	-7.620287391104581	1.244132406387696	0.9769560658009729	-0.02267356919353083	-1.779995409692311	-1.324322208479917	1.135097393836655	1.542876687972857	-0.4860277492248209	-0.7039954082384478	-13.58055948287212	0.02279923939764881	-0.1364069535451119	-0.2963482422377119	12.9769426004366	-2.968798473195049	-4.371584535416229	4.498717282087196	0.1213709025808472	0.04823279253399294	-3.830635346323368	-0.02405074103012438	-7.112064319686878	1.135645391582361	0.7892929630758846	-0.4485005945039411	-0.599641111590646	-1.326625006965396	-1.759796597955782	-2.730881097156225	-2.710061126804977	-1.290704680571135	-3.088983530507772	-1.832292321840419	0.3585906090298786	-0.2700648618624619	0.5844608514725974	-1.03158294009628	0.4844438900207123	0.04095014435414881	-0.05245583399104112	0.09939375780369383	0.1668699878538337	-0.03421653549555424	3.273061779361971	-1.091133829027608	-0.1544255477432576
0.192	0.3401816431598993	0.3492937403526785	0.02000000623006075	0.03851100585630643	0.02000000274522454	0.1049783052081614	0.02000000646830422	0.1189819679147027	0.5107605165969044	0.4489371888385419	0.5182292379284135	0.5248309399350303	0.9599575116293689	0.642345184164782	0.3448003752762139	0.3056044975238643	0.02	0.02969216439078448	0.02	0.03309032512406079	0.02000005103165028	0.3123086328166653	0.02000000018760253	0.03201810503893087	0.02000001399309141	1.198716771295611	0.02000006289209919	0.1866410847209241	0.02000040952450563	0.4535005088074283	0.02000000318258765	0.1591672975269058	0.02000000163135436	0.1462167579871889	0.02000034693779774	0.07021466529912784	0.2847864031944671	0.2755915007816063	0.9999999575036037	0.5397969083451785	0.999999993049425	0.5564875735439062	0.02000001156703932	0.1749849918273699	0.02000000909185706	0.2110003334568993	0.04117840425147581	0.06986305594792633	0.02000044699424951	0.04666527017847089	0.998727354066969	0.9246979415537993	0.3146748979392738	0.2127182168050823	0.7483299111676019	0.1241326844642381	0.9097802572561208	0.190244612969578	0.9992839011293689	0.4305326160557843	0.0200006146524411	0.02824010858025945	0.02000108542383424	0.02015293808315827	0.02000192267099828	0.0202943762562197	0.02000583976276379	0.04090202855325849	0.2733947385756358	0.1138975045882754	0.03984139460660054	0.02373429626533671	0.1609504492122697	0.06909340870327436	-0.003252304529199814	-0.102139111490506	-0.08362425073478996	-1.6860641307518	0	0	0.2480650603771659	0.565992768454382	-0.004437251950360458	-0.1182400312166862	-0.0004486691585085875	0.1753805399684801	1.154518764069621	-1.629984871197083	-0.2352883582117528	-0.7863767402743629	-0.09935179334753272	-0.3606998123101793	-2.273916398991016	4.695229371513499	-0.2858576676713693	-0.3753236083740545	0.06817851878077713	0.4843143895991855	2.836277147930867	-0.8251582137909865	0.05654683477059483	0.2262971001996077	0.1598430257068101	-0.9942452787531295	-0.05450126446517016	0.02868357963027198	0	0	0	0	0.02000015307279515	0.02000000665632871	0.02000001265633302	0.02000001980381213	0.9030503525990659	0.4671876128241368	0.9594004674160497	0.5054273558685717	0.02	0.02000000097603141	0.02000012620174053	0.02000001136996461	0.02000003293317562	0.02000020305046615	0.0200007665446529	0.02000001585638842	0.02000001240198708	0.0200007914723744	0.2242903441506481	0.9999998961366658	0.9999999764288034	0.02000003567331262	0.02000003745607577	0.02000005799280125	0.02000039909815639	0.9999997624217324	0.2636210399657727	0.7465453724958162	0.9999988341676418	0.999999645979579	0.02000059489871584	0.02000088662194612	0.02000259799376746	0.02000673663117554	0.3912699178918156	0.02000111810219446	0.1573924709474879	-4.644175172654073	-7.828154356224047	10.79740886406364	-3.949930818312663	-12.67955058713328	-2.464880051232592	5.831500172013077	3.794278739595424	-7.467925140524823	1.280094185684472	1.022702270784005	-0.004213859297399207	-1.747009572915605	-1.399704035061955	1.145891180410452	1.535771466719757	-0.5372581185707961	-0.7079747204811749	-12.94884690342627	0.02293402149552527	-0.1517757448817665	-0.3209911785506345	12.9557515228168	-2.923260444629535	-4.593438440909584	4.359362715351578	0.1219075649673979	0.04651921109633606	-4.007452752178762	-0.02010342041751099	-7.47816223741191	1.185043910503514	0.7829212787171776	-0.4824383495199943	-0.6341810254562905	-1.348970963736141	-1.818025372849852	-2.805428082252758	-2.76131546983496	-1.354326735496228	-3.221461821604986	-1.568242334553307	0.3723796828104647	-0.2993525234600514	0.4879868021749567	-1.08189774831428	0.4309011982174718	0.05118543293655779	-0.05411662485133801	0.1040224132986623	0.1732409024229822	-0.03512446700414092	3.349560780943599	-1.080211144755704	-0.1818306090376666
0.194	0.3138919734836352	0.3242505989991116	0.02000000556110113	0.0385568278934097	0.02000000306891732	0.1046589611633445	0.02000000693971736	0.1183150931777046	0.5424382805046702	0.4748814320821078	0.5143894756276703	0.5190312215537396	0.9595068546198409	0.6329422486841106	0.358454061513476	0.31416600400612	0.02	0.02993637525101748	0.02	0.0331814702859274	0.02000005508505058	0.3041289984861033	0.02000000074561301	0.03198197159098778	0.02000001461957896	1.183395403809126	0.02000007217745198	0.1890598586135954	0.02000042252510652	0.4550548930255934	0.02000000373064601	0.158168233322699	0.02000000207858047	0.144909070521565	0.02000037118038629	0.0674990489696706	0.279287001845651	0.2718822674461052	0.9999999557851944	0.5341191774361345	0.9999999926513775	0.5509209029668016	0.02000001279004452	0.1722152499852372	0.02000001081147679	0.2044357233552855	0.03859516331496626	0.06696874791398109	0.02000042376950586	0.04742425953156122	0.9988173233622836	0.9240699825139314	0.3103011698342544	0.2136005589824129	0.7479301184501246	0.121917297243865	0.9161346494787076	0.1910559915033573	0.9993345174575413	0.4306442005451004	0.02000058591739336	0.02813036060194649	0.02000102121400046	0.02036562381558545	0.02000190069418201	0.02064729986835337	0.02000566521579662	0.0408309204822646	0.2841615950017967	0.1206756800461846	0.03741473696313435	0.02159657803036218	0.1607141666143611	0.06870625634102691	-0.003459623968390293	-0.1052016877017658	-0.08702501204734409	-1.714587874300677	0	0	0.2492130433658953	0.5819910831211318	-0.004678780457772821	-0.123299574150665	-8.400983609631095e-05	0.189330851976446	1.151143234328733	-1.74570555397112	-0.236895746977779	-0.8208888920833569	-0.1000957609848764	-0.3831312967244637	-2.264353349119739	4.867677193880072	-0.2866069102957814	-0.3735742677515357	0.06917083051444264	0.5079538143631508	2.834612134112967	-0.8399670659446478	0.05701438413326644	0.2412999195184421	0.1577919511063726	-1.056976782574198	-0.05446614994153443	0.006659320101267256	0	0	0	0	0.0200000420145498	0.02	0.02000000187329589	0.02000000581251913	0.9554820569144881	0.4665107467210761	0.9478834186662805	0.5149435192145504	0.02	0.02	0.02000006473691651	0.0200000017148871	0.0200000123286577	0.02000010978979098	0.02000038973786666	0.02000000368396991	0.02000000183190178	0.0200004328388411	0.2180283448024888	0.9999999503002337	0.9999999926052865	0.02000001515747792	0.02000001705140867	0.02000002425479245	0.02000020037055498	0.999999863829264	0.2618435690131163	0.7389475511559495	0.9999994665157049	0.9999998271801764	0.02000028130523191	0.02000042167306621	0.02000135618694983	0.02000331246458851	0.4013563200889572	0.02000048102431399	0.1597037035055014	-4.934389379833605	-7.925870658352274	10.91417483022021	-3.817495520342439	-12.88764114113342	-3.216931641796582	5.510199651369347	3.835259590495241	-7.331602865732244	1.303368188457946	1.071204464265809	0.01870533620548471	-1.715252376842406	-1.480813573793725	1.148459885817584	1.523764890385569	-0.5873052403909927	-0.7141199087378162	-12.12876660600876	0.0228523948284374	-0.167649717452778	-0.345926514906944	13.00331116280664	-2.875712618657784	-4.807859930225134	4.198748657205957	0.1222751261034699	0.04458496990334219	-4.16994705900439	-0.01602474470998169	-7.843437245544553	1.233570483736301	0.7705176416293825	-0.5167004097694954	-0.6727464145576969	-1.365713323146911	-1.888933744907881	-2.87069503553409	-2.803841411175951	-1.414889916569712	-3.340920265825611	-1.330156228937938	0.3866818929083613	-0.3285966582277806	0.3951016563351246	-1.133639013392595	0.3810444162429423	0.06017462283242805	-0.05562944388779645	0.1086606832320081	0.1796955640955745	-0.03597370360931523	3.428938998014657	-1.05538962173538	-0.204441247859192
0.196	0.2892332230919908	0.3006407853051707	0.02000000489367103	0.03860227295250294	0.02000000350166431	0.1043073806682798	0.02000000760527171	0.117598090029237	0.5749920374493471	0.5010097112579992	0.5107798240808522	0.5133310707324124	0.9582767883277097	0.623120292882028	0.3716412553977799	0.3223859117138955	0.02	0.03018115221854982	0.02	0.03326850108020647	0.0200000605878927	0.2956377826581635	0.02000000153458157	0.03195402719135332	0.0200000154036715	1.167342094327546	0.02000008450122378	0.1915747286621434	0.02000043702042283	0.4565787981826718	0.02000000442195204	0.1571001976674971	0.02000000264580588	0.1435288124313979	0.02000040486164148	0.06475554017683695	0.2736809010922459	0.2680448626729483	0.999999953767835	0.5283205593680708	0.9999999921904037	0.545278262683577	0.02000001454208289	0.1693275329213581	0.02000001335451327	0.1976455644503299	0.03631529872357531	0.0645260689139906	0.02000040495433169	0.04821228664061831	0.9989009255230359	0.9233835943536088	0.3061268507286761	0.2143016085551408	0.7470245144793889	0.1195975302453325	0.9220418844369622	0.1917710589572741	0.9993815534491827	0.4307724168129254	0.02000055802473046	0.02801759844300356	0.02000096095884924	0.02058757027250028	0.02000189773440864	0.02101320993014155	0.02000549905603661	0.04075817334034298	0.294758954966076	0.1276145578645302	0.03527451129095679	0.01952120765232896	0.160726930375416	0.06827916573324003	-0.003673195591051326	-0.1083906965693408	-0.09048213281910515	-1.742407407879467	0	0	0.250393021404358	0.5979844278791775	-0.004930491798158143	-0.1284214285060316	0.0003088560470575223	0.2035838219884381	1.147535386714161	-1.862258609025593	-0.2385713833251953	-0.8546053728783499	-0.1008837563965942	-0.4047196599255876	-2.25444643222551	5.039011446740647	-0.2873505769680175	-0.3697435637141085	0.07021013345551104	0.5312923407467063	2.832916828582819	-0.8554524527092107	0.05751220870136173	0.2565640197032828	0.1556145824912492	-1.120512043376903	-0.05447366939494622	-0.01392826678499728	0	0	0	0	0.02000006582997237	0.02000000534236845	0.02000001501197044	0.02000002378771372	0.9999132619705099	0.4658136887181739	0.9364150891633697	0.5246314756851674	0.02	0.02000000282611565	0.02000015701295015	0.0200000161037693	0.02000003665491374	0.02000026921570456	0.02000081595942978	0.02000001919637142	0.0200000151761375	0.02000098780707695	0.2114815929031089	0.9999998842477169	0.9999999738536083	0.02000004640622728	0.02000005379351598	0.02000005906528094	0.02000042172121817	0.9999996531790892	0.2599736577018522	0.7314830750109594	0.9999989994371444	0.9999996427333812	0.02000055062393333	0.02000082014933227	0.02000285192740234	0.02000651891640728	0.4113515488176239	0.02000085919322796	0.1619246651328654	-5.225063040942067	-8.023740092326113	11.02932849897886	-3.665662256802916	-13.07228031641752	-3.979570908143996	5.160872847765017	3.851020247712064	-7.206744670831899	1.314891898031382	1.119894732957238	0.04314464463836079	-1.684789455294841	-1.56713531259406	1.146673363831589	1.508151228929067	-0.6357422019576449	-0.7208883797406802	-11.51551924380031	0.02255704348547989	-0.184012195129622	-0.3711195900201631	13.13978745514244	-2.823692884666307	-5.012458762320906	4.017763940871375	0.122473672266728	0.04240484350880822	-4.319034249556434	-0.0119143721088798	-8.21010423250644	1.281140066380211	0.752442217630426	-0.5514098005150057	-0.7067516499994316	-1.376863427112553	-1.946196810505556	-2.926315241272503	-2.837285175954936	-1.472301957242639	-3.447010624946695	-1.116613300598542	0.4014174387772215	-0.3577816439145675	0.3066941975721885	-1.186277526473664	0.3345901183549098	0.06781721144547874	-0.05713080548131441	0.1132831377863142	0.1862273520774903	-0.03676353793186772	3.510263141379986	-1.017863287814382	-0.2217688545770831
0.198	0.2661372985455302	0.278379268701115	0.02000000428661993	0.0386469196517109	0.02000000393558312	0.1039226429168147	0.02000000828358744	0.1168305548564931	0.6063527535981923	0.5271835429359415	0.5074214135544834	0.5077420877444513	0.956311714499429	0.612901574468853	0.3843285028599146	0.3302246663554335	0.02	0.03042614420354996	0.02	0.03335092080046876	0.02000006614562809	0.2868639946803255	0.0200000023429692	0.03193421070979636	0.02000001617398728	1.150560686455846	0.02000009677689325	0.1941835324641895	0.02000045071125809	0.4580602379562556	0.02000000510341797	0.1559626947689303	0.0200000032058648	0.1420770693781349	0.02000043912270993	0.06199546057037243	0.2679719769462363	0.2640810327806131	0.999999951740138	0.5224205736291557	0.999999991729239	0.5395780378442321	0.02000001634223141	0.1663285394337461	0.0200000159921743	0.1906576262484553	0.03430537434433808	0.06248722172930597	0.02000038941352447	0.0490303355488426	0.998978618229535	0.9226389113446415	0.3021974617776568	0.2148308263482157	0.7455741459907975	0.1171721237577274	0.9275338498672594	0.1923964189306342	0.9994252652821056	0.4309145032161947	0.02000053290892089	0.02790191866951257	0.02000090721110818	0.02081872529315378	0.02000190229393731	0.0213922966398665	0.02000535030335241	0.04068390106664666	0.3050929446964106	0.1347170073908047	0.03338882826191346	0.01753291852177429	0.1610440124232574	0.06782297104825549	-0.003893268349914919	-0.1117020669141825	-0.09399410663505053	-1.76942429610224	0	0	0.2516049640892805	0.6139522797150524	-0.005192501824250656	-0.1335967465433462	0.000730513744409147	0.2181191936150931	1.143693824748528	-1.979374055222543	-0.2403135623043259	-0.8874126278506911	-0.1017140466306798	-0.4254186210008633	-2.244198390787824	5.208713999885683	-0.2880844834330877	-0.3638114945290253	0.07129574602500896	0.5542500765901026	2.831189864041146	-0.8716281351698194	0.05804078031730925	0.2720381818868018	0.1533094796186519	-1.184681907081395	-0.05452081681056269	-0.03294657940952671	0	0	0	0	0.02000001924168769	0.02	0.02000000321270564	0.02000000814762414	0.9999985937561722	0.4660975639519296	0.9245831995890407	0.5319621454157518	0.02	0.02	0.02000008309887087	0.02000000465482607	0.02000001437000905	0.02000014634758799	0.02000041439665607	0.02000000554689249	0.02000000338146031	0.0200005516488895	0.2051733221127818	0.9999999437630394	0.9999999912080734	0.02000002181846216	0.0200000278074003	0.02000002671061992	0.02000022171205775	0.9999997930454684	0.2596361178471814	0.7217885128309435	0.9999995345652575	0.9999998255755163	0.0200002626737177	0.02000039376912983	0.02000153092702872	0.02000322326885482	0.4188227359810731	0.0200003831746493	0.1658148491265558	-5.513436268442557	-8.118472608569938	11.13647486113418	-3.494884982695938	-13.23268784956401	-4.748775745979067	4.787128501758757	3.842435491198936	-7.08586083459143	1.317722820127966	1.164776489060809	0.06428462970478593	-1.654586789766256	-1.655673304510401	1.146540701307553	1.491772497987556	-0.6823134538966522	-0.7263743177216673	-10.77095123452533	0.02205607680128993	-0.200791480011872	-0.3964280184025332	12.96736630240498	-2.764353469949011	-5.203530484081179	3.818187141696162	0.1224875652662729	0.03997111222830801	-4.452136590183722	-0.007942036958895039	-8.570896692138948	1.32743528376819	0.7279948039104153	-0.5861243346591569	-0.7442074437943971	-1.382268183946704	-2.014814468234007	-2.971966941927031	-2.861331494298517	-1.52607219994049	-3.538450975323663	-0.9256803482361687	0.4167353773164949	-0.3868817657771423	0.2235660428219953	-1.239074019490242	0.2912459185741323	0.07401147271030811	-0.05853138018963581	0.1178598700844315	0.1928597183622856	-0.03748662388909536	3.592025490821799	-0.9685827087632816	-0.2334469122636534
0.2	0.2445437271725599	0.2574571648699904	0.02000000368926422	0.03869036294402331	0.02000000451131971	0.1035039510535266	0.02000000923195662	0.1160123282129114	0.635117831155867	0.5526124647860388	0.5043237462314253	0.5022774033859992	0.9536522300435248	0.6023170876127955	0.3964876912073237	0.3376474460447981	0.02	0.03067097948974633	0.02	0.03342821047101901	0.02000007390778925	0.27783970484982	0.02000000353632317	0.03192209933347452	0.02000001713500778	1.133060135347212	0.02000011282657515	0.1968835559896255	0.02000046580992898	0.4594867663901414	0.02000000596807585	0.1547555753824314	0.02000000391929273	0.140555118494097	0.02000048821685636	0.05923025942267125	0.2621757581127727	0.2599968792543951	0.9999999493423902	0.5164395058232246	0.9999999911927904	0.5338393693827492	0.02000001902067354	0.1632257214433116	0.02000002028024319	0.1835016669554527	0.03253595117359943	0.06080956166444563	0.02000038020242404	0.04987964378136193	0.9990508088739948	0.9218361456876026	0.2985647117183107	0.215200042515706	0.7435434861361855	0.1146414539339365	0.9326394276719194	0.1929379468858465	0.9994658851118141	0.4310674318273129	0.0200005090437871	0.02778354327352517	0.02000085743510701	0.02105896170170697	0.02000193717650426	0.02178465024644997	0.02000521186031716	0.04060831529228799	0.315101937005536	0.1419820162515264	0.0317296839132519	0.01565424935318394	0.1617089321113277	0.06734929375676059	-0.004120082120560841	-0.1151308003050504	-0.0975592277265042	-1.795537700962945	0	0	0.2528487996335224	0.6298737878801968	-0.005464908234612306	-0.1388162256640507	0.00118150685554793	0.2329155811104377	1.139617701972266	-2.096771980603238	-0.2421203523554157	-0.9191976962055878	-0.1025848088057995	-0.4451845617229415	-2.233613019668404	5.376250926196337	-0.2888044147654704	-0.3557674738724252	0.0724268263787973	0.5767467402029901	2.829429848533235	-0.8885049823242297	0.05860046543934959	0.2876682687474905	0.1508755517855782	-1.249306029004846	-0.05460432154678148	-0.05026367851553116	0	0	0	0	0.020000037302146	0.02000000428013734	0.02000001810127632	0.02000002937452815	0.9999986041336508	0.4661679431006657	0.9128048144928044	0.5395308429244869	0.02	0.02000000557701982	0.02000020265908188	0.02000002375075113	0.02000004118279052	0.02000035288408855	0.02000086539376873	0.02000002342886674	0.02000001869866472	0.02000128867806785	0.1987915753855492	0.9999998697299781	0.9999999708027951	0.02000006376432931	0.02000008492122884	0.02000006853451377	0.02000048978964786	0.999999456714604	0.2594002175767637	0.7122254862632625	0.9999991123736636	0.9999996395552035	0.0200005199831954	0.02000077486810482	0.02000333603339694	0.02000638290372066	0.4265497025220665	0.0200007077073137	0.16955298018018	-5.797429110829774	-8.207480739059552	11.23261301835215	-3.305695502670734	-13.36824488417535	-5.520258150530969	4.391068103595638	3.811000188000794	-6.965908158086748	1.313545132457454	1.203676943317118	0.08012796279438682	-1.623679698974866	-1.745415534884382	1.151054806562142	1.478729701112256	-0.7277128610829738	-0.7304156384152437	-10.17610647086916	0.02135363658992286	-0.2179663069526004	-0.4218110608580271	12.39487762729748	-2.699394255157366	-5.37822720520333	3.601788988697996	0.1223169734629537	0.03727479379676184	-4.569536102224026	-0.004209266873751427	-8.92924746943952	1.372359789770149	0.6975308779324625	-0.6210262884469648	-0.7769594807742916	-1.38198496834922	-2.066520444388245	-3.007397308288662	-2.875728798092883	-1.57612646006522	-3.615031716074549	-0.7554261807742714	0.4326767630722565	-0.4158642919860779	0.1466925719876116	-1.291540862659424	0.250758100207199	0.07865941929445258	-0.05982642797773427	0.1223645256860068	0.1994942489360081	-0.03807703859423228	3.672822475827129	-0.9082433258500648	-0.2392514610874668
0.202	0.2243947503165353	0.2378113180656093	0.02000000314891289	0.03873221060168781	0.02000000508620235	0.1030505901726935	0.02000001019383993	0.1151433931179254	0.6615791611982729	0.5766601535939485	0.5014940400695265	0.4969472224183722	0.9503936298684872	0.5914026988983836	0.4081130628589362	0.3446231153850071	0.02	0.03091527492505337	0.02	0.03349983277502352	0.02000008180601943	0.268597716232417	0.02000000477385972	0.03191709046373627	0.0200000180772853	1.11485345396256	0.02000012884270013	0.1996717580841882	0.0200004800501075	0.4608458012589361	0.02000000682149881	0.153478947779551	0.02000000462398172	0.1389647656614713	0.02000053853318396	0.0564712888658816	0.2563009762251623	0.2557990133753213	0.9999999469260137	0.5103979414382195	0.9999999906552571	0.528081699983831	0.02000002179958794	0.1600268551597651	0.02000002478563597	0.1762081467676631	0.03097949191167186	0.05945316565454911	0.02000037428229056	0.05076134264612709	0.9991178951150586	0.92097556046728	0.295274037779689	0.2154224192216628	0.7409080574380543	0.1120068841580869	0.9373861078858415	0.1934011809572359	0.9995036341874703	0.4312280436521773	0.02000048771000566	0.02766277995089879	0.02000081325851773	0.02130806339906249	0.02000198143023771	0.02219031623969666	0.02000508918638006	0.04053154102022204	0.3246800084960527	0.1494064392087105	0.03027093368359944	0.01390674102747068	0.162752652372162	0.06686992669546953	-0.004353865884574331	-0.1186710061311324	-0.1011755865595662	-1.820644731732627	0	0	0.2541244142612063	0.6457278189635793	-0.005747789683728415	-0.1440701262403645	0.00166233512788275	0.2479505236598078	1.135306741153161	-2.214163129589859	-0.2439895969626256	-0.9498486220136863	-0.1034941355777297	-0.4639766488533309	-2.222695196053686	5.541073980355034	-0.2895061445738051	-0.3456106520648347	0.07360237208195601	0.5987020630128586	2.827635371350159	-0.9060908702059336	0.0591915194503149	0.303397355335433	0.148312079969855	-1.314193099074905	-0.05472065008060488	-0.06574865915564257	0	0	0	0	0.02000000988406109	0.02	0.02000000493832723	0.02000001136892789	0.9999995443949684	0.4671542641575607	0.9022448414420936	0.5452445391699418	0.02	0.02	0.02000011067659794	0.02000000958418592	0.02000001682816078	0.0200001960960049	0.02000043958197213	0.0200000079053442	0.02000000533858101	0.02000073579333776	0.1925785011745834	0.9999999357082501	0.9999999895436881	0.02000003290707492	0.02000005047436687	0.02000003490728068	0.02000027534901229	0.999999659447229	0.2606230823107441	0.7006885628132535	0.9999995815883496	0.9999998239030985	0.02000025037303755	0.02000037588618584	0.02000187603537805	0.02000317804539253	0.4306472457424994	0.02000032399349234	0.1747614141660426	-6.075494901095046	-8.289318593789478	11.31683544825164	-3.098840788394972	-13.4785141681974	-6.289524163551304	3.974504692361691	3.759326246005587	-6.845073183454265	1.30281474821804	1.235783256516048	0.09056384240581289	-1.59204391543675	-1.835240341501132	1.160747184924467	1.471545050457512	-0.7725096390567026	-0.7334776817552709	-9.488589949920897	0.02046372131427977	-0.2354401058753275	-0.4471008352493341	11.63930066985673	-2.629857216081396	-5.532196054503687	3.372056971768165	0.1219449356062664	0.03430083424568209	-4.669580350246999	-0.0008830401893149188	-9.276333253290678	1.415532950996087	0.6604595455634564	-0.6555843337299311	-0.8125843245911247	-1.376059350357032	-2.128079777113166	-3.032409941118244	-2.88027714871763	-1.622040802840908	-3.675851743586715	-0.6037479438148446	0.4491333201010489	-0.444685875785989	0.07700976103496213	-1.342757296227933	0.2128747600684341	0.08166262980965379	-0.06093171175569256	0.1267256614681698	0.2061786641110919	-0.03868347690204518	3.750835301639987	-0.8378440011554703	-0.2391414228803843
0.204	0.2056362767628441	0.2194274066046709	0.02000000262729168	0.03877209663023927	0.02000000583808033	0.1025620085020462	0.02000001151982194	0.1142240176674288	0.6859672461835312	0.5991156254224437	0.498944523708339	0.4917616925072265	0.94662112740973	0.5802041652135997	0.4191964316276334	0.3511283804128997	0.02	0.0311586251272201	0.02	0.03356522710415342	0.0200000931848488	0.2591728721085601	0.02000000672436104	0.03191823342341797	0.02000001924401339	1.095959204981738	0.02000015093280845	0.202544450378424	0.02000049576746479	0.4621244267912001	0.02000000790849023	0.1521333059703258	0.02000000552178591	0.1373080173047741	0.02000061290953301	0.05372972697357668	0.2503669718788758	0.2514976227762324	0.999999944040865	0.5043168946011447	0.9999999900263303	0.5223249145963097	0.02000002616947687	0.1567403543145091	0.0200000339052941	0.1688088068936191	0.02961203942285268	0.05838345743041582	0.02000037980277886	0.05167662193539874	0.9991802220712729	0.9200575423946605	0.2923603998412991	0.2155133840681086	0.7376436126502711	0.1092715112168739	0.9417988126632515	0.1937910410816653	0.9995387129836217	0.4313929232435104	0.02000046788490286	0.02753983715807416	0.02000077301315046	0.02156581830677429	0.02000208423371337	0.02260939258209598	0.02000497936843054	0.04045363641095848	0.3337366681143787	0.1569822967392181	0.02898987973507906	0.01230855734339295	0.1641990970427552	0.0663966247745319	-0.004594835979392152	-0.1223159390572206	-0.1048410660442708	-1.84464080857703	0	0	0.2554316516830413	0.6614930045464857	-0.006041204924781136	-0.1493482916304223	0.002173452357166643	0.2632005454654988	1.130761252423183	-2.33124956180806	-0.2459189170230381	-0.9792548759340426	-0.1044400408124878	-0.4817569523332264	-2.211450906729034	5.702622205550823	-0.2901854547259374	-0.3333501959811791	0.07482122049112221	0.6200362050872666	2.825805009093612	-0.9243905929562144	0.05981408120496139	0.3191658760025257	0.1456187385200001	-1.379141137033453	-0.05486600840472763	-0.07927203236660854	0	0	0	0	0.02000002414713294	0.02000000349282782	0.02000002202353963	0.02000003700162557	0.9999993134041024	0.4680448531275261	0.8917117007057074	0.5511863116695781	0.02	0.02000000980228455	0.02000027297649258	0.0200000373938783	0.02000004658319389	0.0200004800606823	0.02000091701300078	0.02000002879438599	0.02000002313304648	0.02000176619256652	0.186488256867306	0.9999998516437552	0.9999999671437826	0.02000009424357068	0.02000016621099016	0.02000009531373809	0.02000065715802339	0.9999990536225768	0.2618494228492214	0.6892429234226365	0.9999991905770051	0.9999996360406583	0.02000050094793398	0.02000074809450801	0.02000434167733007	0.02000633893479985	0.4350433422651853	0.02000061463142987	0.1797841691926568	-6.34776398145855	-8.366810369513612	11.39349530711868	-2.875139965862897	-13.56324490290013	-7.051839260012427	3.535833796740018	3.690281369034607	-6.726537981668856	1.280832664236953	1.263457077754008	0.1000991947267837	-1.563185293998221	-1.926471542454805	1.17072044295298	1.465305415702963	-0.8157245588361638	-0.736805771474587	-8.914171127426439	0.01939200747689337	-0.2531870967666383	-0.4722514163685201	10.80266064788286	-2.554743198676149	-5.662372175575424	3.131384676381759	0.1213717403226474	0.03104681892213371	-4.752391608677867	0.001942562546191095	-9.616815065608913	1.456849989443247	0.6171215414017874	-0.6900404947916967	-0.8433550048456241	-1.3645763038645	-2.170045164403177	-3.046879760358186	-2.874844786695841	-1.663761021774916	-3.720851402328959	-0.4687383950110526	0.4662571875787458	-0.4732971442831095	0.01528071247653127	-1.392344028022785	0.1773841532472603	0.08292718576314041	-0.06200589817599726	0.1310177360422806	0.212904598088644	-0.03920737579186178	3.824257049150561	-0.7589186842145422	-0.2331863207340348
0.206	0.1882152075815094	0.2022535459422478	0.02000000215952074	0.03880967306728535	0.02000000658420152	0.1020377561272045	0.02000001285614207	0.1132546304412335	0.7084878754378341	0.6198714952734496	0.4966955035694423	0.486733843982839	0.9424850343387273	0.568772529777243	0.4297241479566211	0.3571425550869428	0.02	0.03140061232097426	0.02	0.03362382223708278	0.02000010484178851	0.2496005186911869	0.0200000087788984	0.0319244151701328	0.02000002038431877	1.076400049874611	0.02000017326644719	0.2054975676713335	0.02000051060704873	0.4633096913150457	0.02000000898086762	0.1507194126767156	0.02000000640708194	0.1355873940180521	0.02000068963060811	0.05101647557352874	0.2443871085350016	0.2471042308041092	0.9999999411237415	0.4982175024355847	0.9999999893949451	0.5165890322612683	0.02000003075809258	0.1533748894796642	0.02000003996953863	0.1613356650588271	0.02841129896836589	0.05756856877998925	0.02000038938328852	0.05262679945522066	0.9992381388429341	0.9190825518226169	0.2898015757657251	0.2154887028826746	0.7337426535797928	0.1064394425619607	0.9459012731620803	0.1941121694458353	0.9995713125925423	0.4315585301433051	0.0200004502668056	0.0274148615414898	0.02000073735806596	0.02183200819306933	0.02000219984783287	0.0230419373837767	0.02000488293010195	0.04037476592594998	0.3420991357895281	0.1646984078444688	0.02786543305390513	0.01087490772061829	0.1660564649840781	0.06594091910143153	-0.004843194441079566	-0.1260580472457021	-0.1085533385881896	-1.867420046950091	0	0	0.256770312683384	0.6771477919123459	-0.006345192000893169	-0.1546401708139665	0.00271526443268951	0.2786412228880349	1.125982149818152	-2.447725393717961	-0.2479057141803329	-1.007307776905295	-0.1054204655163568	-0.4984905528237794	-2.199887271524877	5.860323697223714	-0.2908381556423177	-0.3190055098295451	0.07608205009858027	0.6406701857767225	2.823937331923637	-0.9434057916629199	0.06046816793231059	0.3349117879078367	0.1427956160690141	-1.443937882596102	-0.05503634530078083	-0.09070611569629922	0	0	0	0	0.02000000518384117	0.02	0.02000000707858942	0.02000001565597375	0.9999997152203722	0.4701335173306823	0.8843276919693316	0.5551346312307858	0.02	0.02000000123842935	0.02000015328443531	0.02000001874808476	0.02000001972670154	0.02000028565969642	0.02000046620748969	0.02000001085911589	0.02000000776505937	0.02000102870719623	0.1805154801771951	0.9999999255874784	0.999999987539982	0.02000005315090446	0.0200001239497797	0.02000005734209177	0.02000040341579069	0.9999993608111237	0.2632008647847956	0.6762440876972511	0.9999996134180165	0.9999998219565009	0.02000024265520162	0.02000036302346928	0.02000250633613405	0.02000316210172817	0.4336729095601726	0.02000028812332684	0.1860021637460214	-6.614570068661811	-8.4431338313785	11.46712484947147	-2.635629091935407	-13.62237498737239	-7.802307063110528	3.073540848156764	3.607211929589327	-6.613128252353917	1.242627142726963	1.289375467117166	0.113333412421913	-1.54101113390127	-2.020319421019229	1.175939953415227	1.454863880162407	-0.8562514024523716	-0.7413474074498104	-8.27467971962842	0.0181587031921395	-0.2710855394012256	-0.4970726463042638	9.957201351097726	-2.471211765687344	-5.7639788498187	2.881578504243671	0.1205789340074804	0.02749855892305087	-4.816976228918031	0.004117608938294833	-9.940516914883942	1.495866150678006	0.5670773632020344	-0.7237840207869333	-0.8764347309345991	-1.347809133332802	-2.219749656497807	-3.050747110784105	-2.859362636214198	-1.700941745887083	-3.74959463714027	-0.3483230437600346	0.4840486124427051	-0.5016374620739423	-0.03872739293113351	-1.439233307541849	0.1440798725167785	0.08235970244654663	-0.06294675526290593	0.1351412680219648	0.2196429655829534	-0.03964674463747905	3.889978415808128	-0.6743443175528855	-0.2216495116599927
0.208	0.1720791865917894	0.1862687269876296	0.0200000017238587	0.03884462853749962	0.02000000753825119	0.1014775852991367	0.02000001465270503	0.1122359797363021	0.7293084577664233	0.6389603994187338	0.4947761620674151	0.4818844196845727	0.9381207793994265	0.5571693874581752	0.4396870057785557	0.3626498484562043	0.02	0.03164079478555394	0.02	0.0336750223195089	0.02000012202690491	0.2399169095119966	0.02000001231064334	0.03193421755824978	0.0200000217814034	1.056204429828735	0.0200002126907786	0.2085263103699833	0.02000052709132482	0.4643884737670415	0.02000001034074294	0.1492384449993043	0.0200000075253033	0.1338056125848027	0.02000080559054877	0.04834195429164787	0.2383838365308113	0.2426330127551299	0.9999999376004791	0.4921209673356792	0.9999999886516419	0.5108941636999779	0.02000003860002186	0.1499396355996918	0.02000009155262267	0.1538212115263488	0.02735806274461527	0.0569814741019976	0.02000042479094441	0.05361332950596771	0.9992919213750104	0.9180512164091112	0.2875621897838495	0.2153634125163016	0.7291952028790059	0.1035165432641007	0.9497150165489165	0.1943687032181084	0.9996016061157673	0.4317210820069562	0.02000043411451975	0.02728814198960437	0.02000070461999474	0.02210625984993897	0.02000240474917393	0.02348797549239137	0.02000479718264914	0.04029511489072515	0.3496143062854184	0.1725347078412832	0.02687945124678479	0.00961272655721025	0.1683304465121399	0.06551350609071728	-0.005099127431722063	-0.1298890244987428	-0.1123098638229158	-1.888875652553054	0	0	0.2581401547973856	0.6926704972026799	-0.006659767477540916	-0.1599348431711835	0.003288127503760906	0.2942472571411963	1.120970966461162	-2.563277615109347	-0.249947174893925	-1.033900916785098	-0.1064332839447155	-0.514145640395496	-2.188012563593956	6.01359749223329	-0.2914601069240284	-0.302606403791323	0.07738338263362141	0.6605263265155976	2.822030909917731	-0.9631348969979207	0.06115367043384169	0.350570748169594	0.1398432357005804	-1.508361264658788	-0.05522735629678226	-0.09992543144643563	0	0	0	0	0.02000001727372162	0.02000000306024763	0.02000002677282443	0.02000004688362184	0.9999994986589332	0.4723472304317274	0.8769528087581864	0.559409056154348	0.02000000118157952	0.02000001629558158	0.02000038288507092	0.02000006464229248	0.02000005288605741	0.02000079244069755	0.020000972455012	0.02000003544257853	0.02000002855223789	0.02000253428143142	0.1748383973650397	0.9999998286723097	0.999999962716786	0.02000015438149759	0.02000089135764633	0.02000017767253336	0.02000108088163376	0.9999979877591844	0.2642925853719875	0.6632731466731629	0.9999992413817492	0.9999996317619597	0.02000048867255975	0.02000072247712194	0.02000597152126363	0.02000631352232841	0.4325867246555079	0.02000056035788899	0.1920244908544213	-6.874507930729722	-8.518117962796376	11.53668014472062	-2.381438665990031	-13.65604099694878	-8.535850220200285	2.588827325647979	3.511617034123443	-6.502925548303204	1.187316874265286	1.312725614087202	0.1299799365962865	-1.526678787995837	-2.115839658560617	1.176814715837506	1.44141764815978	-0.8939343122093065	-0.746130883072584	-7.725129419621487	0.01677104064507516	-0.2891055499927671	-0.5215148951045001	9.135694942161043	-2.376318972555023	-5.833879058286281	2.624503371600256	0.1195670111481818	0.02365176841888893	-4.863647370495062	0.005563203948342359	-10.25328000435835	1.532475395183627	0.5106394695520184	-0.7571148785927666	-0.9045131513730965	-1.325846185697437	-2.247871241259296	-3.044022694703506	-2.833831012945009	-1.733550066902565	-3.762163100015197	-0.2409444225761385	0.5026097185038716	-0.5296419857450924	-0.08532846846245536	-1.483174670969543	0.1127895613502935	0.07987214961946382	-0.06374983347706698	0.1390795066168702	0.226397905022612	-0.03998792600820578	3.944445940714294	-0.5874502248479264	-0.2048936583478939
0.21	0.1571756573205927	0.1714249676553957	0.02000000134021017	0.0388766750369669	0.02000000847520195	0.1008813686085446	0.02000001643975256	0.1111689874672068	0.7485815888615283	0.656447557592972	0.4932364100672706	0.4772419469255607	0.9337029004412258	0.5454609597996944	0.4490863277403043	0.3676375313481226	0.02	0.03187871748336197	0.02000000090387152	0.03371824186622864	0.02000013963315505	0.2301589727724503	0.02000001603913836	0.03194608960978444	0.0200000231411121	1.035404724453882	0.02000023328679462	0.2116254402699497	0.0200005426790636	0.4653477400973761	0.0200000116761032	0.147691850271377	0.02000000862162085	0.1319658760823808	0.02000092525782503	0.04571614926009136	0.2323749232557966	0.2381004474444705	0.9999999340252822	0.4860484292448003	0.9999999879041623	0.5052603717038057	0.02000004688387966	0.1464439481431357	0.02000007412285887	0.1460912522410752	0.02643452109895954	0.05659739668648851	0.02000046607407008	0.05463755468083792	0.9993418966998049	0.9169642603187702	0.2856092422486869	0.2151518761119366	0.7240160952265944	0.1005097600509576	0.9532605469926015	0.1945645555079982	0.9996297586119773	0.4318766800793016	0.02000041981353716	0.02716006186263844	0.02000067530782132	0.02238818512136832	0.0200026127648749	0.02394750602030386	0.02000472150215895	0.04021484476179839	0.3560867595558654	0.1804657999855664	0.0260151418027477	0.008523822285304534	0.1710043096772435	0.06512458202079935	-0.005362803794282838	-0.1337998614102921	-0.1161078872445852	-1.908900322774766	0	0	0.259540892112027	0.7080393619304841	-0.006984925734200005	-0.165221046260586	0.003892346318770201	0.3099925544826445	1.115729867793393	-2.677587019516292	-0.2520402754673793	-1.058930593447439	-0.1074763099211168	-0.5286936007777755	-2.175836225227803	6.161855629608462	-0.2920472382855465	-0.2841931852308737	0.0787235861828728	0.6795287104302526	2.820084319538228	-0.9835730900974543	0.06187034870060971	0.3660763103786544	0.1367625739342768	-1.572179982459774	-0.05543448853803189	-0.1068071164262764	0	0	0	0	0.02000000272169853	0.02	0.02000000954739186	0.02000002084667258	0.9999997710894791	0.4763515552058338	0.8740089216490257	0.5619815725361729	0.02	0.02000000490955165	0.0200002165215618	0.02000003802713969	0.02000002305014592	0.02000058848634206	0.02000049466001283	0.02000001437397418	0.02000001060914352	0.02000147383453662	0.1692554909567653	0.9999999126604288	0.9999999851182114	0.02000009415032813	0.08216992925643636	0.02000013996525851	0.02000073126873658	0.9999984124368081	0.2655297708745161	0.6494149407676644	0.999999632832398	0.9999998195055264	0.0200002377924899	0.02000034606185929	0.02000316851242869	0.0200031438180805	0.4244609694830835	0.02000026883056386	0.198804234225022	-7.125424307428818	-8.589777079630807	11.59914716955132	-2.113914904769032	-13.66456478576013	-9.247290956797521	2.080474586633061	3.403586287244754	-6.392744222438441	1.116233010291158	1.331472837420337	0.1480476795858209	-1.519756135466694	-2.211329518612805	1.176307715106492	1.428406237104537	-0.929161495928671	-0.7501078507733914	-7.131222511770429	0.01525563556228183	-0.3071016428865683	-0.5453711824125466	8.360570480160558	-2.26324541011193	-5.868249636774959	2.362840524236709	0.1183159555271434	0.01951578764651862	-4.891310796746319	0.006157188156096458	-10.54388276107854	1.566165943708181	0.4475654130832394	-0.7893573681640664	-0.934367483577173	-1.2991878397529	-2.280769191895979	-3.026788371661366	-2.798320898327422	-1.761330900584404	-3.38503257751759	-0.1447689982143932	0.5217469067195196	-0.5572328269450216	-0.1251092313425573	-1.52287326127408	0.08334774975127408	0.07537817735661305	-0.06432297790607348	0.142807321125105	0.2331279931962907	-0.04025356799200779	3.983241380069247	-0.5022889910827822	-0.183328470560539
[truncated: 536,201 more chars]
