# Supplementary material for: Hindlimb kinematics, kinetics and muscle dynamics during sit-to-stand and sit-to-walk transitions in emus (Dromaius novaehollandiae)
Source: J Exp Biol. 2024 Dec 2;227(24):jeb247519. doi: 10.1242/jeb.247519 (PMC11708823; doi:10.1242/jeb.247519)
Supplement: Dataset 1. [file jexbio-227-247519-Dataset1.zip › Dataset1/DataS1/Dynamic Simulation/stw_exemplar_trial_DO_with_rigid_tendon/stw_exemplar_trial_muscle_outputs_with_rigid_tendon.sto]

DataType=double
version=3
OpenSimVersion=4.5
endheader
time	/forceset/IC_r|active_fiber_force	/forceset/IC_r|fiber_force	/forceset/IC_r|implicitresidual_normalized_tendon_force	/forceset/IC_r|normalized_fiber_length	/forceset/IC_r|passive_fiber_damping_force	/forceset/IC_r|passive_fiber_elastic_force	/forceset/IC_r|passive_fiber_force	/forceset/IC_r|passive_force_multiplier	/forceset/IC_r|tendon_force	/forceset/ILPR_r|active_fiber_force	/forceset/ILPR_r|fiber_force	/forceset/ILPR_r|implicitresidual_normalized_tendon_force	/forceset/ILPR_r|normalized_fiber_length	/forceset/ILPR_r|passive_fiber_damping_force	/forceset/ILPR_r|passive_fiber_elastic_force	/forceset/ILPR_r|passive_fiber_force	/forceset/ILPR_r|passive_force_multiplier	/forceset/ILPR_r|tendon_force	/forceset/ILPOa_r|active_fiber_force	/forceset/ILPOa_r|fiber_force	/forceset/ILPOa_r|implicitresidual_normalized_tendon_force	/forceset/ILPOa_r|normalized_fiber_length	/forceset/ILPOa_r|passive_fiber_damping_force	/forceset/ILPOa_r|passive_fiber_elastic_force	/forceset/ILPOa_r|passive_fiber_force	/forceset/ILPOa_r|passive_force_multiplier	/forceset/ILPOa_r|tendon_force	/forceset/ILPOp_r|active_fiber_force	/forceset/ILPOp_r|fiber_force	/forceset/ILPOp_r|implicitresidual_normalized_tendon_force	/forceset/ILPOp_r|normalized_fiber_length	/forceset/ILPOp_r|passive_fiber_damping_force	/forceset/ILPOp_r|passive_fiber_elastic_force	/forceset/ILPOp_r|passive_fiber_force	/forceset/ILPOp_r|passive_force_multiplier	/forceset/ILPOp_r|tendon_force	/forceset/AMB_r|active_fiber_force	/forceset/AMB_r|fiber_force	/forceset/AMB_r|implicitresidual_normalized_tendon_force	/forceset/AMB_r|normalized_fiber_length	/forceset/AMB_r|passive_fiber_damping_force	/forceset/AMB_r|passive_fiber_elastic_force	/forceset/AMB_r|passive_fiber_force	/forceset/AMB_r|passive_force_multiplier	/forceset/AMB_r|tendon_force	/forceset/FMTL_r|active_fiber_force	/forceset/FMTL_r|fiber_force	/forceset/FMTL_r|implicitresidual_normalized_tendon_force	/forceset/FMTL_r|normalized_fiber_length	/forceset/FMTL_r|passive_fiber_damping_force	/forceset/FMTL_r|passive_fiber_elastic_force	/forceset/FMTL_r|passive_fiber_force	/forceset/FMTL_r|passive_force_multiplier	/forceset/FMTL_r|tendon_force	/forceset/FMTI_r|active_fiber_force	/forceset/FMTI_r|fiber_force	/forceset/FMTI_r|implicitresidual_normalized_tendon_force	/forceset/FMTI_r|normalized_fiber_length	/forceset/FMTI_r|passive_fiber_damping_force	/forceset/FMTI_r|passive_fiber_elastic_force	/forceset/FMTI_r|passive_fiber_force	/forceset/FMTI_r|passive_force_multiplier	/forceset/FMTI_r|tendon_force	/forceset/FMTM_r|active_fiber_force	/forceset/FMTM_r|fiber_force	/forceset/FMTM_r|implicitresidual_normalized_tendon_force	/forceset/FMTM_r|normalized_fiber_length	/forceset/FMTM_r|passive_fiber_damping_force	/forceset/FMTM_r|passive_fiber_elastic_force	/forceset/FMTM_r|passive_fiber_force	/forceset/FMTM_r|passive_force_multiplier	/forceset/FMTM_r|tendon_force	/forceset/ILFB_r|active_fiber_force	/forceset/ILFB_r|fiber_force	/forceset/ILFB_r|implicitresidual_normalized_tendon_force	/forceset/ILFB_r|normalized_fiber_length	/forceset/ILFB_r|passive_fiber_damping_force	/forceset/ILFB_r|passive_fiber_elastic_force	/forceset/ILFB_r|passive_fiber_force	/forceset/ILFB_r|passive_force_multiplier	/forceset/ILFB_r|tendon_force	/forceset/FCLP_r|active_fiber_force	/forceset/FCLP_r|fiber_force	/forceset/FCLP_r|implicitresidual_normalized_tendon_force	/forceset/FCLP_r|normalized_fiber_length	/forceset/FCLP_r|passive_fiber_damping_force	/forceset/FCLP_r|passive_fiber_elastic_force	/forceset/FCLP_r|passive_fiber_force	/forceset/FCLP_r|passive_force_multiplier	/forceset/FCLP_r|tendon_force	/forceset/FCLA_r|active_fiber_force	/forceset/FCLA_r|fiber_force	/forceset/FCLA_r|implicitresidual_normalized_tendon_force	/forceset/FCLA_r|normalized_fiber_length	/forceset/FCLA_r|passive_fiber_damping_force	/forceset/FCLA_r|passive_fiber_elastic_force	/forceset/FCLA_r|passive_fiber_force	/forceset/FCLA_r|passive_force_multiplier	/forceset/FCLA_r|tendon_force	/forceset/FCM_r|active_fiber_force	/forceset/FCM_r|fiber_force	/forceset/FCM_r|implicitresidual_normalized_tendon_force	/forceset/FCM_r|normalized_fiber_length	/forceset/FCM_r|passive_fiber_damping_force	/forceset/FCM_r|passive_fiber_elastic_force	/forceset/FCM_r|passive_fiber_force	/forceset/FCM_r|passive_force_multiplier	/forceset/FCM_r|tendon_force	/forceset/IFE_r|active_fiber_force	/forceset/IFE_r|fiber_force	/forceset/IFE_r|implicitresidual_normalized_tendon_force	/forceset/IFE_r|normalized_fiber_length	/forceset/IFE_r|passive_fiber_damping_force	/forceset/IFE_r|passive_fiber_elastic_force	/forceset/IFE_r|passive_fiber_force	/forceset/IFE_r|passive_force_multiplier	/forceset/IFE_r|tendon_force	/forceset/ITCr_r|active_fiber_force	/forceset/ITCr_r|fiber_force	/forceset/ITCr_r|implicitresidual_normalized_tendon_force	/forceset/ITCr_r|normalized_fiber_length	/forceset/ITCr_r|passive_fiber_damping_force	/forceset/ITCr_r|passive_fiber_elastic_force	/forceset/ITCr_r|passive_fiber_force	/forceset/ITCr_r|passive_force_multiplier	/forceset/ITCr_r|tendon_force	/forceset/ITM_r|active_fiber_force	/forceset/ITM_r|fiber_force	/forceset/ITM_r|implicitresidual_normalized_tendon_force	/forceset/ITM_r|normalized_fiber_length	/forceset/ITM_r|passive_fiber_damping_force	/forceset/ITM_r|passive_fiber_elastic_force	/forceset/ITM_r|passive_fiber_force	/forceset/ITM_r|passive_force_multiplier	/forceset/ITM_r|tendon_force	/forceset/ITCaa_r|active_fiber_force	/forceset/ITCaa_r|fiber_force	/forceset/ITCaa_r|implicitresidual_normalized_tendon_force	/forceset/ITCaa_r|normalized_fiber_length	/forceset/ITCaa_r|passive_fiber_damping_force	/forceset/ITCaa_r|passive_fiber_elastic_force	/forceset/ITCaa_r|passive_fiber_force	/forceset/ITCaa_r|passive_force_multiplier	/forceset/ITCaa_r|tendon_force	/forceset/ITCap_r|active_fiber_force	/forceset/ITCap_r|fiber_force	/forceset/ITCap_r|implicitresidual_normalized_tendon_force	/forceset/ITCap_r|normalized_fiber_length	/forceset/ITCap_r|passive_fiber_damping_force	/forceset/ITCap_r|passive_fiber_elastic_force	/forceset/ITCap_r|passive_fiber_force	/forceset/ITCap_r|passive_force_multiplier	/forceset/ITCap_r|tendon_force	/forceset/ISF_r|active_fiber_force	/forceset/ISF_r|fiber_force	/forceset/ISF_r|implicitresidual_normalized_tendon_force	/forceset/ISF_r|normalized_fiber_length	/forceset/ISF_r|passive_fiber_damping_force	/forceset/ISF_r|passive_fiber_elastic_force	/forceset/ISF_r|passive_fiber_force	/forceset/ISF_r|passive_force_multiplier	/forceset/ISF_r|tendon_force	/forceset/IFI_r|active_fiber_force	/forceset/IFI_r|fiber_force	/forceset/IFI_r|implicitresidual_normalized_tendon_force	/forceset/IFI_r|normalized_fiber_length	/forceset/IFI_r|passive_fiber_damping_force	/forceset/IFI_r|passive_fiber_elastic_force	/forceset/IFI_r|passive_fiber_force	/forceset/IFI_r|passive_force_multiplier	/forceset/IFI_r|tendon_force	/forceset/OMII_r|active_fiber_force	/forceset/OMII_r|fiber_force	/forceset/OMII_r|implicitresidual_normalized_tendon_force	/forceset/OMII_r|normalized_fiber_length	/forceset/OMII_r|passive_fiber_damping_force	/forceset/OMII_r|passive_fiber_elastic_force	/forceset/OMII_r|passive_fiber_force	/forceset/OMII_r|passive_force_multiplier	/forceset/OMII_r|tendon_force	/forceset/OMIP_r|active_fiber_force	/forceset/OMIP_r|fiber_force	/forceset/OMIP_r|implicitresidual_normalized_tendon_force	/forceset/OMIP_r|normalized_fiber_length	/forceset/OMIP_r|passive_fiber_damping_force	/forceset/OMIP_r|passive_fiber_elastic_force	/forceset/OMIP_r|passive_fiber_force	/forceset/OMIP_r|passive_force_multiplier	/forceset/OMIP_r|tendon_force	/forceset/CFP_r|active_fiber_force	/forceset/CFP_r|fiber_force	/forceset/CFP_r|implicitresidual_normalized_tendon_force	/forceset/CFP_r|normalized_fiber_length	/forceset/CFP_r|passive_fiber_damping_force	/forceset/CFP_r|passive_fiber_elastic_force	/forceset/CFP_r|passive_fiber_force	/forceset/CFP_r|passive_force_multiplier	/forceset/CFP_r|tendon_force	/forceset/PIFML_r|active_fiber_force	/forceset/PIFML_r|fiber_force	/forceset/PIFML_r|implicitresidual_normalized_tendon_force	/forceset/PIFML_r|normalized_fiber_length	/forceset/PIFML_r|passive_fiber_damping_force	/forceset/PIFML_r|passive_fiber_elastic_force	/forceset/PIFML_r|passive_fiber_force	/forceset/PIFML_r|passive_force_multiplier	/forceset/PIFML_r|tendon_force	/forceset/GL_r|active_fiber_force	/forceset/GL_r|fiber_force	/forceset/GL_r|implicitresidual_normalized_tendon_force	/forceset/GL_r|normalized_fiber_length	/forceset/GL_r|passive_fiber_damping_force	/forceset/GL_r|passive_fiber_elastic_force	/forceset/GL_r|passive_fiber_force	/forceset/GL_r|passive_force_multiplier	/forceset/GL_r|tendon_force	/forceset/GI_r|active_fiber_force	/forceset/GI_r|fiber_force	/forceset/GI_r|implicitresidual_normalized_tendon_force	/forceset/GI_r|normalized_fiber_length	/forceset/GI_r|passive_fiber_damping_force	/forceset/GI_r|passive_fiber_elastic_force	/forceset/GI_r|passive_fiber_force	/forceset/GI_r|passive_force_multiplier	/forceset/GI_r|tendon_force	/forceset/GM_r|active_fiber_force	/forceset/GM_r|fiber_force	/forceset/GM_r|implicitresidual_normalized_tendon_force	/forceset/GM_r|normalized_fiber_length	/forceset/GM_r|passive_fiber_damping_force	/forceset/GM_r|passive_fiber_elastic_force	/forceset/GM_r|passive_fiber_force	/forceset/GM_r|passive_force_multiplier	/forceset/GM_r|tendon_force	/forceset/FL_r|active_fiber_force	/forceset/FL_r|fiber_force	/forceset/FL_r|implicitresidual_normalized_tendon_force	/forceset/FL_r|normalized_fiber_length	/forceset/FL_r|passive_fiber_damping_force	/forceset/FL_r|passive_fiber_elastic_force	/forceset/FL_r|passive_fiber_force	/forceset/FL_r|passive_force_multiplier	/forceset/FL_r|tendon_force	/forceset/TCf_r|active_fiber_force	/forceset/TCf_r|fiber_force	/forceset/TCf_r|implicitresidual_normalized_tendon_force	/forceset/TCf_r|normalized_fiber_length	/forceset/TCf_r|passive_fiber_damping_force	/forceset/TCf_r|passive_fiber_elastic_force	/forceset/TCf_r|passive_fiber_force	/forceset/TCf_r|passive_force_multiplier	/forceset/TCf_r|tendon_force	/forceset/TCt_r|active_fiber_force	/forceset/TCt_r|fiber_force	/forceset/TCt_r|implicitresidual_normalized_tendon_force	/forceset/TCt_r|normalized_fiber_length	/forceset/TCt_r|passive_fiber_damping_force	/forceset/TCt_r|passive_fiber_elastic_force	/forceset/TCt_r|passive_fiber_force	/forceset/TCt_r|passive_force_multiplier	/forceset/TCt_r|tendon_force	/forceset/EDL_r|active_fiber_force	/forceset/EDL_r|fiber_force	/forceset/EDL_r|implicitresidual_normalized_tendon_force	/forceset/EDL_r|normalized_fiber_length	/forceset/EDL_r|passive_fiber_damping_force	/forceset/EDL_r|passive_fiber_elastic_force	/forceset/EDL_r|passive_fiber_force	/forceset/EDL_r|passive_force_multiplier	/forceset/EDL_r|tendon_force	/forceset/FDL_r|active_fiber_force	/forceset/FDL_r|fiber_force	/forceset/FDL_r|implicitresidual_normalized_tendon_force	/forceset/FDL_r|normalized_fiber_length	/forceset/FDL_r|passive_fiber_damping_force	/forceset/FDL_r|passive_fiber_elastic_force	/forceset/FDL_r|passive_fiber_force	/forceset/FDL_r|passive_force_multiplier	/forceset/FDL_r|tendon_force	/forceset/FHL_r|active_fiber_force	/forceset/FHL_r|fiber_force	/forceset/FHL_r|implicitresidual_normalized_tendon_force	/forceset/FHL_r|normalized_fiber_length	/forceset/FHL_r|passive_fiber_damping_force	/forceset/FHL_r|passive_fiber_elastic_force	/forceset/FHL_r|passive_fiber_force	/forceset/FHL_r|passive_force_multiplier	/forceset/FHL_r|tendon_force	/forceset/FP2_r|active_fiber_force	/forceset/FP2_r|fiber_force	/forceset/FP2_r|implicitresidual_normalized_tendon_force	/forceset/FP2_r|normalized_fiber_length	/forceset/FP2_r|passive_fiber_damping_force	/forceset/FP2_r|passive_fiber_elastic_force	/forceset/FP2_r|passive_fiber_force	/forceset/FP2_r|passive_force_multiplier	/forceset/FP2_r|tendon_force	/forceset/FPP2_r|active_fiber_force	/forceset/FPP2_r|fiber_force	/forceset/FPP2_r|implicitresidual_normalized_tendon_force	/forceset/FPP2_r|normalized_fiber_length	/forceset/FPP2_r|passive_fiber_damping_force	/forceset/FPP2_r|passive_fiber_elastic_force	/forceset/FPP2_r|passive_fiber_force	/forceset/FPP2_r|passive_force_multiplier	/forceset/FPP2_r|tendon_force	/forceset/FP3_r|active_fiber_force	/forceset/FP3_r|fiber_force	/forceset/FP3_r|implicitresidual_normalized_tendon_force	/forceset/FP3_r|normalized_fiber_length	/forceset/FP3_r|passive_fiber_damping_force	/forceset/FP3_r|passive_fiber_elastic_force	/forceset/FP3_r|passive_fiber_force	/forceset/FP3_r|passive_force_multiplier	/forceset/FP3_r|tendon_force	/forceset/FPP3_r|active_fiber_force	/forceset/FPP3_r|fiber_force	/forceset/FPP3_r|implicitresidual_normalized_tendon_force	/forceset/FPP3_r|normalized_fiber_length	/forceset/FPP3_r|passive_fiber_damping_force	/forceset/FPP3_r|passive_fiber_elastic_force	/forceset/FPP3_r|passive_fiber_force	/forceset/FPP3_r|passive_force_multiplier	/forceset/FPP3_r|tendon_force	/forceset/FP4_r|active_fiber_force	/forceset/FP4_r|fiber_force	/forceset/FP4_r|implicitresidual_normalized_tendon_force	/forceset/FP4_r|normalized_fiber_length	/forceset/FP4_r|passive_fiber_damping_force	/forceset/FP4_r|passive_fiber_elastic_force	/forceset/FP4_r|passive_fiber_force	/forceset/FP4_r|passive_force_multiplier	/forceset/FP4_r|tendon_force
0	361.8608925808765	365.3501963431085	0	0.9010012951742176	0.006250147565821874	3.483053614666125	3.489303762231947	0.008265754102413227	365.3501963431085	12.07530992394542	27.81594799442757	0	1.04411400924506	-0.002318522532138006	15.74295659301429	15.74063807048215	0.02603728707607312	27.81594799442757	5.517774902719935	32.72655572559326	0	1.199038809320772	0.001779751826290703	27.20700107104703	27.20878082287332	0.08999535674007017	32.72655572559326	5.394636638241688	36.826237012536	0	1.217080036681909	-0.001126245211778353	31.43272661950609	31.43160037429431	0.1039732177040962	36.826237012536	2.466554659120474	4.809597349238417	0	1.005240740930414	0.00149988845874829	2.341542801659195	2.343042690117943	0.01907001170850598	4.809597349238417	214.1755778913296	231.4190916587425	0	1.176094571907224	-0.001959207631870701	17.24547297504483	17.24351376741296	0.07489866315101198	230.6140008893684	5.430134500054633	108.9741097632228	0	1.341112785387056	-0.004613352164378413	103.5485886153326	103.5439752631682	0.2805016211746	105.9344339339777	7.598341308281909	53.94841029361017	0	1.223011415861648	0.003929710266486398	46.34613927506178	46.35006898532826	0.1090272599224411	49.95563351664045	13.32557138107357	15.58788478732851	0	0.775435773995145	0.01626475991991081	2.246048646335023	2.262313406254934	0.003007786852948368	15.58788478732851	6.500858946765619	8.794235038320235	0	0.8756893562393115	0.01154117660078543	2.281834914953831	2.293376091554616	0.006744981200159626	8.794235038320235	1.478658958195465	50.20236596754521	0	1.396678917012659	0.003895884194214815	48.71981112515552	48.72370700934974	0.4375309706259393	50.20236596754521	5.550280963006137	8.29774450563991	0	0.9217473011678647	0.01853232357148019	2.728931219062294	2.747463542633775	0.009763509472297949	7.113283105741231	2.536261661946973	799.9857440206895	0	1.607688640183498	0.01980668812902819	797.4296756706135	797.4494823587426	2.366771276826143	796.7284185330153	8.648409251302603	194.1451459797265	0	1.356689958922172	0.08586688452607751	185.4108698438978	185.4967367284239	0.317732427221832	173.5030563012488	0.3821658023462442	19.32298833853871	0	1.437763608835787	0.002991429219466641	18.937831106973	18.94082253619247	0.6077991684673818	19.32298833853871	6.14617622809548	66.28223920894291	0	1.273600105011975	0.01399675455620769	60.12206622629122	60.13606298084743	0.1634325481179637	60.96073554987019	6.256376984675331	60.27179998040963	0	1.260188886213353	0.01099235681291567	54.00443063892139	54.0154229957343	0.1468027009543982	55.32468014612108	0.8470258792444894	3.195949074983644	0	1.133234488397554	-0.001392056487612221	2.350315252226768	2.348923195739155	0.0531484622288577	3.195949074983644	46.34614602169529	46.50225545194706	0	0.7745905057782659	2.350019458961168e-05	0.1560859300571822	0.1561094302517718	0.002987311272214434	46.50225545194706	412.5984960583974	413.2667449026511	0	0.6784153899704075	-0.02848316277613382	0.6967320070298366	0.6682488442537028	0.001367659124545711	413.2667449026511	914.0364231399316	917.8147125713795	0	0.8026876331165287	-0.04034014503092811	3.818629576478736	3.778289431447808	0.003747914212216207	760.9476472978057	9.279252335473913	124.5645029640977	0	1.297587636750315	3.264404053928087e-06	115.2852473642198	115.2852506286238	0.1980130868697611	114.9454655255753	10.34036167898696	172.08622067775	0	1.322246924063387	0.02646314169123826	161.7193958570718	161.745858998763	0.2412020438443873	166.2295859002487	556.5520923912018	588.3359350647673	0	1.010605838104716	0.02718937918501167	31.75665329438062	31.78384267356563	0.01990766544697506	549.1987076326027	5.044795022425649	9.013405154455141	0	0.9856843006883552	0.00670316020291197	3.96190697182658	3.968610132029493	0.0163037510435472	9.013405154455141	750.7448752249067	1044.231403959757	0	1.285499137532345	0.01427368344723376	293.4722550514032	293.4865287348505	0.1797576444749824	1002.833667409718	195.7677172498289	250.1358957199341	0	1.033376188702512	-0.04449025196613672	54.41266872207127	54.36817847010514	0.02389148726371816	230.6477305010984	133.2584773543541	133.594885940476	0	0.6269646959030419	-0.0004007137675415598	0.3368092998894842	0.3364085861219426	0.0008959225427737203	53.94586375825107	55.11384199781696	55.46083733625887	0	0.6295760691812902	0.002834220219568554	0.344161118222343	0.3469953384419115	0.0009154785935625391	22.86604957510088	264.4712257243213	301.9910785766454	0	1.193985941403544	0.03418482225269542	37.48566803007142	37.51985285232411	0.08642881991832285	264.8631233059383	12.60522322534596	28.91174482929751	0	1.046404541100875	-0.01789696484554463	16.3244185687971	16.30652160395155	0.02651936197202101	23.85309421336689	3.36267409535066	3.861704758797664	0	0.7910437168353229	-0.0004270921339149555	0.4994577555809188	0.4990306634470039	0.003411851424055494	3.214501651831014	2.183908641888197	2.64690504694986	0	0.8139425489592057	0.0007153599274426015	0.4622810451342203	0.4629964050616629	0.004103899979712874	1.818931816075121	0.8066653493499009	1.816207754890423	0	1.058423459210211	-0.0004830555241045951	1.010025461064626	1.009542405540522	0.02919891788163384	1.810039721469384	11.73325742488458	13.24088417118159	0	0.7385473150842516	0.009600321766560411	1.498026424530448	1.507626746297009	0.002231374000829143	9.745008689132604	16.69216905555147	35.72235684343025	0	1.025308720290239	-0.08618484487546911	19.11637263275425	19.03018778787878	0.02239633972281978	26.67379007938817	8.373756962281762	20.82662243659927	0	1.059225490107232	-0.02277472529730179	12.47564019961481	12.45286547431751	0.02938706357347835	16.29967195069591
0.002	355.3212811017207	358.8116265034141	0	0.9010314909454495	0.006447199219714587	3.483898202473651	3.490345401693366	0.00826775842273305	358.8116265034141	12.07612513196228	27.8159789818922	0	1.04410664278136	-0.002173926705105144	15.74202777663503	15.73985384992992	0.02603575090600463	27.8159789818922	5.516981572681374	32.72803727904503	0	1.199050029507954	0.001611558663403955	27.20944414770025	27.21105570636365	0.09000343795248957	32.72803727904503	5.393640672977235	36.82291165543828	0	1.217071751896638	-0.001371789185529938	31.43064277164657	31.42927098246104	0.1039663247491902	36.82291165543828	2.466533333738924	4.809963769095839	0	1.005264649371248	0.00143901496413109	2.341991420392785	2.343430435356916	0.01907366535280246	4.809963769095839	206.7232753167613	223.9643628155688	0	1.176077350722186	-0.002008774716049395	17.24309627352349	17.24108749880744	0.07488834091937968	223.1851836661442	5.646195756221224	109.1670795885379	0	1.34108579456469	-0.005345878692877797	103.5262297110095	103.5208838323166	0.2804410533871085	106.1218968138456	7.599875603872086	53.95661575019196	0	1.223029668297835	0.003831048375616675	46.35290909794426	46.35674014631988	0.1090431856338506	49.96335563547498	13.32868628666599	15.59254236812189	0	0.7754881164772435	0.01685720982214376	2.246998871633752	2.263856081455896	0.003009059343268433	15.59254236812189	6.5002203761262	8.794637569899782	0	0.8757569921948457	0.01134169968723407	2.283075494086347	2.294417193773581	0.006748648285307327	8.794637569899782	1.476903598332908	50.22567707199089	0	1.396744456422131	0.003409332158030894	48.74536414149996	48.74877347365798	0.4377604509089165	50.22567707199089	5.545638013026022	8.294861480797669	0	0.9218760496311235	0.01747126925054663	2.731752198521102	2.749223467771648	0.009773602309916878	7.111169846415562	2.534004461050088	800.719562719335	0	1.607804085399706	0.01905738766583587	798.1665008706191	798.1855582582849	2.368958174019238	797.4597184613946	8.64511877856876	194.5809387390599	0	1.356985261512282	0.08637183177547561	185.8494481287156	185.9358199604911	0.3184840042090889	173.902052900705	0.3820034693780573	19.35189566011979	0	1.437955393290613	0.002981473619080285	18.96691071712265	18.96989219074173	0.608732462399959	19.35189566011979	6.144030630944005	66.31587330740409	0	1.273675219031038	0.0136307832923571	60.15821189316772	60.17184267646008	0.1635308045288265	60.99232468578944	6.254053842019697	60.29434606224587	0	1.260247448686671	0.01054934303285308	54.02974287719331	54.04029222022617	0.1468715083633747	55.34585614027679	0.8462632997303152	3.193744240427071	0	1.133167324689074	-0.001571080705471924	2.349052021402227	2.347480940696756	0.05311989636914982	3.193744240427071	45.3435047019701	45.49965261746895	0	0.7745921261228136	5.994151200741615e-05	0.1560879739868428	0.1561479154988502	0.002987350390757102	45.49965261746895	412.442764975775	413.1098079550444	0	0.6783022793642663	-0.02904482786588352	0.6960878071353055	0.667042979269422	0.001366394584012339	413.1098079550444	913.7340577869942	917.5087674759034	0	0.8026072041245116	-0.04144370476485053	3.816153393674093	3.774709688909242	0.003745483884649811	760.6593216927641	9.274704323646313	124.5568390757452	0	1.297585541068132	-0.001179521353565818	115.2833142734524	115.2821347520989	0.1980097666073789	114.9383610841354	10.32653446727391	172.1644633783163	0	1.322320661841613	0.02309423856030069	161.8148346724821	161.8379289110424	0.2413443894005097	166.3058307224472	548.3041517691393	580.098471072154	0	1.0106409019377	0.02874305927066812	31.76557624374401	31.79431930301468	0.0199132590808218	541.5119884759753	5.071775344792736	9.04260062794838	0	0.9857411785506364	0.007111776839727176	3.963713506315917	3.970825283155645	0.01631118516271637	9.04260062794838	736.0231346104611	1029.549804260657	0	1.285516399227349	0.01387831022900783	293.5127913399667	293.5266696501957	0.1797824737650515	988.7352269862904	201.9677550801777	256.3187184398314	0	1.033337036935941	-0.04464350828060608	54.39560686793435	54.35096335965375	0.0238839957533699	236.3472703560902	128.3791197263501	128.7153107879672	0	0.6269619932748102	-0.0006107088248722277	0.3368017704420131	0.3361910616171409	0.0008959025142242527	51.97433219367601	53.09457997797234	53.44160219343374	0	0.6295911047778061	0.002818321145955991	0.3442038943154345	0.3470222154613904	0.0009155923792154443	22.03610461066081	256.6279204601501	294.1949600390618	0	1.19414344944142	0.03409078232294933	37.53294879658876	37.56703957891171	0.08653783280430503	258.0356992577418	12.67745350380293	28.97621273337505	0	1.046346148046954	-0.01802650957322496	16.31678573914534	16.29875922957211	0.02650696227940393	23.90565635080497	3.330889926967887	3.829907156813734	0	0.7910379726957288	-0.0004173698999837026	0.4994345997458307	0.499017229845847	0.003411693243973119	3.188022914245142	2.18649350659869	2.64963721644137	0	0.8139561379472234	0.000812033822948268	0.4623316760197321	0.4631437098426803	0.004104349455399173	1.820843313564315	0.8052638673790447	1.814578342484114	0	1.058395468161537	-0.0004846021969542613	1.009799077302024	1.009314475105069	0.02919237333285879	1.808415516204688	11.74259522764438	13.2514659760518	0	0.7385772691158138	0.01048040881168685	1.498390339595728	1.508870748407415	0.002231916067779284	9.753131348531912	16.68207172606014	35.67767888229948	0	1.025102978299028	-0.08928431155245357	19.0848914677918	18.99560715623935	0.02235945705271734	26.63618548003514	8.375494881581885	20.81705946527408	0	1.059116983332453	-0.02323957276415241	12.46480415645635	12.44156458369219	0.02936153867182299	16.29113163537885
0.004	349.1728284775251	352.6640815732908	0	0.901062266470821	0.006493879566180582	3.484759216199482	3.491253095765662	0.008269801723963485	352.6640815732908	12.07598495395083	27.81483387069999	0	1.044099370970619	-0.002262031712661807	15.74111094846182	15.73884891674916	0.02603423456323862	27.81483387069999	5.516225212160721	32.7293080801473	0	1.199060125353977	0.001440269544686977	27.21164259844189	27.21308286798658	0.0900107099909716	32.7293080801473	5.392889079645204	36.81949766162958	0	1.217061977665766	-0.001575883482396629	31.42818446546677	31.42660858198438	0.1039581931605212	36.81949766162958	2.467127754797425	4.810950389809369	0	1.005287727797974	0.001398088899101203	2.342424546112843	2.343822635011945	0.01907719281877357	4.810950389809369	194.2801767012632	211.5187523751804	0	1.17605962688302	-0.002074868508567184	17.2406505424258	17.23857567391723	0.07487771888599683	210.782849681655	6.717534765659043	110.212027460011	0	1.341054818575935	-0.006082792795066952	103.500575487147	103.494492694352	0.2803715589451307	107.1375521168101	7.60498678340036	53.96824839726232	0	1.223047483457194	0.003743925519238236	46.35951768834272	46.36326161386196	0.109058732052913	49.97424837245232	13.33223742292891	15.5977493624059	0	0.7755417791737662	0.01753846220918141	2.247973477267819	2.265511939477	0.00301036448241479	15.5977493624059	6.499874144419456	8.795373064491628	0	0.8758236166054426	0.01120074416296369	2.284298175909209	2.295498920072172	0.006752262466970922	8.795373064491628	1.475474770107988	50.24629966323554	0	1.396802013363273	0.003008950160274633	48.76781594296728	48.77082489312755	0.43796208055939	50.24629966323554	5.541540196688667	8.292483266754958	0	0.9219976077189673	0.01652477081040372	2.734418299255887	2.750943070066291	0.009783141025878772	7.109468978356992	2.531483220348625	801.4215220256592	0	1.607914510477364	0.01811655472542122	798.8719222505852	798.8900388053106	2.371051864674478	798.1592690294488	8.64025811762499	195.01698027809	0	1.35728142910142	0.0863691694530526	186.2903529910119	186.376722160465	0.3192395681746172	174.3013357898928	0.3818785806618162	19.38069152561152	0	1.438146012275722	0.002955089739397197	18.99585785521031	18.99881294494971	0.6096615047153017	19.38069152561152	6.141838896344542	66.34846258319099	0	1.273748269587079	0.01323824752057408	60.19338543932587	60.20662368684645	0.16362641837971	61.02293539675044	6.251758562771431	60.31587187837839	0	1.260303578844147	0.01009837816471068	54.05401493744225	54.06411331560696	0.1469374882091043	55.36607592459116	0.8458138319664522	3.191762122539064	0	1.133093027071766	-0.001707114258898307	2.34765540483151	2.345948290572611	0.05308831421310217	3.191762122539064	43.58022944906609	43.73640986412926	0	0.7745949981069992	8.881824243723667e-05	0.1560915968207354	0.1561804150631726	0.002987419727772429	43.73640986412926	412.4033323749666	413.0697357177091	0	0.6781880826634593	-0.02903466993354073	0.695438012676011	0.6664033427424703	0.001365119061555546	413.0697357177091	913.6519825152232	917.4240629323466	0	0.8025255733189867	-0.04156142189760548	3.813641839021118	3.772080417123512	0.003743018840269329	760.5538997147767	9.271349281478708	124.5473169305787	0	1.297579843449806	-0.002091213901791457	115.2780588630018	115.2759676491	0.1980007399533197	114.9294862577326	10.31561422175085	172.2347797504976	0	1.32238542933005	0.02045583264788571	161.8987096960989	161.9191655287468	0.2414694877352929	166.3743384962816	542.9675505895689	574.7728487604174	0	1.010677917798637	0.03029951467797151	31.77499865617065	31.80529817084862	0.01991916581893284	536.5435114613256	5.123394693663409	9.096508955239036	0	0.9858013013734379	0.007490261576167578	3.965623999999459	3.973114261575627	0.01631904708719068	9.096508955239036	722.320287928593	1015.885634107383	0	1.28553309371361	0.01334522264259671	293.5520009561472	293.5653461787898	0.1798064904416677	975.6138148977902	213.7552427984464	268.0892850301911	0	1.033297876635704	-0.04450440811123572	54.378546639856	54.33404223174476	0.02387650495699063	247.1990658075349	120.6139784842196	120.9499773007401	0	0.6269582478815414	-0.000792519628633401	0.3367913361491282	0.3359988165204947	0.0008958747587014195	48.83724778693518	50.42879856916723	50.77584796734673	0	0.6296060574019454	0.002802958723295144	0.3442464394562081	0.3470493981795033	0.0009157055505284607	20.93933488191833	245.3573526196439	282.9710422260491	0	1.194299889718942	0.03372155426467615	37.57996805214056	37.61368960640523	0.08664624273760327	248.2010530758346	12.80651951146069	29.09759274841621	0	1.046287508596615	-0.01805105230156628	16.30912428925708	16.29107323695552	0.02649451609260953	24.00516474239376	3.283520374381699	3.782505580176626	0	0.7910322330767828	-0.0004262574023014376	0.4994114631972283	0.4989852057949269	0.003411535195638871	3.148555614661049	2.19625459858568	2.659530392318176	0	0.813971259374496	0.0008877706778545053	0.4623880230546416	0.4632757937324961	0.004104849676201768	1.827679893287661	0.8108920168697573	1.819981992236739	0	1.058367484531163	-0.0004828288374980485	1.00957280420448	1.009089975366982	0.02918583198331	1.813800486192874	11.75904264853446	13.26899515447228	0	0.7386095650954232	0.01116970096165198	1.498782804976167	1.509952505937819	0.002232500661636774	9.766394154940743	16.68797147214152	35.64897005646039	0	1.024890990657208	-0.09151020763477583	19.05250879195365	18.96099858431888	0.02232151819145228	26.61037972224784	8.388480230979729	20.81893618582273	0	1.059007048004458	-0.02337908444983973	12.45383503929284	12.430455954843	0.02933570030695584	16.29152994361748
0.006	349.3959917629826	352.8879944352434	0	0.9010928985782969	0.006386244238319892	3.485616428022432	3.492002672260752	0.00827183600276768	352.8879944352434	12.07458733400557	27.81210925388255	0	1.044091417853212	-0.002586362492789902	15.74010828236977	15.73752191987698	0.02603257625307777	27.81210925388255	5.515448213444607	32.73031040990069	0	1.199069084838495	0.001268450311736683	27.21359374614435	27.21486219645609	0.09001716400010978	32.73031040990069	5.392313568145779	36.81600282802932	0	1.21705100093421	-0.001734688906644054	31.42542394879018	31.42368925988354	0.1039490619195421	36.81600282802932	2.467514115728813	4.811740246808352	0	1.005310306525256	0.001377759989649778	2.34284837108989	2.34422613107954	0.01908064453755869	4.811740246808352	185.1538861964044	202.3898454769878	0	1.176041258884224	-0.002157008373408281	17.23811628895681	17.2359592805834	0.07486671239187587	201.685681466333	8.412969660053866	111.8777741795132	0	1.341019850685783	-0.006818300681825161	103.4716228201411	103.4648045194593	0.2802931293871707	108.7566660578715	7.606258075587392	53.97591253114202	0	1.223064916900965	0.003668863559034734	46.3659855919956	46.36965445555463	0.1090739475125768	49.98146373666607	13.33616379661909	15.60344711459804	0	0.7755968951027653	0.0183084062648754	2.248974911714069	2.267283317978944	0.003011705549255189	15.60344711459804	6.499799664756608	8.796431445377305	0	0.8758895868354748	0.01112228603160315	2.285509494589093	2.296631780620697	0.006755843059795443	8.796431445377305	1.474345890400362	50.26483332536885	0	1.396853187929383	0.002700642346308369	48.78778679262218	48.79048743496848	0.4381414298842732	50.26483332536885	5.538004339179966	8.290658076502499	0	0.9221128413358101	0.01570565526566231	2.73694808205687	2.752653737322532	0.00979219202656641	7.108224349435721	2.528661265079854	802.0843863292787	0	1.608018801907443	0.0169921648762603	799.5387328993226	799.5557250641988	2.373030958679459	798.8198594508885	8.633574434220701	195.4503779478183	0	1.357576696743577	0.08584428430332459	186.7309592292942	186.8168035135976	0.319994620398127	174.6982624112187	0.3816612770940897	19.40908396171291	0	1.438334406514693	0.002912132194344363	19.02451055242448	19.02742268461882	0.6105810971143864	19.40908396171291	6.139550855084701	66.37989354347987	0	1.27381912168696	0.0128226080469993	60.22752008034816	60.24034268839516	0.1637192081274936	61.05246207313003	6.249449636570604	60.33632618343955	0	1.260357246439715	0.009644226886943386	54.07723231998201	54.08687654686895	0.1470006010764303	55.38529217419333	0.8455248176983411	3.189890302345779	0	1.133013595491554	-0.001797715315262729	2.346163199962701	2.344365484647438	0.05305457048700736	3.189890302345779	42.13829668757742	42.29450277212101	0	0.7745988231553204	0.000109662527089462	0.1560964220164975	0.1562060845435869	0.002987512076657978	42.29450277212101	412.4831158860666	413.149468661214	0	0.6780750648438898	-0.02844273527003821	0.6947955104174695	0.6663527751474312	0.001363857853418745	413.149468661214	913.7956484991533	917.566128126741	0	0.8024446938952263	-0.04067539178509436	3.811155019372707	3.770479627587612	0.003740578072837759	760.6367817897898	9.269107607159411	124.5367558776763	0	1.297571501558345	-0.002716570323115918	115.27036484084	115.2676482705169	0.1979875247578498	114.9196119265802	10.30765059981492	172.3001461857443	0	1.32244346724168	0.01858885601319984	161.9739067299162	161.9924955859294	0.2415816429789583	166.4380044194051	545.644426864338	577.4611900234024	0	1.010716879852459	0.03184367115027526	31.78491948791418	31.81676315906445	0.01992538500700266	539.0561121688393	5.137088913944795	9.112554139014319	0	0.9858644066739687	0.007834969976556817	3.967630255092968	3.975465225069525	0.01632730308204544	9.112554139014319	723.804483170783	1017.406648523435	0	1.285549053394702	0.01267568904566377	293.5894896636059	293.6021653526516	0.1798294530271633	977.0755552215689	219.1285043609	273.4460293128525	0	1.033258963644886	-0.04407449376660745	54.3615994457192	54.31752495195259	0.02386906379149766	252.1367257859428	115.4382639163685	115.7740973427726	0	0.6269536128025464	-0.0009449973091510468	0.3367784237132123	0.3358334264040613	0.0008958404112459812	46.74555395362107	49.49146274085668	49.83853918443283	0	0.6296209287462698	0.002787685198847825	0.3442887583773078	0.3470764435761556	0.0009158181200905586	20.55516916623341	239.2547015854663	276.9141199407649	0	1.194453991537096	0.03307632001898097	37.62634203527959	37.65941835529857	0.08675316489874506	242.8977672519726	12.83421936578295	29.11772784805423	0	1.046228964605184	-0.01797041363297489	16.30147889590425	16.28350848227128	0.02648209598999529	24.02114512963642	3.231840992101483	3.730774395923495	0	0.7910262424149483	-0.0004539119994527427	0.4993873158214651	0.4989334038220123	0.003411370242231972	3.105484180304278	2.198343863325244	2.661734198430902	0	0.8139875333304878	0.0009416627277689496	0.4624486723778886	0.4633903351056575	0.004105388090569095	1.829235255406308	0.8146110889828868	1.823481523364436	0	1.058339699800869	-0.0004777551245697265	1.009348189506119	1.008870434381549	0.02917933857657396	1.817287805533536	11.76444806117635	13.27530529111092	0	0.7386436230835433	0.01166043753321822	1.499196792401353	1.510857229934571	0.002233117313494246	9.771419699147977	16.69298141308728	35.6196863475577	0	1.024674830562161	-0.09284030992398024	19.01954524439439	18.92670493447041	0.02228289879310777	26.58406243159247	8.399689554558437	20.81938559683163	0	1.058897223118502	-0.02319052791546168	12.44288657018866	12.41969604227319	0.02930991057973952	16.29081188588292
0.008	349.4051953928354	352.8977651723881	0	0.9011226461768412	0.006120690810925311	3.48644908874175	3.492569779552676	0.008273812018505033	352.8977651723881	12.07197093296311	27.80774179654273	0	1.0440819968975	-0.003149781801925858	15.73892064538155	15.73577086357963	0.02603061201942053	27.80774179654273	5.514675828563774	32.73107318361295	0	1.199076913057593	0.00109870753793192	27.21529864751124	27.21639735504917	0.09002280347526985	32.73107318361295	5.391945678757446	36.81254103329728	0	1.217039133835244	-0.001844433511934593	31.42243978805176	31.42059535453983	0.1039391909084181	36.81254103329728	2.467842047256291	4.812489920614882	0	1.005332725778077	0.001378595031485042	2.343269278327107	2.344647873358592	0.01908407249366362	4.812489920614882	177.6561468067437	194.8893667864649	0	1.176022109625826	-0.002254660959327171	17.23547464068051	17.23321997972118	0.07485523947230466	194.2112766636551	10.17711436329612	113.6089619743383	0	1.340980914999831	-0.00754682037912591	103.4393944314213	103.4318476110422	0.2802058262630562	110.439371380913	7.605393769066524	53.98133422636358	0	1.223082026386748	0.003606274711339401	46.37233418258572	46.37594045729706	0.1090888822934936	49.98660043492719	13.34047904106079	15.60965179345531	0	0.7756535995953666	0.01916708173016285	2.250005670664351	2.269172752394514	0.003013085885885153	15.60965179345531	6.500024298002953	8.797850886969174	0	0.8759552833978467	0.01111016518962285	2.286716423776598	2.297826588966221	0.006759410677516732	8.797850886969174	1.473538001942301	50.28196683250026	0	1.396899683665094	0.002490009330083869	48.80593882122788	48.80842883055796	0.4383044451856724	50.28196683250026	5.535101984468968	8.289490380542656	0	0.9222227063023474	0.0150262193034053	2.739362176770283	2.754388396073688	0.009800829120985203	7.107528285886699	2.525573184134595	802.701285226254	0	1.608115894959406	0.01569267310364195	800.1600193690157	800.1757120421194	2.374874936921068	799.4346428372488	8.62509489978892	195.8784214009698	0	1.357869250434653	0.08478318915087885	187.16854331203	187.2533265011809	0.3207444936544163	175.0903506604209	0.3813762008282031	19.43693322652738	0	1.43851950801667	0.002852475426979786	19.0527045502722	19.05555702569918	0.6114859678121349	19.43693322652738	6.137193689834427	66.41013890428943	0	1.273887659013406	0.01238727347812218	60.26055794097687	60.27294521445499	0.1638090164472308	61.08087855516424	6.247158202501138	60.35574147756923	0	1.260408446939565	0.009191580762159937	54.09939169430592	54.10858327506809	0.1470608379118848	55.40353464950828	0.8454401251171789	3.188214718754927	0	1.132931137809517	-0.001840555758922043	2.34461514939667	2.342774593637748	0.05301956390354623	3.188214718754927	40.83177115401104	40.98799523337433	0	0.774603285194436	0.0001220284176510917	0.1561020509456315	0.1562240793632826	0.002987619808107227	40.98799523337433	412.684508926956	413.3514216290672	0	0.6779655268965762	-0.02726064311064659	0.6941733452218337	0.6669127021111871	0.001362636566183193	413.3514216290672	914.1695844429846	917.939567808539	0	0.8023665514590097	-0.03877051682473445	3.808753882379048	3.769983365554313	0.003738221401345074	760.9126169427782	9.268046553222101	124.5261682497221	0	1.297561524015818	-0.003041177550240471	115.2611628740502	115.2581216965	0.1979717195278574	114.9096878331658	10.30276176696983	172.3637656009456	0	1.322497134623951	0.01753168642352214	162.0434721475523	162.0610038339758	0.241685398751887	166.4999436432044	545.5722772140434	577.4009706114205	0	1.010757763374198	0.03336049275845215	31.79533290461864	31.82869339737709	0.01993191298758016	539.0031148658426	5.12600104796734	9.10386314370653	0	0.9859300907547081	0.008142524455702486	3.969719571283488	3.97786209573919	0.01633590088387766	9.10386314370653	726.3796585603633	1020.016396004108	0	1.28556411217189	0.01187087394045331	293.6248665698045	293.6367374437449	0.1798511220920156	979.5828163313696	219.2811287809246	273.5826494082707	0	1.033220552457163	-0.0433553403677595	54.3448759677139	54.30152062734614	0.02386172085517138	252.2610470394626	111.4963326502657	111.832028948745	0	0.6269482467400549	-0.001067177016973869	0.3367634754962998	0.335696298479326	0.0008958006485538271	45.15189964312546	49.30171860805255	49.64882144760268	0	0.6296357179543729	0.002771990990827994	0.3443308485592976	0.3471028395501256	0.0009159300811999653	20.479269294074	234.8932423394002	272.5970803934972	0	1.194604480157416	0.0321541491587742	37.67168390493817	37.70383805409694	0.08685770736773181	239.1200630376022	12.81257421850429	29.08868404701541	0	1.04617085850338	-0.01778439888142292	16.29389422739255	16.27610982851112	0.02646977453616514	23.9965593652898	3.174397028807677	3.673257746823358	0	0.7910197436047506	-0.0005004034759187082	0.4993611214915994	0.4988607180156807	0.003411191305854159	3.057596378635074	2.195846250551923	2.659331317925382	0	0.8140045647714494	0.0009729142421123228	0.4625121531313467	0.4634850673734591	0.00410595164095813	1.827626637802219	0.8179250867985326	1.826582455611564	0	1.058312304289725	-0.0004694013607971174	1.009126770173828	1.008657368813031	0.02917293754496616	1.820377883258835	11.76368124457007	13.27525202118529	0	0.7386788413587708	0.01194577442758379	1.49962500218764	1.511570776615224	0.002233755150162796	9.771774486407578	16.69983151609534	35.59290343072722	0	1.0244566203621	-0.09325491587027308	18.98632683050215	18.89307191463188	0.02224398079873319	26.55957270540374	8.411663785346885	20.82110473303211	0	1.058789058479748	-0.02267206203971114	12.43211300972493	12.40944094768522	0.02928453285954286	16.29110303356792
0.01	350.2417160090618	353.7346459641003	0	0.9011507519354396	0.005693980006563084	3.487235975031891	3.492929955038454	0.008275679405373118	353.7346459641003	12.06815138519073	27.80164479604755	0	1.044070313219138	-0.003954475532117823	15.73744788638895	15.73349341085683	0.02602817622227799	27.80164479604755	5.513925780081303	32.73162160474013	0	1.199083632458563	0.0009336792050587401	27.21676214545377	27.21769582465883	0.09002764443584034	32.73162160474013	5.391806460123755	36.80922176289332	0	1.217026713184725	-0.001901429092914521	31.41931673186248	31.41741530276957	0.1039288604587247	36.80922176289332	2.468211907568134	4.813306800274617	0	1.005355334329386	0.001401076726095399	2.343693815980389	2.345094892706484	0.01908753001663226	4.813306800274617	171.5171658880408	188.7475060539656	0	1.176002046862194	-0.00236724211564213	17.23270740804049	17.23034016592485	0.07484322112837956	188.0907632243642	11.84965477828361	115.2453296409508	0	1.340938065271204	-0.008262995261581111	103.4039378579287	103.3956748626671	0.2801097783450792	112.0298773832707	7.604297097433279	53.98643903446727	0	1.223098871359201	0.003556464342182848	46.37858547269181	46.38214193703399	0.1091035881792892	49.99144191691155	13.34519058497392	15.61637356062961	0	0.7757120308508719	0.02011466813355476	2.25106830752214	2.271182975655694	0.003014508911684496	15.61637356062961	6.500570630955681	8.79966506734641	0	0.8760211091128001	0.01116807436188769	2.287926362028841	2.299094436390729	0.006762987189871439	8.79966506734641	1.473066363573258	50.29842231222015	0	1.396943301930608	0.002382329780587969	48.8229736188663	48.82535594864689	0.438457427132298	50.29842231222015	5.532897287729528	8.289078679615086	0	0.9223282444249306	0.01449819644528458	2.741683195440273	2.756181391885558	0.009809133210004206	7.107468235278597	2.522247630384078	803.2656590439353	0	1.608204776466721	0.01422699559015968	800.7291844179611	800.7434114135513	2.376564218785936	799.9970819614098	8.614833649266172	196.2982926626289	0	1.358157229507585	0.08317265746377847	187.6002863558989	187.6834590133627	0.3214843573171028	175.4750198429788	0.3810371979686286	19.46408674756492	0	1.438700241451424	0.002776016664280511	19.08027353293201	19.08304954959629	0.612370778994655	19.46408674756492	6.134788008451366	66.43917355602287	0	1.273953783632764	0.01193559788216998	60.29244994968933	60.30438554757151	0.163895709945569	61.10816084323266	6.244908784857939	60.37415457034075	0	1.260457201092684	0.008745047978015195	54.12050073750479	54.12924578548281	0.147118219584453	55.42083727704906	0.8455830084813538	3.186802397950276	0	1.132847864406415	-0.001833431161501277	2.343052820630423	2.341219389468922	0.05298423444238425	3.186802397950276	39.64578440371817	39.80201796164591	0	0.7746080515355085	0.000125493949539097	0.1561080639781971	0.1562335579277362	0.002987734890869376	39.80201796164591	413.0094886103103	413.6775916520826	0	0.677861799524342	-0.02548164415013939	0.69358468592253	0.6681030417723905	0.001361481049781164	413.6775916520826	914.7775247184125	918.548190176041	0	0.8022931584207345	-0.03583459237171448	3.80650005000031	3.770665457628596	0.003736009306604004	761.3854087010088	9.268214511462611	124.5165906891669	0	1.297550967443669	-0.003051508793403952	115.2514276864977	115.2483761777043	0.1979549984418329	114.9006868850487	10.30104423462774	172.4289660098991	0	1.322548901023898	0.0173200206894943	162.1106017545819	162.1279217752714	0.2417855215499732	166.5633932180964	545.7924630669468	577.6335264006694	0	1.01080052483618	0.03483503862026974	31.80622829510238	31.84106333372264	0.01993874310870955	539.2235712185437	5.116459384561686	9.096757723820458	0	0.9859982565134867	0.008409351978657305	3.971888987280113	3.98029833925877	0.01634482830659869	9.096757723820458	730.206739622157	1023.875415351282	0	1.285578105328641	0.01093184678922966	293.6577438823355	293.6686757291247	0.1798712601055944	983.2897654366906	219.118155386657	273.4042929845261	0	1.033182896188407	-0.04234855644274055	54.32848615431182	54.28613759786908	0.02385452442413157	252.0949719116753	108.5699166876584	108.9055053561116	0	0.6269423130387777	-0.001158278304371002	0.336746946757594	0.335588668453223	0.0008957566816276911	43.96818629359491	49.6497889957068	49.99691700410417	0	0.6296504213047076	0.002755309070992666	0.3443726993263763	0.347128008397369	0.0009160414054587387	20.62520132028982	231.9212987170997	269.6678564137455	0	1.194750076333555	0.03095401910052303	37.71560367754532	37.74655769664584	0.08695897097905311	236.5592061761235	12.79378515408662	29.06270730374793	0	1.046113533342795	-0.01749280070777454	16.28641495036909	16.26892214966131	0.02645762429302856	23.97451322024795	3.122957197656906	3.621723327796412	0	0.7910124792046461	-0.0005657128208968446	0.4993318429604028	0.498766130139506	0.003410991300954363	3.014687184113984	2.192992457700726	2.656550247479983	0	0.8140219455432833	0.0009808449265998724	0.4625769448526564	0.4635577897792563	0.004106526829464272	1.825758897320786	0.8210562408904392	1.829508524589534	0	1.058285487118517	-0.0004577884680554354	1.00891007216715	1.008452283699094	0.02916667300258972	1.823293697411552	11.76158948781264	13.27366919451799	0	0.7387145991929102	0.01201981092517016	1.500059895780188	1.512079706705358	0.002234402942644722	9.771009295944209	16.71010466679024	35.5705516460284	0	1.02423852557562	-0.09273689917500438	18.95318387841316	18.86044697923816	0.02220515121381862	26.53839446534647	8.424439349090127	20.82428534652833	0	1.058684110478854	-0.02182274676735818	12.42166874420556	12.39984599743821	0.02925993081188157	16.29256841642908
0.012	351.6821726328517	355.1752313314159	0	0.9011764440520069	0.005103257976547556	3.487955440587674	3.493058698564222	0.008277386793782017	355.1752313314159	12.06311702227915	27.79370421939197	0	1.044055565840053	-0.005001939115595452	15.73558913622842	15.73058719711282	0.02602510203406904	27.79370421939197	5.513209128348345	32.73197806276848	0	1.199089283020323	0.0007760252814506427	27.21799290913868	27.21876893442013	0.09003171555770331	32.73197806276848	5.39190907127585	36.80615253445718	0	1.217014099877577	-0.00190208835213477	31.41614555153346	31.41424346318133	0.1039183708239335	36.80615253445718	2.468597492831453	4.814171767347884	0	1.005378488124304	0.001445602843499081	2.344128671672932	2.345574274516431	0.0190910715718592	4.814171767347884	166.5085559076724	183.7358589331579	0	1.175980943634755	-0.002494119259324747	17.22979714474486	17.22730302548554	0.07483058158926251	183.0965310351896	13.25942383057486	116.615786480378	0	1.340891383641827	-0.008961708699635506	103.3653243585028	103.3563626498031	0.2800051786655178	113.3618673953384	7.602547594645385	53.99082915891479	0	1.223115512454665	0.003519634439171608	46.38476192983023	46.38828156426941	0.1091181180238105	49.99562023186328	13.35030037274032	15.6236172924399	0	0.7757723304707191	0.021151476119804	2.252165443579782	2.273316919699587	0.003015978136946138	15.6236172924399	6.501456233521237	8.801902900134115	0	0.8760874882125121	0.0112995492134482	2.289147117399431	2.300446666612879	0.0067665956770458	8.801902900134115	1.472940367455202	50.31495269305297	0	1.396985935979326	0.002382542297397842	48.83962978330037	48.84201232559776	0.4386070087423954	50.31495269305297	5.531446470311333	8.289514838224539	0	0.9224305793706348	0.0141327266968979	2.743935641216308	2.758068367913206	0.009817191960447069	7.108126183224337	2.518707461203916	803.7712814724204	0	1.608284487517599	0.01260449286851384	801.2399695183479	801.2525740112164	2.378080228963523	800.5009718138076	8.6027733786617	196.707051991134	0	1.358438729463833	0.08100037355200146	188.0232782389203	188.1042786124723	0.3222092244071535	175.8495781241057	0.380642411815631	19.490374495204	0	1.438875525706303	0.002682679356785012	19.10704940403158	19.10973208338837	0.6132301357022623	19.490374495204	6.132346769507814	66.46697337757934	0	1.274017415696353	0.0114708803098564	60.32315572776167	60.33462660807152	0.1639791788591858	61.13428600501214	6.242718737405864	60.39160583070641	0	1.260503554455091	0.008309144350425686	54.14057794895012	54.14888709330054	0.1471727963818183	55.4372374571946	0.845961572038772	3.185706785912694	0	1.132766082385703	-0.001774271144803119	2.341519485018726	2.339745213873922	0.0529495606130904	3.185706785912694	38.56654264102939	38.72277632600149	0	0.7746127738290143	0.0001196633039405607	0.1561140216681639	0.1562336849721044	0.002987848914435675	38.72277632600149	413.4596052357907	414.1295473463651	0	0.6777662366330771	-0.02310068213761634	0.6930427927120864	0.6699421105744701	0.001360417333479466	414.1295473463651	915.6223891505908	919.3949864126492	0	0.802226548242873	-0.0318583961495582	3.80445565820797	3.772597262058412	0.003734002773919858	762.058497970087	9.269643028452967	124.5090831179602	0	1.297540933332443	-0.002734980880847684	115.2421750703881	115.2394400895072	0.1979391062169441	114.8936041551452	10.30257176435445	172.4991882437699	0	1.322601338330347	0.01798675082365344	162.1786297285918	162.1966164794155	0.2418869842488834	166.6317001571612	545.9763064030207	577.8301492285161	0	1.010845102060434	0.03625252476796581	31.81759030072745	31.85384282549542	0.01994586574234143	539.4106289782331	5.104687814544976	9.08744421102414	0	0.9860684454407425	0.008632368083852352	3.974124028395313	3.982756396479165	0.0163540257850285	9.08744421102414	733.6244172343494	1027.32201352275	0	1.285590869425874	0.009859593268134173	293.6877366951327	293.6975962884008	0.1798896313052115	986.6005683666283	218.1688144576011	272.4402298710179	0	1.033146093227892	-0.04105709831444923	54.31247251173122	54.27141541341677	0.02384749316198719	251.2044717599391	106.4000653935128	106.7355769907483	0	0.626935978704108	-0.001217705656965988	0.3367293028924779	0.3355115972355119	0.0008957097484328404	43.08988993264132	50.28400385908414	50.63115516981968	0	0.6296650319159535	0.002737019732687852	0.3444142910028505	0.3471513107355383	0.0009161520405289614	20.88920631520692	229.80182486803	267.5890079402803	0	1.194889495935283	0.02947484057464628	37.75770823167564	37.78718307225029	0.08705604933240543	234.7437922617699	12.76971728402068	29.03170761602632	0	1.046057332830358	-0.01709540440021793	16.27908573640586	16.26199033200564	0.02644571783049563	23.94833671244976	3.074205182080892	3.572853897880139	0	0.791004192657637	-0.0006497310334154774	0.4992984468326627	0.4986487157992472	0.003410763168295064	2.97399493684135	2.188712805284581	2.652319183904218	0	0.8140392564584776	0.0009648935005447338	0.4626414851190919	0.4636063786196367	0.004107099785679767	1.82289433112203	0.824163137346435	1.832419809500496	0	1.05825943617263	-0.0004429380547384264	1.008699610208799	1.008256672154061	0.02916058873870135	1.826194785717656	11.75705988346792	13.26943123138846	0	0.7387502596977584	0.01187761836814883	1.500493729552392	1.512371347920541	0.002235049156479222	9.768288269594329	16.72344008201544	35.55261834569876	0	1.024022748792815	-0.0912717784954253	18.92045004217875	18.82917826368332	0.02216680094042622	26.52056207011932	8.438577338758057	20.82964267224026	0	1.0585839378233	-0.02064255640087493	12.41170788988308	12.39106533348221	0.02923646746615042	16.29578262969191
0.014	354.5811050507974	358.0740366028209	0	0.9011989381452353	0.004346079851294767	3.488585472172168	3.492931552023463	0.008278881943363479	358.0740366028209	12.05687657191329	27.78382672700298	0	1.044036949996889	-0.00629296536029238	15.73324312044998	15.72695015508969	0.02602122195690899	27.78382672700298	5.512540104660293	32.73217198112643	0	1.199093922363778	0.0006284181624626728	27.21900345830367	27.21963187646614	0.09003505825366491	32.73217198112643	5.392269054250909	36.80344896242322	0	1.217001678154195	-0.001842942874821186	31.41302285104713	31.41117990817231	0.1039080415508348	36.80344896242322	2.469055758199372	4.815148890719917	0	1.005402548891733	0.001512485785870718	2.344580646734675	2.346093132520545	0.01909475255079039	4.815148890719917	162.4602041303985	179.6842967206851	0	1.175958678678617	-0.002634614312685916	17.22672720459923	17.22409259028654	0.07481724855901194	179.0590429348065	14.41174169084293	117.7257513233307	0	1.34084097928822	-0.009638100235729192	103.3236477327235	103.3140096324878	0.2798922813170122	114.4406104779303	7.600858778526653	53.99524096613959	0	1.223132011025362	0.003495887908326287	46.39088629970461	46.39438218761294	0.1091325253353277	49.99981767034162	13.35581371325381	15.63139143301343	0	0.7758346439754381	0.02227794180400965	2.253299777955617	2.275577719759626	0.003017497176183355	15.63139143301343	6.502700132303736	8.804594983582557	0	0.8761548653855209	0.0115079601503186	2.290386891128503	2.301894851278822	0.006770260381464267	8.804594983582557	1.473169905102867	50.33234554736123	0	1.397029564670851	0.002495227612946281	48.85668041464542	48.85917564225836	0.438760132884503	50.33234554736123	5.530805403544308	8.290891545575054	0	0.9225309123077643	0.01394032930145272	2.746145812729292	2.760086142030744	0.009825099462971018	7.109585039795256	2.514978747376128	804.2122906662809	0	1.608354126044395	0.01083495442585897	801.6864769644789	801.6973119189047	2.379405463063323	800.940470594325	8.588920396418079	197.1016986549774	0	1.358711805412335	0.07825510148724429	188.434523157072	188.5127782585593	0.3229139611150769	176.2112769882042	0.3801992654831257	19.51563430437896	0	1.439044275711769	0.002572417199849812	19.13286262169599	19.13543503889584	0.6140585965826698	19.51563430437896	6.129886533978606	66.49352637837339	0	1.274078493146241	0.0109963665334532	60.35264347786133	60.36363984439478	0.1640593367519455	61.15924242150302	6.240608292308441	60.40814901820934	0	1.260547576864899	0.007888285804599236	54.15965244009629	54.16754072590089	0.1472246474389716	55.452785084753	0.8465888124410131	3.184987656759409	0	1.132688189236441	-0.001661150231401251	2.340059994549797	2.338398844318396	0.05291655666862477	3.184987656759409	37.58420915145419	37.74043278658488	0	0.7746170891127917	0.0001041690630543403	0.1561194660676368	0.1562236351306912	0.002987953114192244	37.74043278658488	414.0359436234153	414.7083901500447	0	0.6776812085401392	-0.02011445903717542	0.6925609856665985	0.6724465266294231	0.001359471564094131	414.7083901500447	916.7062292248073	920.4820766442522	0	0.8021687694797519	-0.02683578184036997	3.802683201285255	3.775847419444885	0.003732263140274295	762.9345179762284	9.27236405425322	124.5047428173398	0	1.297532564687641	-0.002080012720904982	115.2344587758075	115.2323787630865	0.1979258527665327	114.8894698241548	10.3074056312849	172.5779850979236	0	1.32265711220295	0.01956184354301934	162.2510176230957	162.2705794666387	0.2419949497035611	166.7083205410816	546.595137066754	578.4621343268986	0	1.010891414463353	0.03759839279104835	31.82939886735361	31.86699726014466	0.01995326831690188	540.0042433484925	5.093831759686118	9.079053261719075	0	0.986140284948996	0.008808572728343317	3.976412929304614	3.985221502032957	0.01636344490336065	9.079053261719075	736.7136690360015	1030.43678688674	0	1.285602242215072	0.008655029557032325	293.7144628211815	293.7231178507386	0.179906001593652	989.5926145244075	217.0040220517004	271.2616184160667	0	1.033110700394653	-0.03948052364739606	54.2970768880137	54.2575963643663	0.02384073325925493	250.1162189434244	104.8432473709566	105.1787133383129	0	0.6269294134156055	-0.001245049308200444	0.3367110166644895	0.3354659673562891	0.0008956611065340496	42.45908957699005	51.08456256333942	51.43173461332032	0	0.629679539482241	0.002716455826780158	0.3444555941541235	0.3471720499809037	0.0009162619081137498	21.22188935407064	228.3547029452523	266.1800198338183	0	1.195021449722368	0.02771548984874316	37.79760139871724	37.82531688856599	0.0871480290017405	233.5154699610667	12.74817990321405	29.0035391730685	0	1.046002601336987	-0.0165919965826663	16.27195126643712	16.25535926985445	0.02643412773368561	23.92451260554306	3.030914833893768	3.529422484568369	0	0.7909946295295892	-0.0007522579534686754	0.4992599086280697	0.4985076506746011	0.003410499909537438	2.937827475028597	2.184526405135547	2.648155204174726	0	0.8140560694471102	0.0009246215160630121	0.4627041775231161	0.4636287990391791	0.0041076563374967	1.820074486220393	0.8271217122987263	1.835193727239602	0	1.058234338057468	-0.0004248725766859029	1.008496887517562	1.008072014940876	0.0291547282099896	1.828958983781621	11.75169714480792	13.2641310065385	0	0.7387851727731281	0.01151527146420193	1.500918590266382	1.512433861730584	0.002235682004562304	9.76477654977171	16.74071402914048	35.54032756536684	0	1.0238115233619	-0.08884780414872163	18.88846134037508	18.79961353622636	0.0221293236508457	26.50703294989062	8.453626415399087	20.8368779276988	0	1.058490097182506	-0.01913239766927648	12.402383909969	12.38325151229972	0.02921450431346977	16.30052691501259
0.016	358.3829105417023	361.8754347257301	0	0.9012174392453085	0.003420434064552037	3.489103749963258	3.49252418402781	0.00828011188618143	361.8754347257301	12.04942871287001	27.77190956169348	0	1.044013659480969	-0.007827633688719448	15.73030848251219	15.72248084882347	0.02601636835714206	27.77190956169348	5.511930022176817	32.73223372957162	0	1.199097625804961	0.0004935327257538934	27.21981017466905	27.2203037073948	0.09003772671120273	32.73223372957162	5.392898415175453	36.80122860614303	0	1.216989854759622	-0.001720661878457975	31.41005085284603	31.40833019096758	0.103898210770969	36.80122860614303	2.469563521724683	4.816222104739214	0	1.005427882752942	0.001601952457995596	2.345056630556536	2.346658583014531	0.01909862906205874	4.816222104739214	159.2207486894418	176.4414424774985	0	1.175935136805538	-0.00278800703845051	17.22348179509506	17.22069378805661	0.07480315344932194	175.8274483397813	15.31852973464416	118.5872652207856	0	1.340786986990132	-0.010287582649633	103.2790230687911	103.2687354861415	0.2797713980607091	115.2778134559531	7.59897724195761	53.99944391220765	0	1.223148428683462	0.003485233456288754	46.39698143679374	46.40046667025003	0.1091468638779998	50.00382116586717	13.36173388680883	15.63970260674667	0	0.7758991213109993	0.02349462252563748	2.254474097412204	2.277968719937841	0.003019069761277827	15.63970260674667	6.504318553673859	8.807769319403045	0	0.8762237047796457	0.01179650491115125	2.291654260818034	2.303450765729186	0.006774006658056635	8.807769319403045	1.473761067524665	50.35141626675628	0	1.397076245904014	0.002724590760619934	48.874930608471	48.87765519923162	0.4389240297641133	50.35141626675628	5.531024230546175	8.293296814039254	0	0.9226305173841725	0.01393087737201787	2.748341706121063	2.762272583493081	0.009832955881550186	7.11192391204954	2.511085134924353	804.5832052512915	0	1.60841284932376	0.008928582437361318	802.0631915339299	802.0721201163672	2.380523551905187	801.3101156703891	8.573265123269595	197.4791385488475	0	1.358974476039706	0.07492686528127306	188.8309465602966	188.9058734255779	0.3235932986869255	176.5572824602275	0.3797071623354092	19.53969496810716	0	1.439205404502208	0.002445218469120349	19.15754258730263	19.15998780577175	0.6148506863678616	19.53969496810716	6.127419984525497	66.5188251107743	0	1.274136971430683	0.01051525170360035	60.3808898745452	60.39140512624881	0.1641361202172346	61.18302280643024	6.23859395459607	60.42384444096621	0	1.260589361881031	0.007486781262626135	54.17776370510752	54.18525048637014	0.1472738801146964	55.46753626391992	0.8474711851105917	3.184699545527282	0	1.132616666059282	-0.001492299082327366	2.338720659499018	2.33722836041669	0.05288626983868112	3.184699545527282	36.68999792340571	36.84620052011334	0	0.7746206209392876	7.86745534690983e-05	0.156123922154159	0.1562025967076281	0.002988038398737065	36.84620052011334	414.7391201279869	415.4147512422055	0	0.6776090949617805	-0.01652150056535453	0.692152614783981	0.6756311142186265	0.001358669947176614	415.4147512422055	918.030218605172	921.8107002154069	0	0.8021218796631291	-0.02076377226497607	3.801245382499891	3.780481610234915	0.003730851947763388	764.01538582118	9.276398983045897	124.5046902314381	0	1.297527042498069	-0.001076084901151517	115.2293673332934	115.2282912483922	0.1979171077425865	114.8893360304314	10.31558635209167	172.669002235158	0	1.322718973191204	0.02207222097995987	162.3313436620863	162.3534158830663	0.242114754781213	166.7968010055232	547.5270694995074	579.4075571980369	0	1.010939363377401	0.03885838237618607	31.84162931615337	31.88048769852956	0.01996093536168506	540.8905957797853	5.082831076883364	9.07051134853247	0	0.9862134454700577	0.008934999867493377	3.978745271781613	3.987680271649106	0.01637304278926854	9.07051134853247	739.3992188507947	1033.144080537395	0	1.285612062567546	0.007319018969701932	293.7375426676308	293.7448616866005	0.1799201384626785	992.1932357448327	215.5617474114844	269.8064662219151	0	1.033076813181576	-0.03762147200996768	54.28234028244064	54.24471881043068	0.02383426271787866	248.7730607035881	103.7616236850102	104.0970761640793	0	0.6269227885367241	-0.001240086364511644	0.3366925654335799	0.3354524790690683	0.0008956120257226847	42.0201676946961	51.9433505333214	52.29054001043516	0	0.6296939300332947	0.002692908215523065	0.344496568898236	0.347189477113759	0.0009163709021259305	21.57865464008174	227.4120092081238	265.2725681917296	0	1.195144643258068	0.02567484593995315	37.83488413766582	37.86055898360577	0.08723398993827931	232.7265571181512	12.72668723854045	28.97576109490822	0	1.045949683878287	-0.01598237642072455	16.2650562327885	16.24907385636778	0.02642292660622331	23.9010310025084	2.991247991823695	3.48959020869151	0	0.7909835387622458	-0.000873001053519317	0.4992152179213341	0.4983422168678147	0.003410194622354059	2.904653754062474	2.179786902557396	2.643410019865915	0	0.8140719497684891	0.0008597173741621694	0.4627633999343573	0.4636231173085195	0.00410818208445269	1.81685271040257	0.830192525896832	1.838092305811328	0	1.058210378044057	-0.0004036155693264046	1.008303395483822	1.007899779914496	0.02914913453119464	1.831847431684058	11.74475845666434	13.25701477030025	0	0.7388186781382946	0.01092988162190048	1.501326432014005	1.512256313635906	0.002236289502171958	9.759911770416158	16.76183174768887	35.53393092731629	0	1.023607106894793	-0.08545605817084996	18.85755523779828	18.77209917962743	0.02209311471172759	26.4980394420366	8.47024943258106	20.84680454549539	0	1.058404138753176	-0.01729413181416482	12.39384924472849	12.37655511291433	0.02919440043535306	16.30745260489752
0.018	361.6685838473351	365.1603963279352	0	0.9012311439173534	0.002324767402739974	3.489487713197394	3.491812480600134	0.008281023082513399	365.1603963279352	12.04078164636088	27.75786046313622	0	1.043984889016486	-0.009605301359404163	15.72668411813474	15.71707881677534	0.02601037401832735	27.75786046313622	5.511391509549075	32.73219884170419	0	1.199100486332752	0.0003740356222704445	27.22043329653285	27.22080733215512	0.0900397878745878	32.73219884170419	5.393809404286431	36.79961448358367	0	1.216979057960581	-0.001532072005150616	31.40733715130239	31.40580507929724	0.1038892343851532	36.79961448358367	2.470161181191187	4.817438900804067	0	1.005454858830094	0.001714144490908217	2.345563575121973	2.347277719612881	0.0191027577240638	4.817438900804067	156.6530774729404	173.8701699603166	0	1.175910209251906	-0.002953538780352411	17.22004602615651	17.21709248737616	0.07478823159123398	173.2650978319193	16.06127087950181	119.2819504156699	0	1.340729565590338	-0.01090585974279692	103.2315853959109	103.2206795361681	0.2796428946757226	115.9528226169843	7.59726845785032	54.00382619395344	0	1.22316482687208	0.003487591190704835	46.40307014491242	46.40655773610312	0.1091611872968008	50.00799060805264	13.36806603344309	15.64855951316856	0	0.775965917351222	0.02480219354252436	2.255691286182947	2.280493479725471	0.003020699754638911	15.64855951316856	6.506328080367956	8.811454445242678	0	0.8762944889596235	0.0121682018104365	2.292958163064286	2.305126364874722	0.006777860922920484	8.811454445242678	1.474719295783027	50.37300867098184	0	1.397128109686073	0.003074442885387164	48.89521493231343	48.89828937519881	0.4391061942613539	50.37300867098184	5.532151171163669	8.29681765995112	0	0.9227307370073717	0.01411357426603426	2.750552914521417	2.764666488787451	0.009840867093826726	7.115221250507644	2.507051800531887	804.8789492235129	0	1.608459876368066	0.006895972080657562	802.3650014509003	802.371897422981	2.381419323738542	801.6048483907952	8.555814187278003	197.8362251099763	0	1.35922472829128	0.07100713906177122	189.2094037836365	189.2804109226983	0.3242418482151849	176.8847118993591	0.3791708980616378	19.56239011052553	0	1.439357825600971	0.002301110584201579	19.18091810187969	19.18321921246389	0.6156009105219467	19.56239011052553	6.124961649400241	66.54287229395068	0	1.274192823239004	0.01003068323386769	60.40787996131658	60.41791064455045	0.1642094885981277	61.20562937713765	6.236693410383558	60.43876360588157	0	1.260629026180409	0.007108825174035975	54.19496137032397	54.20207019549801	0.1473206293105312	55.48155757222715	0.848616397262035	3.184899406284611	0	1.132554070208314	-0.001266116214308211	2.337549125236884	2.336283009022575	0.05285977754390413	3.18489940628461	35.87870064105735	36.03487041674968	0	0.7746229806034584	4.287629240234228e-05	0.1561268993999314	0.1561697756923338	0.002988095379913093	36.03487041674968	415.5692554672917	416.2487642787556	0	0.6775522777086651	-0.01232221965695559	0.6918310311208632	0.6795088114639076	0.001358038690356588	416.2487642787556	919.5946155619062	923.3811778830607	0	0.8020879389778681	-0.01364264825592863	3.800204969410421	3.786562321154492	0.003729830801583454	765.3022705631488	9.281766253703934	124.5100732221322	0	1.297525581971108	0.0002861990780077167	115.2280207693503	115.2283069684283	0.1979147948943329	114.8942807455604	10.32713870904812	172.7759726398782	0	1.322789747451722	0.02554164130233945	162.4232922895278	162.4488339308301	0.242251894774533	166.9007733239037	548.3932569595991	580.2875280075336	0	1.010988832478658	0.04001860712184801	31.85425244081274	31.89427104793458	0.01996884856778661	541.7159786536695	5.072722516207908	9.062835407008569	0	0.9862873749831544	0.009009374143056935	3.981103516657604	3.990112890800661	0.01638274726684242	9.062835407008569	741.8743498700461	1035.636801435117	0	1.285620170428458	0.005852391543472201	293.7565991735278	293.7624515650713	0.179931810954892	994.5876808405101	214.0670864060306	268.2999741706678	0	1.033044678741292	-0.03548183428448145	54.26836959892177	54.23288776463729	0.02382812847717341	247.3826545469974	103.0785447848495	103.414016430746	0	0.6269162761155275	-0.001202782469972615	0.3366744283664471	0.3354716458964745	0.0008955637805961118	41.74221383486272	52.83241926017656	53.17962205581902	0	0.6297081857277748	0.002665631330827188	0.3445371643116354	0.3472027956424626	0.0009164788871073716	21.94797112842848	226.8660441241274	264.7585507748687	0	1.195257777032918	0.02335183415310141	37.86915481658814	37.89250665074124	0.08731300611946835	232.2821826848344	12.70816259560528	28.95134156192643	0	1.045898926047967	-0.01526636997663048	16.25844533629777	16.24317896632114	0.02641218706556167	23.88034382767769	2.956180874815823	3.454332684273632	0	0.7909706739448666	-0.00101157411575403	0.4991633835735634	0.4981518094578093	0.003409840536165026	2.875285478482764	2.175295658370663	2.638883172102088	0	0.8140864583057466	0.0007700005968460726	0.4628175131345794	0.4635875137314255	0.004108662474387841	1.813777445149627	0.8331401488412601	1.840881570085672	0	1.058187739996266	-0.0003791919739613658	1.008120613218373	1.007741421244412	0.02914385046206489	1.834626951440057	11.73716257227846	13.24899132025549	0	0.7388501084805124	0.01011963290305726	1.501709115073973	1.51182874797703	0.002236859524847517	9.754355456166868	16.78730512971268	35.53428431205512	0	1.02341177447446	-0.08109057181771066	18.82806975416015	18.74697918234244	0.02205857013985	26.49426487838538	8.487804812821848	20.85892915896498	0	1.058327601689716	-0.01513060241884658	12.38625494856197	12.37112434614313	0.02917651164883225	16.31618868555974
0.02	364.6679504159026	368.158723056511	0	0.9012392424886652	0.001058010281762571	3.489714630326589	3.490772640608352	0.008281561587342511	368.158723056511	12.03094494316257	27.74158986521289	0	1.043949836659863	-0.01162459637583289	15.72226951842615	15.71064492205032	0.02600307270873792	27.74158986521289	5.510935618012172	32.73210509053715	0	1.199102614521136	0.0002725737230436054	27.22089689880194	27.22116947252498	0.0900413213788312	32.73210509053715	5.395011989144034	36.79873225167749	0	1.216969736444256	-0.001274177972085005	31.40499444050554	31.40372026253346	0.1038814851630559	36.79873225167749	2.470827140047448	4.818784728578031	0	1.0054838478607	0.001849118699594925	2.346108469830988	2.347957588530583	0.01910719545993327	4.818784728578031	154.6226155626417	171.8358911010898	0	1.175883793997754	-0.0031304163971019	17.21640595484523	17.21327553844813	0.07477242242929427	171.2378713951443	16.68513506188759	119.8551343824031	0	1.340668896371884	-0.0114889441707548	103.1814882646863	103.1699993205155	0.279507187113576	116.5097020631841	7.595603737344051	54.00828156287425	0	1.22318126646089	0.003502798623743383	46.40917502690645	46.4126778255302	0.1091755487639342	50.0122280243824	13.37481438082214	15.65797016077905	0	0.7760351923928939	0.02620144420404487	2.25695433575286	2.283155779956905	0.00302239116230152	15.65797016077905	6.508743240050185	8.815676998583299	0	0.8763677178271777	0.01262588280400822	2.294307875729107	2.306933758533115	0.006781850600916108	8.815676998583299	1.476046833606446	50.39798994614424	0	1.397187350910723	0.003548182457008256	48.91839493008078	48.92194311253779	0.4393143635191575	50.39798994614424	5.534229260453401	8.301536717781707	0	0.9228329769807704	0.01449693058962513	2.752810526738682	2.767307457328307	0.009848944328648211	7.119551936474777	2.502902877113128	805.0948693991891	0	1.608494490193858	0.004748087021058479	802.5872184350549	802.5919665220759	2.382078863747355	801.8200314800106	8.536567282851667	198.1697465377806	0	1.359460522631944	0.06648903964659357	189.5666902152824	189.633179254929	0.3248541180634189	177.1906228308286	0.3785909530016692	19.58354899731063	0	1.439500455660356	0.002140164649118199	19.20281787965984	19.20495804430896	0.6163037717233805	19.58354899731063	6.122523798963065	66.5656766115366	0	1.274246038246709	0.009545762820284995	60.43360704975326	60.44315281257354	0.1642794237131824	61.22706998763987	6.234921994598643	60.45298540687094	0	1.260666708914808	0.006758488877203312	54.21130492339509	54.21806341227229	0.14736505673446	55.4949225562812	0.8500276800050427	3.185640751211974	0	1.132503027462869	-0.0009811800474966664	2.336594251254428	2.335613071206931	0.05283818466025085	3.185640751211974	35.1450681424898	35.30119254247561	0	0.7746237684566207	-3.493480166859606e-06	0.1561278934659761	0.1561243999858092	0.002988114405232667	35.30119254247561	416.5259681583362	417.2100587423618	0	0.6775131331761255	-0.007518975440430392	0.6916095594659569	0.6840905840255266	0.001357603949700777	417.2100587423618	921.3987512317319	925.192899857536	0	0.802069003798769	-0.005476029987840368	3.799624655791846	3.794148625804006	0.003729261234513636	766.7955825052856	9.288475266275615	124.522057584119	0	1.297529428581595	0.002015050167125239	115.2315672676762	115.2335823178434	0.197920886333586	114.90539897156	10.34206626029957	172.9027010008985	0	1.322872327153961	0.02999057756200397	162.5306441630369	162.5606347405989	0.2424120084774299	167.0239392682067	549.0949950088446	581.0032952651299	0	1.011039688297103	0.04106563084483995	31.86723462544038	31.90830025628522	0.01997698686201876	542.3881923854595	5.062829705426414	9.05533472972486	0	0.9863617010006933	0.009029208435603389	3.983475815862843	3.992505024298447	0.01639250957976851	9.05533472972486	744.2378436697753	1038.013357437943	0	1.285626406792274	0.004255965911602565	293.7712578022558	293.7755137681674	0.1799407896591	996.8704456412054	212.7110468384963	266.9332541113438	0	1.033014542524008	-0.03306364771909068	54.25527092056663	54.22220727284754	0.02382237711605764	246.121221728783	102.7188137883317	103.0543375780279	0	0.6269100478774249	-0.001133293935814418	0.3366570836320572	0.3355237896962427	0.0008955176430977009	41.59490915750001	53.72922697400318	54.07643814057421	0	0.6297222846723032	0.002633848663128626	0.3445773179079047	0.3472111665710333	0.0009165856968423847	22.32053335159238	226.5865568278188	264.5073118960013	0	1.195359546772613	0.02074547427056895	37.9000095939119	37.92075506818247	0.08738414642810033	232.0676723378454	12.69143835015658	28.92915778247754	0	1.045850673908042	-0.01444384675381254	16.25216327907477	16.23771943232095	0.02640198173122014	23.86152844680612	2.924657117284941	3.42259306057806	0	0.7909557946032183	-0.001167495754238813	0.4991034390473578	0.497935943293119	0.003409431048445968	2.848842584588321	2.170655598365169	2.634175894428085	0	0.814099153928201	0.0006554262921216049	0.4628648697707942	0.4635202960629158	0.004109082882925995	1.810573534028144	0.8361033941446334	1.843701772589612	0	1.058166606280149	-0.000351628532727246	1.007950006977706	1.007598378444979	0.02913891839074258	1.837437321317154	11.72846265318467	13.23960491948796	0	0.7388787926987661	0.009083819868174154	1.502058446435119	1.511142266303293	0.002237379868750783	9.747764569185762	16.81713659343517	35.54173074714054	0	1.023227811620543	-0.07574845540370614	18.80034260910908	18.72459415370537	0.02202608560044298	26.49601039967974	8.506606785843829	20.87371145243328	0	1.05826200941356	-0.01264566795497712	12.37975033454442	12.36710466658945	0.02916118966915055	16.32710962400447
0.022	367.3947646665564	370.8841459430593	0	0.9012409214116838	-0.0003803980833677866	3.489761674586257	3.489381276502889	0.008281673229690107	370.8841459430593	12.01992611379187	27.72300782298243	0	1.043907706223087	-0.01388341260298082	15.71696512179354	15.70308170919056	0.02599429976338469	27.72300782298243	5.510574060647538	32.73199467505277	0	1.199104138351324	0.0001917612243345742	27.2212288531809	27.22142061440524	0.09004241941799686	32.73199467505277	5.396516128969528	36.79871215199755	0	1.216962358060357	-0.0009441842823389745	31.40314020731036	31.40219602302802	0.1038753517278623	36.79871215199755	2.471593205810729	4.820298370252551	0	1.005515220821503	0.002006847760527989	2.346698316681294	2.348705164441822	0.0191119992953932	4.820298370252551	153.0267866113247	170.2360174196909	0	1.175855796046791	-0.003317816243308294	17.21254862460951	17.20923080836621	0.07475566969201619	169.6435372979726	17.22031067361869	120.3371797347029	0	1.340605181326487	-0.01203317462551451	103.1289022357097	103.1168690610842	0.2793647374039632	116.9779685534471	7.594147843721655	54.01299680716154	0	1.223197807374145	0.003530617070639917	46.41531834636925	46.41884896343988	0.109190000653527	50.01670679072732	13.38198480858559	15.66794443531858	0	0.7761071126450921	0.02769327210488343	2.258266354628105	2.285959626732989	0.003024148147008964	15.66794443531858	6.511578535669351	8.820463721061618	0	0.8764439074938914	0.01317218568217621	2.29571299971009	2.308885185392266	0.006786004071780066	8.820463721061618	1.477744852903782	50.42725025712811	0	1.397256221743702	0.00414877535012127	48.9453566288742	48.94950540422433	0.4395564945531327	50.42725025712811	5.537298874288287	8.307534640085571	0	0.9229387014523569	0.01508874105589741	2.755147024741386	2.770235765797283	0.009857303799279809	7.124989331251908	2.498663153134471	805.2267556895698	0	1.608516039904713	0.002496226025167592	802.7255963104102	802.7280925364354	2.382489569281312	801.9514692448674	8.515533906583366	198.4764546842873	0	1.359679799039547	0.06136751562356384	189.8995532620804	189.9609207777039	0.3254245343711609	177.4720390811166	0.3779704083371284	19.60300403661135	0	1.43963221742148	0.001962499715857759	19.22307112855836	19.22503362827422	0.6169537884950872	19.60300403661135	6.120119605494215	66.58725577065263	0	1.274296622867433	0.009063546093209456	60.4580726190652	60.46713616515841	0.1643459295834024	61.24736094052144	6.233295369530456	60.4665984933589	0	1.260702571008966	0.006439709356257563	54.22686341447218	54.23330312382844	0.147407350088651	55.50771390028623	0.851710282465691	3.186980011487273	0	1.132466223576045	-0.000636261307115475	2.335905990328697	2.335269729021582	0.05282262078651939	3.186980011487272	34.48436228945314	34.64042801333321	0	0.7746225753289503	-6.066417114147976e-05	0.1561263880512135	0.156065723880072	0.002988085593266798	34.64042801333321	417.6083571908532	418.2977425398201	0	0.6774940245880011	-0.00211612325535655	0.691501472222331	0.6893853489669745	0.001357391778444827	418.2977425398201	923.4410072108806	927.2443031958384	0	0.8020671200561494	0.003729056133270383	3.799566928824529	3.8032959849578	0.003729204576564258	768.4949533781012	9.296531930388914	124.5418290890691	0	1.297539853874935	0.004117429255499723	115.2411797294246	115.2452971586801	0.1979373966266785	114.9238045763342	10.36035488213971	173.0530574898268	0	1.322969660469686	0.03543609221549535	162.6572665154716	162.6927026076871	0.2426008638094807	167.1700645522808	549.7309989816978	581.6535235132591	0	1.01109178083392	0.04198654193336715	31.88053798962788	31.92252453156124	0.0199853264978459	542.9993297608706	5.053777656609039	9.048617654039942	0	0.9864359662591012	0.008992412363250242	3.985847585067652	3.994839997430903	0.01640226971167543	9.048617654039942	746.5332237541102	1040.31690094056	0	1.285630613709764	0.0025305740639414	293.7811466123856	293.7836771864496	0.1799468467537146	999.0829608442983	211.5884847951833	265.8012651160637	0	1.032986648127103	-0.03036914043300937	54.24314946131341	54.2127803208804	0.02381705483181451	245.0763241459408	102.6291922544582	102.9648012894935	0	0.6269042742021927	-0.001031970525513055	0.336641005560828	0.3356090350353149	0.0008954748749601725	41.55680366299057	54.63347641755518	54.98069013074454	0	0.629736200772497	0.002596757981774479	0.3446169552075873	0.3472137131893618	0.0009166911332134466	22.69621335140203	226.4866258900366	264.4315237500364	0	1.195448644012362	0.01785493461347967	37.92704292538636	37.94489785999984	0.08744647582118795	232.0063506914492	12.67765151483307	28.91039152588128	0	1.045805273812653	-0.01351473885684603	16.24625474990505	16.23274001104821	0.02639238320107258	23.84556313663796	2.896865485969026	3.394559746133084	0	0.7909386675127651	-0.001340187666180225	0.4990344478302386	0.4976942601640584	0.003408959761776084	2.82548154157272	2.166313562737603	2.629733476302768	0	0.8141095959453497	0.0005160898496216436	0.4629038237155437	0.4634199135651653	0.004109428696570638	1.807545972676951	0.8388916970792096	1.846363772184427	0	1.058147157644213	-0.0003209542699963657	1.007793029375214	1.007472075105218	0.02913438031096032	1.840090045075564	11.71919290849891	13.22938201858096	0	0.7389040592791707	0.007822887649184828	1.502366222432867	1.510189110082052	0.002237838314174848	9.740519227590987	16.85146073535982	35.55674107559854	0	1.023057506880207	-0.06943004302414292	18.77471038326286	18.70528034023872	0.02199605542427242	26.50367273459609	8.526248482082767	20.89088685931337	0	1.058208864728728	-0.009844240790990087	12.37448261802159	12.3646383772306	0.02914878127023341	16.34002326704123
0.024	369.8649539426547	373.3525694618231	0	0.9012353657300366	-0.001990484863450941	3.489606004031842	3.487615519168391	0.008281303802553423	373.3525694618231	12.00774506628692	27.70203883220092	0	1.043857709707108	-0.0163789064998425	15.71067267241385	15.694293765914	0.02598389267689222	27.70203883220092	5.510317378236256	32.73191231552025	0	1.19910520295636	0.0001341658978307466	27.22146077138616	27.22159493728399	0.09004318655736523	32.73191231552025	5.39832944996026	36.79968632981387	0	1.216957408434907	-0.0005395175145265262	31.40189639736814	31.40135687985361	0.1038712374515709	36.79968632981387	2.472438304114742	4.821965630992143	0	1.005549347564331	0.002187221028857117	2.347340105848544	2.349527326877401	0.01911722615988835	4.821965630992143	151.7793934561846	168.9843406682687	0	1.175826127676046	-0.003514888149156408	17.2084621002333	17.20494721208414	0.07473792154366703	168.3961870826263	17.69455125592904	120.7560293257881	0	1.340538641343321	-0.01253523260657112	103.0740133024657	103.0614780698591	0.2792160493825678	117.3847865071598	7.592821458128594	54.01791409564629	0	1.223214508245684	0.00357073813007663	46.42152189938762	46.4250926375177	0.1092045942399175	50.02137375474594	13.38958243761308	15.67849169163286	0	0.7761818507062597	0.02927867603494812	2.259630577984829	2.288909254019778	0.003025975041134136	15.67849169163285	6.514846587445914	8.825839573347656	0	0.8765235891103317	0.0138095455945179	2.297183440307224	2.310992985901742	0.006790350615046025	8.825839573347656	1.479811371895139	50.46169819535125	0	1.397337023690763	0.004878734183373793	48.97700808927274	48.98188682345612	0.4398407422517605	50.46169819535125	5.541395123239389	8.314887365899656	0	0.9230494277215968	0.01589606121802233	2.757596181442245	2.773492242660267	0.009866066337698126	7.131602925029636	2.494356998890956	805.2708569885715	0	1.608523942580852	0.0001519834016610779	802.7763480062789	802.7764999896806	2.382640200314615	801.9954234107404	8.492723742998558	198.7530691549895	0	1.359880483565434	0.05563953129325633	190.2047058806977	190.2603454119909	0.3259474642418206	177.7259547931653	0.3773104695540001	19.62058694014377	0	1.43975204290766	0.001768286784345017	19.24150818380543	19.24327647058977	0.6175455155405368	19.62058694014377	6.117760824821268	66.60763407505092	0	1.274344599998704	0.008587040424128537	60.48128620980552	60.48987325022966	0.1644090321433075	61.26652475286043	6.231827450462053	60.47969885655486	0	1.260736794400167	0.006156276125808854	54.24171512996701	54.24787140609281	0.147447722182619	55.52002120407581	0.8536641746096071	3.188969109922238	0	1.132446395330004	-0.0002303355885450422	2.335535270901176	2.335304935312631	0.05281423758453301	3.188969109922238	33.89202151974007	34.04801455246466	0	0.774618984043513	-0.0001288241513010611	0.1561218568758971	0.155993032724596	0.002987998871605888	34.04801455246466	418.8149974773564	419.5103973846287	0	0.67749729408384	0.003879942401388013	0.6915199648708609	0.6953999072722489	0.001357428078828968	419.5103973846287	925.7188091218294	929.532865186498	0	0.8020843165013369	0.01396212147113139	3.80009394319753	3.814056064668661	0.003729721831411593	770.3992294759912	9.305932684365056	124.5705839514665	0	1.297558151075138	0.006598981715059769	115.2580522853863	115.2646512671014	0.1979663768038108	114.9506214454162	10.38196787380187	173.2309636290158	0	1.323084741235352	0.04189170890700733	162.8071040463069	162.8489957552139	0.2428243442305553	167.3429651412826	550.2430893415712	582.1799789221433	0	1.011144944259635	0.04276902633851845	31.89412055423355	31.93688958057206	0.01999384115931149	543.4950122414168	5.045101828239535	9.04219952809353	0	0.9865095849627393	0.00889760306699465	3.988200096786999	3.997097699853994	0.0164119505965806	9.04219952809353	748.826909668298	1042.613483151397	0	1.285632634321491	0.0006770881217112919	293.7858963949772	293.7865734830989	0.179949756090852	1001.288648436672	210.6972445878907	264.9019533111896	0	1.032961237109437	-0.02740078088921265	54.23210950418812	54.20470872329891	0.02381220741298273	244.2460738831534	102.7647483487615	103.1004756519004	0	0.6268991230881888	-0.0008993586364255243	0.3366266617753797	0.3357273031389542	0.000895436720073309	41.60980499020638	55.53883640238759	55.88604592819042	0	0.6297499036082815	0.002553536425590414	0.3446559893772471	0.3472095258028375	0.0009167949652410899	23.07239091812504	226.5173874598484	264.4819152349959	0	1.195523756896532	0.01467959029843141	37.94984818484912	37.96452777514754	0.08749905676123459	232.05492288243	12.66596267211306	28.89424801385552	0	1.045763072175965	-0.01247906193005029	16.24076440367252	16.22828534174247	0.02638346401791891	23.83179586119154	2.87209525663892	3.36952179287514	0	0.7909190680341062	-0.001528972718748182	0.4989555089549685	0.4974265362362204	0.003408420521548069	2.804610239492314	2.162007268264451	2.625292239816209	0	0.814117346634892	0.0003522317848785419	0.4629327397668797	0.4632849715517582	0.00410968539881647	1.804512473879957	0.8416473324693524	1.849011249848359	0	1.058129573074512	-0.0002872010299141944	1.007651118408921	1.007363917379007	0.02913027779393375	1.842728317744424	11.70903740528928	13.21800015197618	0	0.7389252397758016	0.006338473516095108	1.5026242731708	1.508962746686895	0.002238222691711912	9.732374615109665	16.89024491504914	35.57961357338874	0	1.022903144124025	-0.06213904774281944	18.75150770608242	18.68936865833961	0.0219688716561698	26.51752020813977	8.546767488698183	20.91063171874574	0	1.058169644772356	-0.006732330577122106	12.37059656062468	12.36386423004755	0.02913962744614534	16.35508221500243
0.026	372.0928828447369	375.5783359719701	0	0.9012217616759386	-0.003771719546841253	3.489224846780017	3.485453127233176	0.008280399265194404	375.5783359719701	11.99441109582191	27.67859918482239	0	1.043799069745606	-0.01910749572536481	15.70329558472584	15.68418808900048	0.02597169170633228	27.67859918482239	5.510176351938653	32.73190657183169	0	1.199105970259939	0.0001022945231261887	27.22162792536991	27.22173021989304	0.0900437394695498	32.73190657183169	5.400459398053878	36.80179059402958	0	1.216955389417126	-5.784898459548731e-05	31.40138904496029	31.4013311959757	0.1038695592305565	36.80179059402958	2.473388403985136	4.82381924116949	0	1.005586595466567	0.00239004547792119	2.348040791706433	2.350430837184354	0.01912293269128485	4.82381924116949	150.8291856145243	168.0296003526205	0	1.175794708647524	-0.003720759313961661	17.20413549741009	17.20041473809613	0.07471913071271025	167.4447384507834	18.13706427152588	121.141093345866	0	1.340469514297068	-0.01299215872799994	103.0170212330681	103.0040290743401	0.279061664199014	117.7587465540548	7.591686303597155	54.0231159925394	0	1.22323142610777	0.003622790093742668	46.4278068988485	46.43142968894225	0.1092193794254918	50.02630576128612	13.39761390877559	15.6896230339569	0	0.7762595860265997	0.03095874801992943	2.261050377161383	2.292009125181312	0.003027876359390992	15.6896230339569	6.518559741001875	8.831829314862622	0	0.8766073076364601	0.01454018592042242	2.298729387940326	2.313269573860748	0.006794920353046512	8.831829314862622	1.482243047170236	50.50226010821841	0	1.397432099235183	0.005740096927880392	49.01427696412029	49.02001706104817	0.4401754374529445	50.50226010821841	5.546549918042298	8.323668060183358	0	0.9231667208533085	0.01692518403506592	2.760192958105995	2.777118142141061	0.009875357027539214	7.139459991901074	2.490008857475867	805.2238962849769	0	1.608517684880011	-0.002272797571446766	802.7361602250725	802.733887427501	2.382520922980022	801.9486281836938	8.468153230121246	198.9962993262553	0	1.360060495577724	0.04930424191457019	190.4788418542195	190.5281460961341	0.3264172419216796	177.949354508147	0.3766133623561401	19.63613231441597	0	1.439858876889119	0.00155775242406353	19.25796119963577	19.25951895205984	0.6180735659431399	19.63613231441597	6.115459558838955	66.62684406350876	0	1.274390008745881	0.008119200445950483	60.50326530422386	60.51138450466981	0.1644687789156921	61.28459166109035	6.230531938174445	60.49239098065618	0	1.260769581189831	0.005911815924853653	54.25594722655688	54.26185904248173	0.1474864099383257	55.53194203293859	0.8558919263208508	3.191663210671647	0	1.132446320948431	0.0002374040163254572	2.335533880334471	2.335771284350796	0.05281420613918456	3.191663210671647	33.36382790320484	33.5197335509911	0	0.7746125710442966	-0.0002081180421660297	0.156113765828429	0.155905647786263	0.002987844017947416	33.5197335509911	420.1439320718167	420.8460709582486	0	0.6775252546351439	0.01046075367513291	0.691678132756787	0.7021388864319199	0.001357738556530889	420.8460709582486	928.2286189087586	932.0550954822626	0	0.8021225978599454	0.02520917244556411	3.801267401058418	3.826476573503983	0.003730873558570821	772.5064634026813	9.316670074467563	124.6095307547259	0	1.297585630437836	0.009463971423056385	115.2833967088352	115.2928606802583	0.1980099081977817	114.9869852084773	10.40684920018326	173.4403867081458	0	1.323220598173729	0.04936728175733626	162.9841702262053	163.0335375079626	0.2430884357717144	167.5465018258373	550.5330946753226	582.4844325478866	0	1.011198997713371	0.04340143921357026	31.90793643335057	31.95133787256415	0.02000250208137932	543.7835204835457	5.037042831276174	9.036310150317075	0	0.9865822934601397	0.008742436178100969	3.990524882862799	3.9992673190409	0.01642151738693658	9.036310150317075	751.2137020291987	1044.997539381923	0	1.285632312928915	-0.001303550627968393	293.7851409033523	293.7838373527243	0.1799492933370735	1003.578189520447	209.9536486602621	264.1517416460659	0	1.03293854875305	-0.02416133280433599	54.22225431860819	54.19809298580385	0.02380788020304625	243.5534172857081	103.0966389112733	103.432517216722	0	0.6268947590952152	-0.0007362048199551642	0.3366145102686431	0.3358783054486879	0.0008954043967116396	41.74231847392244	56.44501258904469	56.79221025554578	0	0.6297633583389157	0.002503345547696327	0.3446943209533996	0.347197666501096	0.0009168969283495504	23.44893611791611	226.7018054870725	264.6810430006643	0	1.195583571295682	0.01121908662648069	37.96801842696533	37.97923751359181	0.08754095097484377	232.2331102562655	12.65666993517992	28.8810698284826	0	1.045724415158444	-0.01133693816644906	16.23573683146913	16.22439989330268	0.02637529662092769	23.82051271530606	2.850219616381894	3.347352306135585	0	0.7908967814790315	-0.001733072892676277	0.4988657626463673	0.497132689753691	0.003407807454542134	2.786122727454091	2.157963439270873	2.621077685776823	0	0.8141219738692425	0.0001642427304722841	0.4629500037754782	0.4631142465059505	0.004109838660052861	1.801627005100221	0.8443028064326359	1.851578098561231	0	1.058114029611997	-0.0002504040750665105	1.007525696203661	1.007275292128595	0.02912665195199898	1.845286259154116	11.69828142347482	13.20573938266734	0	0.7389416724345887	0.004633450029415644	1.502824509163109	1.507457959192524	0.002238520951729193	9.723529662162223	16.93354162578833	35.61072534380423	0	1.022766994404251	-0.05388272877609307	18.73106644679199	18.6771837180159	0.02194492310713145	26.53788010454853	8.568133331238741	20.9330503434762	0	1.058145795716336	-0.00331709235218822	12.36823410458965	12.36491701223746	0.02913406254970875	16.37238255660877
0.028	374.0921969651359	377.5750695649655	0	0.9011992993653698	-0.005722990594410339	3.488595590423997	3.482872599829587	0.008278905955334245	377.5750695649655	11.97995575547136	27.65263020811116	0	1.043731022048636	-0.02206485928146002	15.69473931192127	15.67267445263981	0.0259575404806716	27.65263020811116	5.510160732872411	32.73202846012484	0	1.199106618530025	9.857806431293524e-05	27.22176914918812	27.22186772725244	0.09004420660989604	32.73202846012484	5.402910863794777	36.80516162222526	0	1.216956817394216	0.0005028826024708515	31.40174787582801	31.40225075843049	0.1038707461718098	36.80516162222526	2.474422504382374	4.825844820447889	0	1.005627328097595	0.002615046766755909	2.348807269298759	2.351422316065515	0.01912917504425385	4.825844820447889	150.1242552338094	167.3198797034964	0	1.175761466389393	-0.003934538264683146	17.19955900795163	17.19562446968695	0.07469925460128905	166.7374551418436	18.56494046835356	121.5096769502825	0	1.340398053057654	-0.01340136938177725	102.9581378513107	102.9447364819289	0.2789021556604231	118.1166720861611	7.590675953741262	54.028556166506	0	1.223248616106381	0.003686344191686286	46.43419386857305	46.43788021276474	0.109234404491639	50.03146028349497	13.40608509751895	15.70134903294963	0	0.7763405053567587	0.0327346664098217	2.262529269020856	2.295263935430677	0.003029856811372347	15.70134903294963	6.522728477305774	8.838455885066656	0	0.8766956205642387	0.01536610931671319	2.30036129844417	2.315727407760883	0.006799744192666388	8.838455885066656	1.48503330111954	50.54987581636178	0	1.397543823141147	0.006734405439568322	49.05810810980267	49.06484251524223	0.440569065491953	50.54987581636178	5.552789666735774	8.333944686663441	0	0.9232921881512294	0.01818161698602559	2.762973402941643	2.781155019927669	0.009885304841284179	7.148623500056126	2.485643045915812	805.0830828922672	0	1.608496824387845	-0.004766074185077536	802.6022059205364	802.5974398463513	2.382123346604254	801.8083024403048	8.441843819982344	199.2028595511146	0	1.360217755532037	0.04236316378234933	190.7186525673499	190.7610157311322	0.3268281975469937	178.1392271984094	0.3758809418619414	19.6494770111197	0	1.439951680549468	0.001331182214266436	19.2722648870435	19.27359606925776	0.6185326348440782	19.6494770111197	6.113226948852721	66.64492506456384	0	1.274432904123634	0.007662922694636951	60.52403519301648	60.53169811571112	0.1645252386494066	61.30159828923912	6.229421059460844	60.50478616808732	0	1.260801152721036	0.005709776662940895	54.26965533196354	54.27536510862648	0.147523673304958	55.54358037262462	0.8583899352461014	3.195111821624489	0	1.132468810011077	0.0007675343497180996	2.335954352028669	2.336721886378387	0.05282371440576126	3.195111821624489	32.89578025668826	33.05158318791709	0	0.7746029081172553	-0.000298644020523623	0.156101575249351	0.1558029312288274	0.002987610703808972	33.05158318791709	421.5926719959579	422.3022766854666	0	0.6775801818545844	0.017615740164727	0.6919889493439597	0.7096046895086867	0.00135834867797962	422.3022766854666	930.9659361111054	934.8065372244636	0	0.8021839379219405	0.03745267490457448	3.80314843845365	3.840601113358225	0.003732719761939361	774.8139128920286	9.32872655477868	124.659880554128	0	1.29762361440624	0.01271521525587862	115.3184387840935	115.3311539993493	0.1980700962066627	115.0340340561222	10.43491892561837	173.6853269591034	0	1.323380283780761	0.05786886547365767	163.1925391680113	163.250408033485	0.24339921491092	167.7845678083752	550.5751248272416	582.5409337520877	0	1.011253746181773	0.04387287757426231	31.92193604727189	31.96580892484615	0.02001127818343733	543.8406075613443	5.029184649692585	9.030513115468441	0	0.9866534820351945	0.008526084407126834	3.992802381368729	4.001328465775855	0.01643088958292875	9.030513115468441	753.7598930003395	1047.534999856972	0	1.285629495095841	-0.003410301437689187	293.7785171580708	293.7751068566331	0.1799452361601891	1006.014889869052	209.3228624855139	263.5158946329523	0	1.032918819782238	-0.020653913566242	54.21368606100472	54.19303214743848	0.02380411805679955	242.966334898717	103.6002741826949	103.9363357196848	0	0.6268913422716568	-0.0005434594544709955	0.3366049964443694	0.3360615369898984	0.0008953790896621087	41.94446967649491	57.35271493777522	57.69989211191659	0	0.6297765256322313	0.002445336505544946	0.3447318376358237	0.3471771741413686	0.0009169967238169701	23.82613243573561	227.0430876782797	265.031708358536	0	1.195626772184228	0.007473405812498828	37.98114727444379	37.98862068025628	0.08757122149832865	232.5432985639387	12.64872019722829	28.86984809978174	0	1.045689648286743	-0.0100886208200545	16.2312165233735	16.22112790255344	0.02636795328516918	23.81088515056389	2.83067975703421	3.327492545840969	0	0.7908716045011226	-0.001951607258731126	0.4987643960654902	0.4968127888067591	0.003407115008165133	2.769553629272351	2.153991730984366	2.616898432586089	0	0.8141230538199022	-4.733151432762411e-05	0.4629540331160507	0.462906701601723	0.004109874430523805	1.798757012964241	0.8470862343600839	1.854293799161547	0	1.058100702139286	-0.0002106027232361046	1.007418167524699	1.007207564801463	0.02912354339564276	1.847992572540362	11.68665541584156	13.19232635473794	0	0.7389527059299363	0.002711969104910418	1.502958969791473	1.505670938896384	0.002238721236547508	9.713775985144384	16.98129922674595	35.65034207843868	0	1.022651307472893	-0.04467206788650224	18.71371491957923	18.66904285169273	0.02192459442314771	26.5649968123508	8.590260136122142	20.95818725919233	0	1.058138727270788	0.0003931227858247495	12.36753400028436	12.36792712307019	0.0291324134151234	16.39197341018672
0.03	375.8757984689962	379.3556517620571	0	0.9011671756159936	-0.007842583137482702	3.487695876198429	3.479853293060946	0.008276770812619336	379.3556517620571	11.96438930293097	27.62405508054326	0	1.043652817844185	-0.02524593977288746	15.68491171738519	15.6596657776123	0.02594128661509741	27.62405508054326	5.510280188130312	32.73233226247642	0	1.199107341822738	0.0001253570068611466	27.22192671733925	27.22205207434611	0.09004472781404986	32.73233226247642	5.405688453146248	36.80993877681735	0	1.216962221439881	0.001144448893664314	31.40310587477743	31.4042503236711	0.1038752381626612	36.80993877681735	2.475563024490145	4.828071246316438	0	1.005671903904681	0.002861870514829877	2.349646351311462	2.352508221826292	0.01913600870272693	4.828071246316438	149.6158509201827	166.8064195206088	0	1.175726336138431	-0.004155319043744497	17.19472391946995	17.1905686004262	0.07467825537070726	166.2257475053775	18.99341892078381	121.8772434830651	0	1.340324523395095	-0.0137606747193241	102.8975852370006	102.8838245622813	0.2787381253563168	118.4735960078641	7.589834969760666	54.03429843976431	0	1.223266131248599	0.003760920636202255	46.44070254936744	46.44446347000364	0.1092497158777398	50.03689678421704	13.41500339213683	15.71368201004941	0	0.7764248031882642	0.03460769261854324	2.264070925294035	2.298678617912579	0.00303192131406146	15.71368201004941	6.527362858742099	8.845741821591986	0	0.8767890965845831	0.01628909003234635	2.302089872817541	2.318378962849887	0.006804853765482133	8.845741821591986	1.488174004281287	50.60549790293668	0	1.397674593323418	0.007862684558020914	49.10946121409737	49.11732389865539	0.4410302448981908	50.60549790293668	5.560137184731486	8.345781795838663	0	0.9234274734483667	0.01967006084625787	2.765974550260919	2.785644611107177	0.009896042279470541	7.159153637238301	2.481283479603003	804.8461217835667	0	1.608460990634087	-0.007315654680529918	802.3721539586442	802.3648383039637	2.381440552381521	801.5721590322531	8.413821855765537	199.3694876196719	0	1.360350193381888	0.03482034138364817	190.9208454225227	190.9556657639063	0.327174688703068	178.2925832543808	0.3751149424520709	19.66046116862526	0	1.440029435393932	0.001088924127329968	19.28425730204586	19.28534622617319	0.6189175247411937	19.66046116862526	6.111074083831395	66.66192394711581	0	1.274473356723279	0.0072210403521715	60.54362882293224	60.55084986328441	0.1645785009050976	61.31758833658171	6.228506419934295	60.51700293384973	0	1.260831748557302	0.0055534116055242	54.28294310230991	54.28849651391543	0.147559794055671	55.55504698297203	0.8611578569727717	3.199368100672542	0	1.132516692732777	0.001360389817588298	2.336849853882181	2.33821024369977	0.05284396468767222	3.199368100672542	32.48416368163614	32.63984797282261	0	0.7745895642238469	-0.0004004511904136502	0.1560847423768918	0.1556842911864781	0.002987288541333323	32.63984797282261	423.1581969767828	423.8759944259303	0	0.6776643056830358	0.02533220355238716	0.6924652455950778	0.717797449147465	0.001359283629879714	423.8759944259303	933.9253027029664	937.7817717435296	0	0.8022702725551686	0.05067152372661295	3.805797516836626	3.856469040563239	0.00373531978331404	777.3180421690361	9.34208050167857	124.7228491010742	0	1.297673432516143	0.0163540192700251	115.3644145801256	115.3807685993956	0.1981490638933509	115.0929107414239	10.46607659027826	173.9698131134073	0	1.323566862777817	0.06739859037117449	163.4363379327579	163.503736523129	0.2437628370975597	168.061084393726	550.4188888883131	582.3991285087495	0	1.011308981482562	0.04417325731722713	31.93606636311928	31.98023962043651	0.0200201362201436	543.7125996115132	5.021790645836068	9.025054580995629	0	0.9867226435390758	0.008247663774936074	3.995016271384625	4.003263935159561	0.01644000002189505	9.025054580995629	756.4956466087182	1050.255670468562	0	1.285624027791183	-0.005641992865495216	293.7656658527097	293.7600238598442	0.1799373644778056	1008.627362582171	208.7655644027872	262.955187997212	0	1.03290228402201	-0.01688205642197681	54.20650565084681	54.18962359442483	0.02380096528591246	242.4486690939835	104.2541745446764	104.5904508143537	0	0.6268890270587354	-0.0003222804219918406	0.3365985500992505	0.3362762696772587	0.0008953619421964286	42.20764258663684	58.27396448197662	58.62111155184236	0	0.6297893616258485	0.002378655693179148	0.3447684141725623	0.3471470698657414	0.0009170940184694973	24.20893333216895	227.52195366404	265.5142265599332	0	1.195652045376491	0.003442937365404681	37.98882995852787	37.99227289589327	0.08758893507671972	232.968140235575	12.64279287277297	28.86130617242319	0	1.045659115979196	-0.008734520597155303	16.22724782024738	16.21851329965023	0.02636150604330771	23.80351332527241	2.813389976151876	3.309857035140351	0	0.7908433465158653	-0.002183590177552552	0.4986506491660277	0.4964670589884752	0.003406337990456275	2.754831504676662	2.150242470394006	2.612903973052441	0	0.8141201737630896	-0.000281784923918251	0.4629432875823525	0.4626615026584343	0.004109779037048364	1.796004278375501	0.8497965311545439	1.856958608088877	0	1.058089763123975	-0.0001678410233463648	1.00732991795768	1.007162076934333	0.02912099218088647	1.850648195263385	11.67442888862085	13.17802826944143	0	0.7389577032513196	0.0005795068422998043	1.503019873978275	1.503599380820575	0.002238811955921175	9.703303428754273	17.03341733833468	35.69867245748586	0	1.022558302808937	-0.03452195665475972	18.69977707580593	18.66525511915117	0.02190826513881395	26.59907231889617	8.613175681612573	20.98619581344476	0	1.05814980690855	0.004388715361285211	12.3686314164709	12.37302013183218	0.02913499843991767	16.41398875589786
0.032	377.4557330518654	380.9321085909672	0	0.901124596854641	-0.01012815770287776	3.486503696804676	3.476375539101798	0.008273941610773796	380.9321085909672	11.9477561548185	27.59283465384942	0	1.043563726307684	-0.02864494789130868	15.67372344692222	15.64507849903091	0.02592278232664259	27.59283465384942	5.510543378190463	32.73287445031877	0	1.199108349341477	0.0001848669370248857	27.22214620519128	27.2223310721283	0.09004545383627818	32.73287445031877	5.408793923290625	36.81626106108251	0	1.216972141334041	0.001868310060412901	31.40559882773146	31.40746713779188	0.1038834843559792	36.81626106108251	2.476789560144712	4.830484389525751	0	1.005720674920567	0.00313008381432857	2.350564745566711	2.353694829381039	0.01914348829660333	4.830484389525751	149.2608562462661	166.4460966906859	0	1.175689261048506	-0.004382185751391311	17.18962263017125	17.18524044441985	0.07465610000568061	165.8666423919684	19.43088584251013	122.2524114046452	0	1.340249201795203	-0.01406829824681617	102.8355938603819	102.8215255621351	0.2785701976049789	118.8378974017653	7.589117444517242	54.04031525340356	0	1.223284022174939	0.003845994556204432	46.44735181433011	46.45119780888631	0.1092653579819305	50.04259008986885	13.42437537106984	15.72663372523338	0	0.7765126821931742	0.03657917211280602	2.265679182050737	2.302258354163543	0.003034075004515522	15.72663372523338	6.53247104083469	8.853707745438367	0	0.8768883142171716	0.01731066781964845	2.303926036784028	2.321236704603677	0.006810281367344654	8.853707745438367	1.491653684464282	50.67008759122535	0	1.397826821396809	0.009125422016483187	49.16930848474459	49.17843390676107	0.4415677066372835	50.67008759122535	5.568609510473217	8.359238222629243	0	0.9235742512745784	0.02139439035579801	2.769234321800227	2.790628712156025	0.009907705017644094	7.171105827762002	2.476954090667509	804.51122117967	0	1.608409885844846	-0.009909248386715253	802.0441763373892	802.0342670890025	2.380467114801868	801.2384123491743	8.384122774275676	199.4929689332439	0	1.360455757494622	0.02668251327391818	191.0821636456943	191.1088461589682	0.3274511343647845	178.4064766187089	0.3743178113085801	19.66892987795772	0	1.44009114734986	0.0008313919344569197	19.29378067471468	19.29461206664914	0.6192231720962902	19.66892987795772	6.109011378514649	66.67789432772489	0	1.274511452356765	0.006796318608129079	60.56208663060212	60.56888294921025	0.1646286756034987	61.33261184547634	6.227798280706969	60.5291657925241	0	1.260861625387834	0.005445764287808097	54.29592174752932	54.30136751181713	0.1475950744974866	55.56645827540916	0.864188267758768	3.204478398748432	0	1.132592808757816	0.002016050243677686	2.338274080745986	2.340290130989664	0.05287617120448077	3.204478398748432	32.12544989556351	32.28099908244055	0	0.7745721074233469	-0.0005135370464016009	0.1560627239234464	0.1555491868770447	0.002986867132599364	32.28099908244055	424.836960135024	425.5636751205374	0	0.6777798019986039	0.03359529507931145	0.6931196904341034	0.7267149855134148	0.001360568280859681	425.5636751205374	937.1003118657636	940.9744272012374	0	0.8023834926749646	0.06484101599694612	3.80927431947682	3.874115335473766	0.003738732200718577	780.0145261322866	9.356699557416011	124.7996463576046	0	1.297736416112704	0.02038011694445041	115.4225666832441	115.4429468001886	0.1982489455148916	115.1647528534468	10.50019691977797	174.2978908735673	0	1.323783400250739	0.0779545437658527	163.7197394100235	163.7976939537893	0.2441855261336071	168.3799898418034	550.0798635176501	582.0744117317569	0	1.011364398106367	0.04429887290943083	31.95024934119733	31.99454821410676	0.02002902726983962	543.4138403340293	5.014556924476616	9.019613576234716	0	0.9867892649489555	0.00790664129392578	3.997150010464175	4.005056651758101	0.0164487806295651	9.019613576234716	759.4460906789376	1053.184325225884	0	1.285615759563739	-0.007997291293592146	293.7462318382402	293.7382345469466	0.1799254607540171	1011.43938810948	208.2258775565473	262.4138404087117	0	1.03288917200871	-0.012849775349165	54.20081262751353	54.18796285216436	0.02379846559608556	241.9489968668342	105.0418513719336	105.3783729174484	0	0.6268879611781399	-7.403684820871905e-05	0.3365955823630287	0.3365215455148199	0.000895354047931683	42.52523811847824	59.2175049497485	59.56461131281877	0	0.6298018179156069	0.002302450747009135	0.3448039123232579	0.347106363070267	0.0009171884445837568	24.60093923046379	228.1257073851804	266.1155004246756	0	1.195658079548368	-0.0008714495306258755	37.99066448902593	37.9897930394953	0.08759316486144504	233.4960636604842	12.6378657414861	28.85446536501435	0	1.045633160995754	-0.007275233445950248	16.2238748569742	16.21659962352825	0.02635602659339145	23.79759362647364	2.797963899792771	3.294059790635198	0	0.7908118311409955	-0.002427929777542757	0.4985238206199708	0.4960958908424281	0.003405471610566004	2.741634816102405	2.14659447941291	2.608972513797538	0	0.8141129349636546	-0.0005382462252834486	0.4629162806099117	0.4623780343846283	0.004109539282650432	1.793284148361592	0.8526269002148562	1.859767043585289	0	1.058081382327813	-0.0001221684583734132	1.007262311828806	1.007140143370433	0.02911903774916037	1.853446986700315	11.66142228375006	13.16266486504725	0	0.7389560457064479	-0.001757091304507264	1.502999672601702	1.501242581297194	0.002238781865112543	9.69197262171309	17.08971787001883	35.75583817061482	0	1.022490160262894	-0.02345139299561253	18.6895716935916	18.66612030059599	0.0218963087278638	26.64024379448575	8.636521851196854	21.01683817267156	0	1.05818035387683	0.008658784434818073	12.37165753703989	12.38031632147471	0.02914212663503383	16.43825631914809
0.034	378.8435484296988	382.3159691975306	0	0.9010707821356968	-0.01257673046604442	3.48499749829787	3.472420767831826	0.008270367199391136	382.3159691975306	11.93006713283762	27.55890006182308	0	1.043463036970628	-0.03225537066650461	15.66108829965196	15.62883292898546	0.02590188504760986	27.55890006182308	5.510958699142944	32.73371425096919	0	1.199109864691084	0.0002792245496337358	27.2224763272766	27.22275555182624	0.09004654581458035	32.73371425096919	5.412228763274118	36.82426918767592	0	1.216987125423611	0.002675593619379055	31.40936483078242	31.4120404244018	0.1038959415462138	36.82426918767592	2.478120926032057	4.833109136363579	0	1.005773985500661	0.003419177167578577	2.351569033163943	2.354988210331521	0.01915166742372599	4.833109136363579	149.0263320739963	166.2059665132275	0	1.175650192252333	-0.004614217760915503	17.18424865699209	17.17963443923118	0.07463276034967289	165.6273096629319	19.89060226156957	122.6486799827601	0	1.340172373147309	-0.01432289919100797	102.7724006203815	102.7580777211905	0.2783990141392803	119.2226997708061	7.588543607245135	54.04664420510473	0	1.223302336963137	0.003941002034755631	46.45415959582484	46.4581005978596	0.1092813729893105	50.04857534602817	13.43420924765804	15.7402178399407	0	0.7766043536828683	0.0386505426048373	2.267358049677827	2.306008592282664	0.003036323253227695	15.7402178399407	6.538060694505803	8.862373759633714	0	0.8769938604105979	0.01843214481344062	2.305880920314472	2.324313065127912	0.006816059897848737	8.862373759633714	1.495459223329462	50.74461413914582	0	1.398002922831925	0.01052254989867483	49.23863236591769	49.24915491581636	0.4421902736037133	50.74461413914582	5.578219820286504	8.374368888436482	0	0.9237342208779991	0.02335763827970125	2.772791429870276	2.796149068149978	0.009920431559849818	7.184532269953406	2.472678073752738	804.0770960572537	0	1.60834328536763	-0.01253451481566942	801.6169524983167	801.604417983501	2.379199114447803	800.8057818160465	8.352785898821486	199.5701527989358	0	1.360532424207493	0.01795927991845652	191.1994076201959	191.2173669001143	0.3276520514557129	178.4780199132049	0.3734910574354128	19.67473241175453	0	1.440135851118618	0.0005590687668182602	19.3006822855523	19.30124135431912	0.6194446754619342	19.67473241175453	6.107048945337813	66.6928967596658	0	1.274547291677258	0.006391451576749609	60.57945636275124	60.58584781432798	0.1646758925367054	61.34672537197967	6.227306015208248	60.5414051896356	0	1.260891055845557	0.0053896549963518	54.308709519431	54.31409917442735	0.147629836079678	55.57793624030045	0.867477652972775	3.210493130156376	0	1.132699995344027	0.002734329078813633	2.340281148104788	2.343015477183601	0.05292155768768084	3.210493130156376	31.81626489609061	31.97166202981218	0	0.7745501068994409	-0.0006378450797131112	0.1560349788012869	0.1553971337215737	0.002986336121789192	31.97166202981218	426.6248973360323	427.3612501042425	0	0.6779287841272532	0.0423879963652344	0.6939647718448708	0.7363527682101052	0.001362227144369264	427.3612501042425	940.4836252804727	944.377195760452	0	0.8025254371535014	0.07993282902444254	3.813637650954921	3.893570479979364	0.003743014729759916	782.8982611218556	9.372547256982276	124.8914792088635	0	1.297813892834363	0.0247916109239424	115.4941403409573	115.5189319518812	0.1983718798991808	115.2506952689646	10.53713361611952	174.6736199236087	0	1.324032949405562	0.08953066327770014	164.0469556442115	164.1364863074892	0.244673564219867	168.7452364755472	549.5361385519071	581.5448389219431	0	1.011419934750341	0.04423102393823891	31.96446934609778	32.00870037003602	0.02003794153097376	542.9238335721375	5.007642859726047	9.01433264961201	0	0.9868528303572012	0.007502856994482369	3.99918693289148	4.006689789885963	0.01645716282439854	9.01433264961201	762.5963129230413	1056.305702961928	0	1.285604540758764	-0.01047466980157677	293.7198647086881	293.7093900388866	0.1799093103581338	1014.436298366026	207.735956725235	261.9241000717616	0	1.032879710533939	-0.008561633138232511	54.19670497966487	54.18814334652663	0.02379666201213048	241.497059806792	105.9523002400183	106.289096409677	0	0.6268882844966538	0.0001996870810721545	0.3365964825775732	0.3367961696586453	0.0008953564425285781	42.89287253811838	60.19781527072364	60.54486932875669	0	0.629813841581641	0.002215877102289431	0.3448381809307682	0.3470540580330576	0.0009172796000773492	25.00811928704686	228.850825979478	266.831610628522	0	1.195643568642057	-0.005468331969227845	37.98625298101319	37.98078464904396	0.08758299346923999	234.1235464081827	12.63464197882665	28.85007190180087	0	1.045612123781476	-0.005711570110461723	16.22114149308469	16.21542992297423	0.02635158618615234	23.79374506461748	2.784271388538858	3.279971235435285	0	0.7907768976562618	-0.002683426906902752	0.4983832738033299	0.4956998468964271	0.003404511519645111	2.729855462057283	2.143128170199117	2.60518408712484	0	0.8141009556585321	-0.0008156739677375251	0.4628715908934602	0.4620559169257227	0.004109142549692486	1.790650740782892	0.8554004683349102	1.862543517411253	0	1.058075726468381	-7.364067957142136e-05	1.007216689755914	1.007143049076342	0.02911771885650734	1.856213957436397	11.64782612973254	13.14642766753216	0	0.7389471370769447	-0.004289565208350949	1.50289110300797	1.498601537799619	0.002238620146090258	9.679918252788111	17.15010650321056	35.82203434796785	0	1.022449010158752	-0.01148368882810506	18.6834115335854	18.6719278447573	0.02188909161408933	26.68870301711017	8.660594063897474	21.05052427238082	0	1.058231632923675	0.01319107460777293	12.37673913387557	12.38993020848334	0.02915409661868803	16.46511011836037
0.036	380.0500197724677	383.5179914023292	0	0.9010049662371427	-0.01518465501002931	3.483156284871507	3.467971629861478	0.008265997752602177	383.5179914023292	11.91138255457335	27.52223616674694	0	1.04335006209847	-0.0360699830818866	15.64692359525548	15.61085361217359	0.02587845803296113	27.52223616674694	5.511533467323882	32.73491264014507	0	1.199112125051131	0.0004104139380121906	27.22296875888318	27.22337917282119	0.09004817468054717	32.73491264014507	5.415991276508708	36.83410212592096	0	1.217007728361439	0.003567073851122053	31.41454377556113	31.41811084941225	0.1039130724670999	36.83410212592096	2.479537390536605	4.835931604597167	0	1.005832171091866	0.003728566781311689	2.352665647279251	2.356394214060562	0.01916059847721936	4.835931604597167	148.882261994589	166.0560081367436	0	1.175609088880837	-0.004850495510978055	17.17859663766553	17.17374614215455	0.07460821311386927	165.4778328777332	20.37704010180112	123.0707633072047	0	1.340094328321233	-0.01452359705351399	102.7082468024571	102.6937232054036	0.278225228574716	119.6325867369553	7.588077255485628	54.05326542334082	0	1.223321120956746	0.004045346208240112	46.46114282164695	46.46518816785519	0.1092978007217756	50.05483446211365	13.44451245108802	15.7544475226352	0	0.7767000380914522	0.04082334806666441	2.269111723480519	2.309935071547184	0.003038671678323788	15.7544475226352	6.54413755538538	8.87175797761925	0	0.8771063291301543	0.01965458479651598	2.307965837437354	2.327620422233871	0.006822222800653657	8.87175797761925	1.49957408640242	50.83005083330571	0	1.398205306830967	0.01205342743253907	49.31842331947075	49.33047674690329	0.4429068406951899	50.83005083330571	5.58897529081372	8.391222556607445	0	0.9239091001574937	0.02556198209128396	2.776685283702441	2.802247265793725	0.009934362903559955	7.199480002100789	2.468478671427718	803.5429706923384	0	1.608261037838757	-0.01517911239672758	801.0896711333073	801.0744920209106	2.377634143356828	800.2734944277385	8.319863476454801	199.5979841966256	0	1.36057820788544	0.008663270720005346	191.2694574494508	191.2781207201708	0.3277720935130872	178.5044134338879	0.3726377264535441	19.67772561553848	0	1.44016261472764	0.0002725107384267937	19.30481537834651	19.30508788908494	0.6195773247790251	19.67772561553848	6.105196411995566	66.70699836038892	0	1.274580989786793	0.006009060297332342	60.59579288809602	60.60180194839335	0.1647203008568461	61.35999163973633	6.227037701308102	60.55385654358371	0	1.260920327263032	0.005387668428275909	54.32143117384734	54.32681884227561	0.1476644179317007	55.58960755732393	0.8710146559187057	3.217454907046307	0	1.132841075088786	0.003514761975167965	2.342925489152433	2.346440251127601	0.05298135505322908	3.217454907046307	31.55337302392531	31.7086007323552	0	0.7745231350662632	-0.0007732625344480859	0.1560009709643303	0.1552277084298822	0.002985685249576388	31.70860073235519	428.5174382720226	429.2641421547447	0	0.6781132943004372	0.05169110422540362	0.6950127784966631	0.7467038827220667	0.001364284342611122	429.2641421547447	944.0669914799648	947.9818518230921	0	0.8026978857015483	0.09591500383762062	3.818945339289677	3.914860343127298	0.003748224127567543	785.9633760814854	9.389575896127992	124.9995403797549	0	1.297907180927236	0.0295849180704563	115.5803795655564	115.6099644836269	0.1985200037525146	115.3518598735183	10.57671543611911	175.1010637868266	0	1.324318539062471	0.1021166405185014	164.422231710189	164.5243483507075	0.2452332828215842	169.1607808856152	548.7682528014902	580.7908634609938	0	1.011475265912984	0.043967637211276	31.97864302229234	32.02261065950362	0.02004682674948906	542.224300295654	5.000783368736604	9.00893026976633	0	0.9869128241207227	0.007036546931608538	4.001110354098117	4.008146901029725	0.01646507794727444	9.00893026976633	765.9311159706784	1059.604263055743	0	1.2855902237658	-0.01307237778090821	293.6862194628452	293.6731470850643	0.1798887019699935	1017.603156730142	207.3899296186989	261.5801857600055	0	1.032874122136114	-0.004022811866089787	54.19427895317264	54.19025614130656	0.0237955967936363	241.1797367314016	106.9767503003142	107.3138490036096	0	0.6268901278730741	0.0004970881671552573	0.3366016151282173	0.3370987032953726	0.0008953700952627085	43.30706516386474	61.22506727516809	61.57205643612742	0	0.6298253752456272	0.002118104876475671	0.3448710560828524	0.3469891609593281	0.0009173670489389425	25.43466388169581	229.6900864624825	267.6549439121454	0	1.19560721456758	-0.01034565885696718	37.97520310851986	37.96485744966289	0.08755751633384307	234.8438213590959	12.63204807166321	28.84709471828991	0	1.04559634172581	-0.004044586966200596	16.2190912335929	16.2150466466267	0.02634825549640249	23.79112082730712	2.772013584503331	3.267293252772439	0	0.7907384024734593	-0.002948774529797166	0.4982284427989043	0.4952796682691071	0.003403453851850318	2.719245093623176	2.139776301016477	2.601471323557127	0	0.8140838741153106	-0.001112851752878387	0.4628078742935287	0.4616950225406503	0.004108576905576382	1.788056907421559	0.8583353302663583	1.86550737591518	0	1.058072958843733	-2.232026388556038e-05	1.007194365912707	1.007172045648822	0.02911707349449448	1.859167710513289	11.63352473712694	13.12920378695557	0	0.7389304078905742	-0.007008195255319516	1.502687245083959	1.495679049828639	0.002238316491051833	9.667051214692131	17.21429527354403	35.89725105697621	0	1.022436922970067	0.00135331359695103	18.68160246983523	18.68295578343218	0.02188697215308554	26.74448873700635	8.684859964962282	21.08683000759221	0	1.058304847809624	0.0179719233468911	12.38399811928304	12.40197004262993	0.02917119556208773	16.49423141257921
0.038	381.0855646386951	384.5485767590264	0	0.9009264028493703	-0.01794760636204206	3.480959726693304	3.463012120331262	0.008260785024984025	384.5485767590264	11.89171124812579	27.48278091710032	0	1.043224139017053	-0.04008086484028429	15.63115053381482	15.59106966897453	0.02585237095545618	27.48278091710032	5.512274608043165	32.73653281800424	0	1.199115380248722	0.0005802731098616087	27.22367793685122	27.22425820996108	0.09005052050043592	32.73653281800424	5.420079531931226	36.84589948764998	0	1.217034508695537	0.004543151971212124	31.42127680374754	31.42581995571875	0.1039353439872867	36.84589948764998	2.481054591487422	4.838973041747802	0	1.005895557047412	0.004057597395330024	2.35386085286505	2.35791845026038	0.01917033248015926	4.838973041747802	148.8044728732254	165.9720450903543	0	1.175565918022121	-0.005090107111800143	17.17266232424069	17.16757221712889	0.07458243984903143	165.3941196559462	20.90016536120719	123.5288712794733	0	1.340015361584523	-0.01466999894427153	102.6433759172104	102.6287059182661	0.2780495005544499	120.0774841504949	7.587729493073387	54.06020526034338	0	1.223340416627324	0.00415840363071307	46.46831736363928	46.47247576726999	0.1093146785171402	50.06139213261718	13.45529428917668	15.76933814493459	0	0.7767999655158132	0.04309926024456744	2.27094459551335	2.314043855757917	0.003041126161405658	15.76933814493459	6.550706884470411	8.88187796690919	0	0.8772263199548282	0.02097881569942853	2.31019226673935	2.331171082438778	0.006828804005843844	8.88187796690919	1.503980088739442	50.92737455421068	0	1.398436365874136	0.01371682569390336	49.40967763977734	49.42339446547124	0.4437263551886879	50.92737455421068	5.600879089858132	8.409843723049905	0	0.9241006195021262	0.0280087342723759	2.780955898919397	2.808964633191773	0.009949642215780078	7.215992515400791	2.464378116880809	802.9085764013124	0	1.608163065026478	-0.01783074791998101	800.4620290323517	800.4441982844316	2.375771301601636	799.6412824983416	8.285411209898454	199.5735183821952	0	1.360591171626897	-0.00118969007662717	191.2892968623734	191.2881071722968	0.3278060916536917	178.4829588282973	0.3717592605376586	19.67777172773135	0	1.440170544350387	-2.764937834052539e-05	19.30604011657204	19.3060124671937	0.6196166320719698	19.67777172773135	6.103462944069965	66.72027264030689	0	1.27461267583728	0.005651692016742578	60.61115800422018	60.61680969623692	0.1647620685511041	61.37247937895446	6.227000347607587	60.566659894139	0	1.260949740358061	0.005442142705573778	54.33421740382584	54.33965954653141	0.1476991753224122	55.60160326216621	0.8747923494512967	3.225410697573848	0	1.133018843085064	0.004356595906559424	2.346261752215992	2.350618348122551	0.05305679908196144	3.225410697573847	31.33360370935713	31.48864426337004	0	0.7744907697654353	-0.0009196183651718082	0.1559601723780805	0.1550405540129087	0.0029849044099674	31.48864426337004	430.5095256374429	431.267284641323	0	0.6783352950541495	0.06148322241567127	0.6962757814644469	0.7577590038801182	0.001366763570658333	431.267284641323	947.8412776209101	951.7792836992741	0	0.8029025517202605	0.1127519393334443	3.825254139030521	3.938006078363965	0.003754416097680689	789.2032543483899	9.407733750209614	125.1250116221597	0	1.298017583355656	0.03475471933075724	115.6825231526193	115.7172778719501	0.1986954448210008	115.4693584503831	10.61875054944747	175.5842884046792	0	1.324643160850435	0.115697840101864	164.8498400151298	164.9655378552317	0.2458710541697267	169.6305825654876	547.7933148403945	579.8295301977496	0	1.011530191038572	0.04349646321183779	31.99271889414333	32.03621535735516	0.0200556506562492	541.33113284354	4.994132121577048	9.003544172117717	0	0.9869687342317766	0.006508367353336608	4.002903683187331	4.009412050540667	0.01647245772454271	9.003544172117717	769.5204451979233	1063.149614046478	0	1.285572663305958	-0.01578841217669612	293.6449572607315	293.6291688485548	0.17986342804331	1021.006800336172	207.1036688241673	261.2980584667599	0	1.032872624520116	0.0007608136988932799	54.19362882889377	54.19438964259267	0.02379531133739434	240.9195507462687	108.1027563130014	108.4401837693019	0	0.6268936119805917	0.0008161400937955994	0.3366113162067184	0.337427456300514	0.0008953959004139355	43.76285364451137	62.30561442270196	62.65252511018193	0	0.6298363571705826	0.002008326083351199	0.3449023613966196	0.3469106874799708	0.0009174503219849118	25.8831854274285	230.6497214096144	268.591350441405	0	1.195547730293225	-0.01550067690090652	37.95712970869149	37.94162903179058	0.08751584540462753	235.661930806894	12.63097954621275	28.84641382311177	0	1.045585657839965	-0.002269151453415398	16.21770342835243	16.21543427689901	0.02634600097754391	23.79044496932687	2.761095822122173	3.255932102741586	0	0.7906962206108735	-0.003222557766781819	0.498058838386195	0.4948362806194131	0.003402295265262038	2.709725490935718	2.136574681342797	2.5978701736623	0	0.8140613517844737	-0.001428383765543356	0.4627238760850471	0.4612954923195037	0.004107831211480307	1.785526574583959	0.8612361275360987	1.868464474929346	0	1.058073238906253	3.172250023509535e-05	1.007196624893012	1.007228347393247	0.02911713879956148	1.862114763607991	11.61866822655989	13.11114804675318	0	0.7389053198435208	-0.009901758991973772	1.502381579185265	1.492479820193291	0.002237861188709954	9.65347991999689	17.28218710858162	35.98165668677886	0	1.0224558984056	0.0150270171442057	18.68444256105304	18.69946957819724	0.02189029954416436	26.80777215634066	8.709777595143299	21.12631487256027	0	1.058401134540364	0.02298620970243719	12.39355106771453	12.41653727741697	0.02919369806283147	16.5260703415366
0.04	381.9599439812248	385.4174716839533	0	0.9008343678253977	-0.02086056688131472	3.478388269609805	3.457527702728491	0.008254682611903845	385.4174716839533	11.87113497342052	27.4405501001383	0	1.043084632385909	-0.04427942011749828	15.61369454683527	15.56941512671778	0.02582350048620873	27.4405501001383	5.513187856186485	32.73863918132579	0	1.199119891752954	0.0007904805803384748	27.22466084455897	27.2254513251393	0.09005377176394602	32.73863918132579	5.424488109097106	36.85979768558228	0	1.217068026344926	0.005603836969881291	31.42970573951529	31.43530957648517	0.103963225232977	36.85979768558228	2.482653684644847	4.842219957170904	0	1.005964457484233	0.004405545372269819	2.355160727153787	2.359566272526056	0.01918091892679104	4.842219957170904	148.7725619224974	165.9336723364065	0	1.175520654628786	-0.005332155354344252	17.16644256926343	17.16111041390909	0.07455542688547878	165.3558359440962	21.46312009459396	124.0263893114692	0	1.339935767889052	-0.01476222807991662	102.5780314449551	102.5632692168752	0.2778724896395982	120.5606839534361	7.587467696492999	54.06744522252175	0	1.223360263461538	0.004279530502162702	46.47569799552659	46.47997752602875	0.1093320411299437	50.06823150347964	13.46656341231185	15.78490478334922	0	0.7769043763036623	0.04548010353190753	2.272861267505466	2.318341371037373	0.003043692864860059	15.78490478334922	6.557772014108657	8.892749280136615	0	0.877354436686319	0.02240543342167244	2.312571832606285	2.334977266027957	0.006835837874478176	8.892749280136615	1.508655638035261	51.03756187638835	0	1.398698465034395	0.0155109135215838	49.51339532483151	49.52890623835309	0.4446577976217517	51.03756187638835	5.613928249544307	8.430270394166071	0	0.9243105155723494	0.0306983337915547	2.785643810830209	2.816342144621763	0.009966414522838161	7.234107838028812	2.460398649643941	802.1741487942704	0	1.608049361413416	-0.02047722686956412	799.7342273714961	799.7137501446265	2.373611186272732	798.9093809227356	8.249501539836995	199.4939591852824	0	1.360569438448092	-0.01158042463514683	191.2560380700806	191.2444576454455	0.3277490971699781	178.4110939842339	0.3708593052026664	19.67474317524755	0	1.440158789323891	-0.0003406986176533396	19.30422456866254	19.30388387004488	0.6195583630704421	19.67474317524755	6.101857361691015	66.73279942217101	0	1.274642492626956	0.005321819730432532	60.62562024074957	60.63094206048	0.1648013819066795	61.3842632486412	6.227199680782022	60.57995909211856	0	1.260979607867489	0.005555158959824434	54.34720425237671	54.35275941133654	0.1477344780637169	55.61405799166073	0.8787954521925564	3.234398931116365	0	1.133236053659	0.005258778797411723	2.350344700126397	2.355603478923809	0.05314912814402788	3.234398931116365	31.15397734338077	31.30881272808197	0	0.7744525965294485	-0.001076681382368026	0.1559120660835657	0.1548353847011976	0.002983983708941907	31.30881272808196	432.5956341587366	433.3651405341067	0	0.6785966606152406	0.07174075949978215	0.6977656158702976	0.7695063753700797	0.001369688060417186	433.3651405341067	951.7964998278568	955.759523857085	0	0.8031410751531808	0.1304043947070934	3.832619634521201	3.963024029228294	0.00376164519510338	792.6105537685987	9.426957594980118	125.2690521609639	0	1.298146381767985	0.04029391331274987	115.801800652671	115.8420945659838	0.198900314971513	115.6042819657194	10.66302310980408	176.1273534028159	0	1.325009756202563	0.1302552281438318	165.334075064868	165.4643302930118	0.2465932834550819	170.1585954871417	546.6485172828978	578.6979489314895	0	1.011584358061016	0.04282510577871741	32.00660654281299	32.04943164859171	0.02006435656933765	540.2789451866363	4.987475351891353	8.997945312553503	0	0.9870200558584847	0.005919418800128791	4.00455054186202	4.010469960662149	0.01647923475742788	8.997945312553503	773.4506222070784	1067.027747963289	0	1.285551716747084	-0.0186204908253423	293.5957462470356	293.5771257562103	0.1798332853100466	1024.729799814868	206.630957121439	260.8315863978809	0	1.032875429920038	0.005782599885550784	54.1948466765563	54.20062927644185	0.02379584606933456	240.4895737818967	109.3208485389211	109.6586290187964	0	0.6268988461105166	0.001154589354889097	0.3366258905204548	0.3377804798753439	0.0008954346685127563	44.25647679186833	63.44296397361392	63.78978164388529	0	0.6298467213939061	0.001885761871921149	0.3449319083994504	0.3468176702713715	0.0009175289178726031	26.35511908504567	231.7458936656505	269.6566203091445	0	1.195463843228512	-0.0209298579399667	37.93165650143396	37.91072664349399	0.08745711311150056	236.5916340095852	12.63012887951395	28.84687717568855	0	1.045581379797347	-0.000399460324139723	16.21714775649875	16.21674829617461	0.02634509827690784	23.79078133849033	2.751285763849316	3.245656563193717	0	0.7906502471627941	-0.003503254630150821	0.4978740539745525	0.4943707993444016	0.003401032982414368	2.701104044830756	2.133502658897887	2.594360411433628	0	0.8140330765149466	-0.001760690880687113	0.4626184434164278	0.4608577525357407	0.00410689523296429	1.783045121393705	0.8643119522364969	1.871625079294532	0	1.058076721796537	8.840879863726198e-05	1.007224718259398	1.007313127058035	0.02911795095324448	1.865264669052792	11.60318722999708	13.0921977838074	0	0.7388713703284775	-0.0129574914427435	1.501968045253063	1.48901055381032	0.002237245212349547	9.639153091389316	17.35333496666378	36.07505588044688	0	1.022507854039488	0.02949984287089366	18.69222107091221	18.7217209137831	0.02189941268255574	26.87845287704329	8.734653058842406	21.16837907392358	0	1.058521554394671	0.02821730518454817	12.40550870989663	12.43372601508117	0.02922186495329733	16.56016969277576
0.042	382.6826602352501	386.1341656672778	0	0.9007281625007411	-0.02391781458523893	3.475423246613007	3.451505432027769	0.008247646214044124	386.1341656672778	11.84965542712839	27.39548466169176	0	1.042930936390914	-0.04865640020511032	15.59448563476848	15.54582923456337	0.02579173085291608	27.39548466169176	5.514278459941669	32.74129777835829	0	1.199125931569651	0.001042541822333124	27.22597677659429	27.22701931841662	0.0900581246057993	32.74129777835829	5.429211382528869	36.87593260255649	0	1.217108839935993	0.006748727210133369	31.43997249281749	31.44672122002762	0.103997185614115	36.87593260255649	2.484347308590345	4.84569007182737	0	1.006039174199773	0.004771621985263311	2.356571141251761	2.361342763237024	0.01919240563262583	4.84569007182737	148.7605754218868	165.9149349589489	0	1.175473281354543	-0.005575764952909431	17.159935302015	17.1543595370621	0.07452716522989072	165.3371171640942	22.07110228939482	124.5687557853515	0	1.339855839979576	-0.01480095237444514	102.5124544483311	102.4976534959566	0.2776948488420674	121.0874736459018	7.58730276446509	54.07500919623819	0	1.223380697882066	0.00440806851090504	46.4832983632622	46.48770643177311	0.1093499206616928	50.07537494515835	13.47833064204173	15.80116508791892	0	0.7770135217189515	0.04796788043118039	2.274866565446012	2.322834445877192	0.003046378251390604	15.80116508791892	6.56533584810653	8.90438694147231	0	0.8774912859912056	0.0239348057752411	2.315116287590539	2.33905109336578	0.006843359146468964	8.90438694147231	1.513577576691377	51.16158879010485	0	1.39899393102286	0.01743324463606905	49.63057796877741	49.64801121341348	0.4457101628662404	51.16158879010485	5.62811572952221	8.452536058103298	0	0.9245405250181372	0.03363033729936377	2.790789991281724	2.824420328581088	0.009984826412897373	7.253860216292127	2.456561264971228	801.3404196788764	0	1.607919993435611	-0.0231065061464043	798.9069649200516	798.8838584139052	2.37115587131743	798.0785191080569	8.212210233651486	199.3566715850762	0	1.360511203069272	-0.02248625677844865	191.1669476082031	191.1444613514247	0.327596425815173	178.2864049342102	0.3699393724338732	19.66851925799194	0	1.440126547417541	-0.0006658406501162271	19.29924572620818	19.29857988555807	0.6193985698878652	19.66851925799194	6.100387913617828	66.74466441531287	0	1.274670596195341	0.005021841102555104	60.63925466059248	60.64427650169504	0.1648384449704912	61.39542344133135	6.227640229668664	60.59390126123235	0	1.261010253118859	0.005728530852309988	54.36053250071137	54.36626103156368	0.1477707088475873	55.62710947835502	0.8830134898338295	3.244462547939046	0	1.13349540659514	0.006219949864581555	2.355229108240635	2.361449058105217	0.05325958089283422	3.244462547939046	31.01154950930825	31.16616150004924	0	0.7744082109194681	-0.001244158620753015	0.1558561493617443	0.1546119907409912	0.002982913525016033	31.16616150004924	434.7697998458429	435.5517316436955	0	0.6788991682938472	0.08243793576346292	0.6994938620891314	0.7819317978525944	0.001373080543734733	435.5517316436955	955.9218697488373	959.9117953954147	0	0.8034150153561713	0.1488295045392243	3.841096142038231	3.989925646577456	0.003769964730255132	796.1772397790448	9.447180374779622	125.4328022013202	0	1.298294830291723	0.04619357431334471	115.9394282522272	115.9856218265406	0.1991367031170014	115.7577037510517	10.70929819622186	176.7343120633982	0	1.32542120313224	0.1457653103967768	165.8792485567796	166.0250138671763	0.2474064015093633	170.7487680915473	545.3504196070094	577.4126152323664	0	1.011637554473454	0.04194442589009614	32.02025119946695	32.06219562535705	0.02007291015517328	539.0831178434432	4.980950548155607	8.992257596337264	0	0.9870663193797948	0.005271377499057983	4.006035670682599	4.011307048181657	0.01648534625139543	8.992257596337264	777.7270204715513	1071.243716894831	0	1.28552724445197	-0.02156602964976154	293.5382624529291	293.5166964232794	0.179798075332796	1028.776993730757	205.8824176245368	260.0914747536279	0	1.032882744384131	0.01103505371814593	54.19802207537291	54.20905712909106	0.0237972403218527	239.80748219547	110.6183241890172	110.956479748526	0	0.6269059269520929	0.001509951577462024	0.3366456079313338	0.3381555595087958	0.0008954871173997005	44.78286808705091	64.64263222266239	64.98934138923946	0	0.6298563979039067	0.001749669541219863	0.3449594970358488	0.3467091665770686	0.0009176023044485731	26.85272817160646	232.9603565643712	270.8321456775732	0	1.195354298981055	-0.02662882917218242	37.8984179423742	37.87178911320202	0.08738047663718147	237.6165054120643	12.63054745459718	28.84959858290013	0	1.045584041859067	0.001557600772721195	16.21749352753023	16.21905112830295	0.02634565998923498	23.79305423897819	2.742512613907254	3.236397147453367	0	0.790600398750434	-0.003789237872340911	0.4976737714184548	0.4938845335461139	0.003399664830019897	2.693322783871579	2.130545421962459	2.590927952014047	0	0.8139987658398137	-0.002108007933388276	0.4624905379849765	0.4603825300515882	0.004105759752496157	1.780602221559934	0.8673200234214374	1.874747534509654	0	1.05808355782262	0.0001476504336401662	1.007279860654577	1.007427511088217	0.02911954506976005	1.868376595580418	11.58721407310293	13.07249412280988	0	0.7388280970875978	-0.0161610535048202	1.501441103211778	1.485280049706958	0.002236460309792681	9.62416998830008	17.42767973874211	36.1776261507024	0	1.022594613341392	0.04472900939197565	18.70521740256832	18.74994641196029	0.0219146389111145	26.95670748827359	8.760083457052392	21.21370587695147	0	1.05866708670176	0.03364702969679801	12.41997539020228	12.45362241989908	0.02925594202245267	16.59707532947542
0.044	383.2626722747088	386.7076063513915	0	0.9006071170571244	-0.02711291329630873	3.472046989978972	3.444934076682664	0.00823963390352267	386.7076063513915	11.82738584807095	27.34764261342291	0	1.042762476872259	-0.05320192642980415	15.57345869178176	15.52025676535195	0.02575695437699538	27.34764261342291	5.515550320655267	32.74457518402082	0	1.19913378105722	0.001337775588269486	27.22768708777729	27.22902486336556	0.09006378197555678	32.74457518402082	5.434239968126808	36.89443540259374	0	1.21715750403471	0.007976992781340833	31.45221844168559	31.46019543446693	0.1040376927811536	36.89443540259374	2.486117845937544	4.849370565050883	0	1.006119995634131	0.005154976589123744	2.358097742524215	2.363252719113339	0.01920483859098102	4.849370565050883	148.7417947735238	165.8891141811322	0	1.175423788337207	-0.005820089566454128	17.15313949717485	17.14731940760839	0.07449765042920654	165.3113375718184	22.72270871413421	125.1548023958571	0	1.339775865372438	-0.01478741159635459	102.4468810933193	102.4320936817229	0.2775172179092597	121.656718619795	7.587219331316728	54.08289364409343	0	1.223401753189002	0.004543349828626033	46.49113096294808	46.49567431277671	0.1093683465089193	50.08281941187914	13.49060628549046	15.81813663454778	0	0.7771276646522285	0.05056479379270425	2.276965555264613	2.327530349057317	0.00304918910501622	15.81813663454778	6.573399369877452	8.916803940079012	0	0.8776374760538492	0.02556707472369553	2.317837495477864	2.34340457020156	0.006851402890528385	8.916803940079012	1.51871944887074	51.30042687310975	0	1.39932504103403	0.01948074525459258	49.76222667898442	49.78170742423901	0.4468924414225048	51.30042687310975	5.643428270655907	8.476667447009289	0	0.9247923781294496	0.03680340764783868	2.796435768705544	2.833239176353383	0.01000502574990188	7.275278183352512	2.452886837164466	800.4086087127472	0	1.607775098445198	-0.02570674836827085	797.981428623951	797.9557218755828	2.368408879591258	797.1499126526228	8.173633520675285	199.159225299151	0	1.360414744091038	-0.03388088636644391	191.0194726648422	190.9855917784758	0.3273437029206204	178.1066655010398	0.3690037062335684	19.65899204891672	0	1.440073070258242	-0.001002193127304076	19.29099053581045	19.28998834268315	0.6191336241382205	19.65899204891672	6.09906257710518	66.75595930825411	0	1.274697155407609	0.004754075972091776	60.65214265517685	60.65689673114894	0.164873478992561	61.4060457645307	6.228325208652226	60.60863603888295	0	1.261042008550089	0.005963793476339259	54.37434703675438	54.38031083023072	0.1478082615294608	55.64089784181491	0.887427406730563	3.255635499358562	0	1.133799532995389	0.007238430611797309	2.360969662016202	2.368208092627999	0.0533893939488591	3.255635499358562	30.90360274571414	31.05797298876476	0	0.774357220914375	-0.001421693914206053	0.1557919369648331	0.154370243050627	0.00298168457108637	31.05797298876477	437.0256468475585	437.82066547071	0	0.6792444899147637	0.09354679693842993	0.7014718262130504	0.7950186231514803	0.00137696321405102	437.82066547071	960.2058364176478	964.224553828758	0	0.8037258440002163	0.1679808017992088	3.850736609310924	4.018717411110133	0.003779426670351728	799.8946141413026	9.468323557389455	125.6173710580872	0	1.298464149207682	0.05244291351645181	116.0966045871813	116.1490475006977	0.1994066680255972	115.9306684932193	10.75731895170273	177.4092037714882	0	1.325880302849289	0.1622000736705242	166.4896847461149	166.6518848197855	0.2483168578941645	171.4050360114813	543.8879012616137	575.9623388065943	0	1.011689516574727	0.04085267708519001	32.0335848678953	32.07443754498049	0.02008126878817506	537.7331798476843	4.974412261511795	8.986320311333081	0	0.9871069977232174	0.004566088748681314	4.007341961072603	4.011908049821284	0.01649072180247744	8.986320311333081	782.3059335552326	1075.753502178075	0	1.285499110147295	-0.02462212366281173	293.4721907465056	293.4475686228428	0.1797576050869424	1033.1060948662	205.0029258127781	259.2226773692731	0	1.032894766997049	0.01650974890869179	54.20324180758634	54.21975155649503	0.02379953219925232	239.0069310334169	111.9840364350482	112.3225866435659	0	0.62691493735688	0.001879508471688266	0.3366707000460272	0.3385502085177154	0.0008955538631552572	45.33758721358006	65.90862924051591	66.25521350592058	0	0.6298653128474538	0.001599349139472177	0.3449849162652039	0.3465842654046761	0.0009176699203386529	27.37765165770708	234.2574834010169	272.0819522644048	0	1.195217865385064	-0.0325923065316925	37.85706116991955	37.82446886338786	0.08728512240643871	238.7048809382933	12.63138023497884	28.85360151477806	0	1.045592561975134	0.003621038223275543	16.21860024157594	16.22222127979922	0.02634745786952419	23.79644674287422	2.734656422022973	3.22803541074864	0	0.7905466149433521	-0.004078777939607013	0.4974577666652742	0.4933789887256672	0.00339818927755023	2.686283025975604	2.127716917190233	2.587587783604449	0	0.8139581702914652	-0.002468382341494756	0.4623392487557111	0.4598708664142164	0.004104416682362852	1.778207609523866	0.8703891157331068	1.877961690219178	0	1.058093891895266	0.0002093489277650194	1.007363225558306	1.007572574486071	0.02912195507334119	1.87157995352259	11.5707516136566	13.05205089745784	0	0.738775082932041	-0.01949650998565254	1.500795793786898	1.481299283801245	0.002235499093989281	9.60853668610299	17.50463743105461	36.28900371142969	0	1.022717893269762	0.06066632334581439	18.72369995702926	18.78436628037508	0.02193629268281089	27.04230818558022	8.785242648440938	21.26154675184731	0	1.058838621448989	0.03925561303368365	12.43704849037269	12.47630410340637	0.02929615865839891	16.63621230617225
0.04600000000000001	383.7087571681258	387.1465614068702	0	0.9004705939339597	-0.0304387050487663	3.468242943793192	3.437804238744425	0.008230606390930418	387.1465614068702	11.8043114025988	27.29695970528048	0	1.042578713368359	-0.05790551140927538	15.55055381409095	15.49264830268167	0.02571907198353553	27.29695970528048	5.51700681826121	32.74853903941089	0	1.199143729638935	0.001677299891828799	27.22985492125785	27.23153222114968	0.09007095273821918	32.74853903941089	5.43956434166834	36.9154354867811	0	1.217214566249786	0.009287358771534937	31.46658378634122	31.47587114511276	0.104085210488585	36.9154354867811	2.487974916403495	4.85327555371598	0	1.006207195887844	0.005554699380823148	2.359745937931661	2.365300637312484	0.01921826183726788	4.85327555371598	148.6952821087088	165.8352729249281	0	1.17537217291591	-0.00606431804780978	17.14605513426712	17.13999081621931	0.07446688239449778	165.2576330213906	23.41736259239463	125.7841792092271	0	1.339696123178074	-0.01472344061724902	102.3815400574497	102.3668166168324	0.2773402163031949	122.2680797611361	7.587216088621915	54.09110791702022	0	1.22342345952588	0.004684700554997664	46.49920712784331	46.5038918283983	0.1093873453326181	50.09057377169439	13.50340303188091	15.8358398510057	0	0.7772470803765689	0.05327325947433989	2.279163559650457	2.332436819124796	0.00305213255359435	15.8358398510057	6.581963145671865	8.930012714627908	0	0.8777936152342836	0.02730215402732153	2.320747414928722	2.348049568956044	0.006860004455813142	8.930012714627908	1.524053412906225	51.4550430845188	0	1.399694011342326	0.02164970177829605	49.90933996983428	49.93098967161257	0.4482136005044266	51.4550430845188	5.659848486149953	8.502686532417329	0	0.9250677923747829	0.04021529625816766	2.802622750009208	2.842838046267375	0.01002716139412086	7.298386259226	2.449394818649317	799.3804094164933	0	1.60761488329763	-0.02826637886620503	796.9592809767101	796.931014597844	2.365375145374971	796.1252494060308	8.133870829150331	198.8994043149708	0	1.360278436614658	-0.04573429538297496	190.8112677812034	190.7655334858204	0.326986909151767	177.8698464855574	0.3680540046141275	19.64606216011709	0	1.439997668923477	-0.001348785939848276	19.27935694144281	19.27800815550296	0.6187602503900337	19.64606216011709	6.097888678788192	66.76678116779918	0	1.27472235151647	0.004520760786161451	60.66437172822482	60.66889248901099	0.1649067218382381	61.4162210840251	6.22925654848302	60.62431493405076	0	1.261075214156161	0.006262190497410484	54.38879619507033	54.39505838556774	0.1478475393339336	55.65556498691034	0.8920232377695045	3.267956305098619	0	1.134150980697648	0.008312216737626742	2.367620850591488	2.375933067329114	0.05353979949315179	3.267956305098618	30.82729100672769	30.98140110443937	0	0.7742992493570285	-0.001608866705506884	0.1557189644171799	0.154110097711673	0.002980287957605022	30.98140110443937	439.356425147389	440.1651729038522	0	0.6796341833263012	0.1050372369870986	0.7037105194761921	0.8087477564632907	0.00138135768601083	440.1651729038522	964.6361447860436	968.6855455486767	0	0.8040749380376254	0.1878082513213786	3.861592511311747	4.049400762633126	0.00379008153712538	803.7533570855375	9.490305083993633	125.8238407677511	0	1.298655518479555	0.05902924360750248	116.2745064401499	116.3335356837574	0.1997122309304057	116.1241955099023	10.80681202236715	178.1560548382601	0	1.32638976618162	0.1795269268256671	167.1697158890673	167.349242815893	0.2493311141043653	172.1313228885513	542.1911188610857	574.2772076727869	0	1.01173997944256	0.03954967798479206	32.04653913371639	32.08608881170119	0.02008938958061773	536.1638357209298	4.967952879193447	8.980214313942069	0	0.9871416545990179	0.00380621329509472	4.008455221453526	4.012261434748621	0.01649530301052353	8.980214313942069	787.1297375181284	1080.499177815447	0	1.28546718131344	-0.02778553398987461	293.3972258313083	293.3694402973185	0.1797116875722807	1037.661460024153	204.3401104737355	258.5728972250753	0	1.032911689015837	0.02219723703192952	54.21058951430791	54.23278675133984	0.02380275842663059	238.4085133181756	113.4009189910998	113.7398806540414	0	0.6269259450887814	0.00226030618303092	0.3367013567585109	0.3389616629415418	0.0008956354109029309	45.9138013410882	67.23696846276644	67.58341055680626	0	0.6298733887753057	0.001434149270454795	0.3450079447693676	0.3464420940398225	0.0009177311768301258	27.92822157221047	235.6126510630691	273.3810850865137	0	1.195053336866103	-0.03881403318013621	37.80724805662471	37.76843402344457	0.08717027081582339	239.834764712634	12.63353569421279	28.8599119068766	0	1.045607944710669	0.005777651212374622	16.22059856145144	16.22637621266381	0.02635070418227284	23.80181576078841	2.727624236079266	3.220480103589121	0	0.7904888596234735	-0.004370047608335149	0.4972259151181901	0.492855867509855	0.00339660547387064	2.679908758294864	2.124985845133698	2.584309974739794	0	0.8139110767243654	-0.00283967501456153	0.4621638046206572	0.4593241296060957	0.004102859177053328	1.77584023710237	0.8733796888389241	1.881129023965343	0	1.058107862902673	0.0002733945752162936	1.007475940551202	1.007749335126419	0.02912521356131844	1.874736693052291	11.55390015663033	13.03098163156832	0	0.7387119605107763	-0.02294632443564198	1.500027799373635	1.477081474937993	0.002234355133683592	9.592333232866224	17.58420380485198	36.40938668878879	0	1.022879291345516	0.07725799735846871	18.74792488657834	18.8251828839368	0.02196467410026729	27.13544449805154	8.810842222329565	21.31268170263414	0	1.059036951711994	0.04502166670641037	12.45681781359816	12.50183948030457	0.02934272639753983	16.67820080918518
0.048	384.0292505102668	387.4593589813499	0	0.9003179912652104	-0.03388730473637353	3.463995775819521	3.430108471083148	0.008220527290811436	387.4593589813499	11.78060409059421	27.2435646051777	0	1.042379141100279	-0.06275607909112249	15.52571659367462	15.46296051458349	0.02567799368707128	27.2435646051777	5.518649807279359	32.75325674623994	0	1.199156073435296	0.00206201806057226	27.23254492090001	27.23460693896059	0.09007985072285168	32.75325674623994	5.445171020443997	36.93905599366737	0	1.21728056424431	0.01067808979519804	31.48320688342817	31.49388497322337	0.1041401963927115	36.93905599366737	2.489902161892851	4.857392863614546	0	1.006301033776109	0.005969823802072041	2.361520877919622	2.367490701721694	0.01923271731778625	4.857392863614546	148.6073586106629	165.7397340813881	0	1.175318439303229	-0.006307680036954726	17.13868315076226	17.13237547072531	0.07443486519728409	165.1623740796557	24.15130019913596	126.4533385781357	0	1.33961688082022	-0.01461148967133264	102.3166498686711	102.3020383789997	0.2771644359918056	122.9181096145273	7.587280523514555	54.09964898514816	0	1.223445843855197	0.004831442789493477	46.5075370188441	46.5123684616336	0.109406941035852	50.09863540617232	13.51673310053585	15.85429518860892	0	0.7773720573141257	0.05609591267237241	2.281466175400704	2.337562088073077	0.003055216092053006	15.85429518860892	6.591025776807904	8.944023583691976	0	0.8779603107042118	0.0291397237162086	2.323858083167861	2.35299780688407	0.006869199423711752	8.944023583691976	1.52954855087804	51.62639592426356	0	1.400102985711324	0.02393574894269256	50.07291162444282	50.09684737338551	0.449682564836491	51.62639592426356	5.677352685101322	8.530608249619556	0	0.9253684658146281	0.04386282097639291	2.80939274354184	2.853255564518233	0.01005138292653676	7.32320298394268	2.446104340817609	798.2579749630502	0	1.607439622645504	-0.0307741437881914	795.8426447660208	795.8118706222326	2.362060969102435	795.0066753044291	8.093045467383366	198.5752541587374	0	1.360100765084505	-0.0580126825816757	190.5402213739357	190.4822086913541	0.3265224259586111	177.574158587766	0.3670951269717322	19.6296454837756	0	1.439899719604586	-0.001704560255296912	19.26425491705917	19.26255035680387	0.6182755593073693	19.6296454837756	6.096873271061236	66.77723257551447	0	1.274746377691843	0.004324040779125275	60.67603526367411	60.68035930445323	0.1649384273573294	61.42604544520029	6.230434785023948	60.64109051833674	0	1.261110215873499	0.006624660276492339	54.4040310730363	54.41065573331279	0.1478889529958805	55.67125384851806	0.8967785239273562	3.281454351541821	0	1.134552199398692	0.009438970991834078	2.375236856622631	2.384675827614465	0.05371202277617626	3.281454351541821	30.77997055273896	30.93380215296989	0	0.7742339364342392	-0.001805191119676976	0.1556367913506035	0.1538316002309265	0.0029787152564143	30.93380215296989	441.7550436204714	442.5781412850861	0	0.6800696840033802	0.1168770284201338	0.7062206361946332	0.823097664614767	0.00138628495216053	442.5781412850861	969.1998865090619	973.281858540749	0	0.8044635727314373	0.2082582915239743	3.87371374016315	4.081972031687124	0.003801978298770324	807.743562648233	9.513031752746537	126.0532540352851	0	1.298870071185443	0.06593794736225393	116.4742843351763	116.5402222825386	0.2000553679630004	116.3392675658648	10.85748529803068	178.9788715914339	0	1.326952199846748	0.1977086437519028	167.9236776496513	168.1213862934032	0.2504556367175594	172.9315337193217	540.2117481296215	572.3088175362161	0	1.011788593332535	0.03804570934133158	32.05902369725335	32.09706940659468	0.02009721592528451	534.3298623913424	4.961449420402659	8.973805496826923	0	0.9871698530571406	0.002994826393738439	4.009361250030525	4.012356076424264	0.01649903143334183	8.973805496826923	792.1758600533434	1085.457880640756	0	1.285431329584548	-0.03105267963781258	293.3130732670504	293.2820205874125	0.1796601424382274	1042.421118870375	204.1078249921739	258.3560572698362	0	1.032933692937691	0.0280869566568357	54.22014532100545	54.24823227766229	0.0238069541854377	238.2094779382563	114.8571304598804	115.1965173374724	0	0.6269390015685993	0.002649154824449931	0.3367377227675967	0.3393868775920466	0.0008957321455457727	46.50678159835937	68.622731654232	68.96901347832578	0	0.6298805449129656	0.001253472358182573	0.3450283517355889	0.3462818240937715	0.0009177854599543544	28.50238150111211	237.0252377708505	274.728608371946	0	1.19485953904152	-0.04528672261141189	37.74865732370695	37.70337060109554	0.08703518110900081	241.0052331378821	12.63615152073095	28.867703134234	0	1.045630487295537	0.008024175743010087	16.22352743776004	16.23155161350305	0.02635546220355683	23.80848279659953	2.721354078963952	3.213671147683749	0	0.7904271222853139	-0.004661127964393163	0.4969781966841896	0.4923170687197965	0.003394913281723526	2.674149945272073	2.122425491075994	2.581169514857856	0	0.8138573116089877	-0.003219563059171992	0.4619635868410341	0.4587440237818621	0.004101081743714059	1.773551248342876	0.8765093367606854	1.88446808441582	0	1.058125603037325	0.0003396654717234659	1.007619082183411	1.007958747655135	0.02912935165577787	1.878064622011171	11.53670787229188	13.00935000925577	0	0.7386384170750991	-0.02649136717859115	1.499133504142481	1.47264213696389	0.002233023042943946	9.575603604128803	17.66568859292385	36.53826783217607	0	1.02308027236931	0.09444448952757185	18.77813474972465	18.87257923925223	0.02200006733992645	27.23577860637407	8.836010690119174	21.36629778558897	0	1.059262765983317	0.05092216437882497	12.47936493109097	12.5302870954698	0.02939583738539762	16.72241374726028
0.05	384.2323673412848	387.6542087311183	0	0.900148746337983	-0.03745009834148993	3.459291488175066	3.421841389833576	0.008209363384309292	387.6542087311183	11.75620945353748	27.18736586416682	0	1.042163292884865	-0.06774198402701284	15.49889839465636	15.43115641062935	0.02563363904869214	27.18736586416682	5.520480583715179	32.75879611143284	0	1.199171113791753	0.002492605119982307	27.23582292259768	27.23831552771767	0.09009069370151759	32.75879611143284	5.451046413418259	36.96541694405241	0	1.217356022636459	0.01214697650849882	31.50222355412566	31.51437053063416	0.1042030997630227	36.96541694405241	2.491906360971789	4.861733130410033	0	1.006401751922809	0.006399328548394935	2.36342744088985	2.369826769438245	0.01924824476325489	4.861733130410033	148.4663606040627	165.5908365416334	0	1.175262598207849	-0.006549450697063114	17.13102538826777	17.12447593757071	0.07440160683583497	165.0139403166716	24.92878514551377	127.1667466750339	0	1.339538390646587	-0.01445464073376749	102.2524161702539	102.2379615295201	0.2769904340398622	123.6111504789164	7.587404289622835	54.10851680237417	0	1.223468929941766	0.004982894954876497	46.51612961779645	46.52111251275133	0.1094271547480196	50.10700443841675	13.53061113384314	15.87352603148893	0	0.777502897787844	0.05903560678279302	2.283879290863002	2.342914897645795	0.003058447605748842	15.87352603148893	6.600585384665147	8.958846204706459	0	0.8781381670312071	0.03107922091326734	2.327181599128044	2.358260820041312	0.006879023558018295	8.958846204706459	1.535172821451511	51.81543514764594	0	1.400554023566791	0.0263338590918484	50.25392846710258	50.28026232619442	0.4513081966490838	51.81543514764594	5.695912968342143	8.560442488265068	0	0.9256960703121245	0.04774183913111082	2.816787680791813	2.864529519922924	0.01007784036869683	7.349742610395397	2.443032954099368	797.0438983758183	0	1.6072496568318	-0.03321916959118674	794.6340845913102	794.6008654217189	2.358473962504748	793.7967746349839	8.051283431170059	198.1850868079417	0	1.359880336324803	-0.0706784362519228	190.2044818130236	190.1338033767717	0.3259470802645165	177.2180574250133	0.3661290217704808	19.60966813191208	0	1.439778669305229	-0.002068368606925306	19.24560747874852	19.2435391101416	0.6176770801343726	19.60966813191208	6.096022654926719	66.78742087979515	0	1.274769438492488	0.004165959324030604	60.6872322655444	60.69139822486844	0.164968864676966	61.43561938033216	6.231859083758137	60.65911571520729	0	1.261147363872755	0.007051820855285191	54.42020481059387	54.42725663144915	0.1479329188025724	55.68810772571727	0.9016760306799737	3.296163487017152	0	1.135005525441461	0.01061601750423978	2.383871438832939	2.394487456337179	0.05390727946186204	3.296163487017153	30.75882045508023	30.91235534455863	0	0.7741609421922826	-0.002010115392161338	0.1555450048705582	0.1535348894783968	0.002976958565171368	30.91235534455863	444.2141139339721	445.0521583279149	0	0.6805522968051927	0.129031863935947	0.7090125300067884	0.8380443939427354	0.001391765336308855	445.0521583279149	973.8835676871413	977.9999900658663	0	0.804892914793208	0.229273890389371	3.88714848833573	4.116422378725101	0.003815164255303974	811.8547877693817	9.536407239484239	126.3066176744671	0	1.299108886835648	0.07315245275684512	116.697057982226	116.7702104349829	0.2004380023289241	116.5768339843476	10.90903374222243	179.8816412810233	0	1.327570092534634	0.2167033128670705	168.7559042259338	168.9726075388009	0.2516968901249019	173.8095557500797	537.944220302438	570.0515615976016	0	1.011835267282615	0.03632666206824848	32.07101463309523	32.10734129516348	0.02010473282377263	532.2260139965531	4.954983784932315	8.96716605649631	0	0.9871911835686721	0.002135527238525112	4.010046744325471	4.012182271563995	0.01650185232954308	8.96716605649631	797.4693256489256	1090.654356514374	0	1.285391431154334	-0.03441963551703707	293.219450500965	293.1850308654479	0.1796027966155438	1047.40882237606	204.2481643790778	258.5143169436313	0	1.032960951476308	0.03416714250279144	54.23198542205071	54.26615256455349	0.02381215293106013	238.3565054497228	116.3438977515679	116.6837202754974	0	0.626954140622366	0.003042629836283167	0.3367798940932495	0.3398225239295327	0.0008958443224996854	47.11303168780213	70.06788661884833	70.41398929594892	0	0.6298866974612537	0.001056779373697488	0.3450458977268918	0.3461026771005892	0.0009178321328020124	29.10091737943064	238.5293402043125	276.1583249166903	0	1.194635333602434	-0.0520020084326082	37.68098672081043	37.62898471237782	0.08687915640252322	242.2458337368695	12.63988586407975	28.87766722351073	0	1.04566047550405	0.01035684369668256	16.2274245157343	16.23778135943099	0.02636179308884974	23.81702174515442	2.715715531398736	3.207480215651635	0	0.7903614192308765	-0.004950016084207416	0.4967147003371061	0.4917646842528987	0.003393113308899028	2.668899800646175	2.119956006943998	2.578088603243452	0	0.8137967442476741	-0.003605544768382016	0.4617381410678353	0.4581325962994533	0.00409908034886174	1.771286897009428	0.8796492343198484	1.887850931177535	0	1.058147237058724	0.0004080265463252742	1.007793670311361	1.008201696857686	0.02913439883984167	1.881436236542576	11.51925162306131	12.98725073516446	0	0.7385541991855213	-0.03011094046851277	1.498110052571668	1.467999112103156	0.002231498568349357	9.558415270195203	17.74908394094801	36.67580136443068	0	1.023322154771858	0.112160376801441	18.81455704668124	18.92671742348268	0.02204273893624841	27.34346363343302	8.861481304179366	21.42317622873216	0	1.059516640436392	0.05693243530893392	12.50476248924386	12.56169492455279	0.02945566274458625	16.76947061187937
0.052	384.3259695449611	387.7389693258218	0	0.8999623390489544	-0.04111774483759403	3.454117525698203	3.412999780860609	0.008197084876338934	387.7389693258218	11.73144171993038	27.12864730047318	0	1.041930740989274	-0.07285103218717286	15.47005661272998	15.3972055805428	0.02558593760510587	27.12864730047318	5.522498740781366	32.76522386662464	0	1.199189155731448	0.002969494881886473	27.23975563096139	27.24272512584328	0.09010370231982222	32.76522386662464	5.457172874085412	36.99463057360195	0	1.217441449831437	0.01369132432835195	31.52376637518819	31.53745769951654	0.1042743591370951	36.99463057360195	2.493972691737291	4.866285049200847	0	1.006509575882354	0.006842139474295459	2.365470217989261	2.372312357463557	0.01926488156492942	4.866285049200847	148.2582590249042	165.3745546035694	0	1.175204666421787	-0.006788955103436326	17.12308453376857	17.11629557866513	0.07436711897997113	164.7983549731335	25.75035790018082	127.9251302153158	0	1.339460886463244	-0.01425662231417677	102.1890289374492	102.174772315135	0.2768187250692112	124.3479096429166	7.587579601702366	54.11771069254993	0	1.223492738333545	0.00513837106141705	46.52499271978614	46.53013109084756	0.1094480048067185	50.11568038640522	13.54505128719432	15.89355580217294	0	0.7776399187562867	0.06209541151025792	2.28640910346837	2.348504514978628	0.003061835393946246	15.89355580217294	6.610638050942339	8.974487987141396	0	0.8783277847159715	0.03311983010818873	2.330730106090868	2.363849936199057	0.006889512753619619	8.974487987141396	1.540891462283053	52.02309783514028	0	1.401049088022289	0.02883833337074015	50.45336803948648	50.48220637285723	0.45309927480951	52.02309783514028	5.715495091004962	8.592191847309948	0	0.9260522445735729	0.05184721948206686	2.824849536822919	2.876696756304986	0.01010668389805154	7.378013159426456	2.44019762531424	795.7411924845163	0	1.607045389481973	-0.03559102279727296	793.3365858819993	793.3009948592021	2.354622986336432	792.4985500571854	8.008737492841957	197.7275299173709	0	1.359615892597526	-0.08369013567819503	189.8024825602072	189.718792424529	0.3252581875450861	176.8002881395399	0.3651611286401336	19.58607381407056	0	1.43963404151023	-0.002438975714591724	19.22335166114502	19.22091268543042	0.6169627920326061	19.58607381407056	6.095342790805629	66.7974583097065	0	1.274791749285319	0.004048446065016087	60.69806707283586	60.70211551890088	0.1649983174265995	61.44504800815371	6.233527105477721	60.67854290422258	0	1.261187010783364	0.007543955038010841	54.43747184370685	54.44501579874486	0.1479798565643165	55.70626944565974	0.9066904292357402	3.312108573732929	0	1.135513166413833	0.01184033754734381	2.393577806949845	2.405418144497189	0.05412677279951196	3.312108573732929	30.76128563626285	30.91450583749436	0	0.7740799490615206	-0.002223021681997393	0.1554432229134975	0.1532202012315001	0.002975010571604465	30.91450583749435	446.7259880542122	447.5795496505632	0	0.6810831878962448	0.141465408462162	0.7120961878887977	0.8535615963509596	0.001397818442520074	447.5795496505632	978.6731670637948	982.8259048019287	0	0.8053640156260027	0.2507946153895537	3.901943122744341	4.152737738133895	0.003829684914994591	816.0760932167592	9.560324775085961	126.5848905764204	0	1.299372984630848	0.08065421557485564	116.9439115857596	117.0245658013344	0.2008619962497262	116.8377994757003	10.96113781778572	180.868325202357	0	1.328245800880047	0.2364642993838412	169.6707230851874	169.9071873845713	0.2530613286786693	174.7692518485914	535.3802851273472	567.4971146330244	0	1.011879660235502	0.03440578917628837	32.0824237165009	32.11682950567719	0.0201118849696046	529.8444877576168	4.948460769942832	8.96019266253181	0	0.9872052683557822	0.001232444209498466	4.01049944837948	4.011731892588978	0.01650371526429785	8.96019266253181	803.0241680494707	1096.102373807912	0	1.2853473671811	-0.03788213496389042	293.1160878934047	293.0782057584408	0.1795394849445356	1052.637778894049	204.6039047092637	258.8905110804141	0	1.032993626470357	0.04042473721588211	54.24618163393455	54.28660637115043	0.02381838619664665	238.7046966902163	117.8541273290854	118.1943923182157	0	0.6269713772372897	0.003437074529748671	0.3368279146005314	0.3402649891302801	0.0008959720584470103	47.72972626624085	71.57357547640753	71.91947940639893	0	0.6298917599183073	0.0008435943750254688	0.345060335616379	0.3459039299914045	0.000917870538008359	29.72427080856908	240.1435698022518	277.6885746319433	0	1.194379623383197	-0.05895039997322726	37.60395522966469	37.54500482969146	0.08670154876669468	243.5725417670034	12.64371207590568	28.88880935447	0	1.04569818196159	0.01277134298493022	16.23232593557939	16.24509727856432	0.02636975554867648	23.82661516007549	2.710661645631032	3.201862639948969	0	0.7902917946654989	-0.005234633900975161	0.4964356282189115	0.4912009943179363	0.003391206936251417	2.664121197368091	2.117714951928324	2.575207194761301	0	0.8137292899023839	-0.003994946050830365	0.4614871888838077	0.4574922428329774	0.004096852520847202	1.769143158717225	0.8830273063002408	1.89150629695538	0	1.058172881508676	0.0004783286239884217	1.008000662031151	1.008478990655139	0.02914038278228797	1.885079493863988	11.50162865568359	12.96480124727378	0	0.7384591173407691	-0.03378281441458619	1.496955406004771	1.463172591590185	0.00222977867323447	9.540853125721677	17.83355676481109	36.82129364556653	0	1.023606096710689	0.1303342490884537	18.85740263166698	18.98773688075543	0.02209293592159696	27.45801821511889	8.886333416841897	21.48243306089535	0	1.059799031175357	0.06302616729495672	12.5330734767585	12.59609964405346	0.02952235084849184	16.8186865594312
0.054	384.3178461235199	387.7214288204166	0	0.8997582953368336	-0.04488018405688261	3.448462880953634	3.403582696896751	0.008183665644777781	387.7214288204166	11.70612678867568	27.06721119438019	0	1.041681098898662	-0.07807050726732206	15.43915491297184	15.36108440570452	0.02553482926195651	27.06721119438019	5.524703287570842	32.77260643307822	0	1.199210506314303	0.003492868275786828	27.2444102772316	27.24790314550738	0.09011909896535812	32.77260643307822	5.463532666451846	37.02680456140012	0	1.217537334778088	0.01530794544556491	31.54796394950271	31.56327189494828	0.1043543999077406	37.02680456140012	2.496105193116561	4.871055823235099	0	1.006624713298975	0.007297131755659446	2.367653498362879	2.374950630118538	0.01928266265449923	4.871055823235099	147.9536405777025	165.061479060086	0	1.17514466636552	-0.007025572661377229	17.11486405504482	17.10783848238344	0.07433141669057834	164.486311418981	26.61591174011468	128.7285495533833	0	1.339384579983287	-0.01402182392644128	102.1266596371951	102.1126378132686	0.2766497735647365	125.1284465811344	7.587804101275221	54.12723420413966	0	1.223517286338032	0.005297179178476467	46.53413292368596	46.53943010286444	0.1094695067355073	50.12466665848159	13.56007011702178	15.91441086967702	0	0.7777834525182469	0.06527861551032832	2.289062137144911	2.35434075265524	0.003065388193136838	15.91441086967702	6.621179290335431	8.990955539333161	0	0.8785297586687075	0.03526047549036453	2.334515773507365	2.369776248997729	0.006900702982758016	8.990955539333161	1.546668944293242	52.25030787514123	0	1.401590033758087	0.03144279669164364	50.67219613415634	50.70363893084799	0.4550644726715291	52.25030787514123	5.736060572064184	8.625853636381413	0	0.9264385869710524	0.05617281680041181	2.833620247516816	2.889793064317228	0.01013806355186637	7.40801811798652	2.43761361746868	794.353264670979	0	1.606827284684775	-0.03787977045929036	791.9535308239697	791.9156510535104	2.350518078925179	791.1153974331353	7.965562020839545	197.2015254660343	0	1.359306324611748	-0.09700258483264144	189.3329660300274	189.2359634451948	0.3244535927180386	176.3198847274501	0.3641936873861931	19.55881807179399	0	1.439465441770216	-0.002815060107924605	19.19743944451572	19.1946243844078	0.6161311538354192	19.55881807179399	6.094838784145477	66.80746112706818	0	1.274813535588867	0.003973304554500302	60.70864903836819	60.71262234292269	0.165027082864975	61.45444024810093	6.235435073767721	60.69952319141156	0	1.261229509826423	0.008100996504153234	54.45598712113969	54.46408811764384	0.1480301874853891	55.72588067929434	0.9118016429886919	3.329318696417539	0	1.136077185577728	0.01310856745257719	2.40440848597627	2.417517053428848	0.05437169055452524	3.329318696417539	30.78461321123553	30.93750108239788	0	0.7739906643822827	-0.002443226416580211	0.1553310975789303	0.1528878711623501	0.002972864617284747	30.93750108239788	449.2828061937597	450.1524267636666	0	0.6816633769319955	0.1541393679632612	0.7154812019436582	0.8696205699069193	0.001404463099737102	450.1524267636666	983.5542114977603	987.745110276713	0	0.8058778047536845	0.2727567290150399	3.918142049937688	4.190898778952728	0.003845583862047368	820.3960987080052	9.584675023025763	126.8889867269072	0	1.299663316672252	0.08842271441176749	117.2158889894697	117.3043117038815	0.2013291426236011	117.1230268506414	11.01346958218666	181.9428589207931	0	1.328981535347887	0.2569402347194032	170.672449103887	170.9293893386064	0.254555387952153	175.8144607321951	532.571476078533	564.6969520577388	0	1.011921523081325	0.0322897095177818	32.09318626968815	32.12547597920593	0.02011863181746104	527.2333220410911	4.941984264456314	8.952982803669824	0	0.987211765761782	0.0002902382482959319	4.010708300965214	4.01099853921351	0.01650457471924892	8.952982803669824	808.8579705864255	1101.819264728362	0	1.285299024184648	-0.04143557760585016	293.0027297195429	292.961294141937	0.1794700507886158	1058.124618939284	205.0131250505736	259.3227712701422	0	1.033031867706936	0.04684531050953242	54.26280090905904	54.30964621956857	0.02382568337962433	239.1048136026141	119.3684263639798	119.7091367405942	0	0.6269907063390237	0.003828604046729563	0.3368817725677136	0.3407103766144431	0.0008961153222076082	48.34906405975615	73.13871767411783	73.48440259488669	0	0.629895643429295	0.0006135091654003736	0.3450714116034533	0.3456849207688537	0.0009179000004564166	30.37196140144554	241.8591842709203	279.3103683102651	0	1.194091357643569	-0.06612124613027667	37.51730528547495	37.45118403934467	0.08650176434731871	244.9773552589485	12.64853997049926	28.9020688636349	0	1.045743864307842	0.01526277988463537	16.238266113251	16.25352889313564	0.02637940549248229	23.8380406677734	2.706131171574659	3.196759632329727	0	0.790218321647404	-0.00551283833416454	0.4961412990892327	0.4906284607550681	0.003389196341263123	2.659765301499676	2.115576511584002	2.572402222001474	0	0.8136549127791877	-0.004384928226546535	0.461210638644019	0.4568257104174725	0.00409439744609256	1.767035410037613	0.8863886499161722	1.895180002596989	0	1.058202643867448	0.0005504075731221297	1.008240945107694	1.008791352680817	0.02914732914759341	1.888741080120597	11.48391854918897	12.94210367204882	0	0.7383530504662899	-0.03748327346800133	1.495668396327848	1.458185122859847	0.002227861617643945	9.522991521280444	17.91912838948112	36.97488100322889	0	1.023933081940548	0.148888629480102	18.90686398426768	19.05575261374778	0.02215088380100256	27.57957688263426	8.911281070249041	21.54480694578167	0	1.06011026654159	0.06917542232146019	12.56435045321117	12.63352587553263	0.02959602550411625	16.87064575472487
0.05599999999999999	384.2155056312327	387.6090971769058	0	0.8995361905718725	-0.04872664922960544	3.442318194902745	3.39359154567314	0.008169083479370016	387.6090971769058	11.68110573329132	27.00388197829066	0	1.041414023004768	-0.08338720094540444	15.40616344594475	15.32277624499934	0.0254802646512387	27.00388197829066	5.527091367719653	32.78100827561996	0	1.199235472933736	0.004062642788347369	27.24985426511196	27.25391690790031	0.09013710659619191	32.78100827561996	5.470104025452375	37.06203734352987	0	1.217644143690751	0.0169931536474878	31.57494016443	31.59193331807748	0.104443631869747	37.06203734352987	2.498291128788963	4.876035515644149	0	1.006747353095426	0.007763132172846003	2.369981254682341	2.377744386855187	0.0193016203862286	4.876035515644149	147.5279609372361	164.6270703272589	0	1.175082625599962	-0.007258741510044623	17.10636813153288	17.09910939002284	0.07429451811933022	164.0533557302545	27.52198662124302	129.5736896547471	0	1.339309657207135	-0.01375531028598583	102.0654583437901	102.0517030335041	0.2764839860610375	125.9495396886824	7.588096014595636	54.13711025277664	0	1.223542587988721	0.005458619285125581	46.54355561889587	46.549014238181	0.1094916732127132	50.13398457603925	13.57568376854837	15.93611776166014	0	0.7779338474068566	0.06858873309639489	2.291845260015374	2.360433993111769	0.00306911520073909	15.93611776166014	6.632202557570028	9.008253151054669	0	0.8787446766496153	0.0374998150841335	2.338550778400506	2.37605059348464	0.006912630240058022	9.008253151054669	1.552467522614063	52.49797188991017	0	1.402178594846149	0.03414019568859344	50.91136417160751	50.9455043672961	0.4572123345197594	52.49797188991017	5.75756470646776	8.661417778819871	0	0.9268566482064327	0.06071144837854684	2.843141623973565	2.903853072352111	0.01017212892096597	7.43975461626438	2.435295278196125	792.8838912465171	0	1.606595863870921	-0.04007604060732268	790.4886720089283	790.448595968321	2.346170377963173	789.6510802892905	7.921940355086654	196.6063792479179	0	1.358950684365734	-0.1105668732341851	188.7950057660655	188.6844388928313	0.3235317081458911	175.7762147708989	0.3632326244852692	19.52787603070917	0	1.439272563169583	-0.003195216409073833	19.16783862263297	19.1646434062239	0.6151811319018271	19.52787603070917	6.094515299031495	66.8175496783789	0	1.27483503235731	0.003942199515141154	60.71909217983227	60.72303437934741	0.1650554709315695	61.46390886181026	6.237577597088611	60.72220541135641	0	1.261275212886176	0.008722516824998064	54.47590529744281	54.4846278142678	0.1480843319702914	55.74708101034743	0.9169821870246341	3.347814353824455	0	1.136699486256403	0.01441699827116759	2.416415168528653	2.430832166799821	0.05464320166926808	3.347814353824454	30.82639574476035	30.97893408205584	0	0.7738928229065906	-0.002669981101905473	0.1552083183974039	0.1525383372954984	0.002970514760171856	30.97893408205584	451.8765369552248	452.7627272643648	0	0.6822937295004161	0.1670135708151365	0.7191767383248513	0.8861903091399879	0.001411717300779732	452.7627272643648	988.5118404854451	992.7427213579614	0	0.8064350834217682	0.2950933029536431	3.935787569562678	4.230880872516321	0.003862902612782396	824.8030288656503	9.609339323764114	127.2197634426324	0	1.299980761174277	0.09643545563854108	117.5139886632298	117.6104241188683	0.2018411564150068	117.4333260864754	11.06569184152798	183.1091448381344	0	1.329779346115572	0.2780750268798677	171.7653779697266	172.0434529966064	0.2561854748988666	176.9489897891451	529.5937682079457	561.7269950426929	0	1.011960616126807	0.02998684700353143	32.10323998774367	32.13322683474721	0.02012493430953073	524.4633820915094	4.935585906442739	8.945561157733181	0	0.9872102629032835	-0.000684740833657507	4.010659992124099	4.009975251290442	0.01650437592222407	8.945561157733181	814.9956540315789	1107.829714132647	0	1.285246294433219	-0.04507504064101341	292.8791351417096	292.8340601010686	0.1793943466298792	1063.893033659242	205.4704150033627	259.8057328100251	0	1.033075811686437	0.0534129858001247	54.28190482086217	54.33531780666229	0.02383407151562742	239.5519173485043	120.8712678592323	121.2124223668696	0	0.6270121015880953	0.004213110346129135	0.3369413972911589	0.341154507637288	0.0008962739257077455	48.96479208558709	74.76234115030933	75.10778620460943	0	0.6298982571572965	0.0003661880067931731	0.3450788662933024	0.3454450543000956	0.0009179198301484335	31.0435500241873	243.6713540074218	281.0186562780942	0	1.19376953748068	-0.07350270579536125	37.42080497646782	37.34730227067246	0.08627926843708046	246.4557263554556	12.65343365308831	28.9165368035351	0	1.045797763258077	0.01782564385478597	16.245277506592	16.26310315044678	0.02639079564871693	23.85055132846882	2.702230744566126	3.19228046348787	0	0.7901411029103739	-0.005782432280362693	0.4958321512021058	0.4900497189217431	0.003387084517696161	2.655923147063337	2.113817806140508	2.569953905010558	0	0.8135736288833724	-0.004772496781882169	0.4609085956519315	0.4561360988700494	0.004091716059429301	1.765156177265404	0.8899255297616965	1.899064944342368	0	1.0582366216695	0.0006240835374521549	1.00851533104322	1.009139414580672	0.02915526139554965	1.892613237705403	11.46632665243328	12.91938825875473	0	0.7382359502721075	-0.04118717043504522	1.494248776756499	1.453061606321454	0.002225747033981932	9.504999829639569	18.00477908539451	37.13563232615988	0	1.024303905521791	0.1677399140098791	18.96311332675549	19.13085324076537	0.02221678434645352	27.70747473701413	8.935314130601249	21.60929952813931	0	1.060450539496603	0.07535066200302322	12.59863473553504	12.67398539753806	0.02967678403579095	16.92457114308626
0.058	384.0264183963272	387.4094485622838	0	0.8992956528611324	-0.05264568570987885	3.435675851666557	3.383030165956678	0.008153320306611787	387.4094485622838	11.65501491028432	26.9372864966589	0	1.041129214165381	-0.0887874485845412	15.37105903495911	15.28227158637457	0.02542220544100909	26.9372864966589	5.529659592365483	32.79049285707032	0	1.19926436153777	0.004678463251747299	27.25615480145309	27.26083326470483	0.09015794751923935	32.79049285707032	5.476865170129202	37.10042137009484	0	1.21776231674222	0.01874276265973394	31.6048134373059	31.62355619996564	0.1045424467241457	37.10042137009484	2.500531384877344	4.881227435732516	0	1.00687766470988	0.008238921583520683	2.372457129271651	2.380696050855171	0.01932178442396196	4.881227435732516	146.9478214285859	164.0379350447449	0	1.17501857629364	-0.007487962922751631	17.09760157908173	17.09011361615897	0.07425644418189836	163.4662111134621	28.46052259147255	130.4526105505952	0	1.339236274716096	-0.01346283497954542	102.0055507941022	101.9920879591227	0.2763217031653193	126.8034717202419	7.588431008986293	54.14731795767605	0	1.223568654001554	0.005621980448119537	46.55326496824164	46.55888694868976	0.1095145140312011	50.14361488032414	13.591910794076	15.95870601230095	0	0.7780914684786894	0.07202951570024832	2.294765702524703	2.366795218224952	0.003073026099373759	15.95870601230095	6.643700667732285	9.026384191339941	0	0.8789731176830218	0.03983623715113386	2.342847286456522	2.382683523607656	0.006925330486633375	9.026384191339941	1.558249131604638	52.76697832076138	0	1.402816372577135	0.0369228005147223	51.17180638864202	51.20872918915674	0.4595512503197068	52.76697832076138	5.779958637792833	8.698868774079417	0	0.9273079238111682	0.06545487345358979	2.853455262832994	2.918910136286584	0.01020902882888395	7.473215088079723	2.43325522910104	791.3371873305666	0	1.606351702271158	-0.04217108342748948	788.946103184893	788.9039321014656	2.341592033694527	788.1096997958895	7.878055666412649	195.9417517587107	0	1.358548197720601	-0.1243304715259457	188.188026563824	188.0636960922981	0.3224915481198705	175.1689716975108	0.362280550392318	19.49323618817173	0	1.43905519160845	-0.003577958496501726	19.13453359627592	19.13095563777941	0.6141122255835028	19.49323618817173	6.094376080508288	66.82784751779013	0	1.274856483185643	0.003956643364634561	60.72951479391721	60.73347143728184	0.1650838031976553	61.47356963945592	6.239947842935273	60.74673545068467	0	1.261324468503324	0.009407713370105751	54.49737989437929	54.50678760774939	0.1481427073442169	55.77000729877922	0.922209767856895	3.367619898326697	0	1.137381796257709	0.0157615777071316	2.429648552762671	2.445410130469802	0.05494245259803403	3.367619898326697	30.88388115304226	31.0360532948614	0	0.7737861892582496	-0.002902473686512438	0.1550746155056533	0.1521721418191408	0.002967955835382749	31.0360532948614	454.4990254947413	455.4022630646343	0	0.6829749499673488	0.180046066322148	0.72319150357089	0.9032375698930381	0.001419598136260595	455.4022630646343	993.5308843103988	997.8035383868452	0	0.807036518493199	0.3177343588069531	3.954919717639342	4.272654076446295	0.003881680461811909	829.2847705556599	9.634197178247547	127.5780236968976	0	1.300326115720466	0.1046679911832091	117.8391585274668	117.94382651865	0.2023996657650469	117.769456392716	11.11746420526864	184.3710508032357	0	1.330641109047291	0.2998078982720242	172.953778699695	173.253586597967	0.2579579566933688	178.1766137317478	526.4772365761276	558.6172695909643	0	1.011996711388504	0.02750746909231596	32.11252554574435	32.14003301483667	0.0201307552561038	521.562685649055	4.929270563119338	8.93793492884433	0	0.9872007242346822	-0.001689022899780896	4.010353388624772	4.008664365724991	0.01650311420983212	8.93793492884433	821.4064636548292	1114.102747492849	0	1.285189076311957	-0.04879529348339862	292.7450791315032	292.6962838380198	0.1793122346339149	1069.913261928737	206.0942532137666	260.4579126091525	0	1.033125580320164	0.0601103796437289	54.30354901574225	54.36365939538598	0.02384357503784854	240.1552937256022	122.3323506028597	122.6739435272321	0	0.6270355142117822	0.004586268601008656	0.3370066557713265	0.3415929243723351	0.0008964475151647721	49.56467358727373	76.43343586848862	76.77861967676783	0	0.6298995086837182	0.00010137241572835	0.345082435863493	0.3451838082792213	0.0009179293253090563	31.73444493963769	245.5703717954727	282.8035402761443	0	1.193413221374177	-0.08108172687955117	37.31425020755122	37.23316848067167	0.08603359046418843	247.9988540204164	12.65925897469113	28.93310311536603	0	1.045860100542839	0.02045377689698504	16.25339036377792	16.2738441406749	0.02640397515617895	23.86488372649118	2.698798663273859	3.188266231218426	0	0.7900602715112338	-0.006041176474672638	0.4955087444192406	0.489467567944568	0.003384875290028079	2.65246268524432	2.112201552170875	2.567628412446715	0	0.813485508691167	-0.005154511183080788	0.460581371458921	0.4554268602758402	0.004088811126654764	1.763344990700652	0.893450921615085	1.902974629659506	0	1.058274901573394	0.0006991603102807867	1.00882454773414	1.009523708044421	0.02916420056898029	1.896510109112844	11.44887109785411	12.89670037735699	0	0.7381078454164081	-0.04486798934843762	1.492697268851325	1.447829279502887	0.0022234359970436	9.486912160688091	18.09064538604952	37.3037443014165	0	1.024719159427085	0.1867983423664302	19.02630057300055	19.21309891536698	0.02229081319388396	27.84188425331907	8.959221033930826	21.6766897624954	0	1.060819814972997	0.08152180365779391	12.63594692490678	12.71746872856457	0.02976467497073205	16.9810751627914
0.06	383.7578314584384	387.1297363515271	0	0.8990363662681338	-0.05662517385241789	3.428530066941063	3.371904893088645	0.008136362399572685	387.1297363515271	11.63724869144841	26.87681686261867	0	1.040826419164982	-0.09425716627205898	15.33382533744232	15.23956817117026	0.02536062460227525	26.87681686261867	5.532402535356257	32.80112074671172	0	1.1992974748025	0.005339693718407906	27.26337851763707	27.26871821135547	0.09018184213788065	32.80112074671172	5.483790417955806	37.1420384590429	0	1.217892264759338	0.02055208728261719	31.63769595380448	31.6582480410871	0.1046512155588685	37.1420384590429	2.502815884459	4.886623542054575	0	1.007015797361701	0.008723237164981659	2.375084420430592	2.383807657595574	0.01934318162973892	4.886623542054575	146.1842256893983	163.2650826548093	0	1.174952554659796	-0.007712805255949503	17.08856977066694	17.08085696541099	0.07421721821360612	162.6959882955319	29.42911681960443	131.3630013710119	0	1.33916455590723	-0.01315085222774409	101.9470354036352	101.9338845514075	0.276163191474246	127.6879970015506	7.588866394629146	54.15791681617893	0	1.223595491714607	0.005786537052151568	46.56326388449764	46.56905042154979	0.1095380360431451	50.15361272467884	13.60876950967211	15.98220554911806	0	0.7782566982009292	0.07560496334232428	2.297831076103626	2.373436039445951	0.003077131081857155	15.98220554911806	6.655664422180894	9.045349711555961	0	0.8792156504494226	0.04226785656804305	2.347417432807022	2.389685289375065	0.006938839593279998	9.045349711555961	1.563974118962239	53.05819312419698	0	1.403504823330955	0.03978220886046406	51.45443679637427	51.49421900523474	0.4620894283989656	53.05819312419698	5.803187583652102	8.738183807697682	0	0.9277938465036165	0.07039377227863558	2.864602451766946	2.934996224045581	0.01024891099373511	7.508385620238845	2.431504743666948	789.7175759233172	0	1.606095425074592	-0.04415683194953027	787.3302280115998	787.2860711796503	2.336796116181336	786.4956639423492	7.834121206094883	195.2077060366164	0	1.358098276604409	-0.1382373600888517	187.5118221906104	187.3735848305215	0.3213327592258856	174.4982178805818	0.3613437512977538	19.45490811233284	0	1.438813210873377	-0.003961723521446944	19.09752608455654	19.09356436103509	0.6129244900543903	19.45490811233284	6.094424280685853	66.83848130113095	0	1.274878139446956	0.004017981324166894	60.74003903912094	60.7440570204451	0.1651124117322355	61.48354129481368	6.242537238428927	60.77325507612965	0	1.261377619813505	0.01015539732686043	54.52056244037386	54.53071783770072	0.1482057255137771	55.79479258897791	0.9274556013962929	3.388751678355315	0	1.138125652413052	0.0171379137581617	2.444158163200861	2.461296076959022	0.05527056325535924	3.388751678355315	30.95466508207262	31.10645501440685	0	0.7736705603336583	-0.003139830365853398	0.1549297627000824	0.151789932334229	0.002965183513631934	31.10645501440685	457.1420329754212	458.0627599166479	0	0.6837075746706101	0.1931932337702637	0.7275337074564822	0.9207269412267458	0.001428121721663373	458.0627599166479	998.5959298400111	1002.912112959223	0	0.8076826365835634	0.3406070236253718	3.975576095586686	4.316183119212058	0.003901954314232324	833.8289200819906	9.659120277868224	127.9645048164089	0	1.300700090587203	0.1130939449381023	118.1922905936025	118.3053845385406	0.2030062027859314	118.1321156910759	11.16844284429762	185.7324012840744	0	1.33156851177582	0.3220734377860238	174.2418850019907	174.5639584397768	0.2598791478476887	179.5010660504038	523.1342972894465	555.2801482263538	0	1.012029594920776	0.02486372080111123	32.12098721610619	32.1458509369073	0.02013605972257652	518.4494031083303	4.923198516422175	8.930261671377741	0	0.9871828337642239	-0.002715239475931489	4.009778394431495	4.007063154955564	0.01650074803560205	8.930261671377741	828.048764792008	1120.596527325477	0	1.285127274675817	-0.05259081404974009	292.6003533475185	292.5477625334688	0.1792235871874321	1076.145110840984	206.9184579312317	261.3131591256103	0	1.0331812795859	0.06691855245031161	54.32778264192829	54.39470119437861	0.02385421552626742	240.9461630200346	123.7280747589052	124.0700956532799	0	0.6270608718671769	0.004943544907220796	0.3370773494674429	0.3420208943746638	0.0008966355624544506	50.1391585429579	78.14194735200773	78.4868480911101	0	0.629899304429655	-0.0001811141907033448	0.3450818532930758	0.3449007391023725	0.0009179277756547871	32.44044565679509	247.5446013886024	284.6532241504278	0	1.193021530800848	-0.08884403173756736	37.19746679356291	37.10862276182534	0.08576432881867246	249.5962740133024	12.66518625592243	28.95095906200556	0	1.045931076767589	0.0231403471581975	16.26263245892493	16.28577280608313	0.02641898913450539	23.88037316625904	2.696158314716295	3.185043274447061	0	0.7899759913306571	-0.006286801947946784	0.4951717616787136	0.4888849597307668	0.003382573323484758	2.649655605807246	2.111282532929961	2.565984329639704	0	0.8133906796593385	-0.005527695649393954	0.4602294923591376	0.4547017967097437	0.00408568731994527	1.761985716152773	0.8971676441280825	1.907112300808691	0	1.058317558403329	0.0007754248316418681	1.009169231848966	1.009944656680608	0.02917416507339318	1.90063424747544	11.43192152101037	12.87443964831896	0	0.7379688064055575	-0.04849700596053206	1.491015133269124	1.442518127308592	0.002220930384630809	9.469023586519778	18.17556683914878	37.47808592936507	0	1.025179218095779	0.2059679976174253	19.09655109259887	19.30251909021629	0.02237311722367321	27.98198283752691	8.981942543226859	21.74591722237732	0	1.061218163245969	0.08765422364904035	12.67632045550142	12.76397467915046	0.0298597770649963	17.0393306887533
0.06200000000000001	383.4169766396867	386.7772012513884	0	0.8987580738970535	-0.06065235661826312	3.420876968320042	3.360224611701779	0.008118200568512573	386.7772012513884	11.59730045661984	26.7919715441077	0	1.040505432032214	-0.09978188679601194	15.29445297428387	15.19467108748786	0.02529550662291965	26.7919715441077	5.535314325782489	32.81295081515515	0	1.199335110246376	0.006045410529979474	27.27159107884268	27.27763648937266	0.09020900765948736	32.81295081515515	5.490854145577376	37.18696299346432	0	1.218034365934152	0.02241594780936747	31.67369290007758	31.69610884788695	0.1047702863088178	37.18696299346432	2.505141998950696	4.892222842132608	0	1.007161879358071	0.009214774030579473	2.377866069151334	2.387080843181914	0.01936583595561155	4.892222842132608	145.1891035325685	162.2604491781322	0	1.1748846003581	-0.007932906821455168	17.07927855238519	17.07134564556373	0.07417686560458495	161.6947911344301	30.39725871961314	132.2744124365167	0	1.339094587168667	-0.01282652420055023	101.8899802411041	101.8771537169035	0.2760086353784037	128.5735181953207	7.589344964064469	54.16885050639905	0	1.223623105006841	0.00595154336344416	46.57355399897114	46.57950554233458	0.1095622430861239	50.16392598367128	13.6262805792497	16.00664930183495	0	0.7784299371236674	0.07931933040363121	2.301049392181622	2.380368722585253	0.003081440876662277	16.00664930183495	6.668083880712311	9.065149691561968	0	0.8794728316482959	0.04479250856913384	2.352273302280523	2.397065810849657	0.006953193282100581	9.065149691561968	1.569602990362986	53.37245821186742	0	1.404245246549349	0.04270935181617463	51.76014586968826	51.80285522150443	0.4648348657167051	53.37245821186742	5.827192747666348	8.779334537793906	0	0.928315778378128	0.07551772195777626	2.876624068169782	2.952141790127558	0.01029192166575262	7.545247457151611	2.430053438099544	788.0297536596573	0	1.605827703164126	-0.04602596224784607	785.6457261838057	785.5997002215578	2.331796514757635	784.8136534058776	7.790347504614175	194.4046895579512	0	1.357600530665321	-0.1522282055859288	186.766570258923	186.614342053337	0.3200556458325545	173.7643686882814	0.3604252683698937	19.41291612430933	0	1.438546607381513	-0.004344877235862311	19.05683573317529	19.05249085593943	0.6116185558323315	19.41291612430933	6.094662073792024	66.84957991876026	0	1.274900259329211	0.004127373343664731	60.75079047162457	60.75491784496823	0.1651416378403897	61.49394465931635	6.245335795928568	60.80190135331987	0	1.261435002406664	0.0109639807444796	54.54560157664682	54.5565655573913	0.148273790537164	55.82156555963381	0.9326958868633406	3.411229319553791	0	1.138932385347098	0.01854128043845614	2.459992152251994	2.47853343269045	0.05562862252771387	3.411229319553791	31.03599131410874	31.18738377658767	0	0.7735457676221177	-0.003381117856665083	0.1547735803355976	0.1513924624789325	0.002962194356711923	31.18738377658767	459.7972795616026	460.7359004878294	0	0.6844919656313102	0.2064099034319413	0.7322110227948585	0.9386209262267998	0.001437303118436256	460.7359004878294	1003.691392175516	1008.05281956419	0	0.8083738185741112	0.3636357015360292	3.997791687137928	4.361427388673958	0.00392375850592993	838.4228355102508	9.683979278774604	128.3798797492126	0	1.30110330218503	0.1216850482910296	118.574215422147	118.695900470438	0.20366219404224	118.5219416935028	11.21828604036487	187.1969730020917	0	1.332563039986089	0.3448016631260078	175.6338852986007	175.9786869617268	0.2619552953301532	180.9260347666311	519.7660757689748	551.9167189164809	0	1.012059069190359	0.02206964877490983	32.1285734987311	32.15064314750601	0.02014081542447883	515.3112720412383	4.917283391537108	8.922456993188277	0	0.9871564382402042	-0.003756599058084546	4.008930200709253	4.005173601651169	0.01649725761056621	8.922456993188277	834.7724119753353	1127.160723121263	0	1.285060801180061	-0.05645580578327573	292.4447669517111	292.3883111459278	0.1791282873982994	1082.444199136989	207.773494078522	262.2019588101155	0	1.033242998142868	0.07381697650823164	54.35464775508532	54.42846473159355	0.02386601144666434	241.768233342458	125.0101488833903	125.3525823006681	0	0.6270880775582571	0.005280206093410686	0.3371532111843545	0.3424334172777652	0.0008968373568298935	50.66869451581228	79.86668839369132	80.21128388111033	0	0.6298975501050285	-0.0004813622545166165	0.345076849673531	0.3445954874190144	0.0009179144658811345	33.15274704895522	249.5675928118773	286.5411311648442	0	1.192593655907602	-0.09677411041011469	37.07031246337706	36.97353835296694	0.0854711554731514	251.2245659400037	12.67194768280032	28.97085432586925	0	1.046010869188047	0.02587782933559097	16.27302881373333	16.29890664306892	0.02643587823197564	23.89764015933317	2.693976503178213	3.182281489730125	0	0.7898884573791687	-0.006517023081105613	0.4948220096330181	0.4883049865519125	0.003380184128399011	2.647227514618119	2.110583776302906	2.564548831836754	0	0.8132893285084826	-0.005888651305118382	0.4598537068389661	0.4539650555338477	0.0040823512839887	1.760754002154037	0.9008561353899308	1.911258703195125	0	1.058364654164011	0.0008526468721131137	1.009549920933081	1.010402567805194	0.02918517044873666	1.904767144172142	11.41537700897774	12.85253610605164	0	0.7378191055468595	-0.05204700094013512	1.489206098014033	1.437159097073898	0.002218235749764098	9.451285831524698	18.25976927747309	37.65887942081866	0	1.025684224075308	0.2251468557147464	19.17396328763082	19.39911014334557	0.02246381172162698	28.1279529464204	9.004297231580832	21.81776117154459	0	1.061645242345939	0.09371486227167061	12.71974907769208	12.81346393996376	0.02996207559724036	17.09994760481239
0.064	383.0109053059221	386.3589061018398	0	0.8984605808525977	-0.06471387159188059	3.41271466750958	3.3480007959177	0.008098830332256342	386.3589061018398	11.75149212843101	26.89908496490475	0	1.040166095257846	-0.1053467955564922	15.25293963203023	15.14759283647373	0.02522684767671986	26.89908496490475	5.538386891420626	32.82603807459238	0	1.199377558311618	0.00679439660815808	27.2808567865636	27.28765118317175	0.09023965678063141	32.82603807459238	5.498027086703	37.23525745683085	0	1.218188962575736	0.02432867754168877	31.71290169258616	31.73723037012785	0.1048999812083013	37.23525745683085	2.507503841765406	4.898020673893073	0	1.007316017416518	0.009712186404728517	2.380804645722939	2.390516832127667	0.01938976833454869	4.898020673893073	143.9123904692676	160.9739766484853	0	1.174814755878458	-0.008147977945609298	17.06973415716323	17.06158617921762	0.0741354134250046	160.4127365477897	31.325272068748	133.1471943301534	0	1.339026414027729	-0.01249772486930924	101.8344199862747	101.8219222614054	0.275858128821425	129.4214958009552	7.590013271432321	54.18026511790239	0	1.223651494189176	0.006116226861998209	46.58413561960808	46.59025184647007	0.1095871358845669	50.17468995405122	13.64446461911473	16.03207082887641	0	0.778611604533305	0.08317712823117113	2.304429081530508	2.387606209761679	0.003085966773822705	16.03207082887641	6.680947165184971	9.08578181536279	0	0.8797452043268964	0.04740774124237201	2.357426908935446	2.404834650177818	0.006968427066005224	9.08578181536279	1.575095383317331	53.71058679276639	0	1.40503877282219	0.04569450183733413	52.08979690761173	52.13549140944906	0.4677953151778081	53.71058679276639	5.85190982536828	8.82228546598566	0	0.9288750029318718	0.08081517097237305	2.889560469645006	2.970375640617379	0.01033820523547344	7.583775568404888	2.428909042761408	786.2786549891343	0	1.605549248560812	-0.04777195286758876	783.8975178992405	783.8497459463729	2.326607832570283	783.0685858515807	7.746974678199145	193.5335781107221	0	1.357054778302172	-0.1662405773412511	185.9528440098642	185.7866034325229	0.3186611902840463	172.9682318399727	0.3595315488909409	19.36730644424476	0	1.438255474588019	-0.004725720389397507	19.01250061574322	19.00777489535382	0.6101956448687208	19.36730644424476	6.095090820520846	66.86127413414383	0	1.274923106782611	0.004285773801114238	60.76189753982187	60.76618331362298	0.1651718306892311	61.50490234059175	6.248331636720279	60.83280523830992	0	1.261496942128615	0.01183146319379069	54.57264213839585	54.58447360158964	0.1483472961264854	55.8504492136212	0.9379014882002791	3.435065192271508	0	1.139803104522344	0.01996662541663528	2.477197078654594	2.497163704071229	0.05601768326337158	3.435065192271508	31.12525506023587	31.27623565215748	0	0.7734116794334509	-0.0036253461270046	0.1546059380486182	0.1509805919216136	0.002958985869608634	31.27623565215748	462.4564800787811	463.4133601082598	0	0.6853283046926	0.2196494883461233	0.7372305411325891	0.9568800294787124	0.001447156247022507	463.4133601082598	1008.801576092582	1013.209917011537	0	0.8091102944183888	0.3867422606538986	4.021598658301775	4.408340918955673	0.003947124607246591	843.053680814555	9.708638901883209	128.8247464462375	0	1.301536266624981	0.130411184622059	118.9856963597322	119.1161075443543	0.2043689506524929	118.9395020007582	11.26665443595397	188.7684835756148	0	1.333625963876555	0.3679180958332035	177.1339110438276	177.5018291396608	0.2641925611426453	182.455151413564	516.8482117103559	549.002590684295	0	1.012084955469157	0.01914121782331141	32.13523775611576	32.15437897393907	0.0201449931256124	512.592349866086	4.912188075049703	8.915188205004307	0	0.9871214424013773	-0.004805790648251415	4.007805920602856	4.003000129954605	0.01649263105494836	8.915188205004307	841.4401769312681	1133.657940090243	0	1.284989574593101	-0.06038421575524502	292.2781473747306	292.2177631589753	0.1790262295643273	1088.678570686869	208.4307761613768	262.8957383888509	0	1.033310805927239	0.0807835184624672	54.38417870901166	54.46496222747412	0.02387897788308782	242.4107482298766	126.1286365073483	126.4714617406518	0	0.6271170086004193	0.005591331229735401	0.3372339020738519	0.3428252333035873	0.0008970519969449999	51.13303053185789	81.58681342163712	81.93108120499107	0	0.6298941511756164	-0.0007993722191626765	0.3450671555731238	0.3442677833539612	0.0009178886792918403	33.86268287331372	251.6141110229004	288.4419345464739	0	1.192128861192757	-0.1048552211578582	36.93267874473135	36.82782352357349	0.08515382032858423	252.8614152300782	12.67881146007634	28.99207086018757	0	1.046099629437979	0.02865799076597995	16.28460140934525	16.31325940011123	0.0264546781574183	23.91609430367039	2.693124706062315	3.180855573523377	0	0.7897978959421084	-0.006729551138899351	0.4944604185999618	0.4877308674610624	0.003377714059875149	2.645906291462978	2.111466920516422	2.564688043170161	0	0.8131817033070022	-0.006233869430674737	0.4594549920844139	0.4532211226537392	0.004078811693753841	1.760588200141862	0.9046662854242483	1.915563909644527	0	1.058416237043214	0.000930578872306342	1.009967045347972	1.010897624220279	0.02919722913637015	1.909058363292461	11.40000971697802	12.8317963480373	0	0.7376589863183532	-0.05548692905790808	1.487273560117189	1.431786631059281	0.002215357152465665	9.434294765425969	18.34187202515312	37.84470486463095	0	1.026234073776854	0.244226876452482	19.25860596302535	19.50283283947783	0.02256297729815148	28.27874534106685	9.025203184695254	21.89109173502531	0	1.06210063164475	0.09966830476979324	12.76622024556026	12.86588855033006	0.03007154101485621	17.16203896367244
0.066	382.546665306776	385.8819128393424	0	0.8981437570134879	-0.06879578989008493	3.404043322456493	3.335247532566408	0.008078252065633	385.8819128393424	14.99963397346493	30.09798733789055	0	1.039808300875003	-0.1109367684469219	15.20929013287254	15.09835336442562	0.02515465573910125	30.09798733789055	5.541611861378085	32.84043517103177	0	1.199425100404754	0.007585137444223239	27.29123817220946	27.29882330965369	0.09027399634279838	32.84043517103177	5.505280110170236	37.28697545387723	0	1.218356357926051	0.02628413462508954	31.7554112090819	31.78169534370699	0.1050405942472721	37.28697545387723	2.509894000908507	4.904010425646083	0	1.007478296007763	0.01021408846052527	2.383902336277051	2.394116424737576	0.01941499657086126	4.904010425646083	142.3043106302103	159.3558959447253	0	1.17474306590979	-0.008357802105381956	17.05994311662047	17.05158531451508	0.07409289004228431	158.8002293932082	32.13901693607747	133.9071967838931	0	1.33896003729362	-0.01217303941791413	101.7803528872335	101.7681798478156	0.2757116670575703	130.1598551596313	7.590739137964253	54.19202659310395	0	1.2236806558583	0.006279780112280714	46.59500767502741	46.60128745513969	0.1096127119180971	50.18578047282973	13.66334436397378	16.05850650189056	0	0.7788021390517266	0.0871831245769842	2.307979013339793	2.395162137916778	0.00309072065047727	16.05850650189056	6.694241468216246	9.107242449664932	0	0.8800332961487548	0.05011080718097006	2.362890174267718	2.413000981448688	0.006984576184294267	9.107242449664932	1.580411541339604	54.07336085016598	0	1.405886352156218	0.04872728427279988	52.44422202455358	52.49294930882638	0.4709782496319548	54.07336085016598	5.877270620545506	8.866995408204964	0	0.9294727168848688	0.08627341409764676	2.90345137356181	2.989724787659457	0.01038790380281846	7.623939876966138	2.428077846897237	784.4694147272434	0	1.605260809451758	-0.0493891442555011	782.0907260246016	782.0413368803461	2.321245274287633	781.2655786092565	7.704236936317029	192.5956482094388	0	1.356461056789862	-0.1802092164801606	185.071620489602	184.8914112731218	0.3171510669118103	172.1109827742999	0.3586661339354915	19.31814123793595	0	1.43794001688428	-0.005102496571479079	18.96457760057194	18.95947510400046	0.6086575823204268	19.31814123793595	6.095710846213041	66.87369576904126	0	1.274946950329851	0.004493908392918661	60.77349101443531	60.77798492282822	0.1652033457587646	61.51653796279583	6.251511524492435	60.86609113862968	0	1.261563752792922	0.01275541808709096	54.60182419605015	54.61457961413724	0.1484266230415621	55.88156045717614	0.9430477983288648	3.460274040170259	0	1.140738683726517	0.0214085804747385	2.495817661366656	2.517226241841394	0.05643875670703565	3.460274040170259	31.22008946202446	31.37064474756828	0	0.7732682030062361	-0.003871471721774107	0.1544267572655909	0.1505552855438168	0.002955556548511559	31.37064474756828	465.1113796109889	466.0868424701931	0	0.6862165882819663	0.2328641341977937	0.7425987250063955	0.9754628592041892	0.001457693793142354	466.0868424701931	1013.910738046014	1018.36761043731	0	0.809892138401563	0.4098462478805357	4.047026143415909	4.456872391296445	0.003972081212995206	847.7084709684131	9.73296358265244	129.2996276006845	0	1.301999393474184	0.1392404476034421	119.4274235704287	119.5666640180321	0.2051276580373852	119.3852937559065	11.31321565813219	190.4505826475308	0	1.334758324899901	0.3913438598429077	178.7460231295557	179.1373669893987	0.2665970020442644	184.0919823983605	515.4359347092973	547.5929607595338	0	1.012107018569315	0.01610720018150661	32.14091885005493	32.15702605023644	0.02014855449955396	511.2778471608627	4.907535100642401	8.908084829432635	0	0.9870778131981669	-0.005854996050558258	4.006404724840793	4.000549728790235	0.01648686495619076	8.908084829432635	847.8188968129392	1139.854868073277	0	1.284913521085563	-0.06436975469611232	292.1003410150341	292.035971260338	0.178917319601489	1094.624162905322	208.5221747098488	263.0263706888337	0	1.033384752740942	0.08779444284064183	54.41640153614425	54.50419597898489	0.0238931262658472	242.534258571802	127.0307792198	127.373970054114	0	0.6271475156634995	0.00587182547577222	0.3373190088381932	0.3431908343139654	0.0008972783834157445	51.51073714410121	83.28165907431647	83.6255765255957	0	0.6298890133524843	-0.001135051187982466	0.3450525024672293	0.3439174512792468	0.000917849701603585	34.56166103329659	253.654940856106	290.3263641598033	0	1.191626491163561	-0.1130694019570885	36.78449270565441	36.67142330369732	0.08481215522939177	254.4810629023766	12.68636971018947	29.01521048548464	0	1.046197481222356	0.03147188580786614	16.29736888948731	16.32884077529517	0.02647541919796016	23.93623365858048	2.692812672750833	3.179978605988524	0	0.7897045645142556	-0.006922108401855497	0.4940880416395462	0.4871659332376908	0.003375170311483052	2.645037608221575	2.112804798185618	2.565279611298961	0	0.8130681152773169	-0.006559746151102154	0.4590345592644446	0.4524748131133424	0.004075079301393168	1.760718214674855	0.9083910715753232	1.919820947701076	0	1.058472340411768	0.001008956010118186	1.010420920115635	1.011429876125753	0.02921035024329309	1.913301636133373	11.3854406932055	12.811877569892	0	0.7374888224892913	-0.05878562504496761	1.485222501731474	1.426436876686506	0.002212302013863886	9.417802255463046	18.42226797198014	38.03587763314282	0	1.026828403584437	0.2630941559372972	19.35051550522537	19.61360966116267	0.0226706565828372	28.43460079719069	9.045507032727084	21.96669046730913	0	1.062583740699146	0.105477877135256	12.81570555744679	12.92118343458205	0.03018810641615783	17.22621409685217
0.068	382.0311516159623	385.3531331436925	0	0.897807539629399	-0.07288366172851168	3.394865189458726	3.321981527730215	0.008056471123140658	385.3531331436925	22.38703061223938	37.43401067284203	0	1.039431991425879	-0.1165364146191096	15.16351647522176	15.04698006060265	0.02507895065424417	37.43401067284203	5.544978522774268	32.85618992892358	0	1.199478006923733	0.008415818850403533	27.30279558729892	27.31121140614932	0.09031222597682723	32.85618992892358	5.512580809228948	37.34215755146181	0	1.218536813063576	0.02827571792193083	31.80130102431093	31.82957674223286	0.1051923886431884	37.34215755146181	2.512311090630112	4.910191074933036	0	1.007648776707803	0.01071905526891765	2.387160929034006	2.397879984302924	0.01944153522818769	4.910191074933036	140.3303237274746	157.3716736627953	0	1.174669576701173	-0.008562236807564488	17.04991217212818	17.04134993532061	0.07404932473481483	156.8228572181581	32.79848858718794	134.5143645491778	0	1.338895409204496	-0.01186176175606924	101.727737723746	101.7158759619899	0.2755691384258044	130.7496629203017	7.591812428949318	54.2044214256169	0	1.223710582713648	0.006441352047484738	46.6061676446201	46.61260899666758	0.1096389652570923	50.19746281144617	13.68294270498784	16.08599356585008	0	0.7790019992081648	0.0913423462782746	2.311708514583965	2.403050860862239	0.003095714996805689	16.08599356585008	6.707952157915301	9.129525720002707	0	0.8803376176313471	0.05289865756008329	2.368674904527322	2.421573562087405	0.007001675535607249	9.129525720002707	1.585511600768149	54.46152601343278	0	1.406788742468788	0.05179669320037927	52.82421771946425	52.87601441266463	0.4743908220822224	54.46152601343278	5.903201976131562	8.913416273421067	0	0.930110021856222	0.09187857201532645	2.918335725274177	3.010214297289504	0.0104411567056097	7.665704171034085	2.427563652643114	782.6073277772746	0	1.604963164932363	-0.05087279798669066	780.2306369226181	780.1797641246314	2.315724529834262	779.4099085316946	7.662395814159366	191.5926145644178	0	1.355819631511461	-0.1940663421870629	184.1242850924455	183.9302187502585	0.3155276498198938	171.1941980530993	0.3578354715406556	19.26550465911378	0	1.437600553024214	-0.0054734010262839	18.9131425885994	18.90766918757312	0.6070068041858859	19.26550465911378	6.096521384772379	66.8869770035074	0	1.2749720617686	0.004752250190621898	60.7857033685444	60.79045561873502	0.1652365431565894	61.52897551167797	6.254860171259988	60.90187522117886	0	1.261635733836683	0.01373297993401763	54.63328206998485	54.64701504991887	0.1485121364115812	55.91500852799753	0.9481061249120369	3.486864104200532	0	1.141739747037823	0.0228614745384951	2.51589650475	2.538757979288495	0.05689280628534125	3.486864104200532	31.3186156133631	31.46873322517351	0	0.7731152864838632	-0.004118401666212987	0.1542360134766184	0.1501176118104054	0.002951905924328497	31.46873322517351	467.7537862921739	468.748112534296	0	0.6871566227100414	0.2460048863257797	0.748321355796266	0.9943262421220458	0.001468927105430586	468.748112534296	1019.003145556582	1023.510110701748	0	0.8107192647781862	0.4328651321360062	4.074100013030598	4.506965145166605	0.003998653714641766	852.3741153806948	9.756813951896994	129.8049609959673	0	1.302492979714888	0.1481392136164058	119.9000078304539	120.0481470440703	0.2059393652616238	119.8597346197773	11.35764514115827	192.2468369937645	0	1.335960922805312	0.4149958104167453	180.4741960421895	180.8891918526063	0.2691745459216369	185.8400145247542	516.0621827655074	548.2207701937767	0	1.012125278999272	0.01296588679555327	32.14562154147384	32.15858742826939	0.02015150253084051	511.8653801571066	4.90534091570826	8.903171808121193	0	0.987025533237086	-0.006895452879870806	4.004726345292805	3.997830892412934	0.01647995821090332	8.903171808121193	853.704691673993	1145.54749963006	0	1.284832574497749	-0.0684059201057534	291.9112138761732	291.8428079560674	0.1788014754342713	1100.085058311403	207.8365882348668	262.3827459898415	0	1.033464866848239	0.0948244316080785	54.45133332336663	54.54615775497471	0.02390846409744273	241.9440810655522	127.6823208823289	128.02584535885	0	0.6271794218799684	0.00611643542047603	0.3374080411006876	0.3435244765211636	0.0008975152118258539	51.78782825441341	84.93593094233682	85.27947535657506	0	0.629882043095107	-0.001488209971158697	0.3450326242093988	0.3435444142382402	0.0009177968248590676	35.24330837984542	255.6665981630122	292.1709191948657	0	1.191085975920957	-0.1213974924467817	36.62571852430028	36.50432103185349	0.08444607758294495	256.0628228716406	12.69390863461417	29.03956474881299	0	1.046304518002519	0.03430985644510708	16.31134625775372	16.34565611419882	0.0264981257272562	23.95747510558964	2.694899077667838	3.181512687864873	0	0.7896087515607682	-0.007092442718209724	0.4937060529152441	0.4866136101970343	0.003372560904063865	2.646170593165231	2.118183009185322	2.569914268959543	0	0.812948940366262	-0.006862597987103525	0.4585938577613245	0.451731259774221	0.004071166973797757	1.763608927020165	0.912165649556009	1.924164882736968	0	1.058532981830638	0.001087496442317853	1.010911736738642	1.011999233180959	0.02922453930567079	1.917631569974628	11.37332509555462	12.79447311517657	0	0.7373090820470578	-0.06191102276978158	1.48305904239173	1.421148019621949	0.002209079449265891	9.403057741749793	18.49953953148211	38.23086149884306	0	1.027466576284757	0.2816291231550492	19.44969284420591	19.73132196736096	0.02278685066522328	28.59436977169426	9.064255310287953	22.04352081963155	0	1.063093803542356	0.1111057637778999	12.86815974556569	12.97926550934359	0.03031166517036052	17.29165508509994
0.06999999999999999	381.4712539774861	384.779476067694	0	0.8974519356462145	-0.07696257232052273	3.38518466252839	3.308222090207867	0.008033497932360297	384.779476067694	30.90899187922034	45.902499584757	0	1.039037160742948	-0.1221301305898127	15.11563783612647	14.99350770553666	0.02499976413908291	45.90249958475699	5.54847606045051	32.87334717769972	0	1.199536535272624	0.009284327307274029	27.31558678994194	27.32487111724921	0.09035453673507607	32.87334717769972	5.519897026920447	37.40083407481035	0	1.218730543938868	0.0302963885906124	31.85064065929928	31.8809370478899	0.1053555943577986	37.40083407481035	2.514740423842396	4.916547848946205	0	1.007827497578881	0.01122562450636623	2.390581800597443	2.401807425103809	0.01946939551787438	4.916547848946205	138.0427995379747	155.0736865079505	0	1.174594335412768	-0.00876121477731775	17.03964818475311	17.03088696997579	0.07400474730083527	154.532814633259	33.37796576868429	135.0428826667016	0	1.338832429595926	-0.01157389161018132	101.6764907896275	101.6649168980173	0.2754303161753741	131.2630285041251	7.592918748883601	54.2171302598611	0	1.223741263329946	0.006600039139073767	46.61761147183843	46.6242115109775	0.109665886358702	50.20944115252094	13.70328438909254	16.11457187127	0	0.7792116639694091	0.09566009269723463	2.315627389480233	2.411287482177467	0.003100962942085316	16.11457187127	6.722063489500021	9.152624199475758	0	0.880658660359373	0.0557679428374185	2.374792767138318	2.430560709975737	0.007019759608221749	9.152624199475758	1.590356720792751	54.87578785502993	0	1.407746498469951	0.05489111465906146	53.23054001957812	53.28543113423719	0.4780398220731931	54.87578785502993	5.92962706728682	8.961494203533684	0	0.9307879159238914	0.09761558259714931	2.934251553649716	3.031867136246865	0.0104981000026846	7.709027042863601	2.427369121844658	780.6978091621742	0	1.604657119322901	-0.05221915669049602	778.32265919702	778.2704400403295	2.310061651946037	777.5069721607016	7.62170343458974	190.526593403552	0	1.355131003952916	-0.2077419996599479	183.1126319686222	182.9048899689623	0.313794013583736	170.2198223768421	0.3570436943636991	19.20949769657986	0	1.43723751887501	-0.005836590538198491	18.85829059275435	18.85245400221616	0.6052463598522621	19.20949769657986	6.097520596120588	66.9012496787886	0	1.274998714723224	0.005060996072488395	60.79866808659553	60.80372908266802	0.1652717857395498	61.54233868104679	6.258361032866325	60.94026517461318	0	1.26171316789821	0.01476083404673366	54.66714330770012	54.68190414174686	0.1486041829547157	55.95089475792774	0.9530516999428167	3.514844846015613	0	1.142806655540191	0.02431935045080746	2.537473795621989	2.561793146072797	0.05738074075618491	3.514844846015614	31.42088932603986	31.57055806610413	0	0.7729529207166901	-0.004364998154488506	0.1540337382187606	0.1496687400642721	0.002948034600643734	31.57055806610413	470.3756003873884	471.3890257504724	0	0.6881480202845859	0.2590218846117596	0.7544034784722901	1.01342536308405	0.001480866086976635	471.3890257504724	1024.063132419386	1028.621689645121	0	0.8115914240222725	0.4557145961614803	4.102842629572724	4.558557225734204	0.004026864060494125	857.0374585838922	9.780051148267306	130.3410975377897	0	1.303017204021225	0.1570722363045726	120.4039741532178	120.5610463895224	0.2068049740843521	120.3631608338951	11.3996296274911	194.1607160561949	0	1.337234303204896	0.4387867176574747	182.3222997110463	182.7610864287038	0.2719309647160685	187.7026409017723	517.5019238029279	549.6609713273751	0	1.012139552214214	0.009749658752509265	32.14929786569473	32.15904752444725	0.02015380715129235	513.2111385752877	4.903574394345153	8.898432794994395	0	0.9869648062312444	-0.007919264859587714	4.00277766550883	3.994858400649242	0.01647193914576942	8.898432794994395	859.2836225118081	1150.921788602034	0	1.28474667657427	-0.07248602519773867	291.7106521154236	291.6381660902258	0.1786786273317214	1105.239827937773	207.0799082269932	261.6707364446004	0	1.033551153603701	0.1018466249306194	54.48898159267654	54.59082821760716	0.0239249946806294	241.2910814761458	128.1359154346406	128.4797356295767	0	0.6272125220530355	0.006319765893035749	0.3375004290430562	0.3438201949360919	0.000897760966442118	51.98544854708888	86.55990569968539	86.9030543976678	0	0.6298731481320723	-0.001858560571397925	0.3450072585538035	0.3431486979824056	0.0009177293514767484	35.91181971825047	257.6642251077024	293.9907647879162	0	1.190506836593635	-0.1298191717475917	36.45635885196143	36.32653968021383	0.08405559350219552	257.6199081157846	12.70204443576583	29.06575054887846	0	1.046420800701284	0.03716154103462976	16.326544572078	16.36370611311263	0.02652281570915244	23.98032855086264	2.697514528763961	3.183591931372713	0	0.7895107760513271	-0.007238342532498116	0.4933157451412495	0.4860774026087514	0.003369894668291884	2.647753552536035	2.124297851131132	2.575293750979961	0	0.8128246204951776	-0.007138678208338484	0.4581345780571681	0.4509958998488297	0.004067089718222585	1.766996896412345	0.9158683102546339	1.928473767165171	0	1.058598162082736	0.001165901779106608	1.01143955513143	1.012605456910537	0.02923979805557518	1.921926631700723	11.36233117345044	12.77829135169864	0	0.737120329675587	-0.06483027831605487	1.480790456564257	1.415960178248202	0.002205700294298273	9.389117287037326	18.57430727827944	38.43011429875961	0	1.028147668131174	0.2997067904878241	19.55610022999234	19.85580702048017	0.02291151531823422	28.75838631613521	9.082241903654554	22.12227471230808	0	1.063629873671054	0.1165131447962063	12.92351966385732	13.04003280865353	0.03044206853341269	17.35889746046427
0.07199999999999999	380.8737206746405	384.1677117725723	0	0.8970770237926018	-0.08101720294677171	3.375008300878617	3.293991097931845	0.008009348059185774	384.1677117725723	39.41785165553888	54.35583003696577	0	1.038623854578654	-0.1277021585494849	15.06568053997638	14.93797838142689	0.02491713973154428	54.35583003696577	5.55209126857079	32.89194605390873	0	1.199600927889995	0.01018825260264894	27.32966653273529	27.33985478533794	0.09040110972826218	32.89194605390873	5.527193729215432	37.46302126933656	0	1.218937718552395	0.03233869548531539	31.90348884463582	31.93582754012113	0.1055304056602279	37.46302126933656	2.51717880790653	4.923077008262755	0	1.008014472567815	0.01173229830255641	2.39416590205367	2.405898200356226	0.01949858518576612	4.923077008262755	135.4853341483692	152.5055374477452	0	1.174517389459512	-0.008954745145682447	17.02915804452161	17.02020329937593	0.0739591876643589	151.9735530418473	33.93347717657272	135.5486399316304	0	1.338770942082099	-0.01132013163486316	101.6264828866926	101.6151627550577	0.2752948503227501	131.7542760771975	7.59435674213198	54.23044508102684	0	1.223772681890267	0.006754876399925024	46.62933346249494	46.63608833889487	0.1096934618275999	50.22198579733141	13.72439454117262	16.14428243842534	0	0.7794316332732254	0.1001419573065605	2.319745939946162	2.419887897252722	0.003106478282086895	16.14428243842534	6.736558028612767	9.176528313783184	0	0.8809968952158338	0.0587150182771031	2.381255266893313	2.439970285170416	0.007038862409685527	9.176528313783184	1.59490864844032	55.31680613193207	0	1.408759960937625	0.05799835402087698	53.66389912947088	53.72189748349175	0.481931627636517	55.31680613193207	5.956464757943545	9.011168771621842	0	0.9315072851431578	0.1034682001210372	2.951235813557259	3.054704013678295	0.01055886591035165	7.75386115589499	2.427493971136586	778.7463499363774	0	1.604343496216338	-0.05342549998161144	776.3722814652224	776.3188559652408	2.304272930839442	775.5622417896826	7.582436320305625	189.4001324547349	0	1.354395918595151	-0.2211644301225059	182.0388605645518	181.8176961344293	0.3119539273213506	169.1901950576263	0.3562973925066265	19.15024287617588	0	1.436851469597993	-0.006190193812948793	18.80013567748221	18.79394548366926	0.603379910154562	19.15024287617588	6.098705291602106	66.91664425969824	0	1.275027183090406	0.005420044103825146	60.81251892399231	60.81793896809614	0.165309437101045	61.55674990511493	6.261995414304052	60.98135826227495	0	1.261796318356963	0.01583520842904972	54.70352763954185	54.7193628479709	0.1487030881394125	55.98931076566475	0.957856581285454	3.544219531680168	0	1.143939494743687	0.02577598384110697	2.560586966553607	2.586362950394714	0.0579034065947716	3.544219531680168	31.5269960965846	31.67620603363013	0	0.7727811408887312	-0.004610083719479953	0.1538200207650099	0.14920993704553	0.002943944286043152	31.67620603363013	472.968843300972	474.0015572105916	0	0.6891901960829429	0.2718645676316185	0.7608493419879707	1.032713909619589	0.001493519078318856	474.0015572105916	1029.07515485667	1033.686736287334	0	0.8125081995615944	0.4783088453687829	4.133272585294334	4.611581430663117	0.00405673049850336	861.6853224225248	9.802534511225092	130.9082924555315	0	1.303572121337983	0.1660027531380661	120.9397551911683	121.1057579443064	0.2077252276262098	120.8958189684779	11.43886840499307	196.1955725167561	0	1.338578745640285	0.4626254783535061	184.2940786334095	184.756704111763	0.2748718432888752	189.6831420310359	518.8980900806886	551.0564993325464	0	1.012149758888253	0.006482215542310487	32.15192703631558	32.15840925185789	0.02015545533029401	514.5148876789272	4.904050425852077	8.895696877749872	0	0.9868957605347133	-0.008916743672292069	4.000563195570089	3.991646451897797	0.01646282632034686	8.895696877749872	864.7233224498091	1156.14528172703	0	1.28465577716834	-0.07660323186892118	291.4985625090894	291.4219592772205	0.1785487181924552	1110.249363600999	206.9940060709839	261.6321824322991	0	1.033643594113766	0.108832674320412	54.52934368699481	54.63817636131522	0.02394271684873821	241.2593285114878	128.435403868973	128.7794756872206	0	0.6272465819401104	0.006476297002778405	0.3375955212447882	0.3440718182475666	0.000898013914467014	52.12117990657587	88.16071162555595	88.5034420599825	0	0.6298622379906126	-0.002245714276994455	0.3449761487035551	0.3427304344265606	0.0009176465983694291	36.57008755627993	259.654226100589	295.7923690461813	0	1.189888690598344	-0.1383130064878159	36.27645595208017	36.13814294559236	0.08364080043183733	259.1579097037241	12.71033545799128	29.09332198297585	0	1.046546355437307	0.04001588794377066	16.3429706370408	16.38298652498457	0.02654950019783352	24.00442675733731	2.703151270278883	3.188712144986557	0	0.7894109868163307	-0.007357651617865106	0.4929185263255392	0.4855608747076741	0.003367181222426044	2.651862538250684	2.136872179426681	2.587146639967232	0	0.8126956645589382	-0.00738419302126876	0.4576586535618197	0.4502744605405509	0.00406286469851355	1.774812877529092	0.9196698046353814	1.932917957992117	0	1.058667864230402	0.00124385769240281	1.012004295664333	1.013248153356736	0.02925612419098496	1.926356600125754	11.35457810541172	12.76549339811812	0	0.7369232289174463	-0.06750989343659096	1.478425186143	1.410915292706409	0.00220217712352071	9.377575157330009	18.64553857527046	38.63239339241984	0	1.028870456400245	0.3171970290675472	19.66965778808184	19.98685481714938	0.02304455696258407	28.92570521522448	9.098827360817584	22.20219096328051	0	1.064190819591504	0.121660341107427	12.9817032613555	13.10336360246293	0.03057912322970519	17.42733492317142
0.074	380.2452809317925	383.5245938785475	0	0.8966829563204815	-0.08503189491420178	3.364344841669236	3.279312946755034	0.007984042238071015	383.5245938785475	48.07376840265342	62.95420974178424	0	1.038192170996545	-0.1332366443499406	15.01367798348076	14.88044133913082	0.02483113266646941	62.95420974178425	5.555810935086749	32.91202198290171	0	1.19967141030344	0.01112489360810376	27.34508615420686	27.35621104781497	0.09045211477404091	32.91202198290171	5.534436522177986	37.52872413702374	0	1.219158454332325	0.03439480440596769	31.95989281043978	31.99428761484575	0.1057169787783319	37.52872413702374	2.519612360363429	4.929763650491121	0	1.008209690948773	0.01223754475322366	2.397913745374467	2.410151290127691	0.01952910840146759	4.929763650491121	132.700470868295	149.7097765320851	0	1.174438785840673	-0.009142914308311439	17.01844857809849	17.00930566379018	0.07391267547421408	149.1874745375971	34.484057157284	136.050481605684	0	1.338710730253195	-0.0111118850181798	101.5775363334182	101.5664244484	0.275162259548429	132.2417223527231	7.595785616840403	54.24401661067173	0	1.22380481787394	0.006904827911070309	46.64132616592025	46.64823099383133	0.109721674136413	50.234773152866	13.74630049278651	16.17516933903385	0	0.7796624285807102	0.1047938588109507	2.324074987436382	2.428868846247332	0.00311227550831711	16.17516933903385	6.751417447430676	9.201227124508938	0	0.8813527706712414	0.06173595451190234	2.38807372256636	2.449809677078262	0.007059017397685502	9.201227124508938	1.599130757554046	55.78519003085126	0	1.409829246602111	0.06110566637572425	54.12495360692149	54.18605927329722	0.4860721529869169	55.78519003085125	5.983630968386059	9.062374186027515	0	0.9322688951155668	0.1094190023503007	2.969324215291156	3.078743217641457	0.01062358219210841	7.800154235157503	2.427936623965303	776.7584749887102	0	1.60402313214233	-0.05449019000635209	774.3850285547513	774.3305383647449	2.29837476420257	773.5812234089766	7.544855562258113	188.2161630282607	0	1.353615368364889	-0.2342604563328726	180.9055679223354	180.6713074660026	0.3100118414972173	168.1080067700349	0.3556008011758212	19.08787921219855	0	1.43644308106581	-0.006532322090409017	18.73881073311314	18.73227841102273	0.6014117201341059	19.08787921219855	6.100071120201561	66.93328919537275	0	1.275057739348723	0.005828972691612123	60.82738910247958	60.83321807517119	0.1653498593838054	61.57232975616336	6.265743430847937	61.02524120747779	0	1.261885426828149	0.01695186861936798	54.74254590801049	54.75949777662986	0.1488091532738837	56.03033833117839	0.9624971476706518	3.574992378480935	0	1.14513806302682	0.02722490357617729	2.585270327234106	2.612495230810283	0.05846157965754088	3.574992378480935	31.63695000523752	31.78569256792489	0	0.7726000279211327	-0.004852446771415678	0.1535950094587902	0.1487425626873745	0.002939637819655056	31.78569256792489	475.5256754246186	476.5778196353656	0	0.6902823656735986	0.2844818738652938	0.767662336881725	1.052144210747019	0.001506892734958585	476.5778196353656	1034.023829450876	1038.689794793523	0	0.8134690052450155	0.5005609129741352	4.165404429672711	4.665965342646847	0.004088267308711982	866.3045339373426	9.824125705248054	131.5067028175436	0	1.304157657898847	0.1748926001733189	121.5076845121223	121.6825771122956	0.2087006988208081	121.4578634940315	11.47507615931546	198.3546218117015	0	1.339994252434834	0.486417344710334	186.3931283076757	186.879545652386	0.2780025442717762	191.78466584003	520.2068789993863	552.363564535069	0	1.012155850628853	0.003189205633999988	32.15349633004872	32.15668553568273	0.02015643909184904	515.7357354406923	4.904841774851428	8.893052897206356	0	0.9868185392738761	-0.009876840867366945	3.998087963222297	3.988211122354929	0.01645264042444867	8.893052897206356	870.1868269766053	1161.380949186025	0	1.284559834399952	-0.0807505879784948	291.2748727973981	291.1941222094196	0.1784117037559121	1115.270159332953	207.5719941050752	262.2601530851247	0	1.033742143960234	0.1157528071210835	54.57240617292844	54.68815898004952	0.02396162470344173	241.8424580672635	128.6206461452035	128.9649191281392	0	0.6272813376400055	0.00658040012743352	0.3376925828082952	0.3442729829357287	0.0008982721010515628	52.21099528046075	89.75083992723016	90.09312979124705	0	0.6298492245363956	-0.00264918087148113	0.344939044888379	0.3422898640168979	0.0009175479011409082	37.22321894728453	261.674228613936	297.6134646802057	0	1.189231256618199	-0.1468565090970636	36.08609257536681	35.93923606626975	0.08320188916602225	260.7098088088102	12.71907398162972	29.12256185363827	0	1.046681171323698	0.04286117394585947	16.3606266980627	16.40348787200856	0.02657818284103252	24.03000330853827	2.70922890712434	3.19429654014542	0	0.7893097616816002	-0.007448282630106625	0.4925159156511866	0.48506763302108	0.003364430944174719	2.656354833921586	2.150773953948202	2.600347266135926	0	0.8125625503450358	-0.007594585066954062	0.4571678972546788	0.4495733121877247	0.004058508009395279	1.78353987273432	0.9233986199133305	1.937325386042084	0	1.058742052719525	0.001321034643772291	1.012605731484982	1.013926766128754	0.02927351115380437	1.930749990179081	11.34823268343569	12.75428969852391	0	0.7367185439231795	-0.06991583184897815	1.475972846937195	1.406057015088217	0.002198524260089571	9.367123643438291	18.71331156994803	38.83751631390646	0	1.029633407745641	0.3339648522632601	19.79023989169517	20.12420474395843	0.0231858284165831	29.09616627338681	9.114373202476767	22.28348873110227	0	1.064775321171361	0.126506959374734	13.04260856925077	13.16911552862551	0.03072258906604246	17.4971281673883
0.076	379.5925246747616	382.8567391651717	0	0.8962699604942106	-0.08899071033796059	3.353205200748074	3.264214490410113	0.007957606373789226	382.8567391651717	56.80219261653634	71.62314546156432	0	1.037742260626411	-0.1387176850947739	14.95967053012276	14.82095284502798	0.02474180970105172	71.62314546156432	5.559619548242226	32.93360399222014	0	1.199748189229728	0.0120912665324785	27.36189317744543	27.37398444397791	0.09050770906935278	32.93360399222014	5.54158849921066	37.59793262394554	0	1.219392815691188	0.03645652884304903	32.01988759589183	32.05634412473488	0.1059154296147619	37.59793262394554	2.522037250811775	4.93660243822383	0	1.008413116767187	0.01273979813507854	2.401825389276977	2.414565187412055	0.01956096564318339	4.93660243822383	129.7277649953771	146.7259655665445	0	1.174358570469913	-0.009325885739231161	17.00752645690662	16.99820057116739	0.07386523970499928	146.2140033275375	35.04827621342908	136.5667369487734	0	1.338651513886698	-0.01096125244588299	101.5294219877902	101.5184607353443	0.2750319231321544	132.7431819037815	7.597541042273448	54.25817005796082	0	1.223837645700322	0.007048776365188809	46.65358023932218	46.66062901568737	0.1097505013066326	50.24810422423491	13.76903007708756	16.20727804759965	0	0.7799045934658398	0.1096220739151292	2.328625896596961	2.43824797051209	0.003118369839695235	16.20727804759965	6.766621798251782	9.226707590698396	0	0.8817267111278341	0.06482654868248174	2.395259243764131	2.460085792446613	0.007080257411621085	9.226707590698396	1.602987514942122	56.28149123077557	0	1.410954238482937	0.06419978546599731	54.61430393036746	54.67850371583345	0.4904667907543626	56.28149123077556	6.011037889304272	9.115038325630451	0	0.933073382586457	0.1154493981637508	2.988551038162427	3.104000436326178	0.01069237149171207	7.847848190140581	2.428692434437198	774.7396973464088	0	1.603696870070916	-0.05541270209247467	772.3664176140641	772.3110049119716	2.292383526932038	771.5694111670233	7.509244180054449	186.9780256167884	0	1.352790598905764	-0.2469558686271973	179.7157373053611	179.4687814367339	0.307972868430361	166.9763218821917	0.3549604251369659	19.02256646215693	0	1.436013150689454	-0.006861079581380654	18.67446711660135	18.66760603701997	0.5993466475082522	19.02256646215693	6.101612192718308	66.95130967532046	0	1.27509065277482	0.006287020861870263	60.84341046174028	60.84969748260215	0.1653934109736399	61.58919578514814	6.269583041411046	61.07198813746748	0	1.261980710641682	0.0181061141585056	54.78429898189793	54.80240509605643	0.1489226525543559	56.07404748732602	0.9669469554515268	3.607161022275931	0	1.146401860872776	0.02865941188978966	2.611554654934615	2.640214066824405	0.05905595592118376	3.607161022275932	31.75078915545428	31.89905722104285	0	0.7724097096802613	-0.005090847140887162	0.1533589127294629	0.1482680655885757	0.002935119190585837	31.89905722104286	478.0384087486216	479.1100760954772	0	0.6914235434480351	0.2968224189834802	0.7748449278721091	1.071667346855589	0.001520991895047061	479.1100760954772	1038.89396129384	1043.615592594611	0	0.8144730832569126	0.5223829246453361	4.199248376125835	4.721631300771171	0.004121484515400595	870.8819458207557	9.844686051305109	132.136377991849	0	1.304773606577697	0.1837023223886851	122.1079896181552	122.2916919405439	0.2097317784240267	122.0493478293689	11.5079834491044	200.640915821564	0	1.341480538088276	0.5100641341051754	188.6228682383544	189.1329323724596	0.2813281678042588	194.0102020485165	521.3934320892029	553.5473320390983	0	1.012157812419681	-0.0001017735097974659	32.15400172340511	32.15389994989531	0.0201567559137057	516.8411533761829	4.908203083357127	8.892781336009149	0	0.9867337020726994	-0.01079212083666893	3.995370373488691	3.984578252652021	0.01644145719708612	8.892781336009149	875.8324609507983	1166.787071815392	0	1.284458814777202	-0.08492106592139652	291.0395319305152	290.9546108645939	0.1782675527530441	1120.454202709644	208.3706080575018	263.1113282052564	0	1.033846731971187	0.1225758940564448	54.61814425369816	54.74072014775461	0.02398170735698255	242.6316859653866	128.7282250154476	129.0726421611787	0	0.6273164950470467	0.006626352058481899	0.3377907936725684	0.3444171457310503	0.000898533344809608	52.26954337314121	91.3391194349293	91.68094677171554	0	0.6298340225121764	-0.003068369152231518	0.344895705938466	0.3418273367862344	0.000917432618272472	37.87480549305361	263.7735600703522	299.5035264487154	0	1.18853435934176	-0.1554261993917416	35.88539257775491	35.72996637836317	0.08273914527314855	262.3188535676745	12.72769408058618	29.15288924026335	0	1.046825198317651	0.04568502439255893	16.37951013528462	16.42519515967718	0.02660885938273314	24.05657871216598	2.718738921477343	3.203340231524429	0	0.7892075064542056	-0.007508228754583333	0.49210953880167	0.4846013100470867	0.003361654938762382	2.663721541972527	2.174716948405674	2.623614924335587	0	0.8124261197070143	-0.007767480266357043	0.4566654561962697	0.4488979759299127	0.004054047588897585	1.799158588285752	0.927172151501145	1.941812721158223	0	1.058820672518734	0.001397088637753394	1.013243481019325	1.014640569657078	0.02929194791307449	1.935223075384305	11.34634966153529	12.74778308243895	0	0.7365068725509242	-0.07200760280645101	1.473441023710112	1.401433420903661	0.002194753001831974	9.360046610467066	18.77671837101204	39.04426035815543	0	1.030434667070899	0.3498706845668739	19.91767130257652	20.26754198714339	0.02333512437478005	29.26882160863416	9.128384985581231	22.3655096914224	0	1.065381866541008	0.1310120262400691	13.1061126796011	13.23712470584117	0.0308721765259389	17.56774683107345
0.078	378.9220081069168	382.1707330853138	0	0.895838339776401	-0.09287748180695456	3.341602460204023	3.248724978397068	0.007930071511894654	382.1707330853138	65.67498541058249	80.43456143387911	0	1.037274326773205	-0.1441293503900759	14.90370537368669	14.75957602329661	0.02464924888912458	80.43456143387911	5.563501724247079	32.95671676086988	0	1.199831450743273	0.01308411635136595	27.38013092027143	27.3932150366228	0.09056803590094563	32.95671676086988	5.548613728643721	37.67062447755272	0	1.219640811806198	0.03851536062956652	32.08349538827943	32.122010748909	0.1061258315606589	37.67062447755272	2.524440312074767	4.943578192503793	0	1.008624688272206	0.01323745614976325	2.405900424279263	2.419137880429026	0.01959415357600747	4.943578192503793	126.602664874498	143.5895590841604	0	1.174276787515749	-0.009503897393664555	16.99639810705606	16.9868942096624	0.07381690826589701	143.0884706110193	35.63166205943603	137.1026373272703	0	1.338592945182733	-0.01088102699936843	101.4818562948336	101.4709752678342	0.2749030729550054	133.2637375525311	7.599245126410728	54.27251492682166	0	1.223871134314322	0.007185510365505926	46.66608429004543	46.67326980041094	0.1097799165375366	50.261617172171	13.79261360406816	16.24065746962007	0	0.7801586942468179	0.1146332646193906	2.333410600932521	2.448043865551912	0.003124777256925145	16.24065746962007	6.782150418968209	9.252955458204587	0	0.8821191153246544	0.06798233123196656	2.402822708004412	2.470805039236378	0.007102614604849414	9.252955458204587	1.606445439116192	56.80619780770773	0	1.412134576755945	0.06726694570585062	55.13248542288569	55.19975236859154	0.4951203484374883	56.80619780770773	6.038595402024177	9.169083955617074	0	0.9339212470885979	0.1215396272901423	3.008948926302756	3.130488553592898	0.01076535060261154	7.896880112360578	2.42975548515115	772.6954761261925	0	1.603365552765615	-0.05619362761206871	770.3219142686534	770.2657206410413	2.286315441004306	769.5322454641969	7.475864189421007	185.6894113876993	0	1.351923111404459	-0.2591757989262158	178.4727229972045	178.2135471982783	0.3058427562447347	165.7985255558004	0.3543805029786114	18.95448007335473	0	1.435562597512775	-0.007174573264674917	18.60727414364079	18.60009957037612	0.5971901263701352	18.95448007335473	6.103321401072384	66.97082702385219	0	1.275126187538641	0.006793069432938028	60.86071255334687	60.86750562277981	0.1654404440364823	61.60746194851187	6.273491114043564	61.1216605405985	0	1.26208236029837	0.01929277622637691	54.82887665032856	54.84816942655494	0.149043830058691	56.1204964593547	0.9711839496895001	3.640723295338456	0	1.147730081079744	0.03007260209008536	2.639466743558871	2.669539345648956	0.05968714128517665	3.640723295338456	31.86844378685273	32.01623176539168	0	0.7722103619654149	-0.005324021220987467	0.1531119997599385	0.1477879785389511	0.002930393550697311	32.01623176539168	480.4995010848897	481.5907342823497	0	0.6926125416516438	0.3088346155591337	0.7823985819008579	1.091233197459992	0.001535819438136577	481.5907342823497	1043.670538176272	1048.449034428913	0	0.8155195025497864	0.543686262817358	4.234809989824577	4.778496252641935	0.00415638758068135	875.4044292602896	9.864080559546323	132.7972565644388	0	1.305419622634402	0.1923912641873937	122.7407847407051	122.9331760048925	0.2108186626389373	122.670221344701	11.53733871329767	203.0573143216297	0	1.343037019295416	0.5334643718803256	190.9865112364517	191.519975608332	0.2848535057455618	196.3625543296156	522.5085442769358	554.6586316089707	0	1.01215566505596	-0.003361191437933629	32.15344852347292	32.15008733203499	0.02015640912278056	517.878600153503	4.911823360525006	8.892593561783096	0	0.9866415613366076	-0.01165071707461808	3.992420918332708	3.980770201258089	0.01642931981402307	8.892593561783096	881.7654035005438	1172.468806087127	0	1.284352693268275	-0.08910760010079614	290.792510186684	290.7034025865832	0.1781162469786791	1125.902463152287	208.8803049139054	263.6760956287999	0	1.033957259060273	0.1292695138402739	54.6665212010542	54.79579071489447	0.0240029486827392	243.1570666400496	128.7848056474909	129.1293032398168	0	0.6273517293809393	0.006608345179466679	0.337889247146387	0.3444975923258537	0.0008987952339161066	52.30745822132613	92.93094363743506	93.27228694855532	0	0.6298165500684468	-0.003502589713962549	0.344845900834222	0.3413433111202595	0.0009173001352452754	38.52701751918364	265.9972364437853	301.5077600343735	0	1.187797933884287	-0.1639976644175845	35.67452125500581	35.51052359058823	0.08225294986734172	264.0245258420331	12.73650536498626	29.18459295880357	0	1.046978345148823	0.04847443345819001	16.39961316035912	16.44808759381731	0.02664151717060084	24.08439066772194	2.728453170506345	3.212618721436178	0	0.7891046537535142	-0.007535571793134125	0.4917011227229671	0.4841655509298329	0.00335886500314889	2.671281643173177	2.201614467137021	2.649869808275967	0	0.8122869872365682	-0.007898288275586586	0.4561536294145329	0.4482553411389463	0.004049503846641018	1.816812337989471	0.9308278770242354	1.946216539723414	0	1.058903648308698	0.001471661927654031	1.013917000771525	1.015388662699179	0.02931141875682472	1.939612986148662	11.34616285811739	12.7432484295172	0	0.7362897197603978	-0.07376251672518047	1.470848088124991	1.39708557139981	0.00219089071412081	9.354357335935921	18.8356089032382	39.25210259002789	0	1.03127204708847	0.3647705797831109	20.05172310700658	20.41649368678969	0.02349217664668065	29.44323805002543	9.141010678477942	22.44821550543065	0	1.066008749655448	0.1351340939013004	13.17207073305141	13.30720482695271	0.03102754438513597	17.63914488725712
0.08	378.2401518758178	381.4730278676662	0	0.8953884748234041	-0.09667585423620775	3.329551846084544	3.232875991848336	0.007901473785843219	381.4730278676662	74.65653318090349	89.35291388256812	0	1.036788625499019	-0.1494556844026532	14.84583638606728	14.69638070166462	0.02455353932945286	89.35291388256812	5.567439933000075	32.98137798212331	0	1.199921358522701	0.01409993063926681	27.39983811848396	27.41393804912323	0.09063322339915068	32.98137798212331	5.555474152259285	37.74676153355346	0	1.2199023945853	0.04056250061605769	32.15072488067812	32.19128738129417	0.1063482133709905	37.74676153355346	2.526816936717019	4.950683767706461	0	1.008844317288331	0.01372887500977964	2.410137955979662	2.423866830989442	0.0196286649157466	4.950683767706461	123.3541740654055	140.3295664313527	0	1.174193478768895	-0.009677257391527453	16.98506962333875	16.97539236594722	0.07376770762714487	139.8397848310734	36.24071194659561	137.6643256250272	0	1.33853460502748	-0.0108846872766526	101.4344983657082	101.4236136784315	0.2747747855869902	133.8093576156301	7.601282086256381	54.28742049243017	0	1.223905246714649	0.007313710132167427	46.67882469604162	46.68613840617378	0.1098098877838538	50.27565373547348	13.81708198294518	16.27535811469603	0	0.7804253206569398	0.1198345011880416	2.33844163056281	2.458276131750852	0.003131514539665423	16.27535811469603	6.797981070694308	9.27995437797847	0	0.8825303547778588	0.07119856988242851	2.410774737401733	2.481973307284162	0.007126120375769365	9.27995437797847	1.609472483618362	57.35972575510044	0	1.41336964993711	0.07029289936660658	55.67996037211547	55.75025327148208	0.5000369776361228	57.35972575510043	6.06621011114603	9.224427529838326	0	0.9348128425733244	0.1276687558968557	3.03054866279544	3.158217418692296	0.01084262965983817	7.947181193904744	2.431116844723438	770.6311723843222	0	1.603030016200571	-0.05683465628387125	768.2568901958826	768.2000555395988	2.280186449557783	767.4750689556388	7.444997157506581	184.3543840727595	0	1.351014664279004	-0.2708450856914124	177.1802320009444	176.909386915253	0.3036278575079462	164.5783425751572	0.3538672681080586	18.88381481416548	0	1.43509246176549	-0.007470922222542038	18.53741846827996	18.52994754605742	0.5949481472777457	18.88381481416548	6.105189927579587	66.99195724507173	0	1.275164600714875	0.007345622908699135	60.87942169458344	60.88676731749214	0.1654913019463533	61.62723725285156	6.277442383940346	61.17430510362387	0	1.262190536923116	0.02050621617405663	54.87635650350947	54.89686271968353	0.1491728967038795	56.16972965761301	0.9751835684570372	3.675669844205681	0	1.149121599650141	0.03145737456206369	2.66902890118658	2.700486275748643	0.06035564020956189	3.675669844205681	31.98986954414867	32.13717345816831	0	0.7720022093151352	-0.005550686838690941	0.1528546008583269	0.1473039140196359	0.002925467221719686	32.13717345816831	482.9015431270483	484.0123335669203	0	0.6938479697373046	0.3204667506635502	0.7903236892083557	1.110790439871906	0.001551376130254554	484.0123335669203	1048.338710507244	1053.17518201115	0	0.8166071574769904	0.5643816584418682	4.272089845463659	4.836471503905527	0.004192977068606473	879.8588554082571	9.882174979948148	133.4891558828207	0	1.306095219717876	0.2009176458945408	123.406063256978	123.6069809028725	0.211961340090278	123.3203195420744	11.56290785055012	205.6064493773255	0	1.344662805277171	0.5565133868874758	193.4870281398879	194.0435415267754	0.2885829890557104	198.8443056010863	523.5618676782186	555.7071620552305	0	1.012149467556464	-0.006557611216970738	32.15185198822883	32.14529437701186	0.02015540828402029	518.8571340844804	4.918414129594778	8.895228874992895	0	0.9865426276559989	-0.01244169291686826	3.989256438314985	3.976814745398117	0.01641629757630822	8.895228874992895	888.0402614059531	1178.480757474719	0	1.284241453336877	-0.09330312373368929	290.5337991924999	290.4404960687663	0.1779577813039387	1131.667364437841	209.0047127742692	263.8580005885711	0	1.034073597113802	0.1358000173115247	54.71748779699042	54.85328781430194	0.02402532707009426	243.3296307003808	128.8150669116532	129.1595743551161	0	0.6273866847569468	0.00652049489359843	0.3379869485693218	0.3445074434629202	0.0008990551225453609	52.33456788261871	94.52827147940437	94.8691098301346	0	0.6297967292759947	-0.003951059472180771	0.3447894102024179	0.3408383507302371	0.000917149868520142	39.18060508336495	268.3692160711732	303.6503558674317	0	1.187022029964072	-0.172545617926844	35.45368541418534	35.2811397962585	0.08174377977325477	265.8478795158205	12.74492779273109	29.2170660907791	0	1.047140477304392	0.05121578511769204	16.42092251293031	16.47213829804801	0.02667613466290805	24.1129372354629	2.741459787881488	3.225223790652779	0	0.7890016617626298	-0.007528487365780314	0.4912924901370704	0.4837640027712901	0.003356073588550702	2.68160644396142	2.242305499007896	2.689957665437499	0	0.8121459344080938	-0.007983152996116944	0.4556353194257195	0.4476521664296025	0.004044902549713607	1.843936345412587	0.9344580995128645	1.95062806150798	0	1.058990883705458	0.001544383704282192	1.014625578290833	1.016169961995115	0.02933190308875162	1.944010631772384	11.35203110583961	12.74509573934763	0	0.73606789215005	-0.07513934576928667	1.468203979277308	1.393064633508021	0.002186952201661037	9.353299747412924	18.88917024765575	39.45979506327993	0	1.032143018271626	0.3785164087958263	20.19210840682836	20.57062481562418	0.0236566491084442	29.61842892881856	9.151852518274053	22.5309987383747	0	1.066654068243408	0.1388313257065597	13.24031489439409	13.37914622010065	0.03118829729847809	17.71082677526399
0.082	377.553333711914	380.7700350909811	0	0.8949208242921309	-0.1003693175914631	3.317070696658512	3.216701379067048	0.007871854341675992	380.7700350909811	83.64387497463763	98.27531824783385	0	1.036285465746128	-0.1546806850214496	14.78612395821767	14.63144327319622	0.02445478090267682	98.27531824783384	5.571416941667831	33.00760046649617	0	1.200018052206711	0.01513495638653046	27.4210485684418	27.43618352482833	0.09070338335561147	33.00760046649617	5.56213297147008	37.82629251641777	0	1.220177456850407	0.04258888950443596	32.22157065544326	32.2641595449477	0.1065825571252641	37.82629251641777	2.529154539159784	4.957903486640669	0	1.009071888473138	0.014212361975624	2.41453658550526	2.428748947480884	0.01966448826968875	4.957903486640669	120.0015768386184	136.9652771921332	0	1.174108683064538	-0.009846337586591109	16.97354669110143	16.96370035351483	0.07371766248072273	136.4871685416698	36.86996677930416	138.2459275037424	0	1.338475999308246	-0.01098638807134604	101.3869471125096	101.3759607244383	0.2746459745255412	134.3743291914948	7.60323933788699	54.30245666481738	0	1.223939939401296	0.007431931183050603	46.69178539574735	46.69921732693039	0.1098403772614607	50.28981531832626	13.84246874968445	16.31143417120196	0	0.7807050865390861	0.1252332796190133	2.343732141898496	2.468965421517509	0.003138599306269571	16.31143417120196	6.814090907511576	9.3076868516546	0	0.8829607722191877	0.07447027004031968	2.419125674102705	2.493595944143024	0.007150805295209698	9.3076868516546	1.612038882212594	57.94241105928919	0	1.414658586321054	0.07326292813528208	56.25710924894131	56.33037217707659	0.5052200951901827	57.94241105928919	6.093786758084942	9.280980343555974	0	0.9357483689630981	0.1338146675824653	3.053378917888568	3.187193585471033	0.01092431123916845	7.998677667856474	2.432766515669705	768.5520108966347	0	1.60269108316935	-0.05733853353797974	766.1765829145029	766.1192443809649	2.27401209754812	765.4030884617313	7.416899059246979	182.9773130842435	0	1.350067273517863	-0.2818886298035494	175.8423026548001	175.5604140249965	0.3013350925855895	163.3197768281449	0.3534248906712811	18.8107799671369	0	1.434603903772104	-0.007748266463855166	18.46510334292948	18.45735507646562	0.5926272335042853	18.8107799671369	6.107207705877642	67.01481046522912	0	1.275206140181275	0.007942792209176663	60.89965996714229	60.90760275935147	0.1655463165634715	61.64862522406288	6.281410612461127	61.22995373172056	0	1.262305369705346	0.02174032523725168	54.92680279402218	54.94854311925943	0.1493100271506369	56.22177767382915	0.9789255020241397	3.711990346074637	0	1.150574967406571	0.03280645082692393	2.700258393223573	2.733064844050497	0.06106184312271663	3.711990346074637	32.11500211464615	32.26181967438082	0	0.7717855256287884	-0.005769547799492074	0.1525871075341632	0.1468175597346711	0.002920347696710459	32.26181967438082	485.2372305895859	486.3675170801313	0	0.695128233936973	0.3316670138481452	0.7986194766973167	1.130286490545462	0.001567660453839653	486.3675170801313	1052.883743160331	1057.779205507956	0	0.8177347665240784	0.5843791966706354	4.3110831509538	4.895462347624435	0.004231248275829077	884.2320538457654	9.898839591851576	134.2117679113623	0	1.306799766112776	0.209238623994126	124.1036896955166	124.3129283195107	0.2131595780932774	123.9993600536428	11.58447540631403	208.2906860812937	0	1.346356688299408	0.5791033515700061	196.1271073234096	196.7062106749796	0.2925206274051589	201.4577797239621	524.4506457015044	556.5902258993731	0	1.012139319523747	-0.009657730828654443	32.14923792869732	32.13958019786866	0.0201537695778843	519.6808738382639	4.925207213518163	8.897954423240652	0	0.9864376718614658	-0.01315486279563747	3.985902072518127	3.97274720972249	0.01640249393446356	8.897954423240652	894.5866485651358	1184.752559784905	0	1.284125086932122	-0.09750060505720587	290.2634118248267	290.1659112197696	0.1777921636161603	1137.681322355093	209.2105321025036	264.1236464883267	0	1.034195587941302	0.1421325937783991	54.77098179204472	54.91311438582311	0.02404881518658517	243.5796610857214	128.8276778321429	129.1721174898609	0	0.6274209737881494	0.006356843632370386	0.3380828140855768	0.3444396577179472	0.0008993101276094006	52.35420964695591	96.12419061626751	96.4645037355799	0	0.6297744866049864	-0.004412908401769253	0.3447260277141526	0.3403131193123833	0.0009169812692561888	39.83265404198528	270.8716940300353	305.9137832374291	0	1.186206815780736	-0.1810439608769746	35.22313316827074	35.04208920739377	0.08121220705250365	267.7734317734974	12.75342584690994	29.25073988271055	0	1.047311415094181	0.0538948761844139	16.44341915961619	16.49731403580061	0.02671268093952458	24.14257271619398	2.754509237593302	3.237909545025298	0	0.7888990129303957	-0.007485246509206709	0.4908855539412025	0.4834003074319958	0.003353293762181289	2.691997557343084	2.289165906383295	2.736261354048897	0	0.8120038111525657	-0.008018219612804418	0.4551136672784062	0.4470954476656018	0.004040271582774103	1.875306583250463	0.9379384158804793	1.954921612067035	0	1.05908226052846	0.001614870794755212	1.015368325391801	1.016983196186556	0.02935337523222125	1.948290762933549	11.36003979982352	12.74946010730102	0	0.7358425684893068	-0.07610269072951578	1.465522998207016	1.3894203074775	0.002182958766459225	9.354047260004188	18.93710881213484	39.66654388256227	0	1.03304470598317	0.3909561874481571	20.33847888297927	20.72943507042743	0.02382813367679008	29.79373766280861	9.160937035768791	22.61365191655421	0	1.067315722130559	0.1420615575888	13.31065332319662	13.45271488078542	0.03135398337516876	17.78260854950951
0.08400000000000001	376.8678010874245	380.0680382710651	0	0.8944359255035541	-0.1039412391939917	3.304178422834552	3.20023718364056	0.007841259244086589	380.0680382710651	92.5994307274177	107.164277287693	0	1.035765209525416	-0.1597882775060838	14.72463483778139	14.5648465602753	0.02435308400277143	107.164277287693	5.575413574793471	33.0353895818266	0	1.200121645857942	0.01618521885761171	27.44379078817551	27.45997600703312	0.09077861010230992	33.0353895818266	5.568551651741609	37.90914947901455	0	1.220465830714475	0.04458524026883776	32.29601258700411	32.34059782727294	0.1068287962520883	37.90914947901455	2.531447415294808	4.965227969639348	0	1.009307258462635	0.01468616722564173	2.419094387118898	2.43378055434454	0.01970160795422988	4.965227969639348	116.5624714431167	133.5142943917192	0	1.174022435753617	-0.01001156657030028	16.9618345151728	16.9518229486025	0.07366679543167669	133.0481635874189	37.5180645730313	138.8456020639016	0	1.338416555274254	-0.0112009497136293	101.3387384405839	101.3275374908703	0.274515382589807	134.9568593942097	7.605593903762276	54.31808014282385	0	1.223975161754067	0.007538587350103513	46.70494765171146	46.71248623906157	0.1098713408913253	50.30452453284836	13.86880808187583	16.34894157128466	0	0.7809986305783357	0.1308375397596816	2.349295949649142	2.480133489408824	0.00314605005664937	16.34894157128466	6.830455524081216	9.33613325554054	0	0.8834106800555318	0.0777921766989907	2.427885554760334	2.505677731459325	0.007176699030976533	9.33613325554054	1.614116492094371	58.55449928458598	0	1.416000245632764	0.07616185493787152	56.86422093755374	56.94038279249161	0.5106722954401914	58.55449928458598	6.121227137044765	9.338647167184492	0	0.9367278636882701	0.1399540601087164	3.077465970031012	3.217420030139728	0.0110104893590528	8.05128957768509	2.434691701038963	766.4630408970557	0	1.602349557156138	-0.05770900737075157	764.0860582033874	764.0283491960167	2.267807420207009	763.321335843498	7.391843216287087	181.5628923281315	0	1.349083211910717	-0.2922317536561338	174.4632808655005	174.1710491118444	0.2989719089131605	162.0271272532405	0.3530591365465122	18.73560214936016	0	1.434098202356247	-0.008004775732802396	18.39054778854645	18.38254301281365	0.5902344144056957	18.73560214936016	6.109362802191669	67.03948925894622	0	1.275251042441896	0.008582278367589454	60.92154417838696	60.93012645675455	0.1656058054106081	61.67172234903072	6.285367474164453	61.28862128629387	0	1.262426953348539	0.02298852574366299	54.98026528638576	55.00325381212942	0.1494553566761198	56.27665518149086	0.9823871924424131	3.749666405108196	0	1.152088402201137	0.03411238788294946	2.733166824782833	2.767279212665783	0.06180601245492907	3.749666405108196	32.24381037951088	32.39014105331179	0	0.7715606346174991	-0.005979298501716116	0.1523099723026201	0.146330673800904	0.002915043636307236	32.39014105331179	487.4993350368747	488.6490024619769	0	0.6964515369141077	0.3423835124535701	0.8072839126485792	1.149667425102149	0.001584668420702411	488.6490024619769	1057.290964403626	1062.24633203919	0	0.8189008710347601	0.6035883026316863	4.351779332932154	4.955367635563841	0.004271190824789341	888.5107689943907	9.913946129553088	134.9646477537897	0	1.307532481184715	0.2173103515930264	124.8333912726436	125.0507016242367	0.2144129081167119	124.7069318530008	11.60184357693229	211.1120753493258	0	1.348117134323284	0.6011233188786739	198.9091084535149	199.5102317723936	0.2966699402009589	204.2049954601656	525.0853472315282	557.2183565127958	0	1.012125292283071	-0.01261568149326637	32.14562496276089	32.13300928126763	0.02015150467558283	520.2662904157476	4.935128696263424	8.90372233090439	0	0.9863270574070336	-0.01377626948719645	3.982369904128164	3.968593634640967	0.01638795861233627	8.90372233090439	901.3368197898589	1191.216508719396	0	1.284003594441383	-0.1016930851331672	289.9813820146706	289.8796889295375	0.177619414698766	1143.879310923978	209.8256727821538	264.800831506859	0	1.03432304228124	0.148231348059536	54.82692737664575	54.97515872470529	0.0240733797457834	244.2094632245567	128.834192036911	129.1784790703608	0	0.6274541772062752	0.006111363947963022	0.33817566950186	0.344287033449823	0.0008995571257198864	52.37088100867756	97.71149611776711	98.05126449166008	0	0.6297497533695134	-0.004887187487951445	0.3446555613809129	0.3397683738929614	0.0009167938267583814	40.48013130985431	273.4882854458148	308.2819730638584	0	1.185352581625738	-0.1894658487592316	34.98315346680283	34.79368761804359	0.08065889792151565	269.7869921729079	12.76160836653762	29.28518330497518	0	1.047490931788158	0.05649694410271631	16.46707799433484	16.52357493843756	0.02675111521509133	24.1729392681558	2.770831816467416	3.253909912942988	0	0.7887972126653694	-0.007404215194774388	0.4904823116703457	0.4830780964755713	0.003350539169424066	2.705144283993734	2.351771324724014	2.798363739105617	0	0.8118615358182261	-0.007999636281967103	0.4545920506635703	0.4465924143816032	0.004035640931274166	1.917489159119805	0.9413329419764098	1.95915984202463	0	1.059177638106747	0.001682728472006567	1.016144171576214	1.01782690004822	0.02937580424010347	1.952515816116267	11.37650825032157	12.76271194988116	0	0.7356150333888127	-0.0766169047204856	1.46282060428008	1.386203699559594	0.002178933435897747	9.361284887006459	18.97868845373031	39.87103763983094	0	1.033973854187512	0.4019335390999789	20.49041564700065	20.89234918610063	0.02400613959081889	29.96810769161439	9.167937478507559	22.69558897185072	0	1.067991411820852	0.1447823558519678	13.38286913749119	13.52765149334316	0.03152409173768395	17.85400596782675
0.08600000000000001	376.1897477484515	379.3732693050894	0	0.893934394926735	-0.1073749035829418	3.290896460220822	3.183521556637881	0.007809739362652592	379.3732693050894	101.4860884450445	115.9827681155315	0	1.035228272196094	-0.1647622966405661	14.66144196712757	14.496679670487	0.02424856926917274	115.9827681155315	5.579411174035942	33.06474542143535	0	1.200232226571926	0.01724654271065464	27.46808770468876	27.48533424739942	0.09085897947722131	33.06474542143535	5.57469321352476	37.99525056498413	0	1.220767286203205	0.04654207452017529	32.3740152769392	32.42055735145937	0.1070868136605142	37.99525056498413	2.533683488852351	4.972640847741755	0	1.009550254873062	0.01514847654955967	2.423808882339844	2.438957358889404	0.01974000378410727	4.972640847741755	113.0547780818246	129.9945424173538	0	1.173934768243985	-0.01017342313057158	16.94993775865976	16.93976433552919	0.07361512673230561	129.5406320156946	38.18178583011598	139.4595845098634	0	1.338355617966871	-0.0115438463249148	101.2893425260724	101.2777986797474	0.2743815745458232	135.553284799086	7.607843697481695	54.33376541159949	0	1.224010855321298	0.007631933969140996	46.71828978014865	46.7259217141178	0.1099027276632936	50.31929430324787	13.89613692413982	16.38794017607292	0	0.7813066170725789	0.1366556906166247	2.355147561316476	2.491803251933101	0.003153886218466384	16.38794017607292	6.847050037464616	9.365272904300991	0	0.8838803588453171	0.08115878302507462	2.4370640838113	2.518222866836375	0.007203830268862397	9.365272904300991	1.615679559610997	59.19613555352342	0	1.417393210938863	0.07897406187641215	57.50148193203601	57.58045599391242	0.5163952532066248	59.19613555352343	6.148431593814305	9.397327450174611	0	0.9377511932305064	0.1460624588867544	3.102833397473552	3.248895856360306	0.01110124837723288	8.104931759759577	2.436878845443072	764.3691037625381	0	1.602006216564795	-0.05795077318182516	761.9901756902768	761.932224917095	2.26158684090958	761.2346357984867	7.370073955644703	180.1160673352236	0	1.348065006898268	-0.3018005791390908	173.047793958718	172.7459933795789	0.2965462361844182	160.7049218961408	0.3527740702854666	18.65852107596393	0	1.433576752604722	-0.008238658802982947	18.31398566448145	18.30574700567846	0.5877771955679127	18.65852107596393	6.111642047888025	67.06608817806662	0	1.275299530350919	0.009261357827570968	60.94518477235103	60.9544461301786	0.1656700687128044	61.69661762268679	6.289283825180367	61.35030569332775	0	1.262555345528839	0.02424377506934748	55.03677809307803	55.06102186814738	0.1496089780098286	56.33436101238789	0.9855501009217951	3.788677158791053	0	1.15365978187951	0.03536759520670329	2.767759462662555	2.803127057869258	0.06258826730606235	3.788677158791053	32.37610515966212	32.52195023884027	0	0.7713279100651022	-0.006178629021982717	0.1520237082001325	0.1458450791781498	0.002909564859457342	32.52195023884027	489.6806720295996	490.8495499368508	0	0.6978158775001323	0.3525643044608062	0.8163136027903665	1.168877907251173	0.001602393368013044	490.8495499368508	1061.545710921449	1066.561790266341	0	0.8201038339262686	0.6219177613967787	4.394161583495378	5.016079344892156	0.004312788218841394	892.681613672112	9.927371423292977	135.7472084738998	0	1.308292432067666	0.2250880554124435	125.5947489951944	125.8198370506069	0.2157206105010258	125.4424902721525	11.61483303943926	214.0723024030662	0	1.349942273807106	0.6224593047810859	201.8350100588459	202.457469363627	0.3010338783887885	207.0876161912492	525.424143740339	557.5498258635042	0	1.012107714986467	-0.0154160657598688	32.14109818892505	32.12568212316518	0.02014866692381337	520.5744484198416	4.945111520067343	8.909505255704454	0	0.9862116302759568	-0.01429365161112229	3.978687387248234	3.964393735637112	0.01637280458705224	8.909505255704454	908.2557914317072	1197.837682132912	0	1.283876984592264	-0.1058737204306572	289.6877644216352	289.5818907012045	0.1774395680318598	1150.227785609539	210.9569335248864	265.9962276078688	0	1.03445573889408	0.154059403068788	54.88523467991354	55.03929408298233	0.02409898128722809	245.317433210083	128.8468557705035	129.1908979820719	0	0.6274858434988105	0.005777962335717132	0.3382642492327404	0.3440422115684575	0.0008997927503827286	52.3893520497918	99.2900413646705	99.62924632178975	0	0.6297224661216794	-0.00537287758345051	0.3445778347027022	0.3392049571192517	0.0009165870715315906	41.12291992650667	276.2374820643775	310.7737736270137	0	1.184459743113663	-0.1977837756664619	34.73407533830265	34.53629156263619	0.08008461100480753	271.9049347854791	12.76970504630255	29.3205792975244	0	1.047678751873512	0.05900670506171716	16.49186754616013	16.55087425122185	0.02679138636442559	24.20418524466004	2.78688237862698	3.269683366327213	0	0.7886967880504298	-0.007283852448474643	0.4900848401487073	0.4828009877002327	0.003347823997295952	2.718102891363173	2.423833372746128	2.869983900057136	0	0.8117200951107211	-0.007923554844328102	0.4540740821553363	0.4461505273110082	0.004031042665840601	1.966177354588607	0.9445308021520057	1.963230211539664	0	1.059276852646101	0.001747551542379201	1.016951857845279	1.018699409387658	0.02939915371588767	1.956573631179789	11.39553563289011	12.77900293103064	0	0.7353866780129328	-0.07664611118657215	1.460113409327094	1.383467298140522	0.002174900954004004	9.370733973117908	19.01348187611901	40.07220177586289	0	1.034926857315697	0.4112889826841464	20.64743091705973	21.05871989974387	0.02419009537560455	30.14064912964123	9.172800180554406	22.77647065710073	0	1.068678637391268	0.1469510881582843	13.45671938838804	13.60367047654632	0.03169805010641678	17.92472607215863
0.08799999999999999	375.5252329745944	378.6918276264793	0	0.8934169284745139	-0.1106535612381515	3.277248213123081	3.166594651884929	0.007777350238935436	378.6918276264793	110.261945966737	124.6889838015389	0	1.034675122782071	-0.1695864812477659	14.59662431604972	14.42703783480195	0.02414136731007824	124.6889838015389	5.583389368829067	33.09566030630974	0	1.200349853214661	0.01831457402806486	27.49395636345261	27.51227093748067	0.09094454786337898	33.09566030630974	5.580519360571641	38.08449663955792	0	1.221081530103573	0.04844976183527561	32.455527517151	32.50397727898628	0.1073564399643243	38.08449663955792	2.535855694449733	4.980130111225097	0	1.009800675203969	0.01559740537260251	2.428677011402761	2.444274416775364	0.01977965083995547	4.980130111225097	109.4935045711402	126.4210326286049	0	1.173845707586013	-0.0103324306607541	16.93786048812554	16.92752805746479	0.07356267404406476	125.9795329799468	38.86167440101937	140.0878043903152	0	1.338292446709937	-0.01203119232014599	101.238161181616	101.2261299892958	0.2742429299704997	136.1635322898046	7.610585948201018	54.35008285421255	0	1.22404695304	0.007710051709942683	46.73178685430159	46.73949690601153	0.1099344789382624	50.33465241737404	13.92449297695458	16.42849183064839	0	0.7816297367571016	0.1426966390461503	2.361302214647666	2.503998853693816	0.003162128197287375	16.42849183064839	6.863848120114038	9.395083071505015	0	0.884370055845947	0.08456434492673869	2.44667060646424	2.531234951390978	0.007232226632801065	9.395083071505015	1.616704071230251	59.86735206864876	0	1.418835780909534	0.0816835148129505	58.16896448260556	58.25064799741851	0.5223896173365749	59.86735206864876	6.175297947126206	9.456913936249459	0	0.9388180448256505	0.1521142476947956	3.129501741428457	3.281615989123252	0.01119666178560149	8.159512594379446	2.439311828281347	762.2747995561732	0	1.601661809241109	-0.05806942320215171	759.893557151094	759.8354877278919	2.255364077086768	759.1475725216864	7.351850506244461	178.6420509169809	0	1.347015437235509	-0.310522423180532	171.600722833917	171.2902004107364	0.2940664386340763	159.3579309580248	0.3525748308881733	18.5797913200789	0	1.433041063087886	-0.008448173340896476	18.23566466253162	18.22721648919072	0.5852635265215609	18.5797913200789	6.114030266816948	67.09469184227191	0	1.275351810772706	0.009976868689752652	60.97068470676521	60.98066157545497	0.1657393863447445	61.723390771326	6.293128513186514	61.41498558835039	0	1.262690564381996	0.02549857138518615	55.09635850377869	55.12185707516387	0.1497709381510865	56.39487597091495	0.9883936852147546	3.828992534151054	0	1.155286637990008	0.03656435452608009	2.804034494410219	2.840598848936299	0.06340856669052353	3.828992534151054	32.51179497340643	32.6571576307724	0	0.7710877758960623	-0.006366230650508192	0.1517288880164764	0.1453626573659682	0.002903922328720655	32.6571576307724	491.7740744799768	492.9619356166616	0	0.6992190505818762	0.3621574584474678	0.8257036782373389	1.187861136684807	0.001620825738329964	492.9619356166616	1065.633283051388	1070.710765211935	0	0.8213418384736433	0.6392757896733838	4.43820637087377	5.077482160547154	0.004356017361989062	896.7310316534142	9.938994398926912	136.5587088869697	0	1.309078530620147	0.2325261309092811	126.3871883571335	126.6197144880428	0.2170816984789085	126.2053455116643	11.62328184648369	217.1726269785229	0	1.351829892807269	0.642994423946297	204.9063507080928	205.5493451320392	0.3056147367206824	210.1068915624952	525.4453525697523	557.5630434727432	0	1.012086752346482	-0.01800949895899525	32.13570040194985	32.11769090299086	0.02014528314982875	520.5852033258988	4.957705807552164	8.917899104478234	0	0.9860925097527115	-0.01469730547886667	3.974890602404937	3.960193296926071	0.01635718033456696	8.917899104478234	915.331325661962	1204.60392382557	0	1.283745274309504	-0.1100358297997826	289.3826339934073	289.2725981636075	0.1772526695224034	1156.715064170206	212.5480000719587	267.6533783938844	0	1.034593423741944	0.1595790257963846	54.94579929612929	55.10537832192567	0.02412557396850864	246.8515267216321	128.8785038881161	129.2222015687306	0	0.6275154885715573	0.005350485244431349	0.338347195369992	0.3436976806144233	0.000900013389522515	52.41462293919452	100.8587187271515	101.1973425161776	0	0.6296925670028748	-0.005868898663293305	0.344492687689459	0.3386237890261656	0.0009163605779975953	41.76050723886602	279.1104724975815	313.3807696805245	0	1.183528844038976	-0.2059696736735223	34.47626685661644	34.27029718294292	0.07949019495173895	274.1197727742154	12.77736901741296	29.3565271136555	0	1.047874549431384	0.06140840138988013	16.51774969485266	16.57915809624254	0.02683343246039515	24.23597662989669	2.805013352441863	3.287585934933423	0	0.788598286585357	-0.007122707878526118	0.4896952903700864	0.4825725824915603	0.00334516293947459	2.732832761003297	2.509396688584633	2.955174164753173	0	0.8115805440248997	-0.007786131521828021	0.4535636076903681	0.4457774761685401	0.004026510928776151	2.024146086414241	0.9475382647337086	1.967137121328479	0	1.059379716656703	0.001808925690481151	1.017789930904289	1.01959885659477	0.02942338164614505	1.96046859149499	11.4252909046677	12.80655585077353	0	0.7351590007411413	-0.07615422644403091	1.457419172549863	1.381264946105832	0.002170887773863556	9.388437213850443	19.04080550508232	40.26862360270442	0	1.03589972485103	0.4188595212387093	20.80895857638339	21.2278180976221	0.02437933778065404	30.31020574915914	9.175252957261048	22.85571203678948	0	1.069374697734014	0.1485250160815556	13.53193406344688	13.68045907952843	0.03187522245206369	17.99427979884
0.09	374.8802401948529	378.029738691075	0	0.8928843015002248	-0.1137604919560252	3.26325898817807	3.149498496222045	0.007744151928983528	378.029738691075	118.9040493448863	133.2600715557812	0	1.034106284258392	-0.174244491393721	14.53026670228867	14.35602221089495	0.02403161840560968	133.2600715557812	5.587328521829016	33.12812099168543	0	1.200474555323101	0.01938480254711165	27.5214076673093	27.54079246985642	0.09103535132522	33.12812099168543	5.585993645685803	38.17677401058945	0	1.221408205115712	0.05029856299811843	32.54048180190553	32.59078036490364	0.1076374518679559	38.17677401058945	2.537952423087947	4.987678520777175	0	1.010058285661148	0.01603099530613692	2.433695102383091	2.449726097689228	0.01982051921685699	4.987678520777175	105.898227998095	122.8133449704058	0	1.173755276105828	-0.01048915325388109	16.92560612556472	16.91511697231084	0.07350945222898893	122.3843782271191	39.55755910189333	140.7294047241418	0	1.338226211690442	-0.01267972525196583	101.1845253475005	101.1718456222485	0.2740976364554105	136.786763634353	7.613195332733794	54.36637654149448	0	1.22408337837507	0.007770831796038204	46.74541037696465	46.75318120876069	0.1099665276778053	50.34999089167051	13.95391687826783	16.47066261680041	0	0.7819687076933977	0.1489698200956653	2.367775918436915	2.51674573853258	0.003170797431223584	16.47066261680041	6.880823198369868	9.425540183938839	0	0.8848799836783032	0.08800290339304516	2.456714082175925	2.544716985568971	0.007261914606464554	9.425540183938839	1.617168446035909	60.56805600647665	0	1.420325962682641	0.08427379879247467	58.86661376164826	58.95088756044073	0.5286548954476067	60.56805600647665	6.201723097496774	9.517293963159984	0	0.9399279184936076	0.15808272325914	3.15748814240407	3.31557086566321	0.01129679090908845	8.214935071704421	2.441974028929109	760.1844599450401	0	1.601317047267758	-0.05807140930187622	757.8005573254129	757.742485916111	2.249152053605628	757.0644627170747	7.337401049225999	177.1462471556488	0	1.345937528090417	-0.3183262226351254	170.1271723290579	169.8088461064227	0.2915412642527846	157.9910980237637	0.3524652860686291	18.49967885546397	0	1.432492752333742	-0.008631636774473346	18.15584520616982	18.14721356939534	0.5827017654133231	18.49967885546397	6.116511088253866	67.12537457101699	0	1.275408072157671	0.01072519782200532	60.99813828494111	61.00886348276312	0.165814014655411	61.75211189294635	6.296869746846601	61.48262051900583	0	1.262832586028577	0.02674496148362816	55.15900581067559	55.18575077215922	0.1499412351758153	56.45816299654244	0.9909010974038871	3.870578172939362	0	1.156966150610017	0.03769484410297973	2.841982231432495	2.879677075535475	0.06426669151692213	3.870578172939362	32.65057590880517	32.79546124987165	0	0.7708407060022767	-0.006540802128050154	0.1514261431945245	0.1448853410664744	0.002898128129212153	32.79546124987165	493.7723692749954	494.9789281179807	0	0.700658647389208	0.371111165788423	0.835447677196827	1.20655884298525	0.001639952847393488	494.9789281179807	1069.538908005469	1074.678361132156	0	0.8226128873784111	0.6555702044240154	4.483882922263316	5.139453126687331	0.004400848051295084	900.6452675365429	9.948699586079158	137.3982476505076	0	1.309889530803918	0.2395782674389452	127.2099697969895	127.4495480644284	0.2184949017850549	126.9946569618081	11.62704611629729	220.4138191359359	0	1.353777424686428	0.662609114808472	208.1241639048302	208.7867730196386	0.3104140566516599	213.2635947981678	525.1824137330026	557.2915634194547	0	1.012062688928843	-0.02035560786967551	32.12950529432182	32.10914968645215	0.02014139955010167	520.3299079512133	4.970058606034082	8.926093547180779	0	0.9859705833826948	-0.01497318956139898	3.971008130708095	3.956034941146696	0.01634120346978213	8.926093547180779	922.6490201604818	1211.600932574667	0	1.283608488505556	-0.1141729480850054	289.0660853622698	288.9519124141848	0.1770587771345691	1163.423429018163	214.2866404067844	269.459894059611	0	1.034735809312299	0.1647517878915696	55.00850186493498	55.17325365282655	0.024153105380939	248.5236470349831	128.9415211391451	129.284766925702	0	0.6275425954572095	0.004822729611487004	0.3384230569454071	0.3432457865568941	0.0009002151835215733	52.45150171635186	102.4194033031956	102.757429161695	0	0.629660004040127	-0.006374119221290028	0.3443999777207477	0.3380258584994576	0.0009161139667818849	42.39361268197737	282.1751832137185	316.1713219682237	0	1.182560558657362	-0.2139950352226354	34.21013378972781	33.99613875450517	0.0788765853211469	276.4911697131926	12.78478477069521	29.39304672417602	0	1.048077072126037	0.06369843732808987	16.54456351615272	16.60826195348081	0.02687699207814892	24.26831663751585	2.822170622851075	3.304567085873818	0	0.7885022749607038	-0.006919419607616836	0.4893158826303598	0.482396463022743	0.003342571163047817	2.746798889367122	2.604145032886817	3.049626209090161	0	0.8114440057450272	-0.007583529064727937	0.4530647052680722	0.4454811762033443	0.004022081922520565	2.088443232987914	0.9502450715235153	1.970768238838339	0	1.059486018482921	0.001866429207865797	1.018656738106957	1.020523167314823	0.02944844025437383	1.964088742471242	11.45763129398626	12.83728309024213	0	0.7349336077227006	-0.07510499976412444	1.454756796019994	1.37965179625587	0.002166922050915092	9.408478353124128	19.06011099566634	40.45894049834943	0	1.036888080866729	0.4244792579598726	20.97435024472323	21.3988295026831	0.02457310717731855	30.47564644957078	9.175181879602798	22.93285846915606	0	1.070076690385851	0.1494614282068235	13.60821516134643	13.75767658955326	0.03205490681595696	18.0622777187861
0.092	374.2605994926228	377.3928763336168	0	0.8923373685120698	-0.116679077802871	3.248955918796799	3.132276840993928	0.007710208824025989	377.3928763336168	127.4320575873863	141.7157972444886	0	1.03352233377619	-0.1787199403593388	14.46245959746168	14.28373965710234	0.02391947218683898	141.7157972444886	5.591207529773449	33.16210624988813	0	1.200606332134604	0.02045258300835947	27.55044613710632	27.57089872011468	0.09113140481681006	33.16210624988813	5.591078767895	38.27195132119019	0	1.22174688926311	0.05207867464128265	32.62879387865391	32.68087255329519	0.1079295706807083	38.27195132119019	2.539965029368324	4.995271080519675	0	1.010322819935776	0.01644721247805264	2.438858838673299	2.455306051151352	0.01986257375946203	4.995271080519675	102.2876859739983	119.1902191848002	0	1.173663491062003	-0.0106441930704456	16.91317740387239	16.90253321080194	0.0734554731562909	118.7738421907975	40.27181176787064	141.3859977097532	0	1.338155990632675	-0.01350678403370248	101.1276927259163	101.1141859418826	0.2739436831982668	137.4245399476505	7.616390612906218	54.38333050507578	0	1.22412004439842	0.007811962216025308	46.75912792995354	46.76693989216957	0.1099987976195656	50.36594263491882	13.98445013420634	16.5145208513709	0	0.7823242761987731	0.1554852207234975	2.37458549644106	2.530070717164558	0.003179916449740132	16.5145208513709	6.89794748175797	9.456618850855627	0	0.885410319123643	0.09146831027993513	2.467203058817721	2.558671369097656	0.00729291945690057	9.456618850855627	1.617052921282123	61.29801510746983	0	1.421861465338564	0.08672816033617772	59.59423402585153	59.68096218618771	0.5351893296560263	61.29801510746984	6.227601980095641	9.578348096838438	0	0.9410801194860829	0.1639401670058215	3.186805949736977	3.350746116742798	0.01140168350865357	8.271095559701926	2.444846431470796	758.102119081781	0	1.600972601948666	-0.05796401705195653	755.7152366673622	755.6572726503102	2.242962821894009	754.9893265828543	7.326965424879135	175.6342630461482	0	1.344834544832648	-0.3251429751983411	168.6324405964674	168.307297621269	0.2889797923075781	156.6095495024584	0.3524497413992234	18.41846158695693	0	1.431933544672998	-0.008787437843047776	18.07479928340076	18.06601184555771	0.5801006415471075	18.41846158695693	6.119066014742371	67.15819823657883	0	1.275468482059967	0.01150226793840286	61.02762995389806	61.03913222183646	0.1658941832009786	61.78283946042781	6.300473835835313	61.55314851510629	0	1.262981342141142	0.02797454913565564	55.22470013013532	55.25267467927097	0.1501198150334298	56.52416490870875	0.9930537658241334	3.913389185770983	0	1.158695144188205	0.03875116584649468	2.881584254100355	2.920335419946849	0.0651622252560471	3.913389185770983	32.79220942083246	32.9366245270367	0	0.7705872238437464	-0.006701056223831691	0.1511161624280668	0.1444151062042351	0.002892195441765759	32.9366245270367	495.6683602702406	496.8932715801946	0	0.7021320562023219	0.3793738889167402	0.8455374210372417	1.224911309953982	0.001659758640852724	496.8932715801946	1073.247715737547	1078.44957707933	0	0.8239148021608641	0.6707086600867579	4.531152681695682	5.20186134178244	0.004447242444790557	904.4103478442331	9.956374299881505	138.2647508183979	0	1.310724026468181	0.246197592355743	128.0621789261606	128.3083765185164	0.2199586498723765	127.8094214740721	11.62599893206691	223.7960868290448	0	1.355781942478159	0.681181422986643	211.4889064739913	212.1700878969779	0.3154325195292306	216.5579519666219	524.6837902339601	556.7839777912542	0	1.012035860993316	-0.0224123123262152	32.12259986962035	32.10018755729413	0.02013707066558567	519.853959887795	4.983708502720945	8.935675538400737	0	0.9858469553721384	-0.01510830315670769	3.967075338836501	3.951967035679794	0.01632501953107875	8.935675538400737	930.3016225355404	1218.921575754252	0	1.283466659814545	-0.1182788839878401	288.7382321026996	288.6199532187117	0.1768579604350024	1170.442043310525	215.8288494223327	271.0715958723288	0	1.034882574071253	0.1695387499289385	55.07320770006719	55.24274644999613	0.02418151638654223	250.0163492094084	129.0497707633893	129.3924495105521	0	0.6275666140853594	0.004188457719596047	0.3384902894431875	0.3426787471627836	0.0009003940239229169	52.50538516166674	103.9746347072063	104.3120469216842	0	0.6296247313973543	-0.006887365793467344	0.3442995802713105	0.3374122144778431	0.0009158469066436486	43.02323028637026	285.3367582603161	319.0510451737372	0	1.181555693444187	-0.2218310510961083	33.93611796451717	33.71428691342106	0.07824480081105353	278.9364465110546	12.79132320579331	29.4296776995192	0	1.048287906876036	0.06583045485759323	16.57252403886829	16.63835449372589	0.02692241453651682	24.30084249494734	2.838714486215177	3.320990675754161	0	0.7884093378629475	-0.006672712382393475	0.4889489019213776	0.4822761895389842	0.003340064277048849	2.760304807596603	2.705499201985538	3.150768965753053	0	0.8113116715113311	-0.007311920168286327	0.4525816839358018	0.4452697637675155	0.004017793900641731	2.157309178318144	0.9526052600506175	1.974075318101751	0	1.059595521924895	0.001919634984203163	1.01955042306693	1.021470058051133	0.02947427587413216	1.967385998274066	11.50048807000845	12.87917232234607	0	0.7347122133164999	-0.07346206885998205	1.452146321197603	1.378684252337621	0.002163033637764884	9.436727440933364	19.07074066578858	40.64159095323147	0	1.037887157773121	0.4279799506458783	21.14287033679701	21.57085028744289	0.0247705417693676	30.63567764169168	9.172357688622027	23.00731135716365	0	1.070781511979165	0.1497178072333847	13.68523586130824	13.83495366854162	0.03223633335359638	18.12821416803787
0.09399999999999999	373.6720312522251	376.7870062441377	0	0.8917770624703597	-0.1193928857863158	3.234367877698975	3.11497499191266	0.007675589442905133	376.7870062441377	135.8474599165259	150.0577623840884	0	1.032923902730678	-0.1829964412803853	14.39329890884291	14.21030246756252	0.02380508727487493	150.0577623840884	5.595006186915969	33.1975890396165	0	1.200745151765326	0.0215131543896674	27.58106969831087	27.60258285270054	0.09123270147600662	33.1975890396165	5.595739523825031	38.3698821568431	0	1.222097095634206	0.05378027424438813	32.72036235877368	32.77414263301807	0.1082324610291522	38.3698821568431	2.541882425570535	5.002889598924019	0	1.010593977978219	0.01684394780140504	2.444163225552078	2.461007173353484	0.01990577378972118	5.002889598924019	98.68079311442536	115.5705712510749	0	1.17357036432399	-0.01079818891934317	16.90057632556883	16.88977813664949	0.0734007455230991	115.1667748809752	41.00004172635121	142.0523570761537	0	1.338080765630562	-0.01453027863981382	101.0668456284423	101.0523153498025	0.2737788551719898	138.0717747850679	7.619408727605935	54.4001424401257	0	1.22415685279971	0.007830915101136201	46.77290279741862	46.78073371251976	0.1100312023911173	50.38176394518234	14.01613719441175	16.5601392141211	0	0.7826972177819754	0.1622533857412932	2.38174863396805	2.544002019709344	0.00318950893604478	16.5601392141211	6.91519320814808	9.488293110449087	0	0.8859612020835028	0.09495425424352807	2.478145648057478	2.573099902301006	0.007325265161762714	9.488293110449087	1.616340131979404	62.05684360325667	0	1.423439694302566	0.08902955672301543	60.35147391455425	60.44050347127727	0.5419897645478954	62.05684360325668	6.252829193344172	9.639951433111152	0	0.942273751345531	0.1696579324523472	3.217464307314633	3.387122239766981	0.01151137229909417	8.327884875704983	2.447909665867152	756.0314897304216	0	1.600629098893422	-0.05775535425004508	753.6413354188045	753.5835800645544	2.236807482989757	752.9258640206076	7.320752038109059	174.1118332022135	0	1.343709985091243	-0.330906198638256	167.1219873627427	166.7910811641045	0.2863913789499338	155.2185265263984	0.3525317851634597	18.33642692623942	0	1.431365265217496	-0.008914048975464852	17.99280919005142	17.98389514107596	0.5774692150506521	18.33642692623942	6.121675393144455	67.1932119715789	0	1.27553318457086	0.01230352385881671	61.05923305457563	61.07153657843445	0.1659800913474605	61.81562002976241	6.303906618805866	61.62648634427237	0	1.263136717559302	0.02917850320638736	55.29340122226011	55.3225797254665	0.1503065683379849	56.5928046175223	0.9948364010773975	3.95737428711962	0	1.160470084848496	0.0397253753975471	2.922812510644676	2.962537886042223	0.06609453356389282	3.95737428711962	32.93628891169087	33.08024287499151	0	0.77032790176918	-0.006845726604248375	0.1507996899048864	0.1439539633006381	0.002886138509308768	33.08024287499151	497.4548130877105	498.697670526092	0	0.7036364638356186	0.3868945505473659	0.8559628878341707	1.242857438381537	0.001680223446041239	498.697670526092	1076.74471972325	1082.009287443181	0	0.8252452231885506	0.684598963309643	4.579968756621682	5.264567719931325	0.004495154518306857	908.0120670690131	9.961911868813193	139.1569654672792	0	1.311580449730477	0.2523368347505958	128.9427167637155	129.195053598466	0.2214710551393662	128.6484672393868	11.62003074034751	227.3189989916287	0	1.357840152316323	0.6985873453921071	215.0003809058891	215.6989682512812	0.3206698307706702	219.9895668304851	523.9243998685033	556.0153489858907	0	1.012006658617323	-0.02413583859630254	32.11508495598368	32.09094911738738	0.02013235970359748	519.1341082195623	4.996758017379682	8.94479953249507	0	0.9857228380686794	-0.01508937751909594	3.963130892634485	3.948041515115389	0.01630878763332354	8.94479953249507	938.338734312749	1226.615592326286	0	1.283319828245426	-0.1223477824478413	288.3992057959846	288.2768580135368	0.1766503000198826	1177.818654230978	217.3151639175884	272.6288310879125	0	1.03503336211485	0.1739006721171568	55.1397664982069	55.31366717032406	0.02421074099021248	251.4590568912556	129.2107148420049	129.55270351493	0	0.6275869611571495	0.003441418228291278	0.3385472546968951	0.3419886729251864	0.0009005455531561303	52.57905936388222	105.52419775501	105.8609817117699	0	0.6295867095698782	-0.00740743270909696	0.3441913894689962	0.3367839567598993	0.0009155591159598821	43.64921845659743	288.4482051012141	321.87345163782	0	1.180515188086228	-0.229448766316697	33.65469530292265	33.42524653660595	0.07759593873074125	281.3274756770347	12.79735008395257	29.4665438021558	0	1.048505155214477	0.06780922151510545	16.60138449668813	16.66919371820324	0.02696929895842605	24.33363602727187	2.853424957986903	3.335640254998838	0	0.788320076791088	-0.00638139650466033	0.4885966935165951	0.4822152970119348	0.003337658302301247	2.77234058864744	2.810684220170176	3.255835809592524	0	0.8111848003788907	-0.006967493442908305	0.4521190828652566	0.4451515894223483	0.004013687159636432	2.228852574674462	0.9546196929571	1.977056762887044	0	1.05970797061345	0.001968109884876166	1.020468960045068	1.022437069929944	0.02950082994314309	1.970358764314998	11.54497465558696	12.92339453936927	0	0.7344966402865836	-0.07118904172503943	1.449608925507358	1.378419883782318	0.002159254079086669	9.46673147558842	19.07203591369501	40.81491904169552	0	1.03889179172014	0.4291917236899359	21.31369140431057	21.7428831280005	0.02497067213579984	30.78892153287836	9.166620819192591	23.07851271288093	0	1.071485859695851	0.1492520423403938	13.76263985134795	13.91189189368834	0.03241866275230797	18.19161254210649
0.096	373.1200723667756	376.2177119884765	0	0.8912043937228968	-0.1218857582081272	3.219525379909102	3.097639621700975	0.007640366201873149	376.2177119884765	144.127318679584	158.2631467536367	0	1.032311676681471	-0.1870576659261986	14.32288573997886	14.13582807405266	0.02368863088494479	158.2631467536367	5.598703049741382	33.23453419178069	0	1.20089095049763	0.02256165728259308	27.61326948475671	27.63583114203931	0.09133921197529248	33.23453419178069	5.599940312923693	38.47040225138085	0	1.222458272388077	0.05539356499303624	32.81506837346411	32.87046193845715	0.1085457297189001	38.47040225138084	2.543694272329379	5.010515847344543	0	1.010871424782239	0.0172190188512445	2.449602556163919	2.466821575015164	0.01995007282981591	5.010515847344543	95.09313072434175	111.9699830305514	0	1.173475902053319	-0.01095181599421919	16.88780412220386	16.87685230620964	0.07334527467814671	111.5787037941172	41.73717048915001	142.7224908911502	0	1.337999420136177	-0.01576865347492982	101.0010890554751	100.9853204020001	0.2736007279220984	138.7226368332014	7.623120401615524	54.41763890573735	0	1.224193692845298	0.007824934863905415	46.78669356925792	46.79451850412183	0.1100636445770118	50.39821957239037	14.04902325300718	16.60759258956656	0	0.7830883380501041	0.169285409856311	2.389283926703065	2.558569336559376	0.003199599792473235	16.60759258956656	6.932531646454946	9.520535435703446	0	0.8865327346921513	0.09845428755491943	2.489549501693581	2.5880037892485	0.007358974339355188	9.520535435703446	1.615014537978339	62.84398610017304	0	1.425057746569738	0.09116071055661036	61.13781085163809	61.2289715621947	0.5490515070993496	62.84398610017303	6.277297955717414	9.701972218924343	0	0.9435077096083021	0.1752065482853677	3.249467714921561	3.424674263206929	0.01162587337963933	8.385187046714586	2.451142057633199	753.9759363287653	0	1.600287113149801	-0.05745435187509924	751.5822486230072	751.5247942711321	2.230696113381287	750.8774277944993	7.318976409356789	172.5848259852132	0	1.342567569415144	-0.3355524004953884	165.6014019763518	165.2658495758564	0.2837856024600073	153.8233895055903	0.3527147064280179	18.25387088488077	0	1.430789834127703	-0.009010039282427725	17.91016621773517	17.90115617845275	0.5748168347664602	18.25387088488077	6.124317327146906	67.23044977767125	0	1.275602297688209	0.01312391789791235	61.09300853262643	61.10613245052434	0.1660719047661972	61.85048601663119	6.307132144964059	61.70252701437249	0	1.263298547945215	0.03034756517862652	55.3650473042298	55.39539486940843	0.1505013271424296	56.66398280592173	0.9962322823545955	4.002470165191657	0	1.16228707893077	0.04060951442698694	2.965628368410074	3.006237882837061	0.06706274282734564	4.002470165191657	33.08251823222753	33.2260221806854	0	0.7700633600947567	-0.006973574798593386	0.1504775232564612	0.1435039484578678	0.002879972597621407	33.2260221806854	499.1244457441057	500.3847805831999	0	0.7051688578056651	0.393622755339408	0.8667120837548233	1.260334839094231	0.001701323719509485	500.3847805831999	1080.014809281871	1085.342234087124	0	0.826601610282455	0.6971494505373262	4.630275354714949	5.327424805252275	0.004544529512708871	911.4359841966733	9.965209021799101	140.0734474812961	0	1.312457069874724	0.2579485037649262	129.8502899557321	130.108238459497	0.2230298961309085	129.5104422619936	11.6090481500394	230.9814007793136	0	1.359948387826629	0.7147012212533304	218.6576514080209	219.3723526292742	0.3261245946555514	223.5573380246368	522.850638433513	554.9322334289232	0	1.011975527826676	-0.025480723535308	32.10707571894543	32.08159499541012	0.02012733885930496	518.1204919864059	5.009302278820369	8.95361782131193	0	0.9855996187766649	-0.01490331500761912	3.959218857499179	3.94431554249156	0.01629268911122971	8.95361782131193	946.7687061811486	1234.691486930895	0	1.283168040769572	-0.1263741895260784	288.0491549392726	287.9227807497465	0.1764358868466919	1185.561413479645	219.3070230133699	274.6928333789824	0	1.035187782989801	0.1777982484309126	55.20801211718155	55.38581036561246	0.02424070624232804	253.3694192784328	129.4290220444563	129.7701896379096	0	0.6276030201322197	0.00257537224600779	0.3385922212073316	0.3411675934533394	0.00090066516538294	52.67415975406853	107.0659668500866	107.4021090767776	0	0.6295459055329715	-0.007933091824539596	0.3440753185155435	0.3361422266910039	0.0009152503638446832	44.27064979920571	291.4076232142124	324.5371775520068	0	1.179440115819443	-0.2368192492943906	33.36637358708879	33.1295543377944	0.07693116984796836	283.5757093477635	12.80242938857466	29.50315649391526	0	1.048728548204177	0.06961350819894191	16.63111359714165	16.70072710534059	0.02701759450859876	24.36629100726186	2.865234898155517	3.347452190350453	0	0.7882351089015437	-0.006044366628129679	0.4882616588230661	0.4822172921949364	0.003335369643083421	2.782023542996984	2.915088149184964	3.360223359273709	0	0.8110647188939262	-0.006546460604195639	0.4516816706929412	0.4451352100887456	0.00400980403307525	2.2999271069442	0.9563059499433726	1.979727379567003	0	1.059823069408081	0.00201142907467683	1.021410000548954	1.023421429623631	0.02952803456862578	1.973021792502212	11.59702656998464	12.97594389572312	0	0.7342888197842266	-0.06824959420772218	1.4471669199462	1.378917325738478	0.002155616608058242	9.50290141146305	19.06335568633157	40.97718945949921	0	1.039896419612295	0.4279439103462706	21.48588986282137	21.91383377316765	0.02517241622452648	30.93392736820745	9.157781333159226	23.14584484610621	0	1.072186233674663	0.1480226771168672	13.84004083583011	13.98806351294698	0.03260098507126179	18.25194632369067
0.098	372.6101069763563	375.6904255368832	0	0.8906204484380428	-0.1241419130100267	3.204460473536935	3.080318560526908	0.007604615155399479	375.6904255368832	152.195765421583	166.2562041231304	0	1.031686395025735	-0.1908874192256159	14.25132612077297	14.06043870154735	0.02357027837998108	166.2562041231304	5.602277674257094	33.27290048497546	0	1.201043632185455	0.02359314920907247	27.6470296615093	27.67062281071837	0.0914508839358486	33.27290048497546	5.603647820667176	38.57333193690479	0	1.222829803090025	0.05690882099122196	32.91277529524638	32.96968411623761	0.1088689248133836	38.57333193690479	2.545390104130151	5.018130655711856	0	1.011154789224138	0.01757017377499018	2.455170377806714	2.472740551581704	0.01999541832759786	5.018130655711856	91.53547118920912	108.3992266166427	0	1.173380104386661	-0.01110578689071838	16.87486121432426	16.86375542743355	0.07328906244790684	108.0203634291221	42.48250364994411	143.3947119181771	0	1.337910736203556	-0.017240842622739	100.9294491108557	100.9122082682329	0.2734066632721083	139.3754781400758	7.626620753796124	54.43486550303216	0	1.224230440278246	0.007791027225055027	46.80045372201098	46.80824474923603	0.1100960147328489	50.414424768419	14.08315615841316	16.6569600022595	0	0.7834984735066159	0.1765929133851461	2.397210930461188	2.573803843846334	0.003210215207115238	16.6569600022595	6.949934357921066	9.553318001019001	0	0.8871249805861513	0.1019618541112717	2.501421788986663	2.603383643097935	0.007394068181626575	9.553318001019001	1.613062863581163	63.65870178738989	0	1.426712407085289	0.09310417132313618	61.95253475248559	62.04563892380872	0.5563681803560302	63.65870178738989	6.300901719973257	9.764273129691679	0	0.9447806763435591	0.1805558404899795	3.282815569228443	3.463371409718422	0.01174518459171082	8.442880366725609	2.454521606019574	751.9384521079186	0	1.599947164262795	-0.05707078070460829	749.5410012826036	749.483930501899	2.224637691276414	748.8470007313161	7.321823955923905	171.0591734630498	0	1.341411230090653	-0.3390215655146436	164.0763710726405	163.7373495071259	0.2811722078352346	152.4295547991913	0.3530016544646911	18.17109682641157	0	1.430209259909977	-0.00907408842104979	17.82716926036793	17.81809517194688	0.5721530935287131	18.17109682641157	6.126968786068764	67.269930272265	0	1.275675910589049	0.0139578940709996	61.12900359212524	61.14296148619624	0.1661697517741727	61.88745543873257	6.310114126524649	61.78114003970486	0	1.263466617479851	0.03147205609932786	55.43955385708088	55.47102591318021	0.1507038616950197	56.73757814944561	0.9972274829239351	4.048604762977367	0	1.164141873241687	0.04139564597923121	3.0099816340742	3.051377280053432	0.06806571800807636	4.048604762977367	33.23051425865798	33.37358137249775	0	0.7697942658890257	-0.007083397326375667	0.1501505111661489	0.1430671138397733	0.002873713949560161	33.37358137249775	500.6699220545594	501.9472020253185	0	0.7067260295838165	0.3995090544471829	0.8777709163118366	1.277279970759019	0.001723031798226723	501.9472020253185	1083.042748626436	1088.433025302144	0	0.8279812442528527	0.7082694471921569	4.682007228515791	5.390276675707947	0.004595303388823228	914.6674258839448	9.966168740975297	141.0125550896097	0	1.313351992968825	0.2629850865239245	130.7834012621105	131.0463863486344	0.2246326011984992	130.3938081510734	11.59297394360768	234.7813245925123	0	1.362102605916409	0.7293961843767474	222.4589544645279	223.1883506489046	0.3317941809265251	227.2593720730688	521.4856369945944	553.5579393525038	0	1.011942972704017	-0.02639980948100832	32.09870216739046	32.07230235790945	0.02012208963290146	516.8349158337809	5.02104205883348	8.961887030041899	0	0.9854786039827563	-0.01453559240327944	3.955380563611698	3.940844971208419	0.01627689404374871	8.961887030041899	955.6863510634454	1243.244241590108	0	1.283011350818812	-0.1303531194914051	287.6882436461543	287.5578905266629	0.1762148214382975	1193.761507761552	221.8346881475215	277.2936429823497	0	1.035345411761567	0.1811923747871784	55.27776246004095	55.45895483482813	0.02427133218785145	255.7751669535861	129.7157678698784	130.0559753606507	0	0.627614141387799	0.001584125707712272	0.3386233650645994	0.3402074907723117	0.0009007480089499208	52.7949031079528	108.6073408560985	108.9428290539875	0	0.6295022928327192	-0.008463102047709326	0.3439512999367556	0.3354881978890463	0.0009149204708147244	44.89052446735282	294.1069678101504	326.9347439424551	0	1.178331682844798	-0.2439137783001467	33.07168991060488	32.82777613230473	0.07625173251241746	285.5873760923189	12.80682149644779	29.53968427274711	0	1.048957491187142	0.07122630992049418	16.66163646637883	16.73286277629932	0.02706717955288771	24.39894020012096	2.874974041179541	3.35725969219733	0	0.7881550658525899	-0.005660600375751787	0.4879462513935416	0.4822856510177898	0.003333215059886832	2.790047530951689	3.015443268757441	3.460672648410219	0	0.810952820583286	-0.006045065177411302	0.4512744448301897	0.4452293796527784	0.004006188885477322	2.368309414226565	0.9576493314097689	1.98206959179471	0	1.059940512242585	0.002049161041912497	1.022371099343028	1.024420260384941	0.02955581906104316	1.97535756154002	11.64926578439251	13.0295019435458	0	0.7340907909408527	-0.0646075871486415	1.444843746301935	1.380236159153294	0.002152156142218429	9.539898624631054	19.04392135365568	41.12642977614418	0	1.040895078529999	0.4240660564166316	21.65844236607186	22.08250842248849	0.02537457510461649	31.06905234936895	9.145637130523113	23.20864863509917	0	1.072878940843827	0.1459892018843092	13.91702230269175	14.06301150457606	0.03278231919315416	18.30865350057969
0.09999999999999999	372.147294814927	375.2103553824697	0	0.890026386596497	-0.1261460534486774	3.189206620991452	3.063060567542775	0.007568415714275597	375.2103553824697	160.0130803819858	173.9973413624266	0	1.031048850432039	-0.1944697299701053	14.17873071041097	13.98426098044086	0.02345021277928956	173.9973413624266	5.605708577617007	33.31263845648024	0	1.201203067746931	0.0246026187034822	27.68232726015975	27.70692987886324	0.09156764138273958	33.31263845648024	5.60682876840253	38.67847371385894	0	1.223211007313418	0.05831643318846222	33.01332851226795	33.07164494545641	0.1092015348872976	38.67847371385894	2.546957773151066	5.025712329138001	0	1.011443662969598	0.01789509716046352	2.460859458826471	2.478754555986935	0.02004175138697244	5.025712329138001	88.01689553409847	104.8673818490703	0	1.173282965099134	-0.01126085411990654	16.86174716909175	16.85048631497184	0.07323210695252329	104.5008019169027	43.23586524753394	144.0677707724136	0	1.337813391948595	-0.01896622092250734	100.8508717458021	100.8319055248796	0.2731938059209857	140.0290755676108	7.631070384206846	54.45292751538037	0	1.224266956172748	0.007725948824851845	46.81413118234867	46.82185713117352	0.1101281903584057	50.43140223463438	14.11858415245909	16.70832237659962	0	0.7839284922550721	0.1841880117652158	2.405550212375319	2.589738224140534	0.003221382722362639	16.70832237659962	6.967372210202355	9.586611707637894	0	0.8877379643533324	0.1054703220241235	2.513769175411415	2.619239497435538	0.007430566391361324	9.586611707637894	1.610473583403701	64.50004701569041	0	1.428400146151185	0.09484238338061	62.79473104890611	62.88957343228672	0.5639315709874889	64.50004701569041	6.323533187145622	9.826709950321355	0	0.9460911156029217	0.1856750769956885	3.317501686180045	3.503176763175734	0.01186928381013325	8.500836215158731	2.458024008359949	749.9216321227894	0	1.599609711224986	-0.05661528171211253	747.5202233961415	747.4636081144295	2.218640022510824	746.8371688484359	7.32948065200218	169.5408697659936	0	1.340245098488996	-0.341257653869516	162.5526467678609	162.2113891139914	0.2785610522854972	151.0424924272004	0.3533946761367489	18.08841305087122	0	1.429625631920624	-0.009105001118256873	17.74412337585273	17.73501837473447	0.5694877820013338	18.08841305087122	6.129604373461691	67.31165404739447	0	1.275754080829117	0.01479937166939289	61.16725030226338	61.18204967393277	0.166273719546529	61.92652946037101	6.31281458186023	61.86216888830909	0	1.263640656594083	0.03254188329775451	55.51681242315111	55.54935430644886	0.1509138771703574	56.81344494700075	0.9978069345045198	4.095692372017725	0	1.166029856760281	0.04207589251406756	3.055809544999137	3.097885437513205	0.06910203983363308	4.095692372017725	33.37997044803295	33.52261596587849	0	0.7695213315112394	-0.007174032864179555	0.1498195507097157	0.1426455178455361	0.002867379734158439	33.52261596587849	502.0838521026561	503.3774804210351	0	0.7083045788077086	0.4045052481628935	0.8891230702161482	1.293628318379042	0.001745315655884799	503.3774804210351	1085.813189902757	1091.266148834253	0	0.8293812292789299	0.7178698006013449	4.735089130894647	5.452958931495991	0.004647402292985763	917.6915023568509	9.964697914152346	141.9724374857691	0	1.31426316210732	0.2673992635162695	131.7403403081005	132.0077395716168	0.226276232615137	131.2968293663784	11.57174578608222	238.7158943747948	0	1.364298383829045	0.7425446717718405	226.4016039169407	227.1441485887125	0.3376745832186806	231.0928898182102	519.8685661732845	551.9318316249293	0	1.011909557539351	-0.0268442192021245	32.09010967084682	32.0632654516447	0.02011670315388683	515.314179901779	5.030703478053115	8.968395217606417	0	0.9853612936008879	-0.0139715704379019	3.951663309991203	3.937691739553301	0.01626159707235961	8.968395217606417	965.1897745509459	1252.372144614297	0	1.282849817713191	-0.1342801226072967	287.3166501859583	287.182370063351	0.17598721298824	1202.513294394566	224.0351583726277	279.5680222766517	0	1.035505789300403	0.184044449479342	55.34881945454461	55.53286390402396	0.02430253185732279	257.8800526165899	130.0812524217582	130.4203527595989	0	0.6276196425425469	0.0004615663708843397	0.3386387714698269	0.3391003378407113	0.0009007889904363314	52.94517035668633	110.155729074405	110.4905521417717	0	0.6294558516335836	-0.008996218336381137	0.3438192857030409	0.3348230673666598	0.0009145693091098939	45.51184455472155	296.5899573489855	329.1104611956262	0	1.177191226966558	-0.2507040414664524	32.77120788810715	32.52050384664069	0.07555892622201558	287.4013905420582	12.80998997722071	29.57549104999956	0	1.049191334366882	0.07263067361219093	16.69287039916665	16.76550107277885	0.02711791973489906	24.43105117722886	2.879799246360909	3.362223064044515	0	0.7880805926957322	-0.005229155608366708	0.4876529732919724	0.4824238176836056	0.003331211644588336	2.794054054319639	3.10533875149966	3.550781791699545	0	0.8108505653408983	-0.00545959093755255	0.4509026311374375	0.445443040199885	0.004002888109418681	2.429627629699089	0.9584142174150078	1.983844663596716	0	1.060059963784969	0.002080882959560144	1.023349563222148	1.025430446181708	0.0295841055622829	1.977128138798365	11.70072863911866	13.08316542612719	0	0.7339047001797921	-0.06022718892850491	1.442663975937028	1.382436787008523	0.002148909281655502	9.577087332155907	19.01308873169518	41.2607007252805	0	1.041881407370855	0.4173890491936142	21.8302229443917	22.24761199358531	0.02557582961370895	31.19266580467093	9.130032652649593	23.26628259687765	0	1.073560100033252	0.1431123786355324	13.99313756559252	14.13624994422806	0.03296161292349485	18.36118325067933
0.102	371.7365890275128	374.7825041030216	0	0.8894234393624982	-0.1278834916025141	3.173798567111297	3.045915075508783	0.00753185033267084	374.7825041030216	167.5105781856608	181.4180036792602	0	1.030399887889615	-0.1977889656492976	14.10521445924869	13.90742549359939	0.02332862419934529	181.4180036792602	5.608975355256684	33.35369238452111	0	1.201369094759587	0.02558499913921856	27.71913203012521	27.74471702926443	0.09168938425304447	33.35369238452111	5.609452339006106	38.78561457980486	0	1.223601141594702	0.05960695815639647	33.11655528264237	33.17616224079876	0.1095429885447849	38.78561457980486	2.548387671158686	5.033240847285231	0	1.011737599515451	0.01819141861498771	2.466661757511557	2.484853176126545	0.02008900651456713	5.033240847285231	84.54828049753124	101.3853233376046	0	1.173184471240984	-0.01141781457549819	16.84846065464881	16.83704284007332	0.07317440240761737	101.0308558571889	43.9882989830002	144.7315563733421	0	1.337705959325956	-0.02096455193949975	100.7642219422814	100.7432573903419	0.2729590812309921	140.6735919478818	7.635280863656274	54.47057493264942	0	1.224303085737696	0.007626197669034941	46.82766787132411	46.83529406899314	0.1101600348255069	50.44799322513258	14.15535771400205	16.7617644040184	0	0.7843792945485287	0.192083287423128	2.414323402593216	2.606406690016344	0.003233131304139291	16.7617644040184	6.984816693809946	9.620387523211239	0	0.8883716712045003	0.1089730256886509	2.526597803712642	2.635570829401293	0.007468487126182478	9.620387523211239	1.60723722286352	65.36685834804319	0	1.43011711830479	0.09635776387304687	63.66326336130663	63.75962112517967	0.5717314736736547	65.36685834804319	6.345085962393131	9.889132919738294	0	0.9474372700766549	0.190533144153518	3.353513813191646	3.544046957345164	0.01199812719788129	8.558920182744465	2.46162455388973	747.9276489755479	0	1.599275147152939	-0.05609941304596708	745.5221238347042	745.4660244216582	2.212709663013892	744.8500971631602	7.342105236428102	168.0359111921683	0	1.339073490427063	-0.3422091204158383	161.0360150761561	160.6938059557402	0.2759620511103631	149.6676719211698	0.3538963300514016	18.00613287762052	0	1.429041111775369	-0.009101722650129172	17.66133827021925	17.65223654756912	0.5668308400272876	18.00613287762052	6.132197579623155	67.35560344838865	0	1.275836831437751	0.01564172875758874	61.2077641400079	61.22340586876549	0.1663838501550098	61.96769216190199	6.315195309257546	61.94543125504712	0	1.263820339742042	0.03354654800852642	55.59668939778105	55.63023594578957	0.151131010384818	56.89141334636314	0.9979578447912911	4.14363607964223	0	1.16794606439662	0.04264247817757732	3.103035756673362	3.145678234850939	0.07016998190012885	4.14363607964223	33.53038899410475	33.67263020884025	0	0.7692453128392051	-0.007244369631542725	0.1494855843670514	0.1422412147355086	0.002860987989434133	33.67263020884025	503.3587982796649	504.6681129134907	0	0.70990091897388	0.4085647423589925	0.9007498914668782	1.309314633825871	0.001768138675370887	504.6681129134907	1088.310698431722	1093.825997252888	0	0.8307984965935917	0.7258635150380418	4.789435306127475	5.515298821165517	0.004700742057541438	920.4931348130766	9.96070982154132	142.951028959428	0	1.315188358540956	0.2711441510614458	132.7191749868252	132.9903191378866	0.2279574718083626	132.2175675683071	11.54531586978275	242.7812269279573	0	1.36653091804707	0.7540190163882506	230.4818920417863	231.2359110581746	0.3437602715182867	235.0541298920513	517.9581599075201	550.0128560894369	0	1.011875909004886	-0.02676330359510151	32.08145948551195	32.05469618191685	0.02011128051082351	513.5200047297533	5.03967193440919	8.974598683214676	0	0.9852495720625603	-0.01319964489843566	3.94812639370392	3.934926748805485	0.01624704221203105	8.974598683214676	975.3195520638494	1262.115966023581	0	1.282683505995774	-0.1381513527362868	286.9345653124673	286.7964139597311	0.1757531783370385	1211.855898402391	225.5088770785702	281.1161629779131	0	1.035668422890423	0.1863167219413888	55.4209691774014	55.60728589934278	0.0243342113214108	259.3152301454851	130.5294904479879	130.8673285908278	0	0.6276188090142709	-0.0007982942266409957	0.3386364370664628	0.3378381428398218	0.0009007827808554247	53.12626614504856	111.7128995238096	112.0470475713461	0	0.6294065687152962	-0.009531199662994209	0.3436792471994436	0.3341480475364494	0.000914196802613576	46.13528647413554	298.8713752841424	331.0797275034391	0	1.176020215136458	-0.2571623553244787	32.46551457462111	32.20835221929663	0.07485410452001669	289.0314045982157	12.812252281518	29.61078692609262	0	1.049429373231692	0.07380983439237282	16.72472481018224	16.79853464457462	0.02716966789686684	24.46278975217231	2.88262286825818	3.365258074432111	0	0.7880123467971756	-0.004749165577261419	0.4873843717511934	0.482635206173932	0.003329376797618457	2.796467666664722	3.179586010026907	3.625371324502029	0	0.8107594786182931	-0.004786369241345866	0.4505716837164673	0.4457853144751214	0.00399995012368792	2.480349034328188	0.9586226275068741	1.985071300167793	0	1.060181064535694	0.002106181447049141	1.024342491213869	1.026448672660919	0.02961281020786885	1.97835216033428	11.74976778608927	13.13534809625527	0	0.7337328000750518	-0.05507299866339502	1.440653308829392	1.385580310165997	0.002145914307578387	9.613334177439805	18.96994396656313	41.37769158450229	0	1.042848651624674	0.407746386544668	22.0000012313945	22.40774761793917	0.02577473828044826	31.30284386043749	9.110729662089916	23.31799443920567	0	1.074225648909079	0.1393546027580052	14.06791017435775	14.20726477711575	0.03313774395742819	18.40889473494842
0.104	371.3826655583746	374.4115974787404	0	0.8888129059331394	-0.1293402775614969	3.158272197927193	3.028931920365697	0.007495004172956647	374.4115974787404	174.6043756739398	188.434441951674	0	1.029740403413329	-0.2008299596567535	14.03089623739098	13.83006627773423	0.02320570923949899	188.434441951674	5.612056753182319	33.39599823577857	0	1.20154151713241	0.02653518207088252	27.75740630052537	27.78394148259626	0.091815987938972	33.39599823577857	5.611488180677763	38.89452400134677	0	1.223999400664934	0.06077116701248685	33.22226465365652	33.28303582066901	0.1098926541521903	38.89452400134677	2.549665955767463	5.040691071594042	0	1.012036113360585	0.01845672285413055	2.472568392972449	2.491025115826579	0.02013711138257009	5.040691071594042	81.13851584547089	97.96193771819587	0	1.173084602726166	-0.01157751564485457	16.83499938836983	16.82342187272498	0.07311593889953763	97.61938079662929	44.72381198242288	145.368839355205	0	1.337586902149369	-0.02325593483770842	100.6682833076199	100.6450273727822	0.2726991941295288	141.2922708021609	7.640808876546515	54.48929611398646	0	1.224338657079574	0.007488004029137351	46.84099923341081	46.84848723743995	0.1101913962701079	50.46557500996865	14.19352735402893	16.8173723642466	0	0.784851813233602	0.2002917625433778	2.423553247674295	2.623845010217673	0.003245491413407148	16.8173723642466	7.002239369348071	9.65461781177761	0	0.8890261375680351	0.11246331467113	2.539915127758411	2.652378442429541	0.00750785241932287	9.65461781177761	1.603345031374434	66.25785243339281	0	1.431859392378894	0.09763278510966414	64.55687461690871	64.65450740201838	0.5797565992025994	66.25785243339281	6.36545369536869	9.951385578203116	0	0.9488171590178344	0.1950987483034131	3.390833134531012	3.585931882834426	0.01213164743644627	8.616991044348032	2.465296153759062	745.9582236275185	0	1.598943793715381	-0.05553570440674051	743.5484631781662	743.4929274737594	2.206851838186684	742.8875006101965	7.35984781912717	166.5502839109857	0	1.337900890019238	-0.3418294295631607	159.5322655214217	159.1904360918585	0.273385125623946	148.3105506778524	0.3545072055679245	17.92457059903429	0	1.428457923902344	-0.00906335448206997	17.57912674794843	17.57006339346636	0.564192306892612	17.92457059903429	6.134719416016849	67.40173968417557	0	1.275924147938436	0.01647778617504652	61.25054248198367	61.26702026815872	0.1665001364683751	62.01090785323393	6.317216507677573	62.03071647487468	0	1.26400528321133	0.0344751535301021	55.67902481366701	55.71349996719711	0.1513548264920014	56.97128694303159	0.9976665670025348	4.19232367080888	0	1.169885182429995	0.04308777278189343	3.151569331024452	3.194657103806346	0.0712674877946196	4.19232367080888	33.6813421504244	33.82319839472414	0	0.768967007255856	-0.007293352506210128	0.1491495968059539	0.1418562442997438	0.002854557560834818	33.82319839472414	504.4872868358199	505.8115600436934	0	0.7115112843568375	0.411642927683145	0.9126302801903377	1.324273207873483	0.001791459438414422	505.8115600436934	1090.519788665953	1096.096904118595	0	0.8322298092757328	0.7321664343438582	4.844949018298489	5.577115452642347	0.004755227737980356	923.0570929543766	9.954122082929588	143.9460391262934	0	1.316125203540724	0.2741735545027222	133.7177434888611	133.9919170433638	0.2296726056703246	133.1538723685886	11.51364950375082	246.9723284341776	0	1.368795024775232	0.7636920786402385	234.6949868517865	235.4586789304268	0.3500440389890752	239.1382474792464	515.7066235956714	547.753448048144	0	1.011842712448091	-0.02610332122512403	32.07292777369772	32.0468244524726	0.02010593213664463	511.4080368922474	5.045795940650677	8.978413501855771	0	0.9851451081372059	-0.01220453866124122	3.944822099866334	3.932617561205093	0.01623344462266667	8.978413501855771	986.0430783205718	1272.443305126975	0	1.282512484697898	-0.1419636326632818	286.5421904390659	286.4002268064026	0.1755128408544323	1221.758186370083	227.2254110959538	282.9073658644028	0	1.035832787110581	0.1879726645867845	55.49398210386226	55.68195476844905	0.02436626980050391	260.9747776250139	131.0570422871607	131.3934552838539	0	0.6276108947820724	-0.002201276321566672	0.3386142730147375	0.3364129966931708	0.0009007238238326037	53.33644103086461	113.276980428533	113.6104447873702	0	0.6293544374338551	-0.01006681625019622	0.3435311750874029	0.3334643588372067	0.0009138029264849271	46.7600289057373	300.982079321419	332.874034621679	0	1.174820240117594	-0.2632618895672196	32.15521718982724	31.89195530026002	0.07413866744230577	290.5051212690818	12.81322072366824	29.64506932353883	0	1.049670849371564	0.07474736124286036	16.75710123862773	16.83184859987059	0.02722226408715003	24.49373236887966	2.880357951457222	3.363281156693394	0	0.7879509968642863	-0.004219831185759085	0.4871430364219319	0.4829232052361728	0.003327728209169053	2.79472735639756	3.236670097243674	3.682935598658535	0	0.8106811505584585	-0.004021784006724424	0.4502872854215858	0.4462655014148614	0.003997425377824166	2.519455757191387	0.9581922397758655	1.985663674911225	0	1.0603034314741	0.002124656646412134	1.025346778488947	1.02747143513536	0.0296418432400101	1.978944083871484	11.79154532049157	13.18127373842057	0	0.7335774479452314	-0.04911015787792015	1.438838575806922	1.389728417929002	0.002143211185645104	9.645174141233552	18.91384570907215	41.4752631210004	0	1.043789670863685	0.3949755214319082	22.16644189049634	22.56141741192825	0.02596973665260533	31.39778039491405	9.087613646722069	23.36312862009427	0	1.074871352426536	0.1346802789259165	14.14083469444629	14.2755149733722	0.03330952171581316	18.45122106904274
0.106	371.0899333269945	374.1020943842878	0	0.8881961496801581	-0.1305033291927297	3.142664386485976	3.012161057293247	0.007457964739826273	374.1020943842878	181.2857244963988	195.0380447685922	0	1.029071342247003	-0.203578143262228	13.95589841545563	13.7523202721934	0.02308167028860221	195.0380447685922	5.614932637944488	33.4394855279137	0	1.201720104882661	0.02744803077428055	27.79710485919494	27.82455288996922	0.09194730288765762	33.4394855279137	5.612908529444896	39.0049561008788	0	1.224404919058081	0.06180009360651347	33.33024747782739	33.39204757143391	0.1102498398911727	39.0049561008788	2.550784088526174	5.048042268580192	0	1.012338679377673	0.01868856050869592	2.478569619545323	2.497258180054019	0.02018598662026765	5.048042268580192	77.80686818298202	94.61648739765491	0	1.17298333186162	-0.01174086286578441	16.82136007753867	16.80961921467289	0.07305670212771738	94.28557173750619	45.43651592536727	145.9724133599205	0	1.337454574443635	-0.02586075091280918	100.561758185466	100.5358974345532	0.2724106294097238	141.8780970730002	7.646035021335147	54.50739609304688	0	1.224373479922062	0.007307322110201465	46.85405374960153	46.86136107171173	0.110222106446881	50.48257648950428	14.23314538689854	16.87523592664526	0	0.78534701406711	0.2088268742260225	2.433263665520701	2.642090539746723	0.00325849507972698	16.87523592664526	7.019611743245114	9.689268868580944	0	0.8897010888575598	0.1159346094026595	2.553722515933171	2.669657125335831	0.007548666315653292	9.689268868580944	1.598792611401038	67.17113910297863	0	1.433622034067992	0.09865005886699925	65.4736964327106	65.57234649157759	0.5879901684569702	67.17113910297863	6.384531738316341	10.0133061628931	0	0.9502285778106551	0.1993406417124353	3.429433782864323	3.628774424576758	0.01226975197825609	8.67490194405536	2.469011161073862	744.0145981275103	0	1.598615895178243	-0.05493770876624176	741.6005246752028	741.5455869664365	2.201070356711267	740.9506168666627	7.382835307564421	165.0899193172567	0	1.336731931501867	-0.3400775514741462	158.0471615611665	157.7070840096923	0.2708401524712612	146.976533567268	0.3552290680624964	17.84404299364808	0	1.427878344943803	-0.008989169522771465	17.49780309510836	17.48881392558559	0.5615822694340602	17.84404299364808	6.137139797107634	67.45000262433003	0	1.276015975273895	0.01729979343156378	61.29556303379083	61.31286282722239	0.1666225178827434	62.05612085783019	6.318838245284234	62.1177857887272	0	1.264195042990742	0.03531641504877348	55.76363112839419	55.79894754344296	0.1515848156868286	57.05284299881568	0.9969211278344178	4.241629222082598	0	1.171841556265657	0.04340433629804449	3.201303757950136	3.24470809424818	0.07239214896865964	4.241629222082598	33.83218054015014	33.97367316191842	0	0.7686872513304051	-0.007319989608556242	0.1488126113768315	0.1414926217682752	0.00284810803415025	33.97367316191842	505.4618186301262	506.8002567886885	0	0.7131317386814563	0.4136975598692694	0.9247405986930124	1.338438158562282	0.001815231545098518	506.8002567886885	1092.4249591367	1098.063179216208	0	0.8336717686174477	0.7366979341223761	4.901522145385489	5.638220079507866	0.004810753214540039	925.3680329763298	9.944858637421676	144.9549482691511	0	1.317071161275643	0.2764422238534094	134.733647407876	135.0100896317294	0.2314175147160736	134.1033768245903	11.47672412441069	251.2829897418927	0	1.371085142631145	0.7714378928871237	239.0348277245949	239.8062656174821	0.3565168463040737	243.3392118297197	512.9982765265408	545.0381765880292	0	1.011810738300768	-0.02481230876870849	32.06471237025701	32.0399000614883	0.02010078205040305	508.8705664839007	5.051744510447137	8.982582101549083	0	0.9850497965430106	-0.01097212009477011	3.941809711196715	3.930837591101945	0.01622104826019145	8.982582101549083	997.4916556784913	1283.485676787142	0	1.282336826517021	-0.1457145138163184	286.1397356224675	285.9940211086512	0.1752663292043731	1232.346410156958	229.9104360789119	285.6670978097965	0	1.035998477472387	0.1889803745725082	55.56768135631212	55.75666173088463	0.02439862963126768	263.5279403539687	131.6669168928828	132.0017340150917	0	0.6275951234153779	-0.003752986790559118	0.3385701089995472	0.3348171222089881	0.000900606346266511	53.57653332847364	114.84599955629	115.1787727792069	0	0.6292994576423803	-0.01060185612954341	0.3433750790464419	0.3327732229168985	0.0009133877064717606	47.38521207336942	302.9450237901161	334.5169865043749	0	1.173593015954302	-0.2689768901695321	31.84093960442835	31.57196271425882	0.07341405341619275	291.8433479957313	12.813206244708	29.67852698238659	0	1.049914951852925	0.07542730722435365	16.78989343045424	16.86532073767859	0.02727553569380716	24.52402595484494	2.877143124339244	3.360434312330161	0	0.7878972220866294	-0.003640409262853093	0.4869315972537701	0.483291187990917	0.00332628384471794	2.792276328688629	3.272694907160393	3.719587983198175	0	0.810617235021394	-0.003162272959952353	0.4500553489977344	0.4468930760377821	0.003995366362220656	2.544301143232883	0.9573823979557654	1.985877446991179	0	1.060426658982504	0.002135926403386967	1.026359122632027	1.028495049035414	0.0296711091888809	1.979158696971834	11.83138175348304	13.22632505792011	0	0.7334411040607939	-0.04230443885448789	1.437247743291555	1.394943304437067	0.002140841573029241	9.676578403894316	18.84373041506428	41.55075523757462	0	1.044696949805638	0.3789192351477911	22.32810558736255	22.70702482251034	0.02615913843637568	31.4752641566453	9.060410428272467	23.40084456608334	0	1.075492813291759	0.1290561928614256	14.21137794494945	14.34043413781088	0.03347569026139852	18.48744710270275
0.108	370.8624706045615	373.8581228836679	0	0.8875745937805294	-0.1313605528092169	3.12701283191571	2.995652279106493	0.007420821498374698	373.8581228836679	187.6204913697712	201.2948181190432	0	1.028393696707272	-0.2060196678159407	13.88034641708793	13.67432674927199	0.02295671478491088	201.2948181190431	5.617582225294623	33.48407545952944	0	1.201904593981619	0.02831839287854579	27.83817484135627	27.86649323423482	0.09208315423291488	33.48407545952944	5.613686481131074	39.11664805757921	0	1.224816772969786	0.06268507813728721	33.44027649831084	33.50296157644813	0.1106137940412208	39.11664805757921	2.551726585977416	5.055265848023277	0	1.012644732330682	0.0188844582664145	2.484654803779445	2.50353926204586	0.02023554562662487	5.055265848023277	74.57372289389089	91.36935241605418	0	1.172880622804394	-0.01190882862266669	16.80753835078596	16.7956295221633	0.07299667310690047	91.0497373533988	46.12310652231814	146.5375751645516	0	1.337307219044974	-0.02879960985398475	100.4432682520875	100.4144686422335	0.2720896533457331	142.4264879949647	7.652753007248806	54.52658526638487	0	1.224407344288379	0.007079821973056721	46.86675243716301	46.87383225913607	0.1102519795524103	50.50058032434978	14.27426378894065	16.93544603449807	0	0.7858658959295379	0.2177024429637743	2.443479802593645	2.661182245557419	0.003272175977879414	16.93544603449807	7.036906599482061	9.724313359313758	0	0.8903964835051599	0.1193804575703136	2.568026302261383	2.687406759831697	0.007590947538209152	9.724313359313758	1.593574262634935	68.10490521967979	0	1.435400487272321	0.09939241604220923	66.41193854100266	66.51133095704486	0.5964161038381357	68.10490521967979	6.402216373331659	10.07472659357376	0	0.9516690990923302	0.2032278614459655	3.469282358796134	3.6725102202421	0.01241232132769595	8.732499502571896	2.472739529071393	742.0975036973583	0	1.598291612218891	-0.05432004259583059	739.6790842108827	739.6247641682869	2.195367521414525	739.0401745529284	7.41117408293833	163.6606686086217	0	1.335571379712235	-0.3369184126036838	156.5864129382871	156.2494945256834	0.268336916248384	145.6709497723385	0.3560608398452067	17.7648636665658	0	1.427304692364007	-0.008878626157103988	17.41768145287769	17.40880282672059	0.5590108098382405	17.7648636665658	6.13942608553069	67.50030771469081	0	1.27611221467059	0.01809941663521982	61.3427822125249	61.36088162916011	0.1667508759247226	62.10325264474911	6.320019095392746	62.20636977671348	0	1.264389112682022	0.03605867015320947	55.85029201116753	55.88635068132074	0.1518203899074566	57.13583005873378	0.9957089650535299	4.291409939475719	0	1.173809199851801	0.04358496087772094	3.252116013544469	3.29570097442219	0.07354118344165633	4.291409939475719	33.9823657290213	34.12351805766927	0	0.7684069183077088	-0.007323357823609693	0.1484756864715723	0.1411523286479626	0.002841659665825176	34.12351805766927	506.2748781008152	507.6266218015141	0	0.7147581849973593	0.4146891070640751	0.9370545936348704	1.351743700698945	0.001839403461089053	507.6266218015141	1094.010723109428	1099.70913950519	0	0.8351208216059929	0.7393815626812873	4.959034833080643	5.69841639576193	0.004867200852436927	927.4105329261678	9.932847902490543	145.9749997800269	0	1.318023542411687	0.2779060926943387	135.764245784842	136.0421518775363	0.2331876628539466	135.063490268574	11.43452744795214	255.7056792106853	0	1.37339533693479	0.7771322752093274	243.4940194875239	244.2711517627332	0.3631676636745708	247.6497013581389	509.6814189973988	541.7156021027362	0	1.011780743309816	-0.02282429393494013	32.05700739927236	32.03418310533742	0.02009595194493762	505.7662640551351	5.054412690341887	8.984076522629143	0	0.9849656485490449	-0.009488231984470682	3.939152064271726	3.929663832287256	0.01621011170510957	8.984076522629143	1009.79888539827	1295.376900492719	0	1.282156606935502	-0.1494023289120602	285.7274174233608	285.5780150944487	0.1750137760346276	1243.749027741494	232.6561592015651	288.4871315086891	0	1.03616460204845	0.1893004198510804	55.64167188727295	55.83097230712403	0.0244311173564538	266.1368913609571	132.3653625115565	132.698405434419	0	0.6275706893148353	-0.005458775169321741	0.3385016980317965	0.3330429228624748	0.0009004243711007395	53.84866300626957	116.4244024372433	116.7564782930862	0	0.6292416355811277	-0.01113513157970389	0.3432109874225824	0.3320758558428786	0.0009129512179753198	48.01261855009777	304.7856401931924	336.0346760236982	0	1.17234037259399	-0.2742828880217367	31.52331871852753	31.2490358305058	0.07268173091022066	293.0690554031693	12.81170431827803	29.71052615165529	0	1.050160818999843	0.07583435292078133	16.82298748045648	16.89882183337727	0.02732929767543187	24.55313721993168	2.869162107173802	3.352904633738832	0	0.7878517114784831	-0.003010196787220731	0.4867527233522514	0.4837425265650307	0.003325061937221653	2.785947555013488	3.28539928484272	3.733076979487919	0	0.8105694486682384	-0.002204324904383985	0.4498820195495828	0.4476776946451989	0.003993827630044115	2.553356778737319	0.9559391588834751	1.985454820775243	0	1.060550319970297	0.002139630220226463	1.027376031671541	1.029515661891768	0.02970050710475776	1.97873906966873	11.8590188855305	13.26030650489877	0	0.7333263297074024	-0.03462230477555665	1.435909924143822	1.401287619368266	0.002138848834573377	9.700121207170435	18.75897320125293	41.60185176848088	0	1.04556261221571	0.3594269840321154	22.48345158319585	22.84287856722796	0.02634113853462137	31.5333344056634	9.02906308919577	23.43049561815843	0	1.076085483905088	0.1224518597105671	14.2789806692521	14.40143252896266	0.03363493223415785	18.51700894794953
0.11	370.7040382164101	373.683493167175	0	0.8869497162546527	-0.1319009399652283	3.111355890730045	2.979454950764817	0.007383665473761205	373.683493167175	193.6085909026327	207.204817650556	0	1.027708503625156	-0.2081414937072454	13.80436824163062	13.59622674792338	0.02283105442662875	207.204817650556	5.61998584243015	33.52968258977413	0	1.202094686300286	0.02914111193053965	27.88055563541344	27.90969674734398	0.09222334148362075	33.52968258977413	5.613797705655672	39.22932203350415	0	1.225233982427781	0.06341780184146208	33.55210652600702	33.61552432784848	0.1109837055654821	39.22932203350415	2.552486174152379	5.062340504688282	0	1.012953666553749	0.01904192606179092	2.490812404474112	2.509854330535903	0.0202856944077022	5.062340504688282	71.45882389198167	88.24027011074938	0	1.172776430943487	-0.01208246117814707	16.79352867994587	16.78144621876773	0.07293582782775811	87.93154580719845	46.80882896220375	147.0880913752831	0	1.337142966538676	-0.03209329489264718	100.311355707972	100.2792624130794	0.2717323169206554	142.9605310740553	7.659035144398825	54.54484436321006	0	1.224440019147037	0.006800882103872289	46.87900833670736	46.88580921881124	0.1102808110185498	50.51771475790179	14.31693576450935	16.998096482094	0	0.786409490901968	0.2269326245285775	2.454228093056079	2.681160717584657	0.003286569507065584	16.998096482094	7.054097807830908	9.759722818471152	0	0.8911121517361611	0.1227945845271444	2.5828304261131	2.705625010640245	0.007634707731556305	9.759722818471152	1.587686356108805	69.05693192342403	0	1.437189660348181	0.09984297299123478	67.36940259432399	67.46924556731523	0.6050146629645857	69.05693192342403	6.418406336782361	10.13547377631164	0	0.9531360756931365	0.206729968497324	3.510337471031951	3.717067439529275	0.01255920739591221	8.789624940934292	2.47645059656518	740.207131870131	0	1.597971015579706	-0.05369839300034351	737.7843796665661	737.7306812735658	2.189744038328334	737.1563644733093	7.444952728817221	162.2682791740774	0	1.33442410890051	-0.3323232625604483	155.1556497078207	154.8233264452602	0.2658850649929609	144.3990313338757	0.3570032981825664	17.68734608203794	0	1.426739312102046	-0.008731379698877164	17.33907416355425	17.33034278385537	0.5564879525576792	17.68734608203794	6.141544582648477	67.55254579349267	0	1.276212720440497	0.01886773044358582	61.39213348040061	61.4110012108442	0.1668850297216234	62.15220162815829	6.320717559019176	62.29616859515404	0	1.264586921486666	0.03668989087288189	55.93876114526199	55.97545103613486	0.1520608795799243	57.21996814330569	0.994018425202463	4.341506818354907	0	1.175781807134525	0.043622706424976	3.303865686727468	3.347488393152444	0.0747114160510548	4.341506818354907	34.13124371105537	34.27208101619059	0	0.7681269153811061	-0.007302606595761141	0.148139911730979	0.1408373051352178	0.002835233310373843	34.27208101619059	506.9189293850319	508.2830537283485	0	0.7163863769382764	0.414581006615321	0.9495433367012265	1.364124343316548	0.001863918401175733	508.2830537283485	1095.261613346778	1101.01911410193	0	0.8365732696830536	0.740145528294798	5.017355226856375	5.757500755151173	0.004924441238894016	929.1691071279549	9.918023981503795	147.0031968867125	0	1.318979508578669	0.2785224740936855	136.806650431115	137.0851729052087	0.2349780893525235	136.0313951229721	11.38705536995981	260.2314356843129	0	1.375719305893208	0.7806533170729183	248.0637269972802	248.8443803143532	0.3699833136173794	252.0609988344659	505.5429146832619	537.5728946894299	0	1.011753757431982	-0.02009696861247967	32.05007697478038	32.0299800061679	0.02009160738850994	501.8965043402537	5.057491854425685	8.986668729445473	0	0.9848947920659497	-0.007738715342256753	3.936915590362044	3.929176875019787	0.01620090833054825	8.986668729445473	1023.667869619428	1308.820300019293	0	1.281971903273707	-0.1530262320419568	285.3054566319075	285.1524303998656	0.1747553165835999	1256.641289657631	234.1814129290759	290.086066946786	0	1.036330698835427	0.1889056026682328	55.71574841504182	55.90465401771006	0.02446364284107523	267.6194567615075	133.1616807953982	133.4927638234689	0	0.6275367591981171	-0.007323694077472117	0.3384067221481963	0.3310830280707242	0.0009001717324854602	54.15615139225066	118.013163086126	118.3445365467722	0	0.6291809837279364	-0.01166548611301945	0.3430389467591589	0.3313734606461394	0.0009124935848022291	48.64260254582282	306.5249254915363	337.448769343602	0	1.171064249489043	-0.2791568729557516	31.20300072502141	30.92384385206566	0.07194318981885928	294.2013420971582	12.80898177623231	29.74119775215371	0	1.050407540670584	0.07595392719263501	16.85626204872877	16.9322159759214	0.02738335291279034	24.58116410762123	2.861100244792909	3.345380857652779	0	0.7878151634619212	-0.002328510107940177	0.4866091229678099	0.4842806128598698	0.003324080987039827	2.779638177991776	3.272754066002913	3.721383272662115	0	0.8105395701014416	-0.001144471773558446	0.4497736784327604	0.448629206659202	0.003992865831779165	2.545251759629295	0.9539599067551846	1.98448917348705	0	1.060673967238672	0.002135432494483736	1.028393834237382	1.030529266731865	0.02972993085166842	1.977778256227761	11.88595991094241	13.29478437767093	0	0.7332357850642189	-0.02603092815909436	1.434855394887612	1.408824466728517	0.002137278068446098	9.724298857564536	18.65829830614162	41.62549666983439	0	1.046378438139946	0.3363561240779829	22.63084223961479	22.96719836369277	0.02651381832469158	31.56946141956715	8.993246427116301	23.45114593229829	0	1.076644679995405	0.1148398127201797	14.34305969246181	14.45789950518199	0.03378587393323381	18.53911266691646
0.112	370.6180305912367	373.5816483534394	0	0.8863230446408429	-0.1321146448870656	3.095732407089745	2.963617762202679	0.007346588848397177	373.5816483534394	199.1450202155833	212.6631827399076	0	1.02701684155634	-0.2099314546691697	13.72809397899343	13.51816252432426	0.02270490436954979	212.6631827399076	5.622123347820291	33.57621318013624	0	1.202290049604896	0.02991103694491953	27.92417879537103	27.95408983231595	0.09236763823401457	33.57621318013624	5.613218992173548	39.34268397941922	0	1.225655513621826	0.06399031325426698	33.6654746739914	33.72946498724567	0.1113587048862147	39.34268397941922	2.5530459497432	5.069234366656147	0	1.013264835725422	0.01915846229213603	2.497029954620811	2.516188416912947	0.02033633142958869	5.069234366656147	68.4758132787733	85.24287467552089	0	1.172670702196395	-0.01226289432421965	16.77932429107181	16.76706139674759	0.072874136870422	84.94458341843492	47.50555071785755	147.6342730500424	0	1.336959834452234	-0.03576270667381638	100.1644850388586	100.1287223321848	0.27133446059697	143.4902344700278	7.667211940293639	54.56440350947131	0	1.224471251021422	0.006465581936610433	46.89072598724106	46.89719156917767	0.1103083762774991	50.53604351944526	14.36121357496192	17.06328173950372	0	0.7869788642007087	0.2365318445157124	2.465536320026081	2.702068164541794	0.003301712872934363	17.06328173950372	7.071159800969816	9.795469009887253	0	0.8918478872331638	0.1261709376345182	2.598138271282919	2.724309208917437	0.007679956898009468	9.795469009887253	1.581126097239308	70.0246940450342	0	1.438984161156498	0.0999851870719244	68.34358276072297	68.44356794779489	0.6137633420732576	70.0246940450342	6.433002054294787	10.19536864216833	0	0.9546266452200801	0.2098172888199829	3.55254929905356	3.762366587873542	0.01271023193616193	8.846113250844342	2.4801114960668	738.3431025382603	0	1.597654079714058	-0.05308950253047783	735.916080544724	735.8629910421935	2.184198926536028	735.2988077797081	7.484225629859925	160.9183546358744	0	1.333295080625849	-0.3262699680397891	153.7603989740543	153.4341290060145	0.2634940703193699	143.1658772681069	0.3580535329510785	17.61179638789683	0	1.426184565662187	-0.008547291686561334	17.26229014663231	17.25374285494575	0.5540236121919256	17.61179638789683	6.143459024331826	67.60657988108591	0	1.276317296750753	0.01959521302927041	61.4435256437248	61.46312085675407	0.1670247313774806	62.20284018165471	6.320890746736549	62.386849482183	0	1.26478783224398	0.03719769638036786	56.02876103906608	56.06595873544645	0.1523055303861589	57.30494643228385	0.9918374392003915	4.391742549371346	0	1.177752764784872	0.04351093080551702	3.356394179365438	3.399905110170955	0.07589926036439232	4.391742549371346	34.27827742914648	34.41882687323393	0	0.7678481808784393	-0.007256960181915134	0.1478064042693603	0.1405494440874452	0.002828850348122883	34.41882687323393	507.3864062571915	508.7619212933967	0	0.7180119307453323	0.4133398540096974	0.9621751821954855	1.375515036205183	0.001888714246028222	508.7619212933967	1096.162173442723	1101.977435788678	0	0.8380252782561337	0.7389230718483667	5.076339274106529	5.815262345954896	0.004982332988946069	930.6282098221376	9.900324939570922	148.0362975160084	0	1.319936077362774	0.2782502214274749	137.85772235501	138.1359725764375	0.2367834027029391	137.0040420136294	11.33430934898592	264.8497617116454	0	1.378050387956495	0.7818817890712417	252.7335705735883	253.5154523626595	0.3769483149956591	256.5628867894878	500.4279759162534	532.4555695463879	0	1.011730691579789	-0.0165608341103933	32.04415446424483	32.02759363013444	0.02008789467491714	497.1171254240439	5.057829309216646	8.98729024753052	0	0.9848394716129407	-0.005709429653501085	3.935170367967376	3.929460938313875	0.01619372651844599	8.98729024753052	1039.440293479781	1324.157783173825	0	1.281782793704621	-0.1565862291931868	284.8740759232379	284.7174896940447	0.174491087244275	1271.35140848981	234.6884071975237	290.6657996371401	0	1.036496127115986	0.1877677376539295	55.7896247019625	55.97739243961642	0.02449608040404556	268.161777013749	134.0526878880576	134.3816182244299	0	0.6274924737726393	-0.009352462485206306	0.3382827988575077	0.3289303363723013	0.0008998420929246193	54.4972128447199	119.6115734878338	119.9422407071347	0	0.6291175206154324	-0.01219180192764048	0.3428590212285536	0.3306672193009131	0.0009120149776528935	49.27482828559119	308.1842156969352	338.7812756468343	0	1.169766688561473	-0.2835774403741585	30.88063739027323	30.59705994989907	0.07119993288704018	295.2595961525213	12.80456692750719	29.76992786703495	0	1.050654160849784	0.07577230963116109	16.8895886298966	16.96536093952776	0.02743749264619371	24.60758842175594	2.849993786159213	3.334902670955403	0	0.7877882857654901	-0.001594660117933447	0.4865035449141237	0.4849088847961902	0.003323359771624122	2.770889573814529	3.233687383161655	3.68344505571679	0	0.8105294392118256	2.072333560546029e-05	0.4497369492195292	0.4497576725551347	0.003992539768188583	2.519267971537273	0.9511234772297316	1.982655193535495	0	1.060797134993913	0.002123025182229911	1.029408691123533	1.031531716305763	0.02975926944165716	1.975952037720316	11.9036135252734	13.32123097028277	0	0.7331722271264329	-0.0164981777571205	1.434115622766492	1.417617445009371	0.002136176146443539	9.742908669340686	18.54114224961529	41.6192647936364	0	1.047135883678446	0.3095730532073206	22.76854949081378	23.0781225440211	0.02667515324106918	31.58158704883142	8.952978887872609	23.46218526494283	0	1.077165595387992	0.1061958483889342	14.40301052868129	14.50920637707022	0.03392709145851314	18.55322046142703
0.114	370.6074957333483	373.5556842407061	0	0.8856961503395978	-0.131993036236497	3.080181543594258	2.948188507357761	0.007309684560391778	373.5556842407061	204.1237467414595	217.5640237807311	0	1.026319827841221	-0.2113782887116634	13.65165532798333	13.44027703927167	0.02257848243042427	217.5640237807311	5.623975666739343	33.62356666241994	0	1.20249031762792	0.03062302936104643	27.96896796631955	27.9995909956806	0.09251579191721832	33.62356666241994	5.611929534545637	39.45642523657519	0	1.226080281404492	0.06439504381290631	33.78010065821664	33.84449570202955	0.1117378648794493	39.45642523657519	2.553399953808661	5.075925554834534	0	1.013577552697433	0.0192315564247397	2.503294044601133	2.522525601025873	0.0203873474815623	5.075925554834534	65.65072938513211	82.4031950932354	0	1.17256337222666	-0.01245135745599154	16.76491706555927	16.75246570810328	0.07281156497505181	82.11478787190374	48.26099866278221	148.2222153296994	0	1.33675572680787	-0.03982880397686429	100.0010454708941	99.96121666691722	0.2708917209672833	144.0603844434843	7.674891843998231	54.58276143026475	0	1.224500762567772	0.006068694764627516	46.90180089150189	46.90786958626652	0.1103344295040321	50.5532480968572	14.40714983177994	17.13109821733897	0	0.7875751138976436	0.2465147077474409	2.477433677811591	2.723948385559032	0.003317645170923755	17.13109821733897	7.088068733626538	9.831525126503264	0	0.8926034485432029	0.1295037206948628	2.613952672181862	2.743456392876725	0.007726703415935073	9.831525126503264	1.573891133541277	71.00534438284134	0	1.440778303593221	0.09980289845684963	69.33165035084322	69.43145324930006	0.6226367379622275	71.00534438284134	6.445907004387184	10.2542273445797	0	0.9561377363967788	0.2124611510531566	3.595859189139356	3.808320340192512	0.01286518509846338	8.901794245429718	2.48368888929455	736.5044371851084	0	1.597340676696134	-0.05251112373513536	734.073259419549	734.0207482958139	2.178729433437812	733.4665292986247	7.529034954378699	159.6163559440146	0	1.332189320635204	-0.3187432146987113	152.4060642043346	152.0873209896359	0.2611731919694855	141.9764543318461	0.3592111984534298	17.53851806492763	0	1.425642816628197	-0.008326436330433448	17.18763330280463	17.1793068664742	0.5516275422648814	17.53851806492763	6.145132169124228	67.66224504061509	0	1.276425694379395	0.02027174563803884	61.49684112585282	61.51711287149087	0.1671696612783513	62.25501447737404	6.320495737011482	62.47804697233255	0	1.264991139560667	0.03756936728342482	56.11998186803764	56.15755123532107	0.1525535001160105	57.39042343718977	0.9891539326723776	4.441921254189397	0	1.179715166284286	0.04324331311525675	3.409524008401763	3.45276732151702	0.0771007028981492	4.441921254189397	34.42269458028944	34.56298516710113	0	0.7675716813759689	-0.007185718132139553	0.1474763049438371	0.1402905868116975	0.002822532613809966	34.56298516710113	507.6696908599761	509.0555421060706	0	0.7196303378800802	0.4109355029355288	0.974915743158958	1.385851246094487	0.001913723495320221	509.0555421060706	1096.696926095731	1102.568409385086	0	0.8394728868059624	0.7356526872257019	5.13583060212929	5.871483289354992	0.005040722625682116	931.7722196717004	9.879693202456689	149.0708125374674	0	1.320890127828455	0.2770498445730133	138.9140694904377	139.1911193350107	0.2385977767176058	137.978148037236	11.27629309653116	269.5485186416255	0	1.380381570289126	0.7807014294191632	257.4915241156752	258.2722255450943	0.3840447310611896	261.1435447284558	494.6068703151452	526.6342279558866	0	1.011712599478968	-0.0121521644719433	32.03950980521332	32.02735764074138	0.02008498302307343	491.6808448480459	5.059721047885507	8.990324963936938	0	0.9848020480754482	-0.003386270499408362	3.933990186550841	3.930603916051432	0.01618886992182768	8.990324963936938	1056.681587541595	1340.955001799688	0	1.281589356234056	-0.1600831967887193	284.433497454882	284.2734142580933	0.1742212240925976	1287.4622876618	235.3420516545988	291.3909153823347	0	1.036660222515847	0.1858613163078159	55.86300241142812	56.04886372773593	0.02452829905187725	268.8381938069683	135.0181930108045	135.3447710666506	0	0.6274369496035831	-0.01154943251858599	0.33812748836467	0.3265780558460841	0.0008994289624923297	54.86312730279043	121.1951720337433	121.5251303175053	0	0.6290512706001189	-0.01271300816135303	0.3426712919233605	0.3299582837620075	0.0009115156122359741	49.89920901688464	309.7817627897634	340.0511202616725	0	1.168449826505396	-0.2875249029685971	30.55688237487764	30.26935747190904	0.07045346722712897	296.2605071032145	12.79894997855616	29.79705856481099	0	1.050899680560662	0.07527670813236131	16.92283187812247	16.99810858625483	0.02749149700347677	24.63268156813029	2.840057897872812	3.325688756071993	0	0.787771795691968	-0.0008079234312003209	0.4864387816303808	0.4856308581991805	0.003322917366436905	2.763208011749871	3.179665912335084	3.630739300234119	0	0.8105409567527657	0.001294681975055611	0.4497787059239792	0.4510733878990348	0.003992910463332475	2.483260363704211	0.9477816741757153	1.980300412095948	0	1.060919340503802	0.002102129679731613	1.030416608240501	1.032518737920233	0.02978840740922761	1.973606762500593	11.92502178788362	13.35275251765488	0	0.7331385076793838	-0.005992573747524208	1.433723303518782	1.427730729771257	0.002135591770256957	9.765572420108585	18.4059645154151	41.57968225073052	0	1.04782610345419	0.2789542431738189	22.8947634921416	23.17371773531542	0.02682302290786312	31.56685310442835	8.90786843599405	23.46257810589494	0	1.077643317855966	0.09649921674615118	14.45821045315474	14.55470966990089	0.03405711794723815	18.55845754815498
0.116	370.6750986437802	373.6083125232508	0	0.8850706427553583	-0.1315287368942985	3.064742616364916	2.933213879470618	0.007273045912182217	373.6083125232508	208.5588031030934	221.9215165692697	0	1.025618615562866	-0.2124716590386766	13.57518512521497	13.36271346617629	0.02245200830782338	221.9215165692697	5.625523397834177	33.67163417539172	0	1.20269509015531	0.03127196700148236	28.01483881055606	28.04611077755755	0.09266752356085861	33.67163417539172	5.60990975678178	39.57022171170648	0	1.226507151844228	0.06462481650015202	33.89568713842455	33.9603119549247	0.112120202002658	39.57022171170648	2.55353010089066	5.082379099048499	0	1.013891089375935	0.01925869138911563	2.509590306768724	2.528848998157839	0.02043862555052208	5.082379099048499	63.01460539536141	79.75225363727546	0	1.172454365561811	-0.01264918680444759	16.7502974287185	16.73764824191405	0.07274807055789596	79.47307258705291	49.11623096487842	148.8912725188586	0	1.336528433952302	-0.04431254166325938	99.81935409564349	99.77504155398023	0.2703995392196348	144.7092130319988	7.684578851290016	54.60230250124417	0	1.224528251114749	0.005604680195941913	46.9121189697582	46.91772364995415	0.1103587023305835	50.57153475560199	14.45479525813932	17.20164198388348	0	0.7881993704565295	0.2568958897357472	2.48995083600841	2.746846725744158	0.003334407472097463	17.20164198388348	7.104801568337333	9.867864914663329	0	0.8933785606799339	0.1327874232079391	2.630275923118058	2.763063346325997	0.007774954067184465	9.867864914663329	1.565979253314812	71.99569918192492	0	1.442566114747717	0.09928036657044419	70.33043956203967	70.42971992861011	0.6316064199649531	71.99569918192492	6.457027023919121	10.31186044648471	0	0.9576660770958705	0.2146341317291601	3.640199290836429	3.854833422565589	0.01302382412897393	8.956491876177003	2.487147606863665	734.6895303978456	0	1.597030570324378	-0.05198196583816037	732.2543647568201	732.2023827909819	2.17333095408012	731.6579291475347	7.579374199561138	158.3675472889778	0	1.331111895290146	-0.309734653129416	151.0979077425461	150.7881730894167	0.2589314478466089	140.8355488117431	0.3604715160888326	17.46780339117687	0	1.425116416869777	-0.008069105376666393	17.11540098046471	17.10733187508804	0.5493092860080436	17.46780339117687	6.146524257270324	67.71934509355434	0	1.276537607471555	0.02088661492781127	61.5519342213562	61.57282083628401	0.1673194233465399	62.30854143090221	6.319488317298612	62.56936051650712	0	1.265196067999839	0.03779186077664479	56.21208033843187	56.24987219920851	0.1528038555784732	57.47602479119904	0.9859554942527599	4.491827592921101	0	1.181661826862836	0.04281387380373118	3.46305822486461	3.505872098668342	0.07831128997957644	4.491827592921101	34.5638272621233	34.70388978229409	0	0.7672984088332062	-0.007088254616736956	0.1471507747875352	0.1400625201707983	0.002816302328319082	34.70388978229409	507.761092072756	509.1561610942921	0	0.7212369779729743	0.4073411346129621	0.9877278869231426	1.395069021536105	0.001938873258998766	509.1561610942921	1096.85033965669	1102.776278423612	0	0.8409120193852402	0.73027829139458	5.195660475527079	5.925938766921659	0.005099444538434242	932.5854230317574	9.856074064193308	150.1030033702512	0	1.321838406361789	0.2748836067846357	139.9720456992733	140.2469293060579	0.2404149488166902	138.9501944672495	11.21300930044815	274.3138258316284	0	1.382705497976255	0.7769991907169935	262.3238173404633	263.1008165311803	0.3912520236441053	265.7894503397138	488.4605836242871	520.4902129670697	0	1.011700616451522	-0.006804513318773177	32.03643385610148	32.02962934278271	0.02008305476680276	485.9437685033931	5.061096757471974	8.993794198502437	0	0.9847849983752442	-0.0007551866277906792	3.933452627658253	3.932697441030462	0.01618665779862077	8.993794198502437	1073.864344846894	1357.684766396669	0	1.281391667661996	-0.1635188941214672	283.9839404438968	283.8204215497753	0.1739458614034134	1303.507616909481	236.4101266839345	292.5288624690725	0	1.036822299412561	0.1831636490106821	55.93557213612725	56.11873578513793	0.02456016293016333	269.8954421233259	136.0399789333702	136.3639986784341	0	0.6273692811496048	-0.01391855643674191	0.3379383015006054	0.3240197450638636	0.0008989257199263799	55.24594714978485	122.7463447796823	123.0755925463064	0	0.6289822635936884	-0.01322808941306523	0.3424758560371161	0.3292477666240509	0.0009109957470891067	50.50849184208143	311.3355046109497	341.2769109024258	0	1.167115886664944	-0.2909813874534878	30.23238767892957	29.94140629147608	0.06970529612296063	297.2204781347927	12.79207051482045	29.82237581682126	0	1.051143060990613	0.07445532621614964	16.95584997578466	17.03030530200081	0.0275451355989245	24.6562548767785	2.829646198159195	3.316096361336126	0	0.7877664207960504	3.248912169905889e-05	0.486417674055232	0.4864501631769311	0.003322773178245762	2.755229566506056	3.10554547314097	3.558132385386565	0	0.8105760842348182	0.002680828298758596	0.4499060839468365	0.4525869122455951	0.003994041261730814	2.433720519714903	0.9434005204082072	1.976886469331951	0	1.061040085844889	0.002072498369898766	1.031413450553845	1.033485948923744	0.02981722521429322	1.970205882594036	11.9444947695512	13.38372395404642	0	0.733137571463467	0.005516772157743008	1.433712412337482	1.439229184495225	0.002135575547379716	9.788212596136585	18.25235798042653	41.50434876309393	0	1.048439975350463	0.2443872554901829	23.00760352717721	23.25199078266739	0.02695522391730893	31.52321402986655	8.858039053196689	23.45179386919653	0	1.078072845783233	0.08573279320468914	14.50802202279515	14.59375481599984	0.03417445186680428	18.55434812335568
0.118	370.8231416266122	373.7418809031029	0	0.8844481632579966	-0.1307156588734977	3.049454935364194	2.918739276490696	0.007236766191589911	373.7418809031029	212.4952606265102	225.7808753390736	0	1.02491439045619	-0.2132021793002328	13.49881689186362	13.28561471256339	0.02232570283251363	225.7808753390736	5.626748075618847	33.72029975902599	0	1.202903933147206	0.03185274440571648	28.06169893900142	28.09355168340714	0.09282252756020838	33.72029975902599	5.607142163956244	39.6837351204757	0	1.226934944840608	0.06467284916250408	34.01192010735695	34.07659295651946	0.1125046775821867	39.6837351204757	2.553431380136559	5.08857212896686	0	1.01420467663855	0.01923734756790004	2.5159034012624	2.535140748830301	0.0204900407054473	5.08857212896686	60.60954081518905	77.33213720305694	0	1.172343594613981	-0.01285783836799009	16.73545422623588	16.7225963878679	0.07268360517475245	77.06137677270621	50.12392500113129	149.6923500064495	0	1.336275632791388	-0.04923480344176115	99.61765980876001	99.56842500531825	0.2698531718069157	145.4861758321034	7.693352257399157	54.61997594007293	0	1.224553387173152	0.005067676555292644	46.92155600611849	46.92662368267378	0.1103809025447166	50.58807565791746	14.50419974874679	17.27500975865557	0	0.7888527958091848	0.267690009724945	2.503120000183836	2.770810009908781	0.003352042904409136	17.27500975865557	7.121337142459025	9.904463779169152	0	0.8941729168785183	0.136016846675293	2.647109790034834	2.783126636710127	0.007824714071791085	9.904463779169152	1.557387744997436	72.99222485805875	0	1.444341342777259	0.09840230713558958	71.33643480592572	71.43483711306131	0.6406408161446066	72.99222485805875	6.466271617328804	10.3680741814429	0	0.9592082042083722	0.2163103160569744	3.685492248057123	3.901802564114097	0.01318587226480221	9.010025359521512	2.490452186989562	732.8961269780498	0	1.596723410649936	-0.05152164577022754	730.4571964368304	730.4056747910602	2.167996958507662	729.8707599277412	7.63522833810002	157.177021599408	0	1.330067887455672	-0.2992430003233965	149.8410362616314	149.541793261308	0.2567775890859378	139.7477892258271	0.3618328748717989	17.39993956235623	0	1.42460769243892	-0.00777581178749431	17.04588249927192	17.03810668748443	0.5470781289751492	17.39993956235623	6.147594642861162	67.77765250905779	0	1.276652670326878	0.02142851886630515	61.60862934733032	61.63005786619663	0.167473540287048	62.36320856615094	6.317824239122901	62.66035466883847	0	1.265401770380756	0.03785182771994011	56.30467860199563	56.34253042971557	0.1530555696514488	57.56134339797187	0.9822286075459835	4.541225584672118	0	1.18358529942817	0.04221699394237716	3.516779983183757	3.558996977126134	0.07952611800751348	4.541225584672118	34.70085035850243	34.84071733314317	0	0.7670293777546899	-0.006964016978520709	0.146830991619271	0.1398669746407503	0.002810182033793686	34.84071733314317	507.6528280895691	509.0559331727879	0	0.7228271320125511	0.4025333310963261	1.000571752122417	1.403105083218743	0.001964085290679506	509.0559331727879	1096.606802218364	1102.585199465828	0	0.8423384954235691	0.7227494063475959	5.255647841116599	5.978397247464195	0.005158321026855958	933.0520037988995	9.829415443884445	151.1288823528438	0	1.322777532873332	0.2717156187473721	141.027751290212	141.2994669089594	0.2422282209192951	139.916427050176	11.14445536727568	279.1299655589279	0	1.385014484015475	0.7706654968299704	267.2148446948223	267.9855101916522	0.3985469172968916	270.4852862647554	482.2776865204235	514.3124774010754	0	1.011695962920186	-0.0004485299619519256	32.03523941061383	32.03479088065188	0.0200823059907607	480.1757419574191	5.064763079390947	9.000600042080737	0	0.9847909149329993	0.002197800572752773	3.933639162117037	3.93583696268979	0.01618742541164114	9.000600042080737	1089.673236654639	1373.031959416347	0	1.281189802528599	-0.166895972051091	283.5256187337598	283.3587227617087	0.1736651301601429	1318.224768782502	237.9010214681661	294.0876909754037	0	1.036981653470833	0.1796549978971266	56.00701450934058	56.1866695072377	0.02459153181152503	271.3409474459924	137.1035105701573	137.4247599275076	0	0.6272885429876508	-0.01646335106911513	0.337712708419397	0.3212493573502819	0.0008983256357629832	55.6391920670153	124.2459348391134	124.57447157073	0	0.6289105347415843	-0.01373609427648865	0.3422728258930989	0.3285367316166103	0.0009104556809954826	51.09481057414246	312.8608594366059	342.4747287267128	0	1.16576717043206	-0.293930928173895	29.90780021828087	29.61386929010697	0.06895691113588644	298.1537019559494	12.78394688745495	29.84573936587938	0	1.051383226845424	0.07329742842473415	16.9884950499997	17.06179247842443	0.02759816820992156	24.67818020942667	2.820804793809917	3.30817537784015	0	0.7877729000072352	0.0009274655676674029	0.4864431184625653	0.4873705840302328	0.003322946991819431	2.748658436415469	3.030392045293495	3.484701146569329	0	0.8106368441240119	0.004182607462030042	0.4501264938138046	0.4543091012758346	0.003995997950325555	2.383697615794289	0.9385088256097103	1.972937698710497	0	1.061158859739984	0.002033916074771694	1.032394957026015	1.034428873100787	0.02984559967413207	1.966271951196247	11.9700277371273	13.42220622180683	0	0.7331724544852736	0.01806021627767379	1.434118268401861	1.452178484679534	0.002136180087229816	9.816762798410966	18.07841954359119	41.38932270563664	0	1.048968127793763	0.2057718095713105	23.10513135247414	23.31090316204545	0.02706948546419023	31.44745472801032	8.803014039800388	23.42869435200824	0	1.078449105668583	0.0738832559343023	14.55179705627355	14.62568031220785	0.03427756639008145	18.53993594200561
0.12	371.0535308071521	373.9583394188995	0	0.8838303789905234	-0.1295490391189375	3.034357650866406	2.904808611747469	0.007200938307474826	373.9583394188995	215.8795977050842	229.08872064502	0	1.024208367699303	-0.2135614519648367	13.42268439190065	13.20912293993581	0.02219978723682211	229.08872064502	5.627631004757895	33.76943910989307	0	1.203116378831961	0.03236026982458429	28.10944783531059	28.14180810513517	0.09298047142715889	33.76943910989307	5.603610537584756	39.79661260494436	0	1.227362436725016	0.06453275459476185	34.12846931276484	34.1930020673596	0.1128901992091776	39.79661260494436	2.553084658690133	5.09446667206601	0	1.014517504340733	0.01916500905230318	2.522217004323574	2.541382013375877	0.020541460002252	5.09446667206601	58.46815241653496	75.17544809878059	0	1.172230958574634	-0.01307890259942558	16.72037458484506	16.70729568224564	0.07261811291585042	74.91218813875014	51.3146836569876	150.6542153554893	0	1.335994887338207	-0.05461633088709917	99.3941480293888	99.3395316985017	0.2692477032312102	146.4192088812594	7.702961578025203	54.63739015271564	0	1.224575812900186	0.004451492194585114	46.92997708249585	46.93442857469044	0.1104007127575495	50.60435800500796	14.55541013409953	17.35129660391932	0	0.7895365824488064	0.2789114908836103	2.516974978936172	2.795886469819783	0.003370596742504831	17.35129660391932	7.137655294308012	9.941297949054853	0	0.8949861805096749	0.1391871296472055	2.664455525099635	2.803642654746841	0.007875987131094499	9.941297949054853	1.548113229910683	73.99102718000182	0	1.446097465386241	0.09715393261498659	72.34576001747615	72.44291395009114	0.6497051172838791	73.99102718000182	6.473553519478806	10.42267005332262	0	0.960760475393601	0.217465576433062	3.731650957410749	3.949116533843811	0.01335101786937264	9.062208872011034	2.493565682422839	731.1212974017718	0	1.596418728657289	-0.05115065249535274	728.6788823718443	728.627731719349	2.162718922364042	728.1021022742854	7.69651932108323	156.0496345707939	0	1.329062372199218	-0.2872741197764107	148.6403893694871	148.3531152497107	0.2547200805288691	138.7175877803631	0.3632886050810764	17.33519905338444	0	1.424118929284621	-0.007447293003762672	16.97935774130713	16.97191044830337	0.5449430538260944	17.33519905338444	6.148300257764599	67.83690512238584	0	1.276770454212039	0.02188557430487855	61.66671929031637	61.68860486462125	0.1676314488221024	62.41877096254585	6.31545806325137	62.75055690408429	0	1.265607326147833	0.03773563059958258	56.39736321023334	56.43509884083292	0.1533075184390801	57.64593740501509	0.9779594667032958	4.589859187839711	0	1.185477891250206	0.04144743528541178	3.570452285851003	3.611899721136415	0.08073982767830905	4.589859187839711	34.83298296661755	34.97268858978148	0	0.7667656224360386	-0.006812523737746596	0.1465181469016798	0.1397056231639332	0.002804194533504771	34.97268858978148	507.3370178211696	508.7469147877349	0	0.7243959958716752	0.396492175893347	1.013404790671976	1.409896966565323	0.001989276070047849	508.7469147877349	1095.950612415829	1101.979233284804	0	0.8437480409399521	0.7130213928276582	5.315599476147187	6.028620868974845	0.005217162446395775	933.1560476934619	9.799666947164923	152.1442140622607	0	1.323704007285099	0.2675119393986549	142.0770351756972	142.3445471150958	0.2440304631481832	140.8728572182373	11.07061983805577	283.9792979560854	0	1.387300520038572	0.7615945343037567	272.1470835837259	272.9086781180296	0.405903277332912	275.2138566450403	476.1363752113174	508.1796257798233	0	1.011699948194869	0.00698823996299528	32.03626232854293	32.04325056850593	0.02008294723931178	474.4502245369031	5.069122754505365	9.009244598570705	0	0.984822505024024	0.005486574936347823	3.934635269128992	3.940121844065339	0.01619152451867498	9.009244598570705	1104.379999695823	1387.268520078565	0	1.280983832049545	-0.1702179807452097	283.0587383634866	282.8885203827413	0.1733791565658172	1331.874870445027	240.4177474698776	296.6700675818886	0	1.037137564287177	0.1753187183413743	56.07700139366959	56.25232011201096	0.02462226161755815	273.7307730078519	138.1902982742905	138.5085595634766	0	0.6271937922242341	-0.01918685886722148	0.3374481480532813	0.3182612891860598	0.0008976218974873319	56.03475979637711	125.6791846701205	126.0070108543262	0	0.6288361240636602	-0.01423614365867094	0.3420623278643079	0.327826184205637	0.0009098957501109577	51.6521249575903	314.3726733276047	343.660072333665	0	1.164406048259127	-0.2963595659345284	29.5837585719948	29.28739900606027	0.06820978460554347	299.0738552493034	12.77486610564705	29.86727315055023	0	1.051619069900678	0.07179341019450824	17.02061363470868	17.09240704490319	0.02765034552762122	24.69854750846527	2.812567799785957	3.300963902212255	0	0.7877919852143094	0.001878027085577022	0.486518075340721	0.4883961024262981	0.003323459030582711	2.742696452637754	2.946129588743289	3.402380730935721	0	0.8107253203974637	0.005803504139321757	0.450447638053111	0.4562511421924327	0.003998848908311063	2.327675410331335	0.932512151373274	1.967854493399148	0	1.061275055893329	0.001986277195489437	1.033356064830385	1.035342342025874	0.0298733844270289	1.961207378207589	11.99812216014401	13.46476741347969	0	0.7332462825476392	0.03166763852576266	1.434977614809913	1.466645253335676	0.002137460120212703	9.848753307902552	17.88413055280587	41.23251853581826	0	1.049400969476935	0.1630209323691369	23.18536705064325	23.34838798301239	0.02716348791897677	31.3377738887262	8.743080798514779	23.39290315161983	0	1.078766970452755	0.06094128125348167	14.58888107185157	14.64982235310505	0.03436491984897527	18.51486822343985
0.122	371.3677909193233	374.2592550408891	0	0.8832189764671742	-0.1280254832928634	3.019489604858694	2.891464121565831	0.007165654437090048	374.2592550408891	218.6138046627767	231.747183727462	0	1.02350178853607	-0.2135421328344276	13.34692119751979	13.13337906468536	0.02207448243589481	231.747183727462	5.628154203844348	33.81892043886216	0	1.203331925785412	0.03278945880923252	28.15797677620858	28.19076623501781	0.09314099552670693	33.81892043886216	5.599300343159794	39.90848761053075	0	1.227788362885654	0.0641985396009318	34.24498872777002	34.30918726737095	0.1132756222954323	39.90848761053076	2.552485831826365	5.10003880575827	0	1.014828721456643	0.01903917367461668	2.528513800257289	2.547552973931905	0.02059274241831415	5.10003880575827	56.62313227502596	73.31486191048253	0	1.172116342177258	-0.01331412111255763	16.70504375656913	16.69172963545657	0.07255152972938017	73.05806731029246	52.70126045404298	151.7877291678379	0	1.335683649727396	-0.06047764668742325	99.14694636048237	99.08646871379496	0.2685780613769604	147.5188412268253	7.711130206716168	54.65211580811873	0	1.224595140529477	0.003749595821102592	46.93723600558145	46.94098560140256	0.1104177890557351	50.61812910646952	14.60847105976669	17.43059671244439	0	0.7902519518346983	0.2905744093233017	2.531551243354395	2.822125652677697	0.003390116487348189	17.43059671244439	7.15373785971609	9.978345517669601	0	0.8958179871423655	0.1422937737523456	2.682313884201165	2.824607657953511	0.007928775479461039	9.978345517669601	1.538150772482805	74.98784240406418	0	1.447827699232571	0.09552100164450084	73.35417062993687	73.44969163158137	0.6587612048152125	74.98784240406418	6.478790047472508	10.47544633723861	0	0.9623190829786216	0.2180778754654022	3.778578414300697	3.996656289766099	0.01351891388179515	9.112852908841347	2.496450865630322	729.3614172098756	0	1.596115931170392	-0.0508903353007172	726.915856679546	726.8649663442453	2.157486262110548	726.3483443210253	7.763161121732166	154.9900508925604	0	1.328100392102647	-0.2738410974096417	147.5007308682379	147.2268897708283	0.252767085744309	137.7491816936266	0.3648357326796789	17.27384700908452	0	1.423652358712326	-0.007084514351828936	16.91609579075667	16.90901127640484	0.5429126966683503	17.27384700908452	6.148597223175932	67.89680601825363	0	1.276890464234061	0.02224532637267694	61.72596346870502	61.74820879507769	0.1677924949677683	62.47495111449081	6.312344265671928	62.8394577730792	0	1.265811739870569	0.03742936313993088	56.48968414426734	56.52711350740727	0.1535584786345766	57.72933032657708	0.9731319361093365	4.637450246392624	0	1.187331681780046	0.04050036351742056	3.623817946765867	3.664318310283287	0.08194660315694514	4.637450246392624	34.95941449099939	35.09899457140666	0	0.7665081942682173	-0.0066333624114106	0.1462134428186864	0.1395800804072758	0.002798362835916895	35.09899457140666	506.8056875053107	508.2210707590613	0	0.725938694379149	0.3892014145933871	1.026181839157224	1.415383253750611	0.002014356942993685	508.2210707590613	1094.865998755758	1100.942364809474	0	0.8451363003488948	0.7010557941847152	5.375310259530718	6.076366053715433	0.005275767474504331	932.8815711702134	9.766779122065264	153.1445188828659	0	1.324614216466684	0.2622406995222428	143.1154990612784	143.3777397608006	0.2458141210253882	141.8152654302098	10.99147727722824	288.8421877210291	0	1.389555288151703	0.7496846259646445	277.1010258178363	277.8507104438009	0.413292007581512	279.9560151809956	469.9494314271026	502.0048757684642	0	1.011713974474753	0.0155815666609561	32.03986277470064	32.0554443413616	0.02008520429319284	468.6862678556947	5.076087784114893	9.021743256886817	0	0.9848825898577213	0.009124898059019098	3.936530574712905	3.945655472771924	0.01619932394218777	9.021743256886817	1118.039016412994	1400.449022168884	0	1.280773823037955	-0.1734893785584578	282.5834951344482	282.4100057558898	0.1730880605527046	1344.510353466298	244.2524489924694	300.567787592622	0	1.037289298188069	0.1701414313882753	56.14519716876434	56.31533860015261	0.02465220498424795	277.3341948031392	139.294563860131	139.6096142953253	0	0.6270840711447572	-0.02209160326847819	0.3371420384627819	0.3150504351943037	0.0008968076370652544	56.42967496600142	127.0461187826905	127.3732358451837	0	0.6287590760450927	-0.01472743865900533	0.341844501152187	0.3271170624931817	0.0009093163247154254	52.18047023475648	315.8837312120536	344.8463656199741	0	1.163034950106877	-0.2982554637935502	29.260889871714	28.96263440792045	0.06746536247782665	299.9928003159807	12.76448433991119	29.88646641163956	0	1.051849452828972	0.06993488088264439	17.05204719084572	17.12198207172837	0.02770141000197007	24.71692154837717	2.805909949738801	3.295440892727449	0	0.7878244433163378	0.002885362630220856	0.4866455803584274	0.4895309429886483	0.003324330031525984	2.738158104849238	2.869862703498153	3.328287294358788	0	0.8108436593790279	0.007547059758287431	0.450877531102348	0.4584245908606354	0.00400266528385709	2.277363413249549	0.9261430866017708	1.962366717172859	0	1.061388397575643	0.001929207322275639	1.034294423248813	1.036223630571088	0.02990051151585925	1.955739556865184	12.03337385548459	13.51607104982616	0	0.7333622698601847	0.0463684809633187	1.436328713378255	1.482697194341573	0.00213947263892972	9.887637898163474	17.6671127557433	41.02948255395611	0	1.049728722144497	0.1160622509598354	23.24630754725296	23.3623697982128	0.02723488452183489	31.19057842752689	8.677635696730421	23.34315568190915	0	1.079021278942226	0.0469017784860397	14.61861820669269	14.66551998517873	0.03443496732213791	18.47809063989755
0.124	371.767030223646	374.645776398233	0	0.8826156549850878	-0.1261430134099744	3.004889187997001	2.878746174587026	0.007131005686619103	374.645776398233	220.6908352594796	233.7493575013777	0	1.02279591666439	-0.2131380140431778	13.2716602559413	13.05852224189813	0.02195000831123362	233.7493575013777	5.628299521927484	33.86860348395538	0	1.203550038942186	0.03313522502961089	28.20716873699828	28.24030396202789	0.09330371276439338	33.86860348395538	5.594198370308846	40.01898002918877	0	1.228211420350201	0.06366460259466168	34.36111705628526	34.42478165887992	0.1136597517452407	40.01898002918877	2.551614952824073	5.105247796718766	0	1.015137436396484	0.01885736575214955	2.534775478142544	2.553632843894694	0.02064373882568373	5.105247796718766	55.10582080116288	71.78170033994488	0	1.171999614304853	-0.01356540486463521	16.68944494364663	16.675879538782	0.07248378266113055	71.53022565967615	54.29098203096571	153.098274192001	0	1.335339261583795	-0.0668389742930581	98.87413113532831	98.80729216103525	0.2678390352447829	148.7902750251384	7.717749717051378	54.66387954080247	0	1.224610950741721	0.00295510502437149	46.94317471872672	46.94612982375109	0.1104317596179399	50.62913286724683	14.66342282699524	17.513001150336	0	0.7910001526084472	0.3026923343096418	2.546885989031118	2.84957832334076	0.003410651949264839	17.513001150336	7.1695678677435	10.01558568413605	0	0.896667946757682	0.145332668685517	2.700685147707034	2.846017816392551	0.007983079945642272	10.01558568413605	1.527493883166642	75.97803243991038	0	1.449525010126245	0.09348987402795679	74.35704868271579	74.45053855674374	0.6677676068869407	75.97803243991038	6.481903021323038	10.52619826791715	0	0.9638800700019555	0.2181275860427598	3.826167660551352	4.044295246594111	0.01368917762948589	9.161764514455983	2.499069215233375	727.6121441661589	0	1.59581429570707	-0.05076290962542042	725.163837860551	725.1130749509256	2.15228627025701	724.6051589428436	7.834991365796473	154.0026697460175	0	1.327186932457858	-0.2589643121551913	146.4266426923762	146.167678380221	0.250926456640664	136.8465672672046	0.3664657551047781	17.21613070585461	0	1.423210142673598	-0.006688672488969295	16.8563536232388	16.84966495074983	0.5409953049916217	17.21613070585461	6.148439353024416	67.95702031447063	0	1.277012136251667	0.02249475886518951	61.78608620258101	61.8085809614462	0.1679559293307888	62.53143593888577	6.308436227178598	62.92650900403519	0	1.266013939821805	0.03691887083571822	56.58115390602087	56.61807277685659	0.1538071250497357	57.81100928121269	0.9677296482288111	4.683700822733778	0	1.18913854138061	0.03937137356952619	3.676599800935441	3.715971174504967	0.08314017681904977	4.683700822733778	35.07934901192662	35.21884091462994	0	0.7662581591587138	-0.006426186939206809	0.1459180896425273	0.1394919027033205	0.002792710104295916	35.21884091462994	506.0507899533798	507.4702938344558	0	0.7274502960372184	0.380648657864776	1.038855223211297	1.419503881076073	0.002039234326500603	507.4702938344558	1093.337162899737	1099.45854723966	0	0.846498848958937	0.6868207576140533	5.434563582309279	6.121384339923332	0.005333923513500809	932.2125711828086	9.730703261284894	154.1250792892707	0	1.325504441539806	0.2558722392010058	144.1385037887848	144.3943760279858	0.2475712263672011	142.7392070750367	10.90698440363277	293.6969485519024	0	1.391770173799287	0.7348386569331937	282.0551254913365	282.7899641482697	0.4206809726485912	284.690610506125	463.6635654474709	495.7354028087653	0	1.011739541167356	0.02541075922498073	32.04642660206947	32.07183736129445	0.02008931903658532	462.8346285906077	5.084366903922497	9.03691229788045	0	0.984974103493286	0.01312637794150123	3.93941901601645	3.952545393957952	0.01621121024548863	9.03691229788045	1130.731370353219	1412.654726996026	0	1.280559836816151	-0.1767155411372103	282.1000721839447	281.9233566428075	0.1727919542960759	1356.209269084909	248.6310540556918	305.0064273840759	0	1.037436111167393	0.1641132152292955	56.21126011315485	56.37537332838414	0.02468121186870296	281.4366839822533	140.411031158029	140.7226434058684	0	0.6269584100910316	-0.02517954020271489	0.3367917880421469	0.311612247839432	0.0008958759607500047	56.82114115634468	128.3506186286116	128.6770288570105	0	0.6286794391928076	-0.01520926806952458	0.341619496468441	0.3264102283989164	0.000908717805706408	52.68146642415876	317.4060770369602	346.046274870656	0	1.161656355419486	-0.2996090332271013	28.93980686692289	28.64019783369579	0.06672505753841186	300.9217327202359	12.75327691739586	29.9036243549867	0	1.052073213274215	0.0677147552265507	17.08263268236429	17.15034743759084	0.0277510967774748	24.7335415806815	2.800074198757806	3.290853820580066	0	0.7878710587597757	0.003950864295634219	0.4868287575266262	0.4907796218222605	0.003325581335115106	2.734419290850068	2.794637852451675	3.255479264473538	0	0.8109940709226483	0.00941688933894053	0.4514245226829227	0.4608414120218632	0.004007521201615457	2.228014071192323	0.9185373417200937	1.955603202715649	0	1.06149804300156	0.001862870689157039	1.035202990306398	1.037065860995555	0.0299267773635305	1.949000250252486	12.07349883975198	13.57390207438594	0	0.7335237178239113	0.06219177805091919	1.43821145658304	1.500403234633959	0.002142277064918876	9.931841989490271	17.42828541308798	40.77907253610205	0	1.049941456275078	0.06483938129388961	23.28594774172019	23.35078712301408	0.02728132613913446	31.00480383169747	8.607263580355733	23.27938432454595	0	1.079206856285271	0.03176414923283247	14.64035659495739	14.67212074419023	0.03448617330336999	18.42949818961609
0.126	372.2519508438895	375.1186439247377	0	0.8820221197598205	-0.1239011190388248	2.990594199887057	2.866693080848233	0.007097081759603975	375.1186439247377	222.0744313210285	235.0591206444348	0	1.022092034296855	-0.2123441255117162	13.19703344891805	12.98468932340633	0.02182658298216313	235.0591206444348	5.628049235635036	33.91833999137726	0	1.20377014955524	0.03339246894900397	28.25689828679322	28.29029075574222	0.09346820823975398	33.91833999137726	5.588292677772461	40.12769670268975	0	1.228630270385854	0.06292573048273634	34.47647829443456	34.5394040249173	0.1140413438124483	40.12769670268975	2.550468816434007	5.110068703047725	0	1.015442717569897	0.01861715162615103	2.540982734987567	2.559599886613718	0.02069429201677997	5.110068703047725	53.9576011070815	70.6173253572794	0	1.171880626437093	-0.01383485350977684	16.67355910370768	16.6597242501979	0.07241478900835104	70.36987953199144	56.06731063071734	154.5673254936368	0	1.334958955915702	-0.07372015272810892	98.57373501564753	98.50001486291941	0.2670252955338725	150.2154746619542	7.722076130736665	54.67175960857013	0	1.224622790987645	0.002060773178578555	46.94762270465488	46.94968347783346	0.1104422233097491	50.63651244617611	14.72030211702609	17.59859847209318	0	0.7917824583401611	0.3152781600211801	2.563018195045911	2.878296355067091	0.003432255326929665	17.59859847209318	7.185130450934428	10.05299971156398	0	0.8975356461126529	0.148300115854973	2.719569144774578	2.867869260629551	0.008038900024636477	10.05299971156398	1.516133353426426	76.95658281726462	0	1.451182124454608	0.0910475722068283	75.34940189163136	75.44044946383819	0.6766794900136062	76.95658281726462	6.482820186590899	10.5747198722373	0	0.9654393487112236	0.2175978278777363	3.874301857768663	4.091899685646399	0.01386139109063503	9.208748956623715	2.501381735701504	725.8683974883542	0	1.595512965305179	-0.05079147793386594	723.4178072305865	723.3670157526526	2.147104051348511	722.8674830625345	7.9118367948583	153.0916861558331	0	1.326326896070612	-0.2426715028359519	145.4225208638108	145.1798493609748	0.2492057265341437	136.0135547834617	0.368174236928925	17.1622878552232	0	1.422794358771014	-0.006261198839446413	16.80037481713372	16.79411361829428	0.5391986963087015	17.1622878552232	6.147779694639511	68.01717501548904	0	1.277134833863409	0.02262030657401473	61.84677501427552	61.86939532084953	0.1681209024888994	62.58787660798038	6.303687154039674	63.01112364069016	0	1.266212776704734	0.03618977360567523	56.67124671304481	56.70743648665049	0.1540520284262032	57.89042510306535	0.9617325771057493	4.728290303742216	0	1.190890151478109	0.03805651739854739	3.72850120923792	3.766557726636467	0.08431384066528289	4.728290303742216	35.19192519730452	35.33136778586368	0	0.7660165950272162	-0.006190714780019322	0.1456333033391842	0.1394425885591649	0.002787259610879644	35.33136778586368	505.0642405219385	506.4864410495618	0	0.7289258287257684	0.3708256272369425	1.051374900386413	1.422200527623356	0.002063809989097054	506.4864410495618	1091.348352659239	1097.511776115011	0	0.8478312064670216	0.6702915334277664	5.493131922344985	6.163423455772752	0.005391407254620353	931.1331008877862	9.691390184486394	155.0809477495222	0	1.32637086577943	0.248379261367269	145.1411783036685	145.3895575650357	0.2492934126864143	143.6400199351464	10.81707389490885	298.5198066329069	0	1.393936280196676	0.7169645590248873	286.9857681789732	287.7027327379981	0.4280349519744566	289.3944502106423	457.1818652739049	489.2747910357361	0	1.011778249445061	0.03655889145966825	32.0563668703716	32.09292576183127	0.02009555040907844	456.8053650436448	5.095400920848582	9.056304381680135	0	0.9851000913905369	0.01750443252821034	3.943399028303343	3.960903460831553	0.01622758850220621	9.056304381680135	1142.523131909098	1423.951866698242	0	1.280341928113601	-0.1799027696857169	281.6086375588297	281.428734789144	0.1724909407280006	1367.035236812994	253.1287736008044	309.5608453260309	0	1.037577252028102	0.1572278148031307	56.27484391042334	56.43207172522646	0.02470913021048432	285.6459338051739	141.5403243244002	141.8482671264394	0	0.6268158306309195	-0.02845200570069163	0.3363948077399309	0.3079428020392393	0.0008948199815893665	57.20871940208146	129.6057072858089	129.9314137449328	0	0.6285972655466765	-0.01568101546682273	0.3413874745907539	0.3257064591239312	0.0009081006207572253	53.16047518434832	318.9500501982748	347.2707422474965	0	1.160272782390706	-0.3004130704129925	28.62110511963472	28.32069204922172	0.06599024294468694	301.8703413836339	12.7405923249676	29.9179229026656	0	1.052289168282549	0.06512735317882257	17.11220322451918	17.177330577698	0.02779913474635004	24.74771263756969	2.795649629123674	3.287796626876454	0	0.7879326365526171	0.005076163190839596	0.4870708345619404	0.49214699775278	0.003327234990240968	2.731974749790287	2.729198925212176	3.192712947294541	0	0.8111788298363709	0.01141669761049515	0.452097324471869	0.4635140220823641	0.004013493999499061	2.185622218537803	0.9106817724817189	1.948547420043499	0	1.061603620611707	0.001787044309031202	1.036078603252749	1.03786564756178	0.02995209053780398	1.941969601672946	12.12096810582724	13.64080177800987	0	0.7337340138070204	0.07916617636279299	1.440667495819838	1.519833672182631	0.00214593543970337	9.983273609452244	17.16452452604492	40.47614223875212	0	1.050029130425694	0.009313410277153189	23.30230430243004	23.3116177127072	0.02730048914131027	30.77635775027451	8.53114639734423	23.20013318648596	0	1.079318535870556	0.0155325694206319	14.6534542197211	14.66898678914173	0.03451702548613849	18.36788951314742
0.128	372.8228150781295	375.6781559901657	0	0.881440074874647	-0.1213008026840994	2.976641714720347	2.855340912036247	0.007063970638081186	375.6781559901657	222.6323447491625	235.5443590530595	0	1.021391437898004	-0.2111568428154796	13.12317114671247	12.91201430389699	0.02170442206815288	235.5443590530595	5.62738549021608	33.96797301852033	0	1.203991655056404	0.03355606451956813	28.30703146378468	28.34058752830425	0.09363403883372785	33.96797301852033	5.581572700002406	40.23423212106125	0	1.229043541030384	0.06197709235099366	34.59068232870786	34.65265942105885	0.1144191080790333	40.23423212106125	2.549027070421299	5.114458513097308	0	1.015743594199725	0.01831615694496447	2.547115285731044	2.565431442676009	0.02074423678584344	5.114458513097308	53.2059233297278	69.84916328767684	0	1.171759210922482	-0.01412477557696718	16.65736473352603	16.64323995794906	0.07234445538056747	69.60435831806633	58.00469245712371	156.1673074664199	0	1.334539859397883	-0.08114054847093251	98.24375555776707	98.16261500929615	0.2661314178468127	151.7676070050919	7.721684683285519	54.67314002886678	0	1.224630173735771	0.001058975152882713	46.95039637042839	46.95145534558127	0.1104487482368294	50.63784157266483	14.77913996966218	17.68747258080515	0	0.7926001648990894	0.3283439292992766	2.579988681843695	2.908332611142971	0.003454981284874431	17.68747258080515	7.200412104183224	10.09057023334361	0	0.8984206512260402	0.1511928482192004	2.73896528094119	2.89015812916039	0.008096233959244177	10.09057023334361	1.504057431837794	77.91810638567345	0	1.452791541536171	0.08818184435781692	76.32586710947784	76.41404895383566	0.685448690153757	77.91810638567345	6.481475510765875	10.62080482117217	0	0.9669927213889514	0.2164748120857023	3.922854498320596	4.139329310406298	0.01403510164904799	9.253610561589339	2.503348225829598	724.1243350061529	0	1.595210943161235	-0.05100005331110022	721.6719868336344	721.6209867803233	2.141922456411593	721.1294948932062	7.993437536387972	152.2610132926277	0	1.325525078057216	-0.2249977985946004	144.4925735548343	144.2675757562397	0.247612106829332	135.2536998794895	0.369950937855321	17.11253547183833	0	1.422406985143377	-0.00580376187468338	16.74838829585769	16.74258453398301	0.5375302177894562	17.11253547183833	6.146569127933043	68.0768559577144	0	1.277257845457919	0.02260787210504054	61.90767895767632	61.93028682978136	0.1682864604493154	62.64388570689059	6.298049260673317	63.09267453861803	0	1.266407022478429	0.03522749190645433	56.75939778603826	56.79462527794471	0.1542916534987086	57.96699094733692	0.9551205422914881	4.770879754152085	0	1.192578025736114	0.03655233161150056	3.779206880249096	3.815759211860596	0.08546046490557282	4.770879754152085	35.29624810298823	35.43568168317683	0	0.765784589457488	-0.005926723318130218	0.1453603035067353	0.1394335801886051	0.00278203469742019	35.43568168317683	503.8379630508011	505.2613801032214	0	0.7303602962784911	0.3597284093444907	1.063688643075764	1.423417052420255	0.00208798140992526	505.2613801032214	1088.883953321487	1095.086181904207	0	0.8491288513545109	0.651450992120741	5.550777590599391	6.202228582720132	0.005447985410473483	929.6273615962419	9.648790796194588	156.0069590392532	0	1.327209582941469	0.2397369857349917	146.1184312573236	146.3581682430586	0.2509719351203775	144.5128357964307	10.72164995534989	303.2848904431394	0	1.396044444010844	0.6959758123314457	291.8672646754581	292.5632404877895	0.4353156304962338	294.0422906037988	450.5308590778207	482.6500976386221	0	1.011831807129742	0.04911302415609877	32.0701255366453	32.1192385608014	0.02010417546546062	450.6238130473722	5.108273366093846	9.079116773840372	0	0.9852635966344009	0.02227319313813382	3.948570214608393	3.970843407746527	0.01624886859149576	9.079116773840372	1153.479698136527	1434.405981648584	0	1.280120143958773	-0.1830582961366153	281.1093418081932	280.9262835120566	0.1721851120628171	1377.051209255123	258.8625049707069	315.3475870642844	0	1.037711965673995	0.1494828375674756	56.33559925600996	56.48508209357744	0.02473580663712129	290.9922142851703	142.6739588980917	142.9779977601473	0	0.6266553489858935	-0.03190966211816472	0.3359485241737401	0.3040388620555754	0.0008936328543112569	57.5882698723367	130.8225069277165	131.1475133667737	0	0.6285126101607889	-0.01614216577975351	0.3411486048368789	0.3250064390571253	0.0009074652202580298	53.62207178399741	320.5250937925597	348.5297912880422	0	1.158886776720372	-0.3006628865794989	28.30536038206209	28.00469749548259	0.06526224617957845	302.8475104702733	12.72734190428195	29.93009919347683	0	1.052496119003172	0.06216849545059169	17.14058879374429	17.20275728919488	0.02784524770172975	24.76003090466949	2.792077773724416	3.285716100251669	0	0.7880100057835326	0.006263165913459867	0.4873751606137936	0.4936383265272535	0.003329313875315412	2.730366111466981	2.669800581257491	3.136255917178871	0	0.8114002776478102	0.01355029523629524	0.452905040685085	0.4664553359213803	0.004020664500184566	2.147637870313205	0.9017519251100747	1.940369951844971	0	1.061704541102313	0.001701742948957442	1.036916283785939	1.038618026734896	0.02997630712049673	1.933820985914576	12.17432749407578	13.71538783708191	0	0.7339966300651374	0.09731995379252363	1.4437403892136	1.541060343006123	0.00215051264496082	10.04097337715258	16.87923137208895	40.1221376233261	0	1.049981633759489	-0.05053561055000169	23.29344186178714	23.24290625123714	0.02729010609243248	30.50618051861513	8.450468543721346	23.10596998015231	0	1.079351182396719	-0.001783732853670554	14.65728516928464	14.65550143643097	0.03452604950066353	18.29366852349399
0.13	373.4794596622319	376.3241830045328	0	0.880871216002889	-0.118344608679071	2.963067950979969	2.844723342300898	0.007031758273376324	376.3241830045328	222.2752287723016	235.1158565336162	0	1.020695433542202	-0.2095739903976573	13.05020175171228	12.84062776131462	0.02158373793400298	235.1158565336162	5.626290498970203	34.01733698033505	0	1.204213918842227	0.03362084433628217	28.35742563702857	28.39104648136485	0.09380073275147577	34.01733698033505	5.574028655353882	40.33816847132504	0	1.229449829604227	0.060814227374527	34.70332558859663	34.76413981597116	0.1147917096138949	40.33816847132504	2.547287520143745	5.118391487113873	0	1.016039057448193	0.01795208529331991	2.553151881676808	2.571103966970127	0.02079340007907202	5.118391487113873	52.89872286605898	69.52512278846221	0	1.17163517907562	-0.01443770929079538	16.64083763169402	16.62639992240322	0.07227267666885748	69.28140182076245	60.07364190336197	157.8666878470583	0	1.334078995226635	-0.08911896332268099	97.882164907019	97.79304594369633	0.2651519089506248	153.4159927682074	7.718796782773924	54.67003690102545	0	1.224632574665532	-5.830615553195183e-05	46.95129842440706	46.95124011825153	0.1104508702792506	50.63498393168658	14.8399623294004	17.77970314264399	0	0.7934545873540294	0.3419006472315212	2.597840166012068	2.939740813243589	0.003478887026842604	17.77970314264399	7.215401467808222	10.12828208225433	0	0.8993225099806972	0.1540080452424551	2.758872569203652	2.912880614446108	0.008155078831936988	10.12828208225433	1.491250340218618	78.85685059981516	0	1.454345547317901	0.08488122647379009	77.28071903312276	77.36560025959655	0.6940237909045212	78.85685059981516	6.477810677913874	10.66424864736503	0	0.9685359037863747	0.2147481909801268	3.971689778471025	4.186437969451152	0.01420982342913554	9.296154752872699	2.504927716292735	722.3733319687286	0	1.594907087218122	-0.05141356891853938	719.9198178213544	719.8684042524359	2.136722018784385	719.3845928240303	8.079518529588114	151.5143535792034	0	1.324786140505157	-0.2059856618238492	143.6408207114392	143.4348350496153	0.2461524863736765	134.5703671833995	0.3717898983569795	17.0670787171032	0	1.422049885223664	-0.005318266400880007	16.7006070851471	16.69528881874622	0.5359967063765484	17.0670787171032	6.14475781706361	68.13560769058246	0	1.277380381401114	0.02244285369574543	61.9684070198231	61.99084987351885	0.1684515403037163	62.69903709402844	6.29147448665141	63.17049455500674	0	1.266595369381844	0.03401728106646149	56.84500278728887	56.87902006835533	0.1545243574685518	58.04008245528653	0.9478682562687279	4.811108171663773	0	1.194193532675491	0.03485586246222199	3.828384052932823	3.863239915395045	0.08657252470369003	4.811108171663773	35.39145233694843	35.53091860324568	0	0.7655632374705406	-0.00563404530468664	0.1451003116019358	0.1394662662972491	0.002777058741242669	35.53091860324568	502.3639467621804	503.787046709824	0	0.7317486961352875	0.3473576822959314	1.07574226534777	1.423099947643701	0.002111642224008443	503.787046709824	1085.928595834772	1092.16613959978	0	0.850387236371638	0.6302900977145744	5.607253667293526	6.237543765008101	0.005503415633869842	927.6798097670192	9.602854310741947	156.8977432607314	0	1.328016606211597	0.2299232907143028	147.0649656592752	147.2948889499895	0.2525976955974897	145.352592781348	10.62058065870555	307.9642470177994	0	1.398085252773959	0.6717919391117058	296.6718744199821	297.3436663590938	0.4424816335851774	298.6068523937731	443.6860563633975	475.8373960779913	0	1.011902033797819	0.06316440911709166	32.08817530547674	32.15133971459383	0.02011549053559602	444.2677069257834	5.123961859074408	9.10645330658336	0	0.9854681050466042	0.02744370938253756	3.955047738126414	3.982491447508952	0.01627552442454977	9.10645330658336	1163.659343055824	1444.075468379264	0	1.279894522568327	-0.186190280685596	280.6023156041252	280.4161253234396	0.1718745483398021	1386.313277837871	266.5569107631537	323.0909662373603	0	1.037839496583363	0.1408798953058912	56.39317557890075	56.53405547420664	0.02476108722006904	298.143934590404	143.8221643959652	144.1220623448523	0	0.6264759797704135	-0.03555244486911341	0.3354503937562389	0.2998979488871255	0.0008923078128993152	57.96316805397356	132.029441079322	132.3537518317188	0	0.6284255305454227	-0.01659231103499513	0.340903063431825	0.3243107523968298	0.0009068120729724759	54.07789223183154	322.139181291546	349.8319510034957	0	1.15750089971037	-0.3003564128842521	27.99312612483394	27.69276971194968	0.06454234335248585	303.8608198480483	12.71260544304292	29.93905803088125	0	1.052692855722361	0.05883557930172675	17.1676170085366	17.22645258783832	0.02788915560622963	24.76957677013278	2.789796684050716	3.285056001781977	0	0.7881040236319324	0.0075140913668446	0.4877452263644164	0.495259317731261	0.003331841835576612	2.729963518220079	2.619054044383856	3.088732862235658	0	0.8116608246040515	0.01582161538734665	0.4538572024644557	0.4696788178518023	0.004029117316384088	2.115863839244013	0.8929521442699389	1.932270523196662	0	1.061800257365021	0.001606986643466797	1.037711392283256	1.039318378926723	0.02999929298433396	1.925750071470658	12.23487582354401	13.79903263604737	0	0.7343151226346767	0.116681043914977	1.447475768588388	1.564156812503365	0.00215607665123177	10.10600140492946	16.56759213180424	39.71038633856112	0	1.049788832329454	-0.1147072420922011	23.25750144884909	23.14279420675689	0.02724799906128161	30.18906503337953	8.36397234828595	22.99504838708321	0	1.079299716341656	-0.02017023313383229	14.65124627193109	14.63107603879726	0.03451182454245676	18.2053318343391
0.132	374.2212724801338	377.0561440002616	0	0.8803172230801616	-0.1150366288795158	2.949908149007206	2.83487152012769	0.007000528295553046	377.0561440002616	221.1298471209515	233.9005034289168	0	1.020005331967413	-0.2075949324872755	12.97825124045262	12.77065630796535	0.02146473893239428	233.9005034289168	5.62474638404883	34.06625731216401	0	1.2044362699372	0.03358158313597775	28.40792934497921	28.44151092811518	0.09396778898828206	34.06625731216401	5.565652144763319	40.43907689366637	0	1.229847705082532	0.05943302502661264	34.81399172387644	34.87342474890306	0.1151577712131702	40.43907689366637	2.545229675858452	5.121822750719155	0	1.016328061833717	0.01752273760580472	2.559070337254899	2.576593074860704	0.02084160121256848	5.121822750719155	53.08032316637021	69.68949736167701	0	1.171508319088774	-0.01477644384345637	16.62395063915026	16.6091741953068	0.0721993349189386	69.445147172643	62.25780425759673	159.6470512236083	0	1.333573286393769	-0.09767353977406283	97.48692050578563	97.38924696601157	0.2640812357836733	155.142699011513	7.709569337478036	54.65838708547005	0	1.224629430785367	-0.001299491846746827	46.95011723983875	46.94881774799201	0.1104480915943599	50.62417242008323	14.90278819811351	17.87536359657806	0	0.7943470564795829	0.3559580850740403	2.616617313390506	2.972575398464547	0.003504032366910325	17.87536359657806	7.230088633763499	10.16612163816853	0	0.9002407547834881	0.1567433407950566	2.779289663609978	2.936033004405034	0.00821543066415327	10.16612163816853	1.47769264086255	79.76671222212521	0	1.455836228953124	0.08113510020211	78.20788448106056	78.28901958126266	0.7023502517219689	79.76671222212521	6.471775780717476	10.70485032785418	0	0.9700645509242277	0.212411405117312	4.020663142019391	4.233074547136702	0.01438503924093568	9.336189551882805	2.506078210511093	720.6079597260201	0	1.594600104676902	-0.05205786558022659	718.1539393810892	718.101881515509	2.131480891574928	717.6253741811009	8.169713729819597	150.8551245594006	0	1.324114587629353	-0.1856847178484055	142.8710955474294	142.685410829581	0.2448334340178979	133.9666649479669	0.3736792966044226	17.02609956044273	0	1.421724792695065	-0.00480684894826666	16.65722711278658	16.65242026383831	0.5346044502633784	17.02609956044273	6.14229403615061	68.19293083471648	0	1.277501571379579	0.02211018626537302	62.02852661230049	62.05063679856586	0.1686149661273301	62.75286344196241	6.283913977216522	63.24387566224807	0	1.266776429124736	0.0325442750291949	56.92741741000235	56.95996168503154	0.1547483888872583	58.10903693441382	0.9399503952420729	4.848599130907825	0	1.195727919109101	0.03296468630709776	3.875684049358654	3.908648735665752	0.08764213528936854	4.848599130907825	35.47670215764377	35.61624414408148	0	0.7653536395251849	-0.005312563137668472	0.1448545495753854	0.1395419864377169	0.002772355129123836	35.61624414408148	500.6343063389007	502.0555051225647	0	0.7330860377044724	0.3337188914770484	1.087479892186928	1.421198783663977	0.002134682750760648	502.0555051225647	1082.467270277656	1088.73638369733	0	0.8516018047966699	0.6068082973707073	5.662305122303271	6.269113419673978	0.005557447617465502	925.2752690134289	9.553529524630957	157.7477447931954	0	1.328787877504619	0.2189188325866874	147.9752964359777	148.1942152685644	0.2541612729960612	146.1540532458341	10.51369266889199	312.5278930777734	0	1.400049063493136	0.6443389635140931	301.3698614453673	302.0142004088814	0.449488610493988	303.0588704843059	436.4441958325014	468.6340261742885	0	1.011990866177372	0.07880866696840194	32.11102167481871	32.18983034178711	0.02012981250691087	437.5479006067588	5.141691067443266	9.137662019794206	0	0.9857168737189816	0.03302950805963462	3.962941444291306	3.995970952350941	0.01630800802929831	9.137662019794206	1173.116771387	1453.015131006595	0	1.27966509224641	-0.1893078007949572	280.0876674203899	279.8983596195949	0.1715593160013128	1394.874082334626	275.0975386344754	331.6761861307069	0	1.03795909235407	0.1314246685697764	56.44722282766165	56.57864749623143	0.02478481825891967	306.0724064995297	144.9981607802418	145.2936791864777	0	0.6262767399847696	-0.03937951139312706	0.3348979176289861	0.2955184062358591	0.0008908382103173423	58.33793485546731	133.254739670024	133.5783595466536	0	0.6283360860866744	-0.01703115518758846	0.3406510318171966	0.3236198766296082	0.0009061416615405135	54.53946388546168	323.7993241192393	351.1847611429596	0	1.156117716043619	-0.2994942687819535	27.68493129250227	27.38543702372032	0.06383175402426625	304.9169855086649	12.69740494938272	29.94564653284229	0	1.052878163060877	0.05512762512780441	17.19311395833176	17.24824158345957	0.02793057593847307	24.777037390122	2.788224826371847	3.285241020516747	0	0.7882155798913291	0.008831507476727642	0.4881846866681719	0.4970161941448995	0.003334843837740819	2.730290364383715	2.574907016874349	3.048105554512594	0	0.8119629520253173	0.01823473081380038	0.4549638068244454	0.4731985376382458	0.004038941196593569	2.088911442671885	0.8833367244143079	1.923298865667229	0	1.061890224784156	0.00150284043642474	1.038459300816497	1.039962141252922	0.03002091434011844	1.916809790382333	12.30150396082077	13.89070256005506	0	0.7346931303981507	0.1372770695178851	1.451921529716402	1.589198599234287	0.002162698801303693	10.17765998789417	16.24329797626253	39.25284924575072	0	1.049440618275406	-0.1831793639535156	23.19273063344171	23.00955126948819	0.02717211493755919	29.83399845363402	8.27452671890647	22.86968378671512	0	1.079159139342083	-0.03960691819083202	14.63476398599948	14.59515706780865	0.03447299960227264	18.10467538234856
0.134	375.0472223484496	377.8730363391121	0	0.879779753029769	-0.1113824675558565	2.937196458218422	2.825813990662566	0.00697036174576364	377.8730363391121	218.8402022907705	231.5424243645818	0	1.019322443367283	-0.2052206349274335	12.90744270873873	12.70222207381129	0.02134762865156634	231.5424243645818	5.622734910261332	34.11455000780227	0	1.204658002560886	0.03343297963268181	28.45838211790826	28.49181509754094	0.09413467674215172	34.11455000780227	5.556434920664687	40.53651692090471	0	1.230235710321461	0.05782969245752229	34.9222523077825	34.98008200024002	0.1155158757261987	40.53651692090471	2.542852620371043	5.124726218799404	0	1.016609526987228	0.01702603198855211	2.564847566439809	2.581873598428361	0.02088865216893832	5.124726218799404	53.80027398997267	70.39180330672629	0	1.171378393757792	-0.01514404124398846	16.6066733579976	16.59152931675361	0.07212429810996904	70.14493579283598	64.53128265672298	161.4804379572061	0	1.333019559573827	-0.1068216627797309	97.05597696326289	96.94915530048316	0.2629138576095351	156.9205168454191	7.698645401158645	54.64259821364404	0	1.224620138525347	-0.002673413832130955	46.94662622631753	46.9439528124854	0.1104398791381656	50.60948524648863	14.96763000354093	17.97452136259099	0	0.7952789147786845	0.3705245706246948	2.636366788425365	3.00689135905006	0.003530479795579963	17.97452136259099	7.244465784334021	10.2040775023849	0	0.9011749052623662	0.1593968228598125	2.800214895191067	2.959611718050879	0.008277284522510192	10.2040775023849	1.463359425262436	80.64125614456307	0	1.457255490533224	0.07693374201025294	79.10096297729038	79.17789671930063	0.7103705927757713	80.64125614456307	6.463330923308512	10.74241496464083	0	0.971574285497986	0.2094620243790575	4.069622016953256	4.279084041332313	0.01456020321569284	9.373528050231204	2.506756751735337	718.8199679125817	0	1.594288546835435	-0.05295963217348135	716.3661707930198	716.3132111608463	2.126174794406803	715.8436174790073	8.263640649610396	150.2865371879892	0	1.32351474182885	-0.1641513783012245	142.18704791668	142.0228965383787	0.2436612043949187	133.4455151063211	0.3756117896350286	16.98976600249392	0	1.421433296988081	-0.004271866025669245	16.61842607888456	16.61415421285889	0.5333591526362051	16.98976600249392	6.139125561573909	68.2482822186153	0	1.277620462077945	0.02159440687106997	62.08756225017032	62.10915665704139	0.1687754453878152	62.80485633890054	6.275318609472283	63.3120693690947	0	1.266948732417811	0.03079354724200159	57.00595721238042	57.03675075962242	0.1549618872055466	58.17315374580005	0.9313350049713275	4.882956148618567	0	1.197172334476878	0.03087692108825585	3.920744222558985	3.951621143647241	0.08866109600584883	4.882956148618567	35.55118372835857	35.69084576575413	0	0.7651568997423103	-0.004962201509537281	0.1446242389050929	0.1396620373955557	0.00276794723879558	35.69084576575413	498.6413450758973	500.0590116621979	0	0.7343673612385733	0.3188223160164465	1.098844270284142	1.417666586300589	0.002156990604056637	500.0590116621979	1078.485439619245	1084.782123466211	0	0.8527680073197774	0.5810137286523156	5.715670118314512	6.296683846966828	0.005609824372785621	922.3990426668754	9.500762427612241	158.5512406652109	0	1.329519277184057	0.2067071207021827	148.8437711168965	149.0504782375987	0.2556529586745734	146.9118212156581	10.40076191046297	316.9438991223448	0	1.401926022734327	0.6135497975988173	305.929587414283	306.5431372118819	0.456289373118929	307.3671760913997	428.3989042422641	460.634255319572	0	1.012100363685203	0.09614591896927745	32.13920515833865	32.23535107730793	0.02014748021754286	430.085628318839	5.162179098638028	9.17359215963986	0	0.9860133730552352	0.03904282046252527	3.972370240539307	4.011413061001832	0.01634680872496353	9.17359215963986	1181.901914922781	1461.274975407653	0	1.279431870312022	-0.1924208251488873	279.5654813100203	279.3730604848714	0.1712394665315183	1402.78165328675	283.2428454062162	339.8613655199625	0	1.03807000725017	0.1211268262037892	56.49739328754252	56.61852011374631	0.02480684707925527	313.6315706051864	146.2235229649205	146.5144224270337	0	0.6260566532878403	-0.04338919531558438	0.3342886574287873	0.2908994621132029	0.000889217560448256	58.72036842680749	134.5427789252854	134.8657131026667	0	0.6282443374391753	-0.01745851750964198	0.3403926948908894	0.3229341773812474	0.000905454477795927	55.02486986697014	325.5112277040605	352.5944262440677	0	1.154739781353763	-0.2980797613307717	27.38127830133802	27.08319854000725	0.063131636590853	306.0215602333062	12.68044415970427	29.94839449579364	0	1.053050825252032	0.0510452674942969	17.21690506859507	17.26795033608937	0.02796922509844957	24.78118271771142	2.787767377732145	3.286683130705096	0	0.7883456019806125	0.01021836724838663	0.4886973857245638	0.4989157529729505	0.003338346141961981	2.731690594475947	2.537887378559835	3.014916610492508	0	0.8123092149173677	0.02079387175471072	0.4562353601779626	0.4770292319326733	0.004050229411493637	2.067160673108869	0.8740379739083922	1.914582804228109	0	1.061973903822798	0.001389413590152525	1.039155416729564	1.040544830319717	0.03004103841833755	1.908124155993848	12.37496579717653	13.99122923763752	0	0.7351343741972427	0.1591353940446164	1.457128046416376	1.616263440460992	0.002170454129119653	10.25662100351399	15.88305598535984	38.72466376036533	0	1.048926961968248	-0.2559071425175067	23.097514917523	22.8416077750055	0.02706056220934898	29.42201114071922	8.179365673175752	22.72659892983384	0	1.078924560328465	-0.06006819214453347	14.60730144880262	14.54723325665809	0.03440831007022618	17.9890725297908
0.136	375.9558540635518	378.7734307263329	0	0.8792604327142655	-0.1073891744427713	2.924965837223844	2.817576662781073	0.006941336839217466	378.7734307263329	215.6750538029009	228.310496025726	0	1.018648072002073	-0.2024537051387567	12.83789592796392	12.63544222282516	0.02123260518151155	228.310496025726	5.62023779039776	34.16202170268699	0	1.204878375553188	0.03316963723681733	28.50861427505242	28.54178391228923	0.09430083474281509	34.16202170268699	5.546369990037173	40.63003823913952	0	1.230612364024509	0.05600071252802823	35.02766753657432	35.08366824910235	0.1158645683695438	40.63003823913952	2.540136187724886	5.127055840041841	0	1.016882339715194	0.01646002383731646	2.570459628479638	2.586919652316955	0.02093435796971743	5.127055840041841	55.09622989985768	71.66965789024569	0	1.171245138018005	-0.0155438581274708	16.58897184851548	16.57342799038801	0.07204741883864466	71.41825158028112	66.87125921182776	163.3419782889649	0	1.332414549455468	-0.1165798593936237	96.58729893653076	96.47071907713713	0.2616442609103888	158.7252399091026	7.68280338724155	54.61919727156367	0	1.22460405177933	-0.004189318337834592	46.94058320265996	46.93639388432212	0.1104256631900556	50.58770136752558	15.03449193453254	18.07723600578288	0	0.7962515121066193	0.3856067700263924	2.657137301223951	3.042744071250344	0.003558294542792372	18.07723600578288	7.258526510102116	10.24213984214084	0	0.9021244709230235	0.1619670232950473	2.82164630874368	2.983613332038728	0.008340634627532206	10.24213984214084	1.448220921843213	81.47374315150503	0	1.458595069489521	0.07226836541063111	79.95325386425118	80.02552222966182	0.7180246384384209	81.47374315150503	6.452447311788468	10.77675613336358	0	0.9730607285262401	0.2059020741769389	4.118406747398173	4.324308821575112	0.01473474414016734	9.407990606810406	2.506919816872709	717.0002701703297	0	1.59397080421325	-0.05414631089923143	714.5474966643562	714.493350353457	2.120776969594216	714.0302681994629	8.360830576867707	149.8115319716678	0	1.32299072118957	-0.1414483172511753	141.5921497120513	141.4507013948001	0.2426417471718028	133.0095970934422	0.3775743955387311	16.9582209335757	0	1.421176829597519	-0.003715877147175931	16.58436241518415	16.58064653803697	0.5322658982738068	16.9582209335757	6.135198839288832	68.3010730076043	0	1.277736015191141	0.02087973803851353	62.14499443027696	62.16587416831548	0.168931565896107	62.85446454683926	6.265638866465678	63.37428674354207	0	1.26711072879678	0.02875018437446081	57.07989769270193	57.10864787707639	0.1551628829774239	58.23169433148004	0.9219903204988321	4.91377184812229	0	1.198517855453377	0.02859123121550865	3.963190296407949	3.991781527623458	0.08962094322233932	4.91377184812229	35.61430450445124	35.75413218576007	0	0.7649741244525973	-0.004582918830074535	0.1444106001389049	0.1398276813088304	0.002763858430187516	35.75413218576007	496.3776178942783	497.7900780676392	0	0.7355877568690613	0.3026830560786566	1.109777117282294	1.412460173360951	0.002178451377788028	497.7900780676392	1073.96915275783	1080.289157534801	0	0.8538813192387692	0.5529232923568509	5.767081484614111	6.320004776970961	0.005660283676722977	919.0370258539751	9.444498146675146	159.3023661336334	0	1.330206633925272	0.1932745594129659	149.6645934275453	149.8578679869583	0.2570627969949064	147.6203665718497	10.28150746225548	321.1785160523006	0	1.403706087602402	0.5793645694466942	310.3176440205984	310.8970085900451	0.4628340934744487	311.4988204927357	419.1512456852209	451.4398302754473	0	1.012232714159615	0.1152808687739724	32.17330372145236	32.28858459022634	0.02016885598344608	421.5090713463065	5.18481063582828	9.213765045342821	0	0.9863611726686301	0.0454954616582464	3.983458947856295	4.028954409514541	0.01639244016577638	9.213765045342821	1190.060834377405	1468.901109004642	0	1.279194862064173	-0.1955401765903443	279.0358148038276	278.8402746272372	0.1709150351691947	1410.080275846351	291.6016711978218	348.2550144131394	0	1.038171505646013	0.1099998362268711	56.54334337909075	56.65334321531762	0.02482702282238227	321.382890002153	147.5131837415848	147.799225028332	0	0.625814754485844	-0.04757896490513611	0.3336202516523192	0.2860412867471831	0.0008874395816244694	59.11550171746143	135.933776377867	136.2560302821778	0	0.6281503459074839	-0.0178743349113842	0.3401282392221026	0.3222539043107184	0.0009047510180182188	55.55044378189297	327.2796440549981	354.0661665573289	0	1.153369629907763	-0.2961188336301982	27.08264133596098	26.78652250233078	0.06244308435588092	307.1792395991726	12.66312084697376	29.94852753026612	0	1.053209631337999	0.04659070455218002	17.23881597874018	17.28540668329236	0.02800481983371232	24.78301333079119	2.788005595189464	3.288971023619098	0	0.7884950604499626	0.01167804350640573	0.4892873849232279	0.5009654284296337	0.003342376492043966	2.733824050599285	2.506651432328886	2.987837803389114	0	0.8127022449494561	0.0235034438096071	0.457682927250621	0.4811863710602281	0.004063080188185964	2.049710374503431	0.8641726160100818	1.905234679538936	0	1.06205076254053	0.001266857612522154	1.039795205916332	1.041062063528854	0.03005953414210505	1.898808498019975	12.45447175453729	14.0999033495289	0	0.735642656179724	0.1822831820173572	1.463148412974252	1.64543159499161	0.002179421720874197	10.34243102466844	15.64029545776361	38.27788289459669	0	1.048237966226747	-0.3328222060698046	22.97040964290289	22.63758743683309	0.02691164834552961	29.06855150040384	8.089138963173317	22.5759816420309	0	1.078591221928545	-0.08152285897943665	14.56836553783702	14.48684267885758	0.03431659436886499	17.86655982077425
[truncated: 989,609 more chars]
