# Supplementary material for: Hindlimb kinematics, kinetics and muscle dynamics during sit-to-stand and sit-to-walk transitions in emus (Dromaius novaehollandiae)
Source: J Exp Biol. 2024 Dec 2;227(24):jeb247519. doi: 10.1242/jeb.247519 (PMC11708823; doi:10.1242/jeb.247519)
Supplement: Dataset 1. [file jexbio-227-247519-Dataset1.zip › Dataset1/DataS1/Dynamic Simulation/stw_exemplar_trial_DO_with_rigid_tendon/stw_exemplar_trial_solve_with_rigid_tendon.sto]

inDegrees=no
num_controls=55
num_derivatives=0
num_iterations=18
num_multipliers=0
num_parameters=0
num_slacks=0
num_states=73
objective=194.437309
objective_activation_effort=2.989229
objective_excitation_effort=191.448081
solver_duration=84.407524
status=Solve_Succeeded
success=true
DataType=double
version=3
OpenSimVersion=4.5
endheader
time	/forceset/IC_r/activation	/forceset/ILPR_r/activation	/forceset/ILPOa_r/activation	/forceset/ILPOp_r/activation	/forceset/AMB_r/activation	/forceset/FMTL_r/activation	/forceset/FMTI_r/activation	/forceset/FMTM_r/activation	/forceset/ILFB_r/activation	/forceset/FCLP_r/activation	/forceset/FCLA_r/activation	/forceset/FCM_r/activation	/forceset/IFE_r/activation	/forceset/ITCr_r/activation	/forceset/ITM_r/activation	/forceset/ITCaa_r/activation	/forceset/ITCap_r/activation	/forceset/ISF_r/activation	/forceset/IFI_r/activation	/forceset/OMII_r/activation	/forceset/OMIP_r/activation	/forceset/CFP_r/activation	/forceset/PIFML_r/activation	/forceset/GL_r/activation	/forceset/GI_r/activation	/forceset/GM_r/activation	/forceset/FL_r/activation	/forceset/TCf_r/activation	/forceset/TCt_r/activation	/forceset/EDL_r/activation	/forceset/FDL_r/activation	/forceset/FHL_r/activation	/forceset/FP2_r/activation	/forceset/FPP2_r/activation	/forceset/FP3_r/activation	/forceset/FPP3_r/activation	/forceset/FP4_r/activation	/jointset/GroundToBody/Body_yaw/value	/jointset/GroundToBody/Body_yaw/speed	/jointset/GroundToBody/Body_pitch/value	/jointset/GroundToBody/Body_pitch/speed	/jointset/GroundToBody/Body_roll/value	/jointset/GroundToBody/Body_roll/speed	/jointset/GroundToBody/Body_ty/value	/jointset/GroundToBody/Body_ty/speed	/jointset/GroundToBody/Body_tz/value	/jointset/GroundToBody/Body_tz/speed	/jointset/GroundToBody/Body_tx/value	/jointset/GroundToBody/Body_tx/speed	/jointset/Hip_r/Hip_flexion/value	/jointset/Hip_r/Hip_flexion/speed	/jointset/Hip_r/Hip_abduction/value	/jointset/Hip_r/Hip_abduction/speed	/jointset/Hip_r/Hip_rotation/value	/jointset/Hip_r/Hip_rotation/speed	/jointset/Knee_r/Knee_flexion/value	/jointset/Knee_r/Knee_flexion/speed	/jointset/Knee_r/Knee_abduction/value	/jointset/Knee_r/Knee_abduction/speed	/jointset/Knee_r/Knee_rotation/value	/jointset/Knee_r/Knee_rotation/speed	/jointset/Ankle_r/Ankle_flexion/value	/jointset/Ankle_r/Ankle_flexion/speed	/jointset/Ankle_r/Ankle_abduction/value	/jointset/Ankle_r/Ankle_abduction/speed	/jointset/Ankle_r/Ankle_rotation/value	/jointset/Ankle_r/Ankle_rotation/speed	/jointset/MTP_r/MTP_flexion/value	/jointset/MTP_r/MTP_flexion/speed	/jointset/MTP_r/MTP_abduction/value	/jointset/MTP_r/MTP_abduction/speed	/jointset/MTP_r/MTP_rotation/value	/jointset/MTP_r/MTP_rotation/speed	/forceset/IC_r	/forceset/ILPR_r	/forceset/ILPOa_r	/forceset/ILPOp_r	/forceset/AMB_r	/forceset/FMTL_r	/forceset/FMTI_r	/forceset/FMTM_r	/forceset/ILFB_r	/forceset/FCLP_r	/forceset/FCLA_r	/forceset/FCM_r	/forceset/IFE_r	/forceset/ITCr_r	/forceset/ITM_r	/forceset/ITCaa_r	/forceset/ITCap_r	/forceset/ISF_r	/forceset/IFI_r	/forceset/OMII_r	/forceset/OMIP_r	/forceset/CFP_r	/forceset/PIFML_r	/forceset/GL_r	/forceset/GI_r	/forceset/GM_r	/forceset/FL_r	/forceset/TCf_r	/forceset/TCt_r	/forceset/EDL_r	/forceset/FDL_r	/forceset/FHL_r	/forceset/FP2_r	/forceset/FPP2_r	/forceset/FP3_r	/forceset/FPP3_r	/forceset/FP4_r	/forceset/reserve_jointset_GroundToBody_Body_yaw	/forceset/reserve_jointset_GroundToBody_Body_pitch	/forceset/reserve_jointset_GroundToBody_Body_roll	/forceset/reserve_jointset_GroundToBody_Body_ty	/forceset/reserve_jointset_GroundToBody_Body_tz	/forceset/reserve_jointset_GroundToBody_Body_tx	/forceset/reserve_jointset_Hip_r_Hip_flexion	/forceset/reserve_jointset_Hip_r_Hip_abduction	/forceset/reserve_jointset_Hip_r_Hip_rotation	/forceset/reserve_jointset_Knee_r_Knee_flexion	/forceset/reserve_jointset_Knee_r_Knee_abduction	/forceset/reserve_jointset_Knee_r_Knee_rotation	/forceset/reserve_jointset_Ankle_r_Ankle_flexion	/forceset/reserve_jointset_Ankle_r_Ankle_abduction	/forceset/reserve_jointset_Ankle_r_Ankle_rotation	/forceset/reserve_jointset_MTP_r_MTP_flexion	/forceset/reserve_jointset_MTP_r_MTP_abduction	/forceset/reserve_jointset_MTP_r_MTP_rotation
0	0.8848790173157586	0.0200011514180788	0.02000064737504804	0.02000080694109614	0.02001850273569835	0.9997977449568116	0.02000254248690893	0.02011320429092499	0.0200002378572657	0.02000032310048498	0.02000146164737013	0.02000044679798123	0.02000121573316107	0.02000139781235858	0.02001803309441751	0.02000054638860346	0.02000050457004403	0.02001047582388833	0.9999762987303209	0.9999994016237679	0.9999996581182561	0.02000071424399247	0.02000034379800808	0.3471538047042624	0.02066356476521398	0.564697443821233	0.08632259443170635	0.4546107434745508	0.1870546150271678	0.653147513687113	0.02064303219909029	0.02559600715521575	0.02119022154698367	0.02347218130538057	0.02019051549060069	0.02003908678535469	0.02005455859763596	0.0004944443544968034	0.02526066047855108	0.04271401643507648	-0.1306104745326107	0	0	0.2220414933147914	0.007668263016846174	-1.756767999235752e-06	-0.0009718331483991348	1.538387231547823e-05	0.01570434956025981	1.121602157238668	0.04827550244922846	-0.2297318600189777	-0.03773851517660635	-0.1351942584032131	-0.05637916797950984	-2.436792166451632	0.03799536469965836	-0.3024718601192651	-0.038872022273196	0.06977582711689216	-0.02598695375830943	2.903606672882033	0.0425844608493616	0.0457425900922408	0.01047700692101597	0.1676282030569046	0.02260435227489458	-0.1221477641330202	-0.1230798152481341	0	0	0	0	0.8848790173157586	0.0200011514180788	0.02000064737504804	0.02000080694109614	0.02001850273569835	0.9997977449568116	0.02000254248690893	0.02011320429092499	0.0200002378572657	0.02000032310048498	0.02000146164737013	0.02000044679798123	0.02000121573316107	0.02000139781235858	0.02001803309441751	0.02000054638860346	0.02000050457004403	0.02001047582388833	0.9999762987303209	0.9999994016237679	0.9999996581182561	0.02000071424399247	0.02000034379800808	0.3471538047042624	0.02066356476521398	0.564697443821233	0.08632259443170635	0.4546107434745508	0.1870546150271678	0.653147513687113	0.02064303219909029	0.02559600715521575	0.02119022154698367	0.02347218130538057	0.02019051549060069	0.02003908678535469	0.02005455859763596	0.01338769251958805	-3.699329939540497	4.601484693642862	-2.241753909664179	-0.5110765835816932	-0.4802534014498206	10.57411281973539	3.257944310082263	-11.57727237997804	-0.1542805167553365	0.008155375270535725	0.08463457830597752	0.4502386021620874	0.01538599966543597	0.2478387328711207	-0.2816761643163135	0.6236320990994878	-0.6160603765534128
0.002	0.8687743354596155	0.02000130709602861	0.02000073042754168	0.0200009094879389	0.02002070957842452	0.9650452307220567	0.02080755293116886	0.0201188495357819	0.02000026859119824	0.020000364558102	0.02000164579391664	0.02000050391677085	0.02000137107923099	0.02000157925946455	0.02002027549897941	0.02000061682251527	0.02000056959859137	0.02001175483439177	0.9781746764867706	0.999999301865617	0.9999996020589986	0.0200008043607508	0.02000038797818101	0.3419275759158568	0.02076542822613378	0.5536718269081455	0.08905768817782687	0.4380262398608895	0.1802000365394637	0.6339131779266516	0.02076222805542092	0.02535376879420913	0.02121064406583756	0.02343151729846139	0.0201996692198074	0.02004560984477586	0.02006377104084454	0.0005452208950016307	0.02552925690138632	0.0424519545406687	-0.1315184011647602	0	0	0.222057311159297	0.008145210221015997	-3.848043020510084e-06	-0.001121554300816172	4.711660115143773e-05	0.01601939289755617	1.121695209121413	0.04487710124149986	-0.2298084278772766	-0.03880200490201206	-0.1353073058871724	-0.05653781420933091	-2.436710698392326	0.04346698433128764	-0.3025488879072063	-0.0380354810951723	0.06972434835636203	-0.02552975729062181	2.903691089930684	0.04177313327723017	0.04576417913909908	0.01114479025664151	0.1676716297619323	0.02084649918586132	-0.1223936722884906	-0.1226922923321769	0	0	0	0	0.5414233242548451	0.02000358422260477	0.02000193808931514	0.02000240084313415	0.02005268429598115	0.1771754552983662	0.03543746694213513	0.02019788580871432	0.02000071443160108	0.02000096586783341	0.02000432019753055	0.02000133292724523	0.02000362961995178	0.02000421386201653	0.02005293748370545	0.02000163988550696	0.0200015142492476	0.02003035791013828	0.4776192469134111	0.9999967025689861	0.999998137846844	0.02000211298113843	0.02000102924129184	0.2557392604557333	0.02206343868568003	0.3392111370858081	0.1289503595940083	0.09443051353143965	0.07325378241088007	0.2171700478713748	0.02223268227546238	0.02247092577448911	0.0215609960382088	0.023382249860033	0.02032484644929451	0.02014287026433317	0.02020723624768028	0.03747728387909077	-3.762457962294619	4.606695872472533	-2.380816522710534	-0.5876764110386195	-0.6026189010415519	10.72967390685451	3.46267208686134	-11.42585455526722	-0.1171017656044821	-0.00549401718124967	0.04321578658201368	0.176271771382454	0.005505717227983945	0.2508971343365641	-0.1816699766310196	0.6145082123628542	-0.6075372966899718
0.004	0.8537039319951338	0.02000177100448391	0.02000097400565373	0.02000121036557033	0.02002712435991097	0.9070063844727576	0.02476644499678473	0.0201338213879046	0.02000035814836775	0.02000048531311901	0.0200021841033757	0.02000067058845781	0.02000182650873741	0.0200021093508686	0.02002688739056554	0.02000082278462906	0.02000075980934508	0.02001551035671951	0.9400070312077546	0.9999990381959006	0.9999994528530118	0.02000106769635928	0.02000051691701107	0.3385187907136574	0.02096866391019464	0.5434215338436774	0.09425368256711075	0.4115824272236329	0.1711512763789225	0.6062927836353676	0.02097362949126605	0.02499368607449003	0.02130160068254227	0.02359484275697823	0.02022240403900466	0.02006609218564041	0.0200960531830044	0.0005966117116959236	0.0258733345279579	0.04218767328476186	-0.1328306028876651	0	0	0.2220740559302801	0.008594835136895769	-6.251141239650819e-06	-0.001283507665663963	7.942477862432912e-05	0.01627943886837524	1.121782082276777	0.04210357206187638	-0.2298869529078024	-0.03969279860844069	-0.1354198848076851	-0.05590924713112064	-2.436618336251414	0.04888205653781619	-0.3026235225583326	-0.03647976048826857	0.06967355533653292	-0.02530165161228612	2.903773527802997	0.04060537459700066	0.04578729739695726	0.0120047702975351	0.1677116891481411	0.01923876442573984	-0.1226379896339715	-0.121489253272639	0	0	0	0	0.8820179142056389	0.02000629085708995	0.02000332795927611	0.02000411868573376	0.02008880644894285	0.2701612214062405	0.07135026921885361	0.02027030891626266	0.02000122074210849	0.02000164814126863	0.02000737747109561	0.02000227708317593	0.02000622688955883	0.02000722180064679	0.02009093787088509	0.02000281017950822	0.02000259549148974	0.02005181842535106	0.4931606643763526	0.9999945678812279	0.9999969124879161	0.02000360778051613	0.0200017598292352	0.3805416121006625	0.02244052374862562	0.5635488026629792	0.1362633513954998	0.168460836264755	0.1285888727543544	0.3828491690265193	0.02230978860914105	0.02324122474463434	0.02232163264336934	0.02657650866429431	0.02042092138177548	0.02027058566620132	0.02043386060823517	0.06094858347736722	-3.826334762055238	4.611547344207303	-2.525841604830297	-0.6594892995478386	-0.7243499260360413	10.88070905150114	3.657449304565699	-11.27893498069283	-0.04756457954330381	-0.01723495026775679	-0.05359563019496041	-0.07599558502504755	-0.01837786941931874	0.2661029975859297	-0.02102372950065977	0.5995650897452404	-0.5967451579880393
0.006	0.8542884777217767	0.02000206971346302	0.02000112752582668	0.02000140026676014	0.02003103315450832	0.8644610879123309	0.0310304638254924	0.02013848004180459	0.02000041404502551	0.02000056055754591	0.02000252123066236	0.02000077469896218	0.02000211322248517	0.02000243967766862	0.02003103341778022	0.0200009518282152	0.02000087909253635	0.02001786908950018	0.9088137150995255	0.9999988566786929	0.9999993497312121	0.02000123273955007	0.02000059748619154	0.3401071533633612	0.0210172817993494	0.5446063908477352	0.09661818689818462	0.3939622105927911	0.1679688166902912	0.5915144767926023	0.02101812802247938	0.02460156197916225	0.02131912048046296	0.02370205685538348	0.02022756875142969	0.02008008925533842	0.02012016765888616	0.0006487580205371436	0.02628308172242334	0.04192035997166106	-0.1345509959345703	0	0	0.222091671015064	0.009015248657572118	-8.989616201709365e-06	-0.001456772972015845	0.0001121962582885489	0.01648233794822054	1.121864066442871	0.0399945108171266	-0.2299670723830432	-0.04039356171626437	-0.1355304132393959	-0.05448629237570835	-2.43651523688346	0.05419711424602835	-0.302694331443104	-0.03421082918215042	0.06962298760872734	-0.0253047216931758	2.903853274042239	0.03908152339675051	0.04581232038510316	0.01304797973047396	0.1677486916006094	0.01779117761056781	-0.1228790864702446	-0.119471953568199	0	0	0	0	0.8506107626746117	0.02000294989197617	0.020001564577448	0.02000194595034138	0.02004075408414345	0.33513335207172	0.0783449852690134	0.02011075688844502	0.02000056980485593	0.0200007681612536	0.02000346273386043	0.02000106325400358	0.02000292432042715	0.02000332560898652	0.02004237372189224	0.02000131070334195	0.02000121245962394	0.02002453995899857	0.5027713206309952	0.9999975196037266	0.9999985892034999	0.02000169757737136	0.020000821206893	0.3416967664218029	0.02062718818346098	0.5603191969132751	0.100998326745081	0.2051234193736056	0.1492336466687777	0.4233844199617093	0.02068516574392398	0.02108552647145114	0.02091951613749134	0.02338203109229017	0.02016821592125934	0.02012548833937696	0.02021217523148547	0.08434513021642102	-3.890185941653988	4.616117184517047	-2.677019741512972	-0.7262468238074324	-0.8403081069090101	10.91201862284678	3.66101809335752	-11.30219791901788	0.005367332780493587	-0.02112763522964007	-0.1492544367459404	-0.09507355038128956	-0.05117107885669091	0.28459926793806	0.06114643444836575	0.5935407409888639	-0.5904524366820222
0.008	0.8544282186095491	0.02000228928253303	0.02000124046272558	0.02000154178511889	0.02003362668588585	0.8295269876371674	0.03755291987839685	0.02013733260409587	0.02000045482915553	0.02000061478306479	0.0200027658978505	0.02000084977954675	0.02000232249201734	0.02000266595409867	0.02003397083829909	0.02000104450834555	0.02000096527447758	0.02001962173481045	0.8805813235939305	0.9999987164096389	0.9999992696651075	0.02000135399357443	0.02000065572565566	0.3399830704528761	0.02096527620788413	0.5466228109938854	0.09667765204713372	0.3805421353320054	0.1673236942219965	0.5811134401060518	0.02098092407838117	0.02416628714533324	0.02129319156167834	0.02379692146743222	0.02022360590376246	0.02009074203237329	0.02014217396998035	0.0007017810474482067	0.02674833268202993	0.04164919545842644	-0.1366821089995087	0	0	0.2221100964963088	0.009405035018398136	-1.208512497407086e-05	-0.00164037425418864	0.0001453146096385572	0.01662595667001218	1.121942528106041	0.03858704329411562	-0.2300483889467715	-0.04088701841025293	-0.1356372968804434	-0.05226376181121511	-2.436401642274406	0.05937051753616049	-0.302759895308045	-0.03123609623656026	0.06957218164488502	-0.02553996354754924	2.90392961648025	0.03720153682952125	0.04583960514330701	0.01426491363811237	0.1677829668513868	0.01651305673877438	-0.1231153351544063	-0.1166412016328842	0	0	0	0	0.8705661565442175	0.0200056486083167	0.02000299929382289	0.02000374060782112	0.02007602421693341	0.399850928199239	0.08946025129083982	0.02018885089036672	0.0200010958092359	0.02000146938514874	0.02000660341305461	0.0200020305730272	0.02000558721451854	0.02000625259597689	0.02008029927195826	0.02000249866155515	0.02000231555249295	0.02004704207218365	0.5134328957029337	0.9999953710451286	0.9999973580918695	0.02000325194349842	0.02000157118980952	0.3424191284709403	0.02097420321073218	0.588357011860104	0.0993617381528562	0.2443836420901285	0.1739764069601056	0.4753575459529413	0.02113133758454834	0.02179541669560736	0.02168235803374284	0.0265950377919159	0.02028865569020947	0.02024617436555212	0.02044884820971073	0.1075519180708042	-3.953806602044349	4.61972683989665	-2.832965298445254	-0.7876997735485499	-0.9507363163056713	10.9490494763425	3.670730217321834	-11.31217726542647	0.03245572290203934	-0.03142811495755163	-0.2235596853319624	-0.1363016366807516	-0.08531417515082641	0.297468397661693	0.09868350216049696	0.5914103917712468	-0.5838358719212035
0.01	0.8566719063415641	0.02000247272895577	0.02000133484482772	0.02000166063232635	0.02003569955550913	0.8009439381238169	0.04374196190277357	0.02013541559693205	0.02000048883337847	0.02000065976444708	0.02000296922471268	0.02000091203237672	0.02000249694014941	0.02000284985457003	0.02003639018868214	0.02000112125430117	0.02000103680970884	0.0200210919526219	0.8549872418976094	0.9999985920911337	0.9999991985954767	0.02000145526458016	0.02000070403414634	0.3400433527720219	0.02092046288014821	0.5495921617745594	0.09659496459455098	0.3705787770201259	0.1685039665605184	0.5742226759233089	0.02094751223869639	0.02377741714198865	0.02126488201479761	0.02388590208152117	0.02021890352689007	0.02009983947659707	0.02016214732161904	0.000755781383241072	0.0272586239119914	0.0413733569294074	-0.1392250875597097	0	0	0.2221292700976553	0.009763250861230494	-1.555731805689674e-05	-0.001833281055807355	0.0001786591559444257	0.01670818284517207	1.122018905435438	0.03791571587515288	-0.2301304708243067	-0.04115603473686969	-0.1357389330977118	-0.0492385191934306	-2.43627787576373	0.06436256440188044	-0.3028188111675175	-0.02756442173311658	0.06952067300537165	-0.02600729393204471	2.904001842512981	0.03496502565805885	0.04586948919292248	0.01564556180533117	0.1678148625609697	0.01541301283032144	-0.1233451092528276	-0.1129974037042069	0	0	0	0	0.9000142303482873	0.02000273113362064	0.02000145551784259	0.0200018244529663	0.02003591339932403	0.4465860218814656	0.08721515177704255	0.02008517982910278	0.02000052854051976	0.02000070745615403	0.0200031986615903	0.02000097860228114	0.02000271021131082	0.02000297235938005	0.02003862144836679	0.02000120307173084	0.02000111675199543	0.0200230044737084	0.5206880932021473	0.9999977990326797	0.9999987437452823	0.02000157975890004	0.02000075621603839	0.3398174123059635	0.0204121095682637	0.5856447228758983	0.0934343339917352	0.2674906534611132	0.1846321374486504	0.4981868188785389	0.02049127344536813	0.02073821736355755	0.02073836124054763	0.02347283544096447	0.02013000850170571	0.02011821948047526	0.02022667572010863	0.1303264105483278	-4.01708107012205	4.622090547556204	-2.992014975745976	-0.8436097074236292	-1.05686552125635	10.97198411526369	3.655204989971481	-11.33723451786076	0.04974778678238954	-0.04218141345194764	-0.2881817271295056	-0.1486440341551271	-0.112994531103758	0.3092305094029928	0.1239341683904871	0.5915017556359781	-0.5782152310343172
0.012	0.8604769261508312	0.02000261283578701	0.02000140853750382	0.02000175556181369	0.02003702262974914	0.7776453300577306	0.04896465222397203	0.02013161469194664	0.02000051531725391	0.0200006939896855	0.02000312457534418	0.02000095917745239	0.02000263160969733	0.02000297556254721	0.02003815489480551	0.02000117881927969	0.02000109107010581	0.02002226626894196	0.8317324119927009	0.9999984903993929	0.9999991401567255	0.02000153454695235	0.02000074067527666	0.3400839095355955	0.02086745889932707	0.552264237323671	0.09616271057822134	0.3631892869365587	0.1706555468654856	0.5695164254059968	0.02090457768850509	0.02340967763702369	0.02122384747462581	0.02397361191325792	0.02021159355501018	0.02010685583254431	0.02018143311716952	0.0008108384393760151	0.02780325411557951	0.04109202064544077	-0.1421797187918378	0	0	0.2221491281276435	0.0100894241946914	-1.942373174056963e-05	-0.002034410033235402	0.0002121050221085842	0.01672693194312262	1.122094703033713	0.0380123927698021	-0.2302128521829129	-0.04118370864921676	-0.1358337150923274	-0.04540955349507589	-2.436144338066991	0.06913560993745034	-0.3028696952187329	-0.02320613304501439	0.06946799848620379	-0.02670556436100786	2.90406923844238	0.0323712958553805	0.04590228955497697	0.01717944218473137	0.1678447429101395	0.01449895734917326	-0.1235667827881167	-0.1085406275847757	0	0	0	0	0.9193613986884865	0.02000533662630086	0.02000286397539404	0.02000360365078731	0.02006842865759361	0.4935312440298966	0.08715248941464507	0.02015556808807284	0.02000104601735684	0.02000139086160227	0.0200062585656864	0.0200019184282254	0.02000531301578598	0.02000570887514556	0.02007488574030414	0.02000235169974933	0.02000218802711759	0.02004534768862253	0.5285697711470793	0.9999957621285971	0.9999975730620742	0.02000311005201246	0.02000148504705692	0.3420623644022569	0.02075828415044767	0.5863539481584933	0.09283717504368326	0.2900834447265251	0.1960832659700014	0.5216391987236475	0.02091790725460313	0.02135661918713995	0.02142915086163352	0.02675216078122555	0.02023853563398103	0.02023178393477882	0.02047784043654444	0.1525945036769927	-4.079678475801678	4.625256794539055	-3.152973074690318	-0.8937642956891989	-1.158489503122123	10.98550204537244	3.621899863113591	-11.37284196443516	0.05931224860993176	-0.05338062612773794	-0.3423849960569988	-0.1595376161644468	-0.1349417739332976	0.3178682594417112	0.1380271592260491	0.5932253119562966	-0.5744879553289699
0.014	0.8679393307472721	0.02000273110481686	0.02000147106365825	0.02000183677732545	0.02003804544088526	0.758836791183392	0.05323908290356123	0.02012781951363449	0.02000053776506074	0.02000072273416051	0.02000325515344623	0.02000099867194818	0.02000274546036261	0.02000307671198932	0.02003961327757721	0.02000122691003018	0.02000113660139803	0.02002327027828238	0.8106034283990098	0.9999983991633778	0.9999990876266737	0.02000160182392656	0.0200007713653196	0.3403990325249142	0.02081918145226906	0.5546997793371425	0.09563268051872469	0.3578843550592777	0.1733719233951807	0.5665518000632509	0.0208649118253136	0.02308416575420839	0.02118483951323529	0.02405644201559257	0.02020447240293607	0.02011277632742115	0.02019896857638116	0.0008670100447147216	0.02837134826168072	0.04080436460542851	-0.1455444825128615	0	0	0.2221696064211285	0.01038355314307501	-2.369968464150387e-05	-0.002242627194954474	0.0002455231985864336	0.01668015494743667	1.122171486464458	0.03890616110334749	-0.2302950337067244	-0.04095346934163718	-0.1359200362429696	-0.04077806108632991	-2.436001503014789	0.07365419708175666	-0.3029111858015019	-0.01817304828435801	0.06941369822805335	-0.02763258078051919	2.904131088922217	0.02941939849703278	0.04593830184605731	0.0188556355901617	0.1678729872126895	0.01377811279831927	-0.1237787296583168	-0.1032706904478165	0	0	0	0	0.9996197110286997	0.02000262927334538	0.02000140917376912	0.02000178082081168	0.02003267381174517	0.5285262620794307	0.08274596722409665	0.02007297881729876	0.02000051125659308	0.02000067875457605	0.02000307124358035	0.02000093670329944	0.02000261558900887	0.0200027599654614	0.02003657567262601	0.02000114874293934	0.02000107038990356	0.02002244849861477	0.5348322080152651	0.9999979452165878	0.999998823365129	0.02000152997350105	0.02000072355273511	0.3454713721916942	0.02034815285981085	0.5842778881648056	0.09019838197117414	0.3052054910856037	0.2006369691883924	0.5365398342271904	0.0204254194519712	0.02060000986315427	0.02064987076007083	0.0235901028375423	0.02011094423257187	0.02011302160183019	0.02024277261674186	0.1743403666059684	-4.141209386523935	4.630015791170547	-3.314745257619182	-0.9379650473158671	-1.255142566977918	10.97376714864025	3.545528115717002	-11.4431836271448	0.05864550245180014	-0.06702160662495832	-0.3901915690944559	-0.163547512057493	-0.1505094620228412	0.3229415780990068	0.1461644938270644	0.5962013298679915	-0.5733462090773604
0.016	0.8777068069976887	0.02000282720746849	0.02000152167997621	0.02000190429293437	0.02003857067835224	0.7438115610834857	0.05660784485933966	0.02012336048940525	0.02000055582575892	0.0200007451080241	0.02000335683285854	0.02000102905309214	0.0200028367957035	0.02000314376251347	0.02004068811784747	0.02000126374680038	0.02000117204736792	0.02002409984041567	0.7914098123760045	0.9999983220390429	0.999999042919564	0.02000165600454025	0.02000079487715244	0.3409134081063105	0.02077135053420555	0.5568418780484699	0.09497767267013632	0.3541938291961435	0.1762862665190084	0.5649159666845951	0.02082445008372555	0.02278686355832586	0.02114160480862341	0.0241419710194436	0.02019629345178089	0.02011744173500075	0.02021636946158617	0.000924332154170844	0.02895192336919575	0.04050957110916439	-0.1493166167363351	0	0	0.2221906412780664	0.010646104284486	-2.839817911645868e-05	-0.002456751061780881	0.0002787806202602312	0.01656584760412195	1.122250876617623	0.04062323991247765	-0.2303764833498868	-0.04044918356590435	-0.1359962945925089	-0.03534753084769692	-2.435849913060312	0.07788519399525942	-0.302941946405089	-0.01247850653260212	0.06935731778788212	-0.02878512717428491	2.904186676495362	0.02610818559032242	0.04597779943317202	0.02066281983499799	0.1678999885471187	0.01325702456586008	-0.1239793232231774	-0.09718726420118615	0	0	0	0	0.9997269744273336	0.02000522594927608	0.02000280247047316	0.02000355148452128	0.02006268359781652	0.5638097365337416	0.08106653449426306	0.02013760027578428	0.02000102219243109	0.02000134856022487	0.02000606705536043	0.02000185466444978	0.02000518803679455	0.02000537705644953	0.02007179652668279	0.02000227159770215	0.02000212111194213	0.02004462336321225	0.5416474585328923	0.9999959786322838	0.9999976891778977	0.02000303946308107	0.02000143398652883	0.3475169795393353	0.02066895325478443	0.5833412955573237	0.08951469536457796	0.3196432161168898	0.2057508929238917	0.5519447552662475	0.0208266230726648	0.02115032609705416	0.02128626465526609	0.0269600548126322	0.02020778236892765	0.02022398292703661	0.02051064436419487	0.195543785510876	-4.201259544350615	4.62976742614586	-3.476175329247371	-0.9760466157306913	-1.346748295287168	10.94687124592199	3.440328406593996	-11.52658428898486	0.05317014574509772	-0.08371730335119987	-0.4377213144818357	-0.1659695481497958	-0.1612827939640277	0.3313684031680831	0.1512627174676503	0.5999144229251993	-0.5686258483849419
0.018	0.8863098336532136	0.02000291135528739	0.02000156491225095	0.02000196228707757	0.02003892059941293	0.731929395452928	0.05937082776923727	0.02011920794721307	0.02000057115459705	0.02000076390119024	0.02000344216367707	0.02000105444295044	0.02000291485549633	0.02000319767165082	0.0200415823057128	0.02000129468274388	0.02000120196266821	0.02002480749390948	0.7740384906376782	0.9999982521601394	0.9999990023087705	0.0200017019121299	0.02000081444018051	0.3413918158438132	0.0207282436072816	0.5588358466589808	0.09429700150365529	0.3518562437681035	0.1793038319492606	0.5643451695161983	0.02078798038068011	0.02252518904864838	0.02110192408419494	0.02422335235574154	0.02018865950199071	0.02012144507597204	0.0202321499596155	0.000982818708595792	0.02953395453290184	0.0402068291511157	-0.1534921951092254	0	0	0.2222121703978472	0.01087801011497712	-3.352981137167151e-05	-0.002675557611053143	0.0003117402684190198	0.01638206184203663	1.122334543873819	0.0431868914085181	-0.2304566373411923	-0.03965527086866792	-0.1360608975305797	-0.02912382794159217	-2.435690174465882	0.08179793705924603	-0.3029606687538774	-0.006137408703451669	0.06929841015120784	-0.0301589937458993	2.904235281266174	0.02243637313498545	0.04602103266466538	0.02258930113966928	0.1679261524166744	0.01294157281052083	-0.1241669361548889	-0.09029000267483556	0	0	0	0	0.9999488476508348	0.0200026286254751	0.02000138551005502	0.02000175779546353	0.0200300647360115	0.5879616783046921	0.07932551780441079	0.0200664519147713	0.02000050069220178	0.020000660815213	0.02000298798996092	0.02000090923349961	0.02000257326297485	0.02000264337052727	0.02003547197174254	0.02000111844811834	0.02000104492204141	0.02002205834824958	0.548638652241022	0.999998025058055	0.9999988651724241	0.02000149662090998	0.0200007003701535	0.3461394803616001	0.02031292008312785	0.584362024240749	0.08840352608640298	0.3312223504206385	0.2088443578950292	0.5620615792681992	0.02039395506433338	0.02053279773576155	0.0205973553183584	0.02371458826649483	0.02009878398001139	0.02011092738477526	0.02025646812691506	0.2161257828737472	-4.259517530602257	4.619910632179485	-3.636114635880367	-1.007863514504062	-1.433297059310245	10.93136163474882	3.347134283770613	-11.5793526516593	0.0521504552110432	-0.1006421526127284	-0.4864308770584085	-0.1689073149994145	-0.1683023296353619	0.3478299731028214	0.1568074758509502	0.6039111816079357	-0.556171256981689
0.02	0.8943135906418889	0.02000299070565536	0.0200016002487636	0.02000201007480235	0.02003891797224958	0.7225617759615505	0.06169411844448769	0.02011502456808223	0.02000058328264427	0.02000077830356361	0.02000350703540951	0.02000107348150336	0.02000297957502635	0.02000323492448239	0.02004226648851039	0.02000131877625695	0.02000122559497179	0.02002536915997009	0.7583757406999866	0.9999981912381224	0.9999989665872098	0.02000173775427798	0.02000082872736248	0.3417735559289112	0.02068714114159622	0.5607559098579245	0.09367488827342144	0.3506149725764345	0.182348237021453	0.5645190314600876	0.02075359516636265	0.02229107861926311	0.02106194956295854	0.02430462383814927	0.02018081768843331	0.02012479141978337	0.02024712261482358	0.001042461606551674	0.03010643911457902	0.03989533668381973	-0.1580662046723769	0	0	0.2222341338081999	0.01108066550807238	-3.910269184665238e-05	-0.002897786964191659	0.0003442612942190291	0.01612691902234521	1.12242420211241	0.04661733107715291	-0.230534901392984	-0.03855682458025686	-0.136112266613885	-0.02211527163006906	-2.435522952243111	0.08536437433372585	-0.3029660759732231	0.0008337317948930545	0.06923653769408269	-0.03174900739264354	2.904276180686567	0.01840260938924346	0.04606822815170417	0.02462304195569161	0.1679518954275395	0.01283698250515291	-0.1243399405220514	-0.08257868418564358	0	0	0	0	0.9999368238012303	0.020005319093484	0.02000276525507547	0.02000350759873825	0.02005786393688918	0.6114230700791421	0.07936094400165615	0.02012881408555573	0.02000100271235305	0.02000131736855225	0.02000591725021391	0.02000180595670047	0.02000513519468046	0.02000522397493314	0.02007029650139803	0.02000222628920961	0.02000208252505126	0.0200437522857112	0.5558707862063965	0.9999960921100933	0.9999977461882634	0.02000297361279797	0.02000139047107613	0.3461369652719956	0.02061404365161355	0.5853620704901741	0.08922729100325855	0.3418567903698847	0.2125768981027167	0.571037620943262	0.02078616669643898	0.02105866891552881	0.02120275819936998	0.02712124821912126	0.02018927710637757	0.02022170888703634	0.02052946768594124	0.2359929177571115	-4.316140299126065	4.611314032605675	-3.793506513944031	-1.033314001527146	-1.514661723970555	10.9238583873881	3.263094177738699	-11.61774604539778	0.05130255182548434	-0.1156187268129134	-0.527811835510792	-0.1717212768523371	-0.1734435721843711	0.3620276730464924	0.1614982083232479	0.60845312215934	-0.5457307860601877
0.022	0.9017538943585195	0.02000306357532864	0.02000163047734506	0.02000205090027191	0.02003882230089729	0.7152295258853368	0.06368865922092903	0.02011125100863404	0.02000059348787269	0.02000079029540472	0.02000356077931127	0.02000108917392611	0.02000303547279862	0.02000326547749881	0.02004284357119927	0.02000133910068897	0.02000124561103599	0.02002583953033546	0.7443190766018338	0.9999981355352093	0.9999989338180669	0.02000176766784046	0.02000084032998027	0.3421207985992257	0.02065063455330228	0.5626347084564002	0.09315312984628826	0.3502882704149169	0.1854186039210194	0.5652240849490113	0.02072315662678982	0.02208595534786956	0.0210260147627938	0.02438024820896175	0.02017369487935855	0.02012766921976585	0.02026039776220301	0.001103230817011104	0.0306584559658721	0.03957430271143934	-0.1630326127477019	0	0	0.2222564747842785	0.01125592243315137	-4.512238384739475e-05	-0.00312215281440725	0.0003761991752337897	0.01579862576750939	1.122521602511531	0.0509316325664072	-0.2306106521924898	-0.03713973886946807	-0.1361488425496018	-0.01433269902128957	-2.435348964770477	0.08855920469350215	-0.3029569258865336	0.008416723516237033	0.06917127407323781	-0.03354906357571508	2.904308649504198	0.01400554952776137	0.04611958810568906	0.02675168226759077	0.1679776439856499	0.01294782864786966	-0.1244967082187956	-0.07405337247584137	0	0	0	0	0.9999800025139403	0.02000271355594094	0.02000137043200279	0.02000173638532829	0.02002782351284113	0.6271252657477927	0.07850422823850685	0.02006330501255396	0.02000049149762251	0.02000064679429158	0.02000291863404381	0.0200008869168013	0.02000255802076826	0.0200025943053895	0.02003497172868378	0.02000110111479736	0.02000102991368403	0.02002158521386714	0.5633334833762444	0.9999980652691728	0.9999988841154229	0.02000146374306009	0.02000067955229616	0.3457861267503904	0.02029378540608042	0.5871724809556841	0.08889722694900312	0.3511687273440795	0.2156600551155295	0.577146183670556	0.02038025777320614	0.02050314568269929	0.02056737265347894	0.02380531373635946	0.02009163395473914	0.02010997765549317	0.02026189773757303	0.2551482856884488	-4.371243631617944	4.614296930488025	-3.947330517345281	-1.052321683049669	-1.590682995589933	10.92506286689257	3.191723364674099	-11.6515244258923	0.04955305398105208	-0.1251034090068016	-0.5534215838211601	-0.1725871611770633	-0.1778211462287296	0.3642103098962174	0.1632053807616687	0.6139473338071494	-0.5465241316048084
0.024	0.9086714349594783	0.02000314341500226	0.02000165525359068	0.02000208368093193	0.02003846766566759	0.7095298489873691	0.0654565629024137	0.02010768230508764	0.02000060123077247	0.02000079909266572	0.02000359919613259	0.02000110017179333	0.02000308352001972	0.02000328912374026	0.02004331156005208	0.02000135519317472	0.02000126160697223	0.02002618216349303	0.7317700137923471	0.9999980855660606	0.9999989040924138	0.02000178940770923	0.02000084783434556	0.3423980142266321	0.02061685020900394	0.5645221694194199	0.09273076434890283	0.3507227061847135	0.1884935870195437	0.5663410868169031	0.02069529472945601	0.02190438600224705	0.02099156757277828	0.02445436500386614	0.02016674715046365	0.02013009255619571	0.02027216258955117	0.001165074591822101	0.03117922113003117	0.0392429492764721	-0.1683844240388932	0	0	0.222279140757514	0.01140608339552512	-5.159185972362008e-05	-0.003347353498140401	0.0004074059004293264	0.01539549122479801	1.122628527180233	0.05614362891015699	-0.2306832391153584	-0.03539083889549938	-0.1361690902801679	-0.005789518112326734	-2.43516897817229	0.09136001387357226	-0.3029320144337631	0.01659162161621319	0.06910220606133187	-0.0355521583100406	2.904331959844114	0.009243935013933391	0.04617528971026316	0.02896255738608787	0.1680038329985672	0.01327803717848854	-0.1246356116832612	-0.06471459030966428	0	0	0	0	0.9999707324288979	0.02000557400232038	0.02000274030650927	0.0200034632357851	0.02005361847392856	0.6428813174682581	0.0795946556506473	0.0201244718753993	0.02000098455250746	0.02000129131194654	0.02000578465957199	0.02000176380572466	0.02000512401908969	0.02000517689487344	0.02006974237436661	0.02000220064858866	0.02000205958555566	0.02004269261988807	0.5708883496770457	0.9999961428134259	0.9999977666977334	0.02000290540742542	0.02000134948089248	0.3451364461972111	0.0205834537302463	0.589385551443363	0.08998914028286868	0.359766624287071	0.2190588828275944	0.5836413224313424	0.02076539049508813	0.02101647026572787	0.02115426263924831	0.02724919479613449	0.02017777563843362	0.02022035358579273	0.02053236245919799	0.2736139331685288	-4.424239909058267	4.621344994785205	-4.096621786264491	-1.064862096404705	-1.661190155604312	10.93429746373111	3.129820682789596	-11.67414643297488	0.0480010818805752	-0.1319535788890689	-0.5711304868469204	-0.1727665919873257	-0.18126125654933	0.3619555572649327	0.1639131024193983	0.6200110144422165	-0.5513581400180569
0.026	0.9151026211419898	0.02000322045076141	0.02000167646491462	0.02000211135181692	0.02003807296558212	0.7052231589532721	0.067105465157328	0.02010448768649604	0.0200006076089028	0.02000080625137596	0.02000363004432818	0.02000110892004931	0.02000312558833353	0.02000330967422773	0.02004371634435055	0.02000136886333345	0.0200012752156281	0.02002645688615618	0.7206376526218305	0.9999980394225332	0.9999988765312106	0.02000180690150307	0.02000085353233325	0.3425447677078414	0.02058681548776381	0.5664896706812143	0.09237094990333578	0.3518197458292949	0.1915723387096676	0.5679302228657716	0.02067049976709094	0.02174538631077689	0.02096079617446315	0.02452501750912985	0.02016045691626609	0.02013220389174938	0.02028245913941093	0.001227919798252556	0.03165813946925709	0.03890051333712059	-0.174113723680155	0	0	0.2223020842075416	0.01153389330223904	-5.851148456698947e-05	-0.003572084582532279	0.0004377301962527025	0.01491594546911188	1.122746782559813	0.06226380963487341	-0.2307519862375195	-0.03329801302555807	-0.1361715041700975	0.00349825275245228	-2.434983800396018	0.09374740708260061	-0.3028901792757629	0.02533664192992042	0.06902893531067025	-0.03775041914754042	2.904345381477247	0.004116678895810181	0.04623548452827197	0.03124271325881863	0.1680309045718027	0.01383087962128776	-0.124755025027293	-0.05456350780799684	0	0	0	0	0.9999891358005311	0.02000288699834198	0.02000136022295602	0.0200017137972835	0.02002579565794458	0.6549852324781621	0.07999909463498897	0.02006139242712568	0.02000048242299878	0.02000063435369511	0.02000285448936719	0.02000086658258852	0.02000256025211068	0.02000259066944872	0.02003487027944261	0.02000109180900512	0.02000102120352655	0.0200210097834834	0.578705729048581	0.9999980786601971	0.9999988873142772	0.02000142852580333	0.0200006592612306	0.3433097672172558	0.02027940213105323	0.5930812238445633	0.08923536507419288	0.3682410482261361	0.2221414711724292	0.5920577378844351	0.02036791680261449	0.02048503897439161	0.02054794450339994	0.02391422865140719	0.02008623923082929	0.02010977063605204	0.0202623295581664	0.2913378022533133	-4.474505815284771	4.623260654300203	-4.240445259977803	-1.070937779453042	-1.725998306303698	10.95075918308397	3.073530344149874	-11.67754276544422	0.04764244935403827	-0.1396331497788604	-0.5899887559466594	-0.1734827235409953	-0.1836803279088683	0.3642503195189876	0.1652456713098276	0.6262058864014854	-0.5516198668588599
0.028	0.92108164627149	0.02000331637801058	0.02000169385941448	0.02000213242266356	0.02003747977506638	0.7020666921596461	0.06869828199998908	0.0201014976116959	0.02000061198357574	0.02000081094415312	0.02000364884581542	0.02000111399449012	0.02000316343313344	0.0200033296095312	0.02004407754210141	0.02000137998529465	0.02000128626520412	0.02002661579446911	0.7108359170836875	0.999997996712627	0.9999988506823015	0.02000181742786016	0.02000085589441318	0.34254556643075	0.02055884567270792	0.5685871660181026	0.09205836739623205	0.353495371361216	0.19465742963392	0.5700029044804433	0.02064705592759297	0.02160467411943058	0.02093183330971625	0.02459883656294198	0.02015434193043771	0.02013404895950361	0.02029121581641314	0.001291672341318924	0.03208485541165866	0.03854624856825434	-0.180211717812035	0	0	0.2223252635394926	0.01164253050015459	-6.587902175842111e-05	-0.003795051883993646	0.0004670177844643862	0.01435855808861876	1.122878192648883	0.06929921834394892	-0.2308161945771997	-0.03085034631278063	-0.1361546132573093	0.01351195207462562	-2.43479427505593	0.09570514354462678	-0.3028303035489429	0.03462807122022135	0.06895108006292104	-0.04013513611326882	2.904348182239818	-0.001377045044922966	0.04630029793753027	0.0335789228221843	0.1680593066934973	0.01460896426221103	-0.1248533255008655	-0.04360214086387376	0	0	0	0	0.9999827091286313	0.020006023974612	0.02000272294227163	0.02000341519500788	0.02004972177171708	0.666633723504105	0.08201682573084658	0.02012128318830219	0.02000096592633437	0.02000126700274639	0.02000565766141712	0.02000172375546925	0.02000514199795975	0.02000520835870124	0.02006986929696185	0.02000218807377217	0.02000204671724076	0.02004142848967997	0.5865323539564522	0.9999961476042235	0.9999977599865629	0.02000283125770848	0.02000130862297145	0.3418917399262051	0.02055559622444492	0.5968843002244461	0.09012592036693451	0.3760977270775332	0.2255942753577626	0.5999811756347556	0.02073688972304763	0.02098438092475289	0.02112105602856891	0.02744093834342108	0.02016794172473038	0.02022040882148361	0.02052887479898617	0.3083000806003415	-4.522031816135086	4.622103827923793	-4.377935568661213	-1.070603349751059	-1.784870839500604	10.97434512574596	3.023261626660755	-11.66396792402386	0.04778123881850673	-0.1476325347583957	-0.6085787907184297	-0.1745769610555232	-0.1856641521134643	0.3690621265973958	0.1668916728275981	0.6325870217293966	-0.5493606134035354
0.03	0.9266404248056942	0.0200034116855989	0.02000170871575414	0.02000214973481672	0.02003688472121515	0.699832316545744	0.07029114095427279	0.0200988369844276	0.02000061540013198	0.02000081453739649	0.02000366260018686	0.02000111758922924	0.02000319705670525	0.02000334836798462	0.02004440114815848	0.02000138952832225	0.02000129571154424	0.02002672587789882	0.7022850331430264	0.9999979568663498	0.9999988264556277	0.02000182498938114	0.02000085709397801	0.3424318929050527	0.02053403454506138	0.5708374081603957	0.09177574324563212	0.3556761951537989	0.1977898312282207	0.572514397926044	0.02062607831441431	0.02148157295030849	0.02090611404819201	0.02466998636755365	0.02014883942296061	0.02013564434290041	0.02029864732998015	0.001356217701409982	0.03244930551325725	0.03817942706977872	-0.1866687821161741	0	0	0.2223486439400288	0.01173559722776296	-7.368966796270767e-05	-0.004014984113925492	0.0004951116817045163	0.01372205612572285	1.123024591999226	0.07725335578167099	-0.230875144640475	-0.02803825530221157	-0.1361169865719738	0.02423024618199785	-2.434601274966083	0.09722027964860801	-0.3027513198260858	0.04444017802447949	0.06886827678891684	-0.04269679363332506	2.904339628660356	-0.007237709030400426	0.04636982860771208	0.03595770753899936	0.1680894918945297	0.01561422461932858	-0.1249288954203515	-0.03183356118807507	0	0	0	0	0.999993042409249	0.02000316322336192	0.02000135234498216	0.02000168820696569	0.02002395047584331	0.674671262914965	0.08321363936439964	0.02006012323157122	0.02000047288145846	0.02000062237832699	0.02000279132226299	0.02000084673489606	0.02000257385141747	0.0200026219708525	0.0200350599546636	0.02000108769762925	0.02000101633793233	0.0200203341827039	0.5946600855636821	0.9999980725327352	0.9999988788609209	0.02000139000847938	0.02000063879272481	0.3404728847329571	0.02026822356892227	0.6014524790171584	0.08913913739277833	0.3840289819616524	0.2295226478011062	0.6082232663712311	0.02035411325601796	0.02047327070475049	0.02053536147039061	0.02404045093381458	0.02008213900509614	0.02010944415780998	0.02025756151621639	0.3245289619439489	-4.566887197157216	4.621744025603337	-4.508263361619047	-1.063938791511904	-1.837552844831038	11.00510225425185	2.980169859492796	-11.6373309040654	0.04792855366223792	-0.1546194230203036	-0.6238908294364804	-0.1755591255072819	-0.1876568698080672	0.3727195278253697	0.1683303282557728	0.6393055110664606	-0.5482678690022823
0.032	0.9318083073846813	0.02000353818753497	0.02000172072513143	0.02000216129753392	0.02003614086213695	0.6983181202140702	0.07191484922983332	0.02009639158306424	0.02000061711294265	0.0200008161401251	0.02000366645953594	0.02000111817846778	0.02000322865904321	0.02000337076941332	0.02004472353537633	0.02000139757618455	0.02000130350021	0.02002672917546972	0.694909351143272	0.9999979188237905	0.9999988029924419	0.02000182642572657	0.02000085549483328	0.3422135788403618	0.02051115086267948	0.5732593758585028	0.09149855578906296	0.3583058895388345	0.2009994053230389	0.5754364598693774	0.02060590619540701	0.02137310782314285	0.02088242848202285	0.02474408207711375	0.02014360232189625	0.02013694465518848	0.0203040771348793	0.001421421566128071	0.03274177390372758	0.03779934097455725	-0.1934745249282185	0	0	0.2223721982166621	0.01181710980085841	-8.193610971307826e-05	-0.004230645151018662	0.0005218525295704833	0.01300534137892631	1.123187818551619	0.0861260904762203	-0.2309280992026765	-0.02485362479618616	-0.1360572385043036	0.03562910215612441	-2.43440569541453	0.09828332249876376	-0.3026522142274696	0.05474512699706578	0.06878018177001079	-0.04542510506915808	2.904318986749566	-0.01346533607231767	0.04644414801935765	0.0383653640167747	0.1681219158889336	0.0168479074432442	-0.1249801244669214	-0.01926211393025636	0	0	0	0	0.9999883443996502	0.02000670319249996	0.02000270806009482	0.02000335976092903	0.02004620220972542	0.6823782503709241	0.08582556183202165	0.02011932990934966	0.02000094607176965	0.02000124300965209	0.02000553017962394	0.02000168386676562	0.02000517758342685	0.02000530293612582	0.02007049716380175	0.02000218373943661	0.02000203964398214	0.0200399765430098	0.6027346217711544	0.9999961189077281	0.9999977331191204	0.02000275043685831	0.02000126718297262	0.3391275440882671	0.02053604996880096	0.6060971638080775	0.08966061044526064	0.3915187706814915	0.2337363711059254	0.6162255787950288	0.02070754599712157	0.02096691726326622	0.02110139662009096	0.02763044811178265	0.02016109197193403	0.02021898197950663	0.02051247613569589	0.3400414381738651	-4.608814466825232	4.621938008982647	-4.630677837552278	-1.051073587256231	-1.883762599773636	11.04295845175763	2.943868347475963	-11.59780296690527	0.04833125730025753	-0.1606830092728019	-0.636698385157487	-0.1767453396193839	-0.1879733375821791	0.3752986080582286	0.1697680685917547	0.64630365952752	-0.5479564432038433
0.034	0.9366129571235795	0.02000366576185274	0.02000173090758517	0.02000217014978073	0.02003542180440234	0.6973696786636268	0.07361827816375505	0.02009422270254373	0.02000061817652456	0.02000081703220685	0.02000366713292636	0.02000111784907771	0.02000325713189811	0.02000339291064768	0.02004502263532503	0.02000140457692814	0.02000131019442992	0.02002669993271703	0.688636618809741	0.9999978829690552	0.9999987807727871	0.0200018259204635	0.02000085322366455	0.3418779518234883	0.02049085094089829	0.5758418353389959	0.09124099379308462	0.3613468741264482	0.2043354960540824	0.5787640012123341	0.02058769573484097	0.02127825562334198	0.0208615191964971	0.02481599633691876	0.0201389117478188	0.020138034063861	0.02030838610171965	0.001487130593668941	0.03295295336616404	0.03740530388395441	-0.2006178802490586	0	0	0.22239590761468	0.01189148867253673	-9.060860697205711e-05	-0.004440845747058851	0.0005470789627014245	0.01220750670962814	1.123369706283257	0.09591358362796541	-0.2309743064033042	-0.02128994843520069	-0.1359740342331015	0.04768176229883303	-2.434208447070396	0.09888840187318092	-0.3025320307180199	0.06551290168902249	0.06868647259601397	-0.04830905308580647	2.90428552300812	-0.02005940379665944	0.04652330005226955	0.04078799859972755	0.1681570361878149	0.01831056215948042	-0.12500541248871	-0.005893643461014333	0	0	0	0	0.9999950753785439	0.02000357443121107	0.02000134515398158	0.02000165885105805	0.02002228499210983	0.6875550509347168	0.08786740592298328	0.0200592817141399	0.02000046266050154	0.02000061034544235	0.02000272735849553	0.02000082671592598	0.02000259465400539	0.02000268274604897	0.02003547481465242	0.02000108700001865	0.02000101376697541	0.02001957565186696	0.6110903850378174	0.9999980515364917	0.9999988613871661	0.02000134837874326	0.02000061803259826	0.3371950061697883	0.02025937936019272	0.6107117434766086	0.08899930283021917	0.399506030832106	0.2388448201448237	0.6251463290156897	0.02033884440304156	0.02046562358314788	0.02052829693612905	0.02417503661383325	0.0200792132343767	0.02010838769138278	0.02024743442279188	0.3548477611910623	-4.64749780863496	4.621798114610302	-4.744471509964332	-1.032162055047274	-1.923211635956802	11.08784531786174	2.913733791294557	-11.54499192381155	0.04907105252948837	-0.1662402199409267	-0.6482169860092689	-0.1779254814483087	-0.190085969658065	0.3783335286909519	0.1717241982548109	0.653494395012588	-0.5474856435101408
0.036	0.9410796640279714	0.02000384143419737	0.02000173886838206	0.0200021738610264	0.02003459233438352	0.6968461402321976	0.07541778195298084	0.02009224250893615	0.02000061774851511	0.02000081625306895	0.02000365944696073	0.02000111497375855	0.02000328497648968	0.0200034218258476	0.02004534982390554	0.02000141076505191	0.02000131580913546	0.02002657289080467	0.6833976061915237	0.9999978477013165	0.9999987586031278	0.02000181997051531	0.02000084856908232	0.3414129847598281	0.02047204755905725	0.5785733140688953	0.09104442916940569	0.3647692308990589	0.2078328471572273	0.5824826826050498	0.02056970878745531	0.02119469972189556	0.02084268498600576	0.02489206451588682	0.02013450891921439	0.02013880020020035	0.0203105283061784	0.001553173285738643	0.03307401064655652	0.03699665211995199	-0.2080872253586956	0	0	0.2224197626167198	0.01196354837566631	-9.969509692040137e-05	-0.004644455024505511	0.0005706280046333122	0.01132785171429891	1.123572077736139	0.1066082261530996	-0.2310130030875133	-0.01734247243002311	-0.1358660951946555	0.06035872190605657	-2.43401044858056	0.09903345621976407	-0.3023898755308477	0.07671123536180366	0.06858684958790065	-0.05133693551363348	2.904238505599985	-0.02701874899542952	0.04660730063871103	0.04321156774533342	0.1681953106965894	0.02000203191605936	-0.1250031726975247	0.008264276345453897	0	0	0	0	0.9999914578137652	0.02000771170590787	0.0200026936250081	0.02000329693778153	0.02004303567296864	0.6923903102234443	0.09101041963405224	0.02011794517973734	0.0200009248344878	0.02000121861572956	0.02000540059042944	0.0200016433285963	0.02000522468660677	0.02000545332097232	0.02007153482014416	0.02000218501194228	0.02000203612282069	0.02003838671855668	0.6193278125796846	0.9999960637943011	0.9999976900933365	0.02000266414176508	0.0200012253067643	0.3353233841821165	0.02051881423580213	0.6153751049465974	0.09024668067846899	0.407119887777112	0.2441143074542023	0.6336277744194819	0.02067468140675996	0.0209537839305128	0.02109195706569909	0.02784069247074551	0.02015621503107934	0.02021610257998157	0.02048727832149823	0.3690000540710989	-4.682736162895262	4.62201233424647	-4.849033795609455	-1.007409460495184	-1.955603790293615	11.13980083770419	2.889788005949508	-11.47994794504446	0.04998886121323826	-0.1712013637897051	-0.6581467581007313	-0.1790451073438714	-0.1920752292240811	0.3809536653099703	0.1735694628097037	0.6609411406416612	-0.5476435733904044
0.038	0.9452323617849492	0.0200040201599266	0.02000174550783379	0.0200021757096768	0.02003380607508153	0.6966339083038932	0.0773500518306094	0.02009048866439053	0.02000061691551868	0.02000081505468404	0.02000364999915831	0.020001111604415	0.02000331035239158	0.02000345078004941	0.02004566083520744	0.02000141623814923	0.0200013206611973	0.02002642763261231	0.679124486220763	0.9999978141539363	0.9999987374185187	0.02000181292371092	0.0200008436276008	0.3408299035785982	0.02045535907218584	0.5815066509515618	0.09087193785577101	0.3685305697490553	0.211513260365267	0.5866123661417787	0.02055336359206154	0.02112167901897075	0.02082621951396384	0.02496662832202385	0.02013058303164836	0.02013938648820412	0.02031179695092137	0.001619361015324109	0.0330966570342688	0.03657274566972659	-0.2158705321433235	0	0	0.2224437637193613	0.01203848727334481	-0.0001091813237189496	-0.004840411999929378	0.0005923354983162323	0.01036589774961684	1.123796736422697	0.1181985930144223	-0.2310434184789548	-0.0130083435940473	-0.1357322045958829	0.07362771427379601	-2.433812618722014	0.09872043650473197	-0.3022249217347081	0.08830555434532752	0.06848103710696497	-0.05449641960227881	2.904177205740281	-0.03434147509465563	0.0466961375166225	0.04562192547271648	0.1682371962952007	0.02192144726725706	-0.1249718353931379	0.02320210824355787	0	0	0	0	0.999996269120075	0.0200041878587111	0.02000133781328817	0.02000162597572655	0.02002079680045368	0.6952893110974367	0.0938464450829694	0.02005864819882135	0.02000045178425564	0.02000059805514663	0.02000266240639054	0.02000080633707686	0.02000261993725465	0.02000277045798621	0.0200360745277743	0.02000108862570708	0.02000101256035835	0.02001876251309794	0.6277864173905817	0.9999980188726306	0.9999988367356893	0.02000130450128844	0.02000059719134899	0.3334402535157866	0.02025185435917074	0.6217780108576781	0.08889054805738432	0.414919512469287	0.2500265868028464	0.6439886955705834	0.02032204112101317	0.02046036238455716	0.02052626763500948	0.02432485066102625	0.02007714115005569	0.0201064188212508	0.02023321759849507	0.3825535205969344	-4.714476135041289	4.622965038393354	-4.943804653119389	-0.977046622602016	-1.980644122695312	11.19870427189245	2.871960926630609	-11.40344458277335	0.05106421640729789	-0.1754617974070684	-0.6664735286429078	-0.1796378383432272	-0.1958254559821619	0.3830792634099498	0.1741865287536571	0.6687226847852648	-0.5487658870865818
0.04	0.9490928792623459	0.02000427378796065	0.02000175032686538	0.02000217290601007	0.02003294076136259	0.6966369628637619	0.0794265212336577	0.02008888320372588	0.02000061475844168	0.02000081241685189	0.02000363339330798	0.02000110603419442	0.02000333592657142	0.02000348900725169	0.02004601975810276	0.02000142133903709	0.02000132480012105	0.02002619431147316	0.6757535264120006	0.9999977803017899	0.9999987157597686	0.02000180105548948	0.02000083665611362	0.3401513879062091	0.02043989115550494	0.584707132784033	0.09061559062557943	0.3725987208167419	0.2153888942471147	0.5911985805643827	0.02053665476519082	0.02105737482021352	0.02081185841425838	0.02504575979047831	0.02012693137042974	0.02013955981156915	0.0203108098789887	0.001685489176999562	0.03301322042866834	0.03613296885892676	-0.223955533970857	0	0	0.2224679221917202	0.01212187707238354	-0.0001190509883067051	-0.005027737167259059	0.0006120365626577309	0.009321402787285599	1.124045459159536	0.1306694075639108	-0.2310647781091821	-0.008286758443397782	-0.1355712129457347	0.0874537035235517	-2.433615868199087	0.09795551597654069	-0.3020364138885363	0.1002589331693989	0.06836878476661468	-0.05777460097750346	2.904100899238252	-0.04202486442880332	0.04678977006836273	0.0480048751353564	0.1682831474072334	0.02406722041642038	-0.1249098520928455	0.03890811696541839	0	0	0	0	0.99999336066311	0.02000924235173075	0.02000267838894675	0.02000322776232582	0.02004022563355478	0.6979961872762405	0.09753797257420987	0.02011676007526571	0.02000090242797278	0.02000119367139474	0.02000526957592886	0.02000160211545534	0.02000527854259295	0.02000565647464277	0.02007290657779575	0.02000219012774739	0.0200020346562854	0.02003671734774877	0.6360940927812627	0.9999959880830316	0.9999976343188853	0.0200025745264983	0.02000118362575015	0.3318517842221766	0.02050450366068261	0.6285971632170835	0.08839138979797018	0.4224469341560387	0.2559926422177185	0.6544854836933055	0.02063641696258441	0.02094402650428263	0.02109187234871764	0.02806288838289222	0.02015265593964301	0.02021081550592258	0.02045462839238088	0.3954958142406104	-4.743087279292507	4.622209791418571	-5.028330936107159	-0.9413581639644274	-1.99804723464351	11.26373323154499	2.859100918809682	-11.31363511735294	0.05250514765237534	-0.1797127014686335	-0.6757991851474826	-0.1810352877670917	-0.1985650555083298	0.3866427374217652	0.1756470734234668	0.676515553147598	-0.5478215614973962
0.042	0.9526819185341125	0.02000453389554736	0.02000175418689135	0.02000216893853232	0.02003213092915559	0.696733223996699	0.08166622997576894	0.02008746348652527	0.02000061239448031	0.02000080958522791	0.020003616140544	0.02000110030100159	0.02000335939822916	0.02000352717662621	0.02004636476073515	0.02000142592401588	0.02000132838980508	0.02002595521182805	0.6732216785194118	0.99999774786886	0.999998694925382	0.02000178879722825	0.02000082970454842	0.3393881297775517	0.02042617680505206	0.5881789182674781	0.09023644749260271	0.3769305817584	0.219478747018576	0.596199437874126	0.02052135286468293	0.02100119907606875	0.0207993851675465	0.02512243404655119	0.02012368808796654	0.02013957106587452	0.02030921150423069	0.001751338502111526	0.03281671587854269	0.03567673062588883	-0.2323298988263691	0	0	0.2224922608099112	0.01221965189951724	-0.0001292859246411121	-0.00520554419703345	0.0006295660825730313	0.008194376483459349	1.124319988334946	0.1440015145202583	-0.2310763080860624	-0.003179110625457973	-0.1353820435894514	0.1017988906173971	-2.433421090958471	0.09674929709911453	-0.301823672779139	0.1125320679827558	0.0682498685035787	-0.06115806632645043	2.904008868230675	-0.05006530020725487	0.04688812928280691	0.05034622540351765	0.1683336145565849	0.02643703816754275	-0.1248157001927622	0.05536813612627121	0	0	0	0	0.9999970284878791	0.02000513133357648	0.02000132958006584	0.02000158998152476	0.02001949164258788	0.6978936697848028	0.1009704260066165	0.02005821410214374	0.02000044038656657	0.02000058550946632	0.02000259696018582	0.02000078568092576	0.02000264706867032	0.0200028840534594	0.02003682421640015	0.02000109170672667	0.0200010119723532	0.02001792237654976	0.6445592070078967	0.9999979776487822	0.9999988067903598	0.02000125949143348	0.02000057662339164	0.3299889060024875	0.02024604008587886	0.6355439680271932	0.08638709884930484	0.4298683344317291	0.2627448755965004	0.6645085474058585	0.02030435659292797	0.02045739503749145	0.02052724032668753	0.02446398745480317	0.02007578400679724	0.02010317579728119	0.02021569960051128	0.4078307674598766	-4.768761700610509	4.618292174099249	-5.102209669632626	-0.9006540483903923	-2.007529484817528	11.33437744643071	2.850431716366072	-11.20963232533727	0.05443150693815353	-0.1843923434746121	-0.6878418314596308	-0.1840413911623466	-0.2021074545011655	0.3934613134055399	0.1805319893418541	0.6839998174947223	-0.542899734691497
0.044	0.9560183387515784	0.02000491468246086	0.02000175639467666	0.02000216066323199	0.02003126939859311	0.6967969475236576	0.0840637927415601	0.0200861973597833	0.02000060884435483	0.02000080549536557	0.02000359269415783	0.02000109264412249	0.020003383330513	0.02000357671431702	0.02004677030096059	0.02000143037330939	0.02000133145086416	0.02002563818851241	0.6714707024018118	0.9999977145767004	0.9999986732996486	0.02000177230758905	0.02000082103834593	0.3385331996421563	0.02041358681079847	0.5918890257242652	0.08979829045793408	0.3814884592139783	0.2237967241664844	0.6015279089774861	0.02050591206560168	0.02095218304226106	0.02078885490198976	0.02520039762457493	0.02012074999523026	0.02013909445211548	0.0203053539198664	0.001816676490100793	0.03250091114428536	0.03520346451351082	-0.2409813909485636	0	0	0.2225168145719297	0.01233809677380198	-0.0001398662961113822	-0.005373051584958872	0.0006447592259394803	0.006985095880604687	1.124622024127693	0.1581718539875968	-0.231077239611339	0.002310866930012308	-0.1351636982218046	0.1166227309468661	-2.433229155163154	0.09511700459775378	-0.3015861001895139	0.1250832665259116	0.06812409154283337	-0.0646329553349011	2.903900403040856	-0.05845819834762732	0.04699111781575747	0.05263184837784724	0.1683890429076314	0.02902785134173558	-0.1246878880292923	0.07256533856547019	0	0	0	0	0.999994604848861	0.02001165274508339	0.02000266022845863	0.02000315235087047	0.02003779671021417	0.6972774179605004	0.104982120489693	0.02011632467657327	0.02000087911987621	0.02000116829906389	0.02000513805800437	0.02000156051655527	0.02000533269948323	0.02000591087754652	0.02007454391390378	0.02000219717223276	0.02000203355522683	0.02003501907143436	0.6528633550546761	0.9999958989244762	0.9999975702766205	0.02000248373066928	0.02000114286452464	0.3281177533930841	0.02049464106708161	0.6421461046326732	0.08657442968638654	0.4370238759683233	0.2695107252919728	0.6736422251346943	0.02060371201542113	0.02094354847546089	0.02109718282460559	0.02823768626481624	0.02015094577444594	0.02020320813690979	0.02041620163377467	0.4198081891504464	-4.79071701994997	4.616720335518771	-5.165134242064452	-0.8552965340868403	-2.008806837670495	11.41193445907738	2.847938389190156	-11.09703347784405	0.05678720808698498	-0.1879387483709204	-0.6978490557589316	-0.1872954377168784	-0.2061506943298786	0.3983026432980564	0.185693307678316	0.6916997302774172	-0.5400448800817971
0.04600000000000001	0.9591200477404752	0.02000530872028684	0.02000175790407234	0.02000215180737628	0.02003047092309813	0.6967293962414465	0.08661689713886461	0.02008508987614513	0.02000060525131961	0.02000080139148712	0.02000356948782095	0.02000108508871342	0.02000340532076801	0.02000362582895347	0.02004716097842336	0.02000143441627484	0.02000133409582672	0.0200253260576122	0.670439409050852	0.9999976825489624	0.999998652426589	0.02000175602043182	0.02000081263766829	0.3375430081765022	0.02040245062696261	0.5957938657696967	0.08945353034780688	0.3862146161860219	0.2283295968976978	0.60712405922262	0.02049192077886791	0.0209095599300674	0.02077987168813841	0.02527562773022495	0.0201181699283507	0.02013850466688463	0.02030116867564501	0.001881258977796746	0.03206038087839314	0.03471262832554874	-0.2498979965706289	0	0	0.2225416313853767	0.01248383493427619	-0.0001507708182301866	-0.00552959404187264	0.0006574519975059841	0.005694122526213242	1.124953216663427	0.1731534297759203	-0.2310668138097802	0.008176971976897927	-0.1349152623420477	0.1318819689600373	-2.433040893759276	0.09307864532367269	-0.3013231836633963	0.1378684630917093	0.06799128522599382	-0.06818501699259194	2.90377480417505	-0.06719795531317531	0.04709861018392655	0.05484773916253826	0.1684498707740785	0.03183585629988836	-0.1245249604547582	0.09048001415467949	0	0	0	0	0.9999975390017843	0.02000667053923357	0.02000131977286797	0.02000155140415499	0.02001837601240981	0.6944588607345894	0.1086941272534502	0.02005810816781951	0.02000042867853382	0.02000057284600031	0.02000253194321907	0.02000076500003873	0.02000267329186238	0.02000302326502265	0.02003769506055575	0.02000109548860322	0.02000101135720418	0.02001708223202103	0.6611685674253251	0.9999979313725916	0.9999987738028079	0.02000121456830557	0.02000055675638378	0.3250590063464612	0.02024182568527904	0.6484826875558036	0.08707112348196878	0.443559857315129	0.276490661253066	0.6829131178924869	0.0202905350918235	0.02045911446885923	0.02053194531374031	0.02459585601604215	0.0200753123080655	0.02009906321364519	0.02019621328082391	0.4317172700670975	-4.808322130677492	4.622281472279947	-5.216840477368258	-0.8056715245982029	-2.001589508203445	11.49748628582493	2.853389084507976	-10.98075644508829	0.05907555910918102	-0.1892859354516641	-0.7015405877284996	-0.1890318221170572	-0.2107232738295773	0.3967629513117002	0.1885422177206197	0.700178497470869	-0.5446716888662092
0.048	0.9620033475422035	0.02000591961440281	0.02000175787767182	0.02000213904248947	0.02002964312287519	0.6964658037699444	0.08931146861682844	0.02008411639030998	0.02000060061155165	0.02000079619149343	0.02000354101613209	0.02000107586479495	0.02000342775482983	0.02000368824120216	0.02004762097276744	0.02000143846308603	0.02000133631742285	0.02002494738796927	0.6700708036571363	0.9999976493800862	0.9999986306188009	0.02000173612335759	0.02000080283090187	0.3363867765208897	0.02039220560677779	0.5998762936433585	0.08929568535276734	0.3910692557210766	0.2330609830003488	0.61298898123393	0.0204780089584333	0.02087279590819473	0.02077305298937987	0.02535444199600482	0.02011589681311076	0.02013741715365895	0.02029494251509388	0.001944831795261161	0.03149055218551427	0.03420370358816127	-0.2590680225158964	0	0	0.222566772732233	0.01266381412389113	-0.000161977000602226	-0.005674633462505296	0.0006674818231057437	0.004322320438907686	1.125315158115032	0.1889152753446408	-0.2310442867731219	0.01441041418398631	-0.1346359106360863	0.1475306870213288	-2.432857094788057	0.0906591424528156	-0.3010345012251435	0.150841254320738	0.06785130974650862	-0.07179966107229585	2.903631384398991	-0.07627790803230634	0.04721045306490235	0.05698007785856735	0.1685165280905465	0.03485647041179177	-0.1243255047894678	0.1090893562502961	0	0	0	0	0.9999954581495557	0.02001583734819601	0.02000263919074636	0.02000307340934943	0.02003574077142766	0.6916512057629395	0.1128296907270251	0.02011620712371352	0.02000085553770594	0.0200011429217402	0.02000500917299007	0.02000151927032537	0.02000538363020176	0.02000621738901617	0.02007640996912363	0.02000220531830657	0.02000203221351019	0.02003335300466684	0.6692901319651409	0.99999580260599	0.9999975021032097	0.02000239461154439	0.02000110403819751	0.3221429146473215	0.02048629574674679	0.6549331560087913	0.08924771695251972	0.4500402289398501	0.2834005144524207	0.6924376878971061	0.0205770136214094	0.02094980975074504	0.02111289253788341	0.0284461177622214	0.02015058933472847	0.02019424614682281	0.02037601206918482	0.4434841351226326	-4.822274934761367	4.629497386740354	-5.257141189017031	-0.7522106864292926	-1.985564478665349	11.58962745221691	2.864483758675863	-10.85623206862959	0.06118616236042281	-0.1903813596521322	-0.7041045891764526	-0.1904138486036915	-0.213517485526257	0.3938534002123379	0.1906147847118821	0.7089914968463001	-0.5510807252542975
0.05	0.9646837298562707	0.0200065619522287	0.02000175738575415	0.02000212623416255	0.02002888198534319	0.6959508359329742	0.09216315486697649	0.0200832632494512	0.02000059607012519	0.02000079112573462	0.02000351352658317	0.02000106696169078	0.02000344833611474	0.02000374970046588	0.02004806351184789	0.02000144217342411	0.02000133822251057	0.02002458277699831	0.6703037896720572	0.9999976174270969	0.9999986095582588	0.02000171693354411	0.02000079348916222	0.3350615439980823	0.02038311967645073	0.604155166043521	0.08929921432922563	0.3960231674774763	0.2379978972221194	0.6192136341362764	0.02046527706738722	0.02084082784888924	0.02076750953347656	0.02543313286530397	0.02011391607915033	0.0201362568299904	0.02028867216621186	0.002007132510047898	0.03078773930246973	0.033676194837456	-0.2684801609937321	0	0	0.2225923143007225	0.01288529130767651	-0.000173461412972429	-0.005807769052808407	0.0006746881760919751	0.002870874820558889	1.125709374719402	0.2054224197841806	-0.231008934853651	0.02099971351028765	-0.1343249122261759	0.1635203744706589	-2.432678491438123	0.08788843659940795	-0.3007197259860596	0.1639529644312032	0.0677040547777336	-0.075462002891502	2.903469470886557	-0.08569030926077632	0.04732646574107103	0.05901529655399145	0.1685894348180432	0.03808429979478246	-0.1240881572432667	0.1283672633230232	0	0	0	0	0.9999978957641773	0.02000952479961858	0.02000130864796176	0.02000151185662491	0.02001744913045172	0.6868532973553776	0.1171087783771414	0.02005804578522965	0.02000041700936868	0.02000056033672536	0.02000246922518622	0.02000074476647564	0.02000269700411455	0.02000318872851834	0.02003866844680723	0.02000109967851797	0.0200010105342561	0.02001627157128619	0.6772258228078843	0.9999978834923199	0.9999987401024416	0.02000117124221918	0.02000053814561153	0.318681778589973	0.02023800410699748	0.6621281916615767	0.08956490796579958	0.4561439178242187	0.2909865848689819	0.7046439211605422	0.02027602111950653	0.02046125439217163	0.02054188303765846	0.02477052703398487	0.02007537635589771	0.02009407762128238	0.02017614428092247	0.4549420755585517	-4.833254989336618	4.632363412196148	-5.285886611974767	-0.6953659933721704	-1.960409130052441	11.68692012413242	2.878637210254826	-10.71846478003022	0.06332450160307629	-0.1930748683846197	-0.7113234290290771	-0.1924103701149474	-0.2179823206477053	0.3958796742527831	0.1928680391564099	0.7176120943942671	-0.5528637734246858
0.052	0.9671752901867964	0.02000767230157112	0.02000175543620693	0.02000210997176629	0.02002811171066468	0.6951180688504851	0.09517386753816692	0.02008251825600371	0.02000059062808453	0.02000078512674501	0.0200034817237067	0.02000105665302914	0.02000346905870294	0.02000382627101764	0.02004858007472277	0.02000144595260142	0.0200013397497002	0.02002416363206994	0.6710827666495857	0.999997584377466	0.99999858763824	0.02000169479753068	0.02000078305675542	0.3335612510590393	0.02037472183017132	0.6086410143061554	0.08939523975405442	0.4010529961235337	0.2431445665006519	0.6258497087610151	0.02045210036624341	0.02081322847120964	0.02076447186542517	0.02551831213475514	0.02011223546864927	0.02013453516152277	0.02028056760203423	0.002067892229153572	0.02994917340050737	0.03312962879399325	-0.2781235453974056	0	0	0.2226183465899575	0.01315581640790129	-0.0001851999681349544	-0.005928746706538426	0.0006789132354792965	0.001341310442407913	1.126137318747117	0.2226358624626256	-0.2309600601242801	0.02793061058854222	-0.1339816357851452	0.1798000139266853	-2.432505751930346	0.08480157182197411	-0.3003786306171065	0.1771527337703835	0.067549440023215	-0.07915690627075327	2.903288407402832	-0.09542631327350468	0.04744644066599942	0.06094015233046189	0.1686689992921739	0.04151310388941817	-0.1238116096667731	0.1482841553854792	0	0	0	0	0.9999960620156139	0.02002445212508613	0.02000261537485158	0.02000299368936804	0.02003407557274091	0.6817206785767842	0.1216646723994108	0.02011619368313946	0.02000083234757278	0.02000111817209275	0.02000488663359511	0.02000147944758901	0.02000542700480957	0.02000657699631356	0.02007845335620287	0.02000221381718578	0.02000203010427388	0.02003176994842739	0.6849791142051335	0.999995707695041	0.9999974356824008	0.02000231008346968	0.02000106827052702	0.3153019594877482	0.02047888203538583	0.6693030016915722	0.09091702136710635	0.4622374462146897	0.2984701951860605	0.7164754877577475	0.02054466987627817	0.0209541181379553	0.02114073138594528	0.02870733304338387	0.02015132469587094	0.02018315000056181	0.02033487974552962	0.4662678863790682	-4.840651189254994	4.63339056813655	-5.303002536962928	-0.6356288611730105	-1.925782329805928	11.79020272538472	2.896674944647914	-10.57038047624935	0.06574076638857912	-0.19671345704894	-0.7211321462961215	-0.1949672950510321	-0.2227356511013227	0.4001950563494128	0.195796969788727	0.7261436875085177	-0.5523927314158866
0.054	0.9694914302798611	0.02000885130120425	0.02000175318099979	0.02000209409735714	0.02002740998597812	0.693828932984872	0.09834317503199345	0.02008188356196875	0.02000058540174671	0.02000077938718326	0.02000345149614224	0.02000104684827371	0.02000348787816267	0.02000390118033329	0.02004907455677493	0.02000144941694941	0.02000134101491487	0.02002376589935887	0.6723474890629693	0.9999975526369669	0.9999985665528393	0.02000167378024521	0.02000077324685903	0.331917403147449	0.02036734895908956	0.6133470508515115	0.08951301687253443	0.4060936838322287	0.2484976814082849	0.6328778192346191	0.02043999406148548	0.02078945713742511	0.0207625817437393	0.02560263524413941	0.02011081874799272	0.0201327573140796	0.02027259233976369	0.002126837464119914	0.02897303048487632	0.03256355341196779	-0.2879878164814674	0	0	0.2226449754763403	0.01348321504246757	-0.0001971682248293135	-0.006037467270004506	0.0006800025845858659	-0.0002644915603244331	1.126600360434412	0.2405125702013174	-0.2308969960244997	0.03518599132475025	-0.1336055544283245	0.1963161924660923	-2.432339469222135	0.08143877518631309	-0.3000110915855012	0.1903876388400406	0.06738741566998355	-0.0828690285103004	2.903087556505462	-0.1054759730693866	0.04757014420757569	0.06274181089743328	0.1687556164882916	0.0451357595134497	-0.1234946166944475	0.1688068139236577	0	0	0	0	0.9999981507504083	0.02001599265840403	0.02000129562260384	0.02000147205654637	0.0200167380274542	0.6724848437496532	0.1262678979593307	0.02005838058850268	0.02000040569973451	0.02000054837257733	0.02000241050296021	0.02000072558117842	0.02000271461581052	0.02000338022932885	0.02003970458555665	0.02000110363321187	0.02000100896768793	0.02001551229230961	0.6923536729471471	0.9999978398052338	0.9999987097011593	0.02000113087568844	0.02000052136123841	0.3123074368505477	0.02023654214778958	0.6773103844673378	0.09029349281570624	0.4669055899767608	0.3064723968659624	0.7290473288076235	0.02026082150092262	0.02046785458362384	0.02056072018654187	0.02495110314667985	0.02007651970378777	0.02008764804345397	0.02015476790883665	0.4777392074983176	-4.843951518193559	4.636292378156602	-5.308455864318484	-0.5735082387313328	-1.8813433268928	11.90037236670324	2.919969635521357	-10.41597219647391	0.0689229319921436	-0.2001297700850493	-0.7305831545253022	-0.1975232102995204	-0.2282117951966206	0.4033765360799378	0.1997177025486264	0.7348326277121845	-0.5532252072946544
0.05599999999999999	0.9716443391494588	0.02001143027903185	0.02000174940522949	0.02000207516846739	0.02002672152908491	0.6919676468323158	0.1016583218961394	0.02008141580320731	0.02000057943198614	0.02000077290123443	0.02000341793547114	0.0200010359320346	0.02000350601018096	0.02000399277960521	0.02004964111765095	0.02000145290716634	0.02000134185180406	0.02002332572025292	0.6740448766533139	0.9999975203285538	0.9999985450164228	0.02000165051734388	0.02000076267909177	0.3301766721898691	0.02036100674718421	0.6182920484844346	0.08965029124792227	0.411093511956205	0.2540543112146801	0.640288160216076	0.02042749242708064	0.02077026018923778	0.02076442576400028	0.02569168483472451	0.02010983721204599	0.02013027691443162	0.02026278568918163	0.002183692042739235	0.02785845749709915	0.03197753680158859	-0.2980632006272027	0	0	0.2226723227494684	0.01387557055952497	-0.0002093417042818807	-0.006133993992082655	0.0006778059376155285	-0.001944278208569031	1.127099779925048	0.2590054916746033	-0.2308191131267811	0.04274582305430147	-0.1331962503954767	0.2130132324217751	-2.432180150578259	0.0778455313553833	-0.2996170931630718	0.2036028358808148	0.06721796276237152	-0.08658286703733223	2.90286630174546	-0.1158282445866594	0.0476973175413005	0.06440793697955294	0.1688496662248278	0.04894422516861188	-0.1231360031464937	0.1898982422198395	0	0	0	0	0.999996495768975	0.02004873620446179	0.02000258704664132	0.02000291409632196	0.02003288000298976	0.6631247890373823	0.130979968532371	0.02011753677055707	0.02000081024988142	0.02000109500157331	0.02000477397181992	0.02000144242792232	0.02000545387488292	0.02000698822875971	0.02008057010300233	0.02000222115100765	0.02000202592541434	0.02003030991480697	0.6995805390327843	0.999995628157631	0.9999973807601835	0.02000223287428196	0.02000103677948038	0.3097326878726407	0.02048023184286301	0.6854410295576544	0.0915036699662653	0.4716743632495509	0.3143681129581097	0.7414018159797973	0.02051434018189793	0.02097790034105339	0.02119484106182202	0.0289521794795864	0.02015529961297198	0.02016861294463815	0.02029038075035998	0.489462803075733	-4.844343138224306	4.640874317461673	-5.302302727653131	-0.5095477288258696	-1.8267692098644	12.01619339660085	2.948395577911937	-10.25550430321421	0.0724743666640756	-0.2032744766232768	-0.740164940936914	-0.2005055727239359	-0.2344001894622199	0.4055806856860816	0.2042342522151354	0.7436660281395036	-0.5549053596431049
0.058	0.973645610173887	0.0200129624483129	0.02000174545737756	0.02000205700033333	0.02002610201948764	0.6893768710058109	0.1050896592830073	0.02008105901870283	0.02000057377950422	0.02000076678392733	0.02000338644067442	0.02000102567590384	0.02000352213307461	0.02000408183954689	0.02005017957855856	0.02000145608425865	0.02000134246337873	0.02002291274094119	0.6761139096128683	0.99999748954655	0.9999985244856341	0.0200016287093034	0.02000075285857925	0.3283570647493044	0.02035564825524655	0.6234525259824816	0.08985884444143306	0.4159507056169249	0.2597774171335986	0.648057418482583	0.02041604621290495	0.02075431989955903	0.02076753430494184	0.02578009111322813	0.02010912184868565	0.02012776654275797	0.02025327575122464	0.002238179079368647	0.02660559532444855	0.03137116594411823	-0.3083406082080361	0	0	0.2227005266065221	0.01434120520715437	-0.000221696222450214	-0.0062185589592708	0.000672177898791299	-0.003695410982095103	1.127636759275765	0.2780635936617807	-0.2307258250318275	0.0505871069041022	-0.1327534194056797	0.229833348495033	-2.432028206973333	0.07407264978425336	-0.2991967310739448	0.2167417345151399	0.06704109346500348	-0.09028280810688039	2.902624049848887	-0.12647099771616	0.04782767775914689	0.0659267915129334	0.1689515112881404	0.05292950633839673	-0.1227346717151198	0.2115175554542013	0	0	0	0	0.9999983343179913	0.02003864080598832	0.02000128024050366	0.02000143296678061	0.02001628222109149	0.6484178041463536	0.1354152068540123	0.02005957661811678	0.02000039517613441	0.02000053749705775	0.0200023579735017	0.0200007082218698	0.02000272198677798	0.02000359617095179	0.02004074902265715	0.02000110675423656	0.02000100618563644	0.02001482537500841	0.7061513046072335	0.9999978075269593	0.9999986876829985	0.02000109498888029	0.02000050708660409	0.3067754286352591	0.02024018889352746	0.6932722054821219	0.09177196112791249	0.4737343806196233	0.3220229757213829	0.7541140578095128	0.02024720072052434	0.02048679022115763	0.0205980751851094	0.02513977061353327	0.02007981400073286	0.02007959793656626	0.02013217983080408	0.5014978719388319	-4.842842495646204	4.646209998300176	-5.284646141657563	-0.4443051795467789	-1.76175076272141	12.13656096551673	2.981487144544945	-10.08857992743324	0.07607741400516821	-0.2064590643357917	-0.7511145033831865	-0.2045738859030344	-0.2412436110168788	0.4076545287594638	0.2094545589110056	0.7525509651487736	-0.5563305571431221
0.06	0.9755057838737707	0.02002949001044479	0.02000173988445042	0.02000203623518031	0.0200255207648244	0.6859198844859243	0.1086285496329764	0.02008097337897045	0.02000056756615588	0.02000076014375175	0.02000335271819156	0.0200010146508959	0.02000353633071092	0.02000418869407306	0.02005078139442843	0.02000145917950779	0.02000134254717695	0.02002246979514148	0.6785007215779516	0.9999974592122456	0.9999985042531527	0.02000160542841296	0.02000074264776185	0.3264031058537292	0.02035178933149998	0.6287966625102158	0.09015343713616593	0.4205864994456227	0.2656331898406868	0.6561562020124131	0.02040437363414416	0.02074404643669796	0.02077721577797116	0.02587374158761512	0.02010910255979879	0.02012446731041262	0.02024204124617441	0.002290022977522036	0.02521559542676446	0.03074404523963466	-0.3188117356060485	0	0	0.2227297421130123	0.01488866033136822	-0.0002342082327492494	-0.006291568757235908	0.0006629787450970486	-0.005514852749063087	1.12821237452735	0.2976319057491789	-0.2306165943304646	0.0586838463834972	-0.1322768747244236	0.2467168237181248	-2.431883942397672	0.07017631545917317	-0.298750215823327	0.2297461930200016	0.06685685124582479	-0.0939531729198089	2.902360232877886	-0.137391030371516	0.04796091914653249	0.06728733046632582	0.1690614954948963	0.05708161946403554	-0.1222896108192338	0.2336198955188966	0	0	0	0	0.9999968070612537	0.02028665943907034	0.02000255369611961	0.02000283708141154	0.02003224011327503	0.6337192488562472	0.140191597357254	0.02012106585571772	0.02000079015948372	0.02000107457677322	0.02000467609026009	0.02000140987209108	0.02000545596355592	0.02000744506190516	0.02008263816537687	0.02000222622313246	0.0200020188814957	0.02002901479837689	0.7126044591689193	0.9999955792513446	0.9999973481325838	0.02000216618805995	0.02000101102477429	0.3029320354596422	0.02049291158863241	0.701002378908814	0.09347039324851054	0.4761163255455234	0.3295353882207964	0.7664281913046074	0.0204879543832113	0.02103415302600468	0.02130284695415477	0.0292136062201557	0.02016475686985462	0.02015126240725911	0.02024446743329978	0.5139573184741846	-4.838066622439483	4.652440984090211	-5.255684602670354	-0.3783656837220687	-1.686019078709161	12.26272984387953	3.019103871814043	-9.916325077873577	0.08068908317743685	-0.2100696851515348	-0.7636382484876669	-0.2094172701221473	-0.2488697472978692	0.4097304910941119	0.2154697365856239	0.7614649670697352	-0.5577824370757957
0.06200000000000001	0.9772348885879257	0.02000836430967148	0.02000173425079949	0.02000201654144596	0.02002500819520524	0.6813704436614024	0.1121627558393198	0.02008101615009741	0.02000056175581741	0.02000075396685005	0.02000332145595529	0.02000100441704406	0.0200035483811075	0.02000429189732181	0.02005134798460191	0.02000146194943207	0.02000134242991073	0.02002205834188864	0.6811432583929399	0.9999974307270211	0.9999984852681285	0.02000158386570331	0.02000073327904044	0.324439346016339	0.02034893830091889	0.6342101010191384	0.0904602633985387	0.4248384111731741	0.2715499451008099	0.6645144951218604	0.02039371693567814	0.02073679907726029	0.02078862756202092	0.0259663400902456	0.02010939020759024	0.02012117767518008	0.02023127849346262	0.002338951457441744	0.02369062288549472	0.03009579482682786	-0.329469156529706	0	0	0.2227601416169921	0.01552667489089267	-0.0002468551804914466	-0.006353609122656691	0.0006500752383377554	-0.007399154563599793	1.128827587882296	0.3176515654636715	-0.2304909386100702	0.06700704224673179	-0.1317665508051473	0.2636022084975007	-2.431747543081087	0.06621810400313792	-0.2982778755530472	0.2425567402312807	0.06666531096162492	-0.09757825495716994	2.902074310357206	-0.1485740838787279	0.04809671468260389	0.06847930116163246	0.1691799416692102	0.06138955147811253	-0.1217999026145757	0.2561563807401258	0	0	0	0	0.9999984647118071	0.020263401209873	0.02000126209229281	0.02000139572316686	0.02001614972010683	0.610946210887613	0.1427051469565753	0.02006240167671879	0.02000038597673628	0.02000052843049901	0.02000231438814989	0.02000069367240933	0.02000271422557421	0.020003831517226	0.02004173026718509	0.02000110841492032	0.02000100172265271	0.0200142321065938	0.7180981455334855	0.9999977950736239	0.9999986799781034	0.02000106533777207	0.02000049616699113	0.3031947499632707	0.02025379498616518	0.7060899700978918	0.09252927385901144	0.4735207990292923	0.3358722422290686	0.7778919636273282	0.02023532307938829	0.02053003639457131	0.02067701988976849	0.02533012369777718	0.02008733528764206	0.02006991870182343	0.02010924271913365	0.5269610148683461	-4.828790499437436	4.659909560809135	-5.21566500046248	-0.3123245168812918	-1.599325314092777	12.39646717934768	3.061045329331053	-9.739203872194123	0.08978358275514264	-0.2133818460922577	-0.778886149726551	-0.2147747157110404	-0.2571881966780935	0.4118412008267246	0.2216850762845316	0.7704370687876757	-0.559665614798176
0.064	0.9788420387300317	0.02032329747031675	0.02000172681953548	0.02000199477057036	0.02002457000906612	0.6754928864302231	0.1155465051991188	0.02008158396034438	0.02000055562909514	0.02000074757930008	0.02000328933543833	0.02000099386552871	0.02000355668540458	0.02000441300970213	0.02005196029190063	0.02000146445933991	0.02000134163025681	0.02002163046826569	0.6839822597519599	0.9999974043003861	0.99999846774376	0.02000156175536241	0.02000072397252321	0.3227618897643057	0.02034969400345767	0.6395880435427896	0.09068005608372341	0.4285386291001004	0.2774570985060665	0.6730634944959781	0.02038296468524203	0.02073920813501265	0.02081502803555698	0.02606225077416714	0.02011110391108897	0.02011693182372976	0.02021891602843563	0.00238469758003557	0.02203384907069715	0.02942604875198598	-0.3403064047004154	0	0	0.2227919151247469	0.01626416255495842	-0.0002596158647138091	-0.006405448820072643	0.0006333414597361031	-0.00934444269047472	1.12948323996648	0.33805986784715	-0.2303484364503536	0.07552470911434983	-0.1312225065666628	0.28042654017622	-2.431619066714545	0.06226496910318366	-0.2977801584915261	0.2551128202621765	0.06646657888390846	-0.101142351137408	2.901765771371524	-0.1600048606467906	0.04823471770584118	0.06949333661154655	0.169307149547576	0.06584121658754963	-0.1212647310630106	0.2790740860392527	0	0	0	0	0.9999970229891342	0.02550580986686381	0.02000251427143057	0.02000276515853979	0.02003237981682631	0.5875530677056876	0.144822125662729	0.02012936569349889	0.02000077358297354	0.02000105892341891	0.0200046001233861	0.02000138442862448	0.02000542138691478	0.02000793197283033	0.02008448636066094	0.02000222769004319	0.02000200795809123	0.02002793484356622	0.7234078859856052	0.999995580482827	0.9999973514592508	0.02000211448497571	0.02000099326177771	0.3059259198846674	0.02054343040023625	0.7110356588149269	0.09251960658869759	0.4707960687006484	0.3419109587246026	0.7888293487885881	0.02046518187855412	0.02116958279001508	0.02155776995828752	0.02945299897538711	0.02018763452167372	0.02012973651787954	0.02019798094498179	0.5405977463756737	-4.816805241205182	4.668649913428075	-5.164926841540659	-0.2467946474134099	-1.501464941729668	12.53258873063914	3.1080907223937	-9.56219069015239	0.1041479388275101	-0.2147490452177572	-0.7963494856797512	-0.2212342794550162	-0.2658166470808567	0.4139970777649022	0.2282952239922914	0.7794219663654087	-0.561865156661195
0.066	0.9803359081772254	0.02600380440068424	0.02000171943016996	0.02000197432631047	0.02002420106330052	0.668052859483026	0.118507269948894	0.02008233622659631	0.02000054998530939	0.02000074174353353	0.02000325999338066	0.02000098421657426	0.02000356272768527	0.02000452907820519	0.02005252947122081	0.02000146663131516	0.02000134065293143	0.02002123699035725	0.6869631598621092	0.9999973801055339	0.9999984517452495	0.02000154156295935	0.02000071557970421	0.3220288899593103	0.02035234069521382	0.6447524921438964	0.09065319130289926	0.4315099835419184	0.2832846122996569	0.6817215565312744	0.02037314139454918	0.02074511225562681	0.02084515745289448	0.02615555540452935	0.02011333162544021	0.02011272857494509	0.02020721834436147	0.002427001736334652	0.02024943103559862	0.0287344529716004	-0.3513180455540448	0	0	0.2228252706222416	0.01711018679849314	-0.0002724708076130957	-0.006448042503623693	0.0006126596740501884	-0.01134640643387198	1.130180042205214	0.3587903270530054	-0.230188733346313	0.08420192250164071	-0.1306449281430944	0.297125593369475	-2.43149843174832	0.05838919405491053	-0.2972576348156472	0.2673530704034014	0.06626079266607693	-0.1046297859535288	2.901434136620403	-0.171667046723354	0.04837456378866142	0.07032104739743163	0.1694433935803822	0.07042341049567613	-0.1206833900000593	0.302316067848287	0	0	0	0	0.999998553777074	0.09972039373053218	0.0200012408550331	0.02000136135453586	0.02001644786288863	0.5559005695625929	0.1421304520348293	0.02006846838321447	0.020000378800521	0.02000052206390932	0.02000228269245928	0.02000068300353111	0.02000268670727459	0.02000407751006028	0.02004256474654994	0.02000110805867552	0.02000099519546781	0.02001374991142497	0.7278118627447744	0.9999978094468966	0.9999986913985153	0.02000104363727181	0.02000048951350254	0.3215200237566418	0.02030285169931922	0.7111895737986237	0.08867225038357208	0.4626517673734717	0.3466566844691721	0.7984538570405765	0.02022441598415401	0.02062617781044576	0.02087187005867412	0.02549885917628745	0.02010536082220312	0.02005846900852423	0.02008748194255946	0.5549379080985893	-4.803957496943311	4.678467543264887	-5.103859466505173	-0.1823956933428546	-1.392260984415276	12.62297453434793	3.170846063497698	-9.446343425549243	0.1086326508891712	-0.2086499287499366	-0.794213418683371	-0.2264062918906481	-0.2718208974810887	0.4165582972911105	0.2344980614502392	0.7883939100068602	-0.5638567647602842
0.068	0.9817243776785571	0.03890572294369653	0.02000171008643298	0.0200019522804786	0.02002394556237473	0.6588875167878951	0.1208988281993962	0.02008404936231651	0.02000054426672087	0.02000073600288313	0.02000323107939066	0.02000097466996384	0.02000356324760823	0.02000466230756355	0.02005312214056635	0.0200014683422997	0.02000133883252285	0.0200208387014958	0.6900416141498226	0.9999973595265507	0.9999984383143109	0.02000152165047277	0.02000070766860154	0.3225748366938651	0.02036507341667291	0.6495473421451728	0.09028874862288666	0.4336383275243577	0.2889806309454358	0.6904200160774648	0.02036317727883451	0.02076875399567397	0.02091424425836154	0.02625019917993424	0.02011874508084611	0.02010758908658468	0.02019441664967979	0.002465613597576093	0.01834248440267202	0.02802066322275222	-0.3624997501692753	0	0	0.2228604343523028	0.01807393465916036	-0.0002854026283411625	-0.006482532856717477	0.0005879212125163035	-0.01340028782566459	1.130918569332521	0.3797727601781224	-0.2300115475321906	0.09300088717177811	-0.1300341311738815	0.313634157381798	-2.431385406782555	0.05466832710541066	-0.2967109980048662	0.2792156268114465	0.06604812126663656	-0.1080249349897279	2.901078960425449	-0.1835433420596944	0.04851587277283047	0.07095511382092826	0.1695889206563548	0.0751217654021905	-0.1200552911248629	0.3258214265568072	0	0	0	0	0.9999971691425376	0.1538459469190692	0.02000246887989845	0.02000269918382407	0.02003341843138603	0.5247298144313447	0.140259085870183	0.02014590230879536	0.02000076112372224	0.02000104874185111	0.02000454814554442	0.0200013667339555	0.0200053469720431	0.02000843289042205	0.02008599179776883	0.02000222481302592	0.0200019927974591	0.02002707263052598	0.7321372802476308	0.9999956343235423	0.9999973920544654	0.02000207848510865	0.02000098402185453	0.3350028030239054	0.02070593531222234	0.7112894776018664	0.08638662490425336	0.4552499527606771	0.3512557099545208	0.8076490472144235	0.02044336755881975	0.02145684590610271	0.02222258168704157	0.02966256135873584	0.02024191011048886	0.0201066912535398	0.02015733909745183	0.5699778169675657	-4.789375326004316	4.688541969250513	-5.032950631161335	-0.1197594596391734	-1.271604880668028	12.65168031805231	3.252431208123137	-9.413669632708125	0.1009515321338165	-0.1927259442305096	-0.7661812872639786	-0.2278407150669527	-0.27760821646578	0.4214136975778979	0.2384432288804703	0.7972432390851104	-0.5643611715444816
0.06999999999999999	0.9830149489835125	0.05384747307340474	0.02000170096531488	0.02000193163801268	0.02002374284086751	0.6482421684263434	0.1229963535578517	0.02008590163604129	0.02000053898777616	0.02000073074577573	0.02000320471771433	0.020000965932948	0.02000356211284273	0.02000478971320846	0.02005367066903743	0.02000146975181007	0.02000133690496523	0.02002047302366841	0.6932154822459047	0.9999973409726778	0.9999984262675402	0.02000150347980598	0.02000070055873897	0.3236338935348744	0.02037931652670276	0.6541129834272811	0.08989415726945868	0.4351047054983525	0.2945802438343908	0.6991926876216535	0.0203541433164452	0.02079565413198905	0.02098953970603504	0.02634273435011665	0.02012473083919495	0.02010276372679729	0.02018264507439683	0.002500293997436735	0.01631905243233385	0.02728434271238377	-0.3738483856968388	0	0	0.2228976510303635	0.01916468903345607	-0.000298396420609612	-0.006510251860791557	0.0005590273752711762	-0.01550087533419073	1.131699252136683	0.4009334165596397	-0.2298166756197557	0.1018810307032916	-0.129390562418412	0.3298863529288547	-2.4312796001205	0.05118511049083455	-0.2961410654557243	0.2906384689549332	0.0658287648153342	-0.1113122536394495	2.90069983265394	-0.1956155059642798	0.04865825101669122	0.07138938109141751	0.1697439477292085	0.07992070941318458	-0.1193799717885863	0.349525421946738	0	0	0	0	0.9999986222508017	0.1702225951325323	0.02000121795588473	0.02000132819983204	0.02001693330691898	0.4965476695959939	0.1413665960177502	0.02007704203232849	0.0200003720562912	0.02000051630639289	0.02000225616106288	0.02000067350434531	0.02000264892373025	0.02000434087311261	0.02004330622861861	0.02000110608741499	0.0200009871831819	0.02001332217806005	0.736681275475955	0.9999978341234422	0.9999987101811185	0.02000102501238552	0.02000048470363927	0.3355194828583657	0.0203809068849975	0.7145150401216042	0.0874347152190602	0.4498821488956876	0.3564662385089694	0.8182047512488004	0.02021584532749637	0.02078520907009442	0.02126820566524002	0.02567028577933793	0.02013629959545386	0.02004980395137847	0.02007207086420571	0.5857428234796743	-4.771895188693958	4.698686619224512	-4.952741510661473	-0.05952239751653034	-1.139429388439042	12.66782624391409	3.341237000337069	-9.401843634942006	0.09553121294381829	-0.173229713875021	-0.7351281130595945	-0.2287755923455539	-0.2825669035810893	0.4281468475663414	0.2422191525051344	0.8058381653484803	-0.5631766072436534
0.07199999999999999	0.9842144363857459	0.06883932489263084	0.02000169004376041	0.02000190937831283	0.0200236250365253	0.6363211857056407	0.1250075085700497	0.02008869371543866	0.02000053346617556	0.02000072535113508	0.0200031782966442	0.02000095702844839	0.02000355615022677	0.0200049363876434	0.02005424220680747	0.0200014706533009	0.02000133413696943	0.02002010003029827	0.6964830280470625	0.999997325369724	0.9999984163312255	0.02000148519408019	0.02000069373042508	0.3246694218553211	0.02040242003821863	0.6585760187523603	0.08979156320486857	0.4360600859535667	0.3001078274929707	0.7080491781082721	0.02034541727737991	0.02084494808112671	0.02112743707078256	0.02643813141534609	0.02013477385318037	0.02009770464741731	0.02017083884212829	0.002530816756139951	0.01418607069813099	0.02652515964891382	-0.3853621108610347	0	0	0.2229371840122419	0.02039180065584092	-0.0003114401319940574	-0.006532721459468691	0.0005258903427980883	-0.01764250005828884	1.132522370444097	0.4221951297426219	-0.2296039980606713	0.1107991140247983	-0.1287148008164019	0.3458159629687986	-2.431180449442699	0.04802740956606303	-0.2955487784945015	0.3015597776703735	0.0656029544315123	-0.114476305672476	2.90029638055474	-0.2078644133749567	0.04880129380489637	0.07161895340885958	0.1699086593717695	0.08480342543872091	-0.1186571025564525	0.3733596224105207	0	0	0	0	0.9999972969284092	0.1920348230779529	0.02000242243610896	0.02000263256733758	0.02003434274786249	0.4684983964792621	0.1429419616642265	0.02016430556941206	0.02000074676487718	0.02000103607335554	0.02000449449294857	0.02000134663655976	0.0200052690819226	0.02000898949592073	0.02008744842271539	0.02000221967444483	0.0200019757778143	0.02002622678674041	0.7411507270378482	0.9999956806462702	0.9999974276292466	0.02000204034181149	0.02000097421239027	0.3365806734843336	0.02087241284644314	0.7176924083774758	0.09085393916932705	0.4450760811269831	0.36142382385703	0.8278867423223801	0.02043011950644893	0.02185859924434947	0.02334728263771006	0.02989473044500347	0.02031731604574672	0.02009338492206851	0.02013323916646973	0.602536069305377	-4.751903036565674	4.711976589461928	-4.863876973090188	-0.002330318681677261	-0.995770218912666	12.68979604711985	3.434194719374649	-9.390166358600791	0.09372901035047709	-0.1534232906802664	-0.7056269138617748	-0.230176446027766	-0.2871065804885071	0.4334328663542214	0.2454321051661894	0.8145666142084018	-0.5637100692273525
0.074	0.9853293259606533	0.08416112732568957	0.02000167952837555	0.02000188855416453	0.02002354027063136	0.6233242180664065	0.1270035498309762	0.020091535452822	0.02000052833111363	0.02000072035463092	0.02000315410695785	0.02000094881227233	0.02000354927327399	0.02000507664324587	0.02005477067573234	0.0200014713068761	0.02000133134467108	0.02001975709066421	0.699840695036737	0.9999973113732777	0.9999984074876475	0.02000146841997063	0.02000068756206221	0.3256527135465299	0.02042614916397872	0.6630597722600778	0.0899776238329774	0.4366418056473204	0.3056060146488064	0.7170837943330652	0.02033755770415645	0.02089666383102951	0.02127703279096021	0.02653151974883651	0.02014535139759399	0.02009306949328679	0.02016015687013883	0.002556970419942013	0.01195132371658844	0.02574278454485573	-0.3970404669642642	0	0	0.2229793153981601	0.02176466074878215	-0.0003245249438931467	-0.006551653512644392	0.000488434091674849	-0.01981903426760536	1.133388046486544	0.4434774815557289	-0.229373484335095	0.119709361133765	-0.1280075577787282	0.3613567599164019	-2.431087211633516	0.04528814786903915	-0.2949352015600589	0.3119182889167859	0.06537095197579833	-0.1175017855891882	2.899868270448531	-0.2202701239053931	0.04894458797033445	0.07164028175305105	0.1700832052370561	0.08975180389786078	-0.1178864943812383	0.3972520889200705	0	0	0	0	0.999998681503659	0.2123614252249417	0.02000119469436259	0.02000129515560672	0.0200173635282402	0.44354364429555	0.1452169843068056	0.02008668056997613	0.0200003646062905	0.02000050952637679	0.02000222945379074	0.02000066302963149	0.02000260932950162	0.02000463077928215	0.02004401108885845	0.02000110297163539	0.02000097829951837	0.02001290925974795	0.7457867005725771	0.9999978556697057	0.9999987268744331	0.02000100577021507	0.02000047977963043	0.3363773977819313	0.02046874556403362	0.7241185003234668	0.09202158106570549	0.4421583087175394	0.3674226001261506	0.8413557103512554	0.02020936002966693	0.02099973362916517	0.02197571936696128	0.02584450480491639	0.0201805234336413	0.02004436622919216	0.02006250536930102	0.6206242892065974	-4.73022026430999	4.730845390253178	-4.767049841282798	0.05116987978781809	-0.8407103814668895	12.7145799885867	3.532821988035439	-9.384736065843562	0.09263844572747222	-0.1326927557931563	-0.6734540888659757	-0.2306489993204084	-0.2913007947154492	0.4348970629385226	0.244716171851171	0.8239422738536338	-0.5684778942209059
0.076	0.9863655090023921	0.09968311432361893	0.02000166738108066	0.02000186621139556	0.02002351771525415	0.6094370769096608	0.1290540505902662	0.0200953269091101	0.02000052286888378	0.02000071507691584	0.02000312962985683	0.02000094025940745	0.02000353811359949	0.0200052377656721	0.02005531869259661	0.02000147140774449	0.0200013277255578	0.02001940654861764	0.7032852182752168	0.9999972997896153	0.9999984003826761	0.02000145132081615	0.02000068155651956	0.3265604866234884	0.02045974046066286	0.6676841969029087	0.09026000691053709	0.4369759908085751	0.3111049816195882	0.7264238748839266	0.0203297542984958	0.0209737945716421	0.02152442838823552	0.02662633888674319	0.02016156209396745	0.0200884547985679	0.02014985762390345	0.002578559912173606	0.009623389626560879	0.024936887394059	-0.408884443995719	0	0	0.223024346091428	0.02329267538974528	-0.0003376456510188291	-0.006568949271415891	0.0004465953142346109	-0.02202388959245544	1.134296238518701	0.4646969445627736	-0.2291251979046092	0.1285636020088617	-0.1272696769509506	0.3764428024160283	-2.43099895272216	0.04306524266947202	-0.2943015208125954	0.3216536174017944	0.0651330497821371	-0.1203735252630327	2.899415209296086	-0.2328119561872631	0.0490877146542061	0.0714512396035572	0.1702676974216117	0.09474638212269201	-0.1170681054520735	0.4211275729648943	0	0	0	0	0.9999974067577	0.2336428936167694	0.02000237584357296	0.02000256713211986	0.02003514738743071	0.4188409406019019	0.1480927023576213	0.02018483837841959	0.02000073136998901	0.02000102167548584	0.02000444161263527	0.02000132493040447	0.02000518824628705	0.02000959682731698	0.02008881076761128	0.02000221232403408	0.02000195724209667	0.02002542192101161	0.7503468400747991	0.9999957208693052	0.9999974590972194	0.0200020017024049	0.02000096442614697	0.3367594163138508	0.02107341027610234	0.7306813875685111	0.09296040057421701	0.439872255972815	0.3730429611635706	0.8548499179483969	0.02041529605278818	0.0223575432714529	0.02517477582617964	0.03010595126989298	0.0204265347193656	0.02008443363671842	0.02011784116038778	0.6397017538039708	-4.70750069852942	4.751730390999803	-4.663025794969894	0.1003313219553351	-0.6744233264389388	12.7423947073363	3.635000553186622	-9.381432669901157	0.09246178884975916	-0.1122340723251593	-0.6422142290380966	-0.231597340955442	-0.295844291469348	0.4359843417920909	0.2445631099003194	0.8333056209427732	-0.5736827817193851
0.078	0.9873285928625698	0.1155313329883616	0.02000165580201417	0.02000184535766247	0.02002351351035806	0.5948264465552049	0.1311806222751821	0.02009908167586723	0.02000051776920245	0.02000071015158798	0.02000310717773164	0.02000093232407165	0.02000352664487363	0.02000539158890414	0.02005582391615268	0.0200014713153998	0.02000132416128738	0.02001908426973553	0.7068107110670723	0.9999972894650715	0.9999983941272824	0.02000143558827586	0.02000067611251981	0.3274229688566703	0.02049332071509277	0.6725289234522166	0.09041825677342288	0.4371550524846029	0.3166232068684205	0.7361862777431638	0.02032260134708216	0.02105135887489431	0.02179930016891008	0.02671798992779455	0.02017829294768612	0.02008427517480996	0.02014062017505856	0.002595408036329436	0.007211561725232832	0.02410713475463898	-0.4208964865473629	0	0	0.2230725958025946	0.02498524365703059	-0.0003508010390248208	-0.006586698309486806	0.0004003243446203209	-0.02425001197993588	1.135246734699967	0.4857669564984981	-0.2288593008229549	0.1373114309340711	-0.1265021333735066	0.3910086568932643	-2.43091453797151	0.04146153560432257	-0.2936490420769063	0.330706506449313	0.06488957040745974	-0.1230764659177703	2.898936946094159	-0.2454685633521185	0.04923025221359341	0.07105117354222018	0.1704622076643491	0.09976625536884276	-0.1162020475852705	0.4449077166921066	0	0	0	0	0.9999987319998932	0.2563832317614074	0.02000117152156374	0.02000126304249557	0.02001773276412611	0.3969173071991335	0.150909088751892	0.02009738149656962	0.02000035675008397	0.02000050199920967	0.02000220361915488	0.02000065191160161	0.0200025683607644	0.02000494340997527	0.0200446523743353	0.02000109872086806	0.02000096870363791	0.02001252096173223	0.7549955007061515	0.9999978745134684	0.9999987417282296	0.02000098661170234	0.02000047498243437	0.3370502640042868	0.02057401213934956	0.7394843803721123	0.09073411896193355	0.4388131094905147	0.3794412347820593	0.8720305258469622	0.02020127594812652	0.02124981163169398	0.02322582253011895	0.02599734106399129	0.02024401100745626	0.02004064631232723	0.02005626259638609	0.6593994411979679	-4.684176650152216	4.770916180872664	-4.552596877002551	0.1445124583126548	-0.4971156586164576	12.77130532690795	3.739014270516773	-9.379114587084974	0.09308713337551053	-0.09256763960201456	-0.6147041661114619	-0.234591400456666	-0.3014194343099212	0.440372224790161	0.2491693597290615	0.8419487462980294	-0.5752391164334519
0.08	0.9882236702566559	0.1316430213560181	0.02000164274758816	0.0200018231352214	0.02002355310833364	0.5796288646795333	0.1334085629192456	0.0201038302242289	0.02000051229750855	0.02000070485299338	0.02000308437215604	0.02000092395000385	0.02000351130732131	0.02000556707622782	0.0200563413135981	0.02000147061135189	0.02000131977864394	0.02001875532132729	0.7104116178157239	0.9999972811269596	0.9999983893119768	0.02000141944073189	0.02000067076565549	0.328244539433623	0.02053796955104815	0.6776351252588849	0.09041126377364675	0.4372646475398966	0.3221674578066533	0.7464304854414039	0.02031527652146801	0.02115309856686973	0.0222087523541604	0.02680919689145604	0.02020295899634988	0.02008024069830526	0.02013191788789959	0.002607356827765886	0.004725752224414201	0.02325318685838206	-0.4330804558515697	0	0	0.2231244030179577	0.02685173846750551	-0.0003639942599905265	-0.006607177090258523	0.0003495860956501398	-0.02648987421995297	1.136239147064472	0.5065979456223189	-0.2285760580621526	0.1459003765690486	-0.1257060323038351	0.4049895643110727	-2.430832622092553	0.04058471781009931	-0.2929791883988399	0.3390190231915368	0.06464086645170521	-0.1255956044048394	2.898433273138944	-0.2582180099383926	0.04937177920047061	0.07044093484961311	0.1706667643735313	0.1047889669668741	-0.1152885922622914	0.4685112580682691	0	0	0	0	0.999997499524514	0.277746877276042	0.02000232957586559	0.02000250398590973	0.02003582487993792	0.3749448519662529	0.1544296453912331	0.02020788088939281	0.02000071534340818	0.02000100597799726	0.02000439117301882	0.02000130218751683	0.02000510471032114	0.02001024377678884	0.02009001122985641	0.02000220255768663	0.02000193729468065	0.02002467297956216	0.7595631043628956	0.9999957563820195	0.9999974873016323	0.02000196373700864	0.02000095505973231	0.337518439150152	0.02131290745068733	0.7477754268529018	0.09030274513492224	0.4384410948083217	0.3852880004888425	0.8882537253924364	0.02039833056915558	0.02288966252604333	0.02783991676239035	0.03028375221951928	0.02058405627937792	0.02007834438884047	0.02010772075791087	0.6798255720916024	-4.660568832164135	4.790210703105168	-4.436573835894402	0.1830867600473328	-0.3090385375980161	12.80183238309082	3.845261636350878	-9.37929778349595	0.09447894510811362	-0.07339602726013143	-0.5892957425403178	-0.2388762345576345	-0.3080079053501307	0.44635919051035	0.2554246436290763	0.8501792301016929	-0.5748030698296442
0.082	0.9890555883773127	0.1478352514993109	0.02000163037668131	0.02000180243094332	0.02002360029169879	0.5639352952446549	0.135719297040841	0.0201084968754326	0.02000050717774535	0.02000069988432925	0.02000306343025407	0.02000091615128421	0.02000349612427106	0.02000573410829502	0.020056815446684	0.0200014697579078	0.02000131551413485	0.02001845310465199	0.7140817183782051	0.9999972737730927	0.9999983851518739	0.02000140455695086	0.02000066590605481	0.3289589659905667	0.02058191418293074	0.6829486110203469	0.09044143820565759	0.4373361055627032	0.3277142377272009	0.7570992270489181	0.02030862785484582	0.02125385626031366	0.02267703947846514	0.02689646706014333	0.02022829822534752	0.02007662210954164	0.02012415993976896	0.00261426865746021	0.002176373138552827	0.02237469488297604	-0.4454415390454938	0	0	0.2231801249293174	0.0289014905636347	-0.0003772332041703689	-0.00663284712131022	0.0002943610175229252	-0.02873546553165078	1.137272905458467	0.5270972983682931	-0.2282758414364562	0.1542760874294461	-0.1248826077566004	0.4183215412073946	-2.430751639640111	0.04054724573662799	-0.2922934972548623	0.3465346867823788	0.0643873205438654	-0.1279159078671398	2.897904027115437	-0.2710378517497484	0.04951187738016949	0.06962288708917609	0.1708813493691011	0.1097903730686065	-0.1143281762017249	0.4918542481828897	0	0	0	0	0.9999987742824915	0.2978959823156487	0.02000114838715432	0.02000123201717934	0.02001803418620108	0.3546245252882179	0.1571419930017677	0.02010990633962277	0.02000034861460599	0.02000049387459639	0.02000217902629026	0.02000064033144093	0.02000252585387051	0.02000527186943962	0.02004519056120806	0.02000109310795222	0.02000095832607978	0.02001216148615058	0.7641920734794168	0.9999978913654911	0.9999987551603268	0.02000096788587749	0.02000047041236245	0.3361585228228871	0.02069563835456591	0.7556131580359026	0.09126058662359512	0.4380801620255337	0.3911773228869952	0.9048178138150891	0.02019465656532085	0.02152974899404097	0.02528708638728793	0.02612720949997589	0.02033721327995871	0.02003823885770767	0.02005217679895547	0.701168416629034	-4.637018621182301	4.81221085409887	-4.315775146274551	0.2154374538372414	-0.1104609668460665	12.83563012258594	3.954270638742694	-9.382770930542536	0.09609946645425808	-0.05444808550994636	-0.5640260347117773	-0.2432091327584584	-0.3149063843209992	0.4515116312439324	0.2616025654158465	0.8583885912010865	-0.5750450738997476
0.08400000000000001	0.9898287491100054	0.1640386819806996	0.02000161662995987	0.02000178047954745	0.02002367529584792	0.5478288407575921	0.1381094916231125	0.02011436025415142	0.02000050165828324	0.02000069447829013	0.02000304211031276	0.02000090784476774	0.02000347734386263	0.02000592253546138	0.02005728935296794	0.02000146820008196	0.02000131041518586	0.02001814546531159	0.7178153198891083	0.9999972680735781	0.9999983821933411	0.02000138921906908	0.02000066110069247	0.32950753943529	0.02063707503660049	0.6884170882107274	0.09065070931227338	0.4374105855601532	0.3332389919851401	0.7681368353450824	0.02030214231704864	0.02137846909348406	0.0232986848784795	0.02698172031696188	0.02026525600219651	0.02007323137608806	0.02011697957785895	0.002616027122935237	-0.0004257937187351457	0.02147129838358892	-0.4579861421867095	0	0	0.223240137335817	0.0311437732501323	-0.0003905308682454834	-0.006666352773189869	0.0002346460731630713	-0.03097828137888464	1.13834725143288	0.547169319324833	-0.2279591331929911	0.1623825302858274	-0.1240332208680651	0.4309414632384052	-2.430669795560225	0.0414662496616286	-0.2915936175423516	0.353198576173779	0.06412934547957258	-0.1300222170582671	2.897349090039963	-0.2839052227259405	0.04965013475721849	0.06860090278695634	0.1711058943880804	0.1147444986333507	-0.1133214065218639	0.5148502960747284	0	0	0	0	0.9999975763735082	0.31770400093338	0.02000228328373585	0.02000244304314772	0.02003635486711655	0.3342770534329895	0.1607467944128386	0.02023591403540553	0.0200006988429794	0.02000098918963759	0.02000434336862843	0.02000127863602253	0.02000501799796515	0.0200109129254812	0.02009095544226764	0.02000218981744953	0.02000191569512708	0.02002398368259099	0.7687382580109302	0.9999957884473005	0.9999975129530757	0.02000192685669764	0.0200009461901672	0.3349786116341026	0.02157549952811419	0.7628651337275103	0.09358858342670211	0.4386609440474468	0.3964357420431547	0.9203305331741773	0.02038759462024129	0.02346418188357507	0.0312074844270245	0.03042793152236108	0.02081643976853224	0.0200746719747964	0.02010122878220606	0.7233472827271056	-4.613734411683842	4.837017692784965	-4.191019343939297	0.2409724679598907	0.09831346804315318	12.87311204600627	4.065636753009133	-9.389496987225105	0.09771089893083969	-0.03628647448929335	-0.5388197426524656	-0.2471424573101003	-0.3199429652453363	0.4556199028733018	0.2669757278859712	0.8666096420731387	-0.5764107497305038
0.08600000000000001	0.9905473421361669	0.1801836617993921	0.02000160366216326	0.02000176007014098	0.02002375008065521	0.5313941606667804	0.1405691389929883	0.02012011116577828	0.02000049649003292	0.02000068939657551	0.02000302253641275	0.02000090009341708	0.02000345910128752	0.0200061010539393	0.020057719413158	0.02000146653850506	0.0200013054935307	0.02001786323520609	0.7216030132943678	0.9999972631350438	0.9999983797307419	0.02000137507506305	0.02000065672756395	0.3298629372741886	0.02069035610916201	0.694013190228269	0.09108521343835319	0.4375316565912548	0.3387411822593216	0.7795837169437502	0.0202962988529293	0.02149949432587714	0.02401097304010938	0.02706186169415762	0.02030300965655127	0.02007021840094138	0.02011061280167294	0.002612537632200003	-0.003069732099828479	0.02054262297296275	-0.4707217936959579	0	0	0.223304834511144	0.0335877859211431	-0.0004039057181541355	-0.006710518626189359	0.0001704557346613684	-0.03320931687068811	1.1394612320597	0.5667152293132767	-0.2276265291326111	0.1701622069202364	-0.1231593580746331	0.4427871692179663	-2.430585055953574	0.0434634321006136	-0.2908813063357693	0.3589574521132001	0.06386738458592418	-0.1318991518471846	2.89676838999169	-0.2967969372442646	0.04978614858273478	0.06738035571630904	0.1713402772575766	0.1196233961361955	-0.1122690652942718	0.5374108735077068	0	0	0	0	0.9999988087368442	0.3362319115391355	0.02000112540219711	0.0200012023391616	0.02001825780692343	0.3157038331039447	0.1634691817825873	0.02012519698390031	0.02000034031068092	0.02000048528620772	0.02000215608488412	0.02000062846572783	0.02000248202038818	0.02000560484989716	0.02004558563725425	0.02000108599968689	0.02000094718325785	0.02001183462075444	0.7732382663639503	0.9999979066559663	0.9999987674013591	0.0200009499216228	0.02000046616307128	0.3326562045467523	0.02081974371284415	0.7703147894585582	0.0955889290748074	0.4394351683874714	0.4022462414623673	0.938514116407455	0.02019000555339622	0.02180697664350229	0.02816421990539145	0.02622271518389469	0.02046949002371364	0.02003689760179967	0.02004964924323133	0.7462290027071949	-4.590908462122547	4.864437597633531	-4.063132876306254	0.2591102179362491	0.316957638938386	12.91464231914436	4.178800414221524	-9.399190368825927	0.09919816196191385	-0.01900905412215821	-0.513997590932751	-0.2501362774863843	-0.3259050809634025	0.4594040196176913	0.2702576721647403	0.8748676738065355	-0.5787629049004566
0.08799999999999999	0.9912151717897665	0.1961909064288398	0.02000158943143894	0.0200017385753474	0.02002383864727896	0.5147022544958757	0.1431022553720801	0.02012734960008673	0.02000049091469912	0.02000068384250828	0.02000300265894614	0.02000089180594807	0.02000343751374299	0.02000629909666414	0.02005813480907374	0.02000146408222855	0.02000129973035085	0.02001757752577055	0.725437378564854	0.9999972595819869	0.9999983782718769	0.02000136050553777	0.02000065239593731	0.3300087328292415	0.02075219498741344	0.6997268834742559	0.09172063808825369	0.4377449711576913	0.3442169590057519	0.7914023518645075	0.02029066196131162	0.02163499116231134	0.02485343454546714	0.02713715821846883	0.0203557873223868	0.0200674781964615	0.02010481948522069	0.002603727758173896	-0.00574432405012034	0.01958827815289291	-0.4836570630943882	0	0	0.2233746290403555	0.03624263585595495	-0.0004173820468578213	-0.006768346336599067	0.0001018229870453909	-0.0354190642550885	1.140613693791076	0.5856332090572711	-0.2272787413434841	0.1775563844674911	-0.1222626290746061	0.4537975987982929	-2.430495139034768	0.04666494846337447	-0.2901584253951383	0.3637599109754923	0.06360191223893573	-0.1335310260313953	2.896161901654256	-0.3096896061001996	0.04991952834991192	0.06596811328750231	0.1715843178338463	0.1243970135434564	-0.1111721135205168	0.5594456725925558	0	0	0	0	0.9999976377512733	0.3540269065349251	0.02000223756606778	0.02000238522342213	0.02003672021227838	0.2969849184790785	0.1672759656154625	0.02027065221737631	0.02000068212990185	0.02000097162728329	0.02000429946669063	0.02000125473563213	0.02000492911992756	0.02001157573894437	0.02009158560615172	0.02000217404623364	0.02000189267031428	0.02002336478692176	0.7776784388545368	0.9999958177414274	0.9999975364061613	0.02000189190361712	0.02000093809403762	0.3306596788050084	0.02181542292638408	0.7774881406534146	0.09808677660863058	0.4412783149052709	0.4073583291145599	0.9540516877274474	0.02037914823714982	0.0239336814085012	0.03472510223757851	0.03051271206641282	0.02112704829434836	0.02007291436635613	0.02009745974749351	0.7697987124946301	-4.568694703405916	4.895684794315153	-3.93296190195542	0.2692919895139826	0.5450716505694055	12.96084000605797	4.293831781497443	-9.412710755839951	0.100693864737451	-0.002625629257220915	-0.4886171828928264	-0.2525107709947707	-0.3311893728321522	0.461584168012067	0.272755971698909	0.8830439797647437	-0.582106422502464
0.09	0.9918358591311197	0.2120137720082363	0.02000157606321644	0.02000171864352597	0.02002392160507687	0.4978456168560873	0.1457104070357298	0.02013444431003815	0.02000048569667603	0.02000067861957801	0.02000298444350213	0.02000088407019884	0.02000341679156422	0.02000648546130971	0.02005850633139914	0.02000146157461621	0.02000129420367838	0.02001731603154498	0.7293060938086711	0.9999972566080334	0.9999983771783051	0.02000134708375428	0.02000064845668094	0.3299635919063509	0.02081032534744634	0.705622939651286	0.09242240233059054	0.438094767203509	0.3496726205563404	0.8037718149128087	0.02028554423613941	0.02176131337395873	0.02578266240045965	0.0272045416943642	0.02040874510794761	0.02006506740438092	0.02009971087397881	0.002589547301727268	-0.008438470507946036	0.01860785529105857	-0.4968015079060795	0	0	0.2234499516116734	0.03911731677670126	-0.0004309903242457741	-0.006843010710518274	2.880032975937299e-05	-0.03759751740846776	1.141803276510893	0.603818522123204	-0.2269166003917301	0.1845053428144461	-0.1213447644037679	0.4639129961230656	-2.43039750639077	0.05120125082300227	-0.2894269372549452	0.3675566064251777	0.0633334345507789	-0.1349017837594462	2.895529646571243	-0.3225597725845809	0.05004989877779314	0.06437253322998723	0.1718377736639502	0.129033083403665	-0.1100316942073407	0.5808630406695896	0	0	0	0	0.9999988354865186	0.3711045277912109	0.02000110293775704	0.02000117452619524	0.02001839476104221	0.2806727623658363	0.1702107032893239	0.02014393193257465	0.02000033197881387	0.0200004764069933	0.02000213548708787	0.02000061656640591	0.02000243749210005	0.02000592489884788	0.02004580498794812	0.02000107743201169	0.02000093544220533	0.02001154554297957	0.7819305181105421	0.9999979206339018	0.9999987785754844	0.0200009331660482	0.02000046239253128	0.3283902702559267	0.02091934680142288	0.7870091093004876	0.09803990386771071	0.443393717788506	0.4132624023992841	0.9764604199211305	0.02018506516282452	0.0219838312501304	0.03128358704143103	0.02625076669624865	0.02063039217457957	0.02003639825847793	0.02004830532482321	0.7939999465750102	-4.54723976374772	4.931659566109243	-3.801366048803048	0.2709675272145979	0.7822150706281444	13.01196675472954	4.410711820230183	-9.431036044673343	0.102374079919264	0.01331547117345177	-0.4619716147479507	-0.2540208660078508	-0.3359368640287348	0.461106895831396	0.2744328390649977	0.8911257734723382	-0.5863466917671494
0.092	0.9924126916894499	0.2276809379169989	0.02000156158419972	0.02000169784651867	0.02002400555905966	0.4809128079053073	0.1484047256428015	0.02014332086427246	0.02000048008475077	0.02000067291753518	0.02000296610459657	0.0200008758100896	0.02000339301212494	0.02000668725454613	0.02005884575729916	0.02000145820366237	0.0200012878533666	0.02001705361200653	0.7331981502736564	0.9999972547887755	0.9999983769157007	0.02000133333087065	0.020000644576879	0.3297556030634514	0.02087087561258946	0.7117717155220847	0.09304254823970803	0.4386304529656013	0.3551167154526008	0.8164073662931617	0.02028030280439443	0.02188116217518855	0.02677237900544082	0.02726278898336455	0.02047566190529915	0.02006294928225084	0.02009515025510294	0.002569968158086735	-0.01114119923015765	0.01760092568759982	-0.5101656307748712	0	0	0.2235312507695355	0.04222068529886359	-0.0004447675394274749	-0.006937854951747407	-4.853923330094168e-05	-0.03973418102888526	1.143028407836522	0.6211636881545044	-0.2265410570744005	0.1909486332949692	-0.120407612622574	0.4730751588395424	-2.430289354554128	0.05720688891351634	-0.2886889008840086	0.3703005237891398	0.06306249015459087	-0.1359949516009539	2.894871693154552	-0.3353840624266645	0.050176902789154	0.06260346159368899	0.1721003354696909	0.1334970288435087	-0.108849134647093	0.6015704673289231	0	0	0	0	0.9999976836943628	0.3885481200688525	0.02000219343054045	0.02000233180803513	0.0200369016917643	0.2642938718857073	0.1743842164171825	0.02031266338455912	0.02000066552375029	0.02000095367660779	0.02000426110269025	0.02000123105062354	0.02000483978924893	0.02001219009099091	0.02009182592014528	0.02000215550776342	0.02000186871562927	0.0200228273550167	0.7861254493433629	0.9999958444398889	0.9999975577127184	0.02000185987393974	0.02000093114685927	0.3266587370005168	0.02196929757591523	0.7965058157430591	0.09803050102001498	0.4467679581767636	0.4185187462886446	0.9866185075326231	0.02036699667536458	0.02408630076777434	0.03759588324586004	0.03050334984154221	0.02145159546109292	0.02007267313432229	0.0200958122410409	0.8184029853133845	-4.526782997592706	4.970375335407945	-3.669230742747792	0.2636022019887788	1.027846858936291	13.06714096507613	4.528165476254348	-9.45349374385269	0.1046979225053755	0.02849228804909434	-0.4358065742290918	-0.2561127407528576	-0.3412018119417659	0.4606942054741058	0.2767496855099116	0.8988036959476191	-0.5905884776239606
0.09399999999999999	0.9929487988654008	0.2431883844119546	0.02000154804239559	0.02000167862728439	0.02002408041994294	0.4639932233464021	0.1511716360665245	0.0201519881613026	0.02000047484037896	0.02000066756131583	0.02000294936459784	0.02000086810808174	0.02000337038860289	0.02000687533701552	0.02005914250576992	0.02000145484320197	0.02000128180039107	0.0200168142634178	0.7370986695744031	0.9999972533937694	0.9999983769071851	0.02000132069186968	0.02000064105949215	0.3293666172589546	0.02092557952919536	0.7182106660341333	0.09364219893908302	0.4393798582136811	0.3605483658203695	0.8288681230076531	0.02027547072698175	0.02198506470534688	0.02779432611874266	0.02731201832951403	0.02054035390478178	0.02006111143035218	0.02009115873272407	0.002544983961255143	-0.0138417520369917	0.01656703873284538	-0.5237608349888272	0	0	0.2236189926113851	0.04556143513719506	-0.0004587575309123733	-0.007056384536481485	-0.0001301012313146951	-0.041818085074743	1.14428729788108	0.6375587077708473	-0.2261531835710554	0.1968253499406785	-0.1194531368738457	0.4812277391112503	-2.430167607103816	0.0648202365896914	-0.2879464666417816	0.3719473235524559	0.06278965107453818	-0.1367936096102619	2.894188156332965	-0.3481393497392429	0.0503002044844854	0.06067222979404881	0.1723716224446946	0.1377518924101458	-0.1076259475221225	0.6214751303721382	0	0	0	0	0.9999988545355105	0.4047227499249471	0.02000108146107603	0.02000114912857853	0.02001843574665811	0.250390566008538	0.1772323889863616	0.02016631795110205	0.02000032377116122	0.02000046742178763	0.02000211798888989	0.02000060488876423	0.02000239317924091	0.02000620837178738	0.02004582321464038	0.0200010675598974	0.02000092335569484	0.02001129922096042	0.7900132323683343	0.9999979332551401	0.9999987886277636	0.02000091804681267	0.02000045926576481	0.323577303846397	0.0209646813447983	0.8074892394662634	0.09930913937924538	0.4499472072133336	0.4243504436860564	0.9974780248827334	0.02017900042185487	0.02197726378319804	0.03377724878120931	0.02622471710891303	0.02077790324079296	0.02003663266154865	0.02004796547321981	0.8425330275288809	-4.507629382734267	5.009716243877973	-3.53745261853161	0.2466674215939448	1.281373227371899	13.12566329505699	4.644763381493313	-9.478910219664199	0.1075764032422388	0.0424683086610723	-0.4119892014468128	-0.2593101722263884	-0.346646525500404	0.4630052107216113	0.2823245848381694	0.9056539556741455	-0.5940658316459162
0.096	0.9934470212776029	0.2584878620438792	0.02000153355843551	0.02000165878211568	0.02002414452951921	0.4471605822840617	0.1539952101237212	0.02016277850699126	0.02000046922956885	0.02000066174024545	0.02000293274638993	0.02000085991926901	0.02000334502753674	0.02000707219984806	0.02005938991139916	0.02000145056971276	0.02000127495989557	0.02001657683408607	0.7409951625312563	0.9999972529436449	0.9999983775713693	0.02000130785063223	0.02000063763790287	0.3287605073731805	0.0209745184962252	0.72494572901682	0.09446366777948223	0.4403614915781267	0.365960137224748	0.8408349422160069	0.02027051340552442	0.0220647498642497	0.02880209725953732	0.02735282292167764	0.02061302283894315	0.02005958861616448	0.02008769607521224	0.002514609588287433	-0.01652965819960085	0.01550572013943783	-0.537599381461707	0	0	0.2237136604382167	0.04914806957095982	-0.0004730113049118667	-0.007202259772404842	-0.0002157687921653346	-0.04383780291169669	1.145577934439791	0.6528913268154826	-0.2257541741151691	0.2020744115867575	-0.1184834108838511	0.4883165845940868	-2.430028907288541	0.07418316189519716	-0.2872018705970414	0.3724557349255962	0.06251552363461155	-0.1372803760221128	2.893479196905668	-0.360802932698944	0.05041949211068759	0.05859165124363078	0.1726511774439553	0.1417582829294255	-0.1063638310205644	0.6404844891234212	0	0	0	0	0.9999977142000039	0.4205359950115071	0.02000215158937019	0.02000228356539367	0.02003688303248814	0.2362436259963964	0.1812624283588637	0.02036312998107007	0.02000064929509681	0.02000093568274621	0.02000422953104933	0.02000120802135858	0.02000475166377411	0.02001270374700618	0.0200916468626231	0.02000213448531564	0.02000184427411437	0.02002237875751683	0.7938644447785064	0.9999958683642385	0.9999975767147397	0.02000183142832386	0.02000092561269895	0.3206712434746701	0.02198858625062513	0.8178534555525958	0.1032616901295136	0.4542603830399375	0.4294047627942658	0.997770840642498	0.02035538852751269	0.02391573077091309	0.0394704659096052	0.03046865858239251	0.0217061134382401	0.0200739281176566	0.02009610220091744	0.8662053984305504	-4.490613573296255	5.050243582335217	-3.406945770003817	0.2196455682099114	1.542091345014633	13.1869875220116	4.76029153503722	-9.507883167213748	0.1101578040038445	0.05508074540109856	-0.3898694554269238	-0.2620254890946644	-0.3517078164051056	0.4679993208135459	0.2872208202809384	0.9117508020674344	-0.5968308844288306
0.098	0.9939100632802756	0.2734353234591271	0.02000152005955229	0.02000164050074235	0.02002419762647606	0.4304659776860043	0.1568758771062237	0.02017333056890905	0.02000046399495246	0.02000065628115995	0.02000291765401855	0.02000085229552187	0.02000332105574416	0.02000725321922737	0.02005959693992819	0.0200014463683522	0.0200012684697047	0.020016361169063	0.7448731566828618	0.9999972527886147	0.9999983783970052	0.02000129608460573	0.02000063455078338	0.3279493738722129	0.02101609743889978	0.7320490954371704	0.09552022155066343	0.4416158585774962	0.3713771282013181	0.851965424748361	0.02026596600172561	0.02212657535298952	0.02976267875762565	0.02738487203845823	0.02068018904411162	0.02005830312903756	0.02008470031283742	0.00247888051846355	-0.0191947926133671	0.01441647027713596	-0.551694352116167	0	0	0.2238157543404395	0.05298887157540541	-0.0004875873346222219	-0.007379286297832072	-0.0003054017539417226	-0.04578147395988079	1.146898078824921	0.6670473526357905	-0.2253453450107616	0.2066348599982306	-0.1175006141371038	0.4942901323228222	-2.429869611488647	0.0854406253157574	-0.2864574278834147	0.3717880110053552	0.06224074938368773	-0.1374374086632196	2.892745020484659	-0.3733527186289358	0.05053448101991326	0.05637601802494699	0.172938462079186	0.1454743466672471	-0.1050646675420701	0.6585069431828594	0	0	0	0	0.9999988658799787	0.432808039000928	0.02000106110704358	0.02000112627362432	0.02001837132492278	0.2239735165476646	0.1842452779681031	0.02019416241609	0.02000031576680882	0.020000458453646	0.02000210393533694	0.02000059358377772	0.02000234962257407	0.02000642693618307	0.02004561974971599	0.020001056428225	0.02000091104456834	0.02001109736887774	0.7973408402824068	0.99999794448704	0.9999987975173434	0.02000090475383297	0.02000045685509778	0.3174811685052184	0.02094045071821849	0.8314814834406626	0.1044141531553493	0.4589493665775441	0.4358052924514774	0.9993674172575504	0.02017315977421583	0.02180621680850968	0.03501164773121885	0.02615536172375692	0.02085817801574687	0.0200376252881732	0.02004853405698809	0.8893088591337809	-4.476517421996689	5.093231135756195	-3.278633570911424	0.1820278501857128	1.809236636314941	13.25152960603377	4.874677594592978	-9.540527650686082	0.1123525479574974	0.06674546494886342	-0.3687850061424928	-0.2641024397673398	-0.3564258803143247	0.4749722205431194	0.2865167680146751	0.9172109010066821	-0.5989883412814742
0.09999999999999999	0.9943403790676081	0.2879505263304632	0.02000150575443678	0.02000162179426023	0.02002422841953692	0.4139525275996397	0.1598162006237559	0.02018674893538638	0.02000045841957155	0.02000065037635692	0.02000290291821049	0.02000084422733943	0.02000329463760955	0.0200074335918486	0.0200597362675587	0.02000144119782802	0.02000126122147451	0.02001615012015074	0.7487199030590417	0.9999972533903452	0.9999983797518295	0.02000128424221234	0.02000063159674584	0.3269554298173666	0.02104465058466805	0.7395956058755809	0.09644066790237119	0.4431810898280903	0.376824491767575	0.8623535331075094	0.02026110147400995	0.02214864816269451	0.0306122200929336	0.02740151561984977	0.02073981312357214	0.0200573548373951	0.02008221616497257	0.002437852094308994	-0.02182742796169406	0.01329876254716331	-0.5660596319338218	0	0	0.2239257907299913	0.05709187190855878	-0.0005025518416225791	-0.007591403974316739	-0.0003988358194510767	-0.04763683028002418	1.148245262297296	0.6799110192450021	-0.2249281341174113	0.210446173247095	-0.1165070263258636	0.4990998473390527	-2.429685783402681	0.09874023748277871	-0.2857155252314494	0.369910425153812	0.06196600600636333	-0.1372464194511551	2.891985876113935	-0.3857674132095357	0.0506449166258779	0.05404109974022633	0.1732328517822094	0.1488557584237678	-0.1037305212075083	0.6754525479508652	0	0	0	0	0.9999977292396389	0.4454379103535233	0.02000211196312243	0.02000224034415178	0.02003663995670696	0.2113755521043891	0.1884540683203503	0.02042894471842529	0.02000063348810985	0.02000091778285962	0.02000420493197666	0.02000118581228961	0.02000466540299537	0.02001305562391719	0.02009100116155125	0.0200021109017912	0.02000181941995567	0.02002201975751999	0.8007880272621798	0.999995889449845	0.9999975933276033	0.02000180670025528	0.0200009215230958	0.3146768040942229	0.02186824682132712	0.844694060715262	0.10293348393834	0.4648113707372179	0.4414807351114471	0.9990941653780573	0.02034135524349249	0.02341746795824767	0.03965922535435509	0.03028833886331085	0.02172241450735683	0.02007663460247327	0.02009811514620415	0.9117376087727403	-4.464485210956294	5.140114858441618	-3.153470871580817	0.1333268698461519	2.081909985507032	13.32074605950734	4.987933991745079	-9.578065866692176	0.1155377557358445	0.07806128717632987	-0.3479199654093079	-0.2672295125345661	-0.36189951174118	0.4826037678603033	0.2869876656736253	0.9217047250914168	-0.6009607110691129
0.102	0.9947403055871122	0.3019003785858373	0.02000149246628383	0.02000160461974616	0.02002424751318618	0.3976717731055229	0.1627864879445392	0.02019992750633028	0.02000045322756381	0.02000064484960461	0.02000288962830104	0.02000083672994455	0.02000326980429358	0.02000759611307967	0.0200598389807679	0.02000143616465676	0.02000125437259097	0.02001595944161508	0.7525184200933021	0.9999972541739728	0.9999983811877645	0.02000127343230567	0.02000062895084663	0.3257503320158904	0.021065720163649	0.7476161298840823	0.09705368614638514	0.4450741832358803	0.3823080970391776	0.872011078437212	0.02025654244173148	0.02215338602839795	0.03129929583997137	0.02740346867064448	0.0207886744747212	0.02005659921036416	0.02008011032580721	0.002391598669501502	-0.02441828647414777	0.01215204175515065	-0.5807099327607458	0	0	0.224044301796577	0.06146481423671442	-0.0005179790495235111	-0.007842673666238391	-0.0004958817773752535	-0.04939122892867784	1.14961678341009	0.6913654274025767	-0.224504099599168	0.2134486027756357	-0.1155050207297072	0.5027007243049245	-2.429473189287092	0.1142317830030724	-0.2849786123132277	0.3667938125380913	0.06169200818051226	-0.1366887062903815	2.891202054455458	-0.3980267109988496	0.05075057736359107	0.05160414781966264	0.1735336308791637	0.1518557403809201	-0.1023636336508544	0.6912338119219363	0	0	0	0	0.9999988692911933	0.4531029472322338	0.02000104204904114	0.02000110610251834	0.02001819165380875	0.2008341104588456	0.1909042125866957	0.02023051909093126	0.02000030804354975	0.0200004496176746	0.02000209368117887	0.02000058278128115	0.0200023074985032	0.02000654960879666	0.02004518010745324	0.0200010441465727	0.02000089866990231	0.02001094208735789	0.8037264251634819	0.9999979540699734	0.9999988050699262	0.02000089346391057	0.02000045523416804	0.310439856572453	0.02085380410507333	0.859911535784505	0.1019525804891636	0.4704996413704233	0.448054252761459	0.9996587373426679	0.02016614148321772	0.02149563626216936	0.03418762640055546	0.02594967623078472	0.02079861759333785	0.02003935060857453	0.02004998450728424	0.9333753969630775	-4.453793081047014	5.192235058922726	-3.032426421353846	0.0730701711232561	2.359134804945603	13.39639223877932	5.099934826646986	-9.620997873244379	0.1207761018460809	0.08918571932663039	-0.3265583722649882	-0.2720632955028171	-0.3687600579249156	0.4897353767768972	0.2966485809868643	0.9248343196130014	-0.6035127603696039
0.104	0.9951119629161732	0.3151235786127382	0.02000147853917911	0.02000158724936143	0.02002423382178285	0.3816658893877025	0.1657310477656014	0.020217025173706	0.02000044773681702	0.0200006389163076	0.02000287700226126	0.02000082885080371	0.0200032428884923	0.02000774623201513	0.02005985680849191	0.02000143014292168	0.02000124682540193	0.02001577642443708	0.7562534015666827	0.999997255514082	0.9999983830046496	0.02000126270273437	0.02000062649379246	0.3243016168659232	0.02106999691616213	0.7560854899703808	0.09777716067991665	0.4472869561954912	0.3878213443344637	0.8809982002131079	0.02025179340577007	0.02211708743127356	0.03180903512039705	0.02738845683795808	0.02081796712998185	0.02005622328904956	0.02007852454278553	0.002340212661338764	-0.02695859605375299	0.01097572243267963	-0.5956608357299268	0	0	0.2241718349031661	0.06611511927730734	-0.0005339514139169728	-0.008137262869754601	-0.0005963247819350516	-0.05103168764352847	1.151009706136299	0.701293019938848	-0.2240749180776105	0.215583525421012	-0.1144970567199741	0.505051809518372	-2.42922729403012	0.1320667290382837	-0.2842491921564035	0.362414116826563	0.06141950837292464	-0.1357451945123062	2.890393885649978	-0.4101114822998528	0.05085127765435783	0.04908389955698311	0.1738399877139966	0.1544251008337204	-0.1009664184129663	0.7057665272337096	0	0	0	0	0.9999977278615448	0.4603159320809753	0.02000207537858658	0.02000220292735758	0.02003616476692697	0.1898512179032322	0.1941249328939267	0.02051639934272221	0.02000061842463104	0.02000090036124439	0.02000418875127581	0.0200011648378894	0.02000458311841965	0.0200131863872152	0.02008987798530427	0.0200020853507751	0.02000179478408065	0.02002175841725475	0.8066370181459143	0.9999959067503379	0.9999976069699618	0.0200017863389868	0.02000091918940837	0.306460357476364	0.02164815535127827	0.8735763019255822	0.1061875707731239	0.4769066781909787	0.4536735486712791	0.9994298949401733	0.02032928357316017	0.02278542420281643	0.03820706789496749	0.03002272269438779	0.02151342602820418	0.02008106587567477	0.02010204070205268	0.9539722604938661	-4.447337066099871	5.25010265864872	-2.916518565148563	0.0008236929908395328	2.639771057426856	13.47677013623678	5.210317168556972	-9.668321543743023	0.1257588366676946	0.09996201118095485	-0.30438242788742	-0.2759276762714316	-0.3755103377510772	0.4954667114613727	0.3051839189455673	0.9273557282232804	-0.6082795466396469
0.106	0.9954573704877088	0.3275939216588333	0.0200014656578556	0.02000157137696391	0.02002420917845048	0.3660258466072944	0.1686315583405269	0.02023380118501268	0.0200004426377182	0.02000063337874439	0.02000286575351982	0.02000082154952152	0.02000321773230628	0.02000787703604787	0.0200598434296226	0.02000142433364269	0.02000123972882515	0.02001561240001439	0.759904723013927	0.9999972569329704	0.9999983848312564	0.02000125296584339	0.02000062432338747	0.3225344187557062	0.02106836013234228	0.7651042312246038	0.09892373210719892	0.4498334342857936	0.3933572633442115	0.88935393791018	0.02024745977638221	0.02207158186869802	0.03210351090905582	0.02736396416309796	0.02083689144510852	0.02005601549576992	0.02007724994531957	0.002283803465386771	-0.0294401580663207	0.009769187029763444	-0.6109288387409537	0	0	0.2243089518988808	0.07104984943030364	-0.000550559818218496	-0.00847943046696889	-0.0006999237185973872	-0.0525449233533762	1.152420859127085	0.7095760722726348	-0.2236423819636157	0.2167938104132573	-0.1134856710535558	0.5061167112467839	-2.428943258351251	0.1523977273495542	-0.2835298103204854	0.3567529038644535	0.06114929752737337	-0.1343964856320133	2.889561736762025	-0.4220039490761605	0.05094687087983137	0.04650057553529451	0.1741510098896659	0.1565122969965895	-0.09954145340525804	0.7189706030708214	0	0	0	0	0.9999988641059545	0.4655766721436397	0.02000102478344123	0.0200010891228415	0.02001789455370351	0.182133488713712	0.1961628991248022	0.02027617273151173	0.02000030075356772	0.02000044109416909	0.0200020880946986	0.02000057269354796	0.0200022679619478	0.02000654773322337	0.02004450261977604	0.02000103104983467	0.02000088658292829	0.02001083850352251	0.8088864131298911	0.9999979614876959	0.9999988109715678	0.02000088455768295	0.02000045458570297	0.299899128413214	0.02072630065053686	0.8925546297024786	0.1096230164617236	0.4836573724117081	0.4602017205555827	0.9997683893411315	0.0201607516902226	0.02116846420622091	0.03177454585170936	0.02574208268590863	0.02064449070370543	0.02004217909060813	0.02005256011384207	0.9731235723832038	-4.447979932349518	5.313175550442407	-2.806770871932656	-0.08382301030579888	2.922598509053094	13.55882245920561	5.318426121631834	-9.719694050450697	0.1273283042711803	0.1096308934374813	-0.2811595318416916	-0.2765952637760004	-0.3815920672061208	0.4998256752722757	0.301795661103649	0.92993779072648	-0.6157744790938483
0.108	0.9957783594956816	0.3394204223211936	0.02000145234706401	0.02000155558513305	0.02002414181072278	0.3508478778873779	0.17147932489728	0.02025504915519153	0.02000043728772057	0.02000062748127324	0.02000285555482546	0.02000081394119426	0.0200031909403377	0.02000798183076003	0.02005972979431682	0.02000141754770655	0.02000123202179767	0.0200154596229202	0.7634549593515746	0.9999972586892636	0.9999983868809736	0.02000124349935448	0.02000062241499045	0.3203508342884285	0.02104760845956093	0.7747748266239276	0.1001033260745663	0.4527389943688431	0.3989308486071961	0.8971265884369267	0.02024285354797899	0.02198762978036988	0.03216134085479977	0.02732279461117324	0.02082723504723277	0.0200562826124762	0.02007655858523054	0.002222496242989365	-0.03185542544091181	0.008531784067923398	-0.6265313736833993	0	0	0.2244562283739085	0.07627567601427675	-0.0005679037432151195	-0.008873511345583484	-0.0008064106350822305	-0.05391739040173472	1.153846835771259	0.7160971508282008	-0.2232083961550803	0.2170241888280527	-0.1124734683550486	0.5058640527285939	-2.428615936866467	0.1753781127854098	-0.2828230432592281	0.349797809452127	0.06088220567150543	-0.132622905671134	2.888706008934316	-0.4336878472011956	0.05103725233501586	0.04387586294056493	0.1744656796298668	0.158063513082963	-0.0980914719990359	0.7307708476758308	0	0	0	0	0.9999977084344546	0.4728747300712857	0.02000204288902714	0.02000217244485011	0.02003544648256969	0.1741812122244313	0.1990888512846674	0.02061958210530604	0.02000060429634433	0.02000088364852801	0.02000418270175887	0.02000114542582864	0.0200045071850013	0.02001304060440278	0.02008828217710783	0.02000205843405959	0.02000177102897277	0.02002160654020186	0.8111251546638345	0.9999959191274598	0.9999976169311153	0.02000177110092935	0.02000091895273667	0.2930384700062242	0.02134682432354169	0.9102240850967181	0.1091193786905998	0.4913846844565099	0.4661719469094517	0.9995986692171513	0.02031637599313159	0.02209495230373716	0.03498951903709299	0.02970837082562846	0.02110337372384905	0.02008808223265642	0.02010861733697546	0.9900106173790261	-4.452955722002454	5.37779434564739	-2.704214182386722	-0.1812288407815119	3.206266622676409	13.64347308972427	5.42196193379032	-9.774301041725009	0.1272246228427217	0.1171687936294784	-0.2598677719042999	-0.2762905863240425	-0.3884437415467847	0.5071078840828049	0.2968770082379827	0.931226519345838	-0.6214667314323712
0.11	0.9960766750418021	0.3505935501426808	0.02000144009076243	0.02000154123612021	0.02002406512974992	0.3362252048641006	0.1743720593957888	0.02027571791262172	0.02000043232927298	0.02000062198916828	0.02000284664222556	0.02000080690955018	0.02000316603752109	0.02000806686721647	0.02005959188810536	0.02000141104380002	0.02000122480605419	0.02001532434241728	0.766884349528878	0.9999972604325947	0.9999983888780568	0.02000123497393075	0.0200006207683016	0.3176159860088996	0.02102290061786716	0.7856369843785661	0.1007652011877958	0.4560398178356229	0.4045452075313434	0.9043535199594979	0.0202385004434611	0.02190120790630784	0.03196389688356188	0.02726778494935514	0.02080914645446494	0.02005669500020621	0.02007612689084304	0.002156430513870649	-0.03419759568774178	0.007262826327050734	-0.6424867399166275	0	0	0.2246142528459174	0.08179885277281049	-0.000586091402080621	-0.009323901520696346	-0.000915490256562488	-0.05513531524339285	1.155283995209195	0.7207394732448273	-0.2227749738998991	0.2162216144375631	-0.1114631106980724	0.5042677880206532	-2.428239877291862	0.2011613983110232	-0.2821314858016226	0.3415428491347536	0.06061910242032937	-0.1304045452390588	2.887827134199223	-0.4451485641304443	0.05112236211504959	0.04123286872390911	0.1747828693376121	0.1590227543361574	-0.09661935246306383	0.7410976141582486	0	0	0	0	0.9999988495195727	0.4755184583003814	0.02000100956448737	0.02000107557993102	0.02001747666077272	0.169382574155732	0.2028792018844396	0.0203301727667256	0.02000029389683747	0.02000043292030064	0.02000208767767548	0.02000056340474583	0.02000223181432263	0.02000640131917659	0.02004359246802941	0.02000101730208986	0.0200008749751066	0.02001079057605267	0.8126203332972262	0.9999979662997034	0.9999988149540593	0.02000087824004664	0.02000045500682683	0.2825803394985886	0.02057134052736046	0.9448339089072879	0.103918570166975	0.4996961806247404	0.472840258945569	0.9998308776267318	0.02015333539553785	0.02085608779437083	0.02779593492114001	0.02541837805930148	0.02042860445741893	0.02004649584778785	0.02005663658886183	1.003941423647236	-4.45891235202714	5.44140001489115	-2.60984958921963	-0.2917229543418621	3.489370221548958	13.73336135271163	5.51888738190129	-9.830952409967338	0.1277002901004153	0.1211622530938318	-0.2428518625212224	-0.2733979960477261	-0.4023437412953704	0.5208130429066392	0.2995819424102655	0.9299769081611594	-0.6213869769499261
0.112	0.9963538985532209	0.3609140395273767	0.02000142758259034	0.02000152720489786	0.02002393760846239	0.3222223492030252	0.177358499582855	0.020302030916841	0.02000042715551516	0.02000061617912355	0.02000283916216504	0.02000079964422433	0.02000313991809942	0.02000811300005395	0.02005934025341704	0.02000140357460669	0.02000121706159186	0.02001520388068635	0.7701760661349784	0.9999972623012591	0.9999983909489707	0.02000122690073756	0.02000061945858295	0.3142309727793973	0.02098091955418028	0.7979535771237458	0.1009967252969836	0.4597297079510525	0.4101976746010642	0.9110752009794501	0.02023375331902683	0.02178965883973748	0.03150240317611382	0.02718979730017585	0.02076751169229422	0.02005774700569892	0.02007639456143584	0.002085758584449122	-0.03646071007820165	0.005961589207126305	-0.658813970203636	0	0	0.224783625904685	0.08762519418418346	-0.000605239849858631	-0.009835043596595731	-0.001026839558702083	-0.05618472845004843	1.156728463906792	0.7233871936100228	-0.2223442320452227	0.2143356132432364	-0.110457306731044	0.5013074116305112	-2.427809320534198	0.2299007602065971	-0.2814577381824113	0.3319886258202061	0.06036089741385485	-0.127721294655509	2.886925572066933	-0.4563732584889438	0.05120218789960677	0.03859604866874315	0.1751013373281425	0.1593319538223187	-0.09512810637664841	0.7498873379577179	0	0	0	0	0.9999976692566082	0.4767525739111457	0.02000201443136781	0.02000214872493132	0.02003449705303485	0.1639298739241584	0.2070184900725049	0.02074869802171201	0.02000059100682329	0.02000086768411975	0.02000418731563944	0.02000112770220591	0.02000443832407028	0.02001260134072063	0.02008622656427141	0.02000203030620121	0.02000174831577395	0.02002156807821844	0.8141280226767127	0.9999959261576246	0.9999976230126795	0.0200017611339424	0.02000092093770887	0.2722367559462908	0.02102846848994626	0.9733092616959459	0.1025745282179543	0.5082306383420002	0.4788422320499048	0.9997006799763889	0.02030152774820218	0.02153196840309596	0.0303420737240496	0.02923328096130941	0.02069867055443488	0.02009891544780009	0.02011869623733073	1.015130476865826	-4.467731077400888	5.508958423882241	-2.524597239542389	-0.4155763276713083	3.770457783958215	13.82843861919802	5.610802205414587	-9.892190976708935	0.1258798450373223	0.1220287379040723	-0.2254508235130476	-0.265639722465197	-0.4226659909658108	0.5356816517555382	0.2988430047535727	0.9273416746545088	-0.6197822122907263
0.114	0.9966115381481283	0.3701807478578638	0.02000141611846633	0.02000151454175791	0.02002380419249944	0.3089621809227502	0.1806223160641242	0.02032771452074801	0.02000042236923008	0.02000061078251849	0.02000283287079645	0.02000079295434054	0.02000311576954674	0.02000814091876179	0.02005907296035494	0.02000139645890169	0.02000120984295086	0.02001509932249668	0.7733083434963746	0.9999972640820886	0.9999983929187409	0.02000121971061101	0.020000618387184	0.3103647213784623	0.02093931643480273	0.8113916793399841	0.1012994604428373	0.4637442860960408	0.4158040772995409	0.9173251079933037	0.02022947863353552	0.02168525956050837	0.03089037325632044	0.02709891850823887	0.02072508124507353	0.02005894477695387	0.02007688096745626	0.002010643742921373	-0.03863975361372347	0.0046273095142496	-0.6755326062260996	0	0	0.2249649593159225	0.09376005988668705	-0.0006254750606965349	-0.01041141257868824	-0.001140107407798649	-0.05705149340504686	1.15817613774007	0.7239255932954637	-0.2219183855176314	0.2113186124579475	-0.1094588005124015	0.496968031237994	-2.427318201964898	0.2617485005203304	-0.2808043927745972	0.3211424115326923	0.06010854068548653	-0.1245528748959828	2.886001805872263	-0.467350957417591	0.05127676753550871	0.03599110423885323	0.1754197238211214	0.1589310969399165	-0.09362086601593561	0.7570829311073117	0	0	0	0	0.9999988244245396	0.472854377926554	0.02000099654354508	0.02000106560438205	0.02001695614555937	0.1630017100405057	0.2147419515116268	0.02039657383150664	0.02000028746949095	0.0200004251872141	0.02000209313456542	0.0200005551044245	0.02000219966538503	0.02000611525642712	0.02004247079430713	0.02000100318129218	0.02000086407208266	0.02001080258066219	0.814737748233558	0.9999979682014387	0.9999988168920926	0.02000087474600128	0.02000045667045483	0.2648018738882664	0.0204451857826448	0.9986370658144625	0.1048551974431564	0.5157148516574908	0.4835287934009254	0.9998724784819906	0.02014960197555468	0.02066316131765542	0.0241658862746832	0.02501219222764552	0.02027317523219407	0.02005324734892554	0.02006270608027533	1.023747758937369	-4.482233541810691	5.585270218013378	-2.449309306696361	-0.5530274768651336	4.048054096771327	13.92764230462464	5.699266307638364	-9.960269268715152	0.1211788811468194	0.1213670085707361	-0.2038548682661413	-0.2496033576461786	-0.446433143000337	0.5465830153276975	0.2877610746720906	0.924419427187646	-0.621649214813197
0.116	0.9968509592788098	0.378410755941489	0.02000140461660325	0.02000150247352319	0.02002361533423543	0.2965911262665609	0.1843244840039722	0.02035946240152042	0.02000041740068825	0.02000060511823679	0.02000282850520999	0.02000078613054996	0.02000309089802787	0.0200081205408758	0.02005868428300834	0.02000138844079672	0.02000120221314416	0.02001501387173623	0.7762621472877629	0.9999972657519168	0.9999983948047643	0.02000121319069259	0.02000061775551171	0.3062555849555921	0.02088932180085087	0.8247786907465308	0.1017890566085741	0.4680258042172998	0.4213036001529319	0.9231378712935235	0.0202256665142023	0.02157542589200218	0.03007947481404563	0.02697989852372278	0.02067187575287788	0.02006108662549864	0.02007825910969138	0.001931258292933445	-0.04073074634725162	0.003259184655913887	-0.6926624341676172	0	0	0.2251588750990962	0.1002083415176849	-0.0006469319801638056	-0.0110575015393292	-0.001254914252042313	-0.05772133509943369	1.159622684408989	0.722241244612567	-0.2214997412435086	0.2071262560563294	-0.1084703602475209	0.491240382257191	-2.426760153656072	0.2968554806111144	-0.2801740207025425	0.3090181782256824	0.05986302296869138	-0.120878873353011	2.885056338958059	-0.4780726439103701	0.05134619142928955	0.03344486219008874	0.1757365471660924	0.157758363721443	-0.09210087108764504	0.7626341142698451	0	0	0	0	0.9999976075800344	0.4712251485752399	0.02000199091218404	0.02000213271742704	0.0200333621058396	0.161999669760078	0.2228765171540737	0.02089417837588009	0.02000057857937962	0.02000085269803578	0.0200042048978353	0.02000111222498014	0.02000437870373643	0.02001190073497448	0.02008379245290551	0.02000200193980584	0.0200017274381251	0.02002165822050754	0.8153749914093031	0.9999959265809758	0.9999976245844635	0.02000175725192412	0.02000092568284329	0.2590467771020866	0.02081496940511473	0.9990630478300657	0.1066108077325667	0.5234195954733462	0.4878067925822321	0.9997759178865028	0.02030021061722975	0.02123989949944794	0.02593837878792965	0.02860408127913286	0.02044561499111666	0.02011608152800116	0.02013361951335351	1.028874596028356	-4.501893452095539	5.666463922074863	-2.384703730466362	-0.7042549091811906	4.320685099143411	14.03013612397153	5.781804570198905	-10.03273842501424	0.1169997508034693	0.1200338830812637	-0.1824691227868533	-0.2342308567052989	-0.468853428305804	0.5565648596937983	0.2765527130079296	0.9202412325336429	-0.6248636978020738
0.118	0.9970734654064535	0.3856785477782767	0.02000139414924608	0.02000149169997913	0.02002342459346327	0.2853077811594846	0.1886722927822846	0.02038960369003166	0.02000041281263323	0.02000059987073298	0.0200028252295021	0.02000077987621591	0.02000306806801325	0.02000808548323258	0.02005829039594327	0.02000138085205607	0.02000119514305798	0.0200149427504827	0.77901533433825	0.9999972672543375	0.9999983965404803	0.02000120749184778	0.02000061733868193	0.3020835752288078	0.02084235327289829	0.8371039389885339	0.1024696217203155	0.4725290043971476	0.4266300269832015	0.9285427207264412	0.02022242500970393	0.02147575478243714	0.02925598468683283	0.02684786154445613	0.02062169527513568	0.02006339412056941	0.02007983833928307	0.001847781400554401	-0.04273081145509482	0.001856372475533624	-0.7102232070428587	0	0	0.2253660045775057	0.1069744496980245	-0.0006697545445534217	-0.01177780654359567	-0.001370851879975983	-0.05817987255508232	1.161063546212265	0.7182221986956208	-0.2210906913738603	0.2017177061318167	-0.1074947670479854	0.4841208283091024	-2.426128507952157	0.3353705019308538	-0.2795691584298594	0.295636622055116	0.05962537590960833	-0.1166787964194259	2.884089690670839	-0.4885313403404689	0.05141060464620711	0.03098514151111301	0.1760502004197614	0.1557503000239916	-0.09057145477165367	0.7664977305332492	0	0	0	0	0.9999987871488553	0.4660639586932388	0.02000098627097936	0.0200010597527966	0.02001634681493029	0.1667623328784621	0.2357070905742549	0.02045750397082232	0.02000028149666919	0.0200004179765089	0.02000210559504459	0.02000054799029284	0.02000217283386317	0.02000571281051925	0.02004117971211285	0.02000098917240022	0.02000085428787404	0.02001088254490702	0.8150021267780114	0.9999979662076713	0.9999988162379334	0.02000087445005502	0.02000045981661512	0.2550599675223282	0.02035917618275945	0.9997835003722086	0.1099055988659583	0.5302492777139166	0.4906038444413657	0.999903885981252	0.02015164027728227	0.02055982685840045	0.02189207523631579	0.02451029172549898	0.0201778324267054	0.0200640068354965	0.02007176134855798	1.029527314361301	-4.525521879137784	5.74810887399078	-2.331414434169034	-0.8694039242224275	4.586859555983072	14.13507059159799	5.855722850592347	-10.10736509890607	0.1167285052326151	0.1180404214452337	-0.165693052730408	-0.2279764366852058	-0.4861820046599226	0.5693984685290175	0.2749389793690393	0.9136790073539341	-0.6265326246067447
0.12	0.997280235183082	0.3918807804168635	0.02000138389386357	0.02000148183260697	0.02002317523636941	0.2752662291130875	0.1937933625607397	0.02042284319735573	0.02000040807904828	0.02000059440938074	0.02000282445570073	0.02000077359274249	0.02000304509839986	0.02000799746754549	0.02005777158515229	0.02000137246135723	0.02000118780763566	0.02001489562243314	0.781547213474403	0.9999972683568376	0.9999983980075219	0.02000120270094562	0.02000061748147049	0.2978965546313688	0.02079164756886748	0.8485755327253431	0.1036015761614491	0.4771947807982123	0.4317321476882696	0.9335692261050317	0.02022028062626914	0.02137884858923329	0.02834278535280616	0.02668577776703803	0.02056840953588206	0.02006720987191155	0.02008265014100468	0.001760396840616511	-0.04463822389450173	0.0004179915544768971	-0.7282343745759018	0	0	0.225586987404055	0.1140622996918606	-0.0006940956732239477	-0.01257681073949129	-0.001487483239414081	-0.05841265547270583	1.162493943197018	0.7117582178531242	-0.2206937059891691	0.195055938728848	-0.1065348036614876	0.4756113804414608	-2.425416302156039	0.3774396415647297	-0.2789922942752668	0.2810252094073487	0.05939667217357932	-0.1119321379538782	2.883102392208715	-0.4987221933110269	0.05147020877562928	0.02864061491934135	0.1763589482424895	0.1528420134133453	-0.08903602919079305	0.7686380770717425	0	0	0	0	0.9999975193479982	0.46008127927695	0.02000197329801287	0.02000212536473428	0.02003206281472734	0.1709552332546578	0.2481841792653894	0.02100215591410474	0.02000056712368874	0.02000083885332266	0.02000423753540984	0.0200010992599327	0.0200043308580101	0.02001100117375703	0.02008104980213141	0.02000197420065454	0.02000170914185068	0.02002189174614351	0.8146438080659674	0.9999959182789835	0.9999976204597425	0.02000176007631334	0.02000093361510555	0.2507027625241178	0.02066319947305958	0.9997158542114485	0.1162891816121913	0.5369282409155195	0.4931368291804079	0.9998303442358951	0.02031086412739262	0.02108439192591672	0.02289421920293551	0.02786306807220449	0.02029710026816445	0.02014428994571161	0.02015605732035291	1.02559295860382	-4.55437150755503	5.833163158653508	-2.289943532670516	-1.048564030929991	4.845076362831157	14.24153651554886	5.921710360118022	-10.18602970820452	0.1194283049329878	0.1164153444921856	-0.1508384182449027	-0.2247202722252567	-0.4985174131845157	0.5822957892700468	0.2759878143625268	0.9053357953946538	-0.6280522079701881
0.122	0.9974723954031464	0.3968344573736495	0.02000137464240604	0.02000147316404914	0.02002292857594895	0.2666210519606179	0.1997508956089614	0.02045321822848057	0.02000040371891279	0.02000058936534481	0.02000282464682963	0.02000076786341085	0.02000302419811275	0.02000790018811313	0.02005725870568605	0.02000136456835913	0.02000118105466228	0.02001486110207307	0.7838369196022295	0.9999972692165425	0.9999983992799039	0.02000119865416415	0.02000061781058481	0.2936389127179046	0.02074489304721973	0.8592349405409554	0.1053119509876725	0.4820076272411283	0.4366094770287894	0.9382428713756552	0.02021875473061526	0.02129207513357547	0.02750530063713247	0.02651462675340261	0.02051983487512137	0.02007126741463156	0.02008567103367038	0.001669290667023773	-0.04645243212103338	-0.001056877907350344	-0.7467148447459695	0	0	0.2258224705508023	0.1214752935625974	-0.000720117223370675	-0.01345896701824538	-0.001604342347676423	-0.05840520817066168	1.163908876934873	0.7027410978762928	-0.2203113251385287	0.1871080394035866	-0.1055932430945883	0.4657197772684547	-2.424616284795674	0.4232055228141076	-0.2784458547580474	0.2652182841308305	0.05917802536745273	-0.1066184720265842	2.882094982269632	-0.5086425654210954	0.05152526348013764	0.02644066844182695	0.1766609242785236	0.1489674045428699	-0.08749807006523858	0.7690272995197067	0	0	0	0	0.9999987353358966	0.4483363226174757	0.02000097905472811	0.02000105829480734	0.02001566231027435	0.1809139243797174	0.2641334177309846	0.02048978381697577	0.02000027605645473	0.02000041137925984	0.02000212592600558	0.02000054213791175	0.02000215241434855	0.0200052329682167	0.02003975964869705	0.02000097565392163	0.02000084592939606	0.0200110375201834	0.813236623577045	0.9999979592590182	0.9999988124062659	0.020000877549413	0.02000046461898466	0.2454526185700937	0.02029526310393882	0.9999015757651344	0.1218703211785577	0.5437044469211646	0.4954573119123368	0.9999256937412069	0.02015935720125158	0.02049946628846227	0.02088755039139842	0.02396069950286845	0.02012343114546344	0.020082182380573	0.02008561435926055	1.017022496211525	-4.58987209631049	5.925247061464828	-2.26070866832863	-1.241789908840198	5.093806159344984	14.34916240751269	5.980628188948995	-10.27022506563551	0.1233699174105465	0.1153425357675012	-0.134470465240187	-0.2233701966265831	-0.505760080209266	0.5914541795801894	0.271549859525326	0.8959103096987128	-0.6312924568164939
0.124	0.9976509630922743	0.4005230862865387	0.02000136586070664	0.02000146571350315	0.02002262151584001	0.2595206513404208	0.2065901554125002	0.02048051339638972	0.02000039925678505	0.02000058416336128	0.02000282795631098	0.02000076219922067	0.02000300381565872	0.02000775074394461	0.02005662324536127	0.02000135599975341	0.02000117419835885	0.02001485606461553	0.7858644405810309	0.9999972693190838	0.9999984000613968	0.02000119574705673	0.02000061882461222	0.2892766349085436	0.02069664535939031	0.8691444102552982	0.1072683063976954	0.4869536738934355	0.4412748047999044	0.9425889760990425	0.02021865806718036	0.02120962429971555	0.02667681698614568	0.02630957540072923	0.02047197504281616	0.02007799374644975	0.02009058619101602	0.001574648855307492	-0.04817406486018547	-0.002569192812605564	-0.7656827657646332	0	0	0.2260731072657884	0.1292163000162999	-0.0007479899137449568	-0.01442867954917959	-0.001720934281882774	-0.05814307844467841	1.165303134904788	0.6910650514286066	-0.2199461503631436	0.1778455007719563	-0.1046728370673127	0.454459603550928	-2.423720923192723	0.4728065400048426	-0.277932190731135	0.248257211159764	0.05897058978938637	-0.1007175612791096	2.881068002538575	-0.5182921303217521	0.05157608779809551	0.02441525835428552	0.1769541289598126	0.1440594249441131	-0.08596110065283166	0.7676458256962267	0	0	0	0	0.9999973990868327	0.438621747044935	0.02000196215352239	0.02000212710661159	0.02003062376323906	0.190518345358638	0.2796253731596185	0.02101438636008114	0.02000055680581623	0.02000082629117955	0.02000428676226476	0.02000108882170594	0.02000429716937749	0.02000998959615487	0.0200781058775362	0.02000194783213489	0.02000169401745404	0.02002228444021514	0.8118209127039677	0.9999958985913312	0.9999976091257436	0.02000176983463789	0.02000094500187799	0.240120438767047	0.02054670717501425	0.9998488997440975	0.1243396050330032	0.5503287084613354	0.4977764554132184	0.9998673775426705	0.02033013077095594	0.0209786980418	0.02140877875543255	0.02698358820518906	0.02021139676408299	0.02019414246852298	0.02019172193543638	1.003116531736845	-4.629876214988638	6.02226751230753	-2.244008842069223	-1.449075584869793	5.331488853020303	14.45886065900127	6.030673992310075	-10.35872584072963	0.1303934865059479	0.1144185035780725	-0.1185990142756227	-0.2257181117764686	-0.5093964190494678	0.5991500362221803	0.2696707060099719	0.8846028305268983	-0.6354791060587702
0.126	0.997816912620118	0.4028787381248377	0.0200013580474682	0.02000145935955471	0.0200223216873615	0.2541609649946462	0.2142679183607492	0.02050282881688009	0.02000039515979472	0.02000057937418806	0.02000283208603873	0.02000075706436623	0.02000298551544568	0.02000759853113383	0.02005600575963997	0.02000134799359164	0.02000116794149015	0.02001486183792911	0.7876088510715297	0.9999972690925437	0.9999984005986359	0.02000119349463655	0.02000061999102429	0.2847489375703482	0.02065264152105933	0.8783549116251405	0.1092883134389649	0.4920394239747521	0.445772404355439	0.9466298542033874	0.0202190077119331	0.02113589408499906	0.02594086525632402	0.0260988578733524	0.02042895589796866	0.0200851177484137	0.02009578920448159	0.001476654947565197	-0.04980492577413691	-0.00411994542401862	-0.7851553288168052	0	0	0.2263395559805857	0.1372876318102735	-0.0007778932047355869	-0.0154902838271723	-0.0018367352871819	-0.05761189189918811	1.166671295834955	0.676627159623672	-0.2196008355371186	0.1672445247231836	-0.1037763041375562	0.4418504457209561	-2.422722412854965	0.5263760289768298	-0.2774535631322656	0.2301905515448928	0.05877555991212785	-0.09420948176645748	2.880021992954019	-0.5276729689963995	0.05162306111762772	0.0225947629293996	0.1772364279336971	0.1380503681613388	-0.08442867464057169	0.7644828361732314	0	0	0	0	0.9999986657153537	0.4218337476906697	0.02000097540843517	0.0200010616793574	0.02001491273266597	0.2070067484654106	0.2967551695164046	0.02045880853077744	0.02000027124220126	0.02000040546692455	0.02000215514952465	0.02000053757544252	0.02000214001453217	0.02000471970001142	0.02003826989645888	0.02000096311722473	0.02000083940250275	0.02001127689579603	0.8092927250301074	0.9999979457047214	0.9999988044509279	0.02000088421845082	0.02000047125107941	0.2334987927339312	0.020247195492235	0.9999403838447345	0.1285384355487707	0.5574603556436684	0.500747111398275	0.9999408896311283	0.0201706418106742	0.02045415822763482	0.02050837806293577	0.02336920297817369	0.02009123174125267	0.02011540702614885	0.02010844051613603	0.9831287870151258	-4.672446157066995	6.121791526494232	-2.240057765735784	-1.670377014805407	5.556530178209909	14.5716792583453	6.069788624981401	-10.44933978469013	0.1423802688709567	0.1127428287648756	-0.1055525922217192	-0.232231130385442	-0.5104545316350355	0.6080229641067353	0.2790970318238526	0.8705357499279947	-0.6401440136829265
0.128	0.9979711210615797	0.4036612078706292	0.0200013510179814	0.02000145458567031	0.02002196103532558	0.2506726175553751	0.2227076625879859	0.02051379835079984	0.02000039101698605	0.02000057449131646	0.02000284006074331	0.02000075209074937	0.02000296854339953	0.02000739964430098	0.02005527388826528	0.02000133949142554	0.02000116178455843	0.02001490348315469	0.7890490541599655	0.9999972676580959	0.9999984003718912	0.02000119262756814	0.0200006219868135	0.2800724663394756	0.02060901205416195	0.8869171448044522	0.1118553100797237	0.4972396531187145	0.4501401050337471	0.950387240933834	0.02022129057929721	0.02106657823344042	0.02526129951725318	0.02585877837507551	0.02038824684824752	0.02009777457603652	0.02010431470468596	0.001375487714869475	-0.05134797879029174	-0.005710161282430182	-0.8051485779872639	0	0	0.2266224791789121	0.1456910227069889	-0.0008100151433978956	-0.01664802598422671	-0.001951192981010132	-0.05679740909529746	1.168007735851639	0.6593278595681189	-0.2192780772007745	0.1552863132399665	-0.1029063175828568	0.4279180360588493	-2.421612688333884	0.5840414027608319	-0.2770121284625133	0.2110742217409048	0.05859416963789449	-0.08707476121628013	2.878957486816781	-0.5367896591907807	0.05166662388894057	0.02100982924266253	0.177505551012727	0.1308721828269237	-0.08290435826709518	0.759536708298284	0	0	0	0	0.9999972388724598	0.4037262855598087	0.0200019588038204	0.02000213914882098	0.02002907173515675	0.2225298010355968	0.3127909482969169	0.02088228893735916	0.02000054789414897	0.02000081524516602	0.02000435524767727	0.02000108107768431	0.02000428137351091	0.02000895414761937	0.02007508102126699	0.02000192405057922	0.02000168306922773	0.02002285776960006	0.8067109555815964	0.9999958639874427	0.9999975886003303	0.02000178702994403	0.02000096032613614	0.2280506733699066	0.02046469912496309	0.9999013111949165	0.1386946112425939	0.5638168437212207	0.5036907454831079	0.9998929763578057	0.02036100967083869	0.02090031943642083	0.02086386751448604	0.02609859350390215	0.0201615953613241	0.02029488302858739	0.02025407131712612	0.9568887976020494	-4.722229458006081	6.226984954748712	-2.248943959978367	-1.905579009589666	5.76730745749979	14.68426032306378	6.098644560715202	-10.542004768793	0.1555051242723348	0.1111360580645088	-0.09246067447931232	-0.2395633648394947	-0.5076800351615864	0.6143660187832568	0.2884233860440192	0.8549708354591188	-0.648153161909502
0.13	0.9981144313889386	0.4027104756592012	0.02000134491073961	0.02000145079573261	0.02002161236770283	0.2492831214659837	0.2318182708956052	0.02051939347786371	0.02000038722970827	0.02000057001308156	0.02000284869130941	0.02000074761449343	0.02000295363537393	0.02000720464433879	0.02005457149867132	0.02000133160866435	0.02000115623505944	0.02001495401421102	0.7901652146979926	0.9999972658105056	0.9999983998549222	0.02000119231391958	0.020000624096688	0.2752324123852977	0.02056964043720877	0.8948765714625707	0.1152847443942435	0.5025941853157652	0.4544753801673163	0.9538806124404835	0.0202240774282892	0.02100489521387088	0.02466238931367205	0.02562379203315934	0.02035197750478469	0.02011115989186205	0.0201133700974749	0.001271318863037856	-0.05280732065747996	-0.00734089669819794	-0.8256772181510019	0	0	0.2269225422130799	0.1544276057133308	-0.0008445521605666826	-0.01790604169189948	-0.002063726690182545	-0.05568558457407984	1.169306635774814	0.6390714576275943	-0.218980604253826	0.1419573237021222	-0.1020654929891026	0.4126943287503954	-2.420383436088442	0.645923250613971	-0.2766099239451565	0.1909715789543545	0.05842769122214024	-0.07929453620509952	2.877875005709731	-0.545649345431951	0.05170727798062957	0.01969121230591671	0.1777590918651352	0.1224568096259008	-0.08139171149846161	0.7528153515904952	0	0	0	0	0.9999985735666943	0.3808165056370227	0.02000097594984205	0.02000107046763629	0.02001411146025085	0.2472372625306691	0.3300309242173408	0.02036798823693565	0.02000026714330154	0.02000040029871888	0.02000219448095145	0.02000053431560717	0.02000213746061562	0.0200042122148761	0.02003675915398722	0.0200009521001091	0.02000083515703169	0.02001161157501264	0.8030140788160011	0.9999979238685834	0.999998791446583	0.02000089462077345	0.02000047991593685	0.2205418343453027	0.02021312725852113	0.9999584654011778	0.1482425581489404	0.5722814916049546	0.5088976475145858	0.9999516515187821	0.02018869669182339	0.02042001049449631	0.02035588186280712	0.02286054371542342	0.02007183671108827	0.0201924045371784	0.02015173003683533	0.924176623858557	-4.783575506594783	6.340508813744346	-2.270658267605493	-2.154523225680669	5.96216941228265	14.79268973922731	6.117793304406382	-10.63712894197663	0.1656442006800893	0.1099863774253098	-0.07627976742379949	-0.2467388474193378	-0.5002225966336633	0.6149478307297156	0.2855077038128292	0.8390559049840358	-0.6612301522193342
0.132	0.9982475993576931	0.4002603295972954	0.02000133994851519	0.02000144898864714	0.02002120248062878	0.2502034972386245	0.2415596059916108	0.02050946992205676	0.02000038344516903	0.02000056548817511	0.02000286194033041	0.02000074336983537	0.02000294101477548	0.02000697102670738	0.02005376506289258	0.0200013234339768	0.02000115101142321	0.02001504768328381	0.7909387689360303	0.9999972622071357	0.9999983982468281	0.02000119361359008	0.02000062717993707	0.2701038161661669	0.02053130299704755	0.902276134377001	0.1190973678725533	0.508153644688117	0.4588752220781001	0.9571287010769627	0.02022901579272457	0.02094636243411715	0.02412414476869905	0.02536669477580882	0.02031825910415025	0.02014250495769003	0.02012997615229922	0.001164310802494954	-0.0541881379619276	-0.009013235900119857	-0.8467544151048562	0	0	0.2272404120854969	0.1634978937524345	-0.000881708832064377	-0.01926833544821149	-0.002173727889919545	-0.05426262608088182	1.170561989303945	0.6157666496161862	-0.2187111672632669	0.1272494720392011	-0.1012563758166204	0.3962174758836229	-2.419026108926487	0.7121344155064288	-0.2762488526477195	0.1699534033220596	0.05827743390572277	-0.0708507285724725	2.876775054321222	-0.554261785017468	0.05174558675248984	0.01866960860646241	0.1779945082989908	0.1127365318120387	-0.07989426878921926	0.7443363894138683	0	0	0	0	0.9999970276214989	0.3639549289956632	0.02000196452492496	0.02000216262823893	0.02002741581951346	0.2714165387835981	0.3467807549508236	0.02065224534110477	0.02000054036250748	0.0200008055576598	0.02000444484996555	0.02000107575298189	0.02000428738733371	0.0200079593026707	0.02007204814020282	0.0200019037124833	0.02000167707462611	0.02002363439454566	0.7992518565409594	0.9999958106516398	0.9999975567173267	0.02000181167363102	0.02000097979289785	0.2122585458782512	0.02040214681680892	0.999928221658323	0.1530899480313163	0.5802722468391875	0.5142812736511995	0.9999117468235258	0.02040015488309879	0.02082633740672227	0.02064037499542984	0.02528102527045285	0.02012898075266364	0.02060224907753612	0.02039019661982517	0.8840024454139181	-4.850612687770138	6.456511156816079	-2.305036239231065	-2.41697932462538	6.139461659062188	14.89854317339542	6.123904073466226	-10.73327741938829	0.1764782705032924	0.1077327596854621	-0.06153103622184445	-0.2557274181219581	-0.4899790403826542	0.6162285727264537	0.2839601283992914	0.8208949453651647	-0.6733847554261947
0.134	0.9983713548116279	0.3956728792977028	0.0200013358488863	0.02000144804014733	0.02002080909568577	0.2536700474696108	0.2518551930580546	0.02049644720147593	0.02000037999925555	0.02000056134923041	0.02000287563708742	0.02000073957783937	0.02000293039949552	0.02000674715896635	0.02005299875712787	0.02000131591675039	0.02000114638688734	0.02001514816184084	0.7913522489724707	0.9999972581150288	0.9999983963092959	0.02000119534555752	0.02000063032809372	0.2644380427997613	0.02049681902376325	0.909155318156482	0.1227571716718199	0.5139985001406449	0.4634924296850519	0.9601484507616918	0.02023405391182869	0.02089391832190777	0.02365092466995798	0.02511991201557438	0.02028832704754433	0.02016297179660765	0.02014749252216084	0.001054614543520485	-0.05549663632686166	-0.01072828771373004	-0.8683915779009257	0	0	0.2275767561912915	0.1729017653509042	-0.0009216975940867831	-0.02073876126605691	-0.002280560776321144	-0.05251505249318361	1.171767612381643	0.5893270340169851	-0.2184725274094706	0.1111602356593082	-0.1004814292116106	0.378531611656663	-2.417531942564238	0.7827790517645621	-0.2759306688386423	0.148097685922569	0.05814474211458934	-0.06172625315025076	2.8756581152081	-0.5626393508891525	0.05178217474291789	0.01797548274471256	0.1782091233571884	0.1016443373677201	-0.07841551972216615	0.7341270497389246	0	0	0	0	0.9999984522901013	0.3254841463816309	0.02000098129543324	0.02000108517169693	0.02001326596131473	0.3058640690932518	0.3639991873682165	0.02026193475804992	0.02000026371404981	0.02000039575453855	0.02000224466038928	0.02000053217014434	0.02000214672781176	0.02000373753594912	0.02003527589599327	0.02000094298069597	0.02000083353251783	0.02001205300092932	0.7943919290275124	0.9999978919987076	0.9999987724239506	0.02000090861519862	0.02000049065231327	0.1986297765235442	0.02018666334728639	0.9999685623298783	0.1551844577882898	0.5912446986595531	0.5235550097276652	0.9999597205433384	0.02020795873336453	0.02038621773955863	0.02027584105946051	0.02240769824186768	0.02005892283367864	0.02049890350204297	0.02025952862758383	0.8355081578436139	-4.916625560043224	6.569894225462566	-2.35179878417597	-2.692671102354979	6.297515729820912	15.01216906997241	6.112533046614297	-10.81952619273684	0.1948579872338554	0.101328507259992	-0.05561860708034067	-0.2701669157613631	-0.4791707510636664	0.6238981664208264	0.2972428994723189	0.7985030729023389	-0.6793910889299698
0.136	0.9984863481641512	0.3894436222528054	0.02000133328876954	0.02000144948252896	0.02002035492492897	0.2598637866837162	0.262640466012527	0.02047182897062763	0.02000037659259467	0.02000055718868473	0.02000289470440266	0.02000073605223457	0.02000292319775277	0.02000649404040179	0.02005214481661815	0.0200013083324041	0.02000114232836989	0.02001529957380875	0.7913937028481612	0.9999972516199576	0.9999983928995919	0.02000119885122138	0.02000063457111009	0.2579945020318722	0.02046370928066192	0.9155508277529801	0.1265286642926084	0.5201866956945673	0.4684657378584959	0.9629560119956231	0.02024142324249875	0.02084429851270846	0.02322955661280047	0.0248579889491606	0.02026088548408324	0.02037008945461775	0.02019228287541744	0.0009423677313596219	-0.05673994929914167	-0.01248718185415412	-0.8905981303751318	0	0	0.2279322410392802	0.182638454048149	-0.0009647384261526313	-0.02232100452297871	-0.002383562938360412	-0.05042975071564005	1.17291715344258	0.5596716199016649	-0.2182674453190167	0.09369268049160664	-0.09974302231247116	0.3596864943001407	-2.415891973827826	0.8579516711376092	-0.2756569638359912	0.1254892709535854	0.05803099327999563	-0.05190524840517197	2.874524643581966	-0.5707970016340477	0.05181772705188066	0.01763888932892686	0.1784001270461708	0.08911428867842938	-0.07695889002071143	0.7222238401357446	0	0	0	0	0.9999967504295496	0.3137003276447217	0.02000198044056043	0.02000219818180305	0.02002567724732409	0.3397574120112559	0.380708458124342	0.02044597378117451	0.02000053408555446	0.02000079694143909	0.02000455636496509	0.02000107234179804	0.02000431962539903	0.02000705342585988	0.02006914429278113	0.02000188762680355	0.0200016766917305	0.02002463297977015	0.7895509182893157	0.9999957345291424	0.9999975112199758	0.02000184292065534	0.02000100323916534	0.1839794929542738	0.02035461021644127	0.9999440455840397	0.1629509053644099	0.6014602310120837	0.5330591150403605	0.999925762296392	0.02044659980196626	0.02076574747575322	0.02051629464316319	0.02455170429230488	0.02010806615071459	0.02356291002785384	0.02085148585647852	0.7789227294637724	-4.984130465790264	6.68811039015958	-2.410475078538056	-2.981256086510392	6.434697158678338	15.1258412666682	6.08734506102082	-10.90823471739869	0.2106644646032135	0.09283019384949841	-0.04763255869382826	-0.2899392093152753	-0.4672785460240063	0.6299727622313631	0.3170465610359289	0.7736086340485446	-0.685132412782149
0.138	0.998593211978316	0.3732508382280219	0.02000133151408489	0.02000145165531313	0.02001992400921499	0.268735986879895	0.2736725140589766	0.02044734633335163	0.02000037351734159	0.0200005534095207	0.02000291404360655	0.02000073295238484	0.02000291785089331	0.02000625539503341	0.02005134028029534	0.02000130143446397	0.02000113884881217	0.02001545580338131	0.7910363442056176	0.9999972446455205	0.999998389181374	0.02000120268462186	0.02000063884524568	0.2500735326316751	0.02043423846405876	0.9214968030159734	0.1310614557034288	0.5266296964483366	0.4738914389820713	0.9655660969275009	0.0202490240822619	0.02080072419767762	0.02286015047577876	0.02461334129392821	0.02023671853805043	0.020731467624291	0.02023344016358806	0.0008276929213708364	-0.05792602248442003	-0.01429106468245516	-0.9133812729009316	0	0	0.2283075309551381	0.1927065424089597	-0.001011058495061808	-0.02401856539630301	-0.002482046156698052	-0.04799403125600406	1.174004104799831	0.5267253288402542	-0.2180986699625909	0.0748553918337628	-0.09904341960337457	0.3397369717244995	-2.414097061030287	0.9377361782159883	-0.2754291529073052	0.1022193144467017	0.05793759509916327	-0.0413733351959672	2.873375062216643	-0.5787522092840018	0.05185298831328958	0.01768928940779788	0.1785645789108867	0.07508190048758612	-0.07552772365441876	0.7086719553855578	0	0	0	0	0.9999982881232773	0.08616204818733958	0.02000099206334569	0.02000110679670463	0.02001245020898842	0.3792056063422805	0.3936172090722008	0.02018364703428149	0.02000026131255265	0.02000039227651721	0.02000230868663763	0.02000053166702351	0.02000216841764419	0.02000331381473832	0.02003386353852929	0.02000093628372069	0.02000083491660579	0.02001262541053799	0.7831769650423823	0.9999978529730756	0.9999987496357701	0.02000092703905272	0.02000050424351523	0.15441112962452	0.02017203318122731	0.9999745949593771	0.1761739314361777	0.61063216810017	0.5455212555321527	0.9999655697003443	0.02023482940694648	0.02037646819456706	0.0202345069445791	0.02205904127085388	0.02005305377771565	0.026874997778465	0.02068882931413852	0.7143378657586541	-5.057284501272679	6.818412140347589	-2.480468519791239	-3.282345637423659	6.549370812279313	15.31064136244817	6.037634657951874	-10.90802765340172	0.2455737249980736	0.07531820593521531	-0.06639626277389782	-0.3192745263028925	-0.4540289220778835	0.6257195771313122	0.3354061728259559	0.7475135459831951	-0.6970597761278612
0.14	0.9986925039786686	0.3464607711764055	0.0200013317266893	0.02000145688019012	0.02001945224338171	0.2801353259789505	0.2846805043699752	0.02041770093374835	0.02000037064045886	0.02000054979775122	0.02000294035806706	0.02000073037167117	0.0200029166407502	0.02000599629810466	0.02005046158562786	0.0200012947325777	0.02000113619702608	0.02001567666398485	0.7902501937848324	0.9999972354537702	0.9999983841927326	0.02000120882525237	0.02000064460594505	0.2403562029001516	0.02040793217226008	0.9270247430949115	0.1363155444157386	0.5331823903695847	0.4798343775109593	0.9679926291132402	0.02025942023928282	0.02076399737697439	0.02253420062664441	0.02436331449531926	0.02021543495766016	0.02314792161640247	0.02045694623093094	0.000710696060175897	-0.05906348711498673	-0.01614109455794987	-0.9367457481220962	0	0	0.2287032867751796	0.2031039580276571	-0.001060891770389874	-0.02583474292186057	-0.002575297299282996	-0.04519568376152081	1.175021814911076	0.4904195023070543	-0.2179689276996513	0.05466235895751659	-0.09838477123548132	0.3187423684060333	-2.412137906026556	1.02220489864845	-0.2752484631617153	0.07838465282908871	0.0578659823392531	-0.03011788918266236	2.872209756498383	-0.5865248625127563	0.05188876134734973	0.01815536407661669	0.1786994112734084	0.05948452636361403	-0.0741252660364969	0.6935245639190959	0	0	0	0	0.9999963577111033	0.02061138130306758	0.02000200801999975	0.02000225033502719	0.02002417578492235	0.416598589775433	0.4048408903567007	0.02031662182338251	0.02000053104236812	0.02000079200522766	0.02000470429978333	0.02000107427391828	0.02000437372766113	0.02000625580928634	0.02006637486509488	0.02000187690202339	0.02000168269887144	0.0200259575578302	0.7767006499557233	0.9999956578908459	0.9999974678652332	0.02000188672775101	0.02000103507306343	0.1293366134995434	0.02034506219168594	0.9999534016312285	0.1864996374181223	0.6176964515682082	0.557801101273293	0.999935721079025	0.02050535261995373	0.02078536021538214	0.02046161941841346	0.02398055581046139	0.02010482564305144	0.05664218282229309	0.02378490347452098	0.6407749351488095	-5.135371126540993	6.953207186489689	-2.560984700032457	-3.595479999723914	6.639959366141239	15.57091045463974	5.958505115775304	-10.80428413241091	0.2891043777715351	0.05755873923144415	-0.1249965567815855	-0.356527491910463	-0.4397664989424541	0.6185497249376519	0.3617531321268121	0.7228784724119195	-0.7111462123495524
0.142	0.9987847735944405	0.3198086261923285	0.02000133257218096	0.02000146279182223	0.02001902110357629	0.2928373751152725	0.2950842620033453	0.02039064777538153	0.02000036814682623	0.02000054665858595	0.02000296727920523	0.02000072832889107	0.02000291659033789	0.02000575445751156	0.02004963553076108	0.02000128870344246	0.020001134061572	0.02001590383340096	0.7889659713265851	0.9999972265062693	0.9999983793994192	0.02000121547111934	0.02000065054823937	0.229950721624547	0.02038552235737291	0.9321641741117265	0.141727389841125	0.5394969122205007	0.4863119873862109	0.9702483957409556	0.02026954020301977	0.0207329848650895	0.02224932832327705	0.02413261131872022	0.02019696456285973	0.02707760969862831	0.02080500960684782	0.0005914652634910342	-0.06016153089405191	-0.01803843667309919	-0.9606936269380515	0	0	0.229120164533012	0.2138279701103519	-0.001114478604393303	-0.02777261908101699	-0.002662579343477958	-0.04202303378243222	1.175963501810736	0.450692429526829	-0.2178809116352551	0.03313283559720964	-0.09776910481793599	0.2967658437188097	-2.410005078481223	1.111417599099313	-0.2751159229738878	0.05408712025326617	0.05781761300851056	-0.01812832062324566	2.871029069726387	-0.5941371478538089	0.0519259053868768	0.01906482617418671	0.1788014333614824	0.04226175924417835	-0.07275464896358839	0.6768420464456137	0	0	0	0	0.9999980297530517	0.02004362852356107	0.02000100758876707	0.0200011385461461	0.02001196134358325	0.4352132568521794	0.4047924208057334	0.02014769477933227	0.02000026157064138	0.02000039238563244	0.02000240179868951	0.02000053638376853	0.02000219250151784	0.0200029392471039	0.0200324626309806	0.02000093195344461	0.02000083908945694	0.02001344023198102	0.7675481852979447	0.9999978348917532	0.9999987423252601	0.02000095718780056	0.02000052574116758	0.1208000847750313	0.02018338922798215	0.9999780600441588	0.1913216867604708	0.618124864826095	0.5718894879681661	0.9999696862671219	0.02026155871115929	0.02039952719919762	0.02022081272683479	0.02178244129270437	0.02005495045732382	0.05274096519921809	0.02665694247098329	0.5574353864965745	-5.216705344152904	7.084162656586004	-2.651110995671051	-3.920148932282355	6.704896726065003	15.80760715123599	5.86300379073808	-10.71534871397169	0.3181761359499189	0.04426933452391814	-0.1866478980396519	-0.3958646805857127	-0.4238611871572062	0.6175819114429825	0.3918835028699834	0.6979936391008325	-0.7220792662109891
0.144	0.9988704934239843	0.294779817571215	0.02000133552579648	0.02000147277633447	0.02001861306257413	0.3058670451918618	0.3045152094567719	0.02036473511803565	0.02000036622600111	0.02000054425890695	0.02000300534015848	0.02000072763495856	0.02000291927199551	0.02000549848995677	0.02004873394259868	0.0200012830248646	0.02000113288858616	0.0200162286596644	0.7871258681923577	0.9999972183275787	0.9999983754295204	0.02000122625037462	0.020000659257866	0.2195720894196113	0.02036957371869462	0.9369421949155706	0.1470849029057424	0.54533527077095	0.4933526903030743	0.9723454008306055	0.02028192842611435	0.02071084580258962	0.02200002682170736	0.02390016300743907	0.02018151053488605	0.03031548080780996	0.02316734605021164	0.000470069812637344	-0.06122977224497533	-0.01998425753752465	-0.9852241150967239	0	0	0.2295588141395042	0.2248751856063492	-0.001172065283861051	-0.02983504252496688	-0.002743132497787661	-0.03846500078504479	1.176822267473248	0.4074898930676104	-0.2178372712115115	0.01029120017346526	-0.0971983182929379	0.2738737652386252	-2.407689041838549	1.205420502442068	-0.2750323525830267	0.02943285980206066	0.05779396404590952	-0.005396353260975986	2.869833298627818	-0.6016134188602671	0.05196533397739933	0.02044423161000364	0.1788673361422502	0.02335584395348456	-0.07141887683692873	0.6586912528235436	0	0	0	0	0.9999956833585799	0.02004590158410921	0.02000204273248143	0.02000232595534869	0.02002367529396215	0.452922335083654	0.4052763269026343	0.0202801850813085	0.02000053502766208	0.02000079731032012	0.02000493262966243	0.02000109131683005	0.02000441642081529	0.02000555085975264	0.02006354083697214	0.02000187033497427	0.02000169350408425	0.02002794118142341	0.7584026360305253	0.9999956617321994	0.9999974815587797	0.02000196476457654	0.02000109030532477	0.1117273230068134	0.02040092593519202	0.9999585037019736	0.1971024423730807	0.6179189218320505	0.5860558999377309	0.9999425522782542	0.0205608934865448	0.0208612335213669	0.02044977650193547	0.02349528856294617	0.02011505041264319	0.05402085277139557	0.05619426780938698	0.4644658838350239	-5.301985865839876	7.217300432181099	-2.749766345315968	-4.255756276516179	6.742684717297537	16.00518196406459	5.755462248658297	-10.66404234308825	0.3446308899750112	0.03623423831184213	-0.240129199116911	-0.4337463645288047	-0.408902861628821	0.6174564289924009	0.4213434366880274	0.6734925516603172	-0.7309911420452279
0.146	0.9989501457129401	0.2713311248044403	0.02000133891240632	0.02000148332819128	0.02001825553218489	0.3184357130326554	0.3127492186456484	0.02034187169575206	0.02000036470163756	0.02000054237800539	0.0200030442744719	0.02000072754122376	0.0200029224367622	0.02000526170162281	0.02004788930040682	0.02000127799441785	0.02000113215636967	0.02001656139422083	0.7846935986250628	0.9999972111106863	0.9999983721477722	0.02000123766856707	0.02000066828590473	0.2090209267884399	0.02035725497087476	0.9413843658862893	0.1525629297565256	0.5505780082889403	0.5010110540861532	0.974294756045369	0.02029395635595287	0.02069348201603944	0.02178261514842435	0.0236879365021223	0.02016836616098384	0.03153602310515582	0.02934283916412816	0.0003465594247437029	-0.06227814586287235	-0.02197971906303094	-1.010333392729626	0	0	0.2300198780521557	0.2362415436547032	-0.00123390354407625	-0.03202461134663399	-0.002816175457635034	-0.03451115813941731	1.177591113446198	0.3607657396641266	-0.2178406020953641	-0.01383316162966772	-0.09667417416601523	0.2501351474629997	-2.405180181531238	1.30424529885476	-0.2749983562239753	0.004531667899811446	0.05779652638621048	0.008083706353082689	2.868622689182109	-0.6089800554424833	0.05200801245038596	0.02231879156979386	0.1788936981106288	0.00271210682552936	-0.07012081447710193	0.6391448510863602	0	0	0	0	0.999997587692026	0.02001289922654379	0.02000102674556677	0.02000118202193656	0.0200119120663108	0.4543773140261579	0.3973045230093617	0.02013936738826421	0.02000026511948657	0.02000039733772234	0.02000253707404806	0.02000054837218431	0.02000221225310852	0.02000261812694329	0.0200310883155362	0.02000093011992574	0.02000084594096608	0.02001461154231908	0.7471239307405485	0.9999978504756049	0.9999987590758594	0.02000100469543878	0.02000055952826529	0.09998991555945737	0.02022887993368271	0.9999799171179782	0.2051028915639237	0.6140757565923948	0.6027618663733134	0.9999725081252059	0.0202908684577922	0.02044784726774772	0.02022238912322475	0.02156230073333752	0.02006355757772416	0.0296564346162996	0.08722199433871927	0.3618541183497387	-5.392062229041503	7.360174743394947	-2.855772771071863	-4.601647115150682	6.751852570659814	16.16204411116714	5.63820975308981	-10.65667179374599	0.3684295720875116	0.03418633906579432	-0.2777833333728202	-0.4712990266605186	-0.3947155500492788	0.6099774253019947	0.4526530845217784	0.6510009124188362	-0.7403906341157553
0.148	0.9990241226376637	0.2493972407984638	0.0200013445850717	0.02000149891781814	0.0200179627711331	0.3299708218272987	0.3195424253217425	0.02032187582665467	0.02000036404128092	0.02000054168183719	0.02000309862436771	0.02000072946746212	0.02000292755700999	0.02000501761978501	0.02004698182246802	0.02000127356674471	0.02000113259433794	0.02001702935513181	0.7816353392337062	0.9999972064415088	0.9999983709543711	0.02000125492781143	0.02000068139189516	0.1984866647907858	0.02035720512598753	0.9455140449735404	0.1582798701012788	0.5551037414384198	0.5093199065841777	0.9761068194125928	0.02030855574098007	0.02068694855976128	0.02159398676003631	0.0234766596515239	0.02015868934596562	0.03076740032163366	0.0384594545606087	0.0002209637138343118	-0.06331679715619414	-0.0240259723834616	-1.036014472877485	0	0	0.2305039899341477	0.2479223090202662	-0.001300250052324925	-0.03434365514334224	-0.002880906765470626	-0.03015179392041689	1.178262957477903	0.3104824617115374	-0.2178934362550328	-0.03920595641860515	-0.09619829466936226	0.2256211395487879	-2.40246883490199	1.407908157203362	-0.275014315374056	-0.02050363555305419	0.05782679956805301	0.02231470978457286	2.867397432694289	-0.6162653167993647	0.05205495507108059	0.0247121851466545	0.178876991832272	-0.0197206026456949	-0.06886317600968436	0.6182807466866819	0	0	0	0	0.9999945050460574	0.02001768535032955	0.02000208531424954	0.02000242596990146	0.02002397458545066	0.4566741170814199	0.3890733159625334	0.02027909041102653	0.02000054551288396	0.02000081210633433	0.02000525195842116	0.02000112277037224	0.02000445338001912	0.0200049630446435	0.02006086835605195	0.02000186971598777	0.02000171036941679	0.02003072422085954	0.7358348385771537	0.9999957193291938	0.9999975340385145	0.02000207909466985	0.02000117223866744	0.09374989061706689	0.02056737181776749	0.9999610462747565	0.2136476595189129	0.6093114550435601	0.6192322903186178	0.9999472310389186	0.02062494405385774	0.02099468586578206	0.02046568235742217	0.02308914325949095	0.02014298647426875	0.02459752657771083	0.117261850322731	0.2491005797243079	-5.485706603192021	7.509346508246917	-2.967821429342427	-4.957065160126301	6.731019818808512	16.2775693169518	5.508841897900119	-10.68950401969938	0.3940733175426215	0.03577617904797536	-0.305182505852426	-0.5046702330671036	-0.3814101306498889	0.5987564639959093	0.4812487796438667	0.6290523224616913	-0.7499542158294652
0.15	0.9990928542102585	0.228920648763161	0.02000135053700569	0.02000151489392249	0.02001772123513258	0.3401988196235282	0.3247533263520389	0.02030457290124815	0.02000036375657514	0.02000054148465363	0.0200031538043333	0.02000073195876478	0.02000293283864548	0.02000479381885037	0.02004613805657794	0.02000126978513433	0.02000113341896589	0.02001750523321314	0.7779462804391479	0.9999972028927004	0.9999983705550459	0.02000127278060068	0.02000069485516369	0.1869353764972496	0.02035830722470206	0.949353359876595	0.1645718435627205	0.5588477484389183	0.5183221871036275	0.9777912384279487	0.0203225237921638	0.02068490499193394	0.02143016454201213	0.02328452705922798	0.02015116198168827	0.02968935478348911	0.04955308986792652	9.3291877179218e-05	-0.06435598840187348	-0.02612415137892189	-1.062257076480406	0	0	0.2310117732970427	0.2599120646215381	-0.001371365849646339	-0.03679421620044476	-0.002936506309544308	-0.02537797182657985	1.178830651473946	0.2566117810704381	-0.2179982322327273	-0.06578805911696313	-0.09577215800908866	0.2004045741709619	-2.399545323364484	1.516408741647234	-0.2750803833846284	-0.04555780450685359	0.05788628577251372	0.03729642469516717	2.866157662209978	-0.6234991871912353	0.05210722176223974	0.02764637219881759	0.1788135915051211	-0.04398945593179578	-0.06764851495595074	0.5961815908104104	0	0	0	0	0.9999967922966302	0.02000628203105538	0.02000105036606912	0.02000123808509514	0.02001223640784778	0.4487501725858826	0.3742886954772977	0.02014227168790942	0.02000027196511685	0.02000040697552898	0.02000272085511973	0.02000056747554626	0.02000223147386808	0.02000235835561472	0.02002985058715294	0.0200009319535929	0.0200008563289353	0.02001622036250191	0.7231720445490214	0.9999978838891586	0.999998789054917	0.02000107083147886	0.02000060766378507	0.06156140760890838	0.02041462529379736	0.999980712902224	0.2290005828738819	0.6023339546194041	0.6385088389118277	0.9999744892167518	0.02032274516532914	0.0205385058492931	0.02023906900352684	0.02137570034120344	0.02008858678617644	0.02037093247765303	0.1410621030113097	0.125861657138861	-5.581604532233344	7.659102024483462	-3.084528811064707	-5.321189009700244	6.678855946070276	16.35089831953666	5.364247435401761	-10.75670366045794	0.4019169586579667	0.03783186513838094	-0.326623226925786	-0.5402680420806312	-0.3698594252121553	0.5883316378550001	0.5106306920063354	0.6081315255843336	-0.7589346488555708
0.152	0.9991566450844691	0.2098465745726257	0.02000135907168103	0.02000153687807007	0.02001757616756264	0.3488730186861745	0.3282763094162416	0.02029036086833036	0.02000036460415385	0.02000054285409726	0.02000322909719834	0.02000073705156672	0.02000294000772443	0.02000456917955505	0.02004525545756209	0.02000126700338877	0.02000113573183715	0.0200181612430333	0.7736200320200483	0.9999972022858971	0.9999983725639813	0.02000129815632256	0.02000071386227564	0.1737627723965015	0.02044165950078595	0.952922462616091	0.1717798915687704	0.5617928795040567	0.5280535571760995	0.9793569577306109	0.02033953364509991	0.02069962367677737	0.0212904260409194	0.02309379830176045	0.0201503518614017	0.02848286633821623	0.06185981495526403	-3.646746257649898e-05	-0.06540601317172227	-0.02827536599160421	-1.08904751796089	0	0	0.2315438401304764	0.2722047037835411	-0.001447515759678562	-0.03937803022948147	-0.002982136927547414	-0.02018159157014896	1.179287000457362	0.1991352269741787	-0.2181573655389865	-0.09353557518299255	-0.09539709536319052	0.1745595562140655	-2.396399986251323	1.629729243220537	-0.2751964811360046	-0.07051374634108097	0.05797648345578583	0.05302530771668416	2.864903449204012	-0.6307132150910331	0.05216591450466096	0.03114140721697469	0.1786997813179425	-0.07013718076352959	-0.06647921512872312	0.5729343479017721	0	0	0	0	0.9999922625547802	0.02000964897062622	0.02000213767387154	0.02000255203099252	0.02002500227554433	0.4416205285509035	0.3597379318150371	0.02029265452910653	0.02000056267975964	0.02000083625180324	0.02000567735311164	0.02000116850302474	0.02000449350714012	0.02000450231094917	0.02005857330795868	0.02000187781467053	0.02000173533047326	0.0200344966554547	0.71045834034816	0.9999957954099976	0.9999976013279124	0.02000223263859149	0.02000128600419901	0.04036262545511145	0.02184876667759865	0.9999617908331631	0.245829646793943	0.5952953675719871	0.6574977825015975	0.9999505723827372	0.02070009157636591	0.02125137640383765	0.02051481310538764	0.0227295131065823	0.02023298137559545	0.02045460233714913	0.1639120924089545	-0.007938617266704607	-5.67983553548157	7.807547128927862	-3.204410576360716	-5.693084287990057	6.594157880930571	16.38024794878777	5.203107749114118	-10.85567120583722	0.3833302448573193	0.03270001871926257	-0.3416864669479525	-0.583640651346279	-0.3609267947792851	0.5795363049452686	0.5460243794162847	0.5866051015033221	-0.7675793916200707
0.154	0.9992158945634338	0.192121921207796	0.0200013676973408	0.02000155892147058	0.02001747939861986	0.3560832495727951	0.3307347891079235	0.02027844160036614	0.02000036574384614	0.02000054463257139	0.02000330490503284	0.02000074259448448	0.02000294719489088	0.02000436509851516	0.02004444387117846	0.02000126486899173	0.02000113837669891	0.02001882321724655	0.7686895810968198	0.9999972025484062	0.9999983751941518	0.02000132392224109	0.02000073319598275	0.1595595210459073	0.02055860094918271	0.9562405114298105	0.1794598213941573	0.5640268133054462	0.5384474723797408	0.9808123371629716	0.02035600750958084	0.02071802077630612	0.02116954527833263	0.02292050624740226	0.02015177164303674	0.02745620497728261	0.07431511449075592	-0.0001683462329181584	-0.0664771206308625	-0.03048069529178641	-1.116368602511357	0	0	0.2321007895142913	0.2847934226764353	-0.001528967753270274	-0.04209650683136965	-0.003016946145699305	-0.01455544778908367	1.179624782822609	0.1380446964039978	-0.2183731191700316	-0.1223998904643609	-0.09507428876066394	0.1481610945627898	-2.393023216831367	1.747833445829567	-0.2753622939858295	-0.09525308765502713	0.05809888049045048	0.06949429917118835	2.863634800643329	-0.6379403420880954	0.05223217331681235	0.0352152557279418	0.1785317648740947	-0.09820158760022425	-0.06535748243102486	0.5486299289704327	0	0	0	0	0.9999951866577499	0.02000381207796928	0.02000107820063048	0.0200013057623384	0.02001294221151515	0.4318306458165001	0.3559786756560532	0.02015367272854119	0.02000028141937957	0.02000042075241707	0.02000296072627538	0.02000059346030148	0.02000225337835712	0.02000216359351536	0.02002885570815093	0.02000093874649388	0.02000087105956634	0.02001835619321744	0.6974506823937421	0.9999979192241578	0.9999988216005332	0.02000115675439422	0.0200006730596351	0.0202766705334891	0.02137907981386505	0.9999804769908828	0.254093158649799	0.5890299336936263	0.676611915388535	0.9999757444617224	0.02035983399310475	0.02067847232326019	0.02026371506166166	0.02120597273476159	0.02016220365404857	0.0201937340701798	0.1737023492040049	-0.1523078731420981	-5.780686391318598	7.954992178371004	-3.325932106775341	-6.071750099681857	6.47579624072112	16.36393527848922	5.02504755716213	-10.98572763963848	0.3426254713468723	0.02178481415424726	-0.352119999526547	-0.6339371664234432	-0.3551571451218164	0.5722321686726879	0.5840442284934563	0.5626912588121286	-0.7762314592613863
0.156	0.9992707750003111	0.1756942383719459	0.02000137901770108	0.02000158750348762	0.02001751350550583	0.3618897990546532	0.3327097828790121	0.0202702856964136	0.02000036807217237	0.02000054818886052	0.02000340594036865	0.02000075120887685	0.02000295650409917	0.02000416615900184	0.02004362705286615	0.02000126423858949	0.02000114287301225	0.02001971556257953	0.7631821414295245	0.9999972051189759	0.9999983798745667	0.02000135879909553	0.0200007597861457	0.1455007755191884	0.02081119029257661	0.9593248639013729	0.1870411566614871	0.5656400262198128	0.5494306267125069	0.9821650823393663	0.02037463299601425	0.02075627728372843	0.02106735127234014	0.02274655124317111	0.02017299622740116	0.02654931139942659	0.08620934435358528	-0.0003023967609073796	-0.06757944626918849	-0.03274118038130794	-1.144199537658003	0	0	0.2326832062179637	0.2976707131294035	-0.001615992279465838	-0.0449507100657391	-0.003040068018826513	-0.0084932876822299	1.179836771544856	0.0733429972967075	-0.2186476742105953	-0.1523277172010492	-0.0948047695713215	0.1212847656458345	-2.389405499902466	1.870665834138056	-0.2755772696930364	-0.1196567326899652	0.05825494696717472	0.08669263590862608	2.862351656355104	-0.6452147226759191	0.05230717192172224	0.0398836154788157	0.1783056754388067	-0.1282150917849989	-0.06428533724894164	0.5233628729153279	0	0	0	0	0.9999872227435391	0.02000626595633117	0.02000219713457531	0.02000269853719792	0.02002685830633811	0.4226977691747359	0.3531635749564555	0.02032752568773828	0.02000058357808803	0.02000086765663771	0.02000622411302493	0.02000122770058042	0.02000454111986184	0.02000417468158771	0.0200568685759626	0.02000189710441871	0.02000176962124741	0.02003942781961332	0.6843371233109993	0.9999958611901156	0.9999976645542175	0.02000242688275105	0.02000143833689013	0.02023388547067844	0.02420283595285778	0.9999599906667838	0.260713781151447	0.5829621111492801	0.6951405371081435	0.9999522966567909	0.02076638772428256	0.02159698177822049	0.02056542163922026	0.02237593162624477	0.02054546020950713	0.02034780670282466	0.1839192641885476	-0.3072903132071715	-5.884177371741136	8.106819528849883	-3.447494690547585	-6.456068551689035	6.322794711972301	16.30122612992751	4.831642487136668	-11.15080696042889	0.2943465336165234	0.01227871353009539	-0.3573757443576703	-0.6822604477451752	-0.3526776763147033	0.5621742180892986	0.6205090002330481	0.5348087152142279	-0.7862269881957447
0.158	0.9993217091810063	0.1605111878810665	0.02000139018411463	0.02000161560617712	0.02001759216904755	0.3665484522065613	0.3350859963358792	0.02026417271075931	0.02000037054233889	0.0200005519977115	0.02000350682838397	0.02000076008636812	0.02000296579115294	0.02000398745202014	0.02004288836167389	0.02000126425983429	0.02000114764015815	0.02002060799012027	0.7571678477432563	0.9999972080300472	0.9999983848257138	0.02000139365795646	0.02000078659147311	0.1327425720197361	0.02097050204365279	0.9621921407126088	0.1941254328132959	0.5667998382349801	0.5608876174318265	0.9834224520282698	0.02039175039879587	0.02079593302156551	0.02097886383429735	0.02258857662418718	0.02018784453016759	0.02575249579131981	0.09702682621641576	-0.0004386914749250251	-0.06872294953852759	-0.03505781712258488	-1.172515870389975	0	0	0.2332916592844395	0.310828356236339	-0.001708861552857481	-0.04794133956704504	-0.003050625099052466	-0.00198986679377507	1.179915756592556	0.005044364459850603	-0.2189831005388752	-0.1832611423019392	-0.09458941771241694	0.09400641711676003	-2.385537451331238	1.998150776261151	-0.2758406176007355	-0.1436054159019489	0.05844612760015286	0.1046056896642206	2.861053886819079	-0.6525715306208131	0.0523921130175292	0.04515974760812672	0.1780175872743124	-0.1602042332423265	-0.063264607497	0.4972310877891445	0	0	0	0	0.9999911462935894	0.02000264280634587	0.02000110871663145	0.02000138067200862	0.02001410601336278	0.4157443429622578	0.3691707798591192	0.02017799129406184	0.02000029183976332	0.02000043746582854	0.02000326295267305	0.02000062566541534	0.02000228079977833	0.02000203863081722	0.02002822302223292	0.02000095212056702	0.02000089094341986	0.02002106847425751	0.6721510097346302	0.999997941840855	0.9999988474588973	0.0200012617231148	0.02000075888191348	0.02004783715512306	0.02056651309819864	0.9999787204755777	0.2613104318500762	0.5798854972835661	0.7125168186548758	0.9999762151639251	0.02038421615330578	0.02083549099923667	0.02028047832396583	0.02104955378779113	0.02046652580606346	0.02014919391219896	0.1830236268203757	-0.4731509155070578	-5.990159175411442	8.267664861223588	-3.567479309919543	-6.844856978861218	6.134270544009315	16.19159089238384	4.624054614947807	-11.35411975280415	0.2510698068034483	0.01320695896451801	-0.3573328418756285	-0.7177769642819064	-0.3531345264217148	0.5459351322922245	0.6524122103406265	0.5018790445753194	-0.7986274486511479
0.16	0.9993684693585848	0.1465193355484206	0.02000140395985083	0.02000164998887683	0.02001784615779113	0.3702676026143578	0.3385779797378546	0.02026319841895612	0.02000037403983723	0.02000055761331331	0.02000363809504117	0.02000077234059052	0.02000297790372654	0.02000382007470359	0.02004219013671867	0.02000126649583577	0.02000115472484167	0.02002177570674144	0.7507081150176896	0.9999972116163385	0.9999983908620889	0.02000143873534281	0.02000082253981039	0.1210515161974405	0.02088151169475585	0.9648572511753088	0.2006855479950313	0.5676487681057854	0.5727198944092911	0.9845910798486699	0.02040952692003839	0.0208507532791736	0.02090276770131431	0.0224307545313318	0.02036778372643914	0.02505295017444918	0.1065115611647331	-0.0005773225003442054	-0.06991735485950182	-0.03743154877098909	-1.201289440471878	0	0	0.2339267006038222	0.324257416884815	-0.001807848808671539	-0.05106871216766486	-0.003047730499536353	0.004958996949254957	1.179854568208981	-0.06682505100583572	-0.2193813476217714	-0.2151376813419389	-0.09442896134490408	0.06640190012446748	-2.381409858956524	2.130191766716564	-0.2761513087700703	-0.1669802480323418	0.05867383387096144	0.1232148262729425	2.859741291300068	-0.6600467582798251	0.05248822326385823	0.05105431690170563	0.1776635278064594	-0.1941891964184981	-0.06229692207913003	0.4703356325398102	0	0	0	0	0.9999710696676313	0.02000456128648251	0.02000226033934156	0.02000285311083581	0.02002976123239641	0.409260596461497	0.3848929563289558	0.02039549130407276	0.02000060461069112	0.02000090357545346	0.02000690171331618	0.02000129834876895	0.02000460395120945	0.02000399472830673	0.02005602496962815	0.02000193183874795	0.02000181545730234	0.02004552295281034	0.6598137909119163	0.9999958861025474	0.9999977051388416	0.02000265666140668	0.02000163516358212	0.02005937066560639	0.02064818453757396	0.9999545107365648	0.2652108650572457	0.5768456180665439	0.7293740627894182	0.9999525159793761	0.02081067785223505	0.02191209991081645	0.02058265542009975	0.0220658075026389	0.02315864801567841	0.02031623708813053	0.1848552895780512	-0.6498582003526863	-6.097832687167815	8.431752281224687	-3.684244107811993	-7.236819439856169	5.909506295072696	16.03412936703193	4.399742020539732	-11.58912096676852	0.2098351602139211	0.01895960837719863	-0.3556016272550629	-0.7443293898687272	-0.357192722524851	0.5287991596887809	0.6754991534213631	0.4644088743455768	-0.8120344883173705
0.162	0.9994124508507003	0.1336645655574793	0.02000141727088567	0.02000168303479748	0.02001814197616449	0.3732795112924235	0.3439314115962202	0.02026420897343082	0.02000037747982298	0.02000056326920635	0.02000376797156866	0.02000078458260355	0.02000299005431893	0.02000367243420095	0.02004157791090109	0.02000126941229203	0.02000116202365076	0.02002292789873727	0.7439169248082612	0.9999972148000976	0.9999983966992685	0.02000148302472104	0.02000085843388509	0.1103799214907259	0.02081367728185474	0.9673346642658105	0.2067851121619008	0.5684026292501093	0.5848747795861947	0.9856772785114359	0.02042579153197761	0.0209010299104878	0.02083606386146394	0.02228815733929019	0.02058782548858206	0.02444117402101184	0.1147781932660386	-0.0007184011250209706	-0.07117209455867475	-0.03986325852806363	-1.230488349969404	0	0	0.2345888634761997	0.3379482399111279	-0.001913227517131348	-0.05433274428639737	-0.003030490078081707	0.01235637193785771	1.179646101261472	-0.1422267344052784	-0.2198442354452716	-0.2478903450656121	-0.09432397713420317	0.03854683607366934	-2.377013725111219	2.266670751386019	-0.2765080773419588	-0.1896632508576113	0.05893943588495204	0.1424972939206007	2.858413596445126	-0.6676770110853171	0.05259674792171425	0.05757524568411784	0.1772394908774279	-0.2301833332940618	-0.06138370478571165	0.4427805443989865	0	0	0	0	0.9999742835798141	0.02000201789013269	0.02000113926770059	0.02000145277421052	0.02001588291749032	0.4057540030478021	0.4209781130745545	0.020227115780631	0.02000030106802973	0.02000045536578993	0.02000362690041201	0.02000066233282019	0.02000231789283754	0.02000199718125937	0.02002813033940747	0.02000097475737558	0.0200009172543559	0.02002423039588062	0.6499569015681281	0.9999979361971443	0.9999988576292332	0.0200013791129016	0.02000086660922416	0.020018504279763	0.02015413644192311	0.999974845050469	0.2650843131525398	0.5789362687524348	0.7461848925226136	0.9999761090072743	0.02040006183249102	0.020888717979169	0.02027307146226977	0.02091947965348034	0.02435273320076127	0.0201653159332109	0.1820348919358314	-0.8369911743913292	-6.206379118807931	8.592209429481235	-3.796157617076568	-7.630603885687465	5.647900091928291	15.8280346479367	4.156096916844587	-11.8479975153685	0.1698695966591578	0.0282133089057002	-0.3581580835138313	-0.7613211112730587	-0.3631392903212216	0.5170480368105496	0.6859698103396843	0.4234915474139055	-0.8249191971954577
0.164	0.9994457173236141	0.1218909189824217	0.02000143265071292	0.02000172037096051	0.02001868110382498	0.3757466517854924	0.351772887711791	0.02027506631841719	0.02000038148727959	0.02000057049274743	0.02000393189748104	0.02000080016111277	0.02000300615074899	0.02000354430103721	0.02004107418022829	0.02000127556993777	0.02000117222721096	0.02002435747847838	0.7369009680058058	0.9999972160824545	0.9999984021467803	0.02000153711168624	0.02000090508758589	0.1006678807456939	0.02072590794972992	0.9696371120382076	0.2122089823120515	0.5692558945199079	0.5973154476152945	0.986686765621765	0.02044047645116113	0.02093488803067796	0.02077448861276688	0.02214718836396923	0.02230403856523082	0.02391341197569491	0.1219080081840242	-0.0008620571664425588	-0.07249625270795546	-0.04235376204096946	-1.260076936638267	0	0	0.2352786611692863	0.3518904478080837	-0.002025270567734736	-0.05773293486655085	-0.002998004706996531	0.0202041643217113	1.179283340329113	-0.2211093992223412	-0.2203734455694309	-0.2814477164721714	-0.09427489089863149	0.01051640501829505	-2.37234031026631	2.407447510908554	-0.2769094228164668	-0.211537882034032	0.05924425405522543	0.1624261351762413	2.857070455235338	-0.6754993019289089	0.05271894524819541	0.06472757752508966	0.1767414508208313	-0.2681926906511071	-0.06052616847151135	0.4146726920506998	0	0	0	0	0.9997560705090234	0.02000362254117351	0.02000231936643528	0.02000298640313406	0.02003416297857107	0.4019539400567232	0.4563647071489309	0.02055114725347399	0.02000062037958747	0.02000093944299003	0.02000769478035446	0.02000137509566482	0.02000469005761269	0.02000400499988256	0.02005649925157655	0.0200019884414268	0.02000187555471331	0.02005217001113007	0.6400183801575424	0.9999958387122923	0.9999977057962295	0.02000289870681393	0.0200018754899903	0.02002664966418434	0.0202035528111837	0.9999436314800906	0.2639627848389049	0.581061018496331	0.7626711233262813	0.9999518606059051	0.02081833407518698	0.02175556447306812	0.02053014849349455	0.02180878368813021	0.04712152169633041	0.02043099979877582	0.1821131441638671	-1.0343681893419	-6.315709097360871	8.751007143854709	-3.901593717794911	-8.024754964739815	5.349040923473099	15.57311188327762	3.893958749782169	-12.13076356423616	0.1375227570138924	0.03056767993989004	-0.3609774723639126	-0.767145178395806	-0.3710868566869905	0.508757550790324	0.6880312817942896	0.3807071673545797	-0.8375324508017064
0.166	0.9997770213713447	0.1111415787702529	0.02000144712211995	0.02000175500623294	0.02001926411360187	0.377801751553811	0.3627445073362277	0.02028711839762076	0.02000038517526161	0.02000057747193862	0.02000409206102321	0.02000081533554569	0.02000302232582848	0.02000343589043818	0.02004066695330383	0.0200012824596902	0.02000118257251022	0.02002573324903908	0.7298339798055601	0.9999972160842662	0.9999984068702628	0.02000158898270917	0.02000095107560773	0.09185798330711782	0.02064811188888153	0.9717772499915763	0.2169313678575377	0.5703973706683585	0.6100884666407669	0.9876250231395157	0.02045312505078585	0.02095890405412302	0.02071942219461299	0.02202018060125606	0.02559353174497745	0.02345555647676147	0.1275421698599993	-0.001008438211693496	-0.07389850950339938	-0.04490379983864376	-1.290015741399303	0	0	0.2359965854734441	0.3660729408605971	-0.002144249415577787	-0.06126834899039323	-0.002949372648494294	0.02850307388010205	1.178759385652125	-0.3034086388702032	-0.2209705123745798	-0.3157340429910541	-0.09428197870849128	-0.01761484391812017	-2.367381177991945	2.552359115046577	-0.2773536135040833	-0.232489545570481	0.0595895506235784	0.1829701321798634	2.855711446399514	-0.6835508499417642	0.05285608059640889	0.07251335293637683	0.1761653776009147	-0.3082155454172336	-0.05972530953465417	0.3861216505373017	0	0	0	0	0.9574571592676193	0.02000167025190267	0.02000116393398741	0.02000150073351523	0.02001860311849754	0.4005217164278217	0.5136343517762035	0.02037758532386285	0.02000030556009784	0.0200004712373673	0.020004030060111	0.02000069951733872	0.02000236801558032	0.02000207945524672	0.02002889837435529	0.02000101065144036	0.02000095129132939	0.02002720524898841	0.6346478317574195	0.9999978849832608	0.9999988430611708	0.0200014881853861	0.02000099104096338	0.02000959744714261	0.02006617185279106	0.9999674213497164	0.2622412264491286	0.5883609004072422	0.7813663760554025	0.9999757013074378	0.02039973568140208	0.02077054285719567	0.02024208407224401	0.02081259622710162	0.05003932669366155	0.02026992143774755	0.1689375268982805	-1.242016050529499	-6.425979414032082	8.911483081035909	-3.998964948229827	-8.417774800726319	5.012664022201756	15.26736651703089	3.610401914444978	-12.44196368181402	0.1104969120490182	0.02465116252173752	-0.3604916308184366	-0.7624805681320888	-0.381989590742801	0.5003978808237085	0.684486670352311	0.3354286799067679	-0.8507882649855688
0.168	0.9857476237665997	0.1013581423067261	0.02000146214649991	0.02000178845641001	0.02002021257936732	0.3795595223456912	0.3773851772630222	0.0203520512562267	0.02000038846502273	0.02000058526000586	0.02000428388812021	0.02000083310666532	0.02000304382210129	0.02000336357951889	0.02004048887372721	0.02000129417971276	0.02000119652108789	0.02002724702605172	0.7228942223238881	0.9999972102713014	0.9999984090707926	0.02000164605083838	0.02000100764121306	0.08389036031984794	0.02057356431482358	0.9737657765369799	0.2211634781318982	0.571977245854589	0.6232453537694137	0.9884969866729134	0.02046437660577694	0.02096156720468559	0.02066688209729572	0.02189624994949723	0.02907603551274599	0.02307998959400932	0.1311453926953386	-0.00115770876261801	-0.07538708693705877	-0.04751402970958275	-1.320261472434512	0	0	0.2367431052587179	0.3804838992781689	-0.002270433199977205	-0.06493760219964331	-0.002883692003118418	0.03725255370382294	1.178067479641132	-0.3890466275974556	-0.2216368144797086	-0.3506693420915166	-0.09434536830396958	-0.04577316904439784	-2.362128240808437	2.701219437854019	-0.2778386908567659	-0.2524060945310321	0.05997652110994686	0.2040937783974325	2.854336074175365	-0.6918688816047693	0.05300942030817078	0.08093149447072749	0.1755072527484683	-0.3502419488124293	-0.05898190260635604	0.3572395861918657	0	0	0	0	0.595264938730906	0.02000311794495298	0.02000235697055522	0.02000303710915291	0.02004105162860368	0.3987492126858752	0.5701968316930531	0.02139988172431644	0.02000062151772946	0.0200009660716121	0.02000851104314945	0.02000144611888958	0.02000480575566759	0.0200043536266402	0.02005927230617136	0.02000207788186701	0.02000195268672178	0.02005708125748553	0.629629976345995	0.9999956743164974	0.9999976439124844	0.02000308385341878	0.02000213315203624	0.0200148820006061	0.02009792067694415	0.9999227264758392	0.2634082944423004	0.5952800421044817	0.7999362168913891	0.9999508796359921	0.02082175656660964	0.02147099329371397	0.02046018040026747	0.02160497875404116	0.0571653082069769	0.020807028968721	0.1554473880812518	-1.459567378022154	-6.537506369308345	9.071917854339647	-4.086713692337773	-8.808077969377418	4.638733916531169	15.00197077467136	3.501798209330234	-12.6176446444039	0.1250102018558177	0.04230945336605921	-0.3430097602428392	-0.7511130100831985	-0.3958536967065183	0.4928775793245672	0.6733960425304087	0.2859548275167252	-0.864062454394727
0.17	0.9570631850988023	0.09248166225580368	0.02000147606018176	0.02000181843601084	0.02002121700985451	0.3812894902988701	0.3954313292888457	0.02021498172307615	0.02000039131795949	0.02000059261439689	0.02000446924489676	0.02000085014953456	0.02000306542032424	0.02000331052647494	0.02004040891363427	0.02000130659881346	0.02000121052121748	0.02002866376349571	0.7160886924902776	0.9999972025147947	0.9999984101691374	0.02000169959961402	0.02000106272459881	0.07670617152319129	0.02050777766419097	0.9756139003203933	0.2250609095284156	0.5739712798294784	0.6368642299506447	0.989307408383492	0.02047437793377128	0.02095975844139256	0.02061990221082761	0.02178507786683014	0.03251254262790117	0.02273388964312719	0.1324488847737029	-0.001310049260379228	-0.07696969733872473	-0.05018501899033767	-1.350766966911502	0	0	0.2375186650398027	0.395110788113284	-0.002404087828646955	-0.06873884599766389	-0.002800063243480929	0.04645077539609373	1.177201033987894	-0.4779318897634972	-0.2223735664205366	-0.3861695270248633	-0.09446504089728903	-0.07388580029962677	-2.356573807046035	2.853818761519749	-0.278362474928705	-0.2711783278992649	0.0604062857382365	0.2257572866744928	2.852943768517624	-0.700490433350433	0.05318022535964896	0.08997770450497594	0.1747630863155443	-0.3942532855019469	-0.05829649549281935	0.3281411462888537	0	0	0	0	0.5597362020778628	0.0200014637468867	0.02000118339982254	0.02000152109731286	0.02002292479229146	0.4034035184187959	0.6301067936155456	0.0223997892440093	0.02000030542868546	0.02000048469888899	0.02000445849489309	0.02000073615710752	0.02000243489354039	0.02000231464276065	0.0200306542173652	0.02000106221819921	0.02000099446468143	0.02002951941742899	0.6246024917351299	0.9999977861763195	0.9999988036010439	0.02000157858439959	0.02000112774518736	0.02000592637348986	0.02003788958418829	0.9999525611361997	0.2634057443783329	0.6027457694250744	0.8215680767164329	0.9999752585000869	0.02040291642293718	0.02066057503877325	0.02021276104717899	0.0207289480699099	0.05698998746935782	0.02083772013332012	0.1323673784947344	-1.686507176296754	-6.650268109483064	9.230264229026176	-4.163352147644562	-9.194054950533973	4.227394766952363	14.78032342648679	3.573889274891461	-12.64800158758839	0.1814312400782119	0.08451083779462346	-0.3086234704089488	-0.7333794989584848	-0.4124919073127011	0.4877690590094759	0.6554364395085265	0.2321418514963162	-0.876693357122866
0.172	0.926553815521255	0.08445262586998442	0.02000149091736447	0.02000184692893038	0.02002281288776641	0.3832622367793448	0.4164749756868912	0.02238524809696531	0.02000039376722972	0.02000060084491991	0.02000468972144635	0.02000086996124133	0.02000309406098645	0.02000330253538164	0.02004061048553347	0.02000132495643085	0.02000122891458499	0.02003018837342385	0.7093922990303582	0.9999971872312927	0.9999984078608952	0.02000175803724499	0.02000112979272843	0.07024677066400753	0.02044816243778467	0.977330064154147	0.228588375690736	0.576335430680974	0.6510173835017335	0.9900605580239874	0.02048329954293994	0.02094482834611126	0.0205753850627142	0.02167777706330951	0.03584332772244255	0.02283089166606985	0.131232507493915	-0.001465655022985689	-0.07865349431561372	-0.05291723679360397	-1.381481156440554	0	0	0.238323683551479	0.4099403643902442	-0.002545475037866076	-0.07266975451300176	-0.002697591804428267	0.05609459869125596	1.176153657129074	-0.5699591227688836	-0.2231818105630456	-0.4221465511438279	-0.09464083325320025	-0.1018810956021217	-2.350710628317225	3.009923459691184	-0.2789225706967209	-0.2887004847159851	0.06087988090119188	0.2479166258688243	2.851533885649687	-0.7094521535820081	0.05336974484021815	0.09964437420882727	0.1739289345799866	-0.4402218476523769	-0.0576694043092412	0.298943349015365	0	0	0	0	0.4845404961091498	0.02000277281329384	0.0200023995764298	0.02000307378007782	0.02005232135484613	0.4083016187256436	0.6861287390897716	0.05733265065422654	0.02000062090048919	0.02000099450413076	0.02000943181921126	0.02000152357549285	0.0200049592604014	0.02000495334949615	0.0200635197950826	0.02000219574032408	0.02000204950215572	0.02006160241510956	0.6192555176599769	0.9999954459950345	0.99999754979573	0.02000326752681782	0.02000243104571548	0.02000983307609635	0.02006190476627936	0.9998767403869826	0.2635271587869323	0.6093760450888919	0.8431173798874757	0.9999500813630721	0.02082500899672824	0.02126423941243153	0.0204051065502884	0.02144461791233337	0.06276618918360805	0.02706377775632177	0.1095645390706634	-1.922679375194678	-6.762772422379088	9.388601293393283	-4.227454092769906	-9.574030316379851	3.779051912538263	14.52534963047761	3.656178042151104	-12.67174913248834	0.2381031214534922	0.1317696817621518	-0.2748529334474898	-0.7087390990887257	-0.4324239313201162	0.4828419267948448	0.6308774956915237	0.174153143917275	-0.8912107326344128
0.174	0.8930712044208017	0.07721160911167071	0.02000150500427469	0.02000187284330842	0.02002449866055505	0.3857441656982421	0.4398429705757669	0.03096159180066327	0.02000039594304752	0.02000060871168223	0.02000490308278211	0.0200008890240277	0.02000312278852891	0.02000331026332179	0.02004088706786385	0.02000134374342434	0.02000124724188806	0.02003162018750859	0.7027065607696513	0.9999971701236837	0.9999984045002078	0.020001813269098	0.0200011951305651	0.06445472749656661	0.02039578719304605	0.9789246440902903	0.2317706912184304	0.5789914484116124	0.6657942486749325	0.990760545234654	0.02049089319584359	0.02092794150115997	0.02053559492039852	0.02158178099856704	0.03919657881689417	0.02322664468369836	0.1275465493521377	-0.001624735075834171	-0.08044502701935154	-0.05571104616888937	-1.412349044658006	0	0	0.2391585523435282	0.4249586872272627	-0.002694851424368999	-0.07672751301586569	-0.002575390735398386	0.06617954710162471	1.174919182031308	-0.6650090919242762	-0.2240624093740306	-0.4585085806929847	-0.09487244011371468	-0.1296886888416012	-2.344531947579165	3.169275799981621	-0.2795163754996301	-0.3048707367126332	0.06139825075124451	0.2705235959127064	2.850105709067021	-0.718790101739523	0.05357920924254084	0.1099205091230166	0.1730009186911619	-0.4881104330060438	-0.05710070886524926	0.2697654697072119	0	0	0	0	0.4224071398404717	0.02000131327742947	0.02000120944727092	0.02000154471527378	0.02003029816842924	0.4199776483281464	0.7379424632906924	0.1218059622140079	0.02000030612645372	0.02000050068845318	0.02000495401777295	0.02000077791698732	0.02000252304689903	0.02000267020641252	0.02003306216938607	0.02000112789871539	0.02000104833243823	0.02003188278103774	0.6117617274552138	0.9999976616919434	0.9999987514567735	0.02000167764695115	0.02000128904405751	0.02000416868012491	0.02002614162105976	0.999916297671696	0.2632000180993855	0.6155174822650349	0.8682956171513678	0.9999750614923945	0.02039902772418186	0.02056636777127263	0.02018875605610363	0.02066315688719771	0.06402028693795044	0.02651993238797193	0.08252628068277169	-2.167926167828224	-6.873808621934333	9.548482847017288	-4.277699281832038	-9.946327795411014	3.294320898436411	14.24716432352178	3.765146378923287	-12.67463300639685	0.3000011391941984	0.1833526446397765	-0.2471271502068594	-0.6762780051431297	-0.456121461871355	0.4763685212671592	0.600647422334447	0.1121671714152586	-0.9093742661186803
0.176	0.8582446170681011	0.07070002642255377	0.0200015211889571	0.02000189891801356	0.0200272867316552	0.3889587619155438	0.4650542534060744	0.04626194429312995	0.02000039802070049	0.02000061782609356	0.02000515767006261	0.02000091138558852	0.02000316074755061	0.02000337274481318	0.02004148549140924	0.02000136958351001	0.02000127092695773	0.0200331772226784	0.6959573933940139	0.9999971444736541	0.9999983972280023	0.02000187487767536	0.0200012746281471	0.059274593529998	0.0203490860248125	0.9804018153848378	0.2346231109917433	0.5818757375024498	0.6812664459700676	0.9914110808291055	0.02049628130511432	0.02090131055461148	0.02049799888203595	0.02149011347695424	0.04250889015929063	0.02421021467862955	0.1214457359248332	-0.001787510903953442	-0.08235019598246673	-0.05856669623396933	-1.443311695457195	0	0	0.2400236343952799	0.440151130331376	-0.002852467458712343	-0.08090880798024087	-0.002432583390702591	0.07669978840677283	1.173491694107647	-0.762948582941086	-0.2250160380129571	-0.4951601917679673	-0.09515941687424281	-0.1572396317979049	-2.338031547451366	3.33159384431509	-0.2801410873278028	-0.3195916777618749	0.06196223894785627	0.2935259330240328	2.848658450890182	-0.7285395455035643	0.05380982363624069	0.1207916687108136	0.1719752439916233	-0.5378719651735799	-0.05659024825352614	0.2407289214609588	0	0	0	0	0.3781071018968252	0.02000251383247742	0.02000246060913612	0.02000312811918734	0.02007295125630703	0.4316503327049153	0.7875064440902619	0.186371719329111	0.02000062371444168	0.02000102978085883	0.02001050423490154	0.02000161337278991	0.02000516131125074	0.02000582643574879	0.02006911111447442	0.0200023437929314	0.02000217008008601	0.02006642517960727	0.6042790615050039	0.9999951702625669	0.9999974324851407	0.0200034778717429	0.02000278351629987	0.02000723472118679	0.02004524454803995	0.999737609131341	0.2629079118970561	0.6209669089624935	0.8932005125397527	0.9999501123567651	0.02080586847731814	0.02108013396468153	0.02036001168272741	0.02132108326465471	0.06920191204049518	0.03714062821755959	0.05647367007339238	-2.421194575315997	-6.984756209852597	9.705383245255474	-4.312861974325678	-10.30923406357602	2.774104151179417	13.93531715950181	3.878211025403481	-12.66681193719915	0.3594586944971171	0.2356272037346716	-0.2310037854121447	-0.6385864747804217	-0.4827548258599837	0.4720633111965637	0.5660822830453922	0.04714424314796784	-0.9272780061784893
0.178	0.81741414667246	0.06486010957096401	0.02000153682221241	0.0200019230401916	0.02003026068486364	0.3928671799219792	0.4915379302098093	0.06725570256939267	0.02000039993588168	0.02000062660878736	0.02000540389552971	0.02000093293257896	0.02000319875054881	0.02000344905826744	0.0200421404264997	0.02000139560781188	0.02000129442101209	0.02003464000917171	0.6890332710720047	0.999997117113041	0.9999983889486589	0.0200019333575118	0.02000135193382178	0.05465258620286341	0.02030814244398194	0.9817771630495059	0.2372770568412937	0.5849151406561479	0.6975400780988935	0.9920157018078708	0.02050069635377671	0.02087476333110093	0.02046442927968096	0.0214083595510226	0.04555358229298848	0.02536809056125147	0.1130053489463685	-0.001954215106128845	-0.08437420963725409	-0.06148431429781692	-1.474306236643633	0	0	0.2409192627620612	0.4555023977068998	-0.00301856647851932	-0.08520981933020735	-0.002268306156728741	0.08764812178511514	1.17186555915537	-0.8636304333895132	-0.2260431774079536	-0.5320026019971611	-0.0955011825730695	-0.1844665284214549	-2.331203798608469	3.496571485759648	-0.2807937142167681	-0.3327708062782702	0.0625725806884581	0.3168674553653309	2.847191253680378	-0.7387347561827613	0.05406276072630872	0.1322399258359113	0.1708482201641447	-0.5894491480864659	-0.05613761671925655	0.2119571248097733	0	0	0	0	0.1848092593919515	0.02000120064910003	0.02000124499307772	0.02000157686738541	0.02004506921691229	0.4438690138106867	0.8299109662266797	0.2551838158553149	0.02000030849649878	0.02000052027210232	0.02000552481026314	0.02000082603545703	0.02000263821897154	0.02000319563751182	0.0200362177494091	0.02000121019804732	0.02000111518649662	0.02003435084962983	0.5935664335190536	0.9999975119238372	0.9999986868663652	0.02000178931270348	0.02000147750231468	0.02000319201159995	0.02002009700019297	0.9997742610837818	0.2642182639766208	0.6256078200743872	0.9224904694132319	0.9999754110732867	0.020390206318832	0.02048409051711188	0.02016935370734875	0.02061300418644893	0.06666591715975302	0.03122070596761711	0.03032943002344452	-2.681259268839526	-7.096787105687532	9.855201285788958	-4.331856595489558	-10.66106242564521	2.219542028658762	13.62027533929651	4.058462028491806	-12.58864287247196	0.4306575839360519	0.2952440056757828	-0.221792387527821	-0.5981433352113981	-0.5112126284123769	0.4730932826998011	0.5280104579820747	-0.02051365800655765	-0.9415598477365782
0.18	0.7670622846378685	0.05963632879271776	0.02000155569994434	0.02000194887253071	0.02003593443706998	0.397414412834836	0.5188794845708024	0.09252583447319683	0.02000040203874522	0.02000063705421418	0.02000569724644316	0.02000095836490612	0.02000324864973951	0.02000359856444114	0.02004317280715213	0.02000143007761645	0.02000132443708594	0.02003624190576166	0.6818292876785654	0.999997080176125	0.9999983762389186	0.0200019996378471	0.02000144550089599	0.05053814122208943	0.02027187771078538	0.983004726455082	0.239664605197832	0.5880438755617176	0.7146287449196621	0.9925776470361822	0.02050290816043519	0.02084132810388124	0.02043288639971164	0.0213311145442285	0.04814744254562631	0.02625868912731882	0.1036826820978252	-0.002125089971125503	-0.08652153910047294	-0.06446389799736935	-1.505265873433431	0	0	0.241845739251136	0.4709965419244992	-0.003193383669887541	-0.08962621447861049	-0.002081711196611432	0.09901597035911325	1.170035451178367	-0.9668936310260768	-0.2271441077600244	-0.5689339315362087	-0.09589702310674841	-0.2113036619402951	-2.324043708010613	3.663878596081692	-0.2814710844668223	-0.3443209980014623	0.06322989502060444	0.3404882411150029	2.845703192609766	-0.7494088035884943	0.05433915385611317	0.1442438427435997	0.1696162819483796	-0.6427741517825225	-0.05574215976553226	0.1835753668094903	0	0	0	0	0.02477419037056486	0.02000231737020866	0.02000254269629299	0.0200032031502092	0.0201211637591227	0.4557121118066147	0.8712914661222309	0.3170305090321948	0.02000063048467464	0.02000107339134257	0.02001173476754676	0.02000171732629872	0.02000542365085703	0.02000712550570212	0.02007632909593894	0.02000252813038094	0.02000231922805001	0.02007152711785971	0.5827930458640639	0.9999948447934724	0.9999972906671334	0.02000371701378864	0.02000319284113187	0.02000571877295759	0.02003614093602232	0.9983016637086884	0.2625073846584354	0.6295574719622591	0.9497573456429835	0.9999514319574822	0.02078038541517352	0.02092089472645413	0.02032463802954903	0.02122835081051253	0.06814660299500425	0.03528169291663325	0.0251143600885587	-2.947924231326394	-7.207724233518205	10.00122748450269	-4.333713599648382	-11.00012435997573	1.632089955761231	13.3304769875126	4.35578817916954	-12.39973387308067	0.5253924860394303	0.3751705816562042	-0.2098797926643269	-0.5546833649113569	-0.5419608340425796	0.4761174217314544	0.4850185252894496	-0.08914912300400889	-0.9552718241326887
0.182	0.7146399236104661	0.05497461195403341	0.0200015744565917	0.02000197408529441	0.02004176669099017	0.4024001764149772	0.5462452404808665	0.1203056752005249	0.0200004042070384	0.02000064735085395	0.02000598261882856	0.02000098312817892	0.02000329847207352	0.02000375608643477	0.02004422288357034	0.02000146430802316	0.02000135410413232	0.02003777992927033	0.6740863294493439	0.9999970421489861	0.9999983628212149	0.02000206389361611	0.02000153693926257	0.04688271704089031	0.02024013273814588	0.9841862788583755	0.241954025358801	0.5911463082199966	0.7326925196144151	0.993099942784529	0.02050449208318877	0.02080936054578615	0.02040478027681523	0.02126238605109127	0.05082651688747921	0.02663642144730762	0.09489862997533005	-0.002300385947724119	-0.08879586775244405	-0.06750530747863244	-1.536119912215328	0	0	0.242803333142904	0.4866169858717828	-0.00337714503799814	-0.09415314486781803	-0.001871969203574273	0.1107933812535762	1.167996379884648	-1.072563508039699	-0.2283189026837775	-0.6058495059089388	-0.09634609472267852	-0.2376871107783717	-2.316546966632099	3.8331613262799	-0.2821698579177318	-0.354160960629723	0.06393467760641346	0.3643248508599165	2.844193278096753	-0.7605933514129755	0.0546400899811375	0.1567784702393278	0.1682760105204112	-0.6977683460089555	-0.05540297059573637	0.1557106434045613	0	0	0	0	0.0200513364132633	0.02000110228716993	0.02000129890883925	0.02000163978009936	0.0200881394610547	0.4644158495600331	0.8938422036834758	0.3722083766982656	0.0200003162747331	0.02000054824540579	0.02000622563269372	0.02000088703054782	0.02000278676790196	0.02000382864520089	0.0200397450079929	0.0200013085192902	0.02000119750586245	0.02003770771495608	0.5643731494141629	0.9999973549830367	0.9999986187288247	0.02000194228320134	0.02000171178379901	0.02000262934928076	0.02001689468791125	0.9918599235778958	0.2680075647921637	0.6313047636738128	0.9821366312847458	0.9999765070559394	0.02038624831710148	0.02041465449734264	0.02015452528142693	0.02057610316342372	0.07346974797487643	0.02506277307929557	0.02133639430532023	-3.221197813054316	-7.315561459058543	10.14721177430148	-4.317630613120565	-11.32478927141006	1.013464453852678	13.02328275620303	4.670467640572978	-12.18345286622133	0.6252840533634207	0.4647671154160103	-0.1964932996236294	-0.5004442525245613	-0.5757874255295548	0.4779815282770222	0.441762546998782	-0.1568676813430556	-0.9718224403864759
0.184	0.6655280169848034	0.0508242289555768	0.02000159957761809	0.02000200777971113	0.02006118006151126	0.4076640767849368	0.5729639246479292	0.1494947601051854	0.02000040770834774	0.02000066082246665	0.02000633535428352	0.02000101391208938	0.02000336349779976	0.02000397016698724	0.02004557798782528	0.02000150768917361	0.02000139169257868	0.02003968049479217	0.665565968383087	0.9999969961929456	0.999998345758718	0.02000214473548119	0.02000165177159464	0.04364171304253837	0.02021218256563509	0.9827678812615243	0.2447079754280879	0.5941318805307002	0.7509734082898323	0.9935854358300281	0.02050779327065631	0.02077328999672733	0.02037861363526587	0.02119856120052191	0.05410302700414624	0.02635424197487685	0.08676728075119375	-0.002480360022576392	-0.0912000360975708	-0.07060825762491194	-1.566793791896124	0	0	0.2437922799521754	0.5023465472023553	-0.003570066373515045	-0.09878524451317158	-0.001638272148956112	0.1229690315529014	1.165743717778845	-1.180452011324376	-0.2295674239013477	-0.6426421908252318	-0.09684742770312744	-0.2635548544907833	-2.30870999656206	4.004042527866307	-0.2828865379946872	-0.3622156712012524	0.06468729390317809	0.388310584633169	2.842660458794218	-0.7723184541768147	0.05496660265725457	0.169815364895149	0.1668241552960393	-0.7543420750479277	-0.0551188868423722	0.1284914872799934	0	0	0	0	0.02005084544015053	0.02000211995119873	0.02000267989985488	0.0200033864295282	0.02034537739916089	0.473071410547743	0.9162391491670697	0.4217349621800987	0.02000065570180921	0.02000114371754727	0.02001336055259833	0.02000186115958922	0.02000576143003996	0.02000832642800439	0.02008320301778622	0.02000273992632785	0.02000250264142561	0.02008027715993896	0.54584379521699	0.9999945445678329	0.9999971607835572	0.02000410532238689	0.02000374215281993	0.02000488823557754	0.02003177672670299	0.9271015994217694	0.2775027369534097	0.6326407072312709	0.9932168098854632	0.9999544872795668	0.02081025209748849	0.02079383992978297	0.02029877192514505	0.02116754082755915	0.08378120140705429	0.0255728360951283	0.02173165002586605	-3.5002071522951	-7.422337862924435	10.29182951112931	-4.282924048412754	-11.63346509943542	0.3657231401988607	12.66379578538591	4.929279606575026	-11.99601900724815	0.7155355367225535	0.5497552550621813	-0.1853381263699479	-0.4614448609346162	-0.6012458830891867	0.4763151365424647	0.4073956348184117	-0.2229694970378867	-0.9894967422207719
0.186	0.6195915637443877	0.04713635539905332	0.02000162505610522	0.02000204229377496	0.0203087210597964	0.4130356715600831	0.5985156863554459	0.1789911331601667	0.0200004115032789	0.02000067437113733	0.02000668186302862	0.0200010442697213	0.02000342833350233	0.02000417855355844	0.02004689775752776	0.02000155032899696	0.02000142877346216	0.02004156369758332	0.6560631680066777	0.9999969500141757	0.9999983283884469	0.02000222517563292	0.02000176510224531	0.04077270463947347	0.02018774748621285	0.9780166018408757	0.2480297388468473	0.5969678120645866	0.7684118066954582	0.9940366880838116	0.02051133962052505	0.02073935380313832	0.02035534416029221	0.02114213919365755	0.05807834918501033	0.02593538870891046	0.07941711735702985	-0.0026652739633634	-0.0937359798904211	-0.07377231036445198	-1.597209125333667	0	0	0.2448127802489907	0.5181674663398934	-0.003772352218784893	-0.1035166312695866	-0.001379836007659445	0.1355302421293949	1.163273226520933	-1.290358074411742	-0.2308893167459936	-0.6792027681700867	-0.09739993027260666	-0.2888468649600978	-2.300529996964228	4.176122336141916	-0.2836174847157517	-0.3684167869143431	0.06548797297998273	0.4123757849203499	2.841103625035311	-0.784612357853008	0.05531966509614269	0.1833226299793103	0.165257656178422	-0.8123944921889533	-0.05488848770865322	0.1020477744785161	0	0	0	0	0.02001395484172411	0.02000100956902303	0.02000138305798595	0.02000176076510869	0.07284959573306966	0.4781842806746241	0.9224862332496614	0.461241648463703	0.02000033365844616	0.02000059062982619	0.02000714743199779	0.02000096975069189	0.02000297867982428	0.02000433253459111	0.02004299837809644	0.02000142184188528	0.02000129894255924	0.02004309923254636	0.5203399604049911	0.9999972068234079	0.9999985540205666	0.020002177961991	0.02000202531732387	0.02000231201881814	0.02001535948409351	0.9036402731915842	0.2852164140594126	0.6332894841409443	0.9989774626455034	0.999978241882751	0.02039679946014617	0.02035176231706981	0.02014326644878127	0.02055283252259088	0.09127221400661192	0.02128090515184137	0.02067663950474158	-3.783673545814094	-7.529790059821598	10.43226713307349	-4.229096382416575	-11.92464927343602	-0.3087997967477935	12.2532565480183	5.133721839896831	-11.83043085137345	0.7951977774798233	0.6294451512099666	-0.1762689537240094	-0.4482070437769053	-0.6159824034525716	0.4718934927380098	0.3851703623651975	-0.2862909737831673	-1.005400033755514
0.188	0.5765303676580954	0.04386617636359241	0.0200016603286232	0.02000209220099039	0.04792195510955752	0.4183794790619627	0.6224683273532954	0.2082315568207705	0.02000041770666059	0.02000069266437625	0.02000711979678885	0.02000108293661905	0.02000351295853751	0.02000440896810973	0.02004844023122725	0.02000160316054039	0.0200014755813446	0.02004406619736034	0.6454007191018997	0.9999968966667178	0.9999983076287988	0.02000233202797668	0.02000191062407363	0.03823746852442025	0.02016631273335883	0.9718149427233651	0.2516124519555726	0.5996340248425298	0.7847796628281435	0.994456178913431	0.02051373900696135	0.0207007665789221	0.02033369752489191	0.02109019967363715	0.06239803774074624	0.02531731131006023	0.0727703410042784	-0.002855392460763162	-0.09640467098091256	-0.07699686707120695	-1.62728375955282	0	0	0.2458649985297699	0.5340614367731804	-0.003984194837770291	-0.1083409099840146	-0.001095903455444602	0.1484629967163147	1.160581082606531	-1.402068041817397	-0.2322840063276324	-0.7154203306594364	-0.09800239265770824	-0.3135051895254831	-2.29200498893784	4.348978862768684	-0.2843589284019459	-0.372703041732531	0.06633680188137686	0.4364481682078432	2.839521612618764	-0.7975013060925316	0.05570018330129335	0.1972649699758081	0.1635736660579769	-0.8718134362544088	-0.0547100914620509	0.07651051270555595	0	0	0	0	0.02001911508872225	0.02000194730897078	0.02000288426831985	0.02000369657086252	0.4617223422808462	0.4835411702624986	0.9292084450128896	0.4982451163459291	0.02000070101796371	0.02000124513399869	0.02001548544919574	0.02000205203034617	0.0200062010655683	0.02000908820217683	0.02008932702026243	0.02000298484616661	0.0200027291646896	0.02009373579873248	0.4949522136198113	0.9999942495322578	0.9999970302161635	0.02000467991068282	0.02000447304313501	0.02000440356023216	0.02002971129068469	0.8765297619922019	0.2902091091943289	0.633723608293284	0.9988440403755315	0.9999582413830634	0.02079939647753954	0.0206540723493303	0.02027760929916557	0.02112458333747391	0.09811177183427153	0.02162505817459155	0.02113857139613144	-4.069639520926532	-7.63426138430234	10.56373983403499	-4.155760735452784	-12.19691501655391	-1.007426174620603	11.82985058239226	5.259402272775371	-11.66374598210401	0.8669902663525152	0.7039017518062611	-0.1725125272965803	-0.4421646926066189	-0.6275509980993151	0.4710054391036798	0.3724276553953185	-0.3473999100339474	-1.018779813937884
0.19	0.5361031595700551	0.04097099827532834	0.02000169611572525	0.02000214357529946	0.1271300217594967	0.4234577579246331	0.6445569937678708	0.2368565726007542	0.02000042429093299	0.02000071113321452	0.02000755235674782	0.02000112129418187	0.02000359714384789	0.02000462257896097	0.02004991410991536	0.02000165489933872	0.02000152172808363	0.02004658052644243	0.6334673109338168	0.9999968435831003	0.9999982867704262	0.02000243942886385	0.02000205509852438	0.03599993992182209	0.02014758932314677	0.964596248104288	0.2551130457223275	0.6021580037584079	0.7999573900156555	0.9948460868320018	0.02051462160397004	0.02066440718246165	0.02031443178815921	0.0210442879454204	0.06698378261649543	0.02476453986472946	0.06679920459889759	-0.003050981142469537	-0.09920607232592712	-0.08028116113276072	-1.656931875497938	0	0	0.2469490621604328	0.5500096377682463	-0.004205773195899143	-0.1132511778458646	-0.0007857465153703673	0.1617519667863328	1.157663902013304	-1.515356127597536	-0.2337506946165975	-0.7511826836765949	-0.09865349132330897	-0.3374740280726501	-2.283133858649323	4.522169011435214	-0.2851069842650983	-0.3750206328499055	0.06723372078389409	0.4604531847753304	2.837913207023769	-0.8110093574771209	0.056108989346489	0.2116037567453612	0.1617695735285483	-0.9324753580437123	-0.05458175343616709	0.05201160299064835	0	0	0	0	0.02000688174522378	0.02000092914649622	0.02000150174833778	0.02000194694653914	0.9351505591854208	0.4825110721560661	0.9235310181729216	0.5282646649883641	0.02000036150083656	0.02000065038041223	0.02000835500574281	0.02000107998354663	0.02000322323993659	0.02000463369727465	0.02004604633893744	0.02000155574628785	0.0200014248254305	0.02005106621898787	0.4642781887041209	0.9999970583643562	0.999998487820889	0.02000251788905557	0.020002447107985	0.02000212234212342	0.02001467156528649	0.8627297710622233	0.2916684450510006	0.6347695584113562	0.9996291902302918	0.9999800554674754	0.02037226430018363	0.02028527124227601	0.02013388587736939	0.02053543144667211	0.1055793147287454	0.02053144874864531	0.02050856947874916	-4.356268468567957	-7.732408584803214	10.68307962595554	-4.062731325403657	-12.4489519795376	-1.727207129370051	11.42708025023822	5.284879823657922	-11.47702367985057	0.9340547246938388	0.7723940789687765	-0.1764244794682836	-0.4408686153439884	-0.6383835114827063	0.4773798664950458	0.3667701606853818	-0.4064106474822015	-1.029822355306347
0.192	0.4981143497468886	0.03841236982106792	0.02000174500653322	0.0200022170719107	0.2187908115414627	0.4280265769512553	0.6645212365229153	0.2647245804252398	0.02000043439448893	0.02000073634526107	0.02000810965176884	0.02000117131541939	0.02000370550475311	0.02000483704093238	0.02005159401047934	0.02000171900622673	0.02000158007884028	0.02005001525881763	0.6201629371383233	0.9999967837569076	0.9999982626831533	0.02000258568951909	0.02000224556871328	0.03402815024482352	0.02013121788900151	0.9568912366795977	0.2585027476483008	0.6045654437144591	0.814064145981733	0.9952085578709804	0.02051046273791329	0.02062419935906478	0.02029655608750221	0.02100236529541118	0.0720016068137621	0.02422964899454226	0.06144396646674975	-0.003252304529199814	-0.102139111490506	-0.08362425073478996	-1.6860641307518	0	0	0.2480650603771659	0.565992768454382	-0.004437251950360458	-0.1182400312166862	-0.0004486691585085875	0.1753805399684801	1.154518764069621	-1.629984871197083	-0.2352883582117528	-0.7863767402743629	-0.09935179334753272	-0.3606998123101793	-2.273916398991016	4.695229371513499	-0.2858576676713693	-0.3753236083740545	0.06817851878077713	0.4843143895991855	2.836277147930867	-0.8251582137909865	0.05654683477059483	0.2262971001996077	0.1598430257068101	-0.9942452787531295	-0.05450126446517016	0.02868357963027198	0	0	0	0	0.02001068559010314	0.02000179482780372	0.02000316109554929	0.02000414583480226	0.9995983786408809	0.481079211292621	0.9180763614135841	0.5581087219636186	0.02000076931300967	0.02000138769746923	0.02001830410600754	0.02000231144381693	0.0200067481009863	0.02000952872389418	0.02009549764187053	0.02000328205342006	0.02000301261863932	0.02011316748463667	0.4338020500106179	0.9999939527343714	0.9999968972096803	0.02000550339051511	0.02000548244540922	0.02000411751187655	0.02002899004580394	0.8482456424889193	0.295004974250976	0.6356208952094169	0.9994339847430141	0.9999617651687838	0.02072273590828159	0.0205216452629836	0.02026080805010776	0.02109493239480746	0.1154614034499551	0.02083453799392582	0.02095047270369755	-4.644175140696926	-7.828154322421603	10.79740885917993	-3.949930823799885	-12.67955051239504	-2.464879848532777	11.00029882217479	5.255965402799726	-11.2915402042342	0.9934965796685101	0.8366564463299123	-0.1807768039787323	-0.4423051529838017	-0.6506521395908943	0.4829943663423104	0.3646903523495559	-0.4629724133433992	-1.040714577353914
0.194	0.4623881598918008	0.03615397567963676	0.02000179427676797	0.0200022921548963	0.2914339673355719	0.4318566573114613	0.6821964969946045	0.2916833034027788	0.02000044492092277	0.02000076187485416	0.02000866368528191	0.02000122136409244	0.0200038126661871	0.02000503320541908	0.02005320035472215	0.02000178195056749	0.02000163767753425	0.02005348293223353	0.6054462987400375	0.9999967246181998	0.9999982387108971	0.0200027336105814	0.02000243649469475	0.0322921399663246	0.0201169348394193	0.9489028363790726	0.2618533898657739	0.6068805535856101	0.8271645764476391	0.9955454667905724	0.02050506550558044	0.02058692970104941	0.02028067566756545	0.02096545361198298	0.07769744622877174	0.0237573110754041	0.0566598311913737	-0.003459623968390293	-0.1052016877017658	-0.08702501204734409	-1.714587874300677	0	0	0.2492130433658953	0.5819910831211318	-0.004678780457772821	-0.123299574150665	-8.400983609631095e-05	0.189330851976446	1.151143234328733	-1.74570555397112	-0.236895746977779	-0.8208888920833569	-0.1000957609848764	-0.3831312967244637	-2.264353349119739	4.867677193880072	-0.2866069102957814	-0.3735742677515357	0.06917083051444264	0.5079538143631508	2.834612134112967	-0.8399670659446478	0.05701438413326644	0.2412999195184421	0.1577919511063726	-1.056976782574198	-0.05446614994153443	0.006659320101267256	0	0	0	0	0.02000429837684347	0.02000085766611412	0.0200016590229963	0.0200022087912186	0.9999015006848627	0.473244811257975	0.9024876905135323	0.580631202845466	0.02000040225920135	0.02000073460442697	0.02000998097929801	0.02000123285308902	0.02000352265126888	0.02000484189015052	0.02004936532020852	0.02000172198314817	0.02000158360501169	0.02006248429802331	0.3995978897537629	0.9999969073644013	0.9999984200484144	0.0200030070205379	0.02000304585952865	0.0200020186977298	0.0200145974362585	0.8391547558546387	0.2975748609151723	0.6370845992418147	0.9997829707111078	0.9999817269036264	0.02032973587939883	0.02022871542792932	0.02012670416524039	0.02052488432396197	0.1276913460324976	0.02033799024720243	0.02046497838917733	-4.934389362181525	-7.925870636521536	10.91417482418951	-3.81749548908855	-12.88764114079096	-3.216931506892964	10.51431233482296	5.210220585277373	-11.1252445325232	1.04239642787428	0.8984395769761276	-0.1781546273764629	-0.4470073361542916	-0.6675280252175079	0.4803972870397044	0.3643175641628708	-0.5165524758019628	-1.05327347176681
0.196	0.4287812412456544	0.03416362620944652	0.02000186041660313	0.02000239739047573	0.3527810326495415	0.434783528953359	0.6974427924139684	0.3175998939203155	0.02000046037179998	0.02000079702228362	0.02000939335999491	0.02000128838955068	0.0200039486161041	0.02000522785840307	0.02005505977779178	0.02000186088010188	0.02000171095083885	0.02005829837321656	0.5892732801547113	0.9999966587001974	0.999998211494973	0.02000293906797018	0.0200026972729837	0.03076570399632645	0.02010450537993074	0.94081781552844	0.2651431957581978	0.609125361087237	0.8393380207112207	0.9958586711238859	0.02049401199620397	0.0205476510762296	0.02026600884247135	0.02093235362199953	0.08402580689512759	0.02332880311011532	0.05239780147711137	-0.003673195591051326	-0.1083906965693408	-0.09048213281910515	-1.742407407879467	0	0	0.250393021404358	0.5979844278791775	-0.004930491798158143	-0.1284214285060316	0.0003088560470575223	0.2035838219884381	1.147535386714161	-1.862258609025593	-0.2385713833251953	-0.8546053728783499	-0.1008837563965942	-0.4047196599255876	-2.25444643222551	5.039011446740647	-0.2873505769680175	-0.3697435637141085	0.07021013345551104	0.5312923407467063	2.832916828582819	-0.8554524527092107	0.05751220870136173	0.2565640197032828	0.1556145824912492	-1.120512043376903	-0.05447366939494622	-0.01392826678499728	0	0	0	0	0.02000715618107785	0.02000166154665165	0.02000352387617257	0.0200047682972967	0.9998671558323832	0.4657944188256042	0.8875480108853825	0.6031160801576431	0.02000086750292213	0.020001589410504	0.02002216290798954	0.02000267746286662	0.02000741333743317	0.02000989734937267	0.02010266922527991	0.02000365832817275	0.02000337333821818	0.02014118990677271	0.3655409145761265	0.9999936427881777	0.9999967575579127	0.02000670044368991	0.02000695841887681	0.02000398095371317	0.02002938902507779	0.8294460505553136	0.3005830191865344	0.6383581653397947	0.9996403580983481	0.999964957219896	0.02062403514502663	0.02041578631699152	0.02024801740919022	0.02108049853818351	0.1390531488766325	0.02058913887909266	0.02094553196562477	-5.225063054331402	-8.02374011517186	11.02932850871572	-3.665662254074138	-13.07228033163906	-3.979571012094449	9.982903534819084	5.141758263030538	-10.96747965376187	1.083099853698432	0.9553540332660443	-0.1717293948063122	-0.4531503154067245	-0.6892189579837824	0.4737603023519948	0.3662755688460903	-0.5669538105979326	-1.065958028774244
0.198	0.397163977323964	0.03241113685890701	0.0200019268234916	0.02000250439953	0.4062915035123767	0.4367632848634607	0.7102111110596243	0.3422302972669461	0.02000047627416684	0.02000083262860322	0.02001012295802239	0.02000135583726008	0.02000408277577486	0.02000540502983055	0.02005684596414409	0.02000193862199896	0.02000178340768168	0.02006318183014174	0.5716562900784036	0.9999965935057191	0.9999981844079651	0.02000314784133402	0.0200029610019768	0.0294244165253645	0.02009368147545066	0.9327645890889497	0.2682306708895394	0.6112849275042807	0.8506482849295847	0.9961497873935317	0.02048231842331055	0.0205116421552419	0.02025297923552135	0.02090335433452679	0.09062518679671919	0.02295194069926026	0.04860958784871704	-0.003893268349914919	-0.1117020669141825	-0.09399410663505053	-1.76942429610224	0	0	0.2516049640892805	0.6139522797150524	-0.005192501824250656	-0.1335967465433462	0.000730513744409147	0.2181191936150931	1.143693824748528	-1.979374055222543	-0.2403135623043259	-0.8874126278506911	-0.1017140466306798	-0.4254186210008633	-2.244198390787824	5.208713999885683	-0.2880844834330877	-0.3638114945290253	0.07129574602500896	0.5542500765901026	2.831189864041146	-0.8716281351698194	0.05804078031730925	0.2720381818868018	0.1533094796186519	-1.184681907081395	-0.05452081681056269	-0.03294657940952671	0	0	0	0	0.02000306480257972	0.02000079959076872	0.02000186618030866	0.02000257291237739	0.9999467525864469	0.4548777829035428	0.8649255915102848	0.6153777777105653	0.0200004601768434	0.02000085298194831	0.020012221804713	0.02000144815941051	0.02000389136699405	0.02000501388363814	0.02005324944352457	0.02000193295446216	0.02000178641301209	0.02007916870747859	0.3293066295710983	0.9999967399423303	0.999998343720818	0.02000372318604994	0.02000393041094438	0.02000198152297878	0.02001504491266376	0.8237986289464473	0.2997608615258812	0.6392792180325552	0.9998500953311389	0.9999832411978119	0.02028039900730414	0.02018389092808784	0.02012091498604228	0.02052004415879256	0.1465971027771932	0.02025760996633736	0.02050819162537008	-5.513436263322366	-8.118472611491811	11.13647486697135	-3.494884937887539	-13.2326878338278	-4.74877572344117	9.416043349626227	5.048497382251463	-10.80787365164645	1.116606498121316	1.006350279848778	-0.1666375413466192	-0.461209230174875	-0.713897985797096	0.4691586897838873	0.369882230226146	-0.6144038961315348	-1.076822810008781
0.2	0.3674294820708858	0.03087010060567715	0.02000201546294824	0.02000265347367188	0.4536248613196586	0.4377490734164827	0.7204479910417043	0.3653944967239401	0.02000049903531586	0.02000088184496349	0.02001110383002685	0.02000144787372105	0.0200042526852728	0.02000557957547083	0.02005894860802119	0.02000203712835491	0.02000187622800355	0.02007012477958012	0.5525951389712724	0.9999965200985633	0.9999981533305558	0.02000344391043915	0.02000333360627114	0.02824714381681339	0.02008433254051401	0.9248691069246096	0.2709593556068556	0.6133481131732229	0.8611600201018856	0.9964204236689778	0.02046551900802627	0.02047502841402228	0.02024092483234322	0.02087767187216199	0.0972154651700694	0.02261549584332089	0.04526130554203374	-0.004120082120560841	-0.1151308003050504	-0.0975592277265042	-1.795537700962945	0	0	0.2528487996335224	0.6298737878801968	-0.005464908234612306	-0.1388162256640507	0.00118150685554793	0.2329155811104377	1.139617701972266	-2.096771980603238	-0.2421203523554157	-0.9191976962055878	-0.1025848088057995	-0.4451845617229415	-2.233613019668404	5.376250926196337	-0.2888044147654704	-0.3557674738724252	0.0724268263787973	0.5767467402029901	2.829429848533235	-0.8885049823242297	0.05860046543934959	0.2876682687474905	0.1508755517855782	-1.249306029004846	-0.05460432154678148	-0.05026367851553116	0	0	0	0	0.02000534425584503	0.02000156046189929	0.02000400493259751	0.02000564119978413	0.9999111924161781	0.4442388897337688	0.8429700949051799	0.6283741799583688	0.02000100674429706	0.02000187381049976	0.02002755719708936	0.02000319751141175	0.02000824160143537	0.02001021053891527	0.02011119173423718	0.0200041390574485	0.02000383721788386	0.0201831720323894	0.2931010341984766	0.9999932802048812	0.9999965905644784	0.02000848531941688	0.02000919120897376	0.02000396673091989	0.02003080329278737	0.8177409302090237	0.2988105519218437	0.6400589912913469	0.9997399551917048	0.9999678403058985	0.02052131271825419	0.02033419806513307	0.02023720374600069	0.02107413170133124	0.1534431848632331	0.02047198288046849	0.02115084132449665	-5.797429110101077	-8.207480727546866	11.23261301883236	-3.30569550868136	-13.36824488574626	-5.520258131805186	8.821151894514433	4.930848092221221	-10.64064374754273	1.143194744381597	1.051639143871278	-0.1651653587411877	-0.4717790477680844	-0.7413134885564191	0.4695072351405358	0.3757518674833758	-0.6599828509052241	-1.085633436024089
0.202	0.3394803478327842	0.02951589737999662	0.0200021043164894	0.02000280485967054	0.4960650146665428	0.4376345217553023	0.7281707588770877	0.3870348236221716	0.02000052232654548	0.02000093178339435	0.02001209070692464	0.02000154103348794	0.02000442029018219	0.02000573888084951	0.02006098061407764	0.02000213445975247	0.02000196820519387	0.02007720625269072	0.5321469415871868	0.9999964471757828	0.9999981222606397	0.02000374666975658	0.02000371412035242	0.02721426902110481	0.02007621820768141	0.9172176034220986	0.2733248585279089	0.6152934179786279	0.8709293667196543	0.9966719731477021	0.02044899328731431	0.02044177504728589	0.02023021784435643	0.0208553008820305	0.1038179843164671	0.02232040447451973	0.04230136914036722	-0.004353865884574331	-0.1186710061311324	-0.1011755865595662	-1.820644731732627	0	0	0.2541244142612063	0.6457278189635793	-0.005747789683728415	-0.1440701262403645	0.00166233512788275	0.2479505236598078	1.135306741153161	-2.214163129589859	-0.2439895969626256	-0.9498486220136863	-0.1034941355777297	-0.4639766488533309	-2.222695196053686	5.541073980355034	-0.2895061445738051	-0.3456106520648347	0.07360237208195601	0.5987020630128586	2.827635371350159	-0.9060908702059336	0.0591915194503149	0.303397355335433	0.148312079969855	-1.314193099074905	-0.05472065008060488	-0.06574865915564257	0	0	0	0	0.02000238475831372	0.02000075737174741	0.02000214101182643	0.02000308643868488	0.9999602427122349	0.4284988797540544	0.8151992777559496	0.63379276203595	0.02000054271122069	0.020001021695234	0.02001540420902419	0.0200017592859335	0.02000435107732633	0.02000517777920638	0.02005794023510432	0.02000220411534747	0.02000204841273692	0.0201046102695269	0.2563275205815214	0.9999965396457826	0.999998250539766	0.02000481526307181	0.02000530631350433	0.02000200576784844	0.02001603864297395	0.8148628749695814	0.2974204489708652	0.6402192089923626	0.9998866478744696	0.9999845842832796	0.02023453856420648	0.02015011758334043	0.0201162784814389	0.02051960042153281	0.161663135347286	0.02021614947358762	0.02071444029625658	-6.075494903643366	-8.289318598176679	11.31683546080981	-3.098840791599148	-13.47851413375841	-6.289524150445237	8.204165019798808	4.790037630088967	-10.46242176521125	1.164373807041501	1.08987749750408	-0.1677337938142043	-0.4837831465128155	-0.7707391973418262	0.4755284770423958	0.3862330954297406	-0.7044160245194404	-1.092856424513457
0.204	0.3132346721526614	0.02832721583623521	0.02000222275712578	0.02000301655181806	0.534394793478692	0.4363051180247382	0.7333617477261323	0.4071066072966413	0.02000055548122629	0.02000100172719669	0.02001345308799565	0.0200016715670648	0.02000463264020017	0.02000589952571951	0.02006342354887587	0.02000225916993466	0.02000208699624911	0.02008763491302006	0.5103463423758057	0.9999963637291995	0.9999980860329322	0.02000419109971857	0.02000427808255472	0.02630896981652091	0.0200693098868537	0.9098949224871999	0.2754401026763574	0.6171079361435219	0.8800104777284351	0.9969058254920267	0.02042908945489267	0.02040901402182392	0.02022038666483196	0.02083611542352074	0.1106000571325044	0.02205900329323709	0.03973738445645349	-0.004594835979392152	-0.1223159390572206	-0.1048410660442708	-1.84464080857703	0	0	0.2554316516830413	0.6614930045464857	-0.006041204924781136	-0.1493482916304223	0.002173452357166643	0.2632005454654988	1.130761252423183	-2.33124956180806	-0.2459189170230381	-0.9792548759340426	-0.1044400408124878	-0.4817569523332264	-2.211450906729034	5.702622205550823	-0.2901854547259374	-0.3333501959811791	0.07482122049112221	0.6200362050872666	2.825805009093612	-0.9243905929562144	0.05981408120496139	0.3191658760025257	0.1456187385200001	-1.379141137033453	-0.05486600840472763	-0.07927203236660854	0	0	0	0	0.02000430187056905	0.02000149089696131	0.02000464607857686	0.0200068885664411	0.9999282061756948	0.4127104361385497	0.7875291355179099	0.640478531140465	0.02000120782862694	0.02000228705024098	0.02003541129102515	0.02000396924407271	0.0200092776411999	0.02001055010721486	0.02012168340849671	0.02000476256764798	0.02000444117273543	0.02024967495689718	0.2193783775260782	0.9999928368232948	0.9999963825999539	0.02001130981973887	0.02001282556721852	0.02000408045305737	0.02003344003642534	0.8117174129794865	0.2979477289839016	0.6403742598318242	0.9997977572339376	0.9999703501509953	0.0204357341329291	0.02027519021476473	0.02022948160809343	0.02107894497899646	0.1713067394223408	0.02040995490899838	0.02200822562108497	-6.347763985395431	-8.366810378941983	11.39349531434453	-2.875139959241055	-13.56324490674496	-7.051839269663132	7.566619094426468	4.628970328384794	-10.27509072205097	1.17816173827521	1.121777783478104	-0.1699332983316238	-0.4976758198980309	-0.8035618139545053	0.4826494002271113	0.3983996763866969	-0.7466905262556965	-1.099784337566806
0.206	0.2886168282158291	0.027284277270955	0.02000234145358816	0.02000323184041605	0.56925628640587	0.4336721574401641	0.7360859461365395	0.4255982951279418	0.02000058938665035	0.02000107300258643	0.02001483469739727	0.02000180477213038	0.02000484216180339	0.02000604839540261	0.02006580153071915	0.02000238282449198	0.02000220500910903	0.02009835562141437	0.4872949393500819	0.9999962803360244	0.9999980496044478	0.02000465004227871	0.02000486142764705	0.02551567682245882	0.0200633533200847	0.9029923280814341	0.2774420287104246	0.618751044446493	0.8884518504699803	0.9971231840117949	0.02041028726823887	0.02037948862238182	0.02021169754449816	0.02081965472982913	0.1177969990614564	0.02183012541255901	0.03749174342632906	-0.004843194441079566	-0.1260580472457021	-0.1085533385881896	-1.867420046950091	0	0	0.256770312683384	0.6771477919123459	-0.006345192000893169	-0.1546401708139665	0.00271526443268951	0.2786412228880349	1.125982149818152	-2.447725393717961	-0.2479057141803329	-1.007307776905295	-0.1054204655163568	-0.4984905528237794	-2.199887271524877	5.860323697223714	-0.2908381556423177	-0.3190055098295451	0.07608205009858027	0.6406701857767225	2.823937331923637	-0.9434057916629199	0.06046816793231059	0.3349117879078367	0.1427956160690141	-1.443937882596102	-0.05503634530078083	-0.09070611569629922	0	0	0	0	0.02000198091560257	0.02000073084652556	0.02000250865407877	0.02000382827343585	0.999966085677226	0.3923657236490367	0.756234765331451	0.6403649070425799	0.02000066323603118	0.02000127088570944	0.02002013667918905	0.02000223208814034	0.02000492784612211	0.020005381520616	0.02006380312828208	0.02000255867689798	0.02000239180469598	0.02014607393859014	0.1837407734519763	0.9999962901745881	0.9999981327034346	0.02000660342996556	0.02000764200601677	0.02000209755639362	0.02001771651583112	0.8120795171870756	0.2988449460292116	0.6391736865186842	0.9999092060033314	0.9999857434738346	0.0201981837770719	0.02012577914789171	0.02011342099808225	0.02052539158022937	0.1840579769119436	0.02019365616719451	0.02179915348101756	-6.614570080002654	-8.443133834296436	11.46712485180278	-2.635629085212214	-13.6223749837633	-7.802307104431385	6.909388363055889	4.450696896076774	-10.08096138869289	1.182998069419699	1.147401081107836	-0.1671942321055594	-0.5137183324956384	-0.8412069365271848	0.4862513165605962	0.4097205831129165	-0.785674938163194	-1.107437653987612
0.208	0.26556108200724	0.02637010608520705	0.02000250022706983	0.02000353702073286	0.6010942403463613	0.4296739833967966	0.7363880031872388	0.4424634604853197	0.02000063809182961	0.02000117518733048	0.02001681056146305	0.02000199863165332	0.02000510841827018	0.02000620886565523	0.02006872718995532	0.02000254337141783	0.02000235902797577	0.0201150807508855	0.4630652635429572	0.9999961829076099	0.9999980062855641	0.02000536297613667	0.02000579340801166	0.02482113874512328	0.02005842590950307	0.8965950097336263	0.2793546372641045	0.6201898981249599	0.8962993904290749	0.9973252493374977	0.02038961388087078	0.02035106173393525	0.02020386294605719	0.02080659045301305	0.1254963210102092	0.02162833667448415	0.0359023654489506	-0.005099127431722063	-0.1298890244987428	-0.1123098638229158	-1.888875652553054	0	0	0.2581401547973856	0.6926704972026799	-0.006659767477540916	-0.1599348431711835	0.003288127503760906	0.2942472571411963	1.120970966461162	-2.563277615109347	-0.249947174893925	-1.033900916785098	-0.1064332839447155	-0.514145640395496	-2.188012563593956	6.01359749223329	-0.2914601069240284	-0.302606403791323	0.07738338263362141	0.6605263265155976	2.822030909917731	-0.9631348969979207	0.06115367043384169	0.350570748169594	0.1398432357005804	-1.508361264658788	-0.05522735629678226	-0.09992543144643563	0	0	0	0	0.02000367624899692	0.0200014533524187	0.02000551121580924	0.0200087271312359	0.9999358632039216	0.3723969949591032	0.7248281913647784	0.6411964703166813	0.02000150746358688	0.02000291376153218	0.02004747986150607	0.0200051857233069	0.0200105852964407	0.02001102952303413	0.02013500543122869	0.02000558773669284	0.02000524117722357	0.02036496134759791	0.1476938442322427	0.9999922732232263	0.9999961149327922	0.02001620587889543	0.02001945275989562	0.02000433985470183	0.02003763144934826	0.8122246073806708	0.299988699058728	0.6380487312064714	0.9998345059034751	0.9999725050238223	0.02036900246330457	0.02023311651787295	0.02022546243513075	0.02109884570815125	0.196731373524113	0.02037609623387351	0.02831088532567975	-6.874507920746898	-8.518117953052505	11.53668014859098	-2.381438671558766	-13.65604094021411	-8.535850126379565	6.235663587225782	4.25704674160518	-9.877667573054287	1.179891145920342	1.165746821365919	-0.1599926229405019	-0.5309314930960798	-0.882502252656144	0.4867581443464523	0.4223859383925914	-0.8207623802761447	-1.114717010973517
0.21	0.2440054583721911	0.02556900332001355	0.02000265951771096	0.02000384853691165	0.6302892414981114	0.4243851273285463	0.7344000598687855	0.4576209944755324	0.02000068801296288	0.02000127994907451	0.02001883310930132	0.02000219844026485	0.02000537145562744	0.02000636203182679	0.02007159641184501	0.02000270320117094	0.02000251251506189	0.0201323812013133	0.4377969600151	0.999996084795272	0.9999979624164376	0.02000610874343382	0.02000677180906531	0.02421311104182556	0.02005423253414898	0.8907948327207013	0.2809162190521316	0.6213572112633586	0.9035949039967793	0.9975130619345578	0.02037035950147551	0.02032556628484155	0.02019698465404015	0.02079575294592185	0.1335179103431565	0.02145181611184582	0.03535446427416094	-0.005362803794282838	-0.1337998614102921	-0.1161078872445852	-1.908900322774766	0	0	0.259540892112027	0.7080393619304841	-0.006984925734200005	-0.165221046260586	0.003892346318770201	0.3099925544826445	1.115729867793393	-2.677587019516292	-0.2520402754673793	-1.058930593447439	-0.1074763099211168	-0.5286936007777755	-2.175836225227803	6.161855629608462	-0.2920472382855465	-0.2841931852308737	0.0787235861828728	0.6795287104302526	2.820084319538228	-0.9835730900974543	0.06187034870060971	0.3660763103786544	0.1367625739342768	-1.572179982459774	-0.05543448853803189	-0.1068071164262764	0	0	0	0	0.02000174119795342	0.02000072131382575	0.02000300734627051	0.02000493535349596	0.9999685579630629	0.3514184178032096	0.6923242116481119	0.6342196453672216	0.02000084460546494	0.02000165467310414	0.02002757770731431	0.02000299652877343	0.02000566004388748	0.02000569129127277	0.02007136848731687	0.02000303200808652	0.02000284982598351	0.02021995234236526	0.1150093871852538	0.9999959662877576	0.9999979782190231	0.02000985022447162	0.02001217600405195	0.0200022666466045	0.02002023007432339	0.8160787235734553	0.2944440910598831	0.6346001017768164	0.9999239123595065	0.9999867428950002	0.02016790913421813	0.02010803056451223	0.0201122281643915	0.02053765025324231	0.2071708399529757	0.02018038565379704	0.03711235322069963	-7.125424308029379	-8.589777076515171	11.59914715804299	-2.113914869040587	-13.66456478645799	-9.247290991871386	5.549968320343088	4.049375431231342	-9.661359185372607	1.168987943466623	1.177095416793758	-0.1506077551181494	-0.5512534319154772	-0.9270592778843397	0.4871689888517778	0.4358662808938323	-0.8519591839924432	-1.120228048178632
0.212	0.2238934309842519	0.02486758616936549	0.02000287417359576	0.02000429969137447	0.6571271020775787	0.4178800086400439	0.7302475912486668	0.4709825102767995	0.0200007609792317	0.02000143481634149	0.02002186012207887	0.02000250418115012	0.02000570777562298	0.02000654531084329	0.02007522344969558	0.02000291388910288	0.02000271530336497	0.02016202551170165	0.4116556889435188	0.9999959671734653	0.9999979089988724	0.02000737911853437	0.02000855454198741	0.02368124251940783	0.02005096030660491	0.8856436175374407	0.2817812662198073	0.622192726414917	0.9103775705045452	0.9976876594063091	0.02034983826956822	0.02030135406710374	0.02019091943046782	0.02078815185220221	0.1416051703472969	0.02129644059323784	0.03703812973700946	-0.005634373686511001	-0.1377808895952981	-0.1199444395439031	-1.927386645762124	0	0	0.2609721951675604	0.7232326121918075	-0.007320638306395021	-0.170487206073677	0.004528172708643276	0.3258503123904503	1.110261663094167	-2.790329236897259	-0.2541817878439285	-1.082296257501092	-0.1085473032942538	-0.5421090895275994	-2.163368879976637	6.30450534942115	-0.2925955705820403	-0.263816681774668	0.08010087912163566	0.6976036567672873	2.818096150156065	-1.004712277030144	0.06261782788795764	0.3813601386820022	0.1335550786194872	-1.63515417933356	-0.05565294637828132	-0.1112313421861178	0	0	0	0	0.02000331996056547	0.02000145237723276	0.02000669700046363	0.02001153730554575	0.999938417949804	0.3310259806452175	0.6598890465596817	0.6281353950988774	0.02000196828510458	0.02000390812812798	0.0200672522806701	0.02000724460968418	0.02001225914764082	0.02001180748305313	0.02015259545840885	0.02000670400207107	0.02000632037328852	0.02059233394522249	0.08282532571416067	0.9999915254137335	0.9999957572344048	0.02002591388747053	0.02003400688980057	0.02000476732025431	0.02004366267527808	0.8190344804948457	0.2871301122727566	0.6312392399057142	0.9998586687404141	0.9999743664588492	0.02031073229102691	0.02020202974519505	0.0202244194634708	0.02112739809889947	0.2158951484381364	0.0203537042978292	0.06343839721660127	-7.364209331558316	-8.652414184339769	11.64931695631331	-1.834515961604764	-13.64847596177722	-9.931340497261573	4.859987216654122	3.828427173871972	-9.426805358458894	1.153020889381834	1.183033399580413	-0.1437685696880815	-0.5740870997278603	-0.9733074395331572	0.492983033235615	0.4514886769120725	-0.8797483607017952	-1.123813943117451
0.214	0.2051702510430895	0.02425351104943779	0.02000308973311912	0.02000476212506468	0.6818600167571282	0.4101997149547973	0.7240776910413318	0.4825587415687456	0.02000083601562743	0.02000159469760545	0.02002499034617191	0.02000282283639018	0.02000604051159994	0.02000672692957976	0.0200788127138281	0.02000312450056445	0.02000291800023604	0.02019258756385033	0.3847782487674838	0.9999958477226715	0.9999978544963118	0.02000872227922975	0.02001039794645428	0.02321597008498097	0.02004825564337317	0.8811824352744959	0.2818983506849462	0.622631655101728	0.916683478899063	0.9978499406369711	0.02033092264778983	0.02027970643664969	0.02018564021001049	0.02078212495256495	0.1498181844138167	0.02116060731897026	0.04210963659995699	-0.005913967293347483	-0.1418218094394204	-0.1238163368244989	-1.944227487547608	0	0	0.2624336909976445	0.7382285215386585	-0.007666853300364299	-0.1757214707470472	0.005195804275344435	0.3417931138329769	1.104569814477989	-2.901175917897439	-0.2563682864495266	-1.103900985334399	-0.1096439765445923	-0.5543700869514416	-2.150622339562082	6.440951479999958	-0.2931012367773353	-0.2415381641080854	0.08151333514725922	0.7146802168977258	2.816065010613676	-1.026541080657748	0.06339559480679705	0.396352248174644	0.1302226851549007	-1.697036246088359	-0.05587769794148502	-0.1130817509951407	0	0	0	0	0.02000161670697366	0.02000073109964178	0.02000368764406271	0.02000663230750113	0.9999688743586773	0.3088198281998057	0.6271653194504025	0.6166817209271704	0.02000112572479054	0.02000227490465437	0.02004007090960978	0.02000433537642005	0.02000659738585593	0.02000620779611881	0.02008156201996937	0.02000367639195631	0.02000346938201606	0.02036978161864103	0.0550933940834759	0.999995531304636	0.9999977699013843	0.02001677751050411	0.02002343254411119	0.02000253764253816	0.02002385015690894	0.8255679519409305	0.2798963472227515	0.6253959290682907	0.9999338984656502	0.9999875930240034	0.02014300221276419	0.02009486378782148	0.02011258263472247	0.02055339813080008	0.2284710662620505	0.02017261081268907	0.09291722848722737	-7.588298446616819	-8.70231993719063	11.68384848736832	-1.544899953925485	-13.60847151613854	-10.58268598109504	4.171402246895267	3.595386053355216	-9.170521055580123	1.13591852232747	1.183181966765462	-0.1422142125976088	-0.5958537952719688	-1.018495480645113	0.5074618165664136	0.4731482122385149	-0.9037746176827574	-1.125471045883814
0.216	0.1877832000475309	0.02371631300160327	0.02000338094451074	0.02000544464584025	0.7046881387436473	0.4013331877116251	0.7160149865624601	0.4923550128656157	0.02000094820835059	0.0200018410490995	0.02002995516076123	0.0200033478595684	0.02000646784649414	0.02000697111202186	0.02008349699768428	0.02000340642230845	0.0200031887361601	0.02025439801702003	0.3577647286972989	0.9999957007014052	0.9999977866021973	0.02001145785353811	0.02001523652195332	0.02280926682872358	0.02004646483397415	0.8775134799765613	0.2815570914843322	0.6226287088088257	0.9225462373557931	0.99800080074119	0.02031168431683703	0.02025940070249664	0.02018123766899941	0.02077967203163319	0.1585539747616138	0.02104157186646567	0.05013614975868776	-0.006201693592419172	-0.145911716620949	-0.1277201815024182	-1.959316383013991	0	0	0.2639249632797437	0.7530054758133602	-0.00802349486791426	-0.1809117465322689	0.005895383247111651	0.35779302622849	1.09865844378968	-3.009795996771011	-0.2585961558488634	-1.123651954605511	-0.1107640014693942	-0.5654579353616254	-2.137609606564885	6.570598941490748	-0.2935605027186364	-0.2174291969920884	0.08295888917482096	0.7306906779968675	2.813989535786896	-1.049044848436911	0.06420299484072955	0.4109812594397902	0.126767831240825	-1.757571715324538	-0.05610348244598479	-0.1122459010738869	0	0	0	0	0.02000316910258907	0.02000149270149446	0.02000831306474588	0.02001590929693721	0.9999371481294507	0.2863329933515061	0.5943666348053011	0.6062910697429014	0.02000270037280644	0.02000558233311804	0.02010223352229644	0.02001111431599593	0.02001440623217673	0.02001315060616954	0.02017689716360057	0.02000824216632752	0.02000779147504053	0.02114062218905348	0.03693751931816439	0.9999905070212475	0.9999952696139112	0.02005040708781285	0.02008459984682515	0.02000545461631527	0.02005255925543684	0.8325991946925246	0.2768015797851988	0.6199213457190852	0.9998755268744645	0.9999759206659564	0.02026784285631912	0.02017959626996167	0.02022756723776879	0.02117073375494094	0.2445950941380292	0.02034462664924102	0.1233383244781621	-7.799093130529274	-8.748077465126036	11.70985955837912	-1.246844478123492	-13.54544468696213	-11.19600426162964	3.478585878544033	3.354229861432996	-8.897716414803568	1.112854163666039	1.176866717092208	-0.1383696976897153	-0.619252533444542	-1.065502093498059	0.5231393758626044	0.4959154957692291	-0.9210297987905002	-1.124205794392457
0.218	0.1716798704547392	0.02324635759004578	0.0200036727613894	0.02000614463483232	0.7257921365227485	0.3913532667746594	0.7062357241807219	0.5004014764326028	0.02000106385856653	0.02000209734610816	0.02003514517674438	0.02000390266240383	0.02000689079370854	0.02000722193844994	0.02008817639703465	0.02000368917807381	0.02000345977399561	0.02031488380145179	0.3311757940681279	0.9999955500928137	0.9999977168142953	0.02001426642496002	0.02001538378113311	0.02245369861363218	0.02004512673974778	0.8747015398356837	0.2809419958288472	0.6221354762033513	0.9279970173297171	0.9981410178533611	0.02029418957991969	0.02024131105319653	0.02017750816302276	0.02077861870528839	0.1680134842570451	0.02093775163827492	0.06106530492260863	-0.006497639182239244	-0.1500391424065071	-0.1316523641015199	-1.972547949502467	0	0	0.265445552635021	0.7675420394220915	-0.008390462765993903	-0.1860457361955689	0.006626995564354443	0.3738217045154919	1.092532336533698	-3.115857006693968	-0.2608615994761184	-1.141460899010046	-0.1119050159225074	-0.5753573495735863	-2.124344871276453	6.69285536413803	-0.2939697874661561	-0.1915714034760364	0.08443534438365541	0.7455710646658787	2.811868393104489	-1.072205684624055	0.06503922945902973	0.4251746635030936	0.1231934694706084	-1.816500263259129	-0.05632481855138722	-0.1086157200126565	0	0	0	0	0.02000159376830683	0.02000076475238392	0.02000459057551962	0.02000917512348816	0.9999672212546907	0.2641802216431733	0.5629634565229454	0.5911822130886646	0.02000155989030992	0.0200033088976806	0.02006212488916264	0.02000689068403518	0.02000779241573786	0.02000712262057779	0.02009587799482405	0.02000456087609168	0.02000430483616043	0.02075198776628544	0.02446349728829395	0.9999949274894451	0.9999974810468297	0.02003609781694716	0.0200715950562728	0.02000297219182607	0.02002921806318208	0.8421915225451888	0.2716163003138123	0.6118955247110208	0.9999409950724679	0.9999882981059374	0.02012484437713959	0.02008531973267256	0.02011496074219403	0.02057922803828379	0.2611548379189586	0.02017222339302664	0.1594869034520613	-7.998062574877334	-8.796867330018694	11.73409166643979	-0.9422962626591159	-13.46041736547483	-11.7660495767828	2.776979461202175	3.108806221773386	-8.613463843274916	1.078089923843923	1.166128967110836	-0.1256120450282829	-0.6479324617236341	-1.115882029314893	0.5325348909525399	0.514272991970904	-0.9286252596489584	-1.119323356284573
0.22	0.1568075256021988	0.02283551426783045	0.02000405982787564	0.02000715280743486	0.7453210165985429	0.3803703936799349	0.6949213251439506	0.5066877367333367	0.02000123416809508	0.02000249738420537	0.0200436456581478	0.02000487742221618	0.02000743356763581	0.02000759938861614	0.02009449570054362	0.02000407010086986	0.02000382118822072	0.02049496922743264	0.3057042494677236	0.9999953587640945	0.9999976274366809	0.02002276206571579	0.02006424391055006	0.02214308413059287	0.02004479728978319	0.872704333300287	0.2797700040179471	0.6211160161827216	0.9330647266269424	0.9982713641715196	0.020276803504646	0.02022445254081816	0.02017461654829363	0.02078178464049507	0.1778023293254039	0.02084764906837631	0.07458457189730694	-0.006801867198832318	-0.1541921115552326	-0.1356090657943415	-1.983818327748855	0	0	0.266994957043213	0.7818170220679348	-0.008767631984068953	-0.191110978993729	0.007390670145153827	0.3898504960213217	1.086196943529641	-3.219026404549278	-0.2631606491223625	-1.157244533723396	-0.1130646305577787	-0.5840564092578171	-2.1108435039691	6.807133769126471	-0.29432568316703	-0.1640561704880383	0.08594038011564736	0.759261626598705	2.809700288992582	-1.096002503478599	0.06590335418974044	0.4388590902135306	0.119503078129683	-1.873556782224719	-0.05653601348971865	-0.1020879590915988	0	0	0	0	0.02000323461532468	0.02000159054850565	0.02001038857840325	0.0200221360168879	0.999931480294612	0.242659445605679	0.5319838430212099	0.5765756234618414	0.02000378784835346	0.02000834641185844	0.02016442570746203	0.02001880164070106	0.02001712881308983	0.0200156354617703	0.02021189473781758	0.02001034525644119	0.02000974911082746	0.02312245153336182	0.02390245394266644	0.9999890545373508	0.9999945761840795	0.02014507811909287	0.02084749727224413	0.02000655201278957	0.020065673502727	0.8501033720857312	0.2627514383286433	0.6044075679783063	0.9998875398787792	0.9999772044261585	0.02023451770224477	0.020162585043086	0.02023320799017032	0.02123408421408069	0.2725773782389483	0.02035140411257742	0.1936088758174362	-8.181715070578823	-8.837120884457493	11.75024930696493	-0.633324627734262	-13.35456887164005	-12.2877238244573	2.079322233351399	2.859200820603726	-8.31285998041673	1.039711752347853	1.150406268750163	-0.1104501213524491	-0.677797980396788	-1.16784242869341	0.5430550102217597	0.5332044130141658	-0.9309388075794112	-1.113710489961223
0.222	0.1431128212197915	0.02247630483127375	0.02000444359426571	0.02000816709151664	0.7634116613402929	0.3685941408050101	0.6822891396545051	0.5112051653115474	0.02000140682873892	0.02000291039340187	0.02005250062507671	0.02000591033562546	0.02000796997154716	0.02000799965628176	0.02010087365514356	0.02000445197862803	0.02000418168300189	0.02070568600360931	0.2817567485233025	0.9999951606703179	0.9999975347076269	0.02002830739061779	0.045235336921326	0.0218716565242662	0.02004483311867981	0.8715607474013038	0.2777926774243237	0.6195231911545636	0.9377763128796642	0.9983925137499341	0.02026102999166324	0.02020943851303228	0.02017220874578571	0.02078578703074514	0.1875628308106198	0.0207693394877932	0.0904098248280321	-0.007114416402477225	-0.1583582317179706	-0.1395862619988529	-1.993025670712325	0	0	0.2685726324085807	0.7958095452901254	-0.009154852464027965	-0.1960948923631336	0.008186378389495676	0.4058505459947939	1.079658379593735	-3.318972870290013	-0.2654891753239607	-1.170924925902568	-0.1142404355277668	-0.5915465308909909	-2.097122041027048	6.912855299523703	-0.294624974184195	-0.1349842876247871	0.08747156084718742	0.7717072920157578	2.807483975164495	-1.120411112840431	0.06679427719922976	0.4519605755392285	0.1157006694705666	-1.928472530795577	-0.05673117322367776	-0.09256464177508121	0	0	0	0	0.02000169389957282	0.02000083320084043	0.02000568292786228	0.02001232760296971	0.9999629508836565	0.2240396930035749	0.5036304680255629	0.55727740829162	0.02000213055651932	0.02000486600744268	0.02009778829951777	0.02001164123351043	0.02000929120975175	0.02000891009409908	0.02011713106956437	0.02000575547335392	0.02000538728302385	0.02211075177531083	0.0213642471638614	0.9999940465550453	0.9999970620144552	0.02011578665526562	0.417455726465498	0.020003672802421	0.0200371713446016	0.8628131508382	0.2521809799464954	0.5940664924560444	0.999946028833956	0.999988879666124	0.02011018528937473	0.02007784107363411	0.02011796960933028	0.02061093049891834	0.2843834074035225	0.02017887655259611	0.2331461312584241	-8.346332665690607	-8.857965269311768	11.75175161296214	-0.3221217073102201	-13.22915382382745	-12.75612756331245	1.495162202964002	2.633161142661565	-7.973415631749812	1.005114134720517	1.128674334435479	-0.09914615808421835	-0.7038899727100941	-1.219134193491676	0.5623292257357169	0.5580865405881935	-0.9321784020788421	-1.109726882258398
0.224	0.1305408550809304	0.02216244542463536	0.02000492733295229	0.02000945312808959	0.7801799225907077	0.3561477731516055	0.668500699308891	0.5139535388039246	0.02000163494587972	0.02000350778066153	0.02006591792157186	0.02000767091730811	0.0200086537248955	0.02000868732821482	0.02010993554196014	0.02000496554586356	0.02000465402549199	0.02114648918730461	0.2592732867698769	0.9999948997098568	0.9999974121786349	0.02008169795740852	0.1171732649233712	0.0216347019205845	0.02004617055039245	0.87142207942581	0.2752743671294915	0.6173197385797277	0.9421566864360847	0.9985051324377298	0.0202456605857162	0.0201955271705015	0.02017060675221335	0.02079406956070478	0.1976346914178398	0.0207023912245839	0.1082940978710201	-0.00743530042873966	-0.1625247988932758	-0.14357972683982	-2.000070658848286	0	0	0.2701779932414456	0.8094991090943818	-0.009551948893673404	-0.2009848150362497	0.009014033867323542	0.4217929039075922	1.072923419959818	-3.41536760365007	-0.2678428983684349	-1.182429830975677	-0.115430007126658	-0.5978224288057676	-2.083198166305999	7.009451991282384	-0.2948646555518835	-0.1044655330902388	0.08902634591964576	0.7828580908518995	2.805218254746838	-1.145404320088907	0.06771075833888589	0.4644048311105343	0.111790795943804	-1.980976341928934	-0.05690421337468777	-0.07995350480494368	0	0	0	0	0.02000359269671118	0.02000177239601752	0.02001272191321795	0.02002842034223982	0.9999193837557837	0.2047914767291206	0.4749704401034616	0.5387713284627822	0.02000500181919337	0.02001206035164015	0.02025350012508566	0.0200322641467944	0.02002050928480668	0.02002093732330735	0.02026660180604958	0.02001317160449981	0.02001222192477811	0.02713062028069346	0.02219652894596236	0.9999868809409357	0.9999935482013582	0.02090493896727376	0.9049758167454132	0.02000840062742619	0.02008612068022508	0.8763411625551165	0.2464448067285314	0.5843828950009037	0.9998960417868413	0.9999782550564302	0.02020925475935508	0.02014974645126326	0.0202409883945599	0.02130840563279483	0.3011005759583834	0.02037233981577855	0.2702947181707241	-8.493326221104512	-8.870905182920355	11.74460502527568	-0.01099121121517788	-13.08553790921577	-13.16668403046867	1.090374793275167	2.455693795453108	-7.58525487515099	0.9662122429422186	1.10061193988279	-0.0846561194399017	-0.7314527442424849	-1.271558622801596	0.5832059264342385	0.5837008647695076	-0.9283046510153858	-1.103978471985078
0.226	0.1190357612286381	0.02188815443865472	0.0200054031846829	0.02001071066285529	0.7957338309979736	0.3433003702723462	0.6537828737920294	0.5149420580254053	0.02000186178974952	0.02000411931544799	0.02007972132690787	0.02000950514463495	0.02000933012303305	0.02000943303350208	0.02011921606323896	0.02000548371591199	0.02000512596160541	0.02163358180510433	0.2382562078266	0.9999946273392754	0.9999972842977238	0.02750624435494703	0.2055218044683643	0.0214277382942022	0.0200478611049941	0.8724795071862864	0.2724886376360558	0.6144660765497467	0.9462291660905611	0.9986098040867427	0.02023183042881936	0.02018317227461217	0.02016941203510661	0.02080285977245141	0.2083535014259113	0.02064453129793466	0.1278450636562194	-0.007764507297671318	-0.166678913025508	-0.1475850388135775	-2.004857035969066	0	0	0.2718104134909645	0.8228656590386384	-0.009958720600137534	-0.2057680521849623	0.009873492248602723	0.4376486311541683	1.065999493759984	-3.507885640752805	-0.2702174000152581	-1.191692995004088	-0.1166309143330447	-0.6028820680542577	-2.069090686154206	7.096369599596336	-0.2950419504150452	-0.07261818791613867	0.09060210017850936	0.7926695335194833	2.802901988132148	-1.170952066131473	0.06865140880755176	0.4761175209428316	0.1077785536079357	-2.030795905557715	-0.05704887113631273	-0.06416842597320691	0	0	0	0	0.02000193930230169	0.02000094362180694	0.02000696785639081	0.02001550323699654	0.9999551793588483	0.1920008705735255	0.4508749289147346	0.5158753967076861	0.02000279349298506	0.02000713161671721	0.02015273281784311	0.02002143755884432	0.0200112046971123	0.02001295471440393	0.02015200569546335	0.02000747977789943	0.02000683979711505	0.02397168589647716	0.02093113724053252	0.9999927426227518	0.99999645216966	0.1518821421796612	0.9995404375224738	0.02000489836904414	0.0200500586606353	0.8958895709681006	0.2397053837992404	0.5717543731603281	0.9999495664830567	0.9999893478637446	0.02009947557388249	0.02007234866869391	0.02012253831554191	0.02064809752467845	0.3193051633611359	0.02019173846001984	0.3099171605751742	-8.624431269251142	-8.887542892450337	11.7351263060157	0.2977031271638392	-12.92510165249315	-13.51513410643981	0.7582526357952483	2.319208589558394	-7.165325452402477	0.9148891940048567	1.065901786447372	-0.05957859797029258	-0.7653934603031503	-1.326784800968439	0.5981308064416144	0.6045329166230636	-0.9152652063845553	-1.093280141289948
0.228	0.1085399907315658	0.02164859534252673	0.02000600389727425	0.02001221241354333	0.8101662560391469	0.3303419896818073	0.6383500504757011	0.5141587175856358	0.0200021542827094	0.0200050381134305	0.0201017991583641	0.02001355369849695	0.02001020523151526	0.02001096789218269	0.02013353921431053	0.02000622044941729	0.02000576578509709	0.02212442461988686	0.2186428521818975	0.9999942602524821	0.9999971128938943	0.05796670357545232	0.2810525874319594	0.02124723924254552	0.02005151361923079	0.874749854609957	0.269183163350409	0.6109241741191468	0.9500152370116461	0.9987071022199527	0.0202185271375767	0.02017177566254874	0.0201689972506617	0.02081540989210467	0.2194715106795756	0.02059613134084006	0.1488028132312926	-0.008101999126842226	-0.1708075988096613	-0.1515975873847311	-2.007292152951274	0	0	0.2734692274944823	0.8358896536496123	-0.01037494152277036	-0.2104319220172544	0.01076455142106665	0.4533889098421178	1.05889467520016	-3.596207192680045	-0.2726081357219547	-1.198654433821635	-0.1178407252660433	-0.6067266116375502	-2.054819499505912	7.173070460626461	-0.2951543265788665	-0.03956849549558689	0.0921961052390515	0.80110295472985	2.800534098582248	-1.197021579714076	0.06961469129996249	0.4870245448769183	0.1036695832694507	-2.077659105553638	-0.05715871792064739	-0.04512984166367995	0	0	0	0	0.02000426078196934	0.02000204140751098	0.02001562918081864	0.02003475950598847	0.9998990622001777	0.179368191744941	0.4266680758547219	0.4934752050122824	0.02000648379405676	0.02001809595540189	0.02041044945469924	0.02007061033780059	0.02002497401542147	0.02003478814978256	0.02036395262660515	0.02001763113496197	0.02001579529417739	0.02816423587726774	0.02174876086904097	0.9999836583202483	0.999992061929366	0.4160801177545458	0.999631394913075	0.02001176796999946	0.02012020992602153	0.91288423655273	0.2291616373563068	0.5597462702340886	0.9999018511406923	0.9999790863486012	0.02018980157189782	0.02013998832776161	0.02025078982918727	0.02138396310725158	0.333885174329572	0.02040444752337782	0.3474555436786076	-8.736934307365807	-8.896996814718332	11.71862202880159	0.6015053268152709	-12.74928868092952	-13.79769183221033	0.4610499289283713	2.24425198066995	-6.710361608860753	0.859739949788344	1.024334663039629	-0.02874937440048485	-0.7998733676428101	-1.384779401325561	0.6136552876931319	0.6251542509734174	-0.8970487429582359	-1.080966517181879
0.23	0.09899518872812588	0.02143931160878172	0.02000659837837189	0.0200136717405936	0.8235649985277723	0.3178299777043901	0.6225138013361355	0.5115766892477093	0.0200024441658069	0.02000598550015793	0.02012441054656676	0.0200147049056398	0.02001107655244558	0.02001258150953302	0.02014836731976161	0.02000697447574118	0.02000641180709773	0.02255805973856297	0.2003931157571068	0.9999938747535518	0.9999969333007587	0.1067987933452774	0.3439992795399233	0.02108967647151152	0.02005551756897246	0.8785351659025967	0.2650101336767644	0.6066543259838321	0.9535350883499126	0.9987975332425274	0.02020655897572582	0.02016164713558059	0.02016877926929842	0.02082756838500465	0.2302942726196025	0.02055460187123683	0.1707077507639426	-0.008447712118686996	-0.1748979305173971	-0.1556125808149897	-2.007287512013476	0	0	0.2751537310805133	0.8485521322130032	-0.01080036029391523	-0.2149638041263434	0.01168695185676339	0.4689851529765294	1.051617671646824	-3.680019019734786	-0.2750104474772838	-1.203260684670621	-0.119057013515328	-0.6093603610544694	-2.040405561428788	7.239036389053204	-0.2951995117475746	-0.005450050371969963	0.09380557148103309	0.8081258101340625	2.798113577453318	-1.223577556930807	0.07059892081081445	0.497052332189078	0.09947006850832524	-2.121295423793431	-0.05722717293599919	-0.02276515092849546	0	0	0	0	0.02000235494491834	0.02000110583854242	0.02000867899516899	0.02001912984547385	0.9999410982684367	0.1796918156612903	0.4098749926589531	0.4662639978958892	0.02000364959184877	0.02001105306200238	0.02025814109598932	0.02005623261310838	0.02001381198671685	0.02002431262793877	0.02021313328769945	0.02001026737929262	0.02000900259089109	0.02409144035781679	0.02078350462057114	0.9999907911576076	0.999995563488172	0.5401510997912398	0.9998327994487872	0.02000717127518211	0.02007090144395405	0.9431326378682476	0.2143685046670204	0.5446508249877008	0.9999518309596954	0.9999897110360715	0.02009071456840483	0.02006789930307794	0.02012636526681802	0.02068172269128168	0.3403704106466741	0.02020783203912635	0.3830609839420981	-8.827659119547906	-8.88677926154616	11.6893646280824	0.8979726409220784	-12.55949021507341	-14.01099265776971	0.1983242143732813	2.214584405727317	-6.221139899466686	0.8046253216344724	0.9787878551537613	0.002031566542437843	-0.8279456776241728	-1.444039813565249	0.6364092611449623	0.6478686937768631	-0.8788847652424417	-1.070626873248362
0.232	0.09034209705511598	0.02125659563005074	0.02000738690332913	0.02001550464529624	0.8360057515806177	0.3062362970725582	0.606521552093471	0.5071619553454737	0.02000283339730219	0.02000757547799662	0.02016876453201543	0.02004717528423383	0.02001224163470209	0.02001741287828615	0.02017261680497049	0.02000811376798908	0.02000733123127971	0.0228894126243283	0.1834508658859259	0.9999933427713035	0.9999966886453483	0.1595230165826107	0.3984989266931991	0.02095255593065249	0.02006265098767032	0.8840496482260962	0.2599170986186465	0.6016050178265159	0.9568072553049334	0.9988815906158663	0.02019512202554351	0.02015231451189011	0.02016903972957172	0.02084325309000607	0.2410048268346962	0.02052039584070203	0.193226588142504	-0.008801556775065647	-0.1789371653675177	-0.1596250549441104	-2.004759316780054	0	0	0.2768631827885642	0.8608347821922236	-0.01123470040407149	-0.2193511887537309	0.01264037716885389	0.4844091145089332	1.044177809348504	-3.759015804351886	-0.2774195770391336	-1.205465027569643	-0.1202773643650434	-0.6107906930465486	-2.025870841667513	7.29377157186152	-0.2951755076736381	0.02959685481413439	0.09542765051387382	0.8137119276027663	2.795639489091535	-1.250582361064633	0.07160226595112285	0.5061281406803958	0.095186731248703	-2.161437378185024	-0.05724751745160139	0.002990894207605409	0	0	0	0	0.02000531334723969	0.0200024362139987	0.02001985718747631	0.0200435278041389	0.9998583512079936	0.1793357845173159	0.3921952645365095	0.4394547238401533	0.02000861967330389	0.02003005494742421	0.020795193000639	0.02056323876269912	0.02003131698418862	0.02008840904518649	0.02054071071398148	0.02002517311187635	0.02002136931849494	0.02743203192517411	0.02152836003012752	0.9999787458498132	0.9999898632574882	0.6559998886923746	0.9997071199253958	0.0200184571928276	0.0201771845828964	0.9695416273294611	0.2003046428411641	0.5298631189662066	0.9999052568569133	0.9999797160988997	0.02017414892709895	0.02013215756990304	0.02025782997520888	0.02146277966414594	0.3559533233865509	0.02043587383195218	0.4165532329772953	-8.89607381852241	-8.860701174665499	11.64762292172982	1.184584444824488	-12.35710150438555	-14.15228049183565	-0.06909684336957486	2.188906144460259	-5.711575087773254	0.7481738327846296	0.926870526821592	0.03472872371829386	-0.8510759635699454	-1.506567217568818	0.6662210508384999	0.668524545121043	-0.8583446494737694	-1.059312850535693
0.234	0.08252117323110575	0.02109701747688305	0.02000817834781905	0.02001732035312937	0.8475616837189582	0.2963273423919103	0.5907651341351796	0.5009494274674506	0.02000322095817666	0.02000925689315611	0.02021600737213993	0.02003183372712433	0.02001341161721817	0.02001133597707129	0.02019769404606236	0.02000929268559509	0.02000826846306991	0.02314268166984897	0.1677698661770309	0.9999927805079113	0.9999964310973947	0.2074453640467249	0.4467118665191633	0.02083299544102774	0.02007028859432483	0.8912490735055844	0.2551282806050539	0.5957845791584067	0.9598492349570676	0.9989597145559764	0.02018493840564938	0.02014402833096385	0.02016933015741913	0.02085841343711416	0.2503730392408627	0.0204912169037606	0.2161005090099003	-0.009163418432344979	-0.1829128950446087	-0.1636298832292142	-1.999629036996092	0	0	0.2785968052407783	0.8727200052990565	-0.0116776604797766	-0.2235817266895417	0.01362445491693457	0.4996329976262763	1.036585016065489	-3.832901484623658	-0.2798306796222743	-1.20522765504951	-0.1214993808669503	-0.6110279933315715	-2.011238276653581	7.336805416329153	-0.2950806027707622	0.06542592085518542	0.09705944814092901	0.8178416868151722	2.793110975245239	-1.277996250414895	0.07262275094846442	0.5141803599358771	0.09082682402785315	-2.197821982078729	-0.05721290992680009	0.0321958212536248	0	0	0	0	0.02000301979708281	0.02000135155248916	0.02001115537481929	0.02002415450770706	0.9999080864617145	0.1992117763039021	0.3862623602143224	0.4095256589034983	0.02000470692596818	0.02001756871888736	0.02049007586985164	0.04581567088899435	0.02001750621468638	0.02007275818032706	0.02031909666700378	0.02001481294428965	0.02001226182395825	0.02336239066235134	0.02071839075064655	0.9999877594400408	0.9999942254878654	0.6256335859342904	0.9998154815870559	0.02001194355828146	0.02010453387846638	0.9981816573416787	0.211988179696135	0.5136252657801815	0.99995299579925	0.9999899953405897	0.02008556294112847	0.02006427038047872	0.02012738632785699	0.02071995187939674	0.3315883015537682	0.02022597644143818	0.449202601528129	-8.942772274028668	-8.825795602015322	11.5959960069549	1.458914406601698	-12.14339603278544	-14.21930830002451	-0.3701046188336773	2.144619461854015	-5.191656047145934	0.6644869856819169	0.8806280074629815	0.07198536927492735	-0.8689272620080662	-1.571365199727146	0.6995861847213185	0.6885155098288236	-0.8346244425151954	-1.045293191457989
0.236	0.07547331986294015	0.02095775037882137	0.02000924735268239	0.0200196166576161	0.8582932791779903	0.288965233381845	0.5756870062907607	0.4929225604059642	0.02000367225806804	0.02001151737486203	0.02030115216190477	0.03434493741555634	0.02001500012939208	0.02009460583621904	0.02023940950931353	0.02001106394392988	0.02000959075353314	0.02324731492542305	0.1532994906692111	0.9999919780875764	0.9999960707994388	0.2449966789945985	0.4898031555315505	0.02072960088339948	0.02008207493887023	0.8989743843885184	0.2520227362246624	0.5892347404394513	0.9626770166277134	0.9990323310749814	0.02017573867569623	0.02013633311806626	0.02016921888235116	0.02087725719582878	0.2560212683477349	0.02046914826045949	0.2393628625721792	-0.009533158062176391	-0.1868132044813603	-0.1676217877659431	-1.9918239792626	0	0	0.2803537866270738	0.8841909824145083	-0.01212891464825348	-0.2276432795346036	0.01463875759849105	0.5146295613699584	1.028849801411903	-3.901390559117522	-0.2822388378501193	-1.20251580529799	-0.1227206898063404	-0.6100855950233828	-1.996531716622522	7.367695352076414	-0.2949133835105752	0.1018855570117075	0.09869803757779454	0.8205021369443317	2.790527259064493	-1.305777626788616	0.07365825817754476	0.5211388190627161	0.08639811973639737	-2.230192208640952	-0.05711640175314096	0.06489909372724478	0	0	0	0	0.02000709277184039	0.02000306609621917	0.02002578696150327	0.02005468428947749	0.9997355524750456	0.2212234298033302	0.3811601778421713	0.3791364664505708	0.02001039309586465	0.02004248575426721	0.02147928113349367	0.2483144106685488	0.02004021077760743	0.02147563102075173	0.02085028526258612	0.0200368074224949	0.02002927419137869	0.02560952317142468	0.02148210119220209	0.9999708314499308	0.9999864431428886	0.5901966160366211	0.9995004525262069	0.02003350244727244	0.0202573378006422	0.9988728863608655	0.2290983347607345	0.4984218431957313	0.9999065700052481	0.9999802303656457	0.02016914425881755	0.0201248168974342	0.0202521347543561	0.02154973303831639	0.2936938798226092	0.02048855858722048	0.483456684465314	-8.970468666172938	-8.785678434472887	11.54147154985372	1.718482399633327	-11.91959180712962	-14.21055407016429	-0.5705783441271193	2.109541699195563	-4.672469999137634	0.6022530644695601	0.8257436014460261	0.07787710941793126	-0.8942413930831961	-1.636660093941664	0.7290562827589308	0.7078967478071431	-0.8118641388041811	-1.033050050616491
0.238	0.06913981347160472	0.02083615167537441	0.02001032530813037	0.02002190299620045	0.8682749897696795	0.2843032548664713	0.5615689342384907	0.4834862514727761	0.02000410083799545	0.02001370991447337	0.02037992599185839	0.06614062886587888	0.02001660240309678	0.02000941088667044	0.02028222623255344	0.02001288503686456	0.02001093153691874	0.02330495892275966	0.1399853520637254	0.9999911221551112	0.9999956886621931	0.2742155963231153	0.5287280029853759	0.02063965611266188	0.02009408215300878	0.9060457744294682	0.2507409458532297	0.5818666895057575	0.9653057701427338	0.9990998212016938	0.02016768523237025	0.02012949439028282	0.02016894459013772	0.02089552551601861	0.2580580742814128	0.02045079887182201	0.2623786179148434	-0.009910613444963672	-0.1906268308396487	-0.1715953516174679	-1.981277858031226	0	0	0.2821332823352536	0.89523173688637	-0.0125881130162223	-0.2315239702923616	0.01568280387854314	0.5293722247202232	1.020983234305999	-3.964209358291344	-0.2846390759478986	-1.19730385206785	-0.1239389475397429	-0.6079797322717261	-1.981775866472125	7.386029560368233	-0.2946727441757547	0.1388196198479053	0.100340472834541	0.8216870248730053	2.787887648505349	-1.333883309827822	0.07470653139407701	0.5269351021030443	0.08190889804937747	-2.25829844780964	-0.05695095373359812	0.1011418072723545	0	0	0	0	0.02000411806504341	0.02000174497090906	0.02001483111761006	0.02003178378320114	0.9997610175994974	0.2476402821619867	0.3837668714448713	0.3566387179513029	0.02000562508817274	0.02002325246788218	0.02091782801331297	0.339774919628356	0.02002285026915524	0.02505752892177305	0.02049157332495044	0.02002172743094599	0.02001692464290645	0.0227119501261632	0.02069452302580907	0.9999827558327904	0.99999210766983	0.55112740278227	0.999517913895113	0.02002461519292754	0.02015466007846356	0.9997321199847617	0.2454080809422522	0.4782289525883684	0.9999530210595541	0.9999902211417512	0.02008449481273471	0.02006134263769158	0.02012390901209827	0.02076372870043406	0.2665460723468457	0.02024505571035429	0.5028727904651771	-8.981021334718468	-8.741212345619685	11.48867440184893	1.96099835909207	-11.68672452507455	-14.1250622794291	-0.6270477532457316	2.104836787669864	-4.152901542768395	0.5789897542185489	0.7567345651998483	0.04688125967068928	-0.9401099546667467	-1.698102585045417	0.7492297864196241	0.7272151655209849	-0.7919733983391594	-1.025778712726261
0.24	0.06346388592742165	0.02073008238588174	0.02001190620580683	0.02002543117916086	0.8774554407191609	0.2822144058538375	0.5485645528344821	0.4730120656545065	0.02000462289606575	0.02001640291144359	0.0206048210324281	0.1024818336516617	0.02001887869449715	0.02356716065743296	0.02035011693974184	0.0200156276755769	0.02001286752700207	0.02334695902100657	0.1277707200671042	0.9999898461734641	0.9999951368641949	0.2974750927990623	0.5639055655443413	0.02056484524978411	0.02011501063082349	0.9126466211207539	0.250873321989651	0.5735412103845859	0.9677492634042275	0.9991625514589925	0.02016063977041091	0.02012328138375612	0.02016835841776298	0.0209171898655972	0.2580601149422452	0.02043555183187065	0.284567951273155	-0.01029560060362223	-0.1943433115642995	-0.1755450321117288	-1.967931351144528	0	0	0.2839344166901518	0.9058271968296826	-0.01305488223680053	-0.2352122343172555	0.01675605999898603	0.5438351693721366	1.012996918196694	-4.021097319511282	-0.2870263740795631	-1.189573373285301	-0.1251518457628049	-0.6047295058356841	-1.966996221922796	7.391429656971658	-0.2943578953050432	0.176068178129342	0.1019838021005434	0.8213967642473361	2.785191539247581	-1.362268826588451	0.07576517952205669	0.5315028702948317	0.0773679293254587	-2.281899964899169	-0.05670945306542279	0.1409564138618268	0	0	0	0	0.02000985524187415	0.02000407249477451	0.02003581916483374	0.02007870236541598	0.9970193521771069	0.2719258238817494	0.3849975724009868	0.3338192449955673	0.02001271432539803	0.02005470606925245	0.02390689248572059	0.4232339964197045	0.02005396915468274	0.07857621948639423	0.02132565289243035	0.02005488029029717	0.02004127667746197	0.0254804532227982	0.02139778801630147	0.9999572436849327	0.9999808821037649	0.5326774271952401	0.9949363082910667	0.02009123572707017	0.02042077878988664	0.9996479631177966	0.2582223922399247	0.4578752291604983	0.9999053128015438	0.9999806183477807	0.02016878694020781	0.02012092020794715	0.02024671351041525	0.02163865335702876	0.2520909612268123	0.02050043509526894	0.5226842894450604	-8.970528116514377	-8.685663360483144	11.42891253674239	2.18417842863314	-11.44573501717804	-13.96265753420563	-0.6502595214941101	2.068530496035381	-3.644446523683262	0.5438944586519681	0.6903896708141247	0.009193048780634797	-0.99512958999305	-1.753616139646925	0.7704140902036742	0.7576753367197595	-0.7741468011926345	-1.020385352744806
0.242	0.05838974712592235	0.02063749672969789	0.02001355174618202	0.02002910711809441	0.882073106133305	0.2822094411814553	0.5368927808862273	0.4622415428228061	0.02000515211052939	0.02001913724835373	0.02107804288143937	0.1405093509396172	0.02002121389533119	0.04059367679912437	0.02041825813626151	0.02001845908753152	0.02001485838016331	0.02342032672770154	0.1165990383580472	0.9999884731822882	0.9999945478272944	0.3191775724104907	0.5947346188861675	0.02029248896189481	0.02013727442425317	0.9187839475741437	0.2515324692646919	0.564135958602994	0.970020674796783	0.9992208514221206	0.02015448650387446	0.02011781482732713	0.0201678081923369	0.02093744025579527	0.2568879751404167	0.02042139227824979	0.3048439928063051	-0.01068791554329332	-0.1979531042330871	-0.1794651753599333	-1.951732615047961	0	0	0.2857562848329798	0.915963256413862	-0.01352882619261494	-0.2386968708542184	0.01785794141976361	0.5579934415940702	1.00490296336157	-4.071808303740346	-0.2893956828213391	-1.179313206814189	-0.1263571172236415	-0.6003568640125398	-1.952218999650597	7.383553325529599	-0.2939683703596456	0.2134683220975337	0.1036250809740935	0.8196383398245771	2.78243841693636	-1.39088871511939	0.07683168118500994	0.5347781942989577	0.07278445519297071	-2.300766371119646	-0.05638473090353163	0.1843664792832347	0	0	0	0	0.02000568557721322	0.02000236390133656	0.02002195162120977	0.02005447309486638	0.8824736394672867	0.2920868916834624	0.395703759786381	0.3290259432297706	0.02000744593247751	0.02003321615335499	0.02796335764809721	0.4851167794308069	0.02003165757314064	0.22736214961337	0.02073314460387309	0.0200331598132912	0.02002471088291918	0.02340779280591763	0.02062342330429114	0.9999739079200392	0.9999886190760829	0.5671875138229817	0.9615025273549237	0.02010288333538853	0.02024201873646913	0.9998602536778128	0.2581841429064616	0.4327230070756791	0.9999516898990752	0.9999903432853592	0.02008435707954503	0.02006007063621748	0.02012242702922476	0.02079859171133407	0.2372175258882189	0.0202279980549872	0.5141041953327706	-8.935256747897157	-8.61271856797307	11.35382562657018	2.386038287885552	-11.19733565887939	-13.72374805760639	-0.6325732417638107	1.929083949579008	-3.19077355014976	0.491914661816469	0.6159896817329094	-0.03265053666571228	-1.064097689370821	-1.795928117546989	0.7990051450689837	0.8002531267739156	-0.7585449167694797	-1.013444241285528
0.244	0.05386488976044602	0.02055679872659304	0.02001643144013159	0.02003910508304925	0.8765665488908346	0.2839539772731403	0.5268501960354464	0.4518767605118729	0.0200059647919247	0.02002359903313536	0.02338830785025629	0.1786729051659584	0.02002481161865358	0.06908343206307628	0.02051820660585901	0.02002303359881408	0.02001803099973058	0.02363646298051943	0.1064069506699874	0.9999862839317312	0.9999936632067853	0.3414644578466406	0.6195169482809377	0.0214219576353566	0.02016677890896114	0.9244935275963622	0.2521028854488866	0.5535617483512204	0.9721318376648225	0.9992750311888431	0.02014912542165977	0.02011293974883055	0.02016716536555295	0.02095880358032833	0.2543309870794334	0.02040426284331372	0.3223552881421088	-0.01108733619089436	-0.2014476922158233	-0.1833500316465537	-1.932637772187024	0	0	0.2875979547051117	0.9256268355552995	-0.01400952676810505	-0.2419670946347338	0.01898781463456359	0.5718230523558145	0.9967139569318439	-4.116111918147704	-0.2917419377146162	-1.16651949047925	-0.1275525414007021	-0.5948865862244324	-1.937471062927866	7.362096884196548	-0.2935040309643634	0.2508550017587592	0.1052613854931779	0.8164251698700975	2.779627858891188	-1.419696836513296	0.07790338981222217	0.5366998886258149	0.06816816658731928	-2.314679097173096	-0.05596958033184687	0.2313864590933545	0	0	0	0	0.02001358826810433	0.02000566287208295	0.02005843658412598	0.02018505640151914	0.7188643052565934	0.3122627806104804	0.406998625020926	0.3243598679626852	0.02001821253686916	0.02008722168707287	0.05375623954779155	0.5422653975765932	0.02007840637186047	0.3124644171139399	0.02195343925923971	0.02008783501371948	0.02006376328571849	0.02787487514004863	0.02120431395654912	0.9999314198972853	0.9999713470900503	0.5989798321577251	0.9004865498978115	0.04153926133591002	0.02057823587798513	0.9997646316317682	0.2575646952419489	0.4079131857043629	0.9999011732879585	0.9999807157946704	0.02016886361513432	0.02011923628754459	0.02024416865950664	0.02169612244793293	0.2186090459070012	0.02042614665704771	0.5070286435934914	-8.877620078362884	-8.52499047837998	11.26847853861705	2.564678703002319	-10.94211520690723	-13.40952554475055	-0.5968629501301475	1.71855775292808	-2.786052629510459	0.4558813638024148	0.5592417651767733	-0.08052489052371767	-1.127305534273266	-1.829530690877905	0.8332922564586459	0.8407362982247808	-0.745548191004495	-1.006267886551472
0.246	0.04983823294636285	0.02048638837868607	0.02001947760551132	0.02003395058244292	0.8610387108724687	0.286818518840625	0.5185968585574917	0.4425811192470593	0.02000680308082206	0.02002822395928821	0.02875819385342971	0.2164094750039912	0.02002856113629105	0.10205978047951	0.0206193921384807	0.02002775579791051	0.02002135142496242	0.02390720427055767	0.09714279659709581	0.9999839062958342	0.9999927086752689	0.3637353042471865	0.6383592774345982	0.02446883994274193	0.02019376680906224	0.9298023112292801	0.2526332503431014	0.5418397240636886	0.9740942286306686	0.9993253813157618	0.02014446430121877	0.02010866066420117	0.02016656879797409	0.020978653932652	0.2503899227297205	0.02038755303337456	0.3366331623259339	-0.01149362455256952	-0.2048196820532644	-0.1871937718773476	-1.910611366718016	0	0	0.2894584691646297	0.93480593641509	-0.01449654473878658	-0.245012587008578	0.02014499921089226	0.5853010737839448	0.9884429299061706	-4.153794810369539	-0.2940600738887893	-1.151195673089226	-0.128735950140486	-0.5883462581531197	-1.922779841548738	7.326797725683065	-0.2929650702008695	0.2880618959776394	0.1068898248033985	0.8117769231269908	2.776759535098324	-1.448646695268551	0.07897753950360493	0.5372098417115081	0.06352917843753929	-2.323432862126108	-0.0554567748224717	0.2820214897598335	0	0	0	0	0.02000814628897317	0.02000335341848523	0.02003836414690571	0.02016725579287289	0.5947987861655349	0.321649386211304	0.4245661784298298	0.3372428931273952	0.02001073272344364	0.02005729588335326	0.07836678579436476	0.5918735578099384	0.02004779500077614	0.4007659746153585	0.02120451541339185	0.02005891017304517	0.02004094724870479	0.02493587032835366	0.02055067287049255	0.9999547971700503	0.9999821957655807	0.6212304410474828	0.8576896953876227	0.0509979880857219	0.02027660290135735	0.9998915377179147	0.2588092451288966	0.381246487856539	0.9999489825717394	0.9999903176437067	0.02008479967598311	0.02005949651094568	0.02012179727757935	0.02082790280647306	0.2020504242994887	0.02018712923615922	0.4785314945386232	-8.800974743049167	-8.426828665273236	11.17965737756408	2.718603258678301	-10.6803987107599	-13.02175063223942	-0.5670944291744846	1.497562783201084	-2.398115191971351	0.4423198197682263	0.530478291259373	-0.1320541519444963	-1.178128562054578	-1.857895786751471	0.8676765763514627	0.872131454682313	-0.7348739038701522	-1.001268525874639
0.248	0.04626301158675108	0.02042511179190583	0.02002601386169037	0.02017228840804235	0.8378973489504173	0.2902316824974463	0.5122263271584399	0.434931625496251	0.02000809679791229	0.02003832651277647	0.03678593956284072	0.2537226520507329	0.0200349355737999	0.1387284482825346	0.02083102042177701	0.02003882987011112	0.02002792095848166	0.02427209751809559	0.08874472129715083	0.9999792090018378	0.9999911245023382	0.3856794880979232	0.6527285014918324	0.02906463396687501	0.02021667239208541	0.934738783713009	0.2533118038345576	0.5289668255892593	0.9759180034601643	0.9993721632473574	0.02014054025495482	0.02010490801584169	0.02016612095193398	0.02099977605116488	0.245393838270923	0.02036736937282769	0.3473062531508239	-0.01190652904190111	-0.2080628997809605	-0.1909905048012685	-1.88562679907184	0	0	0.2913368481976932	0.9434896967186285	-0.01498942074825864	-0.247823546283149	0.02132876999350741	0.5984057317835332	0.9801033219764747	-4.184661914774955	-0.2963450406760166	-1.133352497707516	-0.1299052332451569	-0.58076623901862	-1.908173247649599	7.277436630504845	-0.2923520143880147	0.3249222952937077	0.1085075534763041	0.805719300228122	2.773833208642894	-1.477691765354624	0.08005125146037062	0.5362533399864029	0.05887800182970906	-2.326837124522824	-0.05483908704420313	0.3362671930000162	0	0	0	0	0.02002047531023464	0.02000823561847822	0.02011917433651055	0.02242285230736511	0.4714569798466986	0.330854748687907	0.4416986965618889	0.3496293346916409	0.020027021865942	0.02018221903405275	0.1083430281366748	0.6433752848333106	0.02012699573395521	0.4790377396966427	0.02387044634485107	0.02019671466965584	0.02012127386277872	0.02990868226125561	0.02108105365386207	0.9998610816634995	0.9999516363775619	0.644174371577878	0.8173730667530915	0.07262465855484261	0.02056815018447812	0.9997984777126774	0.2619524288395541	0.3545199980801083	0.9998943106897032	0.9999805235056081	0.02017106485515047	0.02011891191110738	0.02024530145144044	0.02175529100508568	0.1874708144152554	0.02033877387217451	0.4529416250732592	-8.706608521385363	-8.320778517415429	11.08909180469698	2.846455941229029	-10.41236395410363	-12.56294788063809	-0.5407155737930727	1.274223162115786	-2.022123381421665	0.4416309117318716	0.5215077694901589	-0.1841411892410534	-1.221587257995109	-1.879845832676505	0.8992766533358649	0.8934820505114365	-0.7255787838810023	-0.9991459234309756
0.25	0.04309388808559365	0.02037168536531328	0.02003258597055397	0.02004330106976068	0.809090269388693	0.2933818530450977	0.507583289035598	0.4292371376985523	0.02000944015038029	0.02004551418294913	0.04669190116930386	0.2894643570978548	0.02004167424184379	0.1785692388533954	0.02107828064328544	0.02004103963396089	0.02003449999412198	0.02464243929580333	0.08115782574965785	0.9999748493545693	0.9999893932582562	0.406122387180299	0.6634482792089221	0.03492288145996517	0.02023752106740935	0.9393284927930308	0.2539809066950365	0.5150097523089685	0.9776131691769357	0.9994156356066775	0.02013717304634492	0.02010165243926267	0.02016584897265336	0.02101909283753022	0.2400215601904846	0.02034838613705161	0.3546413547098005	-0.0123257870375999	-0.2111724919978012	-0.1947342951982153	-1.857666736107568	0	0	0.2932320912449851	0.9516684380076227	-0.01548767639762243	-0.2503907364684649	0.02253835951050067	0.6111164923784873	0.9717089436472857	-4.208537603933775	-0.2985918161341004	-1.113007942047719	-0.1310583439686525	-0.572179617212429	-1.89367958651503	7.213839876901222	-0.2916657228546853	0.3612699904033871	0.1101117832770382	0.7982837676182664	2.770848735392611	-1.506785822791237	0.08112154113615956	0.5337793808729531	0.05422551292489217	-2.324717492374015	-0.05410930809680058	0.3941094997955129	0	0	0	0	0.02001289844639591	0.02000488308171171	0.02008718717113767	0.02523975271428046	0.3876096333598048	0.3228074839394022	0.458472616369078	0.3732102205951141	0.02001583673889084	0.02014580877582611	0.1265858240530877	0.6625047123036475	0.02008067796657215	0.5758869827565164	0.02279490300878695	0.02016380297582613	0.02008759935018686	0.02583553133288575	0.02050876996545824	0.9998908184607597	0.9999682239956228	0.6357414797918304	0.7857827725127936	0.08059558992110435	0.02029707907747823	0.9999030745429597	0.2592333395771647	0.3277454332529476	0.9999448484622516	0.9999901744825543	0.02008598717568403	0.02005986184406509	0.02012440595262043	0.02085292804873509	0.1835563174527649	0.02015222192606389	0.4206113144972838	-8.594911265030353	-8.207475767700057	10.99627601004458	2.947363117200125	-10.13790955366804	-12.03616372280062	-0.5327895686637225	1.044323506852942	-1.655153580644154	0.4476828654294813	0.5253387806109955	-0.2338883709731188	-1.260235887999581	-1.899485073585689	0.9294765266505782	0.9055031843636693	-0.7159138182729393	-0.9992579228498817
0.252	0.04029078111047701	0.02032530151835044	0.02005494857946466	0.02413792749674337	0.7765985454338925	0.2955367535277496	0.5045216729223022	0.4258146613574657	0.02001137637841514	0.02010359931317143	0.05732231040702118	0.3225382659821238	0.02005439702255271	0.2218366696295105	0.02162416282217678	0.02014009311936294	0.02005606247307313	0.02497240013195973	0.07432293324717065	0.9999546729918051	0.9999860482051321	0.4239331266237439	0.6710555576595293	0.0414640256682022	0.02026207556982106	0.9435957484328366	0.2542103379786959	0.50001445428483	0.9791884096991258	0.9994560195452904	0.02013436753974137	0.02009892038836089	0.0201661939558209	0.02103943862381601	0.2346989183849436	0.02032800773770967	0.358745466580688	-0.01275112760301902	-0.2141450188369322	-0.1984191827389436	-1.82672348626613	0	0	0.2951431796090511	0.9593337104196953	-0.0159908154182944	-0.2527055347400935	0.0237729605259953	0.6234141439965474	0.9632739363754294	-4.225266800019142	-0.3007954214537912	-1.09018713751651	-0.1321933044318566	-0.5626221592467829	-1.87932746384132	7.135881208022128	-0.2909073861558791	0.3969401741355084	0.1116997944514743	0.7895072643755005	2.767806063106592	-1.535883278779703	0.08218532592625993	0.5297409791398036	0.04958291944812541	-2.31691711017391	-0.05326026703441075	0.4555244913619709	0	0	0	0	0.02003534421899542	0.02001188488841161	0.02037947117600934	0.0886030702185866	0.3094692341825468	0.3142058736323121	0.4748184217131201	0.3971082338561379	0.02003899322412982	0.02099307047094362	0.1435365931622094	0.680408631421712	0.02023411806623867	0.6702338829070532	0.02903274402885756	0.02171620184295588	0.02036893962726968	0.03002294697386169	0.0210232636406243	0.9994051678359127	0.9999025471465633	0.6255398149194512	0.7530504751493303	0.09669190256925295	0.02066743798531686	0.9998125213312409	0.2534359900420074	0.3006733237396966	0.9998843634836617	0.999980142735132	0.02017311519903531	0.02012059069149038	0.02025439832997275	0.02180957080675634	0.1785080846795234	0.02027913168960605	0.3897956676881111	-8.464930748883985	-8.08213932531209	10.89746200842677	3.020622422072996	-9.856786776232878	-11.44513610901872	-0.5336545166574912	0.8207976962826743	-1.295052243848792	0.4499093438717691	0.5305575361421073	-0.2691281119491471	-1.301893380882255	-1.913119348294088	0.960528671860576	0.9171825002256905	-0.7075352544062639	-0.9997998576407814
0.2540000000000001	0.03781437107844512	0.02028489383434274	0.02007574061629176	0.03852595411350752	0.7423275826814418	0.2963520621598479	0.5028909800844295	0.4246791692638491	0.02001324060526703	0.02008692819102093	0.06755041578506892	0.3505268265627441	0.02006801313015936	0.2655913975898234	0.02231992263289129	0.02692616581645646	0.02006933996198397	0.02522669841757198	0.068184107795787	0.9997454108426798	0.9999822887719773	0.4381325197904591	0.6759126637520091	0.04909598446583386	0.02028619949352062	0.9475630122324763	0.2536569998364118	0.4840938061498827	0.9806524750272406	0.9994935437891148	0.02013193459914463	0.02009658479644741	0.02016674962598712	0.02105829436704376	0.2295714043951387	0.02030926308100659	0.359851569726078	-0.01318227439712159	-0.2169785206713852	-0.2020392016335894	-1.792799307212438	0	0	0.2970690789581767	0.9664783334794118	-0.01649832495046596	-0.2547599771499132	0.02503172877374152	0.6352808754641855	0.9548127302330427	-4.234716077539844	-0.3029509351578908	-1.064922275638637	-0.1333082109174664	-0.5521322525649559	-1.86514568874869	7.043483630225209	-0.2900785222228394	0.431770373752742	0.1132689463098741	0.7794318862068218	2.764705229790163	-1.564939507620688	0.08323943354375167	0.524095466931342	0.04496172406865618	-2.303298027914891	-0.05228485071934666	0.5204782644836602	0	0	0	0	0.02002360547433465	0.0200067109412308	0.02028145324203557	0.1820333818660209	0.2713857333685789	0.2962756287933044	0.4905682861050859	0.4249151598885939	0.02001974024214872	0.02091190072015768	0.1451899404262186	0.631169500024317	0.02014166823970224	0.7175746391898522	0.02660219626358958	0.1330590266264173	0.02029388929481492	0.02529831833350761	0.02050274048194196	0.9627767944218828	0.999935375421782	0.5855394641224089	0.724931779764859	0.11196449146409	0.02036901097352172	0.9999052447757398	0.2434352024145347	0.2754208652681325	0.9999389397786267	0.9999899340384437	0.02008653977469591	0.02006102199976394	0.0201305852991435	0.02088069455668319	0.1784073506018908	0.02012797635375924	0.3554369190035761	-8.316183881853048	-7.941007062097767	10.7896888116638	3.066062939521359	-9.568480130622463	-10.7940415724337	-0.5261484621981137	0.6421746101694032	-0.9455407594903436	0.4541778927410899	0.5442000765124839	-0.2742413594852666	-1.337120872795222	-1.920010032764509	0.9963068342512817	0.9348274362348411	-0.7017817526762524	-0.9993116341297775
0.256	0.03563192862536228	0.02024985564076538	0.02017271774638846	0.05999030326504823	0.7076369225179879	0.2955949436972376	0.502550291194984	0.425770456571243	0.02001500038561409	0.02086410529641659	0.07658828432286435	0.3717885154666297	0.02008921746709009	0.3073334452609249	0.02321519488562663	0.0508926700275943	0.02021099434702539	0.02536635121704613	0.06268751273852081	0.9898635502855598	0.9999750777785384	0.4481676884160026	0.6784285415918351	0.05761770270759858	0.02032197477061332	0.9512508778403425	0.2524658272932537	0.4673599499389957	0.982012734888796	0.9995283929206162	0.02012987322057042	0.02009475167449562	0.02016831127034718	0.02107864530613579	0.2249896752623708	0.02029029346312664	0.3581076729857558	-0.01361894867858562	-0.219672560783049	-0.2055884007592835	-1.755906654648524	0	0	0.2990087418982746	0.973096433786435	-0.01700967689929695	-0.2565468027368521	0.02631378582297	0.646700350629513	0.9463399996526862	-4.236774768193523	-0.3050535071346634	-1.03725250869204	-0.1344012390498765	-0.5407508349547416	-1.851163173789291	6.936621080720008	-0.2891809708654904	0.4656014147307638	0.1148166872656851	0.7681045654426899	2.761546361490418	-1.593911166291344	0.08428061090753312	0.5168047860138651	0.0403736854044518	-2.283742566754191	-0.05117602390109312	0.5889268096621014	0	0	0	0	0.02006985121580618	0.02001528437921586	0.02161188810385989	0.2408894075638505	0.2313151552998422	0.2791444265354048	0.5058757187700953	0.451836279338036	0.02004108445550134	0.03339440019745402	0.14671778575208	0.5886571212398255	0.02037998506647937	0.7544536047744044	0.03358284570385734	0.3169211057451696	0.02240156254175607	0.02872604937358971	0.02104221359089363	0.7259196234144811	0.9997974432348564	0.5502078933643736	0.6976188242934224	0.128828070161908	0.02089705639713814	0.9998075952390106	0.2380283290257498	0.2501114833542887	0.9998702415069387	0.9999795529714429	0.02017406015995533	0.02012378117605647	0.02027122828861584	0.02187020086871557	0.1808244824808896	0.02023815392713542	0.322084074427708	-8.150848566583136	-7.788071808728173	10.67545505304337	3.083687234790573	-9.272354716223251	-10.0876305379848	-0.494528288102577	0.5126952890290967	-0.6879028953713445	0.4549334954299923	0.5635852082783458	-0.2528656292975364	-1.368286070343772	-1.921540336630257	1.03373753869425	0.9488548622692455	-0.6948111546346722	-0.9988603078079695
0.258	0.03370942027322245	0.02021934382697925	0.02022647277414577	0.08055179269538977	0.6735151270105685	0.2936630070540704	0.503375205624926	0.4285968372954017	0.02001655245806772	0.02282726832375446	0.08445286875241334	0.3874280513661013	0.02011056414128326	0.3458059261161122	0.02417643937978801	0.0867835652044275	0.02142168167349869	0.02544101958697422	0.05777651293638081	0.9665401628925192	0.9999671361184165	0.4548118706691322	0.6794407592944535	0.06689600626353404	0.02035791238228866	0.9546792187199726	0.2509746909657897	0.4499928681370459	0.9832768924567095	0.9995607710954424	0.02012811338727663	0.02009322380699504	0.02017005370556006	0.02109761883203022	0.220994265730963	0.02027311223864277	0.3538731814861744	-0.01406087236112824	-0.2222282322653552	-0.2090608642505075	-1.716068345899077	0	0	0.3009611106260638	0.9791834785191977	-0.0175243293886887	-0.2580594951905333	0.02761822210917548	0.6576577783543336	0.9378706166322843	-4.231356076689798	-0.3070983724470923	-1.007223847070226	-0.1354706487925124	-0.528521294640246	-1.837408831351234	6.815319920177666	-0.2882168860301424	0.4982784355446977	0.1163405641560035	0.7555767630233945	2.758329669384334	-1.622756497578808	0.08530553368141804	0.5078357657154369	0.03583077592040227	-2.258154692876698	-0.04992684955536776	0.6608158981495544	0	0	0	0	0.02004796914292611	0.02000816170285841	0.02148399674025259	0.2322785352722974	0.2210086069422995	0.2671614936296076	0.52089734904709	0.471662387673233	0.02001997966744025	0.04055162556699265	0.1451232093112962	0.5417862349264421	0.02020759914263046	0.762790010274442	0.0296043260445204	0.3919180296427795	0.04565298292676072	0.02441691361450221	0.02051869081060631	0.5972342721548467	0.9998701641490134	0.5183155547835299	0.6874255279994897	0.1440660872311954	0.02049228413583051	0.9998989858873387	0.2331102275771226	0.228552522654858	0.9999308103372138	0.9999895941996318	0.02008724622155337	0.0200626760593377	0.02013952005634967	0.02091267879779561	0.1818172477428138	0.02011186256430737	0.290623150837411	-7.971037421140777	-7.626909194610596	10.55689840806028	3.074039142749822	-8.967538398815934	-9.33099409790975	-0.4618050783067584	0.4157028782589676	-0.5284627019874322	0.4553376525649557	0.5852202471188976	-0.224926690909959	-1.395249022042739	-1.921577533288465	1.07156443069807	0.9503108341631574	-0.6831501330651801	-0.9994858374980103
0.26	0.03202318516349071	0.02019281210361679	0.02103971243203344	0.09714204792245892	0.6407901116091135	0.2908863224456295	0.5052568189608524	0.4327211897808083	0.02001777882068818	0.02604936764489926	0.09114467470581829	0.3979447144354109	0.02013627278585745	0.3809393130254772	0.02514961338431596	0.124456680050048	0.02917349214566577	0.02542600313055937	0.05340190902704262	0.9360097117322281	0.9999523459630459	0.4584347634628791	0.6796039694701145	0.07668946451791178	0.02040960218967463	0.9578654353024385	0.2490541195130241	0.4321508835798231	0.9844511479526542	0.9995908318427407	0.02012664937542837	0.02009210310997011	0.02017278464918317	0.0211193254370242	0.2173535936678962	0.02025643718929311	0.3474233901477239	-0.0145077710694412	-0.2246481466222289	-0.2124507323323838	-1.673317669992649	0	0	0.3029251196361679	0.9847363047010156	-0.01804172828509692	-0.2592923222176744	0.02894410008076593	0.6681399771679686	0.9294196020632907	-4.218398156453992	-0.3090808649520919	-0.9748890469723617	-0.1365147892407783	-0.515489339270742	-1.823911467647235	6.679660249135138	-0.2871887262844598	0.5296519260941739	0.1178382310362233	0.7419041699747135	2.75505544635288	-1.651435620054781	0.08631081627873405	0.4971603848107364	0.03134513746213347	-2.226461380343462	-0.04853050941975516	0.7360809707910551	0	0	0	0	0.02015971598088867	0.02001666375141294	0.03360760009730874	0.2246946786447945	0.2070266812285877	0.2556634050251675	0.5355942594861804	0.490823661970213	0.02003908661709694	0.05739752088946251	0.1434418498144318	0.4967247434201693	0.02049067745882035	0.7788922070310563	0.03574263791767021	0.4601513020077995	0.1286116715805267	0.02745980400886672	0.02107938092339307	0.4744902395809786	0.9995879340867395	0.4857890945026382	0.6759406142636036	0.1591061814522148	0.02121331130374821	0.9997864510786935	0.2254894502048282	0.2068284952372042	0.9998511528636898	0.9999787852051624	0.02017516866250685	0.0201270957715796	0.02029015067770517	0.02194996947931003	0.1809212944353762	0.02021169463938751	0.2596585312047276	-7.776484007389911	-7.454071914885532	10.43066639528216	3.037789553599286	-8.653077298450288	-8.5297035454557	-0.4342164917183194	0.3496525631008343	-0.4175520556260758	0.4538744247556697	0.6046550070014702	-0.1984545595469377	-1.42023547995696	-1.916876566932279	1.111836093093281	0.9490610790644468	-0.6692767265177452	-0.9990131879379145
0.262	0.03053639044235514	0.02016967081414863	0.0227367851047205	0.1096970097458408	0.6097399436718784	0.2876412801395433	0.5080915656831652	0.4376821194881562	0.02001881319774517	0.02991860609191186	0.09689685757967824	0.4044272468674374	0.02016082026137739	0.4138072333578032	0.02613673078957682	0.1615080855234575	0.04454162614038409	0.02536699788012306	0.04951108990503163	0.9013990666235854	0.999936814885512	0.4595081471031753	0.6794072944424401	0.08702189713899922	0.02046107208138157	0.9608270782659338	0.2464169280246147	0.4140153791618352	0.9855423275854366	0.9996187578481001	0.02012535771341453	0.02009119231647438	0.02017556131260956	0.02113973252889811	0.2138093766827639	0.02024145146879162	0.3390797062046408	-0.01495937714762566	-0.2269364107175062	-0.2157522223294259	-1.627698443838119	0	0	0.3048996984876702	0.9897531415322821	-0.01856130880682967	-0.260240371345361	0.03029045748334337	0.6781354305252409	0.9210020747033215	-4.197865066865337	-0.3109964306453294	-0.9403074757674675	-0.1375321030611763	-0.501702813501223	-1.810699674001679	6.529776936680832	-0.2860992429153965	0.5595787753159548	0.1193074573179038	0.7271464207369757	2.751724062918585	-1.679910800263319	0.087293022432021	0.4847560057724343	0.02692903371769224	-2.188613934904257	-0.0469803247845236	0.8146470230922063	0	0	0	0	0.02013976892404578	0.02000843329206791	0.03700045759628855	0.199598633550575	0.2082500731593419	0.2506585839830593	0.5500435312601275	0.5018325578179719	0.02001909472295199	0.05706905461744118	0.1428642228014953	0.4632324498767679	0.02025457400107918	0.7967670780845078	0.03179789090177424	0.4977021809638769	0.1758263451912631	0.02355839912538361	0.02054294158605494	0.4145614991023931	0.9997059626623422	0.4594639815649883	0.6778060694391127	0.1761941048140254	0.0206597373603554	0.9998810765367823	0.2143169751457831	0.1895353713858079	0.9999198204704061	0.9999891597619304	0.0200870977597836	0.02006430742178308	0.02014915519934437	0.02095191832014249	0.1775610304711501	0.02010100159403147	0.2321044240943635	-7.567233819924718	-7.266605906363601	10.2938922242536	2.976115261390438	-8.327829285104555	-7.689582782728571	-0.4009337554306843	0.3070489970589866	-0.3392618675428397	0.4535250443380481	0.6215722178527409	-0.1760542785686021	-1.443070594425306	-1.907673491301195	1.157535805516293	0.9541140059148279	-0.6558806774102347	-0.9951636711699738
0.264	0.02929846661038647	0.02014942917091072	0.02543184578299335	0.1179884648883606	0.5807676231668893	0.2842301520947273	0.5117841114290983	0.4430971378281222	0.02001960866839414	0.03352885091548576	0.1019101436477338	0.4078596115535592	0.02018621389628826	0.4449695552758277	0.02713396926726961	0.1966687604588834	0.0629086764959165	0.02523550848159732	0.04606179312066291	0.8645252850368029	0.9998933055433092	0.4585023529465192	0.6793708149976579	0.09789216897187276	0.02053363118105432	0.9635781186511272	0.2431372825466754	0.395751715864764	0.9865555516540143	0.9996446739074671	0.02012416244342178	0.02009061671472225	0.02017933172098949	0.02116358488163165	0.2103395294998244	0.02022724488319189	0.3291180733319759	-0.0154154326307964	-0.229098602995974	-0.2189596497546101	-1.579265041077353	0	0	0.3068837746034752	0.994233626425958	-0.01908249719262885	-0.2608995826768693	0.03165631073113997	0.6876343330646761	0.9126331986456853	-4.169747581369956	-0.3128406407522466	-0.9035449559535137	-0.1385211305889576	-0.4872114837844717	-1.797801716612932	6.36586037778306	-0.2849514662496214	0.5879232922347393	0.1207461354021979	0.7113668041782566	2.74833596272239	-1.708146711746038	0.08824867614812391	0.470605586002709	0.02259480046561368	-2.144589246267182	-0.04526977748063203	0.8964284909813526	0	0	0	0	0.02124432151774979	0.02001582908783796	0.05290270690413674	0.1752096425527197	0.2086677036173085	0.2455407093681402	0.5641525904450186	0.5127536403549969	0.02003741344431763	0.06151303055760134	0.1424925326246502	0.4334791315934399	0.0205527269459655	0.8185170087048188	0.03793528692845199	0.533374144459531	0.217204067665119	0.02619816805450372	0.02114144062649658	0.3393534629274413	0.9987658332834612	0.4338091001728515	0.6800219958551362	0.1927794967638722	0.02164282890091474	0.999729743096087	0.2060587901625951	0.1720389430351306	0.9998252227842588	0.9999778074990242	0.02017409382895596	0.02013051874890441	0.02031122027796086	0.02204387051210859	0.1757390752357749	0.02019388419207651	0.2049708339457795	-7.346413895109565	-7.067482128780638	10.15021296531782	2.890239543811603	-7.990611872440875	-6.816885021981942	-0.3802247970584343	0.2744033591717914	-0.2743457166266983	0.4495200488193807	0.6384688345469773	-0.1544480488549251	-1.464047993866295	-1.896275900032104	1.205096130801787	0.9589779792111723	-0.6415137159076563	-0.9893236602505474
0.266	0.02812518007286033	0.02013176924262191	0.02888437191884544	0.1232547692333539	0.5540224528777165	0.2809866841327733	0.5162531169162843	0.4485895371693222	0.02002029333214661	0.03761618932830502	0.1064537999695774	0.4092153001266812	0.02020867592452126	0.4742263592636684	0.0281236450088312	0.2292716122444726	0.08163417293478741	0.02508861970297672	0.04300557448401608	0.8263813563553309	0.9998462094974588	0.456178918492248	0.6800092331307067	0.1091863910127684	0.02060298827244308	0.9661345928210122	0.2396540727819659	0.3775324497580522	0.9874969546091737	0.9996687453251212	0.02012310424319288	0.02009018205824154	0.02018304483461578	0.02118637907643438	0.2068228405463009	0.0202146028975319	0.3179071799153547	-0.01587569216981209	-0.2311417589439968	-0.2220674494362164	-1.528082402699049	0	0	0.3088762760957556	0.9981788115542672	-0.0196047124397256	-0.2612667772548073	0.03304065836831666	0.6966286228043447	0.904328129227718	-4.134063725982194	-0.3146092044286176	-0.8646735758913292	-0.1394805133883034	-0.4720667897483278	-1.785245425042622	6.188156829971637	-0.283748689720784	0.6145581482736562	0.1221522876480697	0.6946319564599096	2.744891657432099	-1.736110677382912	0.08917427310557406	0.4546978567455686	0.01835479311651181	-2.094390891993775	-0.04339253112700469	0.9813291428952831	0	0	0	0	0.02662736259410097	0.0200093588272316	0.05419789742835861	0.1614248674522324	0.2176445972223828	0.2478519838437617	0.5782305307368206	0.5151306119239493	0.02001896704173207	0.07324936836969746	0.1449971232489505	0.4172575297093785	0.02026304411398751	0.8229634992602487	0.03364584332571262	0.5463152794157243	0.2315938406554389	0.02293176678775866	0.02057062846604484	0.3082161016901452	0.9990441094060331	0.4231296448758009	0.696328732412094	0.2097133623766314	0.02080161384504512	0.9998324834314122	0.2029185327423329	0.1591943525778317	0.9999050040618294	0.9999886033319604	0.0200866657353909	0.02006590130450251	0.02015928269662887	0.02100261035589035	0.169812663916671	0.02009469859417519	0.1838463397204088	-7.117353679503245	-6.859976689741202	10.00360613879761	2.781821055561855	-7.640117916858213	-5.918034627859233	-0.354546529180615	0.265154643961315	-0.206210169402507	0.4466194453537797	0.6553352340805061	-0.1327490481373468	-1.481827343800511	-1.885990582992032	1.251013947489748	0.9575397967911159	-0.6245651701829207	-0.9839886637283282
0.268	0.03104593026289117	0.02011688764403607	0.0325979855931288	0.1267983190618834	0.5295946556165335	0.278210060968774	0.5214152664878291	0.4538113814252062	0.02002100434243083	0.04331552743993599	0.1107778594341682	0.4092958514632442	0.02022637638251828	0.5010551273743373	0.02905358853761855	0.2590563652202976	0.0993294251751832	0.02491543992422233	0.04030764230975005	0.7892847929170531	0.9996810409241033	0.453296081855059	0.6817627802984678	0.1209680381217322	0.02067074077832921	0.9685046207520569	0.236195733957741	0.3595159093638432	0.9883706268049707	0.9996910691150893	0.02012212372005146	0.02008998954045002	0.02018755297202752	0.02121428000808639	0.2030929562381262	0.02020306522712436	0.3057914362917293	-0.01633992593245252	-0.2330743602679321	-0.2250701966444365	-1.474226028794744	0	0	0.3108761345965941	1.001591163225354	-0.02012736808806813	-0.2613396820024413	0.0344424845769993	0.7051120027481772	0.8961019581855996	-4.090859110164179	-0.3162979811156332	-0.8237714786168501	-0.140408997379966	-0.456321585314817	-1.773058080412641	5.99696841830121	-0.2824944523800986	0.6393652406351061	0.123524072787514	0.6770115336085087	2.74139172124389	-1.763772897372286	0.09006629234249161	0.4370274785953684	0.01422133247413216	-2.038050101569786	-0.04134245254237335	1.069241990508858	0	0	0	0	0.08434131817882054	0.02002404428159003	0.06446809433780123	0.1538456391896204	0.2245750194631706	0.2500434208648718	0.5917721511875649	0.5171496398888383	0.02003919496283635	0.0966956843718787	0.1481440597011179	0.4039139105209501	0.02052303523756905	0.8250945574316758	0.03901693892570252	0.5628849474431398	0.2473125950164116	0.02549166065538725	0.02122030553542829	0.2927975583042339	0.9953334262797341	0.4146645546981133	0.7124399492531358	0.2283262920790827	0.0217541328504965	0.9995509835218898	0.1999273886928077	0.1460886027209497	0.9997898578078834	0.9999765378670651	0.02017319332210474	0.02013343771042093	0.0203310494443082	0.02216813131163526	0.1644723477869644	0.02018584602351198	0.1633606968080622	-6.882048400074467	-6.644902363911133	9.854978980087395	2.652491351224804	-7.27505360562476	-4.999810258455154	-0.3413501676770403	0.2576997827189301	-0.1653241536699799	0.4414980721425113	0.6620704343342539	-0.1192721687640166	-1.492371627352739	-1.878015884827871	1.294724606659664	0.9484637640288649	-0.6052874325462168	-0.9809739859465465
0.27	0.03858067303958336	0.02010417581505343	0.03652451522665849	0.1291919648167121	0.5074148332200622	0.2760602840401535	0.5272247594355254	0.4586011940898882	0.02002168823531663	0.05042862032595945	0.1149912548959708	0.4083831186785329	0.02024091701653308	0.5255919480339616	0.02993197464516135	0.2862715683495999	0.1154664384071314	0.02474720224299612	0.0379244161778761	0.7538475424573295	0.9994576100855761	0.4500747061812114	0.6847345703564187	0.1333205435261351	0.02073030795194516	0.9707061588057112	0.232530251095524	0.3418149766337089	0.9891821854729591	0.9997117983585404	0.02012122944152687	0.02008988346441335	0.02019190182586081	0.02124103338789702	0.1991058678256889	0.02019286761750052	0.2929180966448415	-0.01680792248886159	-0.2349063237532655	-0.2279626281780509	-1.417781937858534	0	0	0.3128822880761331	1.004474552072365	-0.0206498740558184	-0.2611169501291081	0.03586076271773266	0.713079948997706	0.8879696583995924	-4.040206988765662	-0.3179029923829123	-0.7809226270525987	-0.1413054353787538	-0.4400298862480934	-1.761266304113305	5.792652696831816	-0.2811925195934052	0.6622364298907579	0.1248597915583281	0.6585778499822371	2.737836784888382	-1.791106656167057	0.09092120826231063	0.4175951682511548	0.01020664855266029	-1.975626505397581	-0.03911363332465712	1.160049242165125	0	0	0	0	0.1005967566872207	0.02001513333590406	0.06465335556758836	0.1456583080790836	0.235424157355196	0.2567850803312738	0.6061433748783527	0.5148348926469193	0.02002027188030798	0.1070820441204435	0.1519833100273278	0.3914703898793679	0.020241307533701	0.8255591785992701	0.03470816583502263	0.5679539848752686	0.2482591058031335	0.02256392951336521	0.02060425921405912	0.2808323989636887	0.9952724648117437	0.4079802760969217	0.7335256990480904	0.2478292070035318	0.02081369195482232	0.9996609286123115	0.1913498283221545	0.1365329043932894	0.9998843650434643	0.9999878840360583	0.02008571698592161	0.02006736112729589	0.02016930477755081	0.02106407656564835	0.1571652687942108	0.02009134050358418	0.144418728524213	-6.642002561781266	-6.422041578088301	9.704094787358324	2.504233680767137	-6.894077055873725	-4.069047026097017	-0.3420843823941585	0.2475692867509274	-0.1547613126806252	0.4342047159866976	0.6587998324821686	-0.1141424996729224	-1.495373451738867	-1.87394741223991	1.336816858943507	0.9295879240510495	-0.5843206234221177	-0.9805972001865441
0.272	0.04771335922704015	0.02009386131150486	0.0401554023542522	0.1304582998354134	0.4874420797440042	0.2746657950057539	0.5336456885830921	0.4628308847025313	0.02002245930991457	0.05771328179153064	0.1191274004423555	0.4065075603950342	0.02024963169316165	0.5481824591918827	0.03076386962366939	0.3110903369503675	0.1297758154404346	0.02455896175796272	0.03583230355027949	0.7202527151078345	0.9987094247451661	0.4465165381464844	0.6889260785277508	0.1461462060289961	0.02077725882400863	0.9727190384443096	0.228281577720301	0.3245431675166752	0.9899345923309051	0.9997310032129276	0.02012024684849626	0.02008997735391881	0.02019704689720436	0.02127326921048312	0.1947829656106021	0.02018359927409215	0.2793632082918274	-0.01727949166052635	-0.2366489774059805	-0.2307396633300988	-1.358846579951773	0	0	0.3148936836389418	1.006834237176583	-0.02117163850751505	-0.260598178279621	0.03729445887744406	0.7205297102922108	0.8799460286340208	-3.982208173788012	-0.3194204333607872	-0.7362165599767363	-0.1421687892018755	-0.4232466258914442	-1.749895947515034	5.575621907499926	-0.2798468625228101	0.6830741956817368	0.1261578917001502	0.6394054998449934	2.73422752929706	-1.818088509451089	0.09173550284258535	0.3964078050337431	0.006322823217191031	-1.90720873396091	-0.03670041146853592	1.253622299740673	0	0	0	0	0.1276934658689317	0.02003618360595627	0.06805672564715597	0.1371730615507831	0.2446194843558273	0.2631745484324272	0.6200863403365221	0.5124745003062461	0.02004192753721072	0.1154710667257287	0.1556530685796855	0.3776901574388005	0.02046106055299258	0.8290199477475655	0.04007488111589886	0.5780912395263498	0.2530102768630056	0.02484238096118508	0.02137062531042748	0.2763683198830006	0.9800520995291326	0.3996127853860887	0.7524894133386026	0.2665811019611259	0.02167544167394929	0.9986029410720255	0.1801202901044109	0.1268408879417373	0.9997381404421964	0.9999748960516666	0.02017002506109607	0.02013635377008976	0.02035216439318794	0.02230636311460052	0.1498151474971735	0.02017996989415059	0.1251034475863288	-6.39747066184517	-6.189623167264483	9.547817622197606	2.338986148655466	-6.495934074920863	-3.132724867736186	-0.3391853821163778	0.2475000834396823	-0.1404900328972659	0.4261564507959777	0.6523190337420047	-0.1134383167158179	-1.494993195315258	-1.872279254620606	1.379695367543501	0.9070014566126491	-0.5628973529757015	-0.9790894526027301
0.274	0.05835359762935564	0.02008508535683747	0.04324560282392487	0.1305379089378904	0.4695142226345568	0.2740056967571301	0.5406804634424646	0.4665435073041422	0.02002318334499591	0.06436505191620689	0.1231957627320137	0.4036863856266146	0.02025604480668773	0.5691620324368724	0.03157919743463772	0.3339274312528137	0.1424181253061816	0.0243766992879355	0.03398992849953406	0.688591052638283	0.997030909650449	0.4425154352182376	0.6942034949140294	0.1594706950152859	0.02081800474261301	0.9746428122686175	0.2234070801350027	0.3077637278594872	0.9906332267925733	0.9997488283487945	0.02011931358528816	0.02009013000488094	0.02020199634312515	0.0213039468281296	0.1902556609743049	0.020175370869815	0.2650456998637151	-0.01775446728678262	-0.238315003707765	-0.2333964245721259	-1.297526661683547	0	0	0.3169092802761087	1.00867684351948	-0.02169206975643935	-0.2597839197032127	0.03874253540501676	0.7274602986295069	0.8720456386608921	-3.916990822930353	-0.3208466836125142	-0.6897481473403506	-0.1429981312457834	-0.4060274247950464	-1.738971983785688	5.346341891961306	-0.2784616362402203	0.7017922053136136	0.1274169720698798	0.6195709695711344	2.730564678876813	-1.844698439899225	0.0925056780574378	0.3734785131086488	0.002581731687349958	-1.832914841899546	-0.0340973929127298	1.349821825699331	0	0	0	0	0.1452946241285957	0.020020420257358	0.06347582666787753	0.1254673821765089	0.2546329028003567	0.2708709270745795	0.6358698030254496	0.5100445243147966	0.02002150943367988	0.1133268241744144	0.1594983331165514	0.3640492394479603	0.02021177374784302	0.8320559746619507	0.03606954500395732	0.5825483351811391	0.250262205028689	0.02218921874030121	0.02067114382365588	0.2705508135519679	0.9685932880313853	0.3898258197656299	0.7725957384799887	0.2880651814779237	0.02081077023898054	0.9979849306543914	0.1708757096708061	0.1195312224487318	0.9998531785354079	0.9999869191421965	0.02008411549899411	0.02006908402052044	0.02018061943840565	0.02113067614172671	0.1450608833803888	0.02008800995893795	0.1038017576810427	-6.149069496761546	-5.947391441910701	9.383836390468588	2.158965742454822	-6.079404649585483	-2.197699299882755	-0.3392585677514262	0.2482760394329961	-0.1292552407751242	0.4156216629778868	0.6410561169075717	-0.1176008660747747	-1.48836758468293	-1.87340845156184	1.425821519614421	0.8894338682870563	-0.5419510847769131	-0.9735741678394439
0.276	0.06962715144795727	0.02007797318669027	0.0455558880888711	0.1293892118729122	0.4535397183286213	0.2740626525864265	0.5483381136249231	0.4697778142494415	0.02002396185949129	0.0699757423265415	0.1272119169630159	0.4000139555179195	0.02025762693960548	0.5886847681576898	0.03237439418689409	0.3549003902806606	0.1533578490879348	0.0241739925419251	0.0323854933760579	0.6587164796840336	0.9943447236096656	0.4380538718918417	0.700512068846865	0.1733606093004129	0.02085859020950528	0.9756484027810367	0.2183488190067374	0.2915500757391706	0.9912794837105343	0.9997653114553917	0.02011834505142544	0.0200905366583175	0.02020798924184506	0.02134043647041993	0.1857980723016938	0.02016773574166978	0.2499424768194438	-0.01823270986809444	-0.2399183551843166	-0.2359282578699053	-1.233938898306454	0	0	0.3189280515742005	1.010010334632504	-0.02221057818708494	-0.25867569431495	0.04020395442513792	0.7338724734392417	0.8642827748098052	-3.844710151264872	-0.3221783175841378	-0.6416173469417927	-0.1437926456556429	-0.3884283584328581	-1.728518401803439	5.105330754104758	-0.2770411568929332	0.7183158307108319	0.1286357860946421	0.5991522546867736	2.726848994539274	-1.870919985873626	0.09322826842417531	0.3488267235164723	-0.001005016602465822	-1.752892616152492	-0.0312994729302902	1.448497859884196	0	0	0	0	0.1635117184224601	0.02004470138007832	0.06170160984475493	0.1137326041738486	0.2641887711017387	0.2782768043308157	0.6513666482241635	0.5075926659505512	0.02004422821790055	0.1122968554161057	0.1632868339039353	0.3506273058970286	0.0203984573634493	0.8356567758654138	0.04142186865886823	0.5891150710716044	0.2495393830087472	0.02415895104320121	0.02163004572373585	0.267055477531826	0.9482046603270885	0.3799092950348984	0.7919970830404396	0.3094529462274976	0.02175355098320248	0.9764443811560887	0.1669362544524136	0.1123150228697281	0.9996526907773019	0.9999726022827288	0.02016760852128249	0.02014063238589655	0.02037833352264926	0.02245738912608587	0.1427440838925461	0.02017278614766519	0.08311414830446738	-5.900414977101518	-5.699465913319528	9.216816057671808	1.966404961283884	-5.643430328551621	-1.270597139059531	-0.3392806809909007	0.2536522489381441	-0.1180660311175123	0.4051510557071011	0.6291214906200051	-0.1227733022435407	-1.480157468080306	-1.875326216706901	1.470506507968793	0.8707531247562104	-0.5207305227393878	-0.9681661696276136
0.278	0.08136483196796294	0.02007190678595466	0.04703961092804908	0.1271390787797479	0.4393247898886543	0.2747844713675559	0.5566340806372753	0.472607836708426	0.02002468579462586	0.07413297359940094	0.1311764637004379	0.3954889495970392	0.0202578814144337	0.6067394825272279	0.0331650897270314	0.3741687169730772	0.1627241969735842	0.02398181610418344	0.03097754673604321	0.6306450454637	0.9905494929429109	0.4331138601471286	0.7077013778865433	0.1879650065143568	0.02089803345769785	0.9747848311727015	0.2135881938221648	0.2759370255488792	0.9918790465069782	0.9997805967174087	0.02011748531921273	0.02009100262692024	0.02021381888274787	0.02137566299575783	0.1815891510757793	0.0201609117866966	0.2339041483405174	-0.01871410896884075	-0.2414741312717645	-0.2383307523152837	-1.168209664742125	0	0	0.3209489883557625	1.010843979302013	-0.02272657819598177	-0.2572759945872108	0.04167768130782742	0.7397687177028798	0.8566713862447238	-3.765548061447642	-0.3234121145103868	-0.5919289647649728	-0.1445516289581403	-0.3705057057037298	-1.718558103440562	4.853157215239685	-0.2755898777547724	0.7325826164522723	0.1298132443757517	0.5782284985644313	2.723081266481624	-1.8967403306533	0.09389985366065412	0.3224782075297496	-0.00442613769249087	-1.667319754882016	-0.02830185717936152	1.549489995439202	0	0	0	0	0.1799850472697958	0.02002384927053507	0.05504188461109757	0.1022235146900661	0.2720944384718014	0.2862893960856853	0.6689192762932119	0.5060051215323301	0.02002258198354545	0.1004924082370425	0.1670327450752158	0.3353506488876144	0.02018424937789325	0.8342988284090718	0.03755954851411902	0.5906643917124107	0.2440242178644129	0.02185146313073554	0.02078709537066972	0.2648086132421871	0.9328655612905088	0.368825836823501	0.8101299103139016	0.3355116423931812	0.02091482032571475	0.9498995119199491	0.1664101082675526	0.1066480750079472	0.9997997090512424	0.9999854973240049	0.02008351235344034	0.02007164985454313	0.02019497297002842	0.02121317708089257	0.1411941345220031	0.02008409108410295	0.05888579658677122	-5.654775780971251	-5.448884086746311	9.050841453324876	1.763751653372427	-5.187065712051633	-0.3576940166866429	-0.3420376764302126	0.2638593623781284	-0.1118381547038259	0.3955183116245073	0.6197575885021693	-0.1258549987838276	-1.474555757996742	-1.874204996911997	1.509540358494988	0.8451440569369927	-0.4989989505896245	-0.966875992487565
0.28	0.09338427765499489	0.02006695762973821	0.04789152024266547	0.1239751911428055	0.4267069955592402	0.2761517088826496	0.5655811468705911	0.4750848437186143	0.02002544808370649	0.07655080903789076	0.1350971587532215	0.3901010602013872	0.02025484464416985	0.6232886417901089	0.0339400248275924	0.3917907043285089	0.1705831922292701	0.02377592790794324	0.02976461269878667	0.604191562831692	0.9858401502210871	0.4276795236492128	0.7156511944883347	0.2033773669767453	0.02095763468039569	0.9719296496933315	0.2090656437655043	0.2609762338168479	0.9924304978425084	0.999794675611786	0.02011667801764221	0.02009178356779959	0.02022096844117288	0.02141854027224783	0.1775506325535542	0.0201544014032103	0.2171458461338601	-0.01919858539237419	-0.2429984339469981	-0.2405997591039553	-1.100474582514656	0	0	0.3229711012575411	1.011188313276325	-0.02323949013947495	-0.2555882878835173	0.04316268808984518	0.7451532068903888	0.8492250319841322	-3.679712675836518	-0.3245450679010051	-0.540792413313064	-0.1452744902377649	-0.3523156769101268	-1.709112803929162	4.590438714409029	-0.2741123645104188	0.7445427013474069	0.1309484166811633	0.5568796481812054	2.719262306840565	-1.922150360060995	0.0945170713784337	0.2944650857955506	-0.007670732995707721	-1.576403935658487	-0.02510008242153183	1.652627590828581	0	0	0	0	0.1963530404830977	0.02005007493980154	0.05425923293576188	0.0919204218364897	0.2799318245901511	0.2945086182693491	0.6861635390457937	0.504109692786495	0.02004627616388008	0.09072941180881076	0.1708310188508983	0.3201522058893135	0.02034761340861127	0.8331419295194534	0.04278629620678641	0.5934656554106584	0.2403530948338907	0.02356241848926617	0.02199942639109808	0.2604395704052658	0.9147439511997812	0.3576319493911067	0.8278910861830243	0.3609998808703117	0.02214459872554343	0.9183361534247853	0.1631086823586644	0.101382236291634	0.9994901402334527	0.9999690646312925	0.02016671117425947	0.02014649080937167	0.02041056590926094	0.02264614050513792	0.1383246935196629	0.02016404327748101	0.04124684732364989	-5.411392131440777	-5.195016724652338	8.881055446734676	1.553557661820958	-4.709582927429522	0.535407145190793	-0.3451600355036939	0.2761890170612574	-0.105639407183758	0.3881905105356444	0.611884860227481	-0.1294905058142729	-1.471543519813495	-1.868016121587524	1.547746874011217	0.8229172668931416	-0.4775717191517851	-0.9653372997565142
0.282	0.1056707909345361	0.02006272836020898	0.04829726847539036	0.1201452415469198	0.4154527662358842	0.2781099388615332	0.5751403294101625	0.4772145223757936	0.02002616305561393	0.0768948595041451	0.1389419388686432	0.3837874882622043	0.02025132218831926	0.6381814939245666	0.03470536588924876	0.4077881239008819	0.1770183747165426	0.02358475742294659	0.0287052688042236	0.5792627943821458	0.9801775450017689	0.4217086659240217	0.7241379320531611	0.2196256199355899	0.02101918582556276	0.9673422456485578	0.2043192121957425	0.2466976607232197	0.9929406793993579	0.9998077073565078	0.02011591568188404	0.02009259504629067	0.02022791903536319	0.02145945421717414	0.17368197342666	0.02014851112276667	0.1999595023207393	-0.01968609300297504	-0.24450820688588	-0.2427314094897676	-1.030878040919508	0	0	0.3249934232141813	1.011055093824113	-0.02374874228124574	-0.2536170136511797	0.04465795681431479	0.7500317671151332	0.8419568291474502	-3.587437691260241	-0.3255743944726199	-0.4883214608231808	-0.1459607506546516	-0.3339141082971885	-1.700202936921106	4.317839147908482	-0.2726132696514287	0.7541591657121045	0.1320405331877221	0.5351861319932146	2.715392942263651	-1.947144676981414	0.09507662975821074	0.2648258028692956	-0.01072834918854624	-1.480382721078589	-0.02169003671301909	1.757730016912841	0	0	0	0	0.2132434597147353	0.02002605821013675	0.04929388374353331	0.08341587770351661	0.2843421654761156	0.3025712140107396	0.7041031068121193	0.5019846673874157	0.02002379894741862	0.06973157755394838	0.1738559572188352	0.3018548472536149	0.02016269678329606	0.8238396035778843	0.03891940445716018	0.5901566091322366	0.2321572646945487	0.02158389453921172	0.02095900100464467	0.2586198848273386	0.8971373667072159	0.3445590849687967	0.8414327295053545	0.3897131141936549	0.02116903424358524	0.8955611081672301	0.153838484286413	0.09727372564788202	0.9996892972941772	0.9999832434279179	0.02008227504221179	0.02007479306110833	0.02021291125600706	0.0213027907588982	0.1375584923042133	0.02007914776135692	0.02451473771328247	-5.169334529172834	-4.937494772858822	8.702366113803825	1.338501203043836	-4.210427747834979	1.403658645820081	-0.350149115368447	0.2873237368746329	-0.09787450698294901	0.3819535134036435	0.6030125091594154	-0.1357470356637119	-1.473031579249713	-1.855695191708464	1.589418486594598	0.8109719530650553	-0.4567793338517327	-0.9583797486659351
0.284	0.1181572739678729	0.02005927194980649	0.0484156837645659	0.1158487247971013	0.4053630166282386	0.2805909120260279	0.5852768417769363	0.4790201402572558	0.02002698147711224	0.07515201198975367	0.1426828001464902	0.3765097561368226	0.02024579475385568	0.6512649791410057	0.03543810093157321	0.4220860827588025	0.1820018464536833	0.02338791978793909	0.02780526877929338	0.5557337691111451	0.9737235502909576	0.4151488836412436	0.7329671427518176	0.2366046538139174	0.02112221766994797	0.9614046078524598	0.1991710756644016	0.2331511053069596	0.9934031499442101	0.9998196150093815	0.02011501322645449	0.02009375530668018	0.02023684314993573	0.02150764994572965	0.1701937996623772	0.02014267170796384	0.1831927759655182	-0.02017662026755541	-0.2460210693664981	-0.2447221318855472	-0.9595726834478928	0	0	0.3270150118580193	1.010457248526379	-0.02425377273124293	-0.2513675764366069	0.0461624827894736	0.7544118241216686	0.8348794024928679	-3.488981555641069	-0.3264975426349767	-0.4346339695934358	-0.1466100424280025	-0.3153561439379658	-1.691847563737299	4.036066308737239	-0.2710973063574399	0.7614082929072867	0.1330889851665086	0.5132285447902194	2.711474006485566	-1.971721581755889	0.0955753201575958	0.2336050747405285	-0.01358903778120619	-1.379523302669575	-0.01806797915774873	1.864606920666322	0	0	0	0	0.2291943232268364	0.02005372600470733	0.05029715424843263	0.07588033042472415	0.2890569971073028	0.3105070498735574	0.7217287973542609	0.4999197706707202	0.02004932564936637	0.0547836139709053	0.176922346120343	0.2840297524691955	0.02030929543059298	0.8145019494215628	0.04382318469208116	0.5866588489708386	0.2245526384332574	0.02309453746972516	0.02245444270024597	0.2537648105531894	0.8809801733356146	0.3311172915350486	0.8547525015640953	0.4156406437061956	0.02291171798680738	0.8709058858639884	0.1456459603534028	0.0939105907115096	0.9991604460448318	0.999963346366323	0.0201629960060116	0.02015356849288783	0.02045523605958345	0.02284052430930353	0.1387632645690866	0.02015306050517902	0.02315727987446977	-4.930723945041354	-4.675278296490729	8.517291414718377	1.121369251020316	-3.689297461180198	2.243034618525831	-0.3532947901437948	0.2985737057138801	-0.08998904539233624	0.3762181525905371	0.5960055233024494	-0.142592203352895	-1.475580428181323	-1.841873344428087	1.633211086061103	0.8024447545011988	-0.4345276167653849	-0.9470250010868108
0.286	0.1308179519295187	0.02005632279807634	0.04822528472642251	0.1111747662654758	0.3962277271963601	0.283520233161106	0.595917514475252	0.4804829772403393	0.02002776715961113	0.07108768232316096	0.1462480191232565	0.3681655853747433	0.02024026684443089	0.6623837672389831	0.0361346748985409	0.4345828504830161	0.1854389419421603	0.0232079790806783	0.02702453093925279	0.5335681674298534	0.9666189626138586	0.407906095397013	0.7418703218752026	0.2542554032319269	0.02123049934943495	0.9540862209824599	0.1939194992580538	0.2203675736822563	0.9938370307848231	0.9998305984857423	0.02011414807513321	0.02009493324382896	0.02024564243813265	0.02155357831398829	0.1674508130312244	0.02013735197227311	0.1676061004374325	-0.02067019141952463	-0.2475551526093552	-0.2465686677595546	-0.8867188688819904	0	0	0.3290349517938965	1.009408816171198	-0.02475403136234121	-0.2488463331338094	0.04767527771744945	0.7583023391223448	0.8280048361177235	-3.384626357094728	-0.3273122003649303	-0.37985161505111	-0.1472221070837167	-0.296695918961341	-1.684064288885246	3.745868903071429	-0.2695692219271371	0.7662796803198006	0.1340933249592836	0.491087328314804	2.707506333000248	-1.995883006510614	0.09601002955943644	0.2008538004274003	-0.01624341384733029	-1.274121983647146	-0.0142305590443119	1.973058497745179	0	0	0	0	0.2462697458578669	0.02002774881512769	0.04470108500787356	0.06844841161407358	0.2900484387636295	0.3180732477184079	0.7389944910787239	0.4966038465606582	0.0200254187131702	0.02823635937344804	0.1783534853510717	0.261556659045178	0.02014547911158875	0.7969020584034121	0.03978823129535282	0.5760501390962526	0.2109311590302632	0.02138330458167819	0.02118297599825293	0.2533208129341044	0.865516811662855	0.3146469455567475	0.8616241942021597	0.4460732483518257	0.02164370114074311	0.845102069701868	0.1424307142809462	0.09141337146891275	0.9993305044725238	0.999979697173691	0.02008049515230169	0.02007870556725416	0.02023760381324924	0.02140039208201133	0.1457450115827078	0.02007386198448714	0.02083662064453119	-4.698076602552363	-4.409135811722826	8.329593780020081	0.9049340014878213	-3.146106657133723	3.050172976584524	-0.3584766245802619	0.308714132488546	-0.08367164735796945	0.3689761547073546	0.5941513919352036	-0.1467489187418445	-1.475312988734251	-1.82752351672111	1.675677238969575	0.7937059352895256	-0.4088880681556015	-0.933962281305
0.288	0.143684612510825	0.02005397225734649	0.04786194374687553	0.1062806911143102	0.3878636261410681	0.2868581962521387	0.607006494347803	0.4815760245973918	0.02002865429837379	0.06566008088912263	0.1495921098316913	0.3586384290694208	0.02023337947074482	0.6714503965230042	0.0367775945713344	0.4451854282827714	0.1872758905177624	0.02302738834371611	0.02637303456520914	0.5126906419198548	0.9589351225591877	0.3998884015087468	0.7506308521492461	0.2728515777048361	0.02141063709943864	0.9455214096412944	0.1890252155988859	0.2083952236737135	0.9941222767000997	0.9998404963228644	0.02011319312510178	0.02009651605315776	0.02025703036606696	0.0216076537134949	0.1656869995050859	0.02013208061408927	0.1531287754883899	-0.02116686734231291	-0.2491289392662832	-0.248268086591854	-0.8124841211855978	0	0	0.3310523567668209	1.007924882038558	-0.02524898170115048	-0.2460605758868325	0.04919537270307124	0.7617137345881619	0.8213446272908466	-3.274676482134502	-0.3280163025773097	-0.3240995875841756	-0.1477967931803078	-0.2779862639334448	-1.676869181024044	3.448033248094186	-0.2680337711514832	0.7687762091428738	0.1350532653856726	0.4688424390282858	2.703490747876918	-2.019634414687299	0.0963777528431784	0.1666289462752386	-0.01868271364004129	-1.164503429000278	-0.0101748345052051	2.082875772191227	0	0	0	0	0.2631298366903777	0.02005720630668647	0.04704041338479389	0.06308880647055611	0.2915599755070824	0.3259725330179283	0.7561331808246511	0.4931489421536522	0.02005248504564757	0.02344177944570028	0.1800614386519016	0.2391819650262152	0.02027702897985399	0.780499047666979	0.04437255181694218	0.5654301885143693	0.1985574032014254	0.02272737937759704	0.02296344918546956	0.2489429618728268	0.8502971968434451	0.2977152986539373	0.8688172982288705	0.4791170014417769	0.02424766862015322	0.8208937154905259	0.143339947030185	0.08995798674419507	0.9958236083445425	0.9999546189367285	0.02015986257243204	0.02016225553056586	0.02051317638678787	0.02305866433822272	0.1533373921340956	0.02014317965821177	0.02114902614927454	-4.472149364119363	-4.152047835822252	8.139243845534866	0.6919769992969294	-2.581038516253558	3.822857120066526	-0.3675319315739374	0.3223238222478766	-0.07589977215868314	0.3628307518843307	0.5940608388102341	-0.1494865095348755	-1.473615305935535	-1.814268148833296	1.716293755825228	0.7848289824550108	-0.3807486342036385	-0.9211556237524769
0.29	0.1572607289367883	0.02005202300263029	0.04715109252958044	0.1011303114146719	0.3799955048863777	0.290619208758002	0.6184493201107306	0.4822072286368707	0.02002946181017208	0.06053939822171164	0.1524785437364495	0.3472976199636085	0.02022673185997162	0.6780402390399439	0.03732156488550939	0.4533874587011542	0.1869267500553569	0.0228641352976199	0.02581376247611882	0.4931728323490697	0.9509031644777183	0.390760613437913	0.7587068891270744	0.2923859842899675	0.02160258045906053	0.9355880514951999	0.1842805379253808	0.1972580117584614	0.9941951280082733	0.9998495727780897	0.02011230031339642	0.02009808334570107	0.02026808290332683	0.02165876109608721	0.1647616169628783	0.02012731061919092	0.1398035245320323	-0.02166674609772524	-0.2507611081419508	-0.2498177995782691	-0.7370425744675883	0	0	0.3330663716745229	1.006021506479336	-0.02573810277352421	-0.2430185094215709	0.05072182107896599	0.7646578070281038	0.8149096436991229	-3.159456961512412	-0.3286080377916545	-0.2675062688308897	-0.1483340534113947	-0.2592784630183742	-1.67027670190437	3.143379563100916	-0.2664956899922071	0.7689137970724469	0.1359686783681957	0.4465729870591759	2.699428062856375	-2.042984655827329	0.09667560475306619	0.1309933949466907	-0.02089885012836392	-1.051019570291208	-0.005898290541399487	2.193840887543479	0	0	0	0	0.2908851108049673	0.02003025841182548	0.03824304146635966	0.05475125472094438	0.2868621734835314	0.3346856786024122	0.7719130509014154	0.4868456983685104	0.02002617861764616	0.02034865840347915	0.1762331043026222	0.1989655457685169	0.0201300320636071	0.7461680003595693	0.03945451093786936	0.5362880009270891	0.1686848607354336	0.02124114429685854	0.02146526620837292	0.2529815530029315	0.8403324500743043	0.2713399350751833	0.859961363660702	0.5097819699360256	0.02230234486217456	0.7883015625608552	0.1333030513310073	0.08895914148943318	0.9916596226103094	0.9999744781146719	0.02007870703054275	0.02008298392405362	0.02026416172164075	0.02148734071496546	0.1578663969012704	0.02006952322792772	0.02045110924648526	-4.253233925994384	-3.908797057384257	7.945578767469399	0.4851088641996314	-1.994524920395632	4.559530027218585	-0.3847996075264012	0.3383125067384306	-0.06310705132250381	0.355268442297141	0.5914561421168432	-0.155868979770877	-1.482206677068867	-1.799674207212477	1.754013977195304	0.7746495303306449	-0.3514798710831882	-0.9083378785377318
0.292	0.1721145341482056	0.02005078140390386	0.04593752889633637	0.09572270829771896	0.3723323906592029	0.2947871893375427	0.6301935538946554	0.4823455973278861	0.02003013550968498	0.05578978894693979	0.1546462281514225	0.3333566906796669	0.02021897082092004	0.6816148035886775	0.03771150722492651	0.4584713367990839	0.1835894153061528	0.02270725204266845	0.02536510201186969	0.4752220332716336	0.9427911363196312	0.3801290797270743	0.7655137842585428	0.3120083703904696	0.02180943394572415	0.9239294746035688	0.1782250259121896	0.1869838577447866	0.9933367443952874	0.9998575665731945	0.02011115757876126	0.02009995501111945	0.02028081662490509	0.0217093138958159	0.1639506182574699	0.02012260628559581	0.127562100071302	-0.02216996317885174	-0.2524703757621349	-0.2512155723570004	-0.6605744055276117	0	0	0.3350761744537183	1.00371564983605	-0.02622089090775571	-0.2397292246225177	0.05225370107338605	0.7671476317240633	0.8087100836889567	-3.039311636310948	-0.3290858542251661	-0.2102028916561295	-0.1488339413358986	-0.2406220618338625	-1.664299641914831	2.832758018887457	-0.2649596698161946	0.7667209972781242	0.1368395929178697	0.4243568571129162	2.695319068723586	-2.065945789981451	0.09690083158548853	0.09401577071839458	-0.02288446642701346	-0.9340482613814803	-0.001398856494015543	2.305727437051039	0	0	0	0	0.3209672619915823	0.0200643913869736	0.03728734323109462	0.04888817549471873	0.2819545965971196	0.3432327080275716	0.7882239378403357	0.4814439647143418	0.02005200393959926	0.02040837403550788	0.1717943991153812	0.1552188362282223	0.02024635551251209	0.7098450762993818	0.04296831176900164	0.5020273801692904	0.135782101015433	0.02250245907240166	0.02360510149584046	0.2559159002861639	0.8318773599332839	0.2429119685685025	0.8493893940274709	0.5279641015023769	0.02486148304398849	0.7520116873556854	0.1073423242940798	0.0890865881499258	0.9696351391994982	0.9999421618772661	0.02015416979872502	0.02017014689969485	0.02056140554197388	0.02315203352212142	0.1538305153528552	0.02013466943933969	0.02075134241920541	-4.042497977777626	-3.637373866006724	7.751501805170379	0.2868814760705558	-1.387271056478033	5.259723802325849	-0.3923908277613936	0.3442488520394887	-0.05399101858383523	0.3459007731228229	0.5922436025868741	-0.1688171955897671	-1.501470959903761	-1.785021731502651	1.788646599304208	0.7768394985881375	-0.3238209358821316	-0.8892299088195856
0.294	0.1880840636500142	0.02004984515793154	0.04407783026734133	0.08958746456149475	0.3648030814650043	0.2991733407026517	0.6420794955742597	0.4819558389066013	0.02003071661475396	0.05157651336469663	0.1560292572048779	0.3169664924769894	0.02021164207817937	0.6823554903912809	0.03794472860188908	0.4605202110848842	0.1772120762649158	0.02256692009748834	0.02498748407307602	0.4588032452398784	0.9347771164606755	0.3678625777550329	0.7708577306420037	0.3308797577443811	0.02196651168563593	0.9093714228503693	0.1722798570377249	0.1775843249922832	0.9911687665179141	0.9998648250779379	0.02011006118036235	0.02010176584608378	0.02029276813465041	0.02175408302262505	0.1637023545187998	0.02011837028922767	0.1163655953975604	-0.02267669139611511	-0.2542753242577783	-0.2524595364296145	-0.5832652381643302	0	0	0.3370809777915593	1.001025094526294	-0.02669686147254338	-0.2362026678729552	0.05379011825092616	0.7691974595121331	0.8027554409113157	-2.914601169064059	-0.3294484650900518	-0.152323183369331	-0.1492966077599288	-0.2220647501679018	-1.658949064913235	2.517044564170175	-0.2634303327750427	0.7622384149758901	0.1376661922306961	0.4022703118969345	2.691164529121608	-2.08853287758738	0.09705082244590513	0.05577023830336947	-0.0246329858001102	-0.8139916310377509	0.003325077302995364	2.418300885706912	0	0	0	0	0.3475458137469535	0.02003346759964234	0.02581055555069372	0.03342817095520161	0.2761709186271762	0.3481179150586122	0.8000316416595787	0.4732280361293605	0.02002627337720014	0.0201499932624911	0.1655369767665266	0.1173447560785033	0.02011658128270705	0.6755791518696356	0.03779644522613184	0.4692330553772596	0.1009334787511582	0.02114666028749423	0.02180465172612299	0.2610791873068946	0.8261430689780029	0.2118470126746707	0.8336852764110966	0.5431938120737212	0.02200280693688982	0.6833717916786941	0.1318295989997194	0.08939014898198053	0.9550234294428456	0.9999670910229103	0.02007720108517298	0.0200877131664229	0.0202893129426478	0.02152871537255754	0.1713422782321964	0.0200666788152661	0.02034397662977636	-3.842094934819331	-3.307833519133014	7.562840920760808	0.09955195368189473	-0.7602494082533998	5.923551009018616	-0.3606176518430284	0.3342391028003948	-0.05848939214931642	0.348229810911555	0.5970462900016479	-0.1888398976775169	-1.508551176532045	-1.771665358875895	1.820176481231717	0.8225154563470785	-0.2983861272795344	-0.8643976442388646
0.296	0.2043057674948219	0.02004930768501031	0.04174729223770726	0.08305375259485989	0.3574462583925697	0.3034685348658294	0.6538897253928132	0.4810063080773551	0.02003135384332385	0.0478230447009245	0.156759248610442	0.298964388416372	0.02020374168600588	0.6808340443848367	0.0380787839245986	0.4600295788665056	0.1683583433370344	0.02243170642728604	0.02469612777775212	0.4437797153337968	0.9268456718357152	0.3541091508792036	0.7749149317220692	0.3496878499606813	0.02204292089045537	0.8909603518085991	0.1709559774233105	0.1690651431309788	0.9879334277054345	0.9998709371778347	0.02010933806274771	0.0201042088369007	0.02030798833254529	0.02180419975511303	0.1660249324070888	0.02011459469403258	0.1061562633775868	-0.02318714045008121	-0.2561942144718158	-0.253548199517506	-0.5053055159772756	0	0	0.3390800307015926	0.9979683660592628	-0.02716555055957939	-0.2324496075887932	0.05533020777163589	0.7708226094464399	0.7970544724344228	-2.785700998559995	-0.3296948532706324	-0.09400300304440898	-0.1497222969467291	-0.2036522883210472	-1.654234260346783	2.197136651957294	-0.2619122082635657	0.7555180245351782	0.1384488101024546	0.3803875950987599	2.686965174746602	-2.11076374761732	0.09712312014613103	0.01633628638742862	-0.02613865866848219	-0.6912742485554951	0.008274643696738701	2.531319088402977	0	0	0	0	0.3646385006189407	0.02006876494667757	0.0259132045334963	0.03056594638610303	0.2721194595375188	0.3502632145812161	0.8107984688263723	0.4659262386010778	0.02005404486021504	0.02025428605731077	0.1615875894306001	0.08901006359067237	0.02022278461260767	0.6481213322472305	0.04182358749379075	0.4400505388843544	0.0732715817523454	0.02230380939861431	0.02421675167345894	0.2630845348955937	0.8181176922817236	0.1839638269882676	0.8238250367485416	0.571045886624184	0.02391472171410373	0.6133868499012439	0.1906105783384181	0.09075634495587376	0.9351088048182008	0.9999242669031752	0.02015781598838096	0.02018365176984586	0.02063617806661214	0.02332446561871797	0.2052190558523165	0.02013339879451287	0.02066832067280585	-3.655508038237207	-2.983717446345857	7.388326108334904	-0.07470441954193688	-0.1147038655391809	6.552069089102616	-0.3298443696952917	0.3248509968625059	-0.06342244078576278	0.346952501505682	0.5953512895147413	-0.1989659708882013	-1.49955996084535	-1.756683643669432	1.837288370699254	0.8474580578353215	-0.2671071835423303	-0.8585963902329823
0.298	0.2201382908735838	0.0200488937118349	0.03956328652685193	0.07672816080407016	0.3502870716346797	0.3076892098864201	0.6654710490037226	0.4793995649435563	0.0200319983583926	0.04449231236200594	0.1569983147455712	0.2798863323616257	0.02019646656009203	0.6775606292794119	0.03815707653993224	0.4576347436482463	0.1576419412135407	0.02231010108770557	0.02445447327625433	0.4298177772374785	0.9187892940829567	0.3391173519350005	0.7779216884410364	0.369851199079938	0.02210647442330069	0.8692010110630148	0.1764012796987828	0.1614312833736788	0.9837681672435452	0.9998763759983729	0.02010890109470883	0.02010669462770925	0.02032319415294134	0.02185389182239499	0.1718834048496132	0.02011134446887779	0.09687956863275582	-0.02370155605101583	-0.2582447746317529	-0.2544804544375095	-0.4268898214410551	0	0	0.3410726199204534	0.9945646540308358	-0.02762651658664376	-0.2284815976238448	0.05687313640278965	0.7720393585856408	0.7916151715067001	-2.652999299822113	-0.3298242751755617	-0.03537998010205291	-0.1501113427216486	-0.1854284715272302	-1.650162705132947	1.873948924472926	-0.2604097110447496	0.746622409345143	0.139187926452933	0.3587805507667211	2.682721698096783	-2.132658743426899	0.09711543159265384	-0.02420150243852832	-0.02739660521735893	-0.5663411036584214	0.01345048423862569	2.644532966358242	0	0	0	0	0.3806161765709322	0.02003517327702649	0.02258572302342261	0.02455175914095939	0.2669319294717721	0.3557379441681979	0.8185155500642073	0.4541018881810973	0.02002803134047191	0.02010885318463268	0.1567417416711646	0.06167606989810063	0.02010702627754841	0.6223697181821581	0.03709461799135197	0.4168716368587785	0.04791396796116932	0.02105575752069117	0.02210472685378059	0.2622508670495515	0.8070261388106394	0.1561226696071434	0.8106730828836437	0.6163426765245335	0.021787056508785	0.5517877053782303	0.256314529017876	0.09231362679069735	0.922833981942239	0.9999568369812335	0.02008052332466629	0.0200954982573549	0.02033232080270448	0.02164040591830886	0.2426266439468531	0.02006712866064163	0.02034243155405432	-3.484048143105911	-2.722758896445153	7.231257878229505	-0.2341208607072871	0.5478512712201106	7.146776934147478	-0.3338443812861381	0.333483859050323	-0.05924327063954162	0.3311984139966395	0.5859431250430808	-0.1873776732314751	-1.475005055217383	-1.744264859613225	1.834049648482675	0.7779744343881663	-0.2252040846942874	-0.8893329783962211
0.3	0.2358605450307181	0.02004878893532949	0.03754069697943873	0.07081147347677741	0.3432394248665122	0.3119952689026199	0.6767824420246276	0.4770589338109106	0.02003280285306708	0.0415395308991983	0.156712777941851	0.2599600827512009	0.02018910011802158	0.6726885628670181	0.03819120599090494	0.4534133230809148	0.1458141250466767	0.02219261095629865	0.02427481744255449	0.4167719351682811	0.910503272753475	0.3227834814820282	0.779676257770324	0.3914905693006207	0.02213155488282675	0.8447546943556482	0.1861823037377622	0.1546814578686283	0.9789856003913968	0.9998806048142745	0.02010882390071128	0.02010985177960633	0.02034211929752419	0.02190723870861162	0.1800937078688123	0.02010857022944631	0.08847957462508076	-0.02422021866447321	-0.2604439763928226	-0.2552555867652118	-0.3482161557258522	0	0	0.3430580711671958	0.9908337328664921	-0.02807934183499009	-0.224310938156278	0.05841810433805154	0.7728648299704899	0.7864447438599445	-2.51689494622584	-0.3298362639664045	0.02340684442150216	-0.1504641645121088	-0.1674351018107809	-1.646740033050013	1.548408868220985	-0.2589271207098811	0.7356239695242739	0.1398841622095997	0.3375182620931095	2.678434748671906	-2.154240455567074	0.09702563776820358	-0.06575369121605711	-0.02840285440610225	-0.4396554663334559	0.01885273597831937	2.757687302896658	0	0	0	0	0.4000694054506045	0.02007277936312345	0.02433433518291096	0.02630083936014996	0.2614405637892981	0.3610683898719029	0.8272229788045646	0.4434287539990712	0.02005783846446115	0.02019020596847078	0.1515855943077657	0.03894507312511374	0.020206814235447	0.5969375366062387	0.0412623270730386	0.3877291266520256	0.03275509668385711	0.02212652974935099	0.02471388797244905	0.2615161617305536	0.7954353502430953	0.1254310236895292	0.7944700552317896	0.6543849609124159	0.02344175143244099	0.4933297494627417	0.2912553977906546	0.0948768690044562	0.9092881416968247	0.9999009346332124	0.02016256911263143	0.02019911624643775	0.02072440818597602	0.02348048473750887	0.2657905364337191	0.02013434437542455	0.02071747547428918	-3.321667436462509	-2.491708206853749	7.077869753683667	-0.3771228029944113	1.225651100784828	7.709865467706686	-0.3418733531252359	0.3477751235068487	-0.0519549996927204	0.3156693431193588	0.5717567540690887	-0.1693746468318167	-1.434712533338766	-1.730016611496551	1.824587681552252	0.700618416215424	-0.1836743915315051	-0.9344738566814975
0.302	0.2523435715991088	0.02004889119551148	0.03578154107742393	0.06552443726605382	0.3360482659438352	0.3168304042292788	0.6878865443790989	0.4738919524213535	0.02003352739347871	0.03892753700521219	0.1555799476276767	0.2395283803196075	0.02018238135587475	0.6657632596783312	0.03812023938487917	0.4467371478410977	0.1336362913567901	0.02208855036575943	0.02413256170901732	0.4047745458961031	0.9021266157606769	0.3047103170322119	0.7795802274096651	0.4148403327610686	0.02214278850238132	0.8192734134804504	0.1955649612838496	0.1488359807692513	0.973841554069697	0.9998842544496278	0.02010864798514901	0.02011282600068154	0.02035967043472655	0.02195354616083452	0.188569517261494	0.02010608439154299	0.08089396749553661	-0.02474344173328203	-0.2628078025901866	-0.2558732808080431	-0.2694851697628718	0	0	0.3450357502226373	0.9867958818866089	-0.02852363389436757	-0.2199506330977328	0.05996434676049134	0.7733168787175733	0.7815495886178836	-2.3777954700612	-0.3297306319806567	0.08221737118525457	-0.1507812633168868	-0.1497119414091176	-1.643970014003386	1.221452429886625	-0.2574685629558116	0.7226041217891845	0.1405382734088685	0.3166667242118574	2.674104928795513	-2.175533442928108	0.09685180315881528	-0.1082262395928326	-0.02915437797485045	-0.3116966170084412	0.02448102023516213	2.870521693811071	0	0	0	0	0.4331289814453141	0.02003965334709875	0.02316874947118002	0.0248407077981589	0.2505003860861407	0.3768537730124051	0.8359185049757195	0.4278045294003613	0.02002877779097055	0.02007563043080032	0.1395881372732177	0.02131597571960005	0.02009993781771462	0.5560104963594235	0.03552846813736276	0.3455445259119367	0.02142566695769519	0.02100788190617172	0.02241443659019182	0.2653151531177623	0.7878584979879291	0.08779967182440621	0.7623357282146214	0.7101827803744425	0.0215664367581052	0.4723299977933089	0.2782424162135091	0.09805682199983717	0.9031345749428068	0.9999450118296929	0.02007899699002207	0.02010114180668779	0.02036254970745148	0.02166063257057473	0.2697860344556432	0.02006598596900144	0.02037432214208649	-3.162118902084805	-2.257923925693433	6.914148902513794	-0.5026677927134835	1.916670828752766	8.243780192158477	-0.3390419939747841	0.3522098989015264	-0.0456670082001823	0.3050748111457519	0.5584352980293298	-0.1612531156481152	-1.401616274482166	-1.710862314598834	1.820020177836322	0.6728474062727541	-0.1522109026404151	-0.9693983804493264
0.304	0.2698548046228885	0.02004988810866831	0.03449530205171502	0.06111963616438202	0.3285414640001739	0.3225039968442317	0.698807975487617	0.4698219687228887	0.02003414449457832	0.03661825919797551	0.1534184749007182	0.2196986499483949	0.02017570856999998	0.6565227990804229	0.03792544813958432	0.4372286994000195	0.1219055336939624	0.02199535428072953	0.02404331058630262	0.3939078070340631	0.8938057252548884	0.2848498648669106	0.7771733523235406	0.4402947906725359	0.02213349120371786	0.7940749177958151	0.2032832965818559	0.1438950386743699	0.9686299071054987	0.9998868094672864	0.02010800880528395	0.02011595929585746	0.02037832735979098	0.02199454757425082	0.1967069537833824	0.02010364399601183	0.07406937831756094	-0.02527156949641014	-0.2653510124550043	-0.2563336242067698	-0.1908993530107763	0	0	0.3470050638697442	0.9824718049058571	-0.02895902703184172	-0.2154143447979223	0.06151113520836916	0.7734139778293223	0.7769352827284154	-2.236115032639616	-0.3295074725434091	0.1409107935094772	-0.1510632175705341	-0.1322966425288002	-1.641854540912784	0.8940196072030537	-0.2560379922351519	0.7076525090065737	0.1411511447584756	0.2962885477252359	2.669732789918004	-2.196563952929019	0.09659218473551512	-0.1515207655471254	-0.0296491204429904	-0.1829574880445612	0.0303344331748912	2.98277165887884	0	0	0	0	0.4620734770571942	0.02008698973815346	0.02855807072982688	0.03172618290960157	0.2403699550315731	0.3910738032880587	0.8449481436889229	0.4134911205923273	0.02005760466783054	0.02012729158227202	0.1288481344604913	0.02106381074214781	0.02019409444877907	0.5186596533577567	0.03909953136595058	0.3013921009932685	0.02123338906092401	0.02208837166836464	0.02526612016333127	0.2684460809874432	0.7802233693668011	0.05348605280047301	0.7289248917703539	0.762205467391264	0.0231431287790319	0.4507143369886617	0.2774677876301644	0.102019812957512	0.8970437992398255	0.9998772864065539	0.02015497259576541	0.02020754322910824	0.02077650564629869	0.02349028804706905	0.2776023728575073	0.02013008610500893	0.02081737515407964	-3.00507994370642	-2.025597314744108	6.740844131565938	-0.6100574527673295	2.618672563676973	8.751312988582802	-0.3299335327993334	0.3495644100946597	-0.04107589771166757	0.2944744023066804	0.5489858122861938	-0.1622853605590014	-1.383263919355547	-1.693891865198375	1.818559744757233	0.6614003121732334	-0.1293663082501298	-0.9944337586327299
0.306	0.2884659685003732	0.02005110744718182	0.03364931326282709	0.05762570962362564	0.3207173514475334	0.3290101850568996	0.7094552065033698	0.4648408350726074	0.02003466532715088	0.03458145315845403	0.1500553434594663	0.2013273734555807	0.02016963163005747	0.6452149966559605	0.03760246346297935	0.4248500046316757	0.1112292449791024	0.02191390098713076	0.0239816561934829	0.3842262962631239	0.8857225446403298	0.2634448021426297	0.7719897383322822	0.4683145878114383	0.02211930076838448	0.7693844497029354	0.2104951810830587	0.1398931765482934	0.9636481777575495	0.9998889113670324	0.02010730113855799	0.02011885729789145	0.02039587739040439	0.02203317147303085	0.2047483946670135	0.02010144334954818	0.0679434676662153	-0.02580497427810513	-0.2680869081767991	-0.2566371106384051	-0.1126621598430461	0	0	0.348965460650614	0.977882549338829	-0.02938518345368697	-0.2107163451726241	0.06305777868161308	0.773175105221334	0.772606570001421	-2.092272423000971	-0.3291671609852828	0.1993459477540116	-0.1513106788013794	-0.1152246346374705	-1.640393626651483	0.5670500154288012	-0.2546391761748268	0.6908662423715783	0.1417237825745054	0.2764427085511925	2.665318829552147	-2.217359651071191	0.09624524032524398	-0.195534823878205	-0.02988602363189673	-0.05394220272159907	0.03641153914307965	3.094170023030006	0	0	0	0	0.5010496433523	0.02004847387832639	0.02841170132240776	0.03249569251075844	0.2288397755626796	0.4089099990228909	0.8509092357885438	0.3959145301033264	0.02002817053902658	0.0200532609979554	0.1115205162246826	0.02032137262576268	0.02009369475000324	0.479688454912269	0.03309266811755247	0.253101008100606	0.02035878056613786	0.02099715234805075	0.02275761937776829	0.2752073126058379	0.7778253551735803	0.02426844943786628	0.6802504720358924	0.8339054779181184	0.02137958354106923	0.4366599898369515	0.2815074017388068	0.1072083945562086	0.8990712921126852	0.9999334947246431	0.02007517420622707	0.02010478573941789	0.02039186404102777	0.02171725436473219	0.2841874262760969	0.02006413366576438	0.0204583356233419	-2.851409016529814	-1.800839902345676	6.561806037961084	-0.6992067738700165	3.329181368238573	9.235309971473352	-0.3197579201160765	0.3414153747434552	-0.04055835324729586	0.2899429750330242	0.545695844864465	-0.1704339782959518	-1.367796619619406	-1.680240545473673	1.819018400618548	0.6450686180582221	-0.1134437066755467	-1.016996151329542
0.308	0.3087041448315332	0.02005370260428993	0.03354776501399925	0.05521475137190134	0.3125478175327129	0.3364333236306458	0.7198136895952607	0.4589240519164416	0.02003491860556043	0.03278600377387063	0.1453150112790903	0.1842502871076978	0.02016350397991194	0.6319109454094169	0.03716845852138692	0.4094478944994983	0.1014751801658405	0.02184157741569708	0.02396764227699531	0.375742914991631	0.8780273005423059	0.2421028900984884	0.7639343200077252	0.4987764029895413	0.02206441935232401	0.7453210558945369	0.217166186620167	0.1368313774067304	0.9591624460114531	0.9998900822272964	0.02010611487222955	0.0201217024445499	0.02041518762006825	0.02207856102732433	0.2123119093003881	0.0200992840292423	0.06247290433899107	-0.02634405337052614	-0.2710271009190184	-0.256784640948008	-0.03497707743411203	0	0	0.3509164314841765	0.9730494258513538	-0.02980179448068227	-0.2058714644458873	0.06460362455637336	0.7726196339545311	0.7685673535281077	-1.946689127750284	-0.3287103550516568	0.2573816649240344	-0.1515243670709679	-0.09852898295756299	-1.639585408620218	0.2414784836090124	-0.2532756812690977	0.6723491810785713	0.1422573073237784	0.2571843389663281	2.660863488658964	-2.237949366630315	0.09580963648635066	-0.2401621989274843	-0.02986504687571346	0.07483644876297599	0.04271036666839582	3.204448572364325	0	0	0	0	0.5440542434287657	0.02011096151195042	0.03889791480754834	0.04342844090849179	0.2176373407657345	0.4268266788499427	0.8586541332183339	0.3793369103169766	0.02005445683552363	0.02009090322535154	0.09520741257579254	0.02046671471938594	0.02018114578484655	0.4411190822158375	0.03664455679375729	0.20095772062701	0.02051265137618988	0.02206777220912146	0.02589420993186219	0.2806431878362299	0.7750505497949693	0.0219508534713945	0.6373713529747527	0.8913163019762679	0.02248113596577093	0.4201250546706179	0.2816061578600542	0.112807382593404	0.901087877664361	0.9998551675935777	0.02014607335245539	0.02021250500391937	0.02083878538116118	0.02367270457932209	0.2851354819145988	0.02012633369100589	0.02107927361392767	-2.700685636347326	-1.583084890716612	6.378274209144366	-0.7704174451525873	4.045544796837308	9.698628545033426	-0.3085126808644367	0.332574474525889	-0.04295063628041219	0.281077099417987	0.5485561085944297	-0.182349455386084	-1.356821814440827	-1.672068738869946	1.820283613359926	0.6273279157709979	-0.1047228200023598	-1.036589628330389
0.31	0.3304352706282597	0.02005661150051035	0.03420600400969089	0.05368895631823838	0.3040370823503966	0.3444742989527052	0.7294696565561166	0.4518639943781987	0.02003507134535447	0.03120604420683223	0.1389383232824988	0.1684408513194309	0.02015793044789542	0.617016758074222	0.03664678035851137	0.3911375356879898	0.09262176125986536	0.02177764959070288	0.02397689632046937	0.3682127896230238	0.8705100015159503	0.2222139636691939	0.7526757376117179	0.5333373584241664	0.02199399410956831	0.7223594265300827	0.2227533317898387	0.1347446440040236	0.9553928846374652	0.9998909376233136	0.02010484006735563	0.02012424193811257	0.02043312519251091	0.02212362313159734	0.2195979436124448	0.0200973595557332	0.05757695263830561	-0.02688922538311747	-0.2741812741366914	-0.2567775220684386	0.04195339617530214	0	0	0.3528575101032312	0.9679939299427462	-0.03020858160392378	-0.2008950372340229	0.06614805925743855	0.7717672295805066	0.764820692328946	-1.799787557449644	-0.3281379945127679	0.3148771262813743	-0.151705066049392	-0.08224021501191581	-1.639426163225761	-0.08176924649163828	-0.2519508601352302	0.6522112761038821	0.1427529457602982	0.2385645795129514	2.656367149577181	-2.258362870687615	0.09528425569850922	-0.2852932178090473	-0.02958718143305867	0.2028595965673177	0.04922840870291333	3.313340154239785	0	0	0	0	0.5832573769522323	0.02006397222787441	0.0402166054040408	0.04225242961079236	0.2056400355828744	0.4395011270066465	0.8514699745656855	0.3539704150947174	0.02002697426835328	0.02003998028017966	0.07129482534550519	0.020182280012934	0.0200883860509339	0.4093243090037192	0.0308110146704746	0.1517843765641063	0.02019451938049187	0.02097562724263784	0.02318716223542966	0.2828914114091862	0.7672640473666101	0.02044415596719278	0.5739766445862866	0.9985421924572506	0.02167480056579007	0.4222493125683693	0.2741186438734055	0.1202037836586392	0.9102683281852934	0.9999237707977122	0.0200697649409451	0.02010674317899874	0.02042874011864058	0.02185183607042618	0.2973457095538051	0.02006342049841817	0.02084191133085582	-2.55189823732517	-1.371678913048457	6.190057073145319	-0.8246104601799751	4.764898620363695	10.14400226373322	-0.2920543824285383	0.3269167152617571	-0.04801998144632827	0.3065811160940381	0.5696451915033224	-0.2031055176506812	-1.334432790931145	-1.670077334323469	1.823742288624169	0.6092005199671666	-0.1028274019455361	-1.051556429755479
0.312	0.3530371440421656	0.02006171912500787	0.03549046954397763	0.05256594879175375	0.2951650361533779	0.3527909594051543	0.7377483547776115	0.4432310633269977	0.02003522030495895	0.02981671120757808	0.1309697435331487	0.153841949937759	0.02015258807259342	0.6007696110289447	0.0360619723074266	0.3701377664165167	0.08460328123156562	0.02171760002079483	0.02403350165333201	0.3612885395463711	0.8628980074230512	0.2036431198130828	0.7379731437648706	0.5689340709356386	0.02229166105217556	0.7013280814761088	0.2273200460794433	0.1336350802506491	0.9525335494991438	0.9998911701504035	0.02010296458811272	0.02012679400939947	0.02045735108953109	0.0221881891047311	0.2277928358221249	0.0200958275565922	0.05343980541911009	-0.02744092618714222	-0.277556950377849	-0.2566174641287583	0.1179288278298327	0	0	0.3547882733572689	0.9627376653450391	-0.03060529744553623	-0.1958028466903097	0.06769050875727831	0.7706377528439845	0.7613688009855056	-1.651989382953388	-0.3274513001455375	0.3716922291507003	-0.1518536177869387	-0.06638613680153724	-1.639910327726257	-0.4017807268362085	-0.2506678398876835	0.6305679450004702	0.1432120228331284	0.2206304680672494	2.651830134322153	-2.278630674274633	0.09466820299164115	-0.3308150828186315	-0.02905446035105294	0.3296049429753821	0.05596262668733588	3.42058103301007	0	0	0	0	0.6170995123308047	0.02015118255912559	0.05037896868006655	0.04720869704114158	0.1935505369651986	0.4507454493204848	0.8396404566854533	0.3248999199943182	0.0200547029539752	0.02007212379609288	0.05264839349830946	0.02030754132723854	0.0201736121776069	0.3752098660738968	0.03457843450264084	0.1015228304042975	0.02031993513433882	0.02200053395407658	0.02665967236257552	0.2815690903244104	0.7573282461623129	0.02057587525431525	0.5177531622011448	0.9995024837325351	0.0280810280130469	0.4302852620081541	0.2714485960114917	0.1276736563641074	0.9193178065478788	0.9998392685296015	0.02013413106599447	0.02021777409417334	0.02097219729845074	0.02406642199882079	0.3206951078715107	0.02012862664931174	0.02486326119037913	-2.403056132049345	-1.167002897187177	5.993628123089992	-0.8630425243414611	5.484240170365836	10.57387975228558	-0.2749108661383617	0.3203937013218635	-0.05336014250826984	0.3339055308466651	0.5831492330321586	-0.2262285758967306	-1.317511330638399	-1.677206933033679	1.831819389021062	0.5938562825603201	-0.1042587168729563	-1.057920501070958
0.314	0.3756625338225718	0.02006709905531109	0.03731272021703991	0.05146819611370763	0.2859080445162617	0.3608495430506694	0.7440238418219129	0.4327991140096313	0.02003546159919083	0.02859646996640787	0.1214116507638775	0.1404065574071963	0.02014786695337312	0.5833549732148188	0.03543685644869521	0.3464639123687849	0.07736970819598672	0.02166418425479989	0.02410863525580538	0.3547962154471346	0.8550876657810013	0.1863996163409786	0.7200367196103915	0.6007888631644355	0.02401949229345622	0.6828857170206645	0.2309718502300637	0.1335010125579298	0.9507009666395356	0.9998912413068501	0.02010107538697755	0.02012923643183391	0.02048279891461274	0.02225729932458469	0.2384245279364276	0.02009458978693651	0.05074364913413609	-0.0279996043363435	-0.281159270403226	-0.2563065750416847	0.1927519741956726	0	0	0.3567083413450318	0.957302270189142	-0.03099172659016791	-0.1906110662151212	0.06923043886376043	0.7692511691098203	0.7582130528509656	-1.503713998219849	-0.3266517718692687	0.4276879756816322	-0.1519709170597544	-0.05099165440041745	-1.64103053143453	-0.7176608676980348	-0.249429511880376	0.6075394616475277	0.1436359533995671	0.2034248641729496	2.647252703308913	-2.298783845846623	0.09396081179214608	-0.3766122336117905	-0.02826996222967768	0.4545495217519619	0.06290946035720468	3.525913459452569	0	0	0	0	0.639354361068272	0.02008709724213753	0.05087662648735383	0.04078942897555952	0.1806944027451463	0.4517753338804526	0.8134073017373112	0.2919586831416472	0.02002915959043747	0.02003359599364712	0.02896471380676268	0.02013627448350699	0.02008656175025373	0.3464110782238071	0.02896741384385856	0.05385971172526199	0.02013474591669223	0.02094868679960556	0.02368607991442095	0.2807697341002662	0.7470596679504984	0.02020876361841105	0.4518522531774503	0.9998813692213235	0.04581163314066146	0.4530437204329648	0.2628293378297117	0.1368200038768098	0.9334802840983512	0.9999174634831157	0.02006368259994729	0.02011124035369798	0.02054043006645308	0.02213325259301164	0.3651461764330357	0.02006529265049891	0.04062773407637544	-2.252866585739365	-0.9693536019730271	5.786990296442319	-0.8875394540557685	6.200381570784445	10.99043566264807	-0.2552362340785101	0.3122304522609871	-0.04938415286102812	0.3166191040302175	0.5590506944017919	-0.2421061319319781	-1.330178878944004	-1.692497708231725	1.844374536446557	0.5981992098894224	-0.1050347713666609	-1.05363749557154
0.316	0.3979238222903123	0.02007554869053389	0.03922078502656686	0.0501765207170094	0.2763091808510861	0.368367193384916	0.7481063996027645	0.4206441347100749	0.02003613244399167	0.02752551014886413	0.1112429609069428	0.1280780616113136	0.02014369847811643	0.564976307003372	0.0347747147539321	0.3213066900106127	0.07086004311426949	0.02161486567084917	0.02422379965906005	0.3486457157432544	0.847162745567561	0.1704222206501547	0.6985253141937788	0.6299996174443676	0.02877950656360309	0.6672036242788082	0.2334367208814823	0.1343194527187318	0.9499661137994405	0.9998909643861322	0.0200986038171986	0.02013205138912073	0.02052877031184377	0.02236094118175873	0.2517027725277983	0.02009373116575868	0.05187512008331251	-0.02856571612815777	-0.2849907930544885	-0.2558473531538618	0.2662299104124475	0	0	0.3586173774202913	0.9517093448486351	-0.03136768631357361	-0.1853361991318088	0.07076735535237789	0.767627460796399	0.7553539859308573	-1.355377014565645	-0.3257411861794464	0.4827268885202608	-0.1520579054347968	-0.03607861881889642	-1.642777633909716	-1.028535918991439	-0.2482385225506847	0.5832503174569246	0.1440262338017839	0.1869863789142864	2.642635054399257	-2.318853828488003	0.09316164911529903	-0.4225667366159185	-0.02723781007729205	0.5771725800066798	0.07006484186377843	3.629088194328057	0	0	0	0	0.6620168127391538	0.02020995450903345	0.05555143710576816	0.04179451562121648	0.1688994498212751	0.454757068808096	0.7905909908407411	0.2610161519420506	0.02006191063010913	0.02006290212701492	0.02452245842342717	0.02024639098230917	0.02017281344392736	0.3160910300460256	0.03273442697671252	0.02748018070906876	0.02023519992993826	0.02195775033202059	0.02744226006174599	0.2777170802405466	0.7384732042425544	0.02033020023355519	0.3818897739961651	0.9998382591980547	0.07988643273746117	0.4723732853373431	0.2531006066041412	0.1458125794763867	0.9467614987849765	0.9998295699585963	0.02012124546671646	0.02022847604895325	0.02134144740834882	0.02474357390704871	0.4028532094607705	0.02013208223288274	0.08370656418916243	-2.102417654015454	-0.77907770306478	5.576057418068268	-0.9001904074971826	6.910036960016378	11.39528966396612	-0.234880047241326	0.3021157010997728	-0.04238095105640152	0.2958549572447944	0.5268218543484562	-0.255972987426081	-1.349525790697878	-1.720374164543998	1.858796941538332	0.6132180401551908	-0.1004883091612997	-1.041329992217473
0.318	0.4199051504906853	0.02008441181284007	0.04104771208234968	0.04872625511162479	0.2664550414293355	0.3753554966098742	0.7505862726993661	0.4073712944581208	0.02003683828182022	0.02658621961220134	0.1017024263553009	0.116802449388243	0.02014003412328268	0.5457227719922014	0.0340917329312098	0.2964781919269752	0.06502040905743932	0.02157220042298268	0.02435052947344083	0.3431223072488379	0.8396657151679778	0.1556681947923265	0.6736499708187774	0.6568595823674832	0.03669345077072132	0.6538275963738317	0.2348760899270866	0.1360295912451048	0.9503166539754841	0.9998906008282979	0.02009619495792997	0.02013467616405555	0.0205765670318731	0.02247010739524153	0.2664766769794086	0.02009296599594759	0.05725154483790205	-0.02913972025137902	-0.2890513369083941	-0.2552426773589669	0.3381751193726127	0	0	0.360515088036244	0.9459803813960683	-0.03173302717124671	-0.1799950154861396	0.07230080390269199	0.7657865409509581	0.7527913121828999	-1.207388710942239	-0.3247215925900322	0.5366734733745908	-0.1521155650318311	-0.02166572618731074	-1.645140772071427	-1.333557375581596	-0.247097265786214	0.5578284934906224	0.1443844332759067	0.171349284174496	2.637977322375525	-2.338872237227835	0.09227051982960849	-0.4685587155025417	-0.02596316341830556	0.6969586721951284	0.07742421538766606	3.729866699008569	0	0	0	0	0.6845788991998755	0.0201255486368741	0.05339814162870969	0.03582190876292003	0.1575648771143192	0.4546157995468398	0.7758275686868451	0.2405012573999432	0.02003214561873273	0.02002937522739299	0.020840960658636	0.02011154631307135	0.02008596500398749	0.2883459277892071	0.02727462894512185	0.02083827524365835	0.02010205300254697	0.02095356178562173	0.02417986643133436	0.2842196640443879	0.7430057116798898	0.02013755652478835	0.3161681525264952	0.9999330350933615	0.1043705146871018	0.4881082698420852	0.2456152546384384	0.155755354934028	0.9621603837201477	0.9999129466206883	0.02005768761026977	0.02011552430554663	0.02075524611222306	0.02254490783507865	0.4303753826424813	0.02006522522723881	0.1099299383089324	-1.952747658922479	-0.5965902012647348	5.367460584956677	-0.9035656869409795	7.609765552215593	11.78967572829627	-0.2098575685306511	0.2910118675676738	-0.03839979950238375	0.2724327250231112	0.5018297976903944	-0.2681548223216588	-1.373254085541324	-1.759024773037865	1.869700845601634	0.6330721314965586	-0.09153235730761076	-1.026348784179798
0.32	0.4416376482972473	0.02009927592596181	0.0425902973177719	0.04725657044401738	0.2564166964044216	0.3817853673663562	0.7518639609556417	0.3934182423986007	0.02003778302409574	0.02576284384434519	0.09285955456369917	0.1065209347654345	0.02013675298262138	0.5256671560592961	0.03337581750806572	0.2729452923056144	0.05979368456900597	0.02153903814493019	0.0245037821768539	0.3384376918250712	0.8330284118649217	0.1420815259388733	0.645792657377011	0.681607864710831	0.04653945034935759	0.6425058733917023	0.2355317532764166	0.1385821168213151	0.9515596611752958	0.9998899681627914	0.02009338483438081	0.02013743705565166	0.02065969339262974	0.02262076628541853	0.282122209167336	0.0200921120267119	0.06502431447275597	-0.0297220721892604	-0.2933378557540519	-0.2544957953656252	0.4084065370627053	0	0	0.3624012224688055	0.9401366943833902	-0.03208763347599786	-0.1746044869584863	0.07383036988562829	0.7637481675735656	0.7505239295394732	-1.060152444029736	-0.3235953092507404	0.5893947114600899	-0.1521449121637414	-0.007768471753227632	-1.648107414010396	-1.631905806811237	-0.2460078766201718	0.5314046579274723	0.1447121851825211	0.156543400065731	2.633279578781101	-2.358870639331668	0.09128747015617755	-0.5144668066119689	-0.02445220489668799	0.8134009168038052	0.08498256023629519	3.828022997491597	0	0	0	0	0.7068778406672905	0.02032149849879733	0.054655357428893	0.03862001315032011	0.1471328233250723	0.4557394293946915	0.7616781978883187	0.2197539250587934	0.02006706165968461	0.02005520728885798	0.02102651747303213	0.02020524327420479	0.02017147737513051	0.2589858306482418	0.03084417195587829	0.02088365038414475	0.0201814714448703	0.02202029530109742	0.02811715321788445	0.2876318242114794	0.7479153589764012	0.02023658704087332	0.2507964922491344	0.9998855648135229	0.1295238657046668	0.5038999442646812	0.2388012353009726	0.1656609906643896	0.972763192821393	0.9998212346233681	0.02011015265553126	0.02023584455561341	0.02198412943167088	0.02561218323400018	0.4568963622219533	0.02012916312824737	0.1362162834708353	-1.803647441053279	-0.4222836539866431	5.163907461925755	-0.9003903083146723	8.296076904514685	12.17408968682766	-0.1831101632783471	0.2774442673226321	-0.03790663513870851	0.2495322939599168	0.4826570350239937	-0.2789316803959381	-1.400757276459698	-1.803867588938422	1.874577494773871	0.6565760305655184	-0.08227974975938109	-1.012089777298473
0.322	0.4630117963672939	0.02011482840455004	0.04421604333405723	0.04607165489713685	0.246325950410259	0.3877548300241163	0.7524703845251718	0.3791803019544195	0.02003870191506717	0.02504149431306752	0.08486274192737048	0.09717650764260445	0.02013390364667305	0.5051280775259543	0.03267264426384506	0.2509507211726557	0.05512841040240871	0.02151163600578621	0.02465868905186694	0.3345246535614911	0.8273849559217289	0.1296111960846723	0.6156394948043122	0.7044549337652217	0.05734692221127735	0.6329830003721675	0.2356254602876463	0.1419149120283796	0.9535650565224032	0.9998892830325121	0.02009072931966346	0.02013995728564811	0.02074584743547945	0.02277929879680005	0.2977176687188143	0.02009128501719929	0.0742855013207441	-0.03031321839706341	-0.2978443600051349	-0.2536103096810983	0.4767505237118631	0	0	0.3642755723846133	0.934199353528106	-0.03243142362513865	-0.1691817197563639	0.07535567795643096	0.7615318589025368	0.7485499376334036	-0.9140630019003404	-0.3223649173999613	0.6407605820512422	-0.1521469909647825	0.005600811501550527	-1.651663421384018	-1.922794559954725	-0.2449722268803873	0.5041112601841633	0.1450111779361234	0.1425939472898519	2.628541832293638	-2.378880311095121	0.09021279009732457	-0.5601686378005416	-0.02271211923274898	0.926004462617011	0.0927344175394601	3.923345023527565	0	0	0	0	0.7255411077497181	0.02020679199283636	0.05804750781766103	0.03777820801382865	0.1384848653526339	0.4566986994437391	0.7592509313928417	0.2081999450760883	0.02003438392852556	0.02002612831901574	0.02038332413488889	0.02009559913921847	0.02008629760780472	0.2389320099845595	0.02597990850884125	0.02032084633141547	0.02008304739317174	0.02098907564272161	0.02456730421064258	0.2937142035034334	0.7576350145877845	0.0201063534809271	0.1996948175988366	0.9999469095464397	0.1434319873599519	0.5163432295130475	0.2345214475762248	0.1762280967148248	0.9853410750117615	0.999908779066626	0.02005276827101503	0.02011818070601762	0.02111997306899474	0.02310041103529858	0.4661003979479292	0.02006332811932304	0.1534313830755573	-1.65422067515021	-0.2564745606625631	4.965433937232699	-0.8937399149899415	8.965354570268106	12.54858652091027	-0.1535215015240996	0.2640723916056734	-0.04090374208363242	0.2272731737708904	0.4700600759262736	-0.28760657118717	-1.430523026176874	-1.857390174893323	1.875555534710878	0.6824598647060257	-0.07410588872016748	-0.9987221217989071
0.324	0.4839488967866133	0.02014804316673992	0.0463542196277118	0.04552457205179974	0.2362804389495386	0.3933570107835813	0.7528751667569513	0.3649933808311628	0.02003974150323054	0.02440981205800169	0.07762841887366846	0.08870926583212332	0.0201316167640605	0.4844168756030656	0.03197794081855482	0.2304005139730995	0.05097315282329528	0.02149327515758235	0.02481915050437523	0.3312388013301422	0.8227725634620218	0.1181999477287583	0.5838227125735703	0.725572985163554	0.06824758047673465	0.6250273176850902	0.2353592273255084	0.1459584376976688	0.9559342644269626	0.9998883459261604	0.02008784768708198	0.02014234942910217	0.02088660237972445	0.02298350377581809	0.3125355723043298	0.02009026733428705	0.08429603703688701	-0.03091359036352576	-0.3025618657819924	-0.2525901619589872	0.5430417784467465	0	0	0.3661379712948941	0.9281891188033494	-0.03276435031111821	-0.1637438868011841	0.07687639150354802	0.7591568109696103	0.7468666563417656	-0.7695049676909933	-0.3210332549186849	0.69064458803506	-0.1521228671402693	0.0184328507679933	-1.655793118049896	-2.205473294182624	-0.2439919224349557	0.4760815772126841	0.1452831456743632	0.129521386872783	2.623764029516709	-2.398931990372057	0.08904701504056535	-0.6055413097529065	-0.0207510661045599	1.034290060041097	0.1006739190587196	4.015635658836246	0	0	0	0	0.7443005005280612	0.0206285054113087	0.066479790996124	0.0468436964837247	0.1303177253021289	0.4590928520253677	0.7572047174229143	0.1958537933726516	0.02007078794396349	0.02004968064687656	0.0206288688355078	0.02018006920453142	0.02017457397819332	0.2176625665351942	0.02958423617164743	0.0205189013043635	0.02015428340591839	0.02210583983549521	0.02851864334922598	0.2952422508018712	0.7659088107119891	0.02019403898598374	0.1494015748033488	0.9999008774455921	0.1565513318896843	0.5289072315488923	0.2310667955805168	0.1865542827692811	0.9870840385412865	0.9998127405264894	0.02010130582335829	0.02023887517238037	0.02300238972469848	0.02664737635770323	0.4749891744316008	0.02012452757541506	0.1706576788515139	-1.502288560355051	-0.09936506923840503	4.765222465801672	-0.886679353328222	9.61397893651203	12.91242921869813	-0.1253928439335572	0.249154657943331	-0.04422662809836857	0.2071993483806218	0.4592751564880679	-0.2978266950502589	-1.461958127061677	-1.914230605005405	1.879591449713651	0.7096213593676965	-0.06649146674815966	-0.9795751881228988
0.326	0.5042714349575026	0.02018446556154804	0.04910518389774359	0.0458979597729063	0.2264606221755362	0.398614929126658	0.7535284003016599	0.3512220007114478	0.02004071558770836	0.02385688326775085	0.07111863995115071	0.08106064979840732	0.02012973541189676	0.4639268429870734	0.03133098102715209	0.2112530304977647	0.04728039785379062	0.02147849979172804	0.02496861292175438	0.328459606686124	0.8193252023423101	0.1077920821890369	0.551290681245879	0.7451179904869628	0.07869470556052564	0.6185011257135679	0.2348225741101275	0.1506338300846948	0.9584277690747206	0.9998873664237296	0.02008517225777361	0.02014446783113615	0.02103129405116541	0.02319506102721427	0.3261358804073882	0.02008926715971426	0.09457949929373417	-0.03152359859269179	-0.3074783702586174	-0.2514396153536186	0.6071241804919977	0	0	0.3679882938663415	0.9221263799246813	-0.03308640057795708	-0.158308160097886	0.07839221191537406	0.7566418201359024	0.7454706479848645	-0.6268511668654956	-0.3196034087025866	0.7389242590091736	-0.1520736220453057	0.03072125100206405	-1.660479366411054	-2.479231196354971	-0.243068302652272	0.4474487394472386	0.1455298585515596	0.1173412629684772	2.618946056329937	-2.419055641794195	0.08779092628015515	-0.650461860514099	-0.01857814480296594	1.137797694185607	0.1087948179436084	4.104713482772466	0	0	0	0	0.7566218731481018	0.02045183512945878	0.07183181541076905	0.05078575842354236	0.1257321379218752	0.4594911384712987	0.766845683882686	0.1936126649726433	0.02003597607428967	0.02002382533306632	0.02027243471438335	0.02008618255424409	0.02008875216133683	0.2081532288789778	0.02530639310995127	0.02023014318109011	0.02007354353128545	0.021021925022702	0.02474149864011636	0.3000152044612802	0.7818983132577546	0.02009191462453743	0.1231791728500126	0.9999513636454149	0.1614641740142325	0.5404413705730063	0.2278703653832324	0.1972428479597658	0.9940109063422482	0.9999040991532868	0.0200488904131507	0.02011900984190926	0.02165586845008088	0.02374087139075595	0.4717783920681488	0.020060666019615	0.18156884015027	-1.346967763670023	0.04874010493891588	4.559720961702454	-0.8824627755006604	10.23824029830303	13.26446198471318	-0.09903702653634265	0.2309084975458836	-0.04352827769335314	0.1919869450606266	0.447510103276076	-0.3125516412556702	-1.49385955085844	-1.973467156536502	1.891393979075369	0.7369437611895688	-0.05924170778573349	-0.9505803023974141
0.328	0.5237796755250557	0.02027999868138004	0.05215306033684414	0.04688074626580545	0.217039370797528	0.4034566977584483	0.7548145447197649	0.3382700644787242	0.02004173185043718	0.02337308331920803	0.06527283922626625	0.07417145495509074	0.02012848047730311	0.4440459639586342	0.03073103838188654	0.1934535605679013	0.04400501255115842	0.02146970465771757	0.02510415254256432	0.3262324714420799	0.8173009469234211	0.0983287012356379	0.5189870273130593	0.7632211705133412	0.08833380181418332	0.6132710430917934	0.2340405173825424	0.1558727432307264	0.960927209480204	0.9998860827445215	0.02008240492135017	0.02014634269661012	0.02123625664516356	0.02343867094157251	0.3382396033889334	0.02008800105350146	0.1047274310553067	-0.0321436265567118	-0.3125788441680186	-0.2501632354788112	0.6688515640590484	0	0	0.369826455130696	0.9160310997181491	-0.03339759576131077	-0.1528916438173729	0.07990287771612786	0.7540052095730384	0.7443577421341991	-0.4864612001916009	-0.3180787061921588	0.7854816252861021	-0.1520003471117267	0.04246226744731285	-1.665703649066428	-2.743399908563457	-0.2422024415239585	0.4183447716452611	0.1457531127887097	0.1060640688486464	2.614087739627577	-2.439280239555092	0.08644555074707547	-0.6948077150805854	-0.01620335266273092	1.236090176285768	0.1170905206571953	4.190413349361272	0	0	0	0	0.7682021264481271	0.02162419271746251	0.07719497963678704	0.05770074409926701	0.1217167725328644	0.4595822171508766	0.776364705216733	0.191777252919064	0.02007339508926253	0.02004585700058902	0.02049795641110505	0.02016653904835012	0.02018060870353432	0.1978536855840035	0.02905267759870713	0.02042230600020519	0.02014110542603043	0.02216903446281776	0.02860128532668484	0.3030895384438094	0.7993785365262438	0.02017573377453788	0.09923980503787647	0.9999044517201864	0.1665996873161439	0.5519618635311153	0.2246027529815006	0.2076860756812664	0.9922326581265336	0.9998021819353293	0.02009451822281098	0.02023929984447897	0.02422702710627084	0.02757836820506784	0.4701101057326165	0.02011836840212165	0.1920263839857365	-1.190941781016879	0.1869061268429486	4.363162297179668	-0.8841527101909874	10.83446998791701	13.60279845411391	-0.07777263498882687	0.214404695156408	-0.0437060116494264	0.1797401656212161	0.4411515070136671	-0.3237882306556349	-1.52560738557065	-2.03486856711968	1.8978366265666	0.7650901299577531	-0.05529027075708488	-0.924928249835801
[truncated: 195,468 more chars]
