# Supplementary material for: Hindlimb kinematics, kinetics and muscle dynamics during sit-to-stand and sit-to-walk transitions in emus (Dromaius novaehollandiae)
Source: J Exp Biol. 2024 Dec 2;227(24):jeb247519. doi: 10.1242/jeb.247519 (PMC11708823; doi:10.1242/jeb.247519)
Supplement: Dataset 1. [file jexbio-227-247519-Dataset1.zip › Dataset1/DataS1/Emu Model/geometry/Body.obj]

v -0.0474395 1.0624825 0.0039126000000001
v -0.0525979 1.0609601 0.0129185000000001
v -0.0457226 1.0616769 0.0105838000000001
v -0.0421329 1.0607748 0.0056912000000001
v -0.0488002 1.0600604 0.0161135000000001
v -0.0507692 1.0582506 0.0182885000000001
v -0.040578 1.0580245 0.0134140000000001
v -0.0366107 1.0545082 0.00903650000000011
v -0.0557686 1.0558631 0.0167392000000001
v -0.0580072 1.0567877 0.0126478000000001
v -0.0590973 1.047972 0.0177115000000001
v -0.0557859 1.0410375 0.0255127000000001
v -0.0509688 1.050827 0.0251887000000001
v -0.0543347 1.0374542 0.0117463000000001
v -0.0570301 1.0374173 0.0142773000000001
v -0.0568958 1.0503712 0.00721630000000011
v -0.0523763 1.0544815 0.00203790000000009
v -0.0482625 1.0453338 0.0313548000000001
v -0.0438376 1.045755 0.0331545000000001
v -0.0380822 1.0543846 0.0169775000000001
v -0.0364597 1.0468307 0.0266457000000001
v -0.0323452 1.0463409 0.0163551000000001
v -0.059093 1.03863 0.0204979000000001
v -0.0343417 1.0381078 0.0415203000000001
v -0.0328765 1.0387391 0.0361048000000001
v -0.0383661 1.0436114 0.0351373000000001
v -0.0300179 1.0401878 0.0173362000000001
v -0.032698 1.0425948 0.0244809000000001
v -0.0590399 1.0440411 0.0135412000000001
v -0.0592725 1.0330912 0.0194898000000001
v -0.060711 1.0307511 0.0241368000000001
v -0.0470465 1.0388639 0.00881140000000011
v -0.0494747 1.0332687 0.0137682000000001
v -0.0495566 1.04536 0.00500910000000011
v -0.040091 1.0337467 0.0123296000000001
v -0.0405885 1.0393956 0.00845990000000012
v -0.0387631 1.0373521 0.0449793000000001
v -0.0455679 1.0407948 0.0375656000000001
v -0.0271464 1.0329574 0.0268009000000001
v -0.0605835 1.0229242 0.0244196000000001
v -0.0402417 1.0315931 0.0499521000000001
v -0.0339092 1.0294366 0.0521792000000001
v -0.0277103 1.031673 0.0401759000000001
v -0.0243478 1.0282269 0.0322583000000001
v -0.0259366 1.0319444 0.0216194000000001
v -0.0527916 1.0263077 0.0198662000000001
v -0.0571834 1.0293778 0.0185352000000001
v -0.0533251 1.0165516 0.0460642000000001
v -0.046249 1.0335011 0.0427951000000001
v -0.0524947 1.0280882 0.0388235000000001
v -0.0470506 1.0254771 0.0490744000000001
v -0.0438575 1.0260543 0.0544119000000001
v -0.043992 1.0302315 0.0487928000000001
v -0.0351708 1.0184798 0.0644946000000001
v -0.0307472 1.0256917 0.0173857000000001
v -0.0349678 1.0209696 0.0244589000000001
v -0.0385747 1.026836 0.0213629000000001
v -0.0349354 1.0315423 0.0131549000000001
v -0.0264303 1.0225443 0.0585972000000001
v -0.0283894 1.0288199 0.0503185000000001
v -0.0215015 1.0235152 0.0544898000000001
v -0.0227186 1.0256561 0.0487682000000001
v -0.0242914 1.0228807 0.0180412000000001
v -0.0300103 1.0293197 0.0143582000000001
v -0.0273483 1.0294356 0.0156857000000001
v -0.0616135 1.0196266 0.0337839000000001
v -0.0576219 1.0216524 0.0379659000000001
v -0.0584773 1.0285333 0.0328846000000001
v -0.0528983 1.0203417 0.0239319000000001
v -0.0577362 1.0201788 0.0235476000000001
v -0.0434971 1.0203255 0.0628841000000001
v -0.0519126 1.0158636 0.0645795000000001
v -0.0511027 1.0154203 0.0689550000000001
v -0.039268 1.0202325 0.0268024000000001
v -0.0432713 1.0244713 0.0240033000000001
v -0.0161117 1.0214007 0.0533294000000001
v -0.0203398 1.023629 0.0457695000000001
v -0.0184918 1.0208871 0.0356394000000001
v -0.0165382 1.0181749 0.0417336000000001
v -0.0156851 1.0181634 0.0463585000000001
v -0.0212878 1.0259239 0.0247894000000001
v -0.0167355 1.0186942 0.0315334000000001
v -0.0166324 1.0178375 0.0260448000000001
v -0.0534737 1.0119737 0.0639503000000001
v -0.0573055 1.0106632 0.0282803000000001
v -0.046817 1.0203758 0.0261856000000001
v -0.0511691 1.0120453 0.0285111000000001
v -0.033923 1.0107503 0.0287895000000001
v -0.0283421 1.0110133 0.0255264000000001
v -0.0233018 1.0138102 0.0213814000000001
v -0.00934279999999998 1.0068836 0.0497639000000001
v -0.0115454 1.0176612 0.0549640000000001
v -0.0132016 1.0123778 0.0335706000000001
v -0.0114997 1.0185262 0.0631709000000001
v -0.0125536 1.0154498 0.0680353000000001
v -0.00767559999999999 1.0148436 0.0684651000000001
v -0.00863649999999999 1.0140216 0.0553211000000001
v -0.00533349999999999 1.0155487 0.0647537000000001
v 0.00116330000000001 1.0096146 0.0716464000000001
v -0.061999 1.0110123 0.0318267000000001
v -0.0513587 1.0166998 0.0536647000000001
v -0.0539952 1.0070431 0.0587457000000001
v -0.0544127 1.0107774 0.0520036000000001
v -0.0562265 1.0105785 0.0482040000000001
v -0.0232145 1.0081197 0.0242690000000001
v -0.0268144 1.0132889 0.0706377000000001
v -0.0333786 1.0068055 0.0815252000000001
v -0.0183612 1.0093531 0.0761511000000001
v -0.0117154 1.0077264 0.0776383000000001
v -0.0076252 1.0022 0.0452463000000001
v -0.0134073 1.0108185 0.0278951000000001
v -0.00260519999999999 1.0089063 0.0743908000000001
v -0.0607068 1.0064894 0.0315657000000001
v -0.0564368 1.0037896 0.0309545000000001
v -0.056224 1.0062857 0.0786627000000001
v -0.0554344 1.0074103 0.0720352000000001
v -0.0576153 1.003721 0.0787761000000001
v -0.055695 0.9965797 0.0701764000000001
v -0.055616 0.9987984 0.0581336000000001
v -0.0577157 1.0033124 0.0520226000000001
v -0.0427088 1.0130753 0.0296679000000001
v -0.0458096 1.0001522 0.0316405000000001
v -0.0490834 1.0110687 0.0762744000000001
v -0.043107 1.0048817 0.0835740000000001
v -0.0355287 0.9979581 0.0309946000000001
v -0.0164501 1.0072406 0.0244667000000001
v -0.0142499 1.0015885 0.0251529000000001
v -0.0206895 1.0009325 0.0262195000000001
v -0.010552 1.0036783 0.0823558000000001
v -0.0078419 1.0034354 0.0348786000000001
v -0.000473899999999999 1.0004764 0.0824874000000001
v -0.0639942 0.9998009 0.0402435000000001
v -0.0619161 1.0009603 0.0358754000000001
v -0.0543545 1.0007152 0.0621001000000001
v -0.0292568 0.9992706 0.0296421000000001
v -0.00923679999999999 0.9982818 0.0888308000000001
v 0.0056399 0.9947132 0.0637773000000001
v -0.000461699999999995 0.9985587 0.0583957000000001
v 0.00337680000000001 1.0079935 0.0676703000000001
v -0.0589828 0.9985545 0.0860183000000001
v -0.0600375 0.9949752 0.0822317000000001
v -0.0603236 0.9936495 0.0877158000000001
v -0.0562652 0.9917728 0.0668309000000001
v -0.0561682 0.9854422 0.0378939000000001
v -0.0580246 0.9963375 0.0345468000000001
v -0.0526915 0.9956722 0.0334709000000001
v -0.0414596 0.9968919 0.0927114000000001
v -0.0456632 0.9943717 0.0945456000000001
v -0.0471539 0.9913238 0.0338986000000001
v -0.0240464 0.9936048 0.0303361000000001
v -0.0221631 0.9976656 0.0935494000000001
v -0.0121785 0.9903949 0.1002537
v -0.0176863 0.9943326 0.0969956000000001
v -0.0603336 0.9847557 0.0761484000000001
v -0.0587065 0.9894686 0.0610211000000001
v -0.0564423 0.994014 0.0916174000000001
v -0.0477702 0.9860536 0.1012848
v -0.0559811 1.0018678 0.0856670000000001
v -0.0370402 0.9873331 0.0331703000000001
v -0.0254038 0.9891783 0.0321638000000001
v 0.0038869 0.997537 0.0831079000000001
v -0.0054539 0.9903785 0.0965796000000001
v 0.0010034 0.9882452 0.0940049000000001
v 0.0045071 0.9878636 0.0578576000000001
v 0.0093912 0.985535 0.0662286000000001
v -0.00224489999999999 0.9952491 0.0511321000000001
v 0.00778860000000001 0.9972838 0.0683463000000001
v -0.0639867 0.9894344 0.0525429000000001
v -0.0652809 0.9880089 0.0474243000000001
v -0.0670423 0.9799498 0.0558712000000001
v -0.0660955 0.97869 0.0489262000000001
v -0.063801 0.9887647 0.0422331000000001
v -0.0634319 0.9788692 0.0444393000000001
v -0.0619889 0.9862159 0.0408765000000001
v -0.0588833 0.9863395 0.0670724000000001
v -0.0447902 0.9840538 0.0349171000000001
v -0.0274454 0.9820626 0.0336300000000001
v -0.0215187 0.9885648 0.1040832
v -0.0303921 0.9883932 0.1033589
v -0.023472 0.9834952 0.1079903
v -0.0142544 0.9746053 0.0353085000000001
v -0.014953 0.9851974 0.1058764
v -0.0125458 0.9865782 0.0305799000000001
v -0.00875089999999999 0.9863968 0.1022575
v -0.0051909 0.983683 0.1014358
v -0.0082721 0.988109 0.0297511000000001
v -0.00312659999999999 0.9884903 0.0331714000000001
v -0.00132449999999999 0.9820455 0.0345143000000001
v 0.0053113 0.9831754 0.0475512000000001
v -2.49999999998862e-06 0.9904972 0.0439930000000001
v -0.06276 0.9803443 0.0704017000000001
v -0.0637427 0.9829049 0.0606965000000001
v -0.0624079 0.9804076 0.0768826000000001
v -0.0582675 0.9795416 0.0973574000000001
v -0.0545505 0.9735648 0.1021188
v -0.0524263 0.9806988 0.1020866
v -0.0517238 0.9791363 0.0379222000000001
v -0.0163087 0.9787035 0.1093677
v -0.00946739999999999 0.9753226 0.1085438
v 0.0036003 0.9744186 0.0967200000000001
v 0.004777 0.9818077 0.0938883000000001
v 0.0118512 0.9749112 0.0896649000000001
v 0.0135702 0.9760663 0.0843621000000001
v 0.0111275 0.9879513 0.0831443000000001
v -0.0673297 0.9733319 0.0641732000000001
v -0.0640237 0.9767096 0.0729494000000001
v -0.0631655 0.9730831 0.0829785000000001
v -0.0449372 0.9745038 0.1077622
v -0.0568739 0.9730033 0.0417615000000001
v -0.0477967 0.9720106 0.0374418000000001
v -0.0454589 0.9789845 0.1064002
v -0.0351671 0.9715863 0.1119398
v -0.03413 0.9814059 0.1081846
v -0.0138778 0.9688438 0.1118539
v 0.009534 0.9797843 0.0615828000000001
v 0.0135042 0.9700677 0.0642376000000001
v 0.0128599 0.9701129 0.0584107000000001
v 0.0135266 0.9754881 0.0726164000000001
v 0.0132059 0.981026 0.0799659000000001
v 0.0145982 0.9702552 0.0756019000000001
v -0.0645726 0.9693583 0.0787249000000001
v -0.0666227 0.9644076 0.0563742000000001
v -0.0681179 0.9723202 0.0576060000000001
v -0.0580704 0.9669967 0.0967149000000001
v -0.0598578 0.9744515 0.0945282000000001
v -0.0610766 0.980628 0.0903436000000001
v -0.0477816 0.9629005 0.1061732
v -0.052825 0.9632186 0.1022632
v -0.0539376 0.9657301 0.0413606000000001
v -0.00407189999999999 0.9743521 0.0353860000000001
v -0.0038931 0.9695248 0.0368466000000001
v 0.0021366 0.9702899 0.0385377000000001
v 0.0018026 0.9819759 0.0372136000000001
v 0.00609370000000001 0.9713551 0.0419124000000001
v 0.0092328 0.9709657 0.0470527000000001
v 0.00449000000000001 0.9824969 0.0435169000000001
v 0.0096547 0.973867 0.0505530000000001
v 0.0134848 0.9699095 0.0853630000000001
v 0.0123472 0.9665467 0.0502395000000001
v -0.0674142 0.9655436 0.0714706000000001
v -0.0658472 0.9622967 0.0784767000000001
v -0.0592351 0.961266 0.0464618000000001
v -0.0513099 0.95767 0.0402216000000001
v 0.00024020000000001 0.9575963 0.0396788000000001
v -0.0069457 0.9650218 0.0370399000000001
v 0.00921920000000001 0.962828 0.0921618000000001
v 0.00724060000000001 0.9679928 0.0947097000000001
v 0.0108065 0.9607645 0.0860750000000001
v 0.0136136 0.9586146 0.0710161000000001
v 0.014351 0.9589857 0.0656852000000001
v 0.0148336 0.9654608 0.0651037000000001
v -0.0677083 0.9575038 0.0699905000000001
v -0.0655499 0.9583438 0.0568926000000001
v -0.0680138 0.9585223 0.0646275000000001
v -0.0638519 0.9629635 0.0513200000000001
v -0.0642397 0.9685201 0.0492563000000001
v -0.0553176 0.959329 0.0959767000000001
v -0.0617583 0.9641283 0.0877639000000001
v -0.0603909 0.9578434 0.0869965000000001
v -0.0359258 0.9590831 0.0375600000000001
v -0.0468883 0.9569205 0.0385276000000001
v -0.0431385 0.9656507 0.0370102000000001
v -0.0324088 0.9649491 0.1140391
v -0.0371845 0.9600021 0.1121295
v -0.0282052 0.9566861 0.1154673
v -0.0124286 0.9560118 0.114216
v -0.00726839999999999 0.9638609 0.1106485
v -0.0100448 0.9494657 0.0381571000000001
v -0.000988099999999992 0.9579078 0.1070614
v 0.00223290000000001 0.9679562 0.1005233
v -0.0028389 0.9659132 0.1068526
v 0.0081456 0.9535245 0.0919067000000001
v 0.0100539 0.9515973 0.0759265000000001
v 0.0136665 0.9579513 0.0557674000000001
v 0.014083 0.9654374 0.0570989000000001
v 0.0116416 0.9589166 0.0490066000000001
v -0.0495433 0.9473373 0.0920343000000001
v -0.0392978 0.9489171 0.1093824
v -0.0344402 0.9515399 0.112607
v -0.000585299999999997 0.952014 0.1074331
v 0.00419890000000001 0.9610802 0.100113
v 0.0087329 0.9499813 0.0816233000000001
v -0.0604611 0.9489476 0.0800510000000001
v -0.0589186 0.9437423 0.0773310000000001
v -0.0475595 0.9506202 0.1011199
v -0.0453175 0.9519078 0.1057517
v -0.0420749 0.9459574 0.1064404
v -0.0240349 0.9412774 0.1141251
v -0.0191736 0.9483736 0.1155113
v -0.0203104 0.9597049 0.1154126
v -0.0189532 0.9424137 0.0360795000000001
v -0.0241854 0.962774 0.0353800000000001
v -0.0183818 0.9590545 0.0356194000000001
v -0.0130065 0.9441236 0.0374776000000001
v -0.0143102 0.953044 0.0365319000000001
v -0.0149771 0.9454933 0.1144865
v -0.0079265 0.9464884 0.1123048
v 0.00923040000000001 0.9442418 0.0604795000000001
v 0.00908600000000001 0.9452008 0.0686658000000001
v 0.0083324 0.9442862 0.0531808000000001
v -0.0495095 0.9412203 0.0875041000000001
v -0.0163074 0.9364662 0.0361419000000001
v -0.0015391 0.9410155 0.1063713
v 0.0041321 0.9442105 0.0995974000000001
v 0.00591320000000001 0.9425462 0.0943893000000001
v 0.00586560000000001 0.9531942 0.0981441000000001
v -0.0646761 0.9495855 0.0714327000000001
v -0.0591943 0.9394552 0.0723421000000001
v -0.0630709 0.9455936 0.0670086000000001
v -0.0602546 0.9380982 0.0651742000000001
v -0.0613872 0.9417447 0.0622671000000001
v -0.0580846 0.9286405 0.0598362000000001
v -0.0558697 0.9374037 0.0776072000000001
v -0.058067 0.9371671 0.0538468000000001
v -0.0590481 0.9446393 0.0520014000000001
v -0.0537683 0.9360958 0.0475216000000001
v -0.0450398 0.9383131 0.0928104000000001
v -0.0400831 0.9388092 0.1035126
v -0.037878 0.9434874 0.0392837000000001
v -0.0324299 0.9480353 0.0388160000000001
v -0.0314058 0.9366942 0.0398517000000001
v -0.0022331 0.9356615 0.0454698000000001
v -0.00660719999999999 0.9420794 0.0409923000000001
v 0.00024020000000001 0.9473861 0.0423050000000001
v 0.0017113 0.9317894 0.0987866000000001
v 0.00177960000000001 0.9342845 0.0501134000000001
v 0.00832490000000001 0.9492726 0.0486252000000001
v 0.0067733 0.9415121 0.0889980000000001
v -0.0472793 0.9395868 0.0398052000000001
v -0.0409636 0.9393131 0.0391057000000001
v -0.0418595 0.9321717 0.0382612000000001
v -0.0475509 0.9330794 0.0395380000000001
v -0.0382886 0.9336319 0.1031522
v -0.0361144 0.9333971 0.0395439000000001
v -0.0334812 0.9322591 0.1077131
v -0.0371168 0.9391883 0.1073524
v -0.0129668 0.9351817 0.1121161
v -0.00819439999999999 0.9264029 0.1073705
v -0.0134544 0.9353221 0.0368693000000001
v -0.0085402 0.9336749 0.0410094000000001
v -0.0566618 0.92811 0.0707903000000001
v -0.0469682 0.9283365 0.0854796000000001
v -0.0503854 0.9334576 0.0424593000000001
v -0.0506265 0.9296061 0.0442310000000001
v -0.00555070000000001 0.928891 0.0455131000000001
v -0.0090858 0.924692 0.0412980000000001
v 0.0027223 0.9272406 0.0939181000000001
v 0.0037032 0.9221219 0.0858649000000001
v -0.0549779 0.9288939 0.0532886000000001
v -0.0535539 0.9200904 0.0561100000000001
v -0.0438296 0.9163966 0.0835164000000001
v -0.0393214 0.9241813 0.0970150000000001
v -0.0419261 0.9198729 0.0345511000000001
v -0.0359624 0.9240755 0.0378757000000001
v -0.0199666 0.92339 0.0344192000000001
v -0.0229576 0.9261117 0.0371973000000001
v -0.0175967 0.9317438 0.0362823000000001
v -0.0141697 0.9255748 0.0347427000000001
v -0.0123667 0.9204508 0.0338527000000001
v -0.0112419 0.9287315 0.0380735000000001
v -0.0029308 0.9256854 0.0511127000000001
v -0.0052864 0.9188746 0.0510822000000001
v -0.047972 0.9135309 0.0751681000000001
v -0.0520432 0.922492 0.0757571000000001
v -0.0282895 0.9268253 0.0387834000000001
v -0.031711 0.9199098 0.0364503000000001
v -0.0108154 0.9162894 0.0369139000000001
v -0.0014121 0.9246427 0.0555816000000001
v 0.00119100000000001 0.9260809 0.0627058000000001
v 0.00444850000000001 0.9275455 0.0745324000000001
v 0.003984 0.9229386 0.0788357000000001
v 0.000986000000000001 0.9216646 0.0674599000000001
v -0.0511703 0.9094 0.0668726000000001
v -0.0520799 0.915808 0.0546521000000001
v -0.0507602 0.9135768 0.0496054000000001
v -0.0491821 0.921233 0.0439963000000001
v -0.0486487 0.9167735 0.0412503000000001
v -0.046535 0.9227728 0.0369150000000001
v -0.0459383 0.915148 0.0324358000000001
v -0.0499048 0.9106813 0.0403941000000001
v -0.0393325 0.9149974 0.0906468000000001
v -0.0425495 0.914359 0.0303488000000001
v -0.0342084 0.9158414 0.0339677000000001
v -0.0287181 0.9140482 0.0318212000000001
v -0.025025 0.9102174 0.0268395000000001
v -0.006689 0.9149974 0.0485451000000001
v 0.0021964 0.9135248 0.0838562000000001
v 0.0027079 0.9143038 0.0786491000000001
v 0.000659700000000013 0.9153097 0.0680784000000001
v -0.0523422 0.9112191 0.0588520000000001
v -0.0388222 0.905329 0.0856979000000001
v -0.0507356 0.9068609 0.0332719000000001
v -0.0470326 0.9092503 0.0287058000000001
v -0.042407 0.9110328 0.0268361000000001
v -0.032544 0.9101361 0.0282151000000001
v -0.038508 0.9113517 0.0275820000000001
v -0.0289953 0.9080201 0.0979233000000001
v -0.0318286 0.9159266 0.1002721
v -0.0325106 0.9023275 0.0917020000000001
v -0.0177835 0.9094234 0.0242152000000001
v -0.0248955 0.9006468 0.0187824000000001
v -0.0163435 0.9081578 0.0998591000000001
v -0.0124027 0.9139063 0.1028237
v -0.0208247 0.9111834 0.1021769
v -0.00168499999999999 0.907506 0.0612490000000001
v -0.0079072 0.9080209 0.0439362000000001
v -0.000106300000000004 0.9044669 0.0686933000000001
v -0.0015177 0.9050406 0.0619994000000001
v -0.0499351 0.9015384 0.0647371000000001
v -0.0453951 0.8949771 0.0711010000000001
v -0.0520865 0.9050699 0.0608280000000001
v -0.0523848 0.9107025 0.0631277000000001
v -0.0527083 0.9078165 0.0543865000000001
v -0.0337956 0.907014 0.0241841000000001
v -0.042053 0.9074015 0.0193368000000001
v -0.0139344 0.9079383 0.0258399000000001
v -0.0139343 0.901149 0.0181334000000001
v -0.0092645 0.8934759 0.0359329000000001
v -0.0113068 0.9036161 0.0307069000000001
v -0.0123778 0.9014391 0.0236310000000001
v -0.00273809999999999 0.9062037 0.0878888000000001
v -0.000365699999999997 0.9051153 0.0798104000000001
v -0.0528373 0.8992237 0.0244694000000001
v -0.0554816 0.8991568 0.0334495000000001
v -0.0505904 0.9024938 0.0231444000000001
v -0.0544218 0.9018595 0.0546239000000001
v -0.0457195 0.9027972 0.0151222000000001
v -0.0478454 0.8999837 0.0156345000000001
v -0.0393403 0.8973124 0.00811420000000009
v -0.0418197 0.902786 0.0139533000000001
v -0.0365977 0.8995443 0.0117339000000001
v -0.0277547 0.8977269 0.0910218000000001
v -0.0299324 0.9005145 0.0181164000000001
v -0.0214653 0.8995462 0.0940946000000001
v -0.0136902 0.9028902 0.0947790000000001
v -0.0037276 0.8991144 0.0796917000000001
v -0.0283167 0.8955697 0.0143838000000001
v -0.0222861 0.8903443 0.0108974000000001
v -0.0184599 0.8954183 0.0140840000000001
v -0.0010129 0.9012933 0.0722149000000001
v -0.00382589999999999 0.8948182 0.0696704000000001
v -0.0535931 0.8952306 0.0345203000000001
v -0.0529199 0.8955724 0.0294009000000001
v -0.043896 0.8899366 0.0407939000000001
v -0.0431696 0.8896864 0.0345430000000001
v -0.0512587 0.8962188 0.0227034000000001
v -0.0469791 0.8929881 0.0224022000000001
v -0.0479041 0.8940834 0.0631156000000001
v -0.0432983 0.8894305 0.0684047000000001
v -0.0420277 0.8880135 0.0296580000000001
v -0.0421614 0.8885431 0.0204130000000001
v -0.0433118 0.8935326 0.0125491000000001
v -0.0393637 0.8866815 0.0106569000000001
v -0.0404172 0.8847503 0.0155124000000001
v -0.0425546 0.8963377 0.0105703000000001
v -0.0372769 0.8889378 0.00668520000000009
v -0.0352547 0.8929708 0.00690880000000009
v -0.0330076 0.8865982 0.00433760000000008
v -0.0163419 0.8880548 0.0089984000000001
v -0.0163648 0.8936295 0.0867989000000001
v -0.0232927 0.8878016 0.0814554000000001
v -0.0165524 0.8891229 0.0807784000000001
v -0.00736859999999999 0.8915912 0.0740229000000001
v -0.0067176 0.897463 0.0829324000000001
v -0.0117773 0.8907867 0.0797674000000001
v -0.00886559999999999 0.8873048 0.0416462000000001
v -0.0089716 0.8869735 0.0337542000000001
v -0.045343 0.890797 0.0622790000000001
v -0.0412875 0.8882528 0.0570218000000001
v -0.0400096 0.887088 0.0472403000000001
v -0.0368442 0.8861385 0.0530009000000001
v -0.038338 0.884235 0.0418826000000001
v -0.0357102 0.8834586 0.0491806000000001
v -0.0402391 0.8841961 0.0271592000000001
v -0.0370953 0.8838097 0.00395800000000009
v -0.03866 0.887014 0.0688695000000001
v -0.0311617 0.8851373 0.0599561000000001
v -0.0255199 0.8850658 0.0049940000000001
v -0.0344259 0.8817044 -0.00171029999999991
v -0.0292065 0.8876864 0.0805562000000001
v -0.0214536 0.8842284 0.0739825000000001
v -0.0235428 0.8834647 0.0614102000000001
v -0.0147924 0.8845052 0.0707807000000001
v -0.0121324 0.8842428 0.00454790000000009
v -0.0170009 0.8837027 0.00420420000000009
v -0.0114238 0.8853331 0.0675650000000001
v -0.0071354 0.8891991 0.0663073000000001
v -0.0410092 0.8787972 0.0151903000000001
v -0.0401219 0.8802433 0.0225663000000001
v -0.0398797 0.8799547 0.00671220000000008
v -0.0383208 0.8802662 0.000784400000000102
v -0.0287911 0.8775194 0.0507928000000001
v -0.0324971 0.884046 0.0540239000000001
v -0.0370757 0.8806988 0.0413223000000001
v -0.0328641 0.8782394 0.0482227000000001
v -0.0255184 0.8818521 0.0564071000000001
v -0.0162565 0.8817459 -0.00285239999999991
v -0.0288188 0.8789815 -0.0146495999999999
v -0.0343236 0.8786063 -0.00870909999999991
v -0.0182265 0.8811117 -0.0134528999999999
v -0.0279872 0.8789481 -0.0229296999999999
v -0.0160172 0.8830792 0.0634931000000001
v -0.0200654 0.8785521 0.0535878000000001
v -0.023743 0.8779393 0.0534365000000001
v -0.0184674 0.881992 0.0586562000000001
v -0.0156084 0.8823551 -0.0249695999999999
v -0.0228451 0.8797818 -0.0307777999999999
v -0.0137371 0.8812171 0.0541636000000001
v -0.0102473 0.8837398 0.0474398000000001
v -0.0104603 0.8843492 0.0594090000000001
v -0.0136181 0.8775418 0.0485712000000001
v -0.0105288 0.8791117 0.0427831000000001
v -0.0112088 0.891346 0.0212741000000001
v -0.0076212 0.8817706 0.0312304000000001
v -0.00806539999999999 0.885171 0.0192269000000001
v -0.0087492 0.8837123 0.00440440000000009
v -0.0094696 0.8825646 -0.0239084999999999
v -0.0082053 0.8825582 -0.0066976999999999
v -0.00974029999999999 0.8801925 -0.0297039999999999
v -0.0140921 0.8818141 -0.0295251999999999
v -0.0050808 0.8792989 0.0183373000000001
v -0.0045979 0.8815646 0.0101645000000001
v -0.0086941 0.8861375 0.00921520000000009
v -0.00329929999999999 0.8793727 0.0016183000000001
v -0.0043609 0.8800311 -0.0248501999999999
v -0.00481089999999999 0.882337 -0.0146653999999999
v -0.0015695 0.8785941 -0.0206991999999999
v -0.0425272 0.8751866 0.0135790000000001
v -0.0411859 0.8720372 0.0246945000000001
v -0.0427076 0.8758839 0.00389760000000008
v -0.0400122 0.8768912 -0.00435569999999991
v -0.0480031 0.8722613 -0.0028797999999999
v -0.0367175 0.8742726 0.0400353000000001
v -0.0346592 0.8730802 0.0436462000000001
v -0.0341933 0.8769525 -0.0181228999999999
v -0.032298 0.8679117 0.0439849000000001
v -0.0235245 0.870889 0.0490978000000001
v -0.0175565 0.8747987 0.0501420000000001
v -0.0144622 0.8701297 0.0416259000000001
v -0.0152159 0.8760177 -0.0359466999999999
v -0.0106154 0.8738465 0.0393339000000001
v -0.0062069 0.8733995 0.0271957000000001
v -0.00870159999999999 0.8768509 0.0368622000000001
v -0.00326059999999999 0.8723856 -0.0298168999999999
v -0.0455108 0.8715003 0.0122531000000001
v -0.0457607 0.8656034 0.0213898000000001
v -0.0487754 0.8702748 -0.0126714999999999
v -0.0474391 0.8699417 -0.0168846999999999
v -0.0366731 0.8672555 0.0397154000000001
v -0.00934249999999999 0.8675541 -0.0388566999999999
v -0.0516995 0.8683893 0.0048798000000001
v -0.0535064 0.8673609 -0.00551989999999991
v -0.0557591 0.8631705 -0.0035495999999999
v -0.0518213 0.8658856 0.00868240000000009
v -0.0401849 0.8667608 0.0327967000000001
v -0.0460829 0.8659369 -0.0286739999999999
v -0.0361251 0.8745716 -0.0230032999999999
v -0.0374758 0.8710289 -0.0276263999999999
v -0.0337963 0.8676549 -0.0350880999999999
v -0.0390835 0.8648114 -0.0357870999999999
v -0.0317653 0.8642267 0.0406541000000001
v -0.0254044 0.8634063 0.0398830000000001
v -0.00227269999999999 0.8731168 -0.0032127999999999
v -0.0027248 0.8611314 0.000394200000000094
v -0.0011616 0.8628959 -0.0108202999999999
v -0.0569603 0.8605223 -0.0126120999999999
v -0.0551515 0.8633404 -0.0159082999999999
v -0.0471403 0.8636839 0.0184993000000001
v -0.0399731 0.861129 0.0269598000000001
v -0.038567 0.8642594 0.0342818000000001
v -0.047172 0.8600907 -0.0393153999999999
v -0.0360778 0.862378 0.0342446000000001
v -0.0345515 0.8553973 0.0218957000000001
v -0.0445967 0.8584474 0.0129384000000001
v -0.0277893 0.8661688 -0.0399894999999999
v -0.0344399 0.8619417 -0.0422325999999999
v -0.0283268 0.8561083 -0.0481674999999999
v -0.0238185 0.8599806 -0.0455782999999999
v -0.0189594 0.8712428 -0.0397130999999999
v -0.0186044 0.8618646 0.0319966000000001
v -0.0131525 0.8575716 0.0180319000000001
v -0.00974779999999999 0.8639317 0.0235685000000001
v -0.00790659999999999 0.8597098 0.0152030000000001
v -0.00342029999999999 0.8677037 0.00759130000000009
v -0.0060702 0.8651788 0.0160909000000001
v -0.0051238 0.8580353 0.00826880000000009
v -0.0034563 0.8562657 0.00400930000000009
v -0.00403629999999999 0.8633824 -0.0359767999999999
v 0.000409800000000002 0.8608475 -0.0288470999999999
v -0.000419899999999987 0.8524891 -0.0337547999999999
v -0.0565119 0.8570709 -0.00829839999999991
v -0.0527107 0.8617259 0.00515350000000009
v -0.0456508 0.854203 0.00510480000000009
v -0.0532814 0.8559122 -0.00294899999999991
v -0.0447056 0.8557503 -0.0461872999999999
v -0.0502084 0.8549417 -0.0436303999999999
v -0.0353196 0.855596 -0.0488271999999999
v -0.0171911 0.859546 -0.0461115999999999
v -0.0206328 0.8532591 -0.0489193999999999
v -0.0168939 0.8540594 0.0150373000000001
v -0.00854010000000001 0.8536698 0.00931620000000009
v -0.0052975 0.8470172 0.00256360000000008
v -0.000990999999999992 0.8753556 -0.0122052999999999
v 0.00108910000000001 0.8534701 -0.0223203999999999
v -0.0550981 0.8540191 -0.0381205999999999
v -0.0546168 0.8464393 -0.0484847999999999
v -0.0577089 0.8521505 -0.0353155999999999
v -0.0419863 0.8492892 0.00379570000000008
v -0.0544572 0.8515655 -0.00809449999999991
v -0.0515008 0.8463824 -0.00858979999999991
v -0.0527598 0.8451197 -0.0521177999999999
v -0.0380342 0.8537843 0.0139667000000001
v -0.048003 0.8482159 -0.0524689999999999
v -0.0436494 0.8476183 -0.0543507999999999
v -0.0342173 0.8499569 0.0119625000000001
v -0.0135826 0.8524493 0.0103856000000001
v -0.0219624 0.8509005 0.0124981000000001
v -0.022545 0.8467137 0.00623030000000009
v -0.0171185 0.8524779 -0.0476534999999999
v -0.0158438 0.84645 -0.0462355999999999
v -0.0091397 0.8562267 -0.0421944999999999
v -0.0049604 0.8457757 -0.0385424999999999
v -0.0044597 0.8564117 -0.0382508999999999
v -0.0012378 0.8525079 -0.0036181999999999
v -0.0030212 0.8501017 0.00126230000000009
v 0.000558100000000006 0.8447118 -0.00630009999999991
v 0.000734799999999994 0.8491136 -0.0131398999999999
v -0.0386969 0.8437135 0.00112800000000009
v -0.0286401 0.849588 0.0126625000000001
v -0.024424 0.8482755 -0.0520551999999999
v -0.0300513 0.8446507 -0.0568157999999999
v -0.031726 0.8504981 -0.0528868999999999
v -0.020916 0.8456063 -0.0504526999999999
v -0.0098414 0.8489437 0.00565060000000009
v -0.0174555 0.8454122 0.00354510000000009
v -0.0141297 0.841024 -0.000305699999999909
v -0.0136972 0.8361808 -0.0459975999999999
v 0.000494000000000008 0.8382357 -0.00710509999999992
v 0.00323370000000001 0.840672 -0.0268679999999999
v 0.00193169999999999 0.8470577 -0.0280676999999999
v 0.0012544 0.8449908 -0.0341323999999999
v 0.00278260000000001 0.841223 -0.0183171999999999
v -0.064583 0.8345252 -0.0331590999999999
v -0.0637476 0.837763 -0.0256988999999999
v -0.062063 0.8463355 -0.0256061999999999
v -0.0618592 0.8356268 -0.0450902999999999
v -0.05976 0.8334605 -0.0528676999999999
v -0.0502318 0.8368546 -0.0155217999999999
v -0.0462089 0.8391459 -0.0102892999999999
v -0.0168812 0.8360663 -0.00528639999999991
v -0.0231272 0.8386808 -0.00341459999999992
v -0.0209359 0.8366822 -0.0544088999999999
v -0.00841839999999999 0.8401122 -0.000788399999999898
v -0.0627721 0.8426012 -0.0320166999999999
v -0.064073 0.8325899 -0.0410406999999999
v -0.0534429 0.8373102 -0.0586138999999999
v -0.0575807 0.8309549 -0.0590997999999999
v -0.0562397 0.835461 -0.0198850999999999
v -0.0480665 0.8293346 -0.0189774999999999
v -0.0423499 0.8333832 -0.0660236999999999
v -0.0478633 0.8368583 -0.0623834999999999
v -0.0419803 0.8408126 -0.0608442999999999
v -0.0318339 0.8420406 0.00201830000000008
v -0.0321629 0.831889 -0.0117156999999999
v -0.010415 0.8353126 -0.00389159999999991
v -0.00420499999999999 0.8361493 -0.00412649999999992
v 0.00139940000000001 0.8361007 -0.0378274999999999
v -0.001888 0.841078 -0.0378603999999999
v -0.0606974 0.8257696 -0.0580827999999999
v -0.0606435 0.8341388 -0.0223915999999999
v -0.0563626 0.8281168 -0.0216158999999999
v -0.0527373 0.8305682 -0.0643626999999999
v -0.0426038 0.8327057 -0.0145015999999999
v -0.0476574 0.8268858 -0.0684598999999999
v -0.0283369 0.8287948 -0.0143084999999999
v -0.0379762 0.8311329 -0.0143795999999999
v -0.024356 0.8307369 -0.0122719999999999
v -0.0150273 0.8291849 -0.0497304999999999
v -0.0193335 0.824298 -0.0569292999999999
v -0.0134896 0.8294674 -0.0079527999999999
v -0.00292769999999999 0.8218155 -0.0468952999999999
v -0.0125504 0.8264361 -0.0490911999999999
v 0.0026325 0.8336803 -0.0350622999999999
v 0.00325829999999999 0.8330484 -0.0192628999999999
v 0.0021998 0.825516 -0.0232894999999999
v 0.001905 0.8223324 -0.0406540999999999
v -0.0580792 0.8227005 -0.0633394999999999
v -0.0407281 0.8250995 -0.0197997999999999
v -0.0293024 0.822442 -0.0201858999999999
v -0.0364762 0.8274166 -0.0688107999999999
v -0.0312479 0.8335238 -0.0641770999999999
v -0.0367822 0.8197259 -0.0717751999999999
v -0.0209846 0.8250726 -0.0138643999999999
v -0.00772059999999999 0.8296959 -0.00635189999999991
v -0.0065524 0.8198602 -0.00829579999999991
v -0.00314629999999999 0.8288045 -0.0074930999999999
v -0.000182500000000002 0.8288089 -0.0110082999999999
v -0.000435199999999997 0.822056 -0.0122142999999999
v 0.00210700000000001 0.8277928 -0.0160068999999999
v -0.0624184 0.8187948 -0.0284108999999999
v -0.0641816 0.8282394 -0.0307068999999999
v -0.0639229 0.8171646 -0.0377306999999999
v -0.0532107 0.8217218 -0.0680822999999999
v -0.0491961 0.8169916 -0.0713171999999999
v -0.0550084 0.813961 -0.0688931999999999
v -0.0329652 0.818786 -0.0228263999999999
v -0.0214272 0.8242247 -0.0598710999999999
v -0.0162577 0.8167269 -0.0596839999999999
v -0.0209692 0.8164457 -0.0637729999999999
v -0.0258588 0.8212459 -0.0651302999999999
v 0.002876 0.8166559 -0.0199504999999999
v 0.00207889999999999 0.8206637 -0.0282865999999999
v -0.0645774 0.8245062 -0.0432535999999999
v -0.0648694 0.8114886 -0.0537465999999999
v -0.0652525 0.8107513 -0.0482320999999999
v -0.0610727 0.8116246 -0.0634021999999999
v -0.0630831 0.8127845 -0.0592316999999999
v -0.0228955 0.813245 -0.0664310999999999
v 0.0015213 0.8146786 -0.0460125999999999
v -0.000637700000000005 0.8089693 -0.0529870999999999
v -0.0012394 0.8165418 -0.0496071999999999
v 0.005012 0.8096952 -0.0237487999999999
v 0.00359859999999999 0.8135147 -0.0299584999999999
v 0.00295550000000001 0.8123375 -0.0390474999999999
v -0.0628694 0.8136471 -0.0345395999999999
v -0.0600547 0.8065665 -0.0316607999999999
v -0.0439926 0.8102274 -0.0258767999999999
v -0.0536681 0.8170414 -0.0233282999999999
v -0.0520941 0.8087572 -0.0248101999999999
v -0.0120456 0.81019 -0.0631223999999999
v -0.00735519999999999 0.8081915 -0.0127816999999999
v -0.0113706 0.815961 -0.0111245999999999
v -0.0137904 0.8063783 -0.0172132999999999
v 0.00533449999999999 0.8056349 -0.0334318999999999
v -0.0586597 0.8114156 -0.0666768999999999
v -0.0561722 0.7985985 -0.0716097999999999
v -0.0620683 0.7943016 -0.0661276999999999
v -0.0514963 0.7999762 -0.0742570999999999
v -0.0335563 0.8095309 -0.0266966999999999
v -0.0343133 0.8002145 -0.0278892999999999
v -0.0119208 0.804527 -0.0657137999999999
v -0.0048048 0.8067359 -0.0596184999999999
v -0.0070866 0.7985191 -0.0638572999999999
v 0.00542869999999999 0.8044457 -0.0197888999999999
v 0.0037382 0.8005438 -0.0461027999999999
v 0.00188360000000001 0.7974334 -0.0531282999999999
v -0.0639816 0.7992923 -0.0618394999999999
v -0.0507376 0.8001859 -0.0260153999999999
v -0.0387869 0.7964837 -0.0274742999999999
v -0.0383067 0.8069142 -0.0756728999999999
v -0.0352105 0.8105421 -0.0736872999999999
v -0.0317627 0.7968736 -0.0750554999999999
v -0.0388365 0.7996236 -0.0772165999999999
v -0.02512 0.796921 -0.0713135999999999
v -0.0270653 0.8068966 -0.0702606999999999
v -0.0197717 0.8033788 -0.0681483999999999
v -0.0221519 0.8048453 -0.0234081999999999
v -0.0114467 0.7973895 -0.0189340999999999
v -0.0129173 0.7969054 -0.0668480999999999
v -0.0066783 0.80093 -0.0155866999999999
v -0.0020743 0.8069073 -0.0131159999999999
v 0.000413400000000008 0.7946002 -0.0162566999999999
v 0.000297100000000008 0.8117945 -0.0135228999999999
v 0.00363740000000001 0.7974925 -0.0174231999999999
v -0.000270000000000006 0.7946383 -0.0572735999999999
v 0.00716170000000001 0.7977435 -0.0204485999999999
v 0.0088618 0.7976622 -0.0265840999999999
v -0.0507743 0.7904737 -0.0760455999999999
v -0.0270218 0.8048998 -0.0259438999999999
v -0.0283672 0.7928065 -0.0272276999999999
v -0.0216176 0.7934129 -0.0249156999999999
v -0.00945799999999999 0.7905016 -0.0195259999999999
v 0.00602490000000001 0.7923011 -0.0454322999999999
v 0.0131615 0.7836813 -0.0309063999999999
v -0.0636392 0.7902779 -0.0457380999999999
v -0.0614121 0.796128 -0.0416050999999999
v -0.0649326 0.797276 -0.0467550999999999
v -0.0652938 0.7890353 -0.0501526999999999
v -0.0641749 0.7896944 -0.0618501999999999
v -0.0578109 0.7977411 -0.0354685999999999
v -0.0535751 0.7899281 -0.0325166999999999
v -0.0538665 0.7968612 -0.0295092999999999
v -0.0573856 0.7922525 -0.0714683999999999
v -0.0491702 0.7918805 -0.0274925999999999
v -0.0460672 0.7847909 -0.0269753999999999
v -0.0432094 0.7898124 -0.0266637999999999
v -0.0320472 0.7876908 -0.0277139999999999
v -0.0247878 0.782628 -0.0259562999999999
v -0.0233693 0.7893609 -0.0711018999999999
v -0.0177593 0.7890836 -0.0687201999999999
v -0.00705009999999999 0.7904288 -0.0644516999999999
v -0.0103124 0.7838456 -0.0658055999999999
v -0.0020614 0.7897484 -0.0168817999999999
v -0.000987599999999991 0.7839525 -0.0599113999999999
v -0.0537006 0.7787911 -0.0739772999999999
v -0.0542964 0.7829029 -0.0338691999999999
v -0.0502363 0.7842577 -0.0294486999999999
v -0.0146219 0.7811703 -0.0204601999999999
v -0.0163176 0.7883067 -0.0225391999999999
v -0.0217439 0.782484 -0.0703734999999999
v -0.0082819 0.7857926 -0.0185300999999999
v -0.00439479999999999 0.782234 -0.0160371999999999
v 0.00252010000000001 0.7857184 -0.0161458999999999
v 0.00375980000000001 0.7881849 -0.0534402999999999
v 0.00806040000000001 0.7792335 -0.0148115999999999
v 0.0117016 0.7809991 -0.0184152999999999
v 0.0076364 0.7883624 -0.0189678999999999
v 0.0104503 0.7905934 -0.0229104999999999
v -0.0639912 0.77885 -0.0579954999999999
v -0.0620872 0.7781102 -0.0634257999999999
v -0.0584374 0.7806451 -0.0695935999999999
v -0.0471411 0.7763807 -0.0266121999999999
v -0.0512404 0.7757481 -0.0296472999999999
v -0.0418455 0.7805765 -0.0262682999999999
v -0.047893 0.7786278 -0.0771601999999999
v -0.0422133 0.7860663 -0.0788724999999999
v -0.0406572 0.7744652 -0.0793077999999999
v -0.0183503 0.7781427 -0.0678907999999999
v -0.00605299999999999 0.7727665 -0.0124230999999999
v -0.00413219999999999 0.7803924 -0.0619092999999999
v 0.000842300000000004 0.7773871 -0.0555894999999999
v 0.0110126 0.7833009 -0.0382687999999999
v 0.0052827 0.7805499 -0.0510971999999999
v -0.0638486 0.7731751 -0.0541476999999999
v -0.0562053 0.7693644 -0.0354603999999999
v -0.0414896 0.7715318 -0.0241651999999999
v -0.0494428 0.7701842 -0.0752519999999999
v -0.0321998 0.7771622 -0.0262269999999999
v -0.0233223 0.7731375 -0.0229054999999999
v -0.0239648 0.7711778 -0.0699305999999999
v -0.0175254 0.7723587 -0.0660509999999999
v -0.0254202 0.7758832 -0.0724182999999999
v 0.000139500000000001 0.7724281 -0.0477270999999999
v -0.00536540000000001 0.7728609 -0.0574505999999999
v -0.0596624 0.7666007 -0.0630963999999999
v -0.0562366 0.7681126 -0.0685221999999999
v -0.0500863 0.7669393 -0.0261929999999999
v -0.0531173 0.7661805 -0.0299916999999999
v -0.045284 0.7685907 -0.0236274999999999
v -0.033474 0.7691124 -0.0235728999999999
v -0.0242951 0.7694227 -0.0212274999999999
v -0.0281506 0.7675851 -0.0689328999999999
v -0.0258301 0.7658226 -0.0662122999999999
v -0.0126318 0.7725609 -0.0152057999999999
v 0.000476000000000004 0.7692374 -0.0380728999999999
v 0.0020594 0.7714637 -0.0333903999999999
v -0.0017379 0.7680929 -0.0307112999999999
v 0.00534800000000001 0.7747064 -0.0130053999999999
v -0.0015081 0.769775 -0.0141710999999999
v 0.0087228 0.7748097 -0.0153881999999999
v 0.00552369999999999 0.7744095 -0.0385536999999999
v 0.00778380000000001 0.7748192 -0.0291756999999999
v 0.0117694 0.7763514 -0.0233256999999999
v 0.0037597 0.7717987 -0.0185063999999999
v -0.0499791 0.7648019 -0.0725890999999999
v -0.0441383 0.7650719 -0.0211498999999999
v -0.0312457 0.7646866 -0.0188749999999999
v -0.0232596 0.7622682 -0.0112358999999999
v -0.0398068 0.7627953 -0.0687817999999999
v -0.0411985 0.7672594 -0.0758867999999999
v -0.031298 0.770047 -0.0743542999999999
v -0.0198969 0.7650667 -0.0141046999999999
v -0.0179061 0.7635462 -0.0625784999999999
v -0.0294445 0.7618524 -0.0649858999999999
v -0.0106715 0.7704232 -0.0608755999999999
v -0.0074586 0.7650777 -0.0193341999999999
v -0.00567240000000001 0.7686312 -0.0126429999999999
v -0.0117475 0.7639366 -0.0137907999999999
v -0.0126073 0.7589227 -0.0180196999999999
v -0.0041775 0.7642789 -0.0310296999999999
v -0.0012776 0.7647206 -0.0387237999999999
v -0.0015723 0.7663863 -0.0442072999999999
v -0.0581859 0.7591817 -0.0356617999999999
v -0.0592826 0.7647115 -0.0396507999999999
v -0.059827 0.7557506 -0.0379667999999999
v -0.0614354 0.7646961 -0.0441589999999999
v -0.0615409 0.7653824 -0.0568835999999999
v -0.0616256 0.7603668 -0.0476887999999999
v -0.0570781 0.757961 -0.0297281999999999
v -0.0532997 0.7638116 -0.0692098999999999
v -0.0524408 0.7568485 -0.0637162999999999
v -0.0572931 0.7597425 -0.0620249999999999
v -0.0524105 0.7607958 -0.0236695999999999
v -0.0500554 0.7591476 -0.0175987999999999
v -0.0424989 0.7603954 0.00686280000000007
v -0.0355695 0.7607374 -0.00742709999999992
v -0.0448522 0.7592071 -0.00203919999999992
v -0.0494972 0.7589469 0.00672310000000008
v -0.0421393 0.7623585 -0.0180712999999999
v -0.041884 0.7605582 -0.0147568999999999
v -0.0481484 0.7621061 -0.0699849999999999
v -0.042841 0.7633714 -0.0707327999999999
v -0.0459927 0.7578202 -0.0665862999999999
v -0.0301403 0.7626407 -0.0131361999999999
v -0.0277564 0.7611222 -0.00722209999999993
v -0.0279768 0.7596051 0.00122330000000007
v -0.0251471 0.7588287 -0.00410659999999992
v -0.0163476 0.7630772 -0.0123938999999999
v -0.0198462 0.7600851 -0.0104430999999999
v -0.0159153 0.7576175 -0.0134727999999999
v -0.0129628 0.766953 -0.0127174999999999
v -0.0122975 0.7648458 -0.0599507999999999
v -0.0142859 0.758474 -0.0615656999999999
v -0.0218457 0.7604476 -0.0627258999999999
v -0.0100859 0.759889 -0.0590619999999999
v -0.00814929999999998 0.7655873 -0.0556674999999999
v -0.00560949999999999 0.7613409 -0.0532360999999999
v -0.0015482 0.7593204 -0.0398082999999999
v -0.00444339999999999 0.7602289 -0.0333674999999999
v -0.00172169999999999 0.759931 -0.0457841999999999
v -0.0571429 0.7561188 -0.0190714999999999
v -0.0592637 0.7524332 -0.0203399999999999
v -0.0594358 0.7534269 -0.0319574999999999
v -0.0601217 0.7495589 -0.0377709999999999
v -0.0594755 0.7548226 -0.0548282999999999
v -0.0602798 0.7508038 -0.0472511999999999
v -0.0453903 0.7587625 -0.00910209999999993
v -0.0439243 0.7539203 -0.0650654999999999
v -0.0392783 0.7548299 -0.0651392999999999
v -0.0231735 0.7545636 -0.00551979999999992
v -0.0141705 0.750442 -0.0188625999999999
v -0.0186108 0.7553917 -0.0626490999999999
v -0.013031 0.7452591 -0.0656305999999999
v -0.0079095 0.7545069 -0.0595993999999999
v -0.00969149999999999 0.7513717 -0.0627520999999999
v -0.0024942 0.7541471 -0.0374136999999999
v -0.00840730000000001 0.7487787 -0.0288955999999999
v -0.0043406 0.753702 -0.0546570999999999
v 0.000538700000000003 0.7485787 -0.0434925999999999
v -0.00157829999999999 0.7533678 -0.0490233999999999
v -0.0594415 0.7488795 -0.0314426999999999
v -0.0590085 0.748818 -0.0530580999999999
v -0.0549797 0.7525174 -0.0589965999999999
v -0.0492953 0.7502877 -0.0626484999999999
v -0.0411403 0.7498492 -0.0649893999999999
v -0.0232988 0.7487767 -0.00790349999999991
v -0.028029 0.7530606 -0.00121609999999991
v -0.0280992 0.7464547 -0.00622429999999992
v -0.0294846 0.7512376 -0.0634751999999999
v -0.0186406 0.7497765 -0.0125090999999999
v -0.0232593 0.748732 -0.0640555999999999
v -0.0558505 0.7459964 -0.0578629999999999
v -0.0584635 0.7410074 -0.0552410999999999
v -0.0453432 0.7450917 -0.0651606999999999
v -0.0505152 0.7449833 -0.0625830999999999
v -0.0389342 0.7463189 -0.0656689999999999
v -0.0292971 0.7446209 -0.0658463999999999
v -0.0101518 0.7400172 -0.0268273999999999
v -0.0593585 0.743329 -0.0495101999999999
v -0.0588475 0.7383548 -0.0503154999999999
v -0.0584231 0.7405924 -0.0441434999999999
v -0.0561669 0.7474813 -0.0151721999999999
v -0.0546028 0.740753 -0.0286889999999999
v -0.0500535 0.7401654 -0.0166785999999999
v -0.0564098 0.7392198 -0.0603913999999999
v -0.0532407 0.7397115 -0.0632577999999999
v -0.048694 0.7399405 -0.0662324999999999
v -0.0423283 0.7399371 -0.0695929999999999
v -0.0417769 0.7347132 -0.0750615999999999
v -0.0384661 0.7349225 -0.0170172999999999
v -0.0460631 0.74885 -0.00049479999999992
v -0.0436216 0.7387157 -0.0128901999999999
v -0.0363273 0.7415777 -0.0687497999999999
v -0.0312976 0.7348382 -0.0752353999999999
v -0.0255975 0.7390455 -0.0697447999999999
v -0.0281389 0.740277 -0.0112080999999999
v -0.0237497 0.7423817 -0.0109637999999999
v -0.020331 0.7432047 -0.0667924999999999
v -0.0170175 0.7408214 -0.0163750999999999
v -0.004174 0.7397135 -0.0639544999999999
v -0.0037113 0.7408839 -0.0360146999999999
v -0.000520899999999991 0.7426793 -0.0405444999999999
v -0.0590871 0.7315436 -0.0586390999999999
v -0.0583638 0.7293214 -0.0561742999999999
v -0.0562342 0.7317521 -0.0472255999999999
v -0.0562076 0.7359525 -0.0420798999999999
v -0.0565331 0.7272359 -0.0700609999999999
v -0.0469186 0.7344015 -0.0724889999999999
v -0.046208 0.7318878 -0.0250205999999999
v -0.0504113 0.7347938 -0.0280713999999999
v -0.0320995 0.7372616 -0.0137836999999999
v -0.025075 0.7339317 -0.0162884999999999
v -0.03009 0.7322481 -0.0183855999999999
v -0.0176152 0.7352679 -0.0710205999999999
v -0.0228684 0.7321305 -0.0750474999999999
v -0.0015281 0.7295462 -0.0395851999999999
v 0.000488900000000014 0.7252909 -0.0442377999999999
v 0.0021398 0.7365948 -0.0465737999999999
v -0.051726 0.7243543 -0.0431773999999999
v -0.0372827 0.732795 -0.0775648999999999
v -0.0429549 0.7239322 -0.0830440999999999
v -0.0172017 0.7301534 -0.0192437999999999
v -0.0139925 0.722474 -0.0215313999999999
v -0.0133131 0.7325135 -0.0216695999999999
v -0.0114198 0.7301671 -0.0714628999999999
v 0.00109720000000001 0.7316976 -0.0559988999999999
v 0.0016425 0.736652 -0.0526583999999999
v 0.0022754 0.7301502 -0.0503089999999999
v -0.000865899999999989 0.7264679 -0.0593535999999999
v -0.0419665 0.7202342 -0.0333318999999999
v -0.0413211 0.7292486 -0.0242734999999999
v -0.038584 0.7246563 -0.0278975999999999
v -0.0069519 0.7188929 -0.0636457999999999
v -0.000618800000000003 0.7231153 -0.0556421999999999
v -0.00354310000000001 0.7241344 -0.0354978999999999
v -0.0580678 0.7176754 -0.0742584999999999
v -0.0521411 0.7284994 -0.0734323999999999
v -0.050001 0.7173556 -0.0818878999999999
v -0.0481965 0.7165301 -0.0449280999999999
v -0.0548601 0.7208768 -0.0531978999999999
v -0.0355049 0.7140572 -0.0355295999999999
v -0.0288925 0.7247513 -0.0244439999999999
v -0.0304471 0.7148631 -0.0320687999999999
v -0.0243535 0.7211813 -0.0237563999999999
v -0.0177105 0.7242672 -0.0774390999999999
v -0.0113834 0.720058 -0.0740112999999999
v -0.0169749 0.7099525 -0.0843207999999999
v -0.0086465 0.7198177 -0.0685878999999999
v -0.00711160000000001 0.7264415 -0.0697072999999999
v -0.0124096 0.7251568 -0.0737646999999999
v -0.000334000000000001 0.7191686 -0.0529766999999999
v -0.000184699999999996 0.7194674 -0.0419715999999999
v -0.0036653 0.7150357 -0.0325213999999999
v 0.000842700000000002 0.7212518 -0.0482434999999999
v -0.0531218 0.7144603 -0.0543451999999999
v -0.0240197 0.7120177 -0.0275062999999999
v -0.0191486 0.7228119 -0.0207411999999999
v -0.0151075 0.7148526 -0.0226840999999999
v -0.0127804 0.7127301 -0.0774855999999999
v -0.004139 0.7112264 -0.0312229999999999
v -0.00985369999999999 0.7226432 -0.0247154999999999
v -0.00875620000000001 0.7156017 -0.0255583999999999
v -0.0051731 0.7091793 -0.0590110999999999
v 0.0021791 0.710546 -0.0476204999999999
v 0.0015816 0.7129159 -0.0511276999999999
v -0.0589504 0.7054181 -0.0605843999999999
v -0.0577215 0.7179081 -0.0596001999999999
v -0.0489538 0.7069793 -0.0525971999999999
v -0.0468629 0.7095245 -0.0493064999999999
v -0.0387306 0.7072152 -0.0441777999999999
v -0.0421011 0.7126576 -0.0419684999999999
v -0.0396878 0.706568 -0.0933821999999999
v -0.0461206 0.7058946 -0.0909747999999999
v -0.0308399 0.7087054 -0.0357501999999999
v -0.0123076 0.7115167 -0.0243722999999999
v -0.0189263 0.7094605 -0.0245709999999999
v -0.0603671 0.7127149 -0.0717820999999999
v -0.0603575 0.702378 -0.0741110999999999
v -0.0614738 0.7063426 -0.0669439999999999
v -0.0506242 0.7028048 -0.0552774999999999
v -0.0565653 0.6996234 -0.0586496999999999
v -0.0575438 0.7080499 -0.0793592999999999
v -0.0520011 0.7093343 -0.0844424999999999
v -0.0542566 0.7005226 -0.0861259999999999
v -0.0322271 0.703192 -0.0953115999999999
v -0.0352368 0.7119215 -0.0911097999999999
v -0.0306753 0.7108907 -0.0912869999999999
v -0.0289065 0.7039925 -0.0357685999999999
v -0.0398807 0.6977228 -0.0506677999999999
v -0.0432101 0.6954129 -0.0964421999999999
v -0.0474187 0.6993702 -0.0930425999999999
v -0.0346254 0.7022987 -0.0442042999999999
v -0.0263825 0.6995995 -0.0327629999999999
v -0.0327543 0.6961715 -0.0445201999999999
v -0.0187545 0.700161 -0.0257594999999999
v -0.0228954 0.7044811 -0.0279962999999999
v -0.021036 0.6909586 -0.0268188999999999
v -0.00773249999999999 0.6966244 -0.0306516999999999
v -0.0086367 0.7027779 -0.0285397999999999
v -0.0104572 0.6995353 -0.0280566999999999
v -0.0101809 0.7120003 -0.0699595999999999
v -0.0095707 0.7002989 -0.0684788999999999
v -0.0112225 0.6897391 -0.0770750999999999
v -0.002703 0.7006332 -0.0391350999999999
v 0.00198590000000001 0.697086 -0.0512266999999999
v 4.0300000000007e-05 0.7120892 -0.0409237999999999
v -0.0446095 0.6931959 -0.0545340999999999
v -0.0506841 0.6948377 -0.0916412999999999
v -0.0483684 0.6876292 -0.0952165999999999
v -0.0252614 0.6905775 -0.0327299999999999
v -0.0337584 0.6977428 -0.0972941999999999
v -0.0253202 0.7019833 -0.0942532999999999
v -0.0285061 0.6922318 -0.0977274999999999
v -0.0183492 0.6987499 -0.0901470999999999
v -0.0154546 0.7013158 -0.0856311999999999
v -0.0162507 0.6818546 -0.0890108999999999
v -0.0131959 0.6900255 -0.0829473999999999
v -0.0121635 0.7047367 -0.0781956999999999
v -0.00414880000000001 0.6950772 -0.0380466999999999
v -0.0031968 0.6942765 -0.0603941999999999
v 0.0011467 0.692381 -0.0569960999999999
v -0.0003248 0.711575 -0.0536475999999999
v 0.0022828 0.6987335 -0.0531575999999999
v -0.0595744 0.6846412 -0.0807287999999999
v -0.0593478 0.6940216 -0.0776095999999999
v -0.0571824 0.6940692 -0.0831148999999999
v -0.059911 0.6887535 -0.0604849999999999
v -0.0565944 0.687536 -0.0578592999999999
v -0.038671 0.6873902 -0.0518028999999999
v -0.032121 0.6845555 -0.0456158999999999
v -0.0355803 0.6869872 -0.0993073999999999
v -0.0398318 0.6908421 -0.0983253999999999
v 0.00165700000000001 0.687076 -0.0582875999999999
v 0.002272 0.6847877 -0.0558235999999999
v -0.0459042 0.6830118 -0.0545816999999999
v -0.039534 0.6781439 -0.0513712999999999
v -0.0358188 0.6788329 -0.0492013999999999
v -0.0196716 0.6786183 -0.0286269999999999
v -0.0121407 0.6832262 -0.0828781999999999
v -0.0098982 0.6860123 -0.0771857999999999
v -0.000862399999999999 0.6825809 -0.0640265999999999
v -0.00595109999999999 0.6898883 -0.0648759999999999
v -0.000648499999999996 0.6811437 -0.0456646999999999
v 0.000953499999999996 0.6857857 -0.0506768999999999
v -0.00483639999999999 0.6892271 -0.0347680999999999
v -0.0229255 0.6768441 -0.0326108999999999
v -0.0287462 0.6876542 -0.0400721999999999
v -0.0169716 0.6812333 -0.0261378999999999
v -0.012861 0.6788014 -0.0849381999999999
v -0.008648 0.6767062 -0.0809201999999999
v -0.0026668 0.6731698 -0.0312563999999999
v -0.00676889999999999 0.6841964 -0.0298212999999999
v -0.0087371 0.6877076 -0.0714290999999999
v -0.0010549 0.6797123 -0.0678305999999999
v -0.0032398 0.6777862 -0.0729324999999999
v -0.0599589 0.681671 -0.0748415999999999
v -0.0581165 0.6760494 -0.0632111999999999
v -0.0608846 0.6884837 -0.0655470999999999
v -0.0519266 0.6773177 -0.0555009999999999
v -0.0555729 0.6780804 -0.0575880999999999
v -0.0554859 0.6703006 -0.0574735999999999
v -0.0569111 0.6710423 -0.0897472999999999
v -0.0587032 0.6786522 -0.0858978999999999
v -0.0561266 0.685065 -0.0884969999999999
v -0.053541 0.6792684 -0.0925357999999999
v -0.0426484 0.6677281 -0.0503596999999999
v -0.0498329 0.6764535 -0.0958671999999999
v -0.043531 0.6828863 -0.0985510999999999
v -0.0461396 0.6629557 -0.0989304999999999
v -0.0379286 0.6644813 -0.1001442
v -0.030376 0.6745448 -0.0430788999999999
v -0.0049959 0.6745604 -0.0282543999999999
v -0.00774860000000001 0.6781087 -0.0275243999999999
v -0.0600651 0.6661908 -0.0842306999999999
v -0.0600937 0.673149 -0.0808913999999999
v -0.0577161 0.6687513 -0.0653643999999999
v -0.0320329 0.668713 -0.0436807999999999
v -0.0380876 0.6662569 -0.0482023999999999
v -0.0241737 0.6706036 -0.0340852999999999
v -0.0168243 0.6705553 -0.0266924999999999
v -0.0192892 0.6657779 -0.0277252999999999
v -0.0222181 0.6690743 -0.0961174999999999
v -0.0193714 0.6624535 -0.0922892999999999
v -0.0158835 0.6651256 -0.0872853999999999
v -0.0112085 0.6644095 -0.0822067999999999
v -0.0061967 0.6604691 -0.0781795999999999
v -0.0015917 0.6683685 -0.0727781999999999
v -0.0023915 0.6800221 -0.0374129999999999
v -0.000682500000000003 0.6728551 -0.0392726999999999
v 0.00166740000000001 0.6696288 -0.0494978999999999
v 0.00245910000000001 0.6748978 -0.0550176999999999
v 0.0019141 0.6766554 -0.0635918999999999
v 0.0013179 0.6681388 -0.0648119999999999
v -0.0613356 0.6607469 -0.0800545999999999
v -0.0572103 0.6643551 -0.0604841999999999
v -0.0548715 0.6631544 -0.0548390999999999
v -0.0521931 0.6666153 -0.0523991999999999
v -0.0533517 0.670014 -0.0937653999999999
v -0.0545376 0.6617098 -0.0926555999999999
v -0.0344373 0.6586105 -0.0416529999999999
v -0.0215865 0.6622994 -0.0283416999999999
v -0.0254834 0.6623355 -0.0326229999999999
v -0.0268651 0.6612899 -0.0988253999999999
v -0.02595 0.6738172 -0.0984464999999999
v -0.0138478 0.6646239 -0.0244873999999999
v -0.0113394 0.6707757 -0.0250720999999999
v -0.00783079999999998 0.6664322 -0.0246623999999999
v -8.80000000000047e-05 0.6666185 -0.0354184999999999
v 0.00198190000000001 0.6623006 -0.0466410999999999
v 0.00245530000000001 0.6649344 -0.0550221999999999
v -0.0617313 0.6560799 -0.0751420999999999
v -0.0482386 0.6545831 -0.0985435999999999
v -0.0517344 0.6598758 -0.0510616999999999
v -0.0431087 0.6575897 -0.1006696
v -0.0392007 0.6561981 -0.101657
v -0.0320561 0.6602801 -0.1002648
v -0.0229829 0.6604725 -0.0963913999999999
v -0.0172683 0.6609381 -0.0241990999999999
v -0.0231457 0.6571092 -0.0256512999999999
v -0.00781620000000001 0.6603653 -0.0220515999999999
v -0.0156546 0.6580064 -0.0890217999999999
v -0.0587331 0.6625616 -0.0874929999999999
v -0.0512771 0.6544469 -0.0492984999999999
v -0.0389828 0.6487162 -0.105842
v -0.0368753 0.6535726 -0.0408122999999999
v -0.0287603 0.6549635 -0.0312977999999999
v -0.0339752 0.6539317 -0.1023243
v -0.0282872 0.6554859 -0.0998580999999999
v -0.0212323 0.6544862 -0.0964933999999999
v -0.016925 0.6569027 -0.0205136999999999
v -0.0121115 0.6491722 -0.0914017999999999
v -0.0085645 0.6552123 -0.0822203999999999
v -0.0057324 0.6525199 -0.0781824999999999
v 0.0023397 0.6520426 -0.0550353999999999
v 0.000629500000000005 0.6546317 -0.0621827999999999
v 0.00284580000000001 0.6538778 -0.0504246999999999
v -0.0575474 0.6572357 -0.0559094999999999
v -0.0630784 0.649703 -0.0713853999999999
v -0.0626762 0.6498978 -0.0798108999999999
v -0.0599475 0.6485802 -0.0852844999999999
v -0.057115 0.6510968 -0.0887711999999999
v -0.0566107 0.6502733 -0.0505559999999999
v -0.0530691 0.6479898 -0.0465905999999999
v -0.0516941 0.6503856 -0.0954873999999999
v -0.0372927 0.6475162 -0.0351608999999999
v -0.0295881 0.6473753 -0.0229172999999999
v -0.0322912 0.6494747 -0.1041436
v -0.0134197 0.6458658 -0.0207325999999999
v -0.0060471 0.6526336 -0.0193862999999999
v -0.0128864 0.6494371 -0.0171315999999999
v -0.00539679999999999 0.6490887 -0.0245976999999999
v -0.0023045 0.6535877 -0.0238219999999999
v 0.00221200000000001 0.6500035 -0.0467894999999999
v 0.0015898 0.6549051 -0.0364144999999999
v -0.0660635 0.6444095 -0.0727809999999999
v -0.0636885 0.6469513 -0.0656547999999999
v -0.0608007 0.6462191 -0.0526863999999999
v -0.0594849 0.6436083 -0.0464331999999999
v -0.0608763 0.6497682 -0.0579678999999999
v -0.0659785 0.6415926 -0.0581103999999999
v -0.057013 0.642546 -0.0418540999999999
v -0.0480515 0.6447713 -0.0406581999999999
v -0.0420013 0.6448214 -0.0360838999999999
v -0.0344122 0.6442958 -0.0228864999999999
v -0.0442799 0.6492513 -0.0430753999999999
v -0.037279 0.6421568 -0.1075912
v -0.0433685 0.6444701 -0.1055888
v -0.0303696 0.6443817 -0.0195969999999999
v -0.0256802 0.648401 -0.0194820999999999
v -0.0250009 0.6443734 -0.0178028999999999
v -0.0193918 0.6501502 -0.0152001999999999
v -0.0111679 0.6434405 -0.0275042999999999
v -0.0044632 0.6429909 -0.0688456999999999
v -0.00552559999999999 0.6391535 -0.0752894999999999
v -0.00467530000000001 0.6480301 -0.0751368999999999
v -0.0084064 0.6467997 -0.0869950999999999
v -0.0065933 0.6404609 -0.0837969999999999
v 0.000506800000000002 0.6478463 -0.0432617999999999
v -0.0026624 0.6431848 -0.0572292999999999
v -0.0694182 0.6393412 -0.0678572999999999
v -0.0695303 0.6388089 -0.0724039999999999
v -0.0629335 0.6411502 -0.0471723999999999
v -0.0592921 0.6382629 -0.0305002999999999
v -0.0668882 0.6407813 -0.0775854999999999
v -0.0598819 0.6370372 -0.0848545999999999
v -0.0537796 0.6405448 -0.0308615999999999
v -0.0544972 0.6387828 -0.0220301999999999
v -0.0524622 0.6422677 -0.0375345999999999
v -0.0544996 0.642953 -0.0919332999999999
v -0.0469349 0.6407562 -0.0205024999999999
v -0.0400291 0.6422428 -0.0226622999999999
v -0.044448 0.6427889 -0.0322068999999999
v -0.0358691 0.640742 -0.0174672999999999
v -0.0315292 0.6398719 -0.0172536999999999
v -0.024696 0.6406988 -0.0187373999999999
v -0.0196974 0.6451495 -0.0176165999999999
v -0.0201798 0.6391252 -0.0221630999999999
v -0.0107374 0.6397044 -0.0338327999999999
v -0.0049698 0.6445084 -0.0378294999999999
v -0.0067931 0.6401485 -0.0461635999999999
v -0.00129600000000001 0.6459059 -0.0623474999999999
v -0.006665 0.6375624 -0.0633680999999999
v -0.00593299999999999 0.6369154 -0.0795257999999999
v -0.0701443 0.6328719 -0.0668780999999999
v -0.0699327 0.6352838 -0.0629214999999999
v -0.0697638 0.6344056 -0.0714169999999999
v -0.0657841 0.6343961 -0.0777523999999999
v -0.0644706 0.6353648 -0.0380758999999999
v -0.0591743 0.6328591 -0.0245102999999999
v -0.0649187 0.6382022 -0.0447083999999999
v -0.0558832 0.6337972 -0.0891275999999999
v -0.036079 0.6310008 -0.0154019999999999
v -0.0287761 0.6349448 -0.0179202999999999
v -0.0168368 0.6339405 -0.0264233999999999
v -0.0152182 0.6396351 -0.0267482999999999
v -0.01028 0.6357695 -0.0392749999999999
v -0.0081509 0.6365125 -0.0540815999999999
v -0.0097607 0.633703 -0.0452109999999999
v -0.00889189999999999 0.6329227 -0.0602479999999999
v -0.068952 0.6300826 -0.0563455999999999
v -0.0629655 0.6292826 -0.0325799999999999
v -0.0653015 0.6269179 -0.0413192999999999
v -0.0557858 0.6240834 -0.0214963999999999
v -0.0528114 0.6310105 -0.0175747999999999
v -0.059442 0.6286261 -0.0804241999999999
v -0.0564321 0.6250193 -0.0833915999999999
v -0.030433 0.6258119 -0.0171792999999999
v -0.0226862 0.6285218 -0.0215403999999999
v -0.0114221 0.628148 -0.0353319999999999
v -0.0103763 0.6277978 -0.0411560999999999
v -0.0098698 0.628411 -0.0565135999999999
v -0.0132108 0.6316726 -0.0920257999999999
v -0.0108776 0.6421494 -0.0913446999999999
v -0.00890249999999999 0.6343177 -0.0884886999999999
v -0.0067639 0.6342743 -0.0679223999999999
v -0.0068676 0.6237016 -0.0711156999999999
v -0.0063807 0.6258338 -0.0787520999999999
v -0.0682961 0.6232811 -0.0622208999999999
v -0.0508555 0.6241174 -0.0975540999999999
v -0.0522693 0.6332643 -0.0961443999999999
v -0.0529175 0.6234713 -0.0939986999999999
v -0.0411968 0.6348189 -0.0150869999999999
v -0.0450124 0.6265411 -0.0149323999999999
v -0.0412869 0.6165621 -0.0149108999999999
v -0.0464634 0.6202168 -0.1019488
v -0.0468682 0.6321924 -0.1032706
v -0.0430996 0.6358761 -0.1056612
v -0.0376703 0.6217048 -0.0150477999999999
v -0.0156552 0.6195123 -0.0260343999999999
v -0.0133204 0.6333805 -0.0316203999999999
v -0.0101352 0.6263817 -0.0466688999999999
v -0.0111946 0.6243343 -0.0902986999999999
v -0.00639459999999999 0.6234249 -0.0749263999999999
v -0.066742 0.6255608 -0.0496125999999999
v -0.0642632 0.6166329 -0.0483025999999999
v -0.0666655 0.6181495 -0.0589137999999999
v -0.0654954 0.619536 -0.0664915999999999
v -0.0522152 0.6152162 -0.0967478999999999
v -0.0393336 0.6188272 -0.1048641
v -0.0373416 0.6265431 -0.1055874
v -0.0337201 0.6205818 -0.1048763
v -0.0268927 0.6234121 -0.1014409
v -0.0256979 0.6174247 -0.1014419
v -0.0200591 0.6142754 -0.0218350999999999
v -0.013359 0.6174283 -0.0923322999999999
v -0.011712 0.6144919 -0.0314723999999999
v -0.0092309 0.6155432 -0.0495105999999999
v -0.00962679999999999 0.611108 -0.0600795999999999
v -0.0093726 0.6215226 -0.0615908999999999
v -0.0615135 0.6134728 -0.0395666999999999
v -0.0612273 0.6203331 -0.0324645999999999
v -0.0589961 0.6202596 -0.0754452999999999
v -0.0632151 0.6136407 -0.0671552999999999
v -0.0592575 0.6225575 -0.0270190999999999
v -0.0574323 0.6117815 -0.0283504999999999
v -0.0539195 0.61048 -0.0937718999999999
v -0.0467181 0.6123041 -0.102094
v -0.0414831 0.6130285 -0.1050559
v -0.0325096 0.613452 -0.1057679
v -0.0377262 0.6100848 -0.1072352
v -0.0283111 0.6095511 -0.1059057
v -0.0593404 0.6053744 -0.0374897999999999
v -0.0632052 0.6067075 -0.0573724999999999
v -0.0451488 0.6090443 -0.0172011999999999
v -0.0369571 0.6091594 -0.0156250999999999
v -0.0218025 0.6070792 -0.1021358
v -0.0168009 0.6120499 -0.0960680999999999
v -0.00759799999999999 0.6069917 -0.0834336999999999
v -0.0100663 0.6132905 -0.0885324999999999
v -0.00789119999999999 0.6237081 -0.0851445999999999
v -0.0107636 0.6056739 -0.0905634999999999
v -0.0088602 0.6092783 -0.0648287999999999
v -0.0071431 0.6107035 -0.0727714999999999
v -0.063619 0.6061539 -0.0623116999999999
v -0.06537 0.6116466 -0.0618885999999999
v -0.0619138 0.6044281 -0.0681106999999999
v -0.0573028 0.6024686 -0.0319609999999999
v -0.0596152 0.6026063 -0.0421695999999999
v -0.0529375 0.5968393 -0.0263786999999999
v -0.0516641 0.6056537 -0.1000564
v -0.0501971 0.6025428 -0.1032665
v -0.0443523 0.6046034 -0.1071668
v -0.0423933 0.5990209 -0.0176259999999999
v -0.0399464 0.5990941 -0.0168597999999999
v -0.035134 0.6028529 -0.1113333
v -0.0395532 0.602451 -0.1113848
v -0.030609 0.6018456 -0.1104622
v -0.0160191 0.6007029 -0.0996613999999999
v -0.00680840000000001 0.5899564 -0.0794706999999999
v -0.0068857 0.6063252 -0.0782742999999999
v -0.0607649 0.5953739 -0.0649291999999999
v -0.0592645 0.5923961 -0.0577346999999999
v -0.0552285 0.6135816 -0.0842628999999999
v -0.0547786 0.5967678 -0.0876252999999999
v -0.0557364 0.5986334 -0.0809803999999999
v -0.0545017 0.6032899 -0.0937315999999999
v -0.0534605 0.5994232 -0.1007631
v -0.0490024 0.5960077 -0.1103555
v -0.0420967 0.5987921 -0.1140826
v -0.0310025 0.5957242 -0.1155112
v -0.0249032 0.5991393 -0.108304
v -0.0159255 0.5954674 -0.1028234
v -0.0105258 0.6016401 -0.0326705999999999
v -0.0143166 0.6108348 -0.0268877999999999
v -0.0130257 0.5958856 -0.0292632999999999
v -0.0110223 0.5957347 -0.0954665999999999
v -0.0142469 0.6074247 -0.0948015999999999
v -0.0066064 0.5945731 -0.0809854999999999
v -0.00781209999999999 0.5932396 -0.0899034999999999
v -0.0611337 0.6007336 -0.0568733999999999
v -0.0528069 0.5915603 -0.1090283
v -0.0464753 0.5919891 -0.1167675
v -0.0275385 0.5890846 -0.0201493999999999
v -0.0257993 0.6030107 -0.0188110999999999
v -0.0323923 0.5931407 -0.0181872999999999
v -0.0165169 0.5881036 -0.0270718999999999
v -0.0178295 0.5990924 -0.0237881999999999
v -0.0222215 0.5928216 -0.0217803999999999
v -0.0099741 0.5905443 -0.0345416999999999
v -0.00817899999999999 0.5965643 -0.0686941999999999
v -0.00819729999999999 0.5945931 -0.0623630999999999
v -0.0081893 0.584785 -0.0702514999999999
v -0.0065345 0.5865794 -0.0896003999999999
v -0.058111 0.5877357 -0.0520881999999999
v -0.0580081 0.5872525 -0.0446975999999999
v -0.0599534 0.5971466 -0.0715271999999999
v -0.057558 0.6036698 -0.0757549999999999
v -0.0570654 0.5869089 -0.0783801999999999
v -0.0545008 0.5921051 -0.0980603999999999
v -0.0540394 0.5880859 -0.0947957999999999
v -0.036376 0.5938351 -0.1207922
v -0.0388559 0.5920172 -0.122054
v -0.0304105 0.5870248 -0.1252418
v -0.0109784 0.5882325 -0.1009162
v -0.0063199 0.5935525 -0.0508652999999999
v -0.00729149999999999 0.5780741 -0.0699751999999999
v -0.0069461 0.574123 -0.0830932999999999
v -0.0541658 0.5915215 -0.0298783999999999
v -0.0571893 0.5902184 -0.0365934999999999
v -0.0560012 0.5812741 -0.0382731999999999
v -0.0539478 0.5850034 -0.0898970999999999
v -0.0487748 0.5848727 -0.1176227
v -0.0540361 0.5870287 -0.1087944
v -0.0352305 0.5847264 -0.0202787999999999
v -0.0293573 0.5762049 -0.0236629999999999
v -0.0121045 0.5854337 -0.0327337999999999
v -0.0082916 0.571899 -0.0423568999999999
v -0.00808859999999999 0.5826261 -0.0988339999999999
v -0.00922590000000001 0.5764161 -0.1097868
v -0.0141019 0.586475 -0.1086996
v -0.0068431 0.5792685 -0.0970325999999999
v -0.0524302 0.5713623 -0.1105748
v -0.0539857 0.5820411 -0.1071681
v -0.0399015 0.5849789 -0.0211812999999999
v -0.0442595 0.5812373 -0.0247007999999999
v -0.0409081 0.5715489 -0.0274830999999999
v -0.021836 0.5754382 -0.1318193
v -0.028068 0.5814898 -0.1283986
v -0.0255359 0.583516 -0.1260831
v -0.0190348 0.5775675 -0.1287599
v -0.0160715 0.5834713 -0.1146937
v -0.0127784 0.5788607 -0.1160976
v -0.0196201 0.5862167 -0.115703
v -0.0235272 0.58595 -0.1205732
v -0.0138554 0.5707145 -0.1319683
v -0.0558676 0.5706612 -0.0597384999999999
v -0.0580523 0.5805855 -0.0656417999999999
v -0.0527876 0.5778927 -0.0964204999999999
v -0.0519246 0.578816 -0.1141231
v -0.0484153 0.5702245 -0.1178061
v -0.0511298 0.5760396 -0.0330799999999999
v -0.0463835 0.5663513 -0.0341179999999999
v -0.0123261 0.5769806 -0.0358674999999999
v -0.0108838 0.5719237 -0.1233387
v -0.0061354 0.5746996 -0.0949725999999999
v -0.0439207 0.5828557 -0.1213105
v -0.0249074 0.5629637 -0.0310000999999999
v -0.0237772 0.5794422 -0.0247089999999999
v -0.0149667 0.5609889 -0.0391892999999999
v -0.0206102 0.5726039 -0.0294296999999999
v -0.00828079999999999 0.5686056 -0.1196705
v -0.0102957 0.5639244 -0.1335138
v -0.00660430000000001 0.566514 -0.0863287999999999
v -0.006283 0.5810371 -0.0877286999999999
v -0.0067103 0.5711664 -0.1052728
v -0.0559079 0.5744977 -0.0460979999999999
v -0.0535829 0.5582157 -0.0557447999999999
v -0.0538938 0.563285 -0.0491844999999999
v -0.0507986 0.5617054 -0.1132341
v -0.0519278 0.5672669 -0.1066571
v -0.0477561 0.5610985 -0.118079
v -0.0179707 0.5655255 -0.135051
v -0.0150699 0.5689339 -0.1338823
v -0.0110203 0.5599581 -0.1357109
v -0.0037271 0.5633873 -0.0680255999999999
v -0.0041711 0.5598081 -0.0759467999999999
v -0.00583449999999999 0.5628959 -0.0831027999999999
v -0.0557973 0.563624 -0.0725333999999999
v -0.0526142 0.5550599 -0.101617
v -0.0519754 0.5638501 -0.1032273
v -0.0351821 0.5738548 -0.0246401999999999
v -0.0354618 0.5586045 -0.0324701999999999
v -0.0372394 0.5553934 -0.1244521
v -0.0316883 0.5735985 -0.1282658
v -0.0317462 0.5606473 -0.1274371
v -0.0285936 0.5694051 -0.1297463
v -0.0197735 0.5554122 -0.1341898
v -0.0156901 0.5586643 -0.1360232
v -0.0064625 0.5568385 -0.0985444999999999
v -0.0234698 0.549234 -0.1317945
v -0.017532 0.5486164 -0.0441567999999999
v -0.0189734 0.5612898 -0.0357090999999999
v -0.0238796 0.5522642 -0.0376660999999999
v -0.0116982 0.5550647 -0.0454901999999999
v -0.0097612 0.5625652 -0.0437814999999999
v -0.0058426 0.5635812 -0.0496927999999999
v -0.0077938 0.5529955 -0.0519071999999999
v -0.0047822 0.5582928 -0.0557827999999999
v -0.0062638 0.5607052 -0.1097024
v -0.0062102 0.5649659 -0.0999618999999999
v -0.00674420000000001 0.5486268 -0.1116865
v -0.00652029999999999 0.5590631 -0.1165494
v -0.0078303 0.5610442 -0.1293037
v -0.0068448 0.560709 -0.1216104
v -0.007411 0.5535676 -0.1314918
v -0.0557009 0.5613572 -0.0777949999999999
v -0.0541223 0.5491624 -0.0810601999999999
v -0.0534754 0.5467856 -0.0728752999999999
v -0.0548075 0.5554764 -0.0870615999999999
v -0.0540018 0.5452387 -0.0905081999999999
v -0.0531323 0.5484823 -0.1000104
v -0.0527052 0.5407754 -0.1086175
v -0.0510839 0.5490026 -0.1134236
v -0.0499772 0.556526 -0.1156841
v -0.0475263 0.5484905 -0.1183771
v -0.0312089 0.5391214 -0.127299
v -0.0036672 0.5456328 -0.0900436999999999
v -0.00609889999999999 0.5462408 -0.1058941
v -0.0536614 0.5375581 -0.0880314999999999
v -0.0485292 0.5531063 -0.0447186999999999
v -0.0416414 0.5457335 -0.0439741999999999
v -0.0399792 0.55285 -0.0376439999999999
v -0.00737879999999999 0.5419103 -0.1206378
v -0.007685 0.5467255 -0.1254769
v -0.00858429999999999 0.5424712 -0.1293243
v -0.0450552 0.5438112 -0.0488553999999999
v -0.0411652 0.5374924 -0.0516616999999999
v -0.0178703 0.5326242 -0.0572309999999999
v -0.0124837 0.5457776 -0.0506501999999999
v -0.0138908 0.5333525 -0.0607540999999999
v -0.0081572 0.5393391 -0.0640358999999999
v -0.0072497 0.5352246 -0.1267275
v -0.0099089 0.5383608 -0.1331619
v -0.0087071 0.5491889 -0.1334275
v -0.0103679 0.549448 -0.1355469
v -0.0053448 0.5340535 -0.113405
v -0.0536118 0.5345591 -0.102911
v -0.0536331 0.5308749 -0.0977413999999999
v -0.0491854 0.5314835 -0.0726906999999999
v -0.04761 0.5355333 -0.0625849999999999
v -0.0505934 0.5402008 -0.0638357999999999
v -0.0428792 0.5325352 -0.0591577999999999
v -0.0367146 0.5414439 -0.0449056999999999
v -0.0335565 0.530387 -0.0548206999999999
v -0.0410924 0.5327447 -0.1216782
v -0.0213849 0.5384066 -0.0498168999999999
v -0.0282163 0.5407593 -0.0447297999999999
v -0.0227543 0.5287231 -0.0578395999999999
v -0.0204283 0.5364112 -0.1331144
v -0.0149185 0.5484136 -0.1360472
v -0.0126553 0.536538 -0.1353687
v -0.0522244 0.5317117 -0.0845761999999999
v -0.0500441 0.5263011 -0.0793892999999999
v -0.0527631 0.5349703 -0.1091424
v -0.0541729 0.5265761 -0.103921
v -0.0452188 0.5286178 -0.0657887999999999
v -0.048044 0.5279633 -0.1178573
v -0.0470243 0.5375943 -0.1181893
v -0.0340824 0.5259855 -0.1257809
v -0.0274048 0.5277138 -0.1297441
v -0.0293774 0.5296562 -0.0552997999999999
v -0.0204594 0.5250616 -0.0607563999999999
v -0.0159411 0.5275267 -0.0631316999999999
v -0.0113798 0.5289454 -0.0680439999999999
v -0.0141365 0.5280171 -0.1369928
v -0.0096938 0.5340481 -0.0671265999999999
v -0.0094052 0.529815 -0.1371585
v -0.0069989 0.5285873 -0.1334107
v -0.0045182 0.5288268 -0.1085702
v -0.00410179999999999 0.5280666 -0.0922860999999999
v -0.00438659999999999 0.521654 -0.0940257999999999
v -0.00579399999999999 0.529157 -0.1267944
v -0.0530522 0.5247957 -0.0918965999999999
v -0.0528339 0.5300969 -0.1118979
v -0.0547348 0.5230881 -0.1114448
v -0.0567595 0.5200902 -0.1077601
v -0.0521921 0.5214798 -0.1170611
v -0.0475668 0.525427 -0.0720252999999999
v -0.0448268 0.5216444 -0.0668959999999999
v -0.0396258 0.5254307 -0.0607230999999999
v -0.0317545 0.5246868 -0.0586141999999999
v -0.0307851 0.5191 -0.0602711999999999
v -0.0119311 0.5232779 -0.0690715999999999
v -0.0064311 0.5290755 -0.0789193999999999
v -0.00885810000000001 0.5216218 -0.0749039999999999
v -0.0051312 0.5245699 -0.0852518999999999
v -0.0047262 0.5299487 -0.0831284999999999
v -0.00448610000000001 0.5255965 -0.1156351
v -0.0522472 0.5198354 -0.0866961999999999
v -0.0549863 0.5200321 -0.0954008999999999
v -0.049807 0.5196996 -0.0764811999999999
v -0.0391015 0.5221067 -0.1244076
v -0.0258359 0.5162112 -0.0603239999999999
v -0.0171553 0.5197391 -0.0629077999999999
v -0.012233 0.5170061 -0.0667484999999999
v -0.013212 0.5189932 -0.141601
v -0.0183825 0.5230692 -0.1361288
v -0.0110655 0.5239257 -0.1398305
v -0.0064609 0.5158871 -0.0754893999999999
v -0.0048883 0.5196239 -0.0846851999999999
v -0.0031137 0.5190605 -0.132066
v -0.00337919999999998 0.5212143 -0.1218047
v -0.00482059999999999 0.5205888 -0.1365824
v -0.008321 0.5200465 -0.1407891
v -0.0584402 0.5170531 -0.1143252
v -0.0630145 0.5131635 -0.1129425
v -0.0583639 0.5154792 -0.0973962999999999
v -0.0587994 0.5099081 -0.0843580999999999
v -0.0532819 0.5160608 -0.0837596999999999
v -0.0549751 0.5168479 -0.1197965
v -0.0482153 0.5204978 -0.1202616
v -0.0501619 0.5116206 -0.0668994999999999
v -0.045497 0.5157143 -0.0646242999999999
v -0.051294 0.514349 -0.0732100999999999
v -0.0417817 0.5200902 -0.0628273999999999
v -0.0374687 0.5190929 -0.0604455999999999
v -0.0357393 0.5129917 -0.0585018999999999
v -0.0148395 0.5150454 -0.1455126
v -0.0371173 0.51676 -0.1302061
v -0.0208256 0.5175164 -0.138904
v -0.0167362 0.5128689 -0.0616379999999999
v -0.00788739999999999 0.516125 -0.1449157
v -0.0026235 0.5155172 -0.0913870999999999
v -0.00368549999999999 0.5158648 -0.0838693999999999
v -0.00310579999999999 0.5164424 -0.1403564
v -0.00285999999999999 0.5124289 -0.152213
v -0.0031182 0.5173185 -0.109993
v 3.01999999999941e-05 0.5123149 -0.1093369
v 0.0012952 0.5132119 -0.1277053
v 0.000215000000000007 0.5144952 -0.1351486
v 0.0047726 0.5109543 -0.1378417
v -0.0631171 0.5113816 -0.1037925
v -0.0645192 0.5095783 -0.1091987
v -0.0647716 0.5091413 -0.1193255
v -0.061684 0.5130199 -0.1237065
v -0.0627858 0.5091926 -0.1290434
v -0.0592779 0.5112685 -0.1309598
v -0.054328 0.5126864 -0.1313969
v -0.0514706 0.5158313 -0.1234409
v -0.0472257 0.5143103 -0.1289173
v -0.0553936 0.51186 -0.1371739
v -0.0560008 0.508975 -0.0744682999999999
v -0.037359 0.5081208 -0.0554678999999999
v -0.0425582 0.5135704 -0.0607723999999999
v -0.0281018 0.5131609 -0.1666002
v -0.0380587 0.5125638 -0.1444091
v -0.0290929 0.5124554 -0.1516978
v -0.0230098 0.512771 -0.1698465
v -0.0217797 0.512748 -0.1636531
v -0.028124 0.5102356 -0.0573400999999999
v -0.00752470000000001 0.5122137 -0.168389
v -0.0108779 0.5088455 -0.0615153999999999
v -0.0106479 0.5131288 -0.0659284999999999
v -0.00716299999999999 0.5071881 -0.0608812999999999
v -0.00248839999999999 0.5078962 -0.0677305999999999
v -0.00303819999999999 0.5113661 -0.0753484999999999
v -0.00710189999999999 0.5119267 -0.1591265
v -0.0103866 0.5133596 -0.151824
v 0.000264600000000004 0.5112398 -0.1578073
v 0.00074310000000001 0.5101019 -0.0826457999999999
v 0.00119820000000001 0.5110537 -0.0923692999999999
v 0.000492499999999993 0.5131795 -0.1427067
v 0.00370340000000001 0.5113128 -0.1462862
v 0.00564869999999999 0.5074692 -0.0850968999999999
v 0.00354700000000001 0.5093045 -0.0991998999999999
v 0.0042992 0.5092505 -0.1110284
v 0.0052234 0.5101214 -0.1305651
v 0.00682370000000002 0.5104201 -0.1487548
v 0.0102412 0.5095249 -0.1398905
v 0.0058941 0.5111588 -0.1590455
v 0.0175432 0.5088418 -0.1630332
v 0.0124899 0.5066548 -0.1671724
v 0.0146618 0.5105359 -0.1627122
v -0.0650413 0.5046162 -0.1074239
v -0.0643623 0.5057223 -0.1018246
v -0.0636288 0.5046061 -0.1275186
v -0.0648709 0.5015707 -0.1191837
v -0.0574776 0.5031258 -0.0749014999999999
v -0.0553599 0.5060553 -0.0699249999999999
v -0.0596839 0.5079872 -0.0841066999999999
v -0.0523973 0.508535 -0.1471767
v -0.0491979 0.5081143 -0.1577531
v -0.0519379 0.5050965 -0.1490833
v -0.0393985 0.5011623 -0.0529166999999999
v -0.0278263 0.502907 -0.0517339999999999
v -0.0200076 0.5081911 -0.0573998999999999
v -0.00032539999999999 0.5056669 -0.0630150999999999
v 0.0093382 0.5067909 -0.0946722999999999
v 0.00147610000000001 0.5077846 -0.0751459999999999
v 0.0096499 0.5052848 -0.0756349999999999
v 0.0262003 0.5081283 -0.1363093
v 0.0121354 0.5056909 -0.0868763999999999
v 0.0208354 0.5050505 -0.0890182999999999
v 0.0214271 0.5092057 -0.1466591
v 0.0372385 0.5060104 -0.1118394
v 0.0122685 0.5066715 -0.1042823
v 0.0276553 0.5057476 -0.1028006
v 0.0381822 0.5064293 -0.1303671
v -0.0606972 0.5037884 -0.0889725999999999
v -0.0600389 0.4964541 -0.0924857999999999
v -0.0576138 0.4968609 -0.0789917999999999
v -0.0530021 0.5021822 -0.0651113999999999
v -0.0553007 0.4966703 -0.0712501999999999
v -0.0594461 0.5043951 -0.1371875
v -0.055419 0.4930339 -0.1438525
v -0.0513777 0.4975108 -0.1502923
v -0.0469807 0.4980674 -0.1620466
v -0.0488287 0.4938017 -0.1558409
v -0.0320656 0.4982027 -0.0506088999999999
v -0.0233896 0.4956429 -0.1824303
v -0.0233136 0.509052 -0.176358
v -0.0177329 0.4992113 -0.1794911
v -0.00576959999999999 0.4992114 -0.0542172999999999
v -0.00927309999999999 0.5026875 -0.0546210999999999
v -0.0206473 0.4982926 -0.0513185999999999
v 0.00474110000000001 0.5025499 -0.0587949999999999
v 0.0104855 0.5028653 -0.0626557999999999
v 0.0134131 0.4992148 -0.0587452999999999
v 0.0192749 0.5027704 -0.0666664999999999
v 0.0111129 0.4999756 -0.170158
v 0.0211634 0.5036407 -0.0718641999999999
v 0.029697 0.5033587 -0.0784060999999999
v 0.0348534 0.5047542 -0.0975939999999999
v 0.0358619 0.5036656 -0.0892435999999999
v 0.0407526 0.5042548 -0.1048321
v 0.0440355 0.5023048 -0.1117784
v 0.0405559 0.5028569 -0.0953820999999999
v 0.0424172 0.5048854 -0.1156952
v 0.0403477 0.504898 -0.1307672
v 0.0416492 0.4913933 -0.1395727
v 0.0369247 0.5043357 -0.1384387
v -0.0601306 0.4925664 -0.135663
v -0.0629334 0.4930163 -0.1275733
v -0.0302384 0.4858927 -0.0490000999999999
v -0.0122417 0.4953632 -0.179082
v -0.01772 0.4883371 -0.1834626
v 0.00900050000000001 0.4992381 -0.0572810999999999
v 0.00816790000000001 0.4855232 -0.0533189999999999
v 0.0162529 0.4908878 -0.1707826
v 0.0217595 0.4988068 -0.1634125
v 0.0296139 0.4923092 -0.1564298
v 0.0275068 0.5031638 -0.1539801
v 0.0345489 0.4976312 -0.1470908
v 0.0431935 0.4988786 -0.0964454999999999
v 0.0467944 0.4877224 -0.0949771999999999
v 0.0454929 0.4963845 -0.1061609
v 0.04527 0.4992514 -0.1170786
v 0.0471648 0.4930641 -0.1120015
v -0.0583508 0.4883614 -0.0829456999999999
v -0.0602095 0.4907271 -0.0954078999999999
v -0.0569027 0.4872156 -0.0772859999999999
v -0.0461459 0.4891791 -0.0590177999999999
v -0.048754 0.4989214 -0.0599406999999999
v -0.050212 0.4841018 -0.0646314999999999
v -0.0532422 0.4869492 -0.0689336999999999
v -0.044669 0.490347 -0.1685544
v -0.0384965 0.4891637 -0.0522669999999999
v -0.0406402 0.4933405 -0.0531212999999999
v -0.0092529 0.4862206 -0.1811933
v 0.0067229 0.4908868 -0.1753134
v 0.000967700000000002 0.4938706 -0.0539669999999999
v -0.0225133 0.4888424 -0.0489662999999999
v 0.00450590000000001 0.499909 -0.1733088
v 0.0149868 0.4863503 -0.0559298999999999
v 0.0206874 0.4918401 -0.0605988999999999
v 0.0355751 0.4928879 -0.0756015999999999
v 0.0293006 0.4964225 -0.0695887999999999
v 0.0305206 0.480456 -0.0654913999999999
v 0.0355367 0.4894726 -0.1508683
v 0.0397702 0.4903965 -0.1437666
v 0.0419758 0.497084 -0.0895597999999999
v 0.0460389 0.4854074 -0.1358599
v 0.045901 0.4912676 -0.1286799
v 0.0531497 0.4744976 -0.1037629
v 0.0540128 0.4729946 -0.1073451
v 0.0465891 0.4935505 -0.1213565
v 0.0499967 0.4849759 -0.1187008
v -0.0635129 0.4842105 -0.1118484
v -0.0637529 0.492787 -0.1122915
v -0.0640294 0.4901273 -0.119765
v -0.0640477 0.4789313 -0.1185911
v -0.0636605 0.4834962 -0.1251326
v -0.0617493 0.4880313 -0.1017038
v -0.0628843 0.4832446 -0.1297162
v -0.0595092 0.4790868 -0.1401975
v -0.0514654 0.4815703 -0.1525355
v -0.0479106 0.4848214 -0.1601134
v -0.0453904 0.4745636 -0.1709214
v -0.0421058 0.4868835 -0.1746208
v -0.019338 0.4805793 -0.1857104
v 0.0037997 0.4800115 -0.0504906999999999
v 0.030094 0.4829071 -0.1617544
v 0.0224776 0.4903445 -0.1662376
v 0.022766 0.4811486 -0.170592
v 0.0390377 0.4845109 -0.0769037999999999
v 0.040443 0.4945215 -0.0837248999999999
v 0.0445313 0.4837718 -0.0839820999999999
v 0.0512296 0.4773094 -0.1304221
v 0.0444661 0.4801018 -0.1451774
v -0.0625731 0.4834885 -0.1036553
v -0.0628348 0.4739573 -0.0959619999999999
v -0.0623122 0.4781659 -0.1345745
v -0.0514199 0.4756585 -0.0665300999999999
v -0.0439369 0.4799099 -0.0575321999999999
v -0.0491524 0.4741986 -0.1609909
v -0.0344064 0.4787953 -0.0500724999999999
v -0.039927 0.4776313 -0.0535469999999999
v -0.0348727 0.4806038 -0.1841091
v -0.0341986 0.498924 -0.1798837
v -0.0318881 0.4853905 -0.1846411
v -0.0270366 0.4737357 -0.0466100999999999
v -0.0254836 0.4838927 -0.0479497999999999
v -0.0303188 0.4752771 -0.1868898
v -0.0086319 0.4791298 -0.1826595
v 0.0231939 0.4708276 -0.0554103999999999
v 0.0257828 0.4791272 -0.0604485999999999
v 0.0414936 0.4774998 -0.1521842
v 0.0395531 0.4768719 -0.0741703999999999
v -0.0644527 0.4679575 -0.1196409
v -0.0640316 0.4744316 -0.1075596
v -0.0638295 0.4709975 -0.133803
v -0.0464643 0.4742361 -0.0601195999999999
v -0.0515766 0.465118 -0.0670698999999999
v -0.0374444 0.468424 -0.0504435999999999
v -0.0097365 0.4656964 -0.1847271
v 0.0030376 0.4662419 -0.1821171
v 0.013745 0.4740766 -0.0516860999999999
v 0.0323903 0.4738378 -0.0646141999999999
v 0.0317394 0.4737671 -0.164636
v 0.0451317 0.4724194 -0.0777625999999999
v 0.0483667 0.4759925 -0.0853532999999999
v 0.0500572 0.4708204 -0.1408546
v -0.0643146 0.4655047 -0.1043031
v -0.0629074 0.4618675 -0.1417627
v -0.0589477 0.4735356 -0.143269
v -0.0585187 0.4653748 -0.1478578
v -0.0481703 0.4639148 -0.1672508
v -0.0192255 0.4703621 -0.0449447999999999
v -0.0153525 0.4779884 -0.0470817999999999
v -0.0222227 0.4711382 -0.187451
v 0.049766 0.465035 -0.0794297999999999
v 0.0523529 0.4773365 -0.1232909
v 0.052979 0.476913 -0.1144424
v 0.0563522 0.4668203 -0.1188926
v 0.056394 0.4646235 -0.1266711
v -0.0637287 0.4630221 -0.1007836
v -0.0601108 0.4640132 -0.0877638999999999
v -0.0554811 0.4677556 -0.0743405999999999
v -0.0610297 0.4728047 -0.0875577999999999
v -0.0607724 0.4611791 -0.1471913
v -0.0439257 0.4462272 -0.0554351999999999
v -0.0449558 0.4603681 -0.1747616
v -0.0391111 0.4545849 -0.0506036999999999
v -0.029913 0.4598626 -0.0449093999999999
v -0.0223759 0.4623548 -0.0430938999999999
v -0.016987 0.4583317 -0.0409074999999999
v -0.0112667 0.4655724 -0.0435585999999999
v -0.0165232 0.4611874 -0.1865472
v 0.0063719 0.4780129 -0.1790974
v 0.00836529999999999 0.4655696 -0.1807711
v 0.00822180000000002 0.4654746 -0.0468030999999999
v 0.0170326 0.4708102 -0.0520529999999999
v 0.0262048 0.4611087 -0.0530107999999999
v 0.0302475 0.4670871 -0.0590965999999999
v 0.031641 0.465082 -0.1672559
v 0.026423 0.4733961 -0.1701237
v 0.0519425 0.4581928 -0.1435797
v 0.0447536 0.4720651 -0.1496707
v 0.0520514 0.4736956 -0.0941743999999999
v 0.0549588 0.4627186 -0.0898214999999999
v 0.0557434 0.4643843 -0.0955822999999999
v 0.0579296 0.4618961 -0.1110592
v -0.0590263 0.4475563 -0.0932481999999999
v -0.0520428 0.4660927 -0.1578069
v -0.047082 0.4562648 -0.1723945
v -0.0290062 0.4663523 -0.1876628
v -0.0281972 0.4548533 -0.1875734
v -0.00663810000000001 0.4604404 -0.1844912
v 0.0078869 0.4508219 -0.1825778
v 0.0166578 0.4627944 -0.1776812
v 0.023469 0.4638722 -0.1737628
v 0.023561 0.4576961 -0.1748279
v 0.030317 0.4555371 -0.1707245
v 0.0388343 0.4560447 -0.1632934
v 0.0390551 0.4652669 -0.1595016
v 0.0427691 0.4587267 -0.1575996
v 0.0467783 0.4595523 -0.1513843
v 0.0588295 0.453766 -0.0942495999999999
v -0.0643175 0.4553165 -0.1166704
v -0.0631486 0.4478446 -0.1141334
v -0.0590835 0.4479655 -0.161482
v -0.0570376 0.4552583 -0.0827445999999999
v -0.0538237 0.4551785 -0.0736609999999999
v -0.0532534 0.4495053 -0.1678945
v -0.0492933 0.4535595 -0.1702474
v -0.0423919 0.4609926 -0.1785622
v -0.0389483 0.4573154 -0.1826818
v -0.0430091 0.4519892 -0.1795663
v -0.0223824 0.4490268 -0.1875106
v -0.0076405 0.4489133 -0.1845224
v -0.00523749999999999 0.4693424 -0.0455760999999999
v -0.00688470000000001 0.4504458 -0.0381099999999999
v 0.00203730000000001 0.4635475 -0.0446690999999999
v -0.00108639999999999 0.4452492 -0.1835284
v 0.0203957 0.4503529 -0.1780469
v 0.0473514 0.4456287 -0.1589027
v 0.0495588 0.4517474 -0.0709398999999999
v 0.046352 0.4591513 -0.0706633999999999
v -0.0616181 0.4469562 -0.1048315
v -0.0519028 0.4458863 -0.0706917999999999
v -0.0559067 0.4448587 -0.0832049999999999
v -0.0521515 0.458508 -0.0688447999999999
v -0.0463325 0.4452423 -0.1784736
v -0.0312877 0.448156 -0.0438718999999999
v -0.036688 0.443974 -0.0473736999999999
v -0.0243458 0.4469328 -0.0397923999999999
v -0.0350145 0.4476964 -0.1866599
v -0.0292144 0.4477234 -0.1882915
v -0.0179088 0.442522 -0.0362373999999999
v 0.0074444 0.4487688 -0.0404215999999999
v 0.0261099 0.4471056 -0.0471275999999999
v 0.0198291 0.4509382 -0.0455879999999999
v 0.0525069 0.4457683 -0.0724353999999999
v 0.0544258 0.4527668 -0.0796169999999999
v -0.0475746 0.4452351 -0.0610510999999999
v -0.0565768 0.441424 -0.1696101
v -0.0239845 0.440803 -0.1901241
v -0.0131025 0.4401978 -0.1867609
v -0.0044198 0.4375804 -0.0338448999999999
v -0.0097656 0.4496498 -0.0375538999999999
v -0.004812 0.4416884 -0.1843346
v 0.0336534 0.4450927 -0.1714129
v 0.0282273 0.4407422 -0.1762113
v 0.0523298 0.4362553 -0.0668336999999999
v 0.0576029 0.4354535 -0.0755499999999999
v 0.0583357 0.4506875 -0.0877495999999999
v 0.0610158 0.4512895 -0.1071497
v 0.0634048 0.4402788 -0.1026731
v 0.0606329 0.4526228 -0.1133012
v 0.0623427 0.4410585 -0.1189687
v 0.0586543 0.4588553 -0.1203254
v 0.0642843 0.4369798 -0.1083082
v -0.0641564 0.4473425 -0.1290205
v -0.0632243 0.4372835 -0.1302462
v -0.0632388 0.439749 -0.1238351
v -0.0639796 0.443711 -0.1431711
v -0.0605827 0.4394697 -0.1029667
v -0.0621733 0.4377759 -0.1134482
v -0.0531469 0.43969 -0.0747671999999999
v -0.0586262 0.436263 -0.0940932999999999
v -0.0491181 0.4364446 -0.0632410999999999
v -0.0517701 0.4345321 -0.1790627
v -0.0423517 0.4392217 -0.0525303999999999
v -0.0456072 0.4349536 -0.0562188999999999
v -0.0455103 0.4377688 -0.1831667
v -0.0353756 0.441112 -0.1880217
v -0.0408149 0.4454267 -0.1833151
v -0.0286504 0.4402184 -0.1904274
v -0.0197356 0.4337857 -0.0341355999999999
v -0.0177732 0.4353876 -0.1905874
v -0.0108032 0.434456 -0.1879033
v 0.00338440000000001 0.4374202 -0.0346681999999999
v 0.0138143 0.4498759 -0.0428444999999999
v 0.0120066 0.435567 -0.0360912999999999
v 0.00769520000000001 0.4368496 -0.183307
v 0.0206721 0.4351462 -0.0396233999999999
v 0.0211026 0.4403309 -0.1796037
v 0.0161575 0.4378653 -0.1816663
v 0.0380179 0.4394233 -0.1708088
v 0.0422403 0.4450766 -0.1642943
v 0.0472152 0.4390686 -0.1622559
v 0.0453742 0.434616 -0.0579704999999999
v 0.0592475 0.4533788 -0.1247002
v 0.0605367 0.436553 -0.1316853
v 0.0577006 0.4532818 -0.1318206
v 0.0577342 0.4395721 -0.1410154
v 0.0624993 0.4397455 -0.0942829
v -0.0629323 0.4317698 -0.1232361
v -0.0552086 0.4297876 -0.1775765
v -0.0356924 0.4356918 -0.1899597
v -0.0421754 0.4354836 -0.1867986
v -0.0282222 0.4331957 -0.1935414
v -0.0018765 0.4328157 -0.1861603
v 0.0316001 0.4316039 -0.0443712999999999
v 0.0294284 0.4342804 -0.1788079
v 0.0191508 0.432643 -0.1831657
v 0.0389947 0.4310381 -0.0498832999999999
v 0.0339056 0.4501786 -0.0540235999999999
v 0.04606 0.4337359 -0.1673635
v 0.0396362 0.4336949 -0.1737979
v 0.0503229 0.4332295 -0.0625719
v 0.0557872 0.4282789 -0.0676065
v 0.0568729 0.4308046 -0.1483074
v 0.0529536 0.4360237 -0.1545815
v 0.0562282 0.4414539 -0.1445427
v 0.0665029 0.4259465 -0.0954756999999999
v 0.0615863 0.4384206 -0.0890805999999999
v 0.0607353 0.4337995 -0.0828465999999999
v 0.0660286 0.4319367 -0.1017168
v 0.064218 0.434845 -0.1158625
v -0.0617739 0.4294911 -0.1086294
v -0.0588582 0.4296268 -0.0932920999999999
v -0.0563158 0.4323881 -0.0840817999999999
v -0.0577502 0.4248274 -0.1763325
v -0.0600431 0.4367629 -0.1667497
v -0.0487023 0.4213912 -0.0574991999999999
v -0.0515702 0.4244734 -0.0649566999999999
v -0.0536959 0.4331082 -0.0749528
v -0.0417359 0.4276811 -0.1915722
v -0.0327325 0.4260155 -0.1969841
v -0.0215991 0.4333389 -0.1931153
v -0.0240404 0.4277113 -0.1973073
v -0.0167957 0.4273189 -0.1958201
v -0.0104941 0.4293461 -0.1911078
v -0.0131431 0.4409957 -0.0349685999999999
v -0.0142726 0.4242315 -0.0299691999999999
v -0.00786089999999999 0.4273473 -0.0303853999999999
v -0.00263529999999999 0.4254833 -0.0295283999999999
v 0.00521390000000001 0.42762 -0.0304753999999999
v 0.0132971 0.421662 -0.0294908999999999
v 0.019594 0.4274547 -0.0350769999999999
v 0.0022322 0.4280633 -0.1885261
v 0.0172385 0.428044 -0.1868248
v 0.0255023 0.4310096 -0.0400681999999999
v 0.0258311 0.4277809 -0.1855765
v 0.033649 0.4266151 -0.1842439
v 0.0442727 0.4221394 -0.0493031999999999
v 0.0417212 0.4339607 -0.0538884999999999
v 0.0492045 0.4166803 -0.0510637999999999
v 0.0421359 0.4242294 -0.1813699
v 0.0518987 0.4317558 -0.1600595
v 0.0561039 0.4277771 -0.153883
v 0.0634608 0.4314168 -0.1241969
v 0.0601647 0.4298908 -0.1380069
v -0.0629175 0.425523 -0.1244786
v -0.062677 0.4226015 -0.1110715
v -0.0621222 0.4227154 -0.1369034
v -0.0615872 0.4246686 -0.1439118
v -0.0611833 0.4286159 -0.1598225
v -0.060207 0.4221833 -0.1590167
v -0.0591397 0.4220341 -0.0893847999999999
v -0.0177094 0.4226475 -0.2010365
v -0.027718 0.4232743 -0.2011149
v -0.0122487 0.4248683 -0.1964816
v 0.0169509 0.4238206 -0.1920423
v 0.0054797 0.4255814 -0.1906613
v 0.0536296 0.4255201 -0.0622586999999999
v 0.060338 0.4259873 -0.0761840999999999
v 0.0647315 0.4193562 -0.0841533999999999
v 0.0695518 0.4138042 -0.1218983
v 0.0623582 0.4238277 -0.1354067
v -0.0620998 0.4191689 -0.1033638
v -0.0636557 0.4145004 -0.1119907
v -0.0626518 0.4182592 -0.13232
v -0.0603696 0.427749 -0.166824
v -0.0593955 0.422365 -0.1726687
v -0.0595985 0.417446 -0.1703477
v -0.0451211 0.4182935 -0.0500921999999999
v -0.0420764 0.4214622 -0.0472082999999999
v -0.0462592 0.4190394 -0.1952521
v -0.0480431 0.4265143 -0.1884586
v -0.0416196 0.4202823 -0.1977369
v -0.0353482 0.4153531 -0.2061468
v -0.0285036 0.4148816 -0.2094119
v -0.0195278 0.4238078 -0.0311521999999999
v -0.0242312 0.4261297 -0.0339353999999999
v -0.0272896 0.4186755 -0.0330854999999999
v -0.0126034 0.4182096 -0.0272114999999999
v -0.0099345 0.4189245 -0.2048251
v -0.0126888 0.4159876 -0.2092971
v 0.000597299999999995 0.4094121 -0.0222474999999999
v 0.0184343 0.41722 -0.2012638
v 0.0111407 0.4184569 -0.2015409
v 0.052795 0.4146904 -0.0539105999999999
v 0.0584865 0.4159557 -0.0637672999999999
v 0.0617376 0.41853 -0.0733863999999999
v 0.0636596 0.4144516 -0.1401784
v 0.0606644 0.4203509 -0.1444163
v 0.068462 0.417465 -0.0967013999999999
v 0.0676975 0.4113639 -0.131757
v -0.0615355 0.4052854 -0.0871602999999999
v -0.0554396 0.3981815 -0.0605036999999999
v -0.0559692 0.4126278 -0.0702374999999999
v -0.0368522 0.4061806 -0.0349714999999999
v -0.0416078 0.4022748 -0.0380757999999999
v -0.0232155 0.4036526 -0.0240734999999999
v -0.020118 0.4157497 -0.2096453
v 0.0068264 0.4108546 -0.0233443999999999
v 0.000682300000000011 0.4164746 -0.2062756
v 0.0126356 0.410995 -0.0242736999999999
v 0.0193904 0.4112889 -0.2073886
v 0.0115451 0.4127769 -0.2084952
v 0.0278095 0.4171272 -0.1976628
v 0.0267787 0.4228775 -0.1908425
v 0.0650036 0.4038557 -0.0667827999999999
v 0.066436 0.4097729 -0.0772829999999999
v 0.0702403 0.4099613 -0.0961754999999999
v 0.0676269 0.4276388 -0.110351
v 0.0706806 0.4142309 -0.1125768
v -0.0594551 0.4155827 -0.1558176
v -0.0595016 0.4072096 -0.159292
v -0.0607865 0.408585 -0.173561
v -0.0595696 0.413647 -0.1798448
v -0.0504469 0.4070005 -0.0539566999999999
v -0.0230447 0.410985 -0.2136482
v 0.00483 0.4115849 -0.2107442
v 0.0172267 0.4003721 -0.0199548999999999
v 0.0443271 0.406971 -0.1910733
v 0.0411109 0.413104 -0.1914703
v 0.046232 0.4135385 -0.1855683
v 0.062481 0.3993319 -0.1642389
v 0.0531671 0.4205383 -0.1704258
v 0.055644 0.42217 -0.1624555
v 0.0730515 0.3949728 -0.0814205999999999
v -0.0650411 0.3940922 -0.0990043999999999
v -0.0637977 0.3994518 -0.0948915999999999
v -0.0641647 0.4102448 -0.1195559
v -0.0649661 0.3994856 -0.1075343
v -0.0637262 0.4098088 -0.1271845
v -0.0627056 0.4083918 -0.1346884
v -0.0630394 0.398191 -0.1377511
v -0.059971 0.405359 -0.0791515999999999
v -0.0587461 0.4006731 -0.0713063999999999
v -0.0570166 0.4189786 -0.0773958
v -0.0614072 0.4006843 -0.1838596
v -0.0588402 0.4042746 -0.1883001
v -0.0487699 0.3960354 -0.0447995999999999
v -0.0557396 0.4060318 -0.1932969
v -0.0515793 0.4158555 -0.1920401
v -0.0491341 0.4080708 -0.20072
v -0.0405605 0.3987058 -0.2167856
v -0.044616 0.4097412 -0.2043058
v -0.0224717 0.3984123 -0.2223633
v -0.0285774 0.403238 -0.2185472
v 0.0110747 0.3962358 -0.2230557
v 0.0172198 0.4025794 -0.2161738
v 0.0365814 0.4148802 -0.1945744
v 0.0329232 0.3975661 -0.2086063
v 0.0272637 0.4020128 -0.2107754
v 0.0469307 0.4014455 -0.0394864999999999
v 0.0576372 0.3993744 -0.0508537999999999
v 0.0564762 0.4017243 -0.1760796
v 0.0707615 0.4015552 -0.1314682
v 0.0660326 0.3946305 -0.156873
v 0.0611343 0.4091026 -0.1577541
v 0.0624132 0.4109992 -0.14913
v 0.072823 0.3987646 -0.1255778
v 0.0721082 0.4055122 -0.1039306
v 0.0756856 0.3912328 -0.0904097999999999
v -0.0606108 0.3952249 -0.0732222
v -0.0625676 0.394555 -0.0811191
v -0.0597595 0.4058442 -0.1508173
v -0.0609951 0.3983305 -0.1509461
v -0.0615981 0.3968343 -0.160927
v -0.059982 0.3953218 -0.1936711
v -0.0544604 0.3982534 -0.2020112
v -0.0526275 0.3933387 -0.0508294999999999
v -0.0458837 0.3989497 -0.0418126999999999
v -0.0140808 0.3986687 -0.2220601
v -0.0143593 0.4111764 -0.2134058
v 0.00147780000000002 0.4054757 -0.2162237
v -0.0062313 0.3946894 -0.224784
v 0.007299 0.4031828 -0.2175841
v 0.0067881 0.4006831 -0.0182045999999999
v 0.0383692 0.3999261 -0.2016402
v 0.044528 0.3992621 -0.1951073
v 0.051022 0.4025217 -0.184359
v 0.0552015 0.3969948 -0.1818903
v 0.0620873 0.3919829 -0.0521213999999999
v 0.0677223 0.3952993 -0.1471037
v 0.0733284 0.4000096 -0.1097829
v 0.0748045 0.390387 -0.1191529
v -0.0654844 0.389082 -0.0920634999999999
v -0.065737 0.3905889 -0.1094325
v -0.0643353 0.3924726 -0.1312061
v -0.0643993 0.3899357 -0.134635
v -0.0629738 0.394549 -0.1435849
v -0.062905 0.397537 -0.1725592
v -0.0624591 0.3995253 -0.1790589
v -0.065845 0.3888786 -0.1768204
v -0.0632048 0.3901798 -0.1901988
v -0.0579479 0.3916608 -0.201551
v -0.0509354 0.3892423 -0.2146474
v -0.0460199 0.3916147 -0.217744
v -0.0142043 0.3904287 -0.2279602
v -0.0114865 0.39993 -0.0188544999999999
v -0.0063045 0.3838803 -0.0123752999999999
v -0.0050245 0.3979811 -0.0172202999999999
v 0.0028548 0.3915856 -0.0141953999999999
v 0.0072431 0.389718 -0.2287751
v 0.0159823 0.3883899 -0.0139003999999999
v 0.0430305 0.3795941 -0.0237735999999999
v 0.0492522 0.3764494 -0.0272473999999999
v 0.0414149 0.4003459 -0.0337515999999999
v 0.0500388 0.3947527 -0.1912564
v 0.0529777 0.3788995 -0.1989533
v 0.0616863 0.3939104 -0.1729973
v 0.0704305 0.3886733 -0.0651798999999999
v 0.0675819 0.4007201 -0.0696124999999999
v 0.0703207 0.3871268 -0.1453755
v -0.0670455 0.3786827 -0.0856369999999999
v -0.066097 0.3882552 -0.1012607
v -0.0650243 0.388972 -0.1483943
v -0.0645066 0.3893276 -0.1386037
v -0.0625365 0.394 -0.154502
v -0.0650446 0.3900393 -0.1676139
v -0.0687476 0.3815119 -0.1562861
v -0.0566528 0.3827578 -0.0530226999999999
v -0.0541734 0.3879079 -0.2116538
v -0.0439791 0.3915734 -0.0350824999999999
v -0.0390493 0.3856395 -0.0272209999999999
v 0.000880100000000009 0.3776344 -0.00933319999999994
v 0.009136 0.3753525 -0.00810659999999994
v 0.0089201 0.3826119 -0.2340138
v 0.0161829 0.3912814 -0.2256307
v 0.0574117 0.3773426 -0.0359494999999999
v 0.0528063 0.3997605 -0.0449012999999999
v 0.0643106 0.3841565 -0.0494150999999999
v 0.0667768 0.3900324 -0.0585262
v 0.0679028 0.3846468 -0.1649224
v 0.0664601 0.384777 -0.1719244
v 0.0734821 0.3858376 -0.133071
v 0.0699458 0.3948001 -0.1392318
v 0.0754307 0.3888485 -0.1124202
v -0.0678979 0.3794211 -0.1023826
v -0.065166 0.389835 -0.1237672
v -0.0667705 0.3785441 -0.1246124
v -0.0663967 0.3842871 -0.1432231
v -0.0678883 0.3755213 -0.1301797
v -0.0656549 0.3857679 -0.1868612
v -0.0682702 0.38102 -0.1817446
v -0.0612458 0.3784142 -0.0620063
v -0.0585854 0.3790674 -0.2119907
v -0.0562172 0.3745841 -0.0453021999999999
v -0.0485844 0.3822201 -0.0360529999999999
v -0.0423108 0.3832155 -0.2260989
v -0.0497143 0.3764225 -0.2250049
v -0.0181882 0.3846173 -0.2318441
v -0.0262717 0.3817838 -0.2324294
v -0.0264186 0.3897383 -0.2275807
v -0.0045752 0.3772813 -0.2384905
v 0.0428794 0.3812708 -0.2089112
v 0.057275 0.3800073 -0.1930015
v 0.0614435 0.3798933 -0.187901
v 0.0674206 0.3785989 -0.1793622
v 0.0605088 0.3882278 -0.1822313
v 0.0777839 0.3786261 -0.0821698
v 0.0749737 0.3897369 -0.0824762
v 0.0759204 0.3795006 -0.0732832999999999
v 0.0782076 0.3781745 -0.0969798999999999
v 0.0770603 0.3822756 -0.11176
v 0.0757716 0.3852912 -0.1203235
v -0.0731468 0.3600581 -0.1039174
v -0.0723133 0.3707827 -0.1496539
v -0.0694094 0.3800796 -0.1691067
v -0.0541647 0.3740552 -0.0407318999999999
v -0.0582295 0.364545 -0.2239693
v -0.0276196 0.3802631 -0.0174398999999999
v -0.0306773 0.386399 -0.0213387999999999
v -0.0324911 0.3769535 -0.0195203999999999
v -0.0097505 0.3724273 -0.00886849999999993
v -0.0164668 0.383375 -0.0143087999999999
v -0.022544 0.388085 -0.0178081999999999
v 0.016883 0.3747598 -0.00870509999999994
v 0.0220274 0.3762942 -0.0104600999999999
v 0.0232466 0.3880303 -0.0158234999999999
v 0.022561 0.3901965 -0.2226164
v 0.0272628 0.3782035 -0.2258351
v 0.0212484 0.3799504 -0.2297323
v 0.0627707 0.3681106 -0.0365469999999999
v 0.0575252 0.3881065 -0.0428538999999999
v 0.0623502 0.380982 -0.0440325999999999
v 0.0779922 0.3775746 -0.1184575
v 0.0764888 0.3759457 -0.1293475
v 0.0809452 0.3693638 -0.1117516
v -0.0696566 0.3721451 -0.0937624999999999
v -0.0715275 0.3704172 -0.142029
v -0.0727751 0.3703171 -0.1573243
v -0.0712456 0.3740377 -0.1708595
v -0.0709817 0.371843 -0.179413
v -0.060629 0.3681792 -0.0528002999999999
v -0.0547056 0.3628175 -0.2291279
v -0.0389742 0.373449 -0.0238066999999999
v -0.045502 0.3736075 -0.0297772999999999
v -0.0248206 0.3751267 -0.0144977999999999
v -0.0030456 0.3734587 -0.00810769999999993
v 0.0034768 0.3718481 -0.2414576
v 0.000502600000000006 0.3812964 -0.23582
v 0.041938 0.3657723 -0.0141037999999999
v 0.0361357 0.3816868 -0.0198408999999999
v 0.0607935 0.3681703 -0.1967388
v 0.0702689 0.378047 -0.1681663
v 0.0769392 0.3663907 -0.1603465
v 0.0720889 0.3717984 -0.1752424
v 0.0758722 0.3669938 -0.1694781
v 0.0743678 0.3660462 -0.0531462999999999
v 0.0741252 0.3725672 -0.0590190999999999
v 0.0757123 0.3728054 -0.0642854999999999
v 0.07781 0.3705431 -0.0711156
v 0.0744028 0.3713128 -0.1541272
v 0.0805381 0.3664188 -0.0825453
v 0.0791283 0.3736632 -0.0861573999999999
v -0.0719038 0.3639483 -0.1085278
v -0.0691526 0.3702 -0.1169398
v -0.0697771 0.3694958 -0.1261272
v -0.0741777 0.3622459 -0.1695258
v -0.0669464 0.3789431 -0.1166239
v -0.0692091 0.3681353 -0.194487
v -0.0656987 0.374523 -0.199273
v -0.0647896 0.3667458 -0.210932
v -0.0614686 0.382283 -0.202738
v -0.0640217 0.3761358 -0.0690257999999999
v -0.0426276 0.3545633 -0.2424398
v -0.0476312 0.3677923 -0.232072
v -0.0132595 0.3649146 -0.00708219999999994
v -0.0070345 0.372738 -0.2406577
v 0.0129925 0.358003 -0.000469099999999931
v 0.0196807 0.353644 0.000677500000000053
v 0.0223082 0.3666363 -0.2383101
v 0.0175666 0.3778628 -0.2334975
v 0.0269092 0.3656491 -0.2363667
v 0.0307669 0.3813124 -0.0162070999999999
v 0.026844 0.3774176 -0.0125678999999999
v 0.036773 0.3636258 -0.00969519999999993
v 0.035089 0.3665511 -0.2276849
v 0.0375053 0.3709483 -0.2208781
v 0.0458883 0.3663478 -0.2151777
v 0.0794299 0.3567149 -0.0568772
v 0.0745596 0.3749656 -0.1410566
v 0.0752606 0.3710295 -0.1446117
v 0.0807126 0.3689851 -0.0999237999999999
v 0.0800631 0.3701881 -0.1210085
v -0.0760021 0.3620183 -0.149306
v -0.0758924 0.3610512 -0.1424351
v -0.0756079 0.3624678 -0.1566977
v -0.069891 0.3580743 -0.0811045999999999
v -0.0663859 0.375586 -0.0778809
v -0.0703791 0.3642523 -0.0883964
v -0.0748108 0.3565259 -0.1128435
v -0.0759709 0.3549323 -0.1193668
v -0.0716884 0.3629219 -0.1889827
v -0.0595788 0.3557425 -0.0434773999999999
v -0.054783 0.3561845 -0.0367073
v -0.0518945 0.3706917 -0.0362482999999999
v -0.0240154 0.3653039 -0.241326
v -0.013008 0.3609339 -0.2452528
v 0.012735 0.3695937 -0.2403919
v 0.0100167 0.3576953 -0.2476348
v 0.0198546 0.3572698 -0.2453816
v 0.0345139 0.3566976 -0.2374788
v 0.0522749 0.3643873 -0.2094083
v 0.0693177 0.3603038 -0.1920624
v 0.0787868 0.3580064 -0.1783746
v 0.0815585 0.359543 -0.0712190999999999
v 0.0826913 0.3631566 -0.1205951
v 0.0804331 0.3636071 -0.1341995
v 0.0776179 0.3643535 -0.1501942
v 0.0824741 0.3626817 -0.0985169999999999
v -0.0762701 0.3573787 -0.1664902
v -0.07378 0.3559917 -0.1002217
v -0.061772 0.3563258 -0.0491879999999999
v -0.0645726 0.3552093 -0.0581906999999999
v -0.0386711 0.3679862 -0.2367156
v -0.0334337 0.3774587 -0.2331266
v -0.033021 0.3631126 -0.2410043
v -0.0191681 0.36079 -0.00837749999999994
v -0.0035781 0.3539632 -0.000591099999999928
v -0.0109461 0.3537355 -0.00274359999999994
v 0.000512600000000002 0.3590893 -0.2475735
v 0.0091377 0.3560611 0.00032690000000006
v 0.0500289 0.3607254 -0.2149878
v 0.0572204 0.3538094 -0.0212648999999999
v 0.055571 0.3697635 -0.0295130999999999
v 0.0644233 0.3593663 -0.0330054999999999
v 0.0745517 0.3503122 -0.1938825
v 0.0699175 0.3594928 -0.0407249999999999
v 0.0827924 0.3583481 -0.0810572999999999
v 0.0854184 0.3543075 -0.1008699
v 0.086165 0.3547239 -0.1135349
v 0.0856522 0.354201 -0.1279523
v 0.085359 0.3499682 -0.1420813
v -0.0833287 0.3471205 -0.1528216
v -0.0732918 0.3549894 -0.1929658
v -0.0741551 0.3464225 -0.205435
v -0.0704428 0.3574324 -0.2052087
v -0.068817 0.3477506 -0.2201052
v -0.0643567 0.3620184 -0.2164314
v -0.0638399 0.3558873 -0.2222138
v -0.0623756 0.3494722 -0.2284414
v -0.0518455 0.3558728 -0.2357953
v -0.0333978 0.3496688 -0.0134213999999999
v -0.0336733 0.3587702 -0.0163874999999999
v -0.0463378 0.3557467 -0.0279193999999999
v -0.0374944 0.3518642 -0.2463706
v -0.0299375 0.354328 -0.2466683
v -0.0273927 0.3498133 -0.00930379999999993
v -0.0288401 0.360876 -0.0132838999999999
v -0.022736 0.3571516 -0.2460745
v -0.023976 0.3518526 -0.2492252
v -0.010096 0.352875 -0.2497122
v 0.0044464 0.3517016 -0.251396
v 0.0309807 0.3586739 -0.00477209999999993
v 0.0367267 0.3467237 -0.00144299999999993
v 0.0440125 0.3502958 -0.00757849999999995
v 0.0443279 0.3510473 -0.2324961
v 0.0488136 0.3559354 -0.22144
v 0.0660014 0.3480829 -0.0273054999999999
v 0.0638575 0.3542577 -0.2040965
v 0.0864575 0.3467594 -0.0715989999999999
v 0.0890351 0.3475652 -0.1165966
v 0.0893252 0.3466051 -0.1211938
v -0.0777305 0.3528894 -0.1257275
v -0.0809536 0.3472333 -0.1285161
v -0.0774333 0.3496424 -0.1140969
v -0.0840125 0.3454375 -0.1448453
v -0.0848399 0.3427273 -0.1567895
v -0.0804938 0.3458551 -0.1689604
v -0.0788467 0.3440489 -0.1800023
v -0.0794161 0.3365894 -0.191542
v -0.0761047 0.3492273 -0.1859354
v -0.0750688 0.3460682 -0.0960589
v -0.0720321 0.346437 -0.0821969999999999
v -0.0692882 0.3563106 -0.2111987
v -0.0737414 0.3431278 -0.2114349
v -0.0611847 0.3496477 -0.0433861999999999
v -0.0577557 0.3508586 -0.0381319
v -0.0640516 0.3500071 -0.0518060999999999
v -0.0572032 0.3421017 -0.0318483
v -0.0530584 0.3507892 -0.0325636999999999
v -0.0597871 0.3427995 -0.2342861
v -0.0506941 0.3458479 -0.2413314
v -0.0394552 0.3496474 -0.0188791999999999
v -0.0426723 0.3440101 -0.2481634
v -0.0168352 0.34759 -0.2527176
v -0.0117579 0.3413876 0.000980600000000054
v 0.0288824 0.3385136 0.00522120000000006
v 0.027017 0.3584011 -0.00336079999999993
v 0.0338365 0.3476359 -0.2447312
v 0.0274498 0.3535386 -0.2446892
v 0.0488166 0.3407531 -0.2374938
v 0.0613319 0.3497803 -0.2123895
v 0.0584637 0.34174 -0.2259932
v 0.0713944 0.3461548 -0.0334599999999999
v 0.0737459 0.349932 -0.0398282999999999
v 0.0729017 0.3452432 -0.2017547
v 0.0771724 0.3538835 -0.1867242
v 0.0816118 0.3482922 -0.0540789999999999
v 0.074832 0.3594889 -0.0488562999999999
v 0.0805809 0.3449511 -0.0487660999999999
v 0.0924632 0.3322227 -0.0811135999999999
v 0.0901092 0.3401161 -0.0963081999999999
v 0.0814586 0.3565094 -0.1713464
v 0.0830792 0.3548011 -0.1654891
v 0.0847766 0.3492199 -0.1730548
v -0.0648315 0.341383 -0.0450263999999999
v -0.0283563 0.3400666 -0.256021
v -0.0362051 0.3393243 -0.253723
v -0.0381866 0.3402404 -0.0126484999999999
v 0.00381330000000001 0.3381642 -0.259411
v 0.00795760000000001 0.3287637 0.0107294000000001
v 0.0144512 0.3294001 0.0108284000000001
v 0.0162988 0.3442906 -0.2547298
v 0.00904890000000001 0.3474546 -0.253754
v 0.0191333 0.3339763 0.00873680000000007
v 0.0234755 0.3353496 0.00767470000000006
v 0.0315182 0.3443014 0.00184690000000007
v 0.0634349 0.3425074 -0.2189721
v 0.058509 0.3382544 -0.0134299999999999
v 0.0857268 0.3294488 -0.0454514999999999
v 0.0792129 0.3438775 -0.1925476
v 0.092441 0.3330678 -0.0920168999999999
v 0.0919743 0.3367673 -0.1295316
v 0.0926067 0.3326253 -0.1353727
v -0.0879118 0.3356214 -0.1467259
v -0.0840279 0.3425641 -0.1353923
v -0.0799958 0.3413083 -0.1137883
v -0.0777988 0.3404238 -0.1036125
v -0.0771276 0.3473911 -0.1076123
v -0.0815171 0.343424 -0.1231784
v -0.0810069 0.3377928 -0.1786219
v -0.0847145 0.3404587 -0.1606716
v -0.0775569 0.3364724 -0.2042889
v -0.0711157 0.3376262 -0.0666260999999999
v -0.0680255 0.3362237 -0.0487376999999999
v -0.0672042 0.3440252 -0.0580948
v -0.0751221 0.3353621 -0.0837465
v -0.0695532 0.3447298 -0.0701716
v -0.0710362 0.3414349 -0.2190651
v -0.0648631 0.3395921 -0.2296369
v -0.0512259 0.3383353 -0.0234587999999999
v -0.0563904 0.334482 -0.2405095
v 0.0410455 0.3358396 0.00252080000000006
v 0.0376143 0.3367607 -0.2485797
v 0.0291758 0.3416047 -0.2511342
v 0.0492617 0.3415084 -0.00654579999999994
v 0.0508537 0.3529743 -0.0146561999999999
v 0.0835605 0.3291915 -0.0410829999999999
v 0.0900346 0.3442734 -0.1110988
v 0.093214 0.3361881 -0.1174965
v 0.084924 0.350117 -0.1495593
v 0.091093 0.335389 -0.1444428
v 0.0883096 0.3432775 -0.164124
v -0.0870268 0.3342952 -0.1586405
v -0.0804213 0.3319631 -0.1081815
v -0.0804672 0.3249506 -0.1031898
v -0.081288 0.3316197 -0.1871543
v -0.0778179 0.3310213 -0.0938066999999999
v -0.07818 0.3305379 -0.2078676
v -0.0708066 0.3345803 -0.0577705999999999
v -0.0763283 0.3257201 -0.0672272
v -0.0703981 0.3262788 -0.0429383999999999
v -0.0459029 0.3295413 -0.250594
v -0.0356483 0.3286819 -0.2579425
v -0.042239 0.3355505 -0.2514725
v -0.0176377 0.335011 -0.2609087
v -0.00836119999999999 0.3289161 -0.2656222
v 0.0372886 0.3231872 0.00998070000000006
v 0.0277061 0.3333704 -0.2561172
v 0.0458748 0.3304969 0.00296600000000005
v 0.0418408 0.342016 -0.2425626
v 0.0513345 0.3335349 -0.2400009
v 0.0698747 0.3305092 -0.0211163999999999
v 0.0697542 0.3387837 -0.0263934999999999
v 0.0755468 0.3293724 -0.0281178999999999
v 0.0793782 0.3273736 -0.0325349999999999
v 0.0853767 0.3307525 -0.1908238
v 0.0813954 0.3377541 -0.1935437
v 0.0840618 0.3406853 -0.1860975
v 0.0872995 0.3406166 -0.0608818
v 0.0906379 0.3348457 -0.0701000999999999
v 0.0909553 0.3356372 -0.1592352
v 0.0902125 0.3345354 -0.172068
v 0.0877564 0.3402369 -0.176461
v 0.088627 0.3335938 -0.1815166
v 0.0945415 0.3306804 -0.1204477
v -0.0894786 0.3267233 -0.1459554
v -0.0888181 0.3268589 -0.139257
v -0.0897491 0.3246041 -0.1525797
v -0.0834496 0.3280689 -0.1789831
v -0.0813075 0.3276364 -0.1976929
v -0.0781568 0.3271814 -0.0885853999999999
v -0.076921 0.3278891 -0.0790258999999999
v -0.073657 0.3269551 -0.2200684
v -0.0695071 0.3352493 -0.2242524
v -0.0645163 0.3298773 -0.2329598
v -0.0610754 0.3273833 -0.2379284
v -0.0326793 0.3310124 -0.00561209999999994
v -0.0104046 0.3347646 0.00389260000000007
v -0.0095503 0.3262609 0.00769530000000007
v -0.015759 0.3260231 0.00499790000000007
v -0.0038546 0.3246148 0.0104459000000001
v -0.00466229999999999 0.3368719 0.00527110000000007
v 0.00250059999999999 0.3281096 0.0101957000000001
v -0.00145530000000001 0.3250409 -0.2677374
v 0.0322753 0.3270232 0.00973170000000007
v 0.0300166 0.3241011 -0.2590766
v 0.0426449 0.3265535 -0.2499864
v 0.052728 0.3266328 0.000674800000000073
v 0.0569764 0.3269973 -0.00309379999999994
v 0.0831173 0.3235879 -0.200916
v 0.0884075 0.3293698 -0.0513206999999999
v 0.0904845 0.3272412 -0.0562108999999999
v 0.0916279 0.3306183 -0.1668484
v 0.0915693 0.325203 -0.1781246
v 0.0910261 0.3302199 -0.0630177999999999
v 0.0927611 0.3290703 -0.0723740999999999
v 0.0951288 0.327164 -0.1027643
v -0.085005 0.3308504 -0.1254746
v -0.0856786 0.3238944 -0.1250864
v -0.083958 0.3193603 -0.1865921
v -0.080423 0.3203099 -0.0967477
v -0.0838628 0.3202174 -0.1166233
v -0.0771057 0.319154 -0.0550178999999999
v -0.078065 0.321541 -0.2140707
v -0.0706192 0.3214198 -0.2271444
v -0.0462024 0.3129377 -0.2552131
v -0.0262755 0.3237515 0.000692200000000059
v -0.0333082 0.3221718 -0.00248309999999995
v -0.0263507 0.3278236 -0.2626289
v -0.0238266 0.3127688 -0.2691861
v -0.0193371 0.3281611 -0.2644807
v -0.016185 0.3207781 -0.268623
v -0.0072728 0.3190172 -0.2709991
v 0.00320620000000001 0.3146504 0.0162286
v 0.0156169 0.3076425 0.0200482
v 0.017986 0.3205096 -0.2661577
v 0.0604002 0.3273869 -0.2348682
v 0.0535288 0.3255494 -0.2419629
v 0.0700514 0.3236427 -0.2243134
v 0.0630989 0.3316491 -0.2295793
v 0.071152 0.3319146 -0.2184178
v 0.0732447 0.3214613 -0.0188777999999999
v 0.0674706 0.3215769 -0.0109261
v 0.0889132 0.3230437 -0.1882943
v 0.0943707 0.3082694 -0.0496712999999999
v 0.0971637 0.3202694 -0.0945500999999999
v 0.0948106 0.3219554 -0.1331371
v 0.0937092 0.326819 -0.1397171
v 0.0939548 0.3227308 -0.1446605
v 0.0927249 0.3227149 -0.1590757
v 0.0924187 0.3229345 -0.1723512
v -0.0891871 0.318527 -0.1405231
v -0.0807828 0.3145378 -0.0675354999999999
v -0.0801657 0.3187491 -0.0821636
v -0.082467 0.318933 -0.2002736
v -0.0811931 0.3163945 -0.2089299
v -0.0780553 0.3108482 -0.2204031
v -0.0526517 0.3197354 -0.0186852999999999
v -0.0590532 0.3274364 -0.0274865999999999
v -0.0633645 0.3204112 -0.0309099999999999
v -0.0443671 0.3216885 -0.0111515999999999
v -0.051992 0.3292124 -0.0204877
v -0.0418893 0.3180499 -0.2573053
v -0.0390858 0.3222837 -0.00660339999999993
v -0.0440168 0.3301011 -0.0135245999999999
v -0.0099882 0.312902 0.0142619
v 0.00484670000000001 0.321789 -0.2689248
v 0.0536385 0.3172591 0.00409940000000006
v 0.0523095 0.3156454 -0.2459838
v 0.059303 0.318273 -0.2390685
v 0.087734 0.3187217 -0.0408226999999999
v 0.0854186 0.3146661 -0.0336947999999999
v 0.093033 0.3163365 -0.1664014
v -0.0856945 0.3101503 -0.123766
v -0.0880675 0.3107074 -0.1724523
v -0.0884498 0.3229195 -0.1621965
v -0.0861075 0.3158644 -0.17808
v -0.0821729 0.3117937 -0.0902943999999999
v -0.0826061 0.3173777 -0.1098049
v -0.0821436 0.3145141 -0.1035497
v -0.0840758 0.3075619 -0.1993536
v -0.0753013 0.3123501 -0.2244164
v -0.0687283 0.3069197 -0.034764
v -0.0690996 0.3220774 -0.0385183
v -0.065741 0.3105946 -0.2360691
v -0.042971 0.3145638 -0.00647299999999995
v -0.0361956 0.3111123 0.00137830000000004
v -0.0176949 0.3105834 0.0122554
v -0.016814 0.3108713 -0.2719347
v 0.00593760000000002 0.3138373 -0.2721181
v -0.00142729999999999 0.3098706 -0.2741235
v 0.0763482 0.3149966 -0.0190753999999999
v 0.0763933 0.3119394 -0.2183663
v 0.0663479 0.3095229 -0.2320202
v 0.0660808 0.3185982 -0.2310377
v 0.0897364 0.3008167 -0.0325449999999999
v 0.0897259 0.3116972 -0.1936371
v 0.0962167 0.3148567 -0.1281051
v 0.0939693 0.3151762 -0.1458146
v 0.0949001 0.3077245 -0.1758553
v 0.0941925 0.3118685 -0.1803067
v -0.089218 0.308792 -0.1675238
v -0.0856599 0.3050647 -0.18872
v -0.0828496 0.3077853 -0.0684895999999999
v -0.0841734 0.3034734 -0.1028218
v -0.0741431 0.301036 -0.0415505999999999
v -0.0740548 0.3206842 -0.0464964999999999
v -0.0600064 0.3096634 -0.0248670999999999
v -0.0487367 0.3059629 -0.00848579999999995
v -0.0511267 0.3105041 -0.0143295999999999
v -0.0089907 0.3092983 -0.273775
v 0.0082255 0.3043926 -0.2746743
v 0.015086 0.3052324 -0.2727086
v 0.02068 0.315645 0.0167823000000001
v 0.0251999 0.3006587 0.0228738000000001
v 0.0319242 0.3011668 0.0213141
v 0.0485688 0.3204463 0.00618500000000005
v 0.0425553 0.3109447 0.0132987000000001
v 0.0478995 0.2941517 0.0180267000000001
v 0.0588726 0.3177557 -0.000264999999999946
v 0.057093 0.2951513 0.0115916
v 0.0596984 0.305513 -0.2413709
v 0.0826049 0.3113496 -0.2098706
v 0.0841583 0.3041003 -0.2095579
v 0.083357 0.3158218 -0.2058127
v 0.0944731 0.3013329 -0.0435055
v 0.098369 0.2899364 -0.1283141
v 0.0952799 0.3013008 -0.138044
v 0.0989971 0.3135921 -0.0944794
v 0.096864 0.314781 -0.0747062
v 0.0986599 0.3095482 -0.0795449
v -0.0900192 0.3002615 -0.1703979
v -0.08968 0.3093488 -0.1617197
v -0.0841367 0.3035937 -0.0785234999999999
v -0.0604877 0.307798 -0.2427251
v -0.0692365 0.2975902 -0.2340287
v -0.0618889 0.3022224 -0.0243756999999999
v 0.0742498 0.2965077 -0.2229481
v 0.0921947 0.2956297 -0.1981195
v 0.0935729 0.302525 -0.1466178
v 0.0926906 0.3147641 -0.1587363
v 0.0922588 0.3036454 -0.1611194
v -0.0895514 0.3084242 -0.1530491
v -0.0874267 0.2972516 -0.1426562
v -0.08794 0.3044356 -0.1406009
v -0.089569 0.2973002 -0.1540557
v -0.088539 0.2951791 -0.1502045
v -0.0899909 0.3022164 -0.1585385
v -0.0910983 0.2971876 -0.1638895
v -0.085616 0.3040929 -0.1208644
v -0.0866699 0.3007621 -0.1296747
v -0.0860442 0.2990837 -0.1167803
v -0.0873596 0.309396 -0.1333757
v -0.0857204 0.2956311 -0.1987551
v -0.0806225 0.306404 -0.2145713
v -0.0780757 0.311538 -0.0524157999999999
v -0.0783626 0.2981885 -0.0499729999999999
v -0.0746128 0.2964627 -0.0396745999999999
v -0.0687353 0.2951811 -0.0272038999999999
v -0.0687657 0.3012756 -0.0323438999999999
v -0.0584152 0.2923359 -0.0106048999999999
v -0.0447731 0.2969653 -0.000194899999999956
v -0.0509541 0.2947031 -0.00427179999999995
v -0.0206835 0.2927496 0.0185525
v -0.0268317 0.3024638 0.0112508
v -0.0252729 0.299847 -0.2695778
v -0.0214259 0.3021361 -0.2718725
v -0.0145012 0.3026399 -0.2737689
v -0.0123317 0.2969761 0.0201986000000001
v 0.00614680000000001 0.2926052 0.0251766
v -0.0012672 0.3111763 0.0171677
v -0.00638319999999999 0.2940795 0.0229986
v 0.00677 0.3056745 0.0202792000000001
v -0.00583809999999998 0.3042257 -0.2750886
v 0.0123676 0.2980611 -0.2748259
v 0.0342051 0.2927771 -0.2656431
v 0.0344661 0.3030232 -0.2636297
v 0.0363964 0.298032 -0.2631963
v 0.06131 0.291407 0.00994970000000005
v 0.0653032 0.3072417 -0.00130239999999995
v 0.0565802 0.3039522 -0.2449656
v 0.0620327 0.2875365 -0.2424286
v 0.0710097 0.2989893 -0.00294099999999996
v 0.0734204 0.2889991 0.00022580000000004
v 0.0796651 0.3042685 -0.0175644999999999
v 0.0754918 0.3003453 -0.00887939999999995
v 0.0841118 0.2989133 -0.0214642999999999
v 0.0941979 0.2895623 -0.0330378999999999
v 0.0927621 0.2933999 -0.1528671
v 0.0925812 0.29402 -0.1589474
v 0.0924455 0.3056958 -0.1536436
v 0.0969381 0.2982085 -0.1737494
v 0.0937183 0.305949 -0.168674
v 0.0942355 0.2935876 -0.1643191
v 0.0995599 0.2962875 -0.056148
v 0.0963396 0.3059144 -0.0545091999999999
v 0.1008544 0.2950132 -0.0619291
v 0.1021847 0.2960959 -0.0863058
v 0.1032861 0.289073 -0.0715632999999999
v 0.0974063 0.2996159 -0.1803391
v 0.1002697 0.3103167 -0.1006875
v -0.0919376 0.2924975 -0.1693752
v -0.0893958 0.2941233 -0.1792034
v -0.0874634 0.2918888 -0.1420416
v -0.0872044 0.2937875 -0.1248161
v -0.0873667 0.2910727 -0.1926477
v -0.0818279 0.29623 -0.2111735
v -0.0786637 0.2925965 -0.0495114999999999
v -0.0463558 0.299489 -0.2575945
v -0.0533141 0.2966158 -0.247625
v -0.0571689 0.2991815 -0.2472295
v -0.0427151 0.296744 -0.2560585
v -0.0344455 0.2992886 -0.2651122
v -0.0313197 0.2967773 -0.2620458
v -0.0395399 0.2912403 0.00631290000000005
v -0.0297207 0.2929889 0.0134018
v -0.0261651 0.2982225 -0.2672381
v -0.024986 0.2960088 -0.261515
v -0.0059814 0.2946654 -0.2661084
v -0.0281021 0.2932365 -0.2504294
v 0.0031934 0.2958861 -0.2731955
v -0.000142099999999992 0.2995817 -0.2750732
v 0.013745 0.2950271 -0.2741856
v 0.0139276 0.292688 0.0257479
v 0.0224756 0.2940011 0.0254885000000001
v 0.0226461 0.2977764 -0.2711798
v 0.0557012 0.2911498 -0.2483816
v 0.0475471 0.3020484 -0.2531053
v 0.0626432 0.301144 -0.2385699
v 0.0662924 0.2879126 -0.2363865
v 0.0795268 0.2930611 -0.00987569999999995
v 0.0869174 0.2986078 -0.2075166
v 0.0860752 0.2909885 -0.2109973
v 0.0989844 0.2894197 -0.1708536
v 0.0979403 0.2931361 -0.1884906
v 0.0958065 0.3021651 -0.185974
v 0.0994899 0.2921801 -0.1746951
v 0.1012197 0.2902289 -0.1782591
v 0.1003247 0.2922484 -0.1829789
v -0.0911476 0.2881884 -0.1530912
v -0.0934415 0.2882353 -0.1631979
v -0.0920539 0.2913219 -0.1591397
v -0.09368 0.2834239 -0.1755911
v -0.085793 0.2937823 -0.092919
v -0.0870863 0.286481 -0.0959345
v -0.0861763 0.2880246 -0.089255
v -0.0889219 0.2844165 -0.1172023
v -0.088361 0.2864967 -0.1105445
v -0.0896961 0.2771619 -0.1335012
v -0.0789701 0.2873106 -0.0434560999999999
v -0.0798447 0.2874316 -0.0498176
v -0.0771015 0.2873541 -0.0360640999999999
v -0.0723158 0.2906993 -0.0291508999999999
v -0.0670436 0.2863829 -0.0177464999999999
v -0.0345907 0.2928041 -0.2467757
v -0.0296664 0.2900399 -0.2401096
v -0.039935 0.2873327 -0.2279332
v -0.0170116 0.2929272 -0.2540032
v -0.013179 0.290641 -0.2480149
v 0.0137823 0.2932325 -0.2714946
v 0.0274735 0.2894004 -0.2652438
v 0.0229794 0.2870852 -0.2560668
v 0.0202157 0.2836367 0.0298964
v 0.0233487 0.2929848 -0.2709736
v 0.0277918 0.3006474 -0.2681873
v 0.0304731 0.2906623 0.0258660000000001
v 0.039409 0.2914139 -0.2613594
v 0.0878874 0.2874792 -0.0193514999999999
v 0.0936128 0.2878449 -0.1995224
v 0.1021469 0.2997965 -0.1067934
v 0.1008888 0.2865216 -0.1170376
v 0.1017575 0.285925 -0.1876277
v 0.1028642 0.2858437 -0.0597127
v 0.1027691 0.2965843 -0.0998912
v 0.1041907 0.2857088 -0.0924483
v -0.0902493 0.2760858 -0.1208895
v -0.0891589 0.2817123 -0.1433579
v -0.0847703 0.2861777 -0.0741110999999999
v -0.0834478 0.2824913 -0.0655913999999999
v -0.0832306 0.2901462 -0.0674326
v -0.082517 0.2812066 -0.0525898999999999
v -0.0821389 0.2915652 -0.2084905
v -0.0786967 0.292957 -0.2168617
v -0.0789335 0.2874463 -0.2077368
v -0.065885 0.2887848 -0.2208631
v -0.042621 0.2823579 -0.2115813
v -0.0384948 0.2832192 0.0111768000000001
v -0.0311013 0.2833918 0.0169556000000001
v -0.0153776 0.2868102 -0.2366982
v -0.0141865 0.2829827 -0.2273903
v -0.0237063 0.2838395 -0.2245014
v 0.000633200000000014 0.2836146 -0.2375634
v 0.001918 0.2869407 -0.2455607
v 0.011286 0.2896966 -0.25899
v -0.0117237 0.2843151 0.0258378
v -0.0042445 0.2723037 0.033098
v 0.0108906 0.2841416 -0.2435846
v 0.0118375 0.286736 -0.2499834
v 0.0228538 0.2849616 -0.2496369
v 0.0241212 0.2831604 -0.2461803
v 0.0268657 0.2843968 0.0290612
v 0.0346369 0.2793865 0.029788
v 0.0404867 0.2808075 0.0271729000000001
v 0.0449388 0.2844449 -0.2546358
v 0.0415647 0.2837525 -0.2541639
v 0.036417 0.2878312 -0.2613532
v 0.0451123 0.2872043 -0.2564288
v 0.05343 0.287832 -0.2505474
v 0.0744349 0.2766715 -0.2296821
v 0.0712856 0.2804579 -0.2321524
v 0.079322 0.2910638 -0.2180099
v 0.0816705 0.2807638 -0.00334319999999995
v 0.0992573 0.2863203 -0.0433832
v 0.1052047 0.2799727 -0.0749914
v 0.1065656 0.2599956 -0.0926517
v 0.1035272 0.2836553 -0.1036916
v -0.0903339 0.2746316 -0.1101927
v -0.0860697 0.2741905 -0.0649932
v -0.0850611 0.2799231 -0.0721272
v -0.0857852 0.2798096 -0.080297
v -0.0860492 0.2731298 -0.0846224
v -0.0800499 0.2826857 -0.1949607
v -0.0837239 0.2856653 -0.1991847
v -0.0628061 0.2790689 -0.0102776
v -0.0618194 0.284748 -0.0108201999999999
v -0.0666753 0.2775759 -0.0141339999999999
v -0.0293831 0.281098 -0.2160753
v -0.0380545 0.280501 -0.21001
v -0.0489471 0.2799188 -0.2009915
v -0.0325516 0.2777619 -0.2099283
v -0.0339583 0.2835688 -0.2195345
v -0.023393 0.2823248 -0.2210034
v -0.0117255 0.2803365 -0.224495
v 0.000815100000000013 0.2811703 -0.2338327
v -0.00632239999999999 0.2784478 -0.2262345
v 0.0050516 0.276587 -0.2321796
v 0.000903899999999999 0.2768899 0.0317732000000001
v 0.0128507 0.2782589 -0.237213
v 0.0104087 0.2813424 -0.239231
v 0.0274206 0.280146 -0.2429725
v 0.0367981 0.2764302 -0.2420677
v 0.0416018 0.2803504 -0.2483864
v 0.0369823 0.2839255 -0.2535904
v 0.0485069 0.2808871 0.0237462
v 0.0407541 0.2927113 0.0218850000000001
v 0.0688301 0.2795638 -0.2350427
v 0.0767244 0.2801272 0.00209040000000005
v 0.0829342 0.2746733 -0.00211689999999995
v 0.0998693 0.2709158 -0.1210575
v 0.0989212 0.2814609 -0.1268213
v 0.1082163 0.2744017 -0.1808192
v -0.0930325 0.274558 -0.1500697
v -0.0915241 0.2807275 -0.1490225
v -0.0970996 0.2747073 -0.1553923
v -0.0868906 0.2713291 -0.0560873
v -0.0841109 0.2762303 -0.0457985999999999
v -0.086498 0.2738024 -0.0729787999999999
v -0.0877329 0.2783912 -0.0975827999999999
v -0.0898188 0.2698318 -0.1064713
v -0.0873421 0.2661713 -0.0974357
v -0.0732297 0.2774715 -0.0233642999999999
v -0.074386 0.2830096 -0.0275035999999999
v -0.0796438 0.274157 -0.0332445999999999
v -0.0590483 0.2772106 -0.18894
v -0.0723333 0.2761696 -0.1793411
v -0.0718617 0.2801959 -0.1922791
v -0.0545397 0.2810447 -0.2018248
v -0.0494409 0.2722636 -0.1864968
v -0.0528379 0.2754002 -0.1883558
v -0.0460045 0.2766506 -0.1958384
v 0.0159675 0.2713753 0.0353998
v 0.00888230000000001 0.2738033 -0.2331285
v 0.0173458 0.2747832 -0.2367722
v 0.043473 0.2755225 -0.2429744
v 0.0492237 0.2792817 -0.2476758
v 0.050114 0.271834 -0.2395805
v 0.0482581 0.2563537 0.0353159
v 0.0517444 0.2808754 0.0220462
v 0.0579059 0.2702777 -0.2372368
v 0.0856184 0.276948 -0.2170925
v 0.0891235 0.2846897 -0.2094482
v 0.0897539 0.2740244 -0.2117842
v 0.0991951 0.2716011 -0.0286716999999999
v 0.1025695 0.2713946 -0.1100524
v 0.0983626 0.2676994 -0.1274021
v 0.0964676 0.2739814 -0.1380263
v -0.0902831 0.2736115 -0.1415286
v -0.0901195 0.269091 -0.1391516
v -0.0908516 0.2694554 -0.1266671
v -0.0912341 0.2713748 -0.1475205
v -0.0871281 0.2684156 -0.0794136
v -0.0886947 0.2715428 -0.1576071
v -0.0844561 0.27474 -0.1704276
v -0.0731632 0.2718633 -0.165991
v -0.0756776 0.2682853 -0.1539357
v -0.0839938 0.267844 -0.1484341
v -0.0820353 0.265702 -0.0349470999999999
v -0.0649854 0.2735921 -0.1747708
v -0.0428554 0.2658494 0.0123204
v -0.039784 0.2747492 0.0129282000000001
v -0.0279258 0.2726772 -0.2085089
v -0.0282267 0.2679989 -0.2055112
v -0.0336084 0.2719297 -0.2018705
v -0.0223863 0.2791787 -0.2171351
v 0.0039777 0.2642449 0.0374857
v 0.0187634 0.2691131 -0.2361421
v 0.0110006 0.2695524 -0.2331656
v 0.0202263 0.2679576 0.0373458000000001
v 0.0255112 0.2701988 -0.2373556
v 0.0247436 0.2759054 -0.2388164
v 0.0338629 0.2700566 -0.2386414
v 0.0334859 0.2586057 0.0402438
v 0.0412983 0.2703501 -0.2393576
v 0.0603102 0.2692263 0.0216139
v 0.0561225 0.2733642 0.022814
v 0.0710301 0.272252 -0.2321316
v 0.0748822 0.2688537 -0.2282952
v 0.0643415 0.2673512 -0.2324381
v 0.060889 0.2758788 -0.2419381
v 0.0931516 0.2760675 -0.0197805999999999
v 0.0956902 0.2687184 -0.0199173999999999
v 0.0939392 0.2691203 -0.2054572
v 0.0970003 0.2829359 -0.1959269
v 0.1023901 0.2684685 -0.0352561
v 0.0982321 0.2659547 -0.1571416
v 0.095966 0.2771873 -0.1580534
v 0.0970433 0.2657708 -0.1537916
v 0.1052533 0.2773962 -0.0653786
v 0.1050209 0.2693906 -0.0486102999999999
v 0.1064153 0.2669673 -0.0546789
v 0.1078511 0.2630198 -0.0696603999999999
v 0.1065902 0.2668698 -0.1926114
v 0.1015913 0.2751509 -0.1939794
v 0.1037495 0.2774286 -0.1904262
v -0.0892986 0.263875 -0.0505113
v -0.0885003 0.2675439 -0.1419157
v -0.0891594 0.2657033 -0.1369585
v -0.0904378 0.2581443 -0.0742984
v -0.083178 0.2644748 -0.1385381
v -0.0896812 0.2693266 -0.1486682
v -0.0764407 0.2623964 -0.1373916
v -0.0698031 0.2671498 -0.1544168
v -0.0671625 0.2658485 -0.1540705
v -0.0645056 0.2702687 -0.1667203
v -0.0597407 0.2679784 -0.1678055
v -0.0539794 0.2628397 0.00214620000000004
v -0.0478999 0.266526 -0.181747
v -0.0429823 0.2651593 -0.1880224
v -0.0433261 0.2701692 -0.1905957
v -0.0386801 0.2682566 -0.1946393
v -0.0300625 0.2632855 -0.203066
v -0.0214282 0.2655768 -0.2115441
v -0.0121591 0.2705266 0.0322145
v -0.0183808 0.271549 0.0292645000000001
v -0.0166816 0.2589876 0.0340577
v 0.0024609 0.2640392 -0.22911
v 0.00247100000000001 0.2698561 -0.2284406
v 0.0162669 0.2624482 -0.2362042
v 0.0099967 0.2614446 -0.2339535
v 0.0140922 0.2601034 0.0409501000000001
v 0.0247584 0.2652178 -0.237352
v 0.0325917 0.2628737 -0.238277
v 0.0426132 0.2624432 -0.2382208
v 0.0396447 0.2510517 0.0416545
v 0.0481568 0.2618007 -0.2378392
v 0.0497382 0.2678199 -0.2380631
v 0.0532232 0.2590282 -0.2358814
v 0.0554576 0.2655439 -0.2356078
v 0.0602778 0.2629214 -0.2317581
v 0.069069 0.2497491 0.0234078
v 0.0687572 0.271164 0.0135542
v 0.0737509 0.2654392 0.0114462000000001
v 0.0808906 0.2630199 0.00441130000000005
v 0.0964669 0.2552374 -0.0143494
v 0.0926451 0.2584273 -0.00967629999999994
v 0.0974867 0.2663773 -0.2013312
v 0.0931213 0.2620096 -0.2077048
v 0.0996166 0.2636943 -0.0244919999999999
v 0.1036886 0.262284 -0.1634355
v 0.0997947 0.2728001 -0.1629863
v 0.1067214 0.2655034 -0.1676285
v 0.1061288 0.2727999 -0.1701676
v 0.1094265 0.2542265 -0.0574674
v -0.0899853 0.2649226 -0.1295379
v -0.0856969 0.2628672 -0.1317735
v -0.0891142 0.2600763 -0.1203676
v -0.0908806 0.2542365 -0.0768247
v -0.0870122 0.2617242 -0.0875384
v -0.0862805 0.2551916 -0.0957977
v -0.0866108 0.2626985 -0.0928002
v -0.0876334 0.2613135 -0.1005923
v -0.0773716 0.2583096 -0.1255022
v -0.076164 0.2608214 -0.0243320999999999
v -0.0681034 0.2578022 -0.0132964
v -0.0702056 0.2729897 -0.0178205999999999
v -0.0703827 0.2583637 -0.1350106
v -0.0708967 0.2620555 -0.1418586
v -0.064087 0.2574436 -0.1455772
v -0.0627078 0.2625655 -0.1546468
v -0.0586698 0.2633383 -0.1626656
v -0.0587988 0.2575555 -0.1558883
v -0.0552718 0.2593272 -0.1658975
v -0.0546014 0.2633905 -0.1695393
v -0.0483061 0.2517381 0.0114339
v -0.0471938 0.2590844 -0.1802094
v -0.0419398 0.2581384 -0.1889158
v -0.0390432 0.2519323 0.0202109
v -0.0374793 0.2632306 -0.1945529
v -0.0380742 0.2581051 -0.1948538
v -0.028449 0.2514863 0.028654
v -0.0271274 0.2758503 0.0227372000000001
v -0.0334485 0.2608445 0.0223885
v -0.0226484 0.2661957 0.0284904
v -0.0310724 0.2577709 -0.2032316
v -0.0237849 0.2584195 -0.2105544
v -0.0145524 0.2609216 -0.2176769
v -0.0136804 0.2485844 0.0384022
v -0.0163779 0.2680022 -0.2156255
v -0.00225889999999999 0.2554873 0.0399466000000001
v 0.0182089 0.2510167 -0.2392009
v 0.050121 0.2534558 -0.2371409
v 0.0838111 0.2577264 -0.2151072
v 0.08464 0.2663805 -0.2184435
v 0.0910103 0.2576075 -0.2093933
v 0.0873802 0.2727067 -0.00777769999999994
v 0.0868392 0.2634748 -0.00318969999999995
v 0.0960553 0.2687486 -0.1480648
v 0.0966341 0.2569244 -0.1500782
v 0.0965835 0.2587998 -0.2040712
v 0.097678 0.2582815 -0.1546868
v 0.0997706 0.2588529 -0.1586199
v 0.1029871 0.2612269 -0.1982294
v 0.1096851 0.2538839 -0.0705078
v 0.1062607 0.273322 -0.0805623
v 0.108606 0.2568012 -0.0793796999999999
v 0.1074749 0.2606844 -0.0854783
v 0.1077796 0.2581773 -0.169388
v 0.1117683 0.2572659 -0.1775347
v 0.1101611 0.2638453 -0.174368
v 0.1100655 0.2677934 -0.1799769
v 0.1105244 0.2631077 -0.1858822
v 0.111632 0.2567381 -0.1849082
v -0.0818429 0.2592776 -0.0339668
v -0.0811885 0.2527696 -0.0331807
v -0.074191 0.2480182 -0.0207027
v -0.0881237 0.2589739 -0.0450067
v -0.0539268 0.2467866 0.00677340000000004
v -0.0594114 0.2560157 -0.00264819999999995
v -0.0565158 0.2551346 -0.1607532
v -0.0530775 0.2552947 -0.1689666
v -0.0466617 0.2535745 -0.1821182
v -0.00877459999999999 0.2516676 0.0393988
v 0.0596114 0.2504689 0.030809
v 0.0819384 0.2431673 0.0127840000000001
v 0.0864329 0.2527538 0.00226440000000004
v 0.0885389 0.2535608 -0.2106076
v 0.0739102 0.255175 -0.221148
v 0.0929994 0.2474291 -0.00445159999999994
v 0.0940434 0.2528614 -0.2057841
v 0.096477 0.249673 -0.1516329
v 0.0964043 0.2619745 -0.1432482
v 0.0968458 0.2544488 -0.1406242
v 0.1000404 0.2499175 -0.0176448
v 0.0977172 0.2476857 -0.158373
v 0.1081949 0.2521667 -0.0414808999999999
v 0.1042669 0.2565444 -0.0307782
v 0.1017499 0.2422276 -0.1149223
v 0.0995346 0.2571692 -0.122043
v 0.1058294 0.2567658 -0.0964813
v 0.1088969 0.2543528 -0.0501917
v 0.1081232 0.2544797 -0.0870809
v 0.1084927 0.2484833 -0.1737711
v 0.1090383 0.2606421 -0.1911535
v 0.1107401 0.2519387 -0.1885311
v 0.1053289 0.2547644 -0.1968224
v 0.1104983 0.2443559 -0.1841305
v -0.0860678 0.247538 -0.0430167999999999
v -0.081162 0.2481923 -0.0937672999999999
v -0.0855074 0.2541324 -0.1008282
v -0.0824142 0.2521725 -0.102699
v -0.06698 0.2489706 -0.1273844
v -0.0686145 0.254269 -0.1310723
v -0.0647306 0.2501801 -0.136393
v -0.0693742 0.2449361 -0.0136187
v -0.0584546 0.2491634 0.000207200000000046
v -0.0613353 0.2543908 -0.1480015
v -0.0611481 0.2493611 -0.148197
v -0.0581497 0.2431579 -0.1596492
v -0.0557222 0.2513523 -0.1632678
v -0.0534598 0.2476011 -0.1700593
v -0.0436632 0.2389912 0.0203708
v -0.0352261 0.2453481 0.0255263000000001
v -0.0307926 0.2440147 -0.2092822
v -0.0224023 0.245735 0.0345003000000001
v -0.0166149 0.2423731 -0.2224114
v -0.0063708 0.2612158 -0.223847
v -0.00751 0.2500674 -0.2268143
v 0.0107208 0.2477352 0.0463726000000001
v 0.0585722 0.2514117 -0.2321371
v 0.0887596 0.2487963 -0.2102639
v 0.0977019 0.2559236 -0.1320537
v 0.0984384 0.2458354 -0.1281634
v 0.0971675 0.2434503 -0.1350865
v 0.1000696 0.2480325 -0.1632163
v 0.1089616 0.2452831 -0.036023
v 0.1069977 0.2506177 -0.093231
v 0.1060017 0.2478124 -0.0967646
v 0.1043662 0.2450589 -0.1695956
v 0.1131631 0.2385732 -0.0485906999999999
v 0.1119575 0.2410105 -0.0827868
v -0.0908667 0.2510771 -0.0524877999999999
v -0.0877338 0.242836 -0.0484057999999999
v -0.0915206 0.248964 -0.0680788
v -0.0900378 0.2483205 -0.0787339999999999
v -0.0897849 0.243945 -0.0681443
v -0.0864636 0.2450081 -0.0779803
v -0.0859818 0.2493515 -0.0900842
v -0.0769593 0.2484594 -0.1010115
v -0.0796218 0.2449461 -0.086324
v -0.0726968 0.2512502 -0.1145858
v -0.0735385 0.243969 -0.097489
v -0.0644636 0.2449052 -0.1348727
v -0.0656887 0.242839 -0.1268249
v -0.0645174 0.2408573 -0.00631479999999995
v -0.0604724 0.2381316 0.000929400000000052
v -0.022762 0.2440501 -0.2167125
v 0.0051591 0.2387557 0.0487821
v -0.0107591 0.2420133 -0.2267591
v 0.0017353 0.2536319 -0.2318993
v -0.0011109 0.2446211 -0.2320895
v 0.0162373 0.2434735 -0.2392135
v 0.0134193 0.2507259 -0.2378174
v 0.010987 0.2415187 -0.2370889
v 0.0246923 0.2524425 -0.2398589
v 0.0238227 0.2436722 -0.240408
v 0.0443867 0.248219 0.0409751
v 0.0476333 0.2284015 0.0486244
v 0.0660832 0.2367143 -0.2277243
v 0.069546 0.2493756 -0.2243413
v 0.0788553 0.2357988 -0.2185718
v 0.0887615 0.2437931 0.00388890000000004
v 0.0934354 0.2399593 -0.206017
v 0.0963562 0.2404385 -0.1462652
v 0.0968341 0.2406409 -0.1534249
v 0.0988717 0.2433662 -0.200545
v 0.1013056 0.2393619 -0.0130838
v 0.1038096 0.2484875 -0.0240465999999999
v 0.1099929 0.2269269 -0.0223629
v 0.1097246 0.2355382 -0.0289508999999999
v -0.0792468 0.2372771 -0.0649644
v -0.0863022 0.2383242 -0.0575301
v -0.0803769 0.2420331 -0.0338135
v -0.0814783 0.2369144 -0.0390686
v -0.0725856 0.2318768 -0.0187112
v -0.0756912 0.232446 -0.0258004
v -0.0755534 0.2446289 -0.0941478
v -0.0743836 0.2394832 -0.0843611
v -0.070533 0.2444749 -0.1067214
v -0.067418 0.2458628 -0.1198654
v -0.0708117 0.2348828 -0.0923953
v -0.0671217 0.2413564 -0.1162002
v -0.0648151 0.2392658 -0.1321435
v -0.0531313 0.2375065 0.0114382000000001
v -0.0571035 0.2353418 0.00700110000000004
v -0.0360505 0.2419413 -0.2035893
v -0.0303782 0.2364259 -0.2120568
v -0.0223672 0.2372054 -0.2190683
v -0.0119736 0.2389129 0.0427862
v 0.0005106 0.2329195 0.0498578
v 0.0153844 0.2339263 0.0532035000000001
v 0.0223044 0.238312 -0.2399158
v 0.0326216 0.2447071 0.046871
v 0.0269618 0.2291451 0.0554055000000001
v 0.0354314 0.2238849 0.0561590000000001
v 0.0340774 0.249702 -0.2403864
v 0.0332157 0.2394115 -0.2399453
v 0.0423235 0.2438157 -0.2391381
v 0.0520089 0.2411215 -0.2355404
v 0.0572898 0.2338766 -0.2327084
v 0.0604117 0.2361197 0.0366928000000001
v 0.0540448 0.2582367 0.0311596
v 0.0689441 0.2372669 0.0290430000000001
v 0.0761634 0.2387989 0.0211429
v 0.1007959 0.2308833 -0.00633659999999996
v 0.0993188 0.2391942 -0.161045
v 0.1082723 0.2412181 -0.1882096
v 0.1046831 0.2387737 -0.1927103
v 0.1080308 0.2497878 -0.1929201
v 0.1097911 0.2378411 -0.0909233
v 0.1111402 0.2369325 -0.1825178
v 0.1141105 0.2334256 -0.0451319
v 0.1132343 0.2398287 -0.0569171
v -0.0848688 0.2367356 -0.0493471
v -0.0832388 0.2364134 -0.0552718
v -0.079716 0.2313458 -0.041175
v -0.0790883 0.2317281 -0.050786
v -0.0770149 0.229639 -0.0317307
v -0.0735398 0.2344939 -0.0752554
v -0.075845 0.2352167 -0.0677764
v -0.0723041 0.2384873 -0.0911661
v -0.0672517 0.2286612 -0.1149089
v -0.0653181 0.2252091 -0.00164339999999995
v -0.0532496 0.2251081 0.0170705
v -0.0481172 0.2401313 0.0158528000000001
v -0.0337991 0.2367837 0.0295158
v -0.0205199 0.2333606 0.0400711000000001
v -0.0289013 0.2309661 0.0353936
v -0.011402 0.2308113 -0.2277687
v -0.0012524 0.2250739 0.0526342000000001
v 0.00177579999999999 0.2372979 -0.2336805
v 0.00502860000000001 0.2311015 -0.2345977
v 0.0174371 0.242878 0.0494983
v 0.0208925 0.2294168 0.0556836000000001
v 0.0136306 0.2323161 -0.2365836
v 0.0299412 0.2259667 -0.2374044
v 0.0526919 0.2263159 0.0466466
v 0.0697733 0.230112 0.0322565
v 0.0642837 0.2492969 0.0276843
v 0.079805 0.2351484 0.0194608000000001
v 0.0886607 0.2328232 0.0108156
v 0.0877087 0.2330926 -0.2112475
v 0.0944176 0.2307906 0.00429240000000006
v 0.0979104 0.2345881 -0.1357754
v 0.0978983 0.2344504 -0.1515986
v 0.1043391 0.2345064 -0.1653057
v 0.1100492 0.2359033 -0.1726807
v 0.1092532 0.2398511 -0.1742428
v 0.1016511 0.238662 -0.1653034
v 0.1066839 0.2319137 -0.1888695
v 0.1078894 0.2241228 -0.096641
v 0.1110164 0.2393696 -0.1785609
v 0.1140506 0.2328637 -0.1751843
v 0.1130289 0.227013 -0.1803468
v 0.1147827 0.2318852 -0.0501818
v 0.1136427 0.2375978 -0.0621088
v 0.1130561 0.2398354 -0.0759865
v 0.1135765 0.2347279 -0.0688986
v 0.1122524 0.2310981 -0.083688
v -0.0727226 0.2241523 -0.0197848
v -0.0741361 0.2224206 -0.0259572
v -0.0763167 0.2264434 -0.0468769999999999
v -0.0740522 0.2291769 -0.0593956
v -0.0682765 0.2296105 -0.00918579999999995
v -0.0703082 0.2366023 -0.0142257
v -0.0720256 0.23008 -0.0746844
v -0.0698219 0.2308316 -0.0945031
v -0.0651804 0.2234187 -0.134699
v -0.0643054 0.2244605 -0.1404194
v -0.0563601 0.2280125 -0.169848
v -0.0531408 0.2268085 -0.1784996
v -0.0492331 0.2403783 -0.1824625
v -0.0488384 0.2292616 -0.1871596
v -0.034984 0.2261653 0.0328994
v -0.0486032 0.2270497 0.0208776000000001
v -0.0459266 0.2299737 -0.1925765
v -0.0402229 0.2383036 -0.1988819
v -0.0386651 0.2290297 -0.2040583
v -0.0150612 0.229958 0.0447566000000001
v -0.0057038 0.2270284 -0.2311621
v 0.0105711 0.2280233 0.0548417000000001
v 0.0169846 0.224974 0.0576155000000001
v 0.0193274 0.2264607 -0.2366211
v 0.0611939 0.2286921 0.0398818
v 0.0673461 0.2276938 -0.2265925
v 0.0772502 0.2287123 0.0263106
v 0.0830644 0.227979 0.020712
v 0.0916589 0.2252828 -0.2065999
v 0.0958657 0.227523 -0.2019593
v 0.1016234 0.2292055 -0.151379
v 0.1002303 0.2295066 -0.1455346
v 0.1001935 0.233515 -0.157744
v 0.1132851 0.2305134 -0.1696255
v 0.1088708 0.2299355 -0.1637459
v 0.1127228 0.2237905 -0.0783224
v -0.076788 0.2267412 -0.0377629
v -0.0693608 0.2234458 -0.00956749999999995
v -0.0740295 0.22232 -0.0508362
v -0.0728315 0.2242566 -0.0582702
v -0.0712087 0.2232915 -0.0791893
v -0.0708273 0.2279836 -0.0832765
v -0.0697642 0.2250156 -0.0942556
v -0.0682814 0.2327304 -0.1054456
v -0.0572477 0.2230749 0.0129428000000001
v -0.0625978 0.2250528 0.00346760000000006
v -0.0507047 0.2190556 0.0231515
v -0.0363652 0.2228571 -0.2081515
v -0.0260285 0.2238755 0.0408483
v -0.0279765 0.2177914 -0.2167961
v -0.0301342 0.2276468 -0.2140863
v -0.0205996 0.2263637 -0.2221457
v -0.0199985 0.2203781 0.0466676
v -0.009419 0.2281679 0.0482282000000001
v -0.0138424 0.222001 -0.2269497
v -0.00229449999999999 0.2177716 -0.232496
v 0.0102848 0.2213055 -0.2349598
v 0.009549 0.2174532 0.0605924000000001
v 0.0255878 0.2201491 -0.2360952
v 0.0279405 0.219341 0.0604861000000001
v 0.036013 0.2220143 -0.2366206
v 0.044989 0.2196672 -0.2351156
v 0.0660118 0.2220113 0.0406413
v 0.0728605 0.2224936 0.0352723
v 0.0824393 0.2280197 -0.2152138
v 0.0745097 0.2222423 -0.2207162
v 0.0902062 0.2207981 0.0180702
v 0.101109 0.2134726 0.00780460000000005
v 0.1020548 0.2249132 -0.1232725
v 0.1031809 0.223579 -0.1146407
v 0.1032718 0.2239188 -0.1917694
v 0.1061029 0.230268 -0.0157914
v 0.1067211 0.2164721 -0.00547359999999995
v 0.1108715 0.2208129 -0.0876336
v 0.1093243 0.2249084 -0.1516342
v 0.1045752 0.2291878 -0.1572672
v 0.1092199 0.2204067 -0.1379418
v 0.1096648 0.2211198 -0.1832335
v 0.1172845 0.2287915 -0.1739637
v 0.1187664 0.2274116 -0.167839
v -0.0743577 0.2187297 -0.0396151
v -0.0709756 0.2158929 -0.00998219999999995
v -0.0728649 0.216303 -0.0200286999999999
v -0.0712336 0.217833 -0.083922
v -0.0689687 0.2100196 -0.1087991
v -0.063177 0.2172622 0.00759320000000005
v -0.0682432 0.2185616 -0.00360169999999994
v -0.0597127 0.2342872 -0.1581603
v -0.0616378 0.2058884 -0.1581494
v -0.0620503 0.2144116 -0.1537531
v -0.0584867 0.2095014 -0.1682184
v -0.0573987 0.215424 0.0175589
v -0.0558758 0.2136427 -0.174842
v -0.0485423 0.2180094 -0.190974
v -0.0376809 0.2204208 0.0339606
v -0.0310884 0.2156269 -0.2139238
v -0.020074 0.2171192 -0.2228856
v -0.0108121 0.2196409 0.0516947
v -0.0073974 0.2101823 -0.2303794
v 0.0402776 0.2155913 -0.2354779
v 0.049562 0.2198331 0.0522199000000001
v 0.0594061 0.2161237 0.0489495
v 0.0614561 0.2167364 -0.2286964
v 0.0517308 0.2212366 -0.2333763
v 0.0832416 0.2124748 0.0341069
v 0.0769325 0.2094771 -0.2171775
v 0.0837397 0.213273 -0.2118035
v 0.0963832 0.2129496 0.0159079
v 0.0944667 0.21883 -0.2019285
v 0.1052093 0.2227314 -0.135381
v 0.1056993 0.2157751 -0.1860111
v 0.1165956 0.2180084 -0.0492012
v 0.1164664 0.2184183 -0.0571351
v 0.1150179 0.2220532 -0.0656083
v 0.1139481 0.2186416 -0.1781311
v 0.1162284 0.2233706 -0.1765378
v 0.1211456 0.2255417 -0.1685204
v 0.1256167 0.2230714 -0.1646546
v 0.127386 0.2226386 -0.1597316
v 0.1284481 0.2188324 -0.1614276
v -0.0739625 0.2164474 -0.0278494
v -0.0698487 0.2112459 -0.00026129999999995
v -0.0726737 0.2153129 -0.0689181
v -0.0719889 0.210458 -0.0836277
v -0.0664751 0.2155851 0.00295010000000005
v -0.0683848 0.1982613 0.0151394
v -0.0622264 0.2342898 -0.148462
v -0.0639527 0.2096805 -0.1453486
v -0.0458012 0.2082405 0.0359025000000001
v -0.0438897 0.2191062 -0.1983586
v -0.0418969 0.2139605 -0.2019926
v -0.0362614 0.208438 0.0442196000000001
v -0.0293038 0.2016499 0.0530703
v -0.0102793 0.21256 0.0558568000000001
v 0.0190567 0.2070141 0.0689874
v 0.00860060000000001 0.2125296 -0.2343283
v 0.0297513 0.2110292 -0.2355162
v 0.0226939 0.218372 0.0619208000000001
v 0.0264983 0.2080843 0.067689
v 0.0371302 0.2146854 0.0607851
v 0.0428167 0.2082664 0.0630211
v 0.0414727 0.2222702 0.0547021
v 0.0492564 0.2129612 0.0566820000000001
v 0.0516333 0.2105519 -0.2326578
v 0.0663642 0.2088178 0.050006
v 0.0660977 0.2163285 -0.2259874
v 0.0873689 0.2103047 0.0310331
v 0.1061756 0.2192961 -0.1069765
v 0.105725 0.2185354 -0.1154488
v 0.1002377 0.2081402 -0.1902199
v 0.1107773 0.2124214 -0.0981983
v 0.1093651 0.2143033 -0.1096287
v 0.1057587 0.2193874 -0.1250682
v 0.1095412 0.2143951 -0.1182839
v 0.1126655 0.215822 -0.0813991
v 0.1182364 0.2061177 -0.0582772
v -0.0742005 0.2164718 -0.0384844
v -0.0739204 0.2124697 -0.052361
v -0.0749757 0.2107905 -0.030525
v -0.0756683 0.2002135 -0.0627542
v -0.0740534 0.2071047 -0.00953369999999995
v -0.0755474 0.2070847 -0.0213203999999999
v -0.0733035 0.2066747 -0.0756285
v -0.0565622 0.2033011 0.026785
v -0.0491558 0.2072092 -0.1902753
v -0.0541385 0.2077522 -0.1802065
v -0.0435038 0.2055379 -0.198817
v -0.0349086 0.204516 -0.2091439
v -0.0204118 0.198682 0.0599894
v -0.0123529 0.2062176 -0.2274156
v -0.0043649 0.2021003 -0.2322366
v 0.0010057 0.2134681 -0.2333272
v 0.0052734 0.2052174 -0.234362
v 0.0129888 0.2058305 0.068646
v 0.031273 0.2001734 0.0722041
v 0.044719 0.2066019 -0.2345632
v 0.0622223 0.1991128 0.0594876
v 0.0572917 0.2004234 -0.2297202
v 0.0698707 0.2138731 -0.2231937
v 0.0956161 0.2023891 0.0263807
v 0.082159 0.1953777 -0.2097195
v 0.1124486 0.2040825 -0.00685689999999994
v 0.109665 0.2163869 -0.0123657
v 0.1085809 0.2057113 -0.1788151
v 0.11395 0.2081855 -0.0177881
v 0.1123885 0.2188651 -0.0228735
v 0.1134112 0.2210195 -0.0288847
v 0.1156143 0.2095313 -0.0272603
v 0.1157032 0.2164599 -0.0365568
v 0.1165671 0.2090572 -0.0330193
v 0.115772 0.2095744 -0.0707553
v 0.1166177 0.2057951 -0.0706552
v 0.1130443 0.212002 -0.0837673
v 0.1109291 0.213995 -0.0910803
v 0.1163652 0.2072825 -0.1027553
v 0.1179987 0.2036559 -0.0368739
v -0.0788298 0.1946869 -0.00681959999999994
v -0.0777296 0.2018166 -0.0324219999999999
v -0.0728494 0.1959688 -0.0874987
v -0.0709981 0.2070478 -0.0942051
v -0.0671615 0.2061782 -0.1242079
v -0.0640427 0.1979768 -0.1492689
v -0.020851 0.1976426 -0.2210985
v -0.0181153 0.2020857 -0.2233958
v 0.000252699999999995 0.1944546 -0.2343006
v 0.016913 0.1981959 0.0745343
v 0.0380004 0.2030992 -0.2354453
v 0.0315467 0.2030664 -0.2356297
v 0.0483606 0.1946052 -0.23324
v 0.0811661 0.209076 0.0388166
v 0.0866784 0.2033945 0.0372215000000001
v 0.0767099 0.1959121 -0.2154104
v 0.0920647 0.1996957 0.0334447
v 0.1064982 0.2041755 0.00640640000000006
v 0.1034921 0.1953238 0.0198652000000001
v 0.1021649 0.1966587 -0.1822054
v 0.1155149 0.196467 -0.00794509999999994
v 0.1164919 0.2045084 -0.0791625
v 0.1143922 0.2078095 -0.0856502
v 0.1135359 0.211584 -0.1168993
v 0.1212492 0.2055564 -0.1047864
v 0.130423 0.210186 -0.1251156
v 0.1214129 0.2094358 -0.1168247
v 0.1308516 0.2059704 -0.1132814
v 0.1407836 0.2094249 -0.1290455
v 0.1496505 0.2038415 -0.1231487
v 0.149915 0.2065638 -0.1283148
v 0.1486114 0.2093525 -0.1346303
v -0.0808905 0.1931193 -0.0271829
v -0.0763833 0.2038673 -0.0428635
v -0.0743691 0.1900139 0.0111142
v -0.0765583 0.1930345 -0.0665821
v -0.0549922 0.1975653 0.0314639
v -0.0431495 0.2004245 0.0428685
v -0.0476047 0.2042146 0.0365826
v -0.0473383 0.1979279 -0.1912167
v -0.0363332 0.18957 -0.2041044
v -0.0238886 0.1928398 -0.2182566
v -0.0114917 0.1916601 -0.2284116
v -0.00622479999999999 0.1838539 -0.2323665
v 0.0069569 0.2028029 0.0687371
v -0.0067644 0.1934776 0.0694032
v 0.0220439 0.1951105 0.0770195
v 0.0500541 0.1906825 0.0719604
v 0.0424195 0.1944504 -0.2349529
v 0.0620941 0.1921481 -0.2259721
v 0.0693405 0.1967865 -0.2218408
v 0.0836038 0.1910539 0.0482846
v 0.0927811 0.2066209 -0.2002952
v 0.0962782 0.1905708 -0.1877622
v 0.1116672 0.1943409 0.00516520000000005
v 0.1188429 0.1960721 -0.0300566
v 0.1195479 0.1994272 -0.0522321
v 0.1258832 0.1993075 -0.089813
v 0.1391666 0.1954454 -0.0898256
v 0.1236141 0.1988434 -0.1678668
v 0.1295252 0.2047254 -0.1614603
v 0.1287121 0.1971659 -0.1653371
v 0.1306608 0.2030998 -0.1051704
v 0.1416561 0.1972668 -0.0961113
v 0.1418416 0.2007444 -0.108053
v 0.1375395 0.2018496 -0.1567203
v 0.1468199 0.1960909 -0.1000541
v 0.1448251 0.1975218 -0.1086699
v 0.1449033 0.2008666 -0.150701
v 0.1496699 0.2075183 -0.1399163
v 0.1509455 0.2028991 -0.1392477
v -0.082501 0.1885172 -0.0161677999999999
v -0.06832 0.1993808 -0.11818
v -0.0711696 0.1957712 -0.0991153
v -0.0700483 0.1925727 -0.1099817
v -0.0681833 0.1932864 -0.1236316
v -0.0688218 0.190758 0.0193444
v -0.06141 0.189934 0.0284388000000001
v -0.0579883 0.199576 -0.1714409
v -0.0605167 0.1878725 -0.1647277
v -0.0613423 0.1938396 -0.1624258
v -0.0480895 0.1908503 0.0406698
v -0.0287329 0.1943909 0.0569871
v 0.00779500000000001 0.1922259 0.0766372
v 0.00884700000000001 0.1962732 -0.2351507
v 0.0178016 0.1848316 0.0846752
v 0.0727454 0.1897232 -0.2177503
v 0.0984273 0.1911065 0.030654
v 0.091115 0.1916679 0.0397397
v 0.0917358 0.1908966 -0.1953345
v 0.0904452 0.1951859 -0.1992454
v 0.119132 0.1962149 -0.1709289
v 0.1098797 0.1933832 -0.1752617
v 0.1169087 0.2008413 -0.171624
v 0.1194697 0.1999627 -0.0599005
v 0.1215791 0.1929388 -0.0518097
v 0.1237853 0.1972795 -0.0797316
v 0.1206134 0.2002954 -0.0828466
v 0.1272506 0.1920606 -0.067366
v 0.1297191 0.1950472 -0.0797202
v 0.1417285 0.1958111 -0.1559143
v 0.1380672 0.1876507 -0.1642802
v 0.146276 0.1920918 -0.1299151
v 0.1476939 0.1976473 -0.1186311
v 0.1455355 0.1936498 -0.1222854
v 0.1479283 0.1994966 -0.1162366
v 0.1517631 0.2010085 -0.1329817
v 0.1471847 0.1912492 -0.1462671
v -0.0794173 0.1896285 -0.00113509999999994
v -0.0810802 0.1873003 -0.00481749999999995
v -0.0827082 0.186872 -0.0298183
v -0.0772367 0.1953179 -0.0569584
v -0.0747449 0.1830971 -0.085415
v -0.0784674 0.1816319 -0.0645137
v -0.0702621 0.1885197 -0.1144449
v -0.0685541 0.1868219 -0.1283459
v -0.0642586 0.1831634 -0.1548892
v -0.0657539 0.1880392 -0.1443315
v -0.0345213 0.1869195 0.0548488
v -0.028137 0.1877543 -0.2132938
v -0.0192349 0.1885609 0.0653211
v -0.0177964 0.1844155 -0.223276
v -0.00424239999999999 0.1865949 0.0753284
v 0.00708590000000001 0.1830049 -0.2367153
v 0.025294 0.1840523 0.0850322
v 0.0377557 0.2041267 0.0677386
v 0.0397829 0.1885315 0.0780915
v 0.0739644 0.1988144 0.0518925
v 0.0735375 0.182575 0.062507
v 0.0794217 0.1844905 -0.2093304
v 0.0849889 0.1842237 -0.2025895
v 0.1056623 0.1903099 0.0197549000000001
v 0.117753 0.1930611 -0.0162597
v 0.1176218 0.1865301 -0.00971609999999995
v 0.1191553 0.1903897 -0.0238943999999999
v 0.120389 0.1907622 -0.033971
v 0.1251207 0.1850344 -0.0393494
v 0.1261756 0.1895652 -0.0562134
v 0.1243526 0.1928728 -0.0632887
v 0.1333051 0.1895506 -0.0676834
v 0.138815 0.1925927 -0.0809934
v 0.1332919 0.1900239 -0.1669879
v 0.1280091 0.1917049 -0.1688844
v 0.1282681 0.184308 -0.1744109
v 0.1428258 0.1910174 -0.1562263
v 0.1450535 0.1926699 -0.090483
v 0.1436581 0.1897301 -0.0828362
v 0.1446798 0.1884532 -0.0903696
v 0.1461435 0.1943318 -0.0925725
v 0.1456973 0.1950032 -0.1117703
v 0.1421649 0.1890162 -0.1172515
v 0.1467949 0.1883035 -0.143901
v -0.0801125 0.1872702 -0.0492088
v -0.0815153 0.1812261 -0.0456109
v -0.0795752 0.1779323 0.00883700000000005
v -0.071415 0.1803276 -0.1226982
v -0.0697567 0.1777913 -0.134965
v -0.0672973 0.1802306 -0.1429596
v -0.0540695 0.1866422 0.0369727
v -0.065078 0.1726292 0.0336828000000001
v -0.058508 0.1841002 -0.1677036
v -0.0626931 0.1752273 -0.1590935
v -0.0541329 0.1809972 -0.1733513
v -0.0515371 0.1890763 -0.1809903
v -0.0499972 0.1842235 -0.1808962
v -0.045139 0.1868313 -0.1901576
v -0.0374485 0.1845753 -0.2008283
v -0.031542 0.1829394 -0.2088602
v -0.031218 0.1810811 0.0594075
v -0.0334717 0.1939906 0.0537662
v -0.02325 0.1777456 0.066421
v -0.0262868 0.1796117 -0.2148897
v -0.00365589999999999 0.1784755 0.0793927
v -0.0105694 0.1771551 0.075222
v -0.0105113 0.1883625 0.0706651
v -0.0121941 0.1786289 -0.2283834
v 0.00225940000000001 0.181886 -0.2361457
v 0.0436697 0.1793457 0.0826883000000001
v 0.057226 0.1824327 0.0739038
v 0.088976 0.183477 0.0462626000000001
v 0.1002919 0.1848581 0.0316306
v 0.1000482 0.1823868 -0.1818746
v 0.0966714 0.1844663 -0.18498
v 0.1064842 0.1960672 -0.1776784
v 0.1117315 0.188199 0.00929990000000004
v 0.1061886 0.1819943 0.0210896000000001
v 0.1147579 0.1856937 0.00113770000000005
v 0.1155256 0.1908993 -0.00305209999999995
v 0.1163537 0.1792962 -0.00338799999999996
v 0.1222967 0.1870223 -0.0346808
v 0.1208808 0.1845443 -0.0254827
v 0.1231668 0.1822762 -0.0276364
v 0.1313868 0.1836321 -0.0495462
v 0.1402678 0.1896609 -0.0752282
v 0.1406193 0.1862896 -0.0749105
v 0.1376171 0.1844391 -0.1295935
v 0.1385353 0.184455 -0.1330012
v -0.0837277 0.1787314 -0.025679
v -0.0827289 0.1779673 -0.0375844
v -0.0807417 0.1741794 -0.055866
v -0.057569 0.1758727 -0.1667369
v -0.0491051 0.1750448 0.0472197000000001
v -0.0555954 0.1783404 0.0398003
v -0.041104 0.1807043 0.0511483000000001
v -0.036605 0.1767951 -0.1995774
v -0.0409474 0.1748307 -0.1906747
v -0.0312753 0.1750503 -0.2081267
v 0.0072313 0.1842952 0.0827718
v 0.0146713 0.1780833 0.0879891
v 0.0274421 0.1782754 0.0887306
v 0.0326354 0.1845456 0.0833514
v 0.0933112 0.180945 0.0417749000000001
v 0.1042779 0.1762552 0.0234948000000001
v 0.1115755 0.1788084 0.00601430000000006
v 0.1225788 0.1903504 -0.1719188
v 0.1122799 0.1802127 -0.1791403
v 0.1104916 0.1863183 -0.1761262
v 0.1211782 0.1765957 -0.0128114
v 0.1184536 0.1729989 -0.1838795
v 0.1298684 0.1779192 -0.031651
v 0.1341778 0.1802148 -0.051091
v 0.133128 0.1807763 -0.0459623
v 0.1333578 0.177006 -0.0690513
v 0.1365681 0.1816158 -0.064332
v 0.132433 0.1740175 -0.0549739
v 0.1369083 0.1811325 -0.0728723
v 0.1384333 0.185298 -0.0680073
v 0.1359088 0.1862099 -0.0611746
v 0.1362313 0.1836738 -0.0583966
v 0.1400647 0.1841862 -0.0787194
v 0.1408962 0.1838615 -0.1067015
v 0.1343374 0.1807602 -0.1258256
v 0.1343809 0.1785353 -0.1407788
v 0.1404126 0.1811282 -0.1439321
v 0.1392504 0.1769248 -0.1498241
v 0.1431005 0.1823905 -0.1467456
v -0.0841695 0.1784057 -0.00754959999999995
v -0.0846908 0.1742361 -0.0138295
v -0.0852883 0.1684459 -0.00352979999999994
v -0.0754082 0.1718694 0.0209449000000001
v -0.0724861 0.1717867 0.0252945000000001
v -0.0776472 0.1740716 -0.0762578
v -0.0748114 0.1748817 -0.0972027
v -0.0741639 0.1796332 -0.0928706
v -0.0729226 0.179055 -0.1097709
v -0.0755429 0.1706093 -0.1091744
v -0.0693901 0.1717751 -0.1436564
v -0.0663797 0.1739893 -0.1512139
v -0.053466 0.1722079 -0.1701382
v -0.0461941 0.1664929 -0.1758096
v -0.0404071 0.1715975 0.0554352
v -0.0327615 0.1683178 -0.2041909
v -0.0258529 0.1634752 -0.2160031
v -0.0191409 0.1711975 -0.2230169
v -0.0233077 0.1699743 -0.2189037
v -0.0076855 0.1701761 -0.2331617
v -0.0091141 0.1694949 0.0780552
v -0.0020246 0.1713173 -0.2363726
v 0.0030346 0.1726101 0.0837534
v 0.0065186 0.1765168 0.0861672
v 0.0131256 0.1711634 -0.2396953
v 0.0072694 0.1710396 -0.2392613
v 0.0122878 0.172472 0.0882392
v 0.0191155 0.1809147 -0.2377392
v 0.0182899 0.1688483 -0.2403201
v 0.0355891 0.1764221 0.087892
v 0.0449523 0.1742134 0.0849053
v 0.0681645 0.175787 0.0692032
v 0.0792644 0.1814972 0.0578482
v 0.0786468 0.1764474 -0.2061668
v 0.0721409 0.1763534 -0.2127513
v 0.0838839 0.1725278 -0.1968929
v 0.0796957 0.1669692 -0.1985221
v 0.0893276 0.1762412 -0.1906964
v 0.1018737 0.1797688 0.0296005
v 0.0967556 0.1749499 0.0375952
v 0.1004487 0.1742829 0.0315446
v 0.1086337 0.1706872 0.0111734000000001
v 0.1055058 0.1748651 -0.1823634
v 0.1111848 0.1755649 -0.1819485
v 0.1199903 0.1801594 -0.0144867
v 0.1338326 0.1775094 -0.0424269
v 0.136446 0.1800985 -0.1130986
v 0.1396973 0.181722 -0.0995217
v 0.1355387 0.1781299 -0.1043752
v 0.1394753 0.1814834 -0.1646178
v 0.1404311 0.1767076 -0.1607504
v 0.1388123 0.1723561 -0.1657853
v 0.1356169 0.1713603 -0.173995
v -0.0829293 0.1703949 -0.0339206
v -0.0832203 0.1626932 -0.0212783999999999
v -0.0831882 0.1706971 0.00517150000000005
v -0.08039 0.1687186 0.0145563
v -0.0827401 0.1687226 -0.0460946
v -0.0814229 0.1697795 -0.0563444
v -0.0794143 0.1689839 -0.0744454
v -0.0733115 0.1727926 -0.1262553
v -0.0745847 0.1662493 -0.1317526
v -0.0618473 0.1650402 0.0417562
v -0.0601507 0.1665217 -0.1617836
v -0.0566134 0.165685 -0.1650953
v -0.0281101 0.163812 0.0672888
v -0.0136521 0.1687896 -0.2286664
v -0.00386389999999999 0.1701457 0.0805598000000001
v 0.024559 0.1736932 0.0900985
v 0.0190947 0.1679814 0.0893294
v 0.0264262 0.167959 0.0893975
v 0.0358341 0.1697378 0.0888992
v 0.0418877 0.1669047 -0.233072
v 0.0415648 0.1748623 -0.233747
v 0.0441995 0.1711349 -0.2321512
v 0.0474384 0.1634021 -0.2295625
v 0.0512473 0.1738229 -0.228757
v 0.0569115 0.1729457 -0.2249561
v 0.0582705 0.1691537 0.0767291
v 0.0558503 0.1716264 0.0793018
v 0.0613718 0.1678444 -0.2198367
v 0.0638012 0.1777903 -0.2209536
v 0.0685963 0.1658343 -0.2115978
v 0.0718778 0.1706075 0.0663483
v 0.0813715 0.1719735 0.0580530000000001
v 0.0839589 0.1664612 -0.1943483
v 0.0972222 0.1663578 0.0384892
v 0.0921782 0.1716555 0.0440181000000001
v 0.1047145 0.1686104 0.0244711
v 0.101343 0.1675481 0.0323422000000001
v 0.1066701 0.1690014 0.0177457
v 0.0961677 0.1678017 -0.186135
v 0.1029562 0.1794162 -0.1810121
v 0.1193057 0.1690876 -0.00416539999999996
v 0.1211603 0.1735401 -0.00916919999999995
v 0.1166126 0.1752461 -0.00301409999999995
v 0.1277992 0.1737905 -0.1437985
v 0.1290192 0.176672 -0.1352661
v 0.1169908 0.165922 -0.1488694
v 0.1248194 0.169277 -0.119539
v 0.1281855 0.1720425 -0.1121572
v 0.1240118 0.1675948 -0.1134805
v 0.1270929 0.1724246 -0.1217929
v 0.1203953 0.1683474 -0.1361235
v 0.1275481 0.169799 -0.0767429
v 0.1291361 0.172463 -0.0924783
v 0.1323481 0.1713241 -0.0395067999999999
v 0.1318206 0.1732919 -0.0321681
v 0.1313531 0.1704912 -0.0308603
v 0.1332362 0.1754831 -0.0523353
v 0.1288628 0.1662344 -0.0507798
v -0.0834574 0.163905 -0.0370624
v -0.082855 0.1641345 -0.0287083
v -0.0836915 0.1596493 0.0150873000000001
v -0.0844812 0.1629489 -0.0463512
v -0.0769626 0.1705414 -0.0870792
v -0.0795173 0.1641474 -0.0875452
v -0.0813385 0.1640157 -0.0788223
v -0.0796264 0.1617509 0.0216447
v -0.0729498 0.1581242 0.0337303
v -0.0787304 0.1626481 -0.1006793
v -0.0573113 0.1576078 0.050684
v -0.0488756 0.1675979 0.0514984
v -0.0352369 0.1606656 -0.1955021
v -0.0183541 0.1597856 0.0754939
v -0.0139365 0.1492081 -0.2328895
v -0.00995589999999999 0.1572484 0.0807388
v -0.00141899999999999 0.1595669 0.0833709
v 0.0044699 0.1648241 0.0843701
v 0.00348620000000001 0.1715332 -0.2384751
v 0.000688000000000008 0.1537876 -0.2429764
v 0.0114725 0.1630409 0.0864107
v 0.0278838 0.1624793 0.0872022
v 0.0350304 0.1595044 0.0842198
v 0.0226452 0.15786 -0.2426731
v 0.0244971 0.171609 -0.2391808
v 0.0335569 0.1711587 -0.2367217
v 0.0290164 0.1602578 -0.2403949
v 0.0365786 0.1644023 -0.2359865
v 0.0408543 0.1590628 -0.2338323
v 0.051378 0.1586768 -0.2260558
v 0.0859009 0.1664441 0.0519434
v 0.0893397 0.162977 0.0492182
v 0.1207357 0.1637114 -0.1210261
v 0.1154633 0.1629066 -0.1412042
v 0.1176513 0.1643292 -0.1558761
v 0.1204366 0.1685761 -0.1497487
v 0.118472 0.1678449 -0.187
v 0.1240717 0.1694428 -0.1848945
v 0.1119292 0.1586282 -0.1922734
v 0.1185726 0.1634117 -0.00305719999999994
v 0.124329 0.1685741 -0.0119905999999999
v 0.1282699 0.1711583 -0.0854541
v 0.124964 0.1653616 -0.079931
v 0.1211527 0.1626616 -0.1132621
v 0.1323126 0.1627557 -0.1785121
v 0.1317583 0.1704292 -0.179563
v -0.0852435 0.1590323 0.00307480000000004
v -0.0846647 0.1580104 0.0133466
v -0.0848658 0.1511485 -0.00347359999999995
v -0.0850465 0.1639876 -0.00861999999999996
v -0.0850448 0.1590024 -0.0369474999999999
v -0.0843513 0.1636255 -0.0615707
v -0.0870643 0.1598144 -0.0569998
v -0.0800719 0.1582468 -0.0960208
v -0.0808901 0.1594883 -0.0873223
v -0.0705129 0.1649275 -0.1449388
v -0.066456 0.1566766 -0.1523606
v -0.0692219 0.1565816 -0.1457861
v -0.0675193 0.1635153 -0.1510883
v -0.0643866 0.1586061 -0.1560137
v -0.0382948 0.1550834 -0.1852358
v -0.0434389 0.1610958 -0.1775995
v -0.0283287 0.1589806 0.0690940000000001
v -0.0191847 0.1536286 0.0772547
v -0.0229656 0.1540746 -0.2204501
v -0.0278326 0.1601235 -0.211208
v -0.00452999999999999 0.1533456 -0.2405823
v 0.0036481 0.1479823 -0.2453856
v 0.0091601 0.147104 -0.2463196
v 0.0189786 0.1607919 0.0877083
v 0.044941 0.1637294 0.0828853
v 0.0580175 0.1638111 0.0744576
v 0.0630205 0.1595299 0.0704987
v 0.0688614 0.1656563 0.0671874
v 0.0633913 0.1583068 -0.2135456
v 0.0573162 0.1561142 -0.219878
v 0.0710493 0.157986 -0.2031102
v 0.0741724 0.1610785 0.0618364
v 0.0831849 0.1585311 0.055821
v 0.0804425 0.1666357 0.0580874
v 0.0864546 0.1589241 -0.1935885
v 0.07352 0.1532786 -0.1998923
v 0.1027563 0.1554361 0.0388678
v 0.1050015 0.158236 0.0328386
v 0.1077853 0.1600837 0.0177058
v 0.1091442 0.1589804 0.010985
v 0.110968 0.1672857 0.00702140000000005
v 0.112226 0.1573276 0.00488510000000004
v 0.1197304 0.1561334 -0.1110896
v 0.1225192 0.1644253 -0.1015298
v 0.1205233 0.1561321 -0.10072
v 0.1150798 0.15633 -0.1923852
v 0.1235358 0.1646044 -0.0900372
v 0.1221429 0.1596438 -0.0874246
v 0.1214245 0.1606155 -0.0952528
v 0.1247648 0.1526118 -0.0400108
v 0.1301172 0.1670062 -0.0441942
v 0.1257086 0.1606078 -0.0582879
v 0.1199703 0.1510871 -0.1895965
v 0.1252627 0.1654372 -0.1857941
v 0.1291165 0.1637731 -0.182895
v 0.1358054 0.1666905 -0.1726313
v 0.1355014 0.1633017 -0.168815
v 0.1311892 0.1562133 -0.1758343
v -0.083844 0.1556415 -0.0138074999999999
v -0.0886718 0.152671 -0.0445246
v -0.089578 0.1543325 -0.0561425
v -0.0874425 0.1586008 -0.0635924
v -0.0841633 0.158777 -0.0788596
v -0.0873745 0.1553081 -0.06698
v -0.0779655 0.1538481 0.029308
v -0.0843587 0.1531991 -0.075234
v -0.0813578 0.1540377 -0.0837827
v -0.061581 0.1495942 -0.157563
v -0.0494579 0.1596009 -0.1695087
v -0.0442512 0.1548218 -0.1743755
v -0.0490751 0.1500569 -0.1680787
v -0.0329676 0.1570443 0.0671214
v -0.0251305 0.1527421 -0.2139858
v -0.0270876 0.1504994 -0.2067515
v -0.0105179 0.1521169 -0.2358762
v 0.00593790000000001 0.1568653 0.0862655
v 0.0117949 0.1555852 0.0872749
v 0.0210965 0.1547643 0.0875532
v 0.0178812 0.1474666 -0.245885
v 0.0281003 0.1553606 0.0858447
v 0.0280107 0.1497259 -0.2425024
v 0.043053 0.1573628 0.080845
v 0.043984 0.1518357 0.0802908
v 0.0444546 0.1541421 -0.2307804
v 0.0608097 0.1539288 0.0718199
v 0.0497892 0.1568393 0.0775578
v 0.0676405 0.1559539 0.0671945
v 0.0596314 0.1486652 -0.2114168
v 0.0888574 0.151666 0.0545832
v 0.0924518 0.1509241 0.0521743
v 0.0976073 0.1480497 0.0487131
v 0.1070079 0.1473623 0.0126576
v 0.1117245 0.1542014 -0.1320489
v 0.1076063 0.1503485 -0.1384223
v 0.1121724 0.1591902 -0.1480242
v 0.1152521 0.159167 -0.1600268
v 0.1125543 0.1585005 -0.1552435
v 0.1115725 0.1516904 -0.1617424
v 0.1181983 0.1556679 -0.1174424
v 0.1169015 0.1593877 -0.1270463
v 0.1232809 0.1517998 -0.0591986
v 0.1236466 0.1600315 -0.0742116
v 0.1276751 0.1548852 -0.1824359
v -0.080697 0.1496399 -0.0799886
v -0.0798927 0.15481 -0.0907617
v -0.0767207 0.1486613 -0.0893089
v -0.0788446 0.1529103 -0.0958632
v -0.0764518 0.1551266 -0.1185865
v -0.0722992 0.1492923 -0.1142339
v -0.0735496 0.14843 -0.1047528
v -0.0701364 0.1533436 -0.1356246
v -0.0679644 0.151793 -0.1415796
v -0.0679492 0.1466808 -0.1233583
v -0.0658547 0.1443267 -0.1316187
v -0.0658714 0.1467485 -0.1462775
v -0.0664434 0.1509531 -0.1496884
v -0.0637372 0.1495894 0.0486931000000001
v -0.06654 0.1557251 0.0427012
v -0.0377044 0.1435233 0.071759
v -0.04459 0.1529518 0.0622406
v -0.0436603 0.1475703 -0.1741535
v -0.0390625 0.1456338 -0.1801842
v -0.0233848 0.1464547 0.0781214
v -0.0204317 0.1439427 -0.2226154
v -0.0121347 0.141255 0.0853242
v -0.00632000000000001 0.1457613 0.0858412
v 0.0016405 0.138953 0.0906224000000001
v 0.0225711 0.1462488 0.0890613
v 0.0305498 0.1479453 0.0864055
v 0.0337977 0.1433966 -0.2388246
v 0.0402876 0.1446921 -0.2335398
v 0.0507916 0.149013 -0.2235875
v 0.0469854 0.14877 -0.2276902
v 0.0529426 0.1481095 0.0769268
v 0.0529436 0.146467 -0.2195955
v 0.0645049 0.1487365 0.0708825000000001
v 0.0737968 0.1458448 -0.2003264
v 0.0821455 0.1532293 -0.1959961
v 0.0761 0.1495635 0.0636843
v 0.0992855 0.147909 -0.1983293
v 0.0927313 0.1556585 -0.1934287
v 0.102113 0.1636987 -0.1876053
v 0.0917377 0.1499159 -0.1964034
v 0.1061261 0.1575559 -0.192358
v 0.107118 0.1500247 0.0261746
v 0.106579 0.1452547 0.0162541
v 0.1103961 0.1477925 0.00477120000000004
v 0.1183075 0.146749 -0.1731797
v 0.1245373 0.1539221 -0.170264
v 0.1145974 0.1494773 -0.1677479
v 0.1171384 0.1482764 -0.1129186
v 0.1148385 0.1523957 -0.121776
v 0.1208421 0.1560637 -0.00798559999999995
v 0.1219847 0.1518725 -0.0132259
v 0.1264827 0.1636485 -0.0180819
v 0.1264893 0.1592608 -0.0215442
v 0.1188807 0.1419803 -0.0138147
v 0.1232524 0.1462038 -0.0645607
v 0.1221195 0.1522096 -0.0717502
v -0.0889878 0.1506863 -0.0539479
v -0.0870901 0.1454601 -0.0462186
v -0.0889875 0.1507361 -0.0464655
v -0.0839708 0.1431636 -0.052781
v -0.0832928 0.1471101 -0.0668691
v -0.0783107 0.139573 -0.063081
v -0.0846885 0.1556639 0.00984760000000005
v -0.0811685 0.145514 0.0207563
v -0.0725783 0.1428532 -0.0877099
v -0.0404545 0.1362699 0.0734285
v -0.0539819 0.1520122 0.0564513
v -0.0510465 0.1435947 0.0621072
v -0.0335937 0.1532218 -0.1949783
v -0.0317466 0.1432108 -0.1922144
v -0.0259876 0.1395087 -0.2026735
v -0.0242318 0.1421742 -0.2083982
v -0.0196158 0.1403971 0.0826161
v -0.0061958 0.143235 -0.2412792
v -0.000710999999999989 0.1414088 -0.2453459
v 0.0275089 0.1438546 0.0886778
v 0.0449179 0.1413542 0.0827573
v 0.0655114 0.1434566 0.0720247
v 0.0732955 0.1400649 0.0694897000000001
v 0.0823939 0.1391232 0.064472
v 0.1028626 0.1430449 -0.2003799
v 0.0947792 0.1394111 -0.2035274
v 0.1015731 0.1409837 0.0467516
v 0.1057908 0.1415144 0.0388325
v 0.1055974 0.1453935 -0.1325808
v 0.1054484 0.1468711 -0.1417727
v 0.1077613 0.1483511 -0.1548572
v 0.1075197 0.1503353 -0.1488411
v 0.1036087 0.1415546 -0.1500171
v 0.106593 0.1396473 0.00863470000000005
v 0.1079024 0.14657 -0.126882
v 0.1062418 0.1393567 -0.1615659
v 0.1117826 0.1405952 -0.1725013
v 0.1219487 0.144886 -0.0961786
v 0.1207619 0.1511292 -0.0921972
v -0.0879943 0.1361818 -0.0226176
v -0.0883134 0.1441896 -0.0390919
v -0.0832327 0.1357315 -0.0377308
v -0.0792196 0.1362447 -0.0530311
v -0.0728592 0.1345114 0.0430132
v -0.0786942 0.1471734 0.0304443
v -0.076519 0.1400297 0.0348980000000001
v -0.0671409 0.1433927 -0.1179287
v -0.0685425 0.141949 -0.1063556
v -0.0692101 0.1402792 -0.0950263
v -0.0666826 0.1388094 -0.1072817
v -0.0630434 0.1382781 -0.1493229
v -0.0622647 0.1314809 -0.1378165
v -0.0352998 0.1348299 0.0772802
v -0.0157203 0.136234 -0.2290792
v -0.0191906 0.1509807 -0.2263117
v -0.0017918 0.1309125 0.0923924
v -0.0087177 0.1364903 -0.2383057
v -0.00262709999999999 0.1374107 -0.2440261
v 0.00630069999999999 0.137188 -0.2474961
v 0.0119682 0.1378029 -0.2477145
v 0.0360707 0.136793 0.0882954
v 0.0540803 0.1383947 0.0797694
v 0.0527278 0.1368178 -0.2154993
v 0.0476838 0.1384608 -0.2235494
v 0.0641114 0.1359804 -0.207765
v 0.0765687 0.1413068 -0.2008969
v 0.0731279 0.1332059 0.0728168
v 0.0819085 0.144911 -0.1980768
v 0.0797727 0.1371971 -0.2032981
v 0.0871904 0.1420135 -0.1999072
v 0.0976832 0.1399513 0.0518905
v 0.1032633 0.1395483 -0.1312758
v 0.1015512 0.1382806 -0.1374796
v 0.1022184 0.1398149 -0.1451504
v 0.1186786 0.1466033 -0.00913419999999995
v 0.1099123 0.1402934 0.00107360000000005
v 0.1140049 0.1380512 -0.1897072
v 0.1222179 0.1464049 -0.1832147
v 0.1153358 0.139409 -0.1797138
v 0.1212 0.1418634 -0.0346421
v 0.1208037 0.143147 -0.0225498
v 0.1195168 0.1364059 -0.0281843
v 0.1223662 0.1418183 -0.0786929
v 0.1239357 0.1498148 -0.0319884
v 0.1225249 0.1437742 -0.0492498
v 0.1225256 0.135138 -0.0455463
v 0.1231494 0.1461734 -0.0574181
v 0.1237205 0.1360289 -0.071361
v 0.1225434 0.1389157 -0.0834397
v -0.0899356 0.139863 -0.0170021
v -0.0891224 0.1344129 -0.013557
v -0.0896074 0.1335421 -0.00814309999999996
v -0.0766401 0.1351426 0.0358255
v -0.0790198 0.1407069 0.027604
v -0.0802539 0.1397846 0.0226329000000001
v -0.0819114 0.1339494 0.0214276
v -0.0817222 0.1394626 0.015824
v -0.0773838 0.1318801 -0.0500595
v -0.0730639 0.1356757 -0.0701331
v -0.0683671 0.1349326 -0.0829242
v -0.0644324 0.132398 -0.1181085
v -0.0654825 0.1321707 -0.0972002
v -0.0649563 0.1384485 -0.1222032
v -0.0634194 0.1287066 -0.1250179
v -0.0473526 0.1340911 -0.1693707
v -0.0387254 0.1378877 -0.1812069
v -0.043698 0.1295797 -0.1750752
v -0.022344 0.1349127 -0.2095267
v -0.0255457 0.1341115 -0.2022062
v -0.0106327 0.1243415 0.0923654
v 0.0035169 0.1281609 -0.2460452
v 0.0097846 0.1324746 0.0944392
v 0.00905019999999999 0.1448869 0.0903122
v 0.0184131 0.1297947 0.0954422
v 0.0294141 0.1341671 0.0917804
v 0.0339015 0.1248297 -0.235624
v 0.0292144 0.1209634 -0.2387188
v 0.0544903 0.1337259 0.0820822
v 0.0867746 0.1333847 -0.2080019
v 0.0976299 0.1275788 0.0558891
v 0.0932873 0.1385309 0.0566093
v 0.1042634 0.1309649 0.0445374000000001
v 0.101128 0.1294131 0.0506056
v 0.1072665 0.1431731 0.0286285000000001
v 0.107286 0.1340684 0.0263733000000001
v 0.1059905 0.1350257 0.0126189
v 0.1102659 0.1358602 -0.1730217
v 0.1028295 0.1314391 -0.1620459
v 0.107299 0.1111036 0.0294786
v 0.1061747 0.1326292 0.00462160000000005
v 0.1081296 0.1339928 -0.000368699999999958
v 0.1088724 0.1327738 -0.1120639
v 0.1133419 0.1380541 -0.1068029
v 0.1130144 0.1309345 -0.0948008
v 0.1102113 0.1397251 -0.1150504
v 0.1080299 0.1406152 -0.11936
v 0.1091046 0.1333442 -0.1784228
v 0.1066436 0.1307052 -0.1717971
v 0.1099993 0.1431911 -0.1965187
v 0.1047915 0.1325623 -0.1994517
v 0.1030089 0.1370132 -0.2015551
v 0.1134832 0.1331522 -0.0114114
v 0.1166989 0.1339304 -0.0186942
v 0.1154208 0.1342118 -0.0938396
v 0.1205126 0.1395064 -0.0936981
v 0.1149415 0.1298687 -0.0818776
v 0.1219091 0.1354286 -0.0814416
v 0.1234742 0.1313148 -0.0485898
v -0.0865027 0.1289648 0.0146997
v -0.0777853 0.1303236 0.0366063
v -0.0844355 0.1421094 0.00401000000000006
v -0.0878273 0.1380028 0.000742700000000054
v -0.0685418 0.1316392 0.0486485
v -0.0750332 0.1265578 0.0422215
v -0.0703149 0.1303031 -0.0702227
v -0.0670968 0.1366033 -0.0957159
v -0.0665214 0.1314134 -0.0868986
v -0.0618444 0.1249537 -0.1321822
v -0.0546541 0.1340055 -0.1605487
v -0.0544303 0.1289032 -0.1597657
v -0.0409021 0.1258442 0.0763705
v -0.0480116 0.1333842 0.0682364
v -0.0519664 0.1240022 0.0675263
v -0.0382765 0.1283523 -0.1849288
v -0.025103 0.1296522 -0.2034983
v -0.0217463 0.1268924 -0.211425
v -0.0186264 0.1345722 -0.2226047
v -0.0188197 0.1264816 -0.2206323
v -0.0160339 0.1261685 -0.2265808
v -0.0102554 0.1261263 -0.2347469
v 0.0153082 0.1249857 0.0974613
v 0.0358216 0.1278523 0.0928127
v 0.0426989 0.1300986 0.0891912
v 0.0398084 0.1251695 -0.2298781
v 0.0540207 0.1247274 0.088148
v 0.0432633 0.1252451 -0.2254092
v 0.0742676 0.1310566 -0.2097414
v 0.0672012 0.1345098 -0.2076196
v 0.0819573 0.1240177 0.0716898
v 0.0969402 0.1253021 -0.1407061
v 0.0965002 0.1264568 -0.1474587
v 0.0991816 0.1312923 -0.1533427
v 0.0999353 0.1289543 -0.1620645
v 0.0966383 0.131461 -0.2061684
v 0.0949014 0.1283191 -0.2063901
v 0.1070101 0.1213302 0.0239545
v 0.1051789 0.1290561 0.00940320000000004
v 0.1008009 0.1286157 -0.198771
v 0.1084809 0.133079 -0.1913141
v 0.1021137 0.1303236 -0.1900746
v 0.1098566 0.1258376 -0.1004098
v 0.1136765 0.1271155 -0.0153356
v 0.1164009 0.1276123 -0.0627467
v 0.1156243 0.1287774 -0.0696569
v 0.1216183 0.1296307 -0.0616468
v 0.1223554 0.1316598 -0.0672621
v 0.1238806 0.1327452 -0.0602029
v 0.1226754 0.1276855 -0.053546
v -0.0883402 0.1244674 0.0109418000000001
v -0.0895858 0.1310484 0.00372570000000005
v -0.0748618 0.1278835 -0.052078
v -0.0668731 0.1282645 -0.0835037
v -0.0708225 0.1266588 -0.0647996
v -0.0651652 0.1189063 -0.116806
v -0.0568955 0.1149339 0.0648861
v -0.0584572 0.1356147 0.0580381
v -0.0627583 0.1207161 -0.1258905
v -0.0573813 0.1206736 -0.1453353
v -0.0594541 0.1310647 -0.1530553
v -0.0505168 0.119868 -0.1643793
v -0.0555767 0.1242007 -0.1557715
v -0.0483063 0.1122856 -0.1693896
v -0.0040628 0.1219972 -0.2402902
v 0.0017191 0.123307 0.0964173
v 0.00912590000000001 0.1229615 0.0980564000000001
v 0.0342463 0.1170062 0.0977311000000001
v 0.0454784 0.1214894 -0.2216856
v 0.0666858 0.1224989 0.0830121
v 0.0716706 0.1262957 0.0774526
v 0.0770167 0.1245641 0.0750451
v 0.0920977 0.1274558 -0.1904765
v 0.0894098 0.1270538 -0.1854472
v 0.0844446 0.1232808 -0.2012729
v 0.0884149 0.1265145 0.0652484
v 0.0928007 0.1184933 0.063233
v 0.0827321 0.1227878 -0.1815952
v 0.0937129 0.128169 -0.1739211
v 0.097258 0.1275316 -0.1954673
v 0.0868966 0.1266767 -0.2094279
v 0.0851902 0.1244336 -0.2069418
v 0.094155 0.1198036 -0.1424101
v 0.0918379 0.1247411 -0.1611162
v 0.0970163 0.1274592 -0.1649753
v 0.0961079 0.1261097 -0.1547181
v 0.1031278 0.1289319 -0.1698776
v 0.107299 0.1396367 0.0334442
v 0.1052313 0.1221599 0.042931
v 0.1068436 0.1176172 0.0356009
v 0.1070443 0.1200929 -0.00613719999999995
v 0.1098416 0.1293283 -0.00739559999999995
v 0.1055758 0.1240769 -0.00094899999999995
v 0.1106053 0.1255187 -0.0946621
v 0.1180335 0.1260339 -0.0255658
v 0.1094357 0.1234729 -0.0590067
v 0.1106552 0.1250561 -0.0805555
v 0.1113749 0.1259563 -0.0874387
v 0.1225297 0.1269917 -0.0393757
v 0.1213904 0.1239718 -0.0407052
v -0.0887091 0.1243152 0.00444020000000006
v -0.0886761 0.1172185 0.00552240000000005
v -0.0888936 0.1200453 0.0103997
v -0.0814819 0.1226571 -0.024046
v -0.0794682 0.1251716 -0.0331777
v -0.0789605 0.1165333 -0.0278431
v -0.0759878 0.1234944 -0.0436819
v -0.0747866 0.1192699 -0.0453522
v -0.0772444 0.114649 -0.0336003
v -0.0777755 0.1052844 0.0430750000000001
v -0.0703416 0.1221216 -0.0645894
v -0.0704522 0.1190182 -0.0658971
v -0.0733824 0.1150571 -0.0514829
v -0.0684318 0.1205141 -0.0834289
v -0.0679675 0.1225587 -0.08118
v -0.0679496 0.1208041 -0.0937589
v -0.0651852 0.1255749 -0.1115065
v -0.0667844 0.1192312 -0.1101069
v -0.0537395 0.1164602 -0.1560708
v -0.0245027 0.1163222 -0.210677
v -0.0257795 0.1179688 -0.2070825
v -0.0215402 0.1158964 -0.2191344
v -0.0175567 0.1182215 -0.2252833
v -0.0102817 0.1197749 -0.2344121
v -0.0021446 0.1100005 0.1014145
v 0.0052249 0.1202676 -0.2450593
v 0.0173564 0.1289731 -0.2466768
v 0.0220326 0.1318378 -0.2450307
v 0.0229315 0.1157751 -0.2425394
v 0.0593545 0.1241887 -0.2126383
v 0.0704181 0.1224801 -0.2115904
v 0.0659927 0.1184779 -0.2129294
v 0.0756387 0.1173586 0.0798315
v 0.0775338 0.1230239 -0.2086081
v 0.0790773 0.1210387 -0.2009102
v 0.073251 0.1201107 -0.2081536
v 0.0887838 0.1146855 0.0692836
v 0.0978818 0.1227542 -0.1352364
v 0.0908443 0.1181816 -0.147808
v 0.0932966 0.1220288 -0.1502153
v 0.1022569 0.1321355 -0.129017
v 0.1041219 0.118813 -0.1173626
v 0.1064031 0.1203281 0.0204961
v 0.1032783 0.1144543 0.00975420000000005
v 0.1107118 0.1143324 -0.0143882
v 0.1062218 0.1211692 -0.0633503
v 0.1052924 0.1192768 -0.0686414
v 0.1059637 0.1163846 -0.0840026
v 0.1062893 0.1148896 -0.0996597
v 0.1061793 0.1196637 -0.1114434
v 0.1111767 0.1176272 -0.0394185
v 0.1182305 0.1225327 -0.0452824
v 0.1187628 0.1207878 -0.0326826
v 0.1124251 0.1205871 -0.0451817
v -0.0913501 0.1143935 0.0168574
v -0.0902543 0.114073 0.0223531
v -0.0884157 0.1202192 0.0177724
v -0.0917711 0.1131145 0.00972320000000006
v -0.0857842 0.1212025 0.0261874
v -0.0873518 0.1113379 -0.000692899999999941
v -0.0869844 0.1213879 -0.00140799999999995
v -0.0826373 0.1136009 -0.0104145
v -0.0748762 0.1147219 -0.0453327
v -0.0703414 0.113194 -0.1063569
v -0.0690904 0.1162936 -0.1048992
v -0.0642943 0.1129536 -0.1191807
v -0.0517047 0.1085177 0.0709925
v -0.0471846 0.1201581 0.0725695
v -0.0387436 0.1162987 -0.1890047
v -0.0258257 0.1106981 0.0905859
v -0.0318454 0.1226615 0.0838182
v -0.0295325 0.1112801 0.0880770000000001
v -0.021869 0.1138817 0.0919166
v -0.0112241 0.1127604 -0.2346676
v -0.0070865 0.1156474 -0.237744
v -0.00448449999999999 0.1113456 -0.2400795
v 0.0050485 0.1125904 -0.244526
v 0.0109572 0.123074 -0.2469202
v 0.010628 0.1140454 -0.2458963
v 0.0438881 0.1146518 -0.2227713
v 0.0527488 0.1199372 -0.2161939
v 0.0577984 0.1144076 -0.2160397
v 0.0692598 0.1170692 -0.2099333
v 0.0727321 0.1160655 -0.2020895
v 0.0687089 0.11161 -0.207855
v 0.080548 0.1109425 -0.1603252
v 0.0809193 0.118312 -0.1720893
v 0.0829711 0.1144339 -0.1584973
v 0.0854774 0.110052 0.0747078
v 0.088386 0.110937 -0.1424408
v 0.0972484 0.1158392 -0.1311998
v 0.1046105 0.1122843 0.0162327
v 0.1047866 0.1109223 -0.00494959999999996
v 0.1048838 0.1146517 -0.0445153
v 0.1014728 0.1110782 -0.0526797
v 0.10521 0.1185991 -0.0550912
v 0.1069801 0.1105058 -0.0304558
v 0.107875 0.118625 -0.0463556
v 0.1123083 0.1141383 -0.0197941
v 0.11022 0.1129654 -0.0284357
v -0.0963209 0.108652 0.0151373
v -0.0847509 0.1141272 -0.00512489999999995
v -0.0828309 0.1072636 -0.00767189999999994
v -0.0835636 0.1174046 0.0330743
v -0.089556 0.1030163 0.0289877000000001
v -0.0800258 0.1062165 -0.0156196
v -0.0782456 0.107084 -0.0272601
v -0.0771966 0.11042 -0.035794
v -0.0774291 0.108859 -0.0412723
v -0.0617534 0.1046355 -0.1228356
v -0.0583498 0.1033783 -0.1321982
v -0.0566747 0.1133484 -0.1429471
v -0.0526755 0.1085104 -0.1576866
v -0.055668 0.1025693 -0.1408055
v -0.0319363 0.1045644 -0.2051015
v -0.034248 0.1073674 -0.2001072
v -0.0282169 0.120484 -0.202381
v -0.0166759 0.1030509 -0.2326881
v -0.0200387 0.1133608 -0.2237697
v 0.0114656 0.1030019 0.1069199
v 0.017937 0.1040393 0.1062219
v 0.0227145 0.120113 0.0985775
v 0.0289481 0.10262 0.1047135
v 0.0299295 0.103544 -0.2371701
v 0.0332594 0.112185 -0.2346543
v 0.0366608 0.0936566 0.1064342
v 0.0457733 0.0967548 0.1024211
v 0.0441631 0.1155167 0.0961242
v 0.0519036 0.1171152 0.0929634
v 0.0433872 0.1011277 -0.224154
v 0.0495745 0.1215651 -0.217821
v 0.083096 0.10607 -0.1477549
v 0.0956514 0.110989 0.0614622
v 0.092735 0.1073059 -0.1269849
v 0.0871769 0.105803 -0.136764
v 0.1024847 0.1080929 0.000869600000000054
v 0.1070804 0.1085226 -0.0123804
v 0.1036429 0.1142673 -0.0747817
v 0.1017788 0.1126319 -0.0608975
v 0.1005703 0.106464 -0.0750756
v 0.1004353 0.1045943 -0.0833172
v 0.1069017 0.108104 -0.0198771
v -0.0977653 0.1048908 0.0133664000000001
v -0.0970518 0.1044403 0.0181549
v -0.0911748 0.1057562 0.00375180000000006
v -0.0934638 0.1036344 0.00664280000000005
v -0.0958704 0.1070534 0.00957890000000006
v -0.0844017 0.1041502 -0.00355099999999996
v -0.0833637 0.1041797 -0.0788048
v -0.0819097 0.1042583 -0.0853579
v -0.0840389 0.1013734 -0.0787341
v -0.080699 0.1026395 -0.0343708
v -0.0802063 0.0988365 -0.0224259
v -0.0728374 0.1127851 -0.0650338
v -0.0767689 0.1082196 -0.0674026
v -0.0820275 0.1015372 -0.0628848
v -0.0839813 0.1024173 -0.0759637
v -0.0796174 0.1076877 -0.0800537
v -0.0753794 0.1107229 -0.0504934
v -0.0830438 0.1008428 -0.0480494
v -0.0730348 0.1014865 -0.1014317
v -0.0745436 0.1075366 -0.1002818
v -0.064654 0.1016212 -0.1157313
v -0.0716128 0.1009786 0.05093
v -0.0666085 0.1166979 0.0537941
v -0.0536052 0.1017304 -0.1503753
v -0.0500393 0.1080252 -0.1670352
v -0.0494755 0.1009703 -0.1734972
v -0.0471651 0.0995021 -0.1803109
v -0.0409532 0.1002567 0.0815267
v -0.0356011 0.1110653 0.0837589
v -0.0305017 0.1015227 -0.2101684
v -0.0241337 0.1066089 -0.2203545
v -0.0100828 0.0955064999999999 0.104286
v -0.013824 0.111292 0.0966566
v 0.0200499 0.0904056000000001 0.1119156
v 0.0223014 0.1022025 -0.24254
v 0.0351166 0.0930678 -0.2313571
v 0.0705621 0.1115965 -0.1980277
v 0.0679148 0.1041059 -0.2003637
v 0.0663471 0.1051649 -0.2109806
v 0.0712957 0.1036282 0.088128
v 0.0790699 0.1088493 0.0809695
v 0.0687562 0.1128061 0.0864542
v 0.0770331 0.112404 -0.1768805
v 0.0780536 0.1054308 -0.1650998
v 0.0752295 0.1039861 -0.1759589
v 0.0927274 0.0981111 0.0696343
v 0.0891652 0.1018911 0.0733774
v 0.0870691 0.102368 -0.1301686
v 0.0988316 0.1086162 -0.1188871
v 0.0941451 0.1059718 -0.1201747
v 0.1033466 0.1060516 -0.0326087
v 0.1000568 0.1013254 -0.0421694
v 0.100348 0.1079985 -0.1128081
v 0.0998867 0.1055867 -0.1042058
v 0.103935 0.1042501 -0.00618709999999995
v 0.1045184 0.1027926 -0.0123583
v 0.1040862 0.1033432 -0.0205716
v -0.0955113 0.1006418 0.0139013000000001
v -0.0928129 0.1009785 0.00905340000000004
v -0.085385 0.0998991 0.00133370000000005
v -0.0836336 0.0983240000000001 -0.0630579
v -0.0799093 0.1000351 -0.0155624
v -0.0815281 0.0970365000000001 -0.00479279999999994
v -0.0790154 0.1030885 -0.0909196
v -0.0783939 0.1087264 -0.0885369
v -0.0676193 0.0906266 -0.1059132
v -0.069211 0.0884697 0.0555606000000001
v -0.053699 0.0954547 -0.1496676
v -0.0558137 0.0969116 -0.1388462
v -0.0511134 0.1017226 -0.164867
v -0.0314139 0.0972256 0.0900328
v -0.041452 0.0916424 -0.1930611
v -0.0422076 0.1001944 -0.1893484
v -0.033156 0.0932055 -0.208882
v -0.0231779 0.1005282 0.0950241
v 0.0138799 0.1027179 -0.2457731
v 0.0172788 0.0954667 -0.2438742
v 0.0605986 0.1097162 0.0918914
v 0.0496642 0.0827612 0.1059315
v 0.0652898 0.0994487000000001 -0.213302
v 0.0635755 0.1019186 -0.21832
v 0.0810828 0.0992179999999999 -0.1443327
v 0.0803245 0.1026369 -0.1527704
v 0.0839519 0.0960915 0.0806782
v 0.0818529 0.0963328 -0.1343264
v 0.090017 0.1003836 -0.1064062
v 0.0860746 0.0973388 -0.1087912
v 0.0875476 0.1008125 -0.1239906
v 0.0975163 0.1056493 0.0594847
v 0.0973276 0.0977073 0.0619436
v 0.0938563 0.1017639 -0.1012768
v 0.097932 0.1021596 -0.0934403
v 0.0965847 0.0991963 -0.0842506
v 0.1004683 0.1004387 0.0548956
v 0.1009571 0.0986300999999999 -0.0324219
v 0.0983442 0.0999363 -0.0509763
v 0.0965124 0.0947412000000001 -0.0559479
v 0.0983262 0.1003298 -0.0654024
v 0.1027487 0.0942727 -0.00900869999999997
v 0.1030316 0.099172 -0.0185126
v -0.089056 0.0967892 0.0281039
v -0.0857578 0.0925611 0.0344198
v -0.0824011 0.0965213 0.0387293
v -0.0877872 0.0938324 0.023008
v -0.0839413 0.0945267 0.00992980000000003
v -0.0835506 0.0992883 -0.0770677
v -0.0817264 0.0928285 0.00396170000000003
v -0.0807154 0.0916693000000001 -0.00728139999999997
v -0.0837887 0.0951063 -0.060244
v -0.0753091 0.0952014 0.0475903
v -0.0601378 0.0923933 -0.1232369
v -0.0625874 0.0947087 -0.117709
v -0.0557328 0.0929804000000001 -0.1410209
v -0.0504013 0.0921524 -0.1751793
v -0.0180962 0.0805844 -0.2388373
v -0.0234181 0.0746888 -0.2351606
v 0.0234313 0.0918479 0.1106775
v 0.0436003 0.0952430000000001 -0.2254613
v 0.0513534 0.1023304 -0.2217803
v 0.0523041 0.0939758 -0.2249863
v 0.0598258 0.0937137 -0.2245002
v 0.0586526 0.1017639 -0.2212364
v 0.0632482 0.0968645 -0.2215208
v 0.0623445 0.0885752 -0.223878
v 0.0673411 0.0784559 0.0974205
v 0.0600748 0.0874161 0.0991812
v 0.0749612 0.094292 -0.1711666
v 0.0769395 0.087389 -0.1558328
v 0.0792193 0.0922537 -0.1451939
v 0.0789877 0.0965239999999999 -0.152323
v 0.0825917 0.0952147 -0.1252503
v 0.0895149 0.095073 -0.0886202
v 0.0957042 0.0955627000000001 -0.0748497
v 0.0978265 0.0891308000000001 -0.0356019
v 0.0954686 0.0921188 -0.0659011
v 0.0973162 0.0977522000000001 -0.0720688
v -0.0881882 0.0938814 0.0286508
v -0.0844849 0.0918911 0.0213226
v -0.0796589 0.0870328 0.0146389
v -0.0804379 0.0888553000000001 0.00234430000000004
v -0.0797474 0.0846078 -0.0613567
v -0.0843014 0.093923 -0.0514796
v -0.0697533 0.0808539 0.0559229
v -0.0743085 0.0848591 0.0498007
v -0.0709196 0.0890996000000001 -0.0984878
v -0.0736588 0.0886095 -0.0920662
v -0.0760502 0.0975027 -0.0940249
v -0.0568421 0.0877833 0.0685182
v -0.0585206 0.0918396 -0.1289649
v -0.0487233 0.0903282000000001 0.0759746
v -0.0508018 0.0870032 -0.1795159
v -0.0476932 0.0886404 -0.1843057
v -0.0464243 0.0839964 -0.1891995
v -0.0269124 0.0818428999999999 0.0952946
v -0.0429792 0.0854855999999999 0.0817344
v -0.0378994 0.0855679 -0.2019582
v -0.0215813 0.0888025 0.0989068
v -0.0265002 0.0885089 -0.2257801
v -0.0286985 0.0909463 -0.2209053
v -0.0152679 0.0850907 0.1047319
v -0.0126843 0.0935663000000001 0.1036679
v -0.00875970000000001 0.0925564000000001 -0.2413428
v -0.0107267 0.0796844 -0.2433258
v -0.0140074 0.0943904 -0.2378928
v -0.00463179999999999 0.0841563 0.1106449
v -0.0037324 0.0927631999999999 0.107956
v 0.000864900000000002 0.0889093000000001 -0.2448419
v 0.00766860000000001 0.1015203 -0.2458672
v 0.0086184 0.0900740000000001 -0.2451084
v 0.0113727 0.0847490000000001 -0.2436126
v 0.0233693 0.0927832 -0.239875
v 0.0307759 0.0903923 -0.2343816
v 0.0634357 0.0891096 -0.2208174
v 0.0653883 0.0899188000000001 -0.205918
v 0.0747032 0.0769953 -0.1588692
v 0.0804118 0.0927757 -0.1318846
v 0.0786986 0.0874117999999999 -0.1367888
v 0.0849262 0.090161 -0.0959511
v 0.0812223 0.0900787000000001 -0.1090795
v 0.0793686 0.0899179 -0.1200771
v 0.0953646 0.0873874000000001 -0.0457105
v 0.0885381 0.0900489999999999 -0.079667
v 0.1012664 0.0915525 0.055283
v 0.1014224 0.0877593000000001 0.011585
v 0.1046127 0.0991003 0.0192580000000001
v 0.1032958 0.0865747 0.0495147
v 0.1039458 0.0979305 0.0470280000000001
v 0.1046078 0.0875899 0.0419348
v 0.1061911 0.1030602 0.0378452
v -0.0834026 0.0885183 0.0335889
v -0.0809612 0.0868869 0.039734
v -0.0780364 0.0798398 0.0140473
v -0.0795341 0.0819781 -0.0518178
v -0.0809738 0.0854975 -0.0440527
v -0.0683529 0.0833105000000001 -0.1014832
v -0.0636724 0.0839328 -0.114536
v -0.0585745 0.0867165 -0.1398589
v -0.0601366 0.0820671 -0.1452281
v -0.0622786 0.0810786 -0.1381413
v -0.0545962 0.0914706 -0.1476352
v -0.0525899 0.0782419999999999 0.074359
v -0.0531511 0.0852347 -0.1734977
v -0.0526926 0.08329 -0.1823846
v -0.0420969 0.0832184 -0.1955124
v -0.0291496 0.0828552 -0.2238085
v -0.027835 0.0732722 -0.2298344
v 0.0056367 0.0839293999999999 -0.2450051
v 0.0106298 0.0896633 0.1124309
v 0.0191002 0.0783475 0.116802
v 0.0167765 0.0813549 -0.240084
v 0.0287544 0.0790471 0.1150467
v 0.0406617 0.0873100000000001 0.1077297
v 0.0599668 0.0837997 -0.2250013
v 0.0685369 0.0967907 -0.1924178
v 0.0715064 0.0865542 -0.1782195
v 0.0671307 0.0849839000000001 -0.1915503
v 0.0774893 0.0837545 -0.1194886
v 0.0774638 0.0845102000000001 -0.1293127
v 0.0828902 0.0858329 -0.097012
v 0.0953197 0.0840096 0.0702145
v 0.0899721 0.0921202000000001 0.0752536
v 0.090992 0.0781567 0.0771892
v 0.0937688 0.0875251 -0.0573714
v 0.0902134 0.0803552 -0.0577191
v 0.089293 0.08101 -0.0645244
v 0.0935325 0.0900539 -0.068182
v 0.1000135 0.0775917 0.064443
v 0.1010169 0.0986449 0.00511010000000005
v 0.1000288 0.0817176000000001 0.00701620000000003
v 0.0996787 0.0801914 0.000506400000000032
v 0.1006825 0.0872376 -0.00129929999999996
v 0.1051383 0.0845749000000001 0.0360077
v -0.0806528 0.0832419 0.0322327
v -0.0800612 0.0776661000000001 0.0320147
v -0.0801353 0.0801825 0.0375028
v -0.0781676 0.0797329 0.0208506
v -0.0786509 0.0799886 -0.0401604
v -0.078487 0.0806878000000001 -0.030375
v -0.0773193 0.0748333999999999 -0.0571066
v -0.0746971 0.0778872 0.0501887
v -0.0781417 0.0814115000000001 0.0438569
v -0.0755139 0.0842115999999999 -0.0817323
v -0.0749253 0.0773102 -0.0727782
v -0.0724184 0.0788355000000001 -0.0849999
v -0.0706322 0.0791879 -0.0918452
v -0.0614469 0.0757405 0.065975
v -0.0689159 0.0749492 -0.0971267
v -0.0669464 0.0796896 -0.1051363
v -0.0659034 0.0766110999999999 -0.1133616
v -0.0629417 0.0823033000000001 -0.1202435
v -0.0587401 0.0763197 -0.1802593
v -0.0559459 0.0810497 -0.1629924
v -0.0541536 0.0776467 -0.1878533
v -0.0571587 0.0781759000000001 -0.1836931
v -0.0458286 0.0776458999999999 0.0807396
v -0.0445365 0.0763129 -0.1948717
v -0.0363893 0.071513 -0.2099082
v -0.00792129999999999 0.0800158 0.1103313
v -0.0113678 0.0669482 0.111564
v -0.00211649999999999 0.0735163 0.1145617
v 0.00191430000000001 0.0848692 0.1125839
v 0.0095853 0.0712773 -0.2415407
v 0.0339436 0.0819063 -0.2300221
v 0.0376214 0.0846059 -0.2285776
v 0.0397946 0.0769509 -0.2269619
v 0.0433422 0.0862969 -0.2271029
v 0.0514692 0.0829365 -0.227536
v 0.0583096 0.0787694 0.1029924
v 0.0607324 0.0790827000000001 -0.2226068
v 0.0628043 0.082893 -0.2164333
v 0.0683051 0.0809997 -0.1840017
v 0.0650856 0.0797409 -0.192069
v 0.0618722 0.0778127000000001 -0.2000054
v 0.0646256 0.0845018 -0.2028815
v 0.0770216 0.0775666 -0.1183362
v 0.0788437 0.084086 -0.1087585
v 0.0798504 0.0781261000000001 -0.1049442
v 0.0816357 0.0823619999999999 -0.0989766
v 0.0823274 0.0779217 -0.0954519
v 0.0760207 0.0743347999999999 -0.1302175
v 0.0773569 0.078787 -0.1390745
v 0.0855779 0.0857481999999999 -0.0827537
v 0.085488 0.0759688 0.0835409
v 0.0906199 0.0789717000000001 -0.0450479
v 0.0885589 0.0751069 -0.0491523
v 0.097961 0.0688525 0.0703051
v 0.1015538 0.0937118 -0.0195883
v 0.1004061 0.0836628 -0.0120651
v 0.0989145 0.0790666 -0.0158145
v 0.0971132 0.0825904000000001 -0.0288167
v 0.1034553 0.0722051 0.0559456
v 0.1026673 0.0682883000000001 0.0602895
v 0.1043171 0.0743342 0.0501732
v -0.0815152 0.0730991 0.0361897
v -0.0802659 0.0714389 0.042271
v -0.080653 0.0731487 0.0289763
v -0.0767033 0.0741991000000001 -0.0333625
v -0.0772142 0.0721355 -0.04526
v -0.0640159 0.0571176 0.0672566
v -0.0702571 0.0666507000000001 0.0581
v -0.0602814 0.0754737 -0.1541262
v -0.0623667 0.0732760000000001 -0.1435318
v -0.0581454 0.0791563999999999 -0.1567128
v -0.0600089 0.073309 -0.1611731
v -0.0512414 0.0751974 -0.1906616
v -0.0426998 0.0691794 -0.1998523
v -0.0311822 0.0740438 0.0935638
v -0.0218576 0.0728478 0.1021078
v -0.0167027 0.0702984 0.1071407
v 0.0043914 0.0704499000000001 0.1173609
v 0.0103346 0.0762028 0.1170179
v 0.0256907 0.0781601000000001 -0.2337725
v 0.0234919 0.0713222000000001 0.1188777
v 0.0307185 0.0679598 -0.2273592
v 0.0512351 0.0738929 -0.2278593
v 0.0557718 0.0774316 -0.2289149
v 0.0614133 0.0784002 -0.2117091
v 0.057355 0.0690876 -0.2003012
v 0.0580303 0.0713264 -0.2267598
v 0.0614168 0.0742933 -0.1908428
v 0.0681092 0.0770663 -0.178763
v 0.0661821 0.0721791 -0.1728301
v 0.0723037 0.0765979 -0.166796
v 0.071379 0.0728617 0.0966029
v 0.0776096 0.0729848000000001 0.0917545
v 0.0795778 0.0834545000000001 0.0873174
v 0.0780705 0.0731023000000001 -0.1133599
v 0.0847967 0.0667148 -0.0923335
v 0.0797492 0.0726838 -0.1066367
v 0.0853407 0.0772268 -0.0786597
v 0.0855307 0.0728127000000001 -0.0812854
v 0.09013 0.0743577 -0.0349298
v 0.0941264 0.0675165000000001 0.075877
v 0.0932946 0.0721493000000001 -0.0222834
v 0.0957398 0.0787552 -0.027132
v 0.0976232 0.0705198 -0.00517329999999996
v -0.0833748 0.0685842999999999 0.03967
v -0.0763507 0.0732667 -0.00622709999999997
v -0.0762328 0.0752301999999999 -0.0203992
v -0.0743936 0.067181 -0.00777859999999995
v -0.0762342 0.0694796999999999 -0.0358298
v -0.0763254 0.0656711 -0.0515814
v -0.0701748 0.0662066 -0.0933154
v -0.0680965 0.0716720000000001 -0.1049357
v -0.0666924 0.0703379 -0.1147452
v -0.0565574 0.0633011 0.0740046
v -0.0610366 0.0682704 -0.1628798
v -0.0610346 0.068904 -0.1529105
v -0.0455776 0.0671552000000001 0.0837639
v -0.0261298 0.0675186 -0.2340388
v 0.0175296 0.0680832 0.1199195
v 0.030936 0.0635501 0.1199172
v 0.0597287 0.0738791999999999 -0.2156826
v 0.0581786 0.0664391000000001 -0.2177024
v 0.0809658 0.0623609 0.0919922
v 0.0876026 0.0701891 -0.0448396
v 0.0877898 0.0708774 -0.053695
v 0.0865181 0.0747297 -0.0721604
v 0.0875564 0.0734402 -0.0612022
v 0.0884033 0.0670769999999999 -0.066461
v -0.0788476 0.0647490000000001 0.0471054
v -0.0821355 0.0617048 0.0252648
v -0.0793951 0.0676074 0.0211764
v -0.0770183 0.0622519 0.0153191
v -0.0775878 0.0720202000000001 0.0183074
v -0.0766927 0.0711611 0.0103544
v -0.0748706 0.0670925 -0.0216091
v -0.0739836 0.0644016000000001 -0.00873649999999997
v -0.0761218 0.0641032 -0.0434918
v -0.076119 0.0709605 -0.0593197
v -0.0759234 0.0641183 -0.0600661
v -0.0743558 0.0680841 -0.0689399
v -0.0731864 0.0684673 -0.0767766
v -0.0748248 0.0556271 -0.076413
v -0.0692411 0.0597812 -0.0971568
v -0.0671291 0.0632639 -0.1086847
v -0.0627163 0.0647662999999999 -0.1334873
v -0.0609936 0.0538959999999999 -0.132166
v -0.0617177 0.06774 -0.178977
v -0.0612848 0.0624526 -0.1610606
v -0.0375417 0.0622554 -0.2105485
v -0.0392562 0.0717957 -0.2040996
v -0.0336515 0.0618568 -0.2212428
v -0.0301775 0.0635869 -0.2285543
v -0.0284321 0.0602837 -0.2323213
v -0.0247646 0.0564258 0.1049354
v -0.020602 0.0546887 0.1086956
v -0.00140919999999999 0.0578531 -0.2452881
v 0.00399490000000001 0.0609676 -0.2429334
v 0.0113519 0.0624355000000001 0.1206402
v 0.0244251 0.0574026 -0.2289361
v 0.0501079 0.0619931 -0.2254959
v 0.05537 0.065782 -0.2262218
v 0.0589193 0.0707229 -0.1929098
v 0.0565277 0.0647009000000001 -0.1909944
v 0.0583113 0.0619411 -0.219915
v 0.0579885 0.0686639 -0.2239131
v 0.0635331 0.0623998 -0.1570982
v 0.0705816 0.0685840000000001 -0.1592107
v 0.0770462 0.0624332000000001 -0.1268551
v 0.0760734 0.0663092000000001 -0.1286519
v 0.0889435 0.0597953 -0.0777124
v 0.0876403 0.0664654 -0.0778307
v 0.0883804 0.0686598 -0.0356227
v 0.0883747 0.0603641 -0.031504
v 0.0899881 0.0605904 -0.0676759
v 0.0952954 0.051423 0.0776281
v 0.0943908 0.0594250000000001 -0.00721409999999996
v 0.0980798 0.0691124 0.00343170000000004
v 0.0973092 0.0602153000000001 0.00435900000000003
v 0.0951017 0.0671543 -0.0108013
v 0.0914781 0.0665273 -0.0194864
v 0.1045535 0.0554502 0.0576558
v -0.0856577 0.0607999 0.0375023
v -0.0850131 0.0572711 0.0415839
v -0.077558 0.0520304 0.0500126
v -0.0734811 0.049746 -0.0102877
v -0.0743284 0.0614505000000001 8.58000000000386e-05
v -0.0762425 0.0563272 -0.0454769
v -0.0721807 0.0602866 -0.1924942
v -0.073557 0.0589035 -0.1981675
v -0.0748625 0.0568742 -0.1934943
v -0.0712289 0.0615545 -0.0890253
v -0.0698484 0.0579403 -0.1864307
v -0.067282 0.0625823 -0.1905238
v -0.0625443 0.05218 -0.1192437
v -0.0644455 0.0574092 -0.1158932
v -0.0650423 0.0662019 -0.1227603
v -0.0645715 0.0648207 -0.1865279
v -0.0624368 0.0663545 -0.1894678
v -0.0646516 0.0621335000000001 -0.19453
v -0.0696786 0.0619095 -0.194804
v -0.0592944 0.0671184 -0.1911373
v -0.0517309 0.0600842 -0.1965203
v -0.0572176 0.0554361 -0.1972838
v -0.056996 0.0632883000000001 -0.1939472
v -0.0467097 0.060024 -0.1993481
v -0.0469018 0.0671925 -0.196231
v -0.0416424 0.0609027 -0.2037662
v -0.0390898 0.0562419999999999 -0.2080391
v -0.0212401 0.0512901 -0.2421464
v -0.0239614 0.0621883 -0.2377451
v -0.0204664 0.0701297000000001 -0.2392958
v -0.0151163 0.0491365 0.1134548
v -0.00761519999999999 0.0532588 0.1165053
v 0.0140228 0.0554519 -0.2352292
v 0.0186471 0.0496477999999999 0.123858
v 0.0237915 0.0590427 0.1219507
v 0.0572667 0.0626091 -0.1782731
v 0.0563131 0.0592663999999999 -0.1791955
v 0.0605926 0.0560414 -0.1520897
v 0.0610534 0.0644380999999999 -0.1667085
v 0.0573269 0.0596162 -0.2231988
v 0.0729876 0.0473257 0.1036241
v 0.0667334 0.0558825000000001 0.1056324
v 0.0749798 0.0611239 -0.1309342
v 0.0745055 0.0646806 -0.1364978
v 0.0756539 0.0572717 -0.1271469
v 0.0712185 0.0593165 -0.1353053
v 0.0806621 0.0579856 -0.1099067
v 0.0786892 0.0570066 -0.1187717
v 0.089387 0.0543519 0.0850408
v 0.0843244 0.0532247 0.091313
v 0.0890915 0.061716 -0.0525171
v 0.0920196 0.0523574 -0.0440849
v 0.09202 0.054359 -0.0518663
v 0.0906011 0.063419 -0.019929
v 0.1039466 0.0608648 0.029428
v 0.1001428 0.0613698 0.0158705
v 0.1023436 0.0700729 0.0204779
v -0.0846815 0.0576122 0.0313991
v -0.0849275 0.0489361 0.0379175
v -0.079923 0.0502593 0.0258981
v -0.0755891 0.0512275 0.0111573
v -0.0775146 0.0490471 0.0208532
v -0.0748082 0.0525135999999999 -0.0336335
v -0.0768169 0.0544796 -0.0622934
v -0.0769929 0.0508612 -0.0529477
v -0.0566786 0.0545107 0.0758221
v -0.0617532 0.0571263 -0.1629074
v -0.062345 0.0626734999999999 -0.1771709
v -0.0628876 0.0528634000000001 -0.1616828
v -0.0651105 0.0553791 -0.1757621
v -0.0111042 0.0602051 -0.2459217
v -0.00532139999999999 0.0609375999999999 -0.246355
v -0.0057338 0.0500117999999999 -0.2467065
v 0.0067315 0.0547923 0.1211726
v 0.0450194 0.0627553000000001 0.1154907
v 0.0358395 0.0630104 0.1187116
v 0.0415856 0.054136 0.1191097
v 0.0539518 0.052217 0.1145105
v 0.0603204 0.0559923 0.1099287
v 0.0528647 0.0649034 0.1110479
v 0.0555091 0.0600511 -0.1992467
v 0.0579696 0.0521511 -0.2123801
v 0.0553757 0.0625809 -0.2002668
v 0.0579497 0.0552816 -0.2157037
v 0.0563262 0.0569143 -0.2257063
v 0.0804643 0.052812 -0.1090287
v 0.0866585 0.0575920999999999 -0.0884406
v 0.0897109 0.046237 -0.0762095
v 0.0859723 0.04961 -0.0915284
v 0.1049915 0.057427 0.0352452
v 0.1013368 0.0541726 0.0208155
v -0.0723727 0.0449477 0.0572159
v -0.0681529 0.0577691 0.0620039
v -0.0737488 0.0458335 -0.00139309999999997
v -0.0758637 0.0480855 -0.0414831
v -0.0764744 0.0485171 -0.065627
v -0.0705428 0.0491679 -0.1808628
v -0.0684517 0.0488214 -0.1716017
v -0.0664394 0.0576003 -0.1815525
v -0.071783 0.0530322 -0.1864387
v -0.066127 0.0492323 -0.1630169
v -0.0614732 0.0484889000000001 -0.1377675
v -0.0613766 0.0470870999999999 -0.1996303
v -0.063553 0.0580862 -0.1975598
v -0.0462822 0.0467385 -0.202183
v -0.0257122 0.044975 -0.2385359
v 0.0110748 0.0506191 -0.2365471
v 0.00299289999999999 0.0494721 -0.2424888
v 0.0114305 0.0493079 0.1232648
v 0.0288725 0.0456439000000001 0.1241062
v 0.0575416 0.0508845 -0.2046961
v 0.055362 0.0565013 -0.1895204
v 0.0566573 0.0511594 -0.1883379
v 0.0653537 0.0445097000000001 0.1098045
v 0.0583238 0.0472856 -0.1995344
v 0.0678468 0.0472015 -0.1195915
v 0.0702689 0.0509855 -0.1222046
v 0.0755531 0.046475 -0.1067706
v 0.0902489 0.0558080999999999 -0.0395055
v 0.0907672 0.0541759000000001 -0.0286652
v 0.0908063 0.0505724 -0.0693751
v 0.0940995 0.0477126000000001 -0.0287147
v 0.0936823 0.0469564 -0.0409366
v 0.0997488 0.0400089 0.0122367
v 0.098134 0.0483504 0.00755110000000005
v 0.098333 0.0561105 0.00944830000000003
v 0.1043496 0.0370985 0.0628473
v 0.1062504 0.0517809 0.0462233
v 0.1056342 0.0527956000000001 0.0532657
v 0.107613 0.0287412 0.0469817
v 0.1063637 0.0472323 0.0387936
v 0.1032829 0.0490921 0.0269916
v -0.0834294 0.0492616 0.0437361
v -0.0812606 0.0434836000000001 0.0455513
v -0.0787614 0.0375305 0.0496418
v -0.0782231 0.0430555 0.0282862
v -0.0758111 0.0428453000000001 0.0165274
v -0.0736379 0.0495962000000001 -0.0168088
v -0.0727596 0.0423965000000001 -0.0139673
v -0.0735195 0.0451220000000001 -0.0218629
v -0.0743499 0.0451623 -0.0314908
v -0.0753168 0.0357481000000001 -0.0463215
v -0.0711796 0.0458489 -0.174283
v -0.0735775 0.0417957999999999 -0.157485
v -0.072519 0.0465752 -0.1915288
v -0.0718281 0.0441838999999999 -0.1840861
v -0.0630963 0.0414365 0.0704191
v -0.0673554 0.0437345 -0.1476538
v -0.0635685 0.0490033 -0.1533682
v -0.0716306 0.0417182 -0.1506961
v -0.0625357 0.0478493 -0.1178117
v -0.0620349 0.0450359 -0.128577
v -0.0629112 0.0443772 -0.1163261
v -0.0607906 0.0515909 -0.1368613
v -0.0493854 0.040801 0.0854772
v -0.0410316 0.0394134 0.0943489
v -0.043394 0.0445815 -0.20495
v -0.040955 0.0418801 -0.20795
v -0.035073 0.0505253999999999 -0.2205835
v -0.0358666 0.0339079 -0.2215425
v -0.0307308 0.04735 -0.2310426
v -0.0330985 0.0487674 -0.225775
v -0.0312401 0.0481379000000001 0.1018007
v -0.0222034 0.0423529 0.1104877
v -0.00278439999999999 0.0436816999999999 -0.2468678
v 0.0051361 0.0415460000000001 -0.2426364
v 0.0086261 0.0438685000000001 -0.2387134
v 0.0186571 0.0471262 -0.2317877
v 0.0579195 0.0356442 0.1158973
v 0.0600427 0.0424432 -0.1918454
v 0.0600234 0.0428782999999999 -0.1844933
v 0.0607504 0.0395075 -0.211705
v 0.0657131 0.0514668 -0.1289638
v 0.0617559 0.0467373 -0.1321725
v 0.062304 0.0513915 -0.1363406
v 0.070319 0.0425195 -0.1069219
v 0.0864159 0.0458352 0.0904679
v 0.0808817 0.0453796 0.0969592
v 0.0839988 0.0459094999999999 -0.0946735
v 0.0837046 0.0495199 -0.0995276
v 0.0859958 0.0410653 -0.0862275
v 0.0916977 0.0376861000000001 -0.0664247
v 0.0921646 0.0525701000000001 -0.060155
v 0.0926561 0.0375089000000001 -0.0601929
v 0.1002793 0.0546318 0.0688391
v 0.0969823 0.0405141 0.0771901
v 0.1067192 0.0378617 0.033174
v -0.0807675 0.0391253 0.0428714
v -0.079784 0.0327782 0.0461803
v -0.0794976 0.0385468 0.0371006
v -0.0767935 0.0369514000000001 0.0315598
v -0.0726774 0.0360711 -0.0256316
v -0.074363 0.0321066999999999 -0.0581876
v -0.0745575 0.0373034 -0.145419
v -0.0727822 0.0387121 -0.00170039999999996
v -0.0716488 0.0351338 -0.0184398
v -0.0752911 0.0399716 -0.1650649
v -0.0727463 0.0407473 -0.1781219
v -0.0716039 0.0387089 -0.1867555
v -0.0692222 0.0501198 -0.0947345
v -0.0656881 0.0487871 -0.1043417
v -0.0692135 0.0405730000000001 -0.0936307
v -0.0576813 0.034762 0.0776157
v -0.064393 0.0402515 -0.1151066
v -0.0537008 0.0455274000000001 -0.1999594
v -0.0666685 0.0412102 -0.2002776
v -0.0551104 0.0359292 -0.2017905
v -0.0482054 0.0404963 -0.2028309
v -0.0330764 0.0333251999999999 -0.2275825
v -0.0299353 0.0391129 -0.2328425
v -0.028108 0.0379307 0.1065408
v -0.0201806 0.0376583 -0.2443485
v -0.0235419 0.0381955 -0.2413736
v -0.0136375 0.0355110000000001 0.117214
v -0.0150789 0.0427962 -0.2465725
v -0.0122509 0.0497761 -0.2468475
v -0.00895799999999999 0.0416101 -0.248029
v -0.0026151 0.0375956 -0.2497526
v 0.0087533 0.0364908 0.1257246
v 0.0208433 0.0371241 -0.2332696
v 0.0149329 0.0410302 -0.235048
v 0.0288638 0.031504 0.1276878
v 0.0574463 0.0486074 -0.179115
v 0.0578409 0.0456784 -0.1648276
v 0.0599779 0.0422748000000001 -0.1694084
v 0.0642972 0.0347463 -0.1765497
v 0.0625894 0.0343218 -0.1956916
v 0.0676133 0.040558 -0.1102621
v 0.0818162 0.0424558 -0.0931604
v 0.0744668 0.0410248 -0.098984
v 0.0816775 0.0474138000000001 -0.1017162
v 0.0897021 0.0373008 -0.0728845
v 0.0883855 0.0405492000000001 -0.0793044
v 0.0971207 0.0411478 -0.0155889
v 0.0955704 0.0453962999999999 -0.0113883
v 0.096533 0.0426244 -0.00480499999999998
v 0.0973945 0.0377323 -0.0215377
v 0.0941466 0.0428797000000001 -0.0417992
v 0.1003014 0.0198566 0.0765069
v 0.1015617 0.0448936999999999 0.0679445
v 0.0985541 0.0365365 0.00645910000000004
v 0.0975855 0.0409144 0.00161970000000003
v 0.0975455 0.0367911000000001 -0.00107199999999996
v -0.0742797 0.0349594 -0.0351825
v -0.0645038 0.0311591999999999 0.0705373
v -0.0736789 0.040656 -0.0753474
v -0.0707616 0.0342292 -0.0823406
v -0.0739976 0.0360017 -0.0655157
v -0.0685016 0.0363901 -0.097531
v -0.0701032 0.0343038999999999 -0.0881689
v -0.0709639 0.0394041 -0.086603
v -0.0661005 0.0376597 -0.1199136
v -0.0685176 0.0364442 -0.12639
v -0.0709058 0.0324052 -0.1121216
v -0.0724238 0.0351684 -0.1338868
v -0.0729051 0.030683 -0.1777637
v -0.0741299 0.0346543 -0.1741199
v -0.0702194 0.0335516 -0.1929685
v -0.0676582 0.0348430000000001 -0.1999657
v -0.0702398 0.0397872 -0.1968951
v -0.0705503 0.0315133 -0.0937027
v -0.0699277 0.0322478 -0.1016044
v -0.0639793 0.0428181 -0.1351685
v -0.0674927 0.0394850999999999 -0.1352704
v -0.0432117 0.0282531 0.094405
v -0.052825 0.0239303 0.08513
v -0.0344644 0.028773 0.1027226
v -0.0366325 0.0356690000000001 0.0994664
v -0.00376539999999999 0.0388754 0.1212775
v -0.0051339 0.0313845 -0.2509658
v 0.0143949 0.0340462 -0.2384544
v 0.0104548 0.031165 -0.2440741
v 0.0449344 0.027358 -0.2334083
v 0.0400225 0.0406281000000001 -0.2291655
v 0.0487743 0.0341346 -0.2332068
v 0.0630132 0.0333609 -0.1478895
v 0.060256 0.0388643 -0.1482032
v 0.0628105 0.0307567 -0.1387361
v 0.0681688 0.0283504000000001 -0.1028561
v 0.0629676 0.0331543000000001 -0.1228646
v 0.0653145 0.0381645 -0.1163809
v 0.0616661 0.0367083 -0.2210743
v 0.06261 0.0321677 -0.2147267
v 0.076385 0.0308239 0.1036368
v 0.0724186 0.0337622 0.1065656
v 0.0741849 0.0344026 -0.0901593
v 0.0707058 0.0362741 -0.0992495
v 0.0778627 0.0336135 -0.0819069
v 0.0847147 0.0374282 -0.0808098
v 0.0802075 0.0309438 -0.0751397
v 0.0783068 0.0368434000000001 -0.0879773
v 0.0886821 0.0335129 -0.0699152
v 0.0978238 0.0272626 -0.0261488
v 0.0944932 0.0361464 -0.0424047
v 0.1036882 0.0301515 0.0231331
v 0.099997 0.0315188 0.012594
v -0.0764939 0.0288739 0.0408977
v -0.0792978 0.0281956 0.0479698
v -0.0753821 0.0374366 0.0228564
v -0.0731382 0.0288757 0.030695
v -0.0732327 0.0339753 0.0139658
v -0.074776 0.0292548 -0.0352195
v -0.0717082 0.0287759 -0.0198795
v -0.0749158 0.0244522 -0.0443586
v -0.0729515 0.0272925 -0.0633056
v -0.0761545 0.0332875 -0.1426442
v -0.0772142 0.0291928 -0.1383687
v -0.0762038 0.030887 -0.1314864
v -0.0770383 0.0296378 -0.1501217
v -0.0765957 0.0365808 -0.1551796
v -0.0785475 0.0315725 0.0516908
v -0.0716113 0.0335556 -0.00043969999999996
v -0.0703226 0.0289318 0.00697360000000004
v -0.0713268 0.0203889 -0.1795491
v -0.0670754 0.0271635 -0.1999643
v -0.0633966 0.0334186000000001 -0.200847
v -0.0620636 0.0217164 0.0756555
v -0.0376089 0.0247052 -0.2196968
v -0.0406942 0.0268147 -0.2133939
v -0.0232137 0.0262579 -0.2411517
v -0.0183322 0.0280733 -0.2461568
v -0.0124025 0.0251172 0.1196473
v -0.0196379 0.0211908 0.1158908
v -0.0092006 0.0257222 -0.2508649
v -0.0121136 0.0331972 -0.2484965
v 0.004445 0.0312593 -0.2494954
v 0.0097893 0.0249852 -0.2495184
v 0.0192287 0.03698 0.1267617
v 0.0135174 0.029139 0.1280814
v 0.0187579 0.0220812 0.1298685
v 0.0520569 0.0241306 0.1206923
v 0.043711 0.0298454 0.1236639
v 0.058658 0.0250472 -0.2253963
v 0.0621542 0.0308098 -0.2274466
v 0.0599392 0.0274764 -0.2190599
v 0.0622522 0.0268502 -0.128097
v 0.0628316 0.0273755 -0.1340561
v 0.0611959 0.0339464 -0.1342349
v 0.0645847 0.0279453 -0.1956433
v 0.0633177 0.0303304 -0.2038552
v 0.0706352 0.0285902 -0.0944742
v 0.0793622 0.0275319 0.1012523
v 0.0838775 0.0291457 -0.0658464
v 0.0912356 0.0317427 -0.0625479
v 0.0985601 0.0252708 0.00934610000000002
v 0.1029596 0.0267709 0.0692534000000001
v -0.0786378 0.016963 0.0484905
v -0.0798371 0.0238561 -0.1072603
v -0.0768185 0.0248846 -0.0996965
v -0.0768957 0.0277817 -0.1115827
v -0.0744663 0.0247716 -0.0289447
v -0.0750649 0.0236329 -0.036746
v -0.0743053 0.0229844 -0.0888552
v -0.0728378 0.027825 -0.0964824
v -0.0787185 0.0268998 -0.1213318
v -0.077771 0.0248934 -0.132791
v -0.0771622 0.024125 -0.1384153
v -0.074757 0.0201748 0.0607176
v -0.0697904 0.0220318 0.0298951
v -0.0705254 0.0299478000000001 -0.00821529999999997
v -0.0678567 0.0213933 0.0175376
v -0.0700523 0.025874 -0.00929859999999998
v -0.0677737 0.0201646 0.00969250000000003
v -0.0722576 0.0227352 -0.0816173
v -0.0607925 0.0213767 -0.2027977
v -0.0067347 0.025148 0.1224802
v 0.00134590000000001 0.0258888 -0.2531807
v 0.0069544 0.021721 -0.2536388
v 0.0559506 0.0228029 -0.2226157
v 0.059157 0.0244112 -0.2015128
v 0.0627447 0.0275249 -0.2031813
v 0.0637869 0.0238068 -0.1945312
v 0.062852 0.0161157 -0.1240554
v 0.0656362 0.0259439 -0.1424287
v 0.0724709 0.0287692 -0.0876072
v 0.0698009 0.0211618 -0.0926617
v 0.076705 0.0280676 -0.0773122
v 0.0757217 0.0226084 -0.0767245
v 0.080139 0.0192723 -0.0452951
v 0.0833402 0.0228894 -0.0495173
v 0.0930428 0.0194258 0.0875603
v 0.0873085 0.0183436 0.0941355
v 0.0894373 0.0262167 -0.050697
v 0.0908091 0.0447567 0.0852277000000001
v 0.0977873 0.008081 0.0835072
v 0.1036073 0.0179826 0.0295589
v 0.1017118 0.0156558 0.0246635
v 0.0978018 0.0284434 -0.00419589999999996
v 0.0984108 0.018705 -0.00297719999999996
v 0.0980906 0.0305306 -0.0155763
v -0.0738137 0.0192339 -0.0512302
v -0.0744803 0.0182974 -0.0376903
v -0.0754986 0.0227477 -0.150202
v -0.0756034 0.0200392 -0.1412321
v -0.0697044 0.0141419 0.0365066
v -0.0715351 0.0188263 -0.0129176
v -0.0698989 0.0186734 -0.00504149999999996
v -0.0708516 0.0291340999999999 -0.0774581
v -0.0728008 0.014975 -0.065785
v -0.0728177 0.0154296 -0.0583593
v -0.0708763 0.026151 -0.077381
v -0.0735155 0.0139302 -0.0725996
v -0.0723437 0.0182945 -0.162672
v -0.0755792 0.0276261 -0.1660547
v -0.0711441 0.0144022 -0.1691959
v -0.069748 0.0269451 -0.1918809
v -0.0689699 0.0192218 -0.195427
v -0.071303 0.0147324 0.0665101000000001
v -0.0675763 0.0135913 0.0304036
v -0.0582672 0.0114674 0.0815845
v -0.048186 0.0148318 0.0916356
v -0.0463376 0.0106711 -0.2095219
v -0.0494362 0.024756 -0.2054259
v -0.0459843 0.0251796 -0.2076091
v -0.04264 0.0182777 -0.2126241
v -0.0373502 0.0188781 -0.2207546
v -0.0311997 0.0199918 0.1067927
v -0.0385343 0.0238053 0.0997154
v -0.0260901 0.0145388 0.1117203
v -0.0279208 0.0197644 -0.235041
v -0.0226679 0.01152 -0.241777
v -0.0125644 0.0116563 0.1209519
v -0.004758 0.0160383 0.1245751
v -0.00378729999999999 0.0180538 -0.2533723
v 0.0037566 0.0148544 -0.2556107
v 0.0051132 0.0284282 0.1266386
v 0.00560370000000002 0.0193326 0.128135
v 0.0129269 0.0164044 0.1299669
v 0.0318521 0.0224946 -0.2343981
v 0.0227479 0.0250187 -0.2377588
v 0.0307291 0.028546 -0.2331784
v 0.0260918 0.0172301 -0.2385511
v 0.0200015 0.0211896 -0.2414626
v 0.0385521 0.0163878 -0.2326267
v 0.0384501 0.0245979 -0.2326489
v 0.0346396 0.0130458000000001 -0.2338561
v 0.0439356 0.020105 -0.2328538
v 0.0362795 0.0277195 0.1268186
v 0.0465077 0.0170208 0.1243139
v 0.05385 0.00747189999999998 0.1220852
v 0.055643 0.0214645 -0.2300592
v 0.0642012 0.016615 -0.1349543
v 0.0670772 0.0276169 -0.1588031
v 0.0654629 0.0169862 -0.1533864
v 0.0627434 0.0163988 -0.1639488
v 0.0664367 0.0273258 -0.1681591
v 0.0645712 0.0204002 -0.1715171
v 0.074177 0.0156316 -0.076539
v 0.0769897 0.0205018 -0.0647113
v 0.0749108 0.0141837 -0.0672799
v 0.0722502 0.0168794 -0.0848499
v 0.0793082 0.0263882 -0.0687654
v 0.0883317 -0.00572010000000001 0.0959286
v 0.0860091 0.019798 -0.0381003
v 0.0907756 0.0218882 -0.0382021
v 0.0993716 0.0140321 0.00740810000000004
v 0.1062324 0.0104881 0.0622109
v 0.1066746 0.0384329999999999 0.0528643
v 0.1060869 0.0198783 0.0616702
v 0.1060883 0.0184655 0.0388439
v 0.1062119 0.0269354 0.0332679
v 0.1071985 0.0211419 0.0524947
v 0.1073679 0.0253008 0.042285
v -0.0760897 0.0138798 -0.0841823
v -0.0733457 0.0150974 -0.1391492
v -0.0760183 0.00658340000000002 0.0501334
v -0.0720635 0.0115717 0.0420512
v -0.0719694 0.0143375 -0.0140053
v -0.0698269 0.0107692 0.000882300000000044
v -0.0659609 0.0100862 0.073327
v -0.0669616 0.0136128 0.0190506
v -0.0555229 0.0131214 -0.2051824
v -0.0545448 0.0287116 -0.202953
v -0.049761 0.0113929 -0.2075097
v -0.0203968 0.0124006 0.1159401
v -0.0124482 0.0158624000000001 -0.2499381
v 0.00172820000000001 0.00939080000000003 0.1274685
v 0.0123946 0.0105077 -0.2555108
v 0.0155151 0.0169684 -0.2494998
v 0.0242638 0.0140288 -0.2412842
v 0.0428233 0.0116945 -0.2297649
v 0.0484669 0.0166133000000001 -0.2308103
v 0.0493357 0.0126146 -0.222656
v 0.0512809 0.0184181 -0.2164291
v 0.0484773 0.0109429 -0.2183265
v 0.0509777 0.0162911 -0.2258492
v 0.0602969 0.0010328 0.119128
v 0.0646366 0.0255744 0.1130459
v 0.0599021 0.0167076 -0.1778716
v 0.0639029 0.0187396 -0.1803565
v 0.0608468 0.0161051 -0.1731102
v 0.0549192 0.00993569999999999 -0.1681476
v 0.0689058 0.0154619 0.11112
v 0.0667335 0.0238884 -0.1471616
v 0.0653873 0.0173901 -0.1407637
v 0.0664974 0.0150328 -0.1468935
v 0.0641501 0.0133232 -0.1537561
v 0.0689548 0.00790150000000001 -0.0839992
v 0.0660303 0.0127615 -0.0953475
v 0.0655561 0.0230231 -0.1081472
v 0.0732768 0.0111338 0.1082113
v 0.0770257 -0.0100553 0.1071251
v 0.0830879 0.0130416 -0.025203
v 0.0788081 0.0151264 -0.0381925
v 0.0782968 0.0196962000000001 -0.0528638
v 0.094904 0.0180643 -0.0271403
v 0.0915652 0.0187567 -0.0307861
v 0.0958433 0.0211084 -0.0304508
v 0.1066485 0.0110209000000001 0.0533056
v 0.1056803 0.0111557 0.0417716
v 0.1040897 0.010087 0.0335952
v -0.0789347 0.0121736 -0.0995444
v -0.0804121 0.0183023 -0.1066882
v -0.0792959 0.0104311 -0.1085875
v -0.0798406 0.0147679 -0.1160275
v -0.0679664 -0.0130168 0.0741308
v -0.0705834 0.00875100000000001 -0.0123558
v -0.0703009 0.00843519999999998 -0.00389919999999998
v -0.0720933 0.00809890000000002 -0.0564015
v -0.0710326 0.00586770000000003 -0.0475909
v -0.0734443 0.011694 -0.1295843
v -0.0699684 0.00958969999999998 -0.1345716
v -0.070462 0.0134299 -0.145765
v -0.0684729 0.00914949999999998 -0.1492485
v -0.0670939 0.00477640000000001 0.0309261
v -0.0621834 0.0108618 -0.202406
v -0.055327 0.00660640000000001 -0.2049145
v -0.0436798 -0.00197519999999995 -0.2121139
v -0.0390195 0.00475760000000003 0.1010801
v -0.0441165 0.00676880000000002 0.0963585
v -0.0409297 0.00471240000000001 -0.2153984
v -0.0171799 0.000482700000000003 0.117859
v 0.00965500000000001 0.00678630000000002 0.1298155
v 0.0234675 0.0126289 0.1308806
v 0.0332115 0.007525 -0.235493
v 0.0308003 0.0219851 0.1290073
v 0.0285106 0.0146231 0.1300482
v 0.0354556 0.00379669999999999 0.1292953
v 0.0413667 0.00733629999999996 -0.2293445
v 0.0416329 0.0136838 0.1266815
v 0.0460625 0.00406330000000005 0.1259207
v 0.0394421 0.00314010000000003 -0.1873834
v 0.0426225 0.0086774 -0.1917953
v 0.0504712 0.0147065 -0.1854478
v 0.0471898 0.0119147000000001 -0.2118982
v 0.046715 0.0139842 -0.2050193
v 0.041409 0.00677469999999997 -0.2042903
v 0.0539777 0.0146771 -0.1787973
v 0.051476 0.0102669 -0.1761322
v 0.0469873 0.0110474 -0.2267301
v 0.0677893 0.00684379999999996 -0.1450521
v 0.0622671 0.0089999 -0.1528504
v 0.0598799 0.0107889 -0.1594012
v 0.066585 0.0127373 -0.1392072
v 0.0691388 0.00734869999999999 -0.1381453
v 0.0901007 0.0119428 -0.0175965
v 0.0936833 0.0126969 -0.016783
v 0.0950673 0.0115899 -0.0108121
v 0.0985675 0.0165098 -0.0172441
v 0.0983268 0.0148464 -0.00784229999999995
v 0.1045553 0.0137564000000001 0.0686479
v 0.1048933 0.0057681 0.0697107
v -0.0750737 0.00636110000000001 -0.0757528
v -0.0778143 0.0121155 -0.0901103
v -0.0733665 9.64999999999994e-05 -0.0695841
v -0.0760422 0.00576350000000003 -0.1027383
v -0.0774671 0.0076077 -0.0977672
v -0.0757526 0.00710740000000004 -0.1111977
v -0.0708333 0.000342500000000023 -0.0986933
v -0.0689024 0.00441930000000001 -0.0160912
v -0.0673137 0.000893000000000033 -0.00582769999999998
v -0.0691077 0.00589200000000001 -0.1220748
v -0.0681366 0.00794290000000003 -0.1383153
v -0.069058 0.00431920000000002 0.0399984
v -0.0650006 0.00853430000000005 -0.1868595
v -0.0639147 0.000466299999999975 -0.1596385
v -0.0684576 0.0105587 -0.1808753
v -0.067082 0.0134086 -0.1954891
v -0.061699 0.00606590000000001 -0.1947157
v -0.048463 0.000424099999999983 -0.2079427
v -0.0408319 -0.00752920000000001 -0.2154462
v -0.0341483 0.00683050000000002 -0.2260582
v -0.0292377 0.00539660000000003 -0.2337209
v -0.0260632 -0.00426959999999998 -0.2384233
v -0.0237113 0.00153300000000001 -0.2408293
v -0.0176031 0.0119386 -0.2464222
v -0.0038987 0.00262470000000004 -0.253703
v 0.0031762 -0.000451499999999994 -0.2565249
v 0.0376095 -0.000847199999999992 -0.2338646
v 0.0393574 0.000110300000000008 -0.1820957
v 0.0440633 0.000864299999999985 -0.2181825
v 0.0431917 0.00346219999999997 -0.2271149
v 0.054434 0.00264769999999998 -0.1533611
v 0.0509609 0.00482280000000002 -0.1672069
v 0.0404082 -0.00708609999999998 -0.1694227
v 0.0580477 0.00600510000000004 -0.1529432
v 0.0668525 0.0058279 -0.0901316
v 0.0657662 0.00574200000000002 -0.0935608
v 0.0642245 0.011613 -0.1252149
v 0.0651173 0.00523869999999999 -0.1104319
v 0.0688801 0.00402340000000001 -0.1238792
v 0.0694826 0.00246399999999997 -0.0721343
v 0.0724206 0.00970190000000004 -0.0734218
v 0.0731601 0.00848120000000002 -0.0624637
v 0.0707768 0.00279439999999997 -0.13231
v 0.0782584 0.00557950000000002 -0.0259774
v 0.0740814 -0.000922299999999987 -0.0367945
v 0.0769488 0.0117372 -0.0395115
v 0.072853 0.00445580000000001 -0.0504749
v 0.0766417 0.0165547 -0.0536653
v 0.0818805 0.000161000000000022 -0.00927669999999997
v 0.0826436 0.00956570000000001 -0.020292
v 0.0851366 0.0029304 -0.00495799999999996
v 0.0798707 0.00987740000000004 -0.0263261
v 0.1052148 0.00171309999999997 0.0395341
v 0.1025364 0.00672020000000001 0.0251679
v -0.07564 0.000451699999999999 0.053252
v -0.0715478 -0.0049961 0.0493772
v -0.07461 0.00134849999999997 -0.0903795
v -0.0735395 -0.00148179999999998 -0.075602
v -0.0729754 0.000405700000000009 0.0661485
v -0.0687757 -0.0023474 0.040885
v -0.0690307 0.0021119 -0.0375175
v -0.0666396 -0.00043399999999999 -0.0186958
v -0.0710033 0.0012916 -0.0551841
v -0.0649055 -0.00322690000000003 -0.0232687
v -0.0663051 -0.00153379999999997 -0.0339724
v -0.0650516 -0.00545709999999999 -0.0399404
v -0.068409 -0.00129390000000001 -0.0453222
v -0.065106 0.00177300000000002 -0.1202527
v -0.0633432 -0.00243140000000003 -0.129217
v -0.0616769 -0.00697439999999999 -0.1137127
v -0.0579463 -0.000380599999999953 -0.1763467
v -0.0536601 -0.00313399999999997 -0.1849716
v -0.0587206 0.00375249999999999 -0.2016253
v -0.0495593 -0.00470760000000003 -0.206099
v -0.0499849 -0.00523099999999999 0.0919340000000001
v -0.0341749 -0.0113533 -0.2271518
v -0.0246132 -0.000401900000000011 0.1128093
v -0.030633 -0.00807779999999997 0.1081359
v -0.0141697 -0.0038107 -0.2481115
v -0.0200422 -0.00468049999999998 -0.2441938
v -0.0058694 -0.00364569999999997 0.1240899
v -0.0023734 0.00474920000000001 0.1260384
v -0.00608019999999999 -0.00538619999999995 -0.2528378
v 0.0066253 -0.00521859999999996 0.1290556
v 0.0367349 -0.000988299999999998 -0.2033683
v 0.0374632 0.00224970000000002 -0.1941787
v 0.0355143 -0.0038513 -0.1942095
v 0.0327687 -0.00275559999999997 -0.2398493
v 0.0367081 -0.00340889999999999 -0.1837383
v 0.0403653 0.00699479999999997 -0.1969352
v 0.0401746 -0.00377549999999999 0.1278743
v 0.0497419 -0.00350579999999995 -0.1544587
v 0.0518531 -0.0039322 0.1234669
v 0.0688637 -0.000350199999999967 -0.1080782
v 0.0735864 -0.00198169999999998 -0.1178005
v 0.0721549 -0.000898399999999966 -0.1236145
v 0.1038309 -0.0041928 0.07469
v 0.1024817 0.00838440000000001 0.0750476
v 0.100545 -0.0033183 0.0810942
v -0.0710113 -0.0047278 -0.061766
v -0.0715052 -0.00318489999999999 -0.0854522
v -0.0672481 -0.00799270000000002 -0.079633
v -0.06707 0.000772600000000012 0.0280542
v -0.0658797 -0.00525489999999995 0.0285556
v -0.0618431 -0.00655359999999999 -0.0261704
v -0.0604623 -0.00860060000000001 -0.0338004
v -0.0653952 -0.00805329999999999 -0.0452174
v -0.0676757 -0.0111656999999999 -0.0575809
v -0.0638786 -0.00280750000000002 -0.1475142
v -0.0618041 -0.00643829999999995 -0.1369471
v -0.0594798 -0.0129774 -0.0944591
v -0.0635879 -0.0025926 -0.111895
v -0.0605903 -0.011273 -0.1153706
v -0.0587664 -0.00995089999999998 -0.1417462
v -0.0603247 -0.00681059999999994 -0.1487786
v -0.0529886 -0.00885589999999997 -0.1638793
v -0.0661472 0.0026043 -0.1586388
v -0.0619054 -0.00443860000000001 0.0798163
v -0.0524922 -0.00478800000000001 -0.2031876
v -0.0525432 -0.00531919999999997 -0.1784276
v -0.0500251 -0.00819040000000004 -0.183066
v -0.0007109 -0.0101642 0.1261846
v 0.0174579 -0.0112274999999999 -0.2558501
v 0.01455 0.00148619999999999 -0.2561852
v 0.0194994 0.00385410000000003 -0.2528742
v 0.0223615 -0.0104379 -0.2525142
v 0.0359671 -0.0067971 -0.2070915
v 0.0391816 -0.00728440000000002 -0.2168891
v 0.0490363 -0.0102979 -0.1454561
v 0.0592098 -0.0120387 0.1195624
v 0.0702861 -0.00265290000000001 -0.125011
v 0.0651488 -0.00658740000000002 -0.1221302
v 0.0636704 -0.00333439999999996 -0.1320553
v 0.0687149 0.000278799999999968 -0.1333999
v 0.0581803 -0.000663599999999986 -0.1428342
v 0.0676637 -0.000295400000000001 -0.0843268
v 0.0688707 -0.00626310000000002 -0.082521
v 0.0676646 -0.00047839999999999 -0.0894616
v 0.070334 -0.00683670000000003 -0.0915425
v 0.0664781 0.000875300000000023 -0.094842
v 0.0732196 -0.00690780000000002 -0.1040527
v 0.0682987 -0.00197269999999999 -0.0991145
v 0.0714716 -0.00628280000000003 -0.117996
v 0.0730713 -0.00397900000000001 -0.1203322
v 0.0714352 -0.0015888 -0.0470026
v 0.0727837 -0.00601810000000003 -0.1102843
v 0.078793 -0.00522909999999999 -0.1181202
v 0.0837506 -0.0106833 0.1008977
v 0.0900144 -0.00595060000000003 0.0126758
v 0.0913337 -0.0024459 0.0108958
v 0.0963004 -0.00662960000000001 0.0241812
v 0.0992564 -0.000418799999999997 0.016497
v 0.1014689 -0.000808599999999993 0.0229092
v 0.1013965 -0.00460949999999999 0.0314467
v 0.1066611 -0.00385249999999998 0.0538144000000001
v 0.1053147 -0.00733339999999999 0.0508093
v 0.1042891 -0.0052953 0.0423214
v -0.0721475 -0.0100988 0.055959
v -0.0685019 -0.00912859999999999 0.04483
v -0.0680876 -0.0122848 0.0488762
v -0.0636309 -0.00980719999999996 0.0246536
v -0.0638769 -0.0123862 0.0329983
v -0.0678571 0.00191130000000006 0.0162542
v -0.0634608 -0.00855309999999998 0.0156753
v -0.0658836 -0.0135678 -0.0619403
v -0.0705932 -0.00729550000000001 -0.0711473
v -0.0632747 -0.012982 -0.0735198
v -0.0648463 -0.00686750000000003 -0.0893186
v -0.0584094 -0.0114846 -0.0364225
v -0.0606143 -0.00935900000000001 -0.1310364
v -0.0582913 -0.0186991 -0.1169696
v -0.0499061 -0.0090576 -0.1768474
v -0.0462453 -0.0104557 -0.2076361
v -0.0319568 -0.0250966 -0.2315048
v -0.0289473 -0.0244873 -0.2357657
v -0.0239548 -0.0102916 0.1129459
v -0.0143072 -0.0116536 0.1189754
v -0.0079805 -0.0142504 0.1223965
v 0.0358848 -0.0122458 -0.1774656
v 0.0358249 -0.00678569999999995 -0.187166
v 0.0356475 -0.012075 -0.2055791
v 0.0421031 -0.00400630000000002 -0.2219164
v 0.0383306 -0.0147748 -0.2219211
v 0.0431418 -0.013598 0.1260361
v 0.0406207 -0.0118108 -0.1615156
v 0.0679644 -0.0109844 0.1144488
v 0.0675538 -0.00319609999999998 0.1145093
v 0.064705 -0.0141629 -0.1099465
v 0.0710728 -0.0109043 -0.1081975
v 0.0614363 -0.01037 -0.120062
v 0.0590074 -0.00659109999999996 -0.1326232
v 0.0690397 -0.00630169999999997 -0.0689177
v 0.0692729 -0.0099901 -0.0621151
v 0.0705062 -0.0109068 -0.0745349
v 0.074575 -0.0081618 -0.0986566
v 0.0806244 -0.0132486 -0.0940297
v 0.0786488 -0.0103747 -0.1041881
v 0.0732879 -0.00921830000000001 -0.1068354
v 0.0721634 -0.00792930000000003 -0.1136625
v 0.0789767 -0.0126324 -0.0990493
v 0.0838229 -0.0160179 0.00493680000000005
v 0.0866329 -0.00229620000000003 0.00474350000000004
v 0.0879306 -0.0112758 0.0119225
v 0.0808445 -0.00987919999999998 -0.00455769999999996
v 0.1066507 -0.012299 0.0677501
v 0.1058053 -0.0115153 0.0554897
v 0.1075162 -0.011254 0.06087
v -0.0601705 -0.028154 0.0552415
v -0.0699644 -0.0187714 0.0631779
v -0.0590243 -0.0188896 0.0255246
v -0.0570102 -0.0208646 -0.0544209
v -0.0614741 -0.0162593 -0.0646643
v -0.059085 -0.0183205 -0.0692194
v -0.0571176 -0.0198301 -0.1231357
v -0.0580047 -0.0145104 -0.1307157
v -0.0563705 -0.016384 -0.00287829999999996
v -0.0584754 -0.0125327 -0.0124686
v -0.0550001 -0.0142332 -0.0222228
v -0.0536101 -0.0179054 -0.1400902
v -0.0530848 -0.0160153 -0.1481864
v -0.0512403 -0.021988 0.0908403
v -0.0417074 -0.00966719999999999 0.0991065
v -0.0466521 -0.014979 -0.1821063
v -0.0494659 -0.012831 -0.1688142
v -0.0479567 -0.0137905 -0.196949
v -0.0480852 -0.0127855 -0.2021186
v -0.0460604 -0.0164995 -0.2047289
v -0.0432458 -0.0140685 -0.2113766
v -0.0473346 -0.0359255 0.0938981
v -0.0319683 -0.0198136 0.1065846
v -0.0213599 -0.0158679 -0.2438884
v 0.0259499 -0.0141102 -0.2489367
v 0.0328122 -0.0068223 -0.2410097
v 0.0339071 -0.0173727 -0.2395275
v 0.0362844 -0.0192686 -0.2142367
v 0.0374442 -0.0134284 -0.234401
v 0.0384266 -0.00849 -0.2338334
v 0.0424334 -0.00349099999999997 -0.2270459
v 0.0389847 -0.0156265 -0.2283529
v 0.0524482 -0.0164497 0.1220552
v 0.0447651 -0.0154195 -0.1458013
v 0.0412319 -0.0183169 -0.1484129
v 0.0573516 -0.0174117 -0.1160233
v 0.0537791 -0.0132371 -0.130951
v 0.0647095 -0.0192207 0.1159627
v 0.0721955 -0.0183419 0.1105797
v 0.0704316 -0.0154564 -0.0259162
v 0.0729967 -0.0117404 -0.0246168
v 0.0690009 -0.0216745 -0.0158402
v 0.0703323 -0.0234994 -0.00925159999999996
v 0.0778414 -0.0118022 -0.011001
v 0.0780946 -0.0155039 -0.00572119999999995
v 0.0711396 -0.0152982 -0.0614331
v 0.0742959 -0.0149469 -0.0762554
v 0.0729588 -0.0127053 -0.1038713
v 0.0795043 -0.0154701 -0.0854595
v 0.08234 -0.017262 -0.0884304
v 0.0859367 -0.0152129 -0.093705
v 0.0801786 -0.0155081 -0.0947109
v 0.1018544 -0.0154206 0.0804786
v 0.1068892 -0.0189114 0.0704676
v 0.0990487 -0.0134260999999999 0.0375537
v -0.0622016 -0.0135594 0.0803935
v -0.0585109 -0.0279337 0.0845993000000001
v -0.0613633 -0.0216818 0.0456651
v -0.0620743 -0.00952989999999998 -0.00250059999999996
v -0.0607875 -0.0125687 -0.0845592
v -0.0581065 -0.0184153 -0.0830871
v -0.0512333 -0.0224449 -0.0434025
v -0.0545407 -0.0209239 -0.0463576
v -0.0563124 -0.0232139 -0.0912461
v -0.0587066 -0.0154407 -0.1024819
v -0.0562056 -0.0242757 -0.1001626
v -0.0501141 -0.0212184 -0.00376109999999996
v -0.0488487 -0.0208077 -0.0157513
v -0.0520776 -0.0167049 -0.0296436
v -0.0480077 -0.0222219 -0.0346153
v -0.0537164 -0.0238859 -0.1298084
v -0.0515088 -0.0211625 -0.1458245
v -0.0453713 -0.0257375 -0.2036019
v -0.0452432 -0.0217922 -0.1992665
v -0.0113241 -0.0335323 0.1192825
v -0.0142155 -0.0264345 -0.2501621
v -0.0097327 -0.0208523 -0.2522473
v 0.0159931 -0.0215786 -0.2562867
v 0.0219876 -0.0184781999999999 -0.2526073
v 0.0280462 -0.0159358 0.1302159
v 0.0307903 -0.0252611 0.1285017
v 0.0355836 -0.0172342 0.1281522
v 0.0356269 -0.0215091 -0.2070942
v 0.0356828 -0.0231077 -0.237486
v 0.0376496 -0.0225319 -0.2198848
v 0.0389106 -0.0244608 -0.2252793
v 0.0393576 -0.0288553 -0.229167
v 0.0382882 -0.0215474 -0.2323579
v 0.0430523 -0.0244924 0.124809
v 0.0480477 -0.0200507 -0.1282662
v 0.0437722 -0.0237435 -0.130361
v 0.0536318 -0.0234412 -0.1126654
v 0.0572477 -0.0240614 -0.1059384
v 0.0762332 -0.0179882 -0.0714
v 0.0826517 -0.0196302 -0.0824268
v 0.0871334 -0.0244971 0.0117239
v 0.0807415 -0.0236363 0.00390210000000005
v 0.0789067 -0.0201846999999999 -0.000139299999999967
v 0.104995 -0.0249544 0.0767787
v 0.1080317 -0.020645 0.0606362
v 0.1021471 -0.0180012 0.0503335
v -0.0664968 -0.0262897 0.067015
v -0.0559453 -0.022189 0.0212381
v -0.0563898 -0.0205557 0.0142209
v -0.0522137 -0.0248949 0.0193751
v -0.0544215 -0.0249278 -0.0564025
v -0.0546803 -0.0283899 -0.1154086
v -0.0537748 -0.0207716 0.00695230000000004
v -0.0365001 -0.0323266 0.00366600000000003
v -0.0511154 -0.0267412 -0.0474173
v -0.0517968 -0.0256405 -0.1367172
v -0.0531501 -0.0380196 0.089087
v -0.0433082 -0.0253382 -0.0153986
v -0.0455011 -0.0178327 -0.1913078
v -0.0442791 -0.0256366 -0.1971695
v -0.0436412 -0.0289889 -0.1906326
v -0.0271133 -0.0376821 -0.2391008
v -0.0262248 -0.0261382999999999 -0.2393066
v -0.0224278 -0.0401484 -0.2444506
v 0.0120882 -0.0287289 -0.2582131
v 0.00848380000000001 -0.0149992 -0.2584666
v 0.0233937 -0.0272614 -0.2522618
v 0.0182894 -0.0294430999999999 -0.2563574
v 0.0291282 -0.0243607 -0.2457179
v 0.036848 -0.0207343 -0.1924722
v 0.0366484 -0.0264125 -0.1910139
v 0.0400908 -0.0341796 -0.2249967
v 0.0502523 -0.0287918 -0.1089939
v 0.0704699 -0.0287043 0.1106658
v 0.065251 -0.0305162 0.1135799
v 0.0685216 -0.021017 -0.0269972
v 0.0679274 -0.0275987 -0.0232323
v 0.0689316 -0.0249073 -0.031417
v 0.0728581 -0.0200405 -0.0925551
v 0.0610353 -0.0255897 -0.0973541
v 0.0697441 -0.0174289 -0.099537
v 0.0760982 -0.0279687 0.00263780000000004
v 0.0721154 -0.0258394 -0.00292869999999996
v 0.0784827 -0.0225127 -0.0671255
v 0.0763785 -0.0239808 -0.0582413
v 0.0789232 -0.0224316 -0.0727196
v 0.0796548 -0.0228345 -0.0782637
v 0.076885 -0.0272996 -0.0752849
v 0.0794454 -0.0252353 -0.0702613
v 0.0761697 -0.0235364 -0.0828437
v 0.0984952 -0.0239078 0.0863283
v 0.1088435 -0.0290705 0.0698682
v 0.1086102 -0.0222273 0.0659686
v 0.1100759 -0.0290633 0.0651793
v -0.0617044 -0.0334656 0.0668827
v -0.0640628 -0.0305661 0.0728578
v -0.0684774 -0.0241483 0.0714106
v -0.056896 -0.0228117 -0.0705767
v -0.0509839 -0.0334422 -0.056671
v -0.0528163 -0.0326461 -0.0757719
v -0.055823 -0.0249029 -0.0829384
v -0.053017 -0.0341593 -0.0834467
v -0.0528882 -0.0379541 -0.0939264
v -0.055246 -0.0277353 -0.1063601
v -0.051798 -0.0298607 -0.0533431
v -0.0499188 -0.0174124 -0.1611078
v -0.0490733 -0.0291291 -0.1637635
v -0.0505884 -0.0359823 -0.153456
v -0.0340836 -0.0320755 -0.0105702
v -0.0334253 -0.032994 -0.00509779999999997
v -0.0399888 -0.0281904 -0.0181259
v -0.0453836 -0.0237412 -0.0258864
v -0.0407772 -0.0290822 -0.025149
v -0.0336499 -0.0344167 -0.0167486
v -0.0406282 -0.032728 -0.0291689
v -0.0447764 -0.0277767 -0.0354889
v -0.0342656 -0.037343 -0.2287505
v -0.0371957 -0.0270829 -0.2227646
v -0.0240157 -0.0409709 0.110568
v -0.0154822 -0.0463579 0.1158535
v 0.0303917 -0.0315315 -0.2465162
v 0.0357869 -0.0440221 0.124209
v 0.035943 -0.0314622 -0.1902806
v 0.0348684 -0.0331584 -0.1976502
v 0.0368674 -0.0313354 -0.2378309
v 0.0366349 -0.0361825 -0.2137191
v 0.0447832 -0.0297072 -0.1212863
v 0.0513277 -0.0291731 0.1206969
v 0.0557409 -0.0303563 -0.0926358
v 0.0590024 -0.0364323 0.115759
v 0.0646207 -0.0284069 -0.0874226
v 0.0682976 -0.0259338 -0.0881736
v 0.0677194 -0.0246625 -0.0174132
v 0.0670586 -0.0327738 -0.021043
v 0.0703604 -0.0327085 -0.030265
v 0.07111 -0.0275599 -0.0383188
v 0.0712499 -0.0318262 -0.0752145
v 0.0738594 -0.025744 -0.0494825
v 0.0759112 -0.0320384 -0.0432337
v 0.0780655 -0.0327517 -0.0653554
v 0.0884972 -0.0290731 0.0958761
v 0.0947862 -0.0272166 0.0903042
v 0.0962757 -0.0303194 0.0281935
v 0.0916511 -0.0209829 0.0213888
v 0.0971203 -0.0265236 0.0359817
v 0.1024895 -0.0252355 0.0508801
v 0.1019926 -0.0294901 0.0456645
v 0.1098456 -0.0308693 0.0595689
v -0.0600976 -0.0377835 0.0740514
v -0.060206 -0.031788 0.0597613
v -0.0587192 -0.0370236 0.0600588
v -0.0571531 -0.0285527 0.0452416
v -0.0528723 -0.0323019 0.0406319
v -0.0548591 -0.0345756 0.0486735
v -0.0527071 -0.0369088 -0.1086479
v -0.0558978 -0.0254663999999999 0.0321263
v -0.047454 -0.030965 0.0278145
v -0.0457485 -0.0441397 -0.0437154
v -0.0532653 -0.0302076 -0.1228207
v -0.0520844 -0.0358509 -0.1236925
v -0.0506076 -0.0245749 -0.1531572
v -0.0514737 -0.0432589999999999 -0.13616
v -0.0514038 -0.0336316 -0.1350981
v -0.0455623 -0.0257438 -0.2074378
v -0.0457194 -0.0360882 -0.2016689
v -0.0388551 -0.0412118 0.0999908
v -0.0320608 -0.0371008 0.00605360000000003
v -0.00824759999999999 -0.0331497 -0.253971
v -0.000661700000000001 -0.0276944 -0.2565963
v -0.0017484 -0.0352841 -0.2566158
v 0.00573810000000001 -0.0281955 -0.2582002
v 0.00698710000000001 -0.0360523 -0.2587249
v 0.0122185 -0.039774 -0.2597476
v 0.0205858 -0.048186 -0.2598767
v 0.0218669 -0.0340824 -0.2557327
v 0.0320459 -0.040423 -0.2488187
v 0.0370105 -0.0447597 -0.2445756
v 0.038693 -0.0308554 -0.1402892
v 0.0416071 -0.0322782 -0.1301446
v 0.0382588 -0.0363448 -0.1476677
v 0.0370674 -0.0368522 -0.1843362
v 0.0363583 -0.0311403 -0.1561964
v 0.0388115 -0.0399128 -0.1618954
v 0.0362682 -0.0273694 -0.1840527
v 0.044945 -0.0353421 0.1223599
v 0.0447171 -0.0360362 -0.1216137
v 0.0513421 -0.041077 0.1184877
v 0.0527496 -0.0354947 -0.0839123
v 0.0518554 -0.0295419 -0.1026486
v 0.0580732 -0.0329908 -0.0825941
v 0.0624856 -0.0338595 -0.0766434
v 0.0656901 -0.0374301 -0.0214487
v 0.0755251 -0.034339 -0.0401319
v 0.0770633 -0.0394127 -0.0425278
v 0.0711365 -0.0356744 -0.0304625
v 0.0809645 -0.0330802 0.00971470000000003
v 0.0742073 -0.0409137 0.0113177
v 0.1007418 -0.0342598 0.0351851
v 0.1070515 -0.0332361 0.0499889
v 0.1101196 -0.0403809 0.0416099
v 0.1129143 -0.0361941 0.0594697
v -0.0632031 -0.0306341999999999 0.0772007
v -0.0594373 -0.0410338 0.0645884
v -0.0596652 -0.0412285 0.0703421
v -0.0594767 -0.0445481 0.0614194
v -0.0546423 -0.0443205 0.0836401
v -0.0509251 -0.0365787 0.0418364
v -0.0442343 -0.0397052 0.0347729
v -0.0518521 -0.0401789 0.0445941
v -0.0469158 -0.0419771 -0.0575092
v -0.0491306 -0.0391519 -0.0687979
v -0.0519028 -0.0414251999999999 -0.1269784
v -0.0470353 -0.033323 -0.1707262
v -0.0482792 -0.0403335 -0.160697
v -0.050314 -0.0455871 -0.1447479
v -0.0438611 -0.0407219 -0.1886072
v -0.043568 -0.039793 -0.183769
v -0.0439787 -0.0363543 -0.0361881
v -0.0387786 -0.0432338 -0.0292497
v -0.0282481 -0.0386247 -0.00559909999999997
v -0.0271504 -0.0423058 0.00178120000000004
v -0.0299625 -0.0418252 -0.0156364
v -0.02705 -0.0437729 -0.0100636
v -0.0124007 -0.0494172 0.1174183
v -0.0166783 -0.0316622 -0.2488679
v -0.0108969 -0.0414094 -0.2532312
v -0.0043285 -0.0532234 -0.2572461
v 0.0348557 -0.029511 -0.2082927
v 0.0348619 -0.038506 -0.2046247
v 0.0402047 -0.0405803 -0.1424193
v 0.0442664 -0.0450597 -0.1335663
v 0.0389568 -0.0406373 -0.1535165
v 0.0409494 -0.0403681 -0.2245364
v 0.0407452 -0.0423179 -0.2341269
v 0.0388096 -0.0349805 -0.2359307
v 0.0467931 -0.0464808 -0.1262795
v 0.0489973 -0.0333361 -0.1021026
v 0.0471745 -0.0362302 -0.1039754
v 0.0470436 -0.0330729 -0.1116927
v 0.0564886 -0.0438611 -0.055732
v 0.055614 -0.037956 -0.0730259
v 0.0619637 -0.042918 -0.0528489
v 0.0703468 -0.039079 0.00689590000000004
v 0.064367 -0.0464288 0.00318390000000003
v 0.0679103 -0.0334237 -0.00221249999999996
v 0.0639662 -0.0353051 -0.0131763
v 0.0619654 -0.0404659 -0.0153615
v 0.0784282 -0.0366571 -0.0453971
v 0.0784987 -0.0402384 -0.0501175
v 0.0793214 -0.0329334 -0.0531351
v 0.0788655 -0.0353471 -0.0571149
v 0.0759715 -0.034701 -0.0661256
v 0.1132992 -0.0388794 0.0528820000000001
v 0.1156745 -0.0427448 0.0486395
v 0.1150246 -0.041129 0.0577884000000001
v -0.0579709 -0.0465251 0.0732829
v -0.0542371 -0.050309 0.0800806
v -0.0567579 -0.0462099 0.0515973000000001
v -0.0550996 -0.0398603 0.0513672
v -0.0533453 -0.0461537 0.0453478
v -0.0487284 -0.0440722 0.0407526
v -0.0516633 -0.0450561 -0.0943906
v -0.0509308 -0.0453424 -0.0865877
v -0.0517151 -0.0404541999999999 -0.0867306
v -0.0471479 -0.0501158 -0.1547731
v -0.0366131 -0.0497425 0.1006978
v -0.0455786 -0.0462849 -0.0584617
v -0.044144 -0.0392348 -0.1794614
v -0.0393443 -0.0466025 0.0300653
v -0.0395637 -0.0501486 -0.0312348
v -0.0385625 -0.0433766 -0.2218028
v -0.0347206 -0.0407164 0.0168235
v -0.0292542 -0.0437697 0.00882590000000004
v -0.030794 -0.034861 -0.2340351
v -0.0286162 -0.0474668 -0.2386218
v -0.0250665 -0.0476688 -0.00314599999999997
v -0.0243381 -0.0491284 -0.2436604
v -0.0189741 -0.0453171 -0.247988
v -0.0056968 -0.0448964 0.1213654
v 0.0014245 -0.030479 0.1256567
v 0.0010623 -0.0536474 0.1234229
v 0.0049874 -0.054214 -0.2602793
v 0.0338314 -0.0458965 -0.2488312
v 0.0273373 -0.0430207 -0.2543066
v 0.0354625 -0.0401434999999999 -0.1943325
v 0.0361316 -0.0440121 -0.200603
v 0.036716 -0.0423017 -0.2100014
v 0.0393646 -0.0615855 0.1192643
v 0.0409115 -0.0471958 -0.1574372
v 0.0407341 -0.0487446 -0.2173116
v 0.0452324 -0.0378579 -0.1188862
v 0.0468454 -0.0439272 -0.1109036
v 0.0506747 -0.0566638 -0.1219711
v 0.0665365 -0.0488696 0.00995390000000004
v 0.0644216 -0.0371595 -0.00654329999999996
v 0.0614654 -0.0499395 -0.00036199999999996
v 0.0617803 -0.0467049 -0.0418138
v 0.0701707 -0.044392 -0.0443362
v 0.0667689 -0.0465715 -0.037039
v 0.0633651 -0.0425388 0.1120086
v 0.0689289 -0.0542012 0.1054522
v 0.0730805 -0.0415728 -0.0535244
v 0.0770304 -0.042816 0.1022331
v 0.074982 -0.0429007 -0.0420843
v 0.0881417 -0.0404597 0.0177813
v 0.0899923 -0.0458026 0.0212914
v 0.0817641 -0.0428814 0.0163452
v 0.1061368 -0.0416962 0.0746322
v 0.0969183 -0.0345514 0.0868562
v 0.0954231 -0.0523766 0.0831932
v 0.1086259 -0.0463435 0.0709269
v 0.1106518 -0.0389366 0.0693145
v 0.1144464 -0.0495758 0.0640803
v 0.1137892 -0.0405437 0.0633905
v 0.118244 -0.0445464 0.0545642
v -0.0600254 -0.0460993 0.0688646
v -0.0627676 -0.0521295 0.0667973
v -0.0581961 -0.0544782 0.0738935
v -0.0604221 -0.0489779 0.0576867
v -0.0579113 -0.051878 0.0470205
v -0.0544573 -0.0550313 0.0408636
v -0.0532979 -0.0483141 -0.1144374
v -0.0529047 -0.0464048 -0.1255547
v -0.054352 -0.0497338 -0.1163047
v -0.0560732 -0.0521114 -0.1257416
v -0.0503166 -0.0489499 0.0410552
v -0.0450648 -0.0505013 0.0365749
v -0.0518759 -0.0486938 -0.0997083
v -0.0510612 -0.0501826 -0.0875058
v -0.0521688 -0.0449011 -0.1122925
v -0.0523972 -0.053112 -0.1370073
v -0.0504646 -0.0509803 -0.1423383
v -0.0436676 -0.0507011 -0.0422893
v -0.0448393 -0.0444989 -0.0400342
v -0.0430743 -0.0520938 -0.1783937
v -0.0431927 -0.0511819 -0.1752982
v -0.0455296 -0.0447677 -0.2065886
v -0.0444886 -0.0515328 -0.2066467
v -0.0454636 -0.0502517 -0.1979151
v -0.0339292 -0.058158 0.100887
v -0.0501809 -0.0460559 0.089482
v -0.0360903 -0.0483735 -0.025535
v -0.0414357 -0.0525016 -0.0351726
v -0.0419214 -0.0470063 -0.2152144
v -0.0352281 -0.0463106 0.0212307
v -0.0355324 -0.0531665 0.0209979
v -0.0292708 -0.049434 0.0114694
v -0.0403785 -0.0516528 -0.2186818
v -0.0367495 -0.0505926 -0.2261231
v -0.0326437 -0.0490432 -0.2330386
v -0.0300759 -0.0514601 -0.0168084
v -0.0259849 -0.049215 0.00391390000000004
v -0.0261718 -0.0518311 -0.00866169999999997
v -0.0157855 -0.0549024 -0.2512859
v 0.0414798 -0.0515935 -0.1465342
v 0.0434679 -0.0530301 -0.138955
v 0.0396595 -0.051133 -0.2084103
v 0.04155 -0.0517127 -0.1902291
v 0.0407865 -0.0445972 -0.1844573
v 0.0462831 -0.0505635 -0.1776791
v 0.0490691 -0.0498912 -0.0619566
v 0.0520972 -0.0462358 -0.0595074
v 0.0511173 -0.0530059 -0.0475885
v 0.0609986 -0.0459913 -0.00762809999999997
v 0.059525 -0.0498838 -0.0170559
v 0.0611312 -0.0478955 -0.0226435
v 0.0589615 -0.0503191 -0.0377095
v 0.0630334 -0.0486035 -0.0332625
v 0.0586365 -0.0547567 -0.0300655
v 0.0649844 -0.0455805 -0.0280551
v 0.0613339 -0.0508754 -0.0284838
v 0.0873192 -0.0467335 0.0929677
v 0.0869136 -0.0383378 0.0955047
v 0.0882003 -0.0560919 0.0893404
v 0.0913413 -0.0517634 0.0233737
v 0.0966156 -0.0397452 0.0253143
v 0.0816019 -0.0492446 0.0186421
v -0.0641695 -0.0526748 0.0593394
v -0.0621357 -0.0527596 0.0542444
v -0.0589606 -0.0556892 0.0438719
v -0.0670902 -0.060063 0.0482244
v -0.0579411 -0.0541413 -0.116294
v -0.0559331 -0.0573098 -0.1353383
v -0.0535696 -0.0573528 0.0804653
v -0.0475831 -0.0569177 0.0871942
v -0.0522531 -0.0569794 -0.0853749
v -0.0499222 -0.0576492 -0.0765478
v -0.0529316 -0.0541559 -0.0949719
v -0.0495788 -0.0576239 -0.1440834
v -0.0461621 -0.0498321 -0.0659693
v -0.0464589 -0.0531904 -0.0668455
v -0.0450749 -0.0554193 -0.0564353
v -0.0444194 -0.0503941 -0.1667098
v -0.0460467 -0.0605267 -0.1521768
v -0.0445765 -0.0582854 -0.1933774
v -0.044066 -0.0599993 0.0900211
v -0.0409573 -0.0569578 0.0290416
v -0.0468346 -0.0557291 0.0362804
v -0.0432173 -0.0542687 -0.0403375
v -0.0386668 -0.0560205 -0.0283673
v -0.0274274 -0.0546794 0.106857
v -0.0309796 -0.0731714 -0.2403946
v -0.026278 -0.0693679 -0.2455193
v -0.0277765 -0.0560546 0.00795550000000003
v -0.0255436 -0.0566073 -0.00284379999999997
v -0.0217227 -0.059157 -0.2475734
v -0.0113113 -0.0553767 -0.2542438
v 0.0173558 -0.0533925 0.1258982
v 0.0200324 -0.0633404 0.1237989
v 0.0248521 -0.0540897 0.1251162
v 0.0307164 -0.0683934999999999 -0.2569335
v 0.0369687 -0.0643178 -0.2495628
v 0.0451998 -0.058739 0.1173529
v 0.0410788 -0.0576199 -0.2128124
v 0.0423881 -0.0463013 -0.2284134
v 0.0477161 -0.0450618 -0.0733615
v 0.0466372 -0.0540589 -0.0656729
v 0.0459504 -0.0463733 -0.0786782
v 0.0456745 -0.0554915 -0.1606622
v 0.0422485 -0.0486656 -0.1620482
v 0.0466371 -0.0524977 -0.1688289
v 0.044996 -0.0548774 -0.1832523
v 0.0423319 -0.0562775 -0.1917851
v 0.0407385 -0.0532817 -0.1982871
v 0.0490086 -0.0565724 -0.0489616
v 0.0511027 -0.0615256 -0.1256277
v 0.0585034 -0.0575399 0.1110585
v 0.0554665 -0.0489469 -0.0456328
v 0.0590175 -0.0558688 -0.0234443
v 0.0531573 -0.0561921 -0.0366651
v 0.0676798 -0.0559252 0.0129392
v 0.0703145 -0.048206 0.0135707
v 0.0642716 -0.0601413 0.00945740000000003
v 0.0625458 -0.0583884 0.00665460000000004
v 0.0719552 -0.0528136 0.0156158
v 0.0725329 -0.0646619 0.1006479
v 0.0800657 -0.0627861 0.0950437
v 0.0975362 -0.0641188 0.0793032
v 0.1076047 -0.0650326 0.0696634
v 0.1098275 -0.0463921 0.0375082
v 0.1105306 -0.0578265 0.0406163
v 0.103848 -0.0532268 0.0346133
v -0.0776246 -0.0630721 0.0642606
v -0.0674706 -0.0585577 0.0714039
v -0.0746012 -0.0592916 0.0636362
v -0.0651054 -0.0549107 0.069701
v -0.068373 -0.054831 0.0652794
v -0.0730144 -0.0579375 0.0597573
v -0.0644929 -0.0590598 -0.1189408
v -0.0625916 -0.0590462 -0.1292965
v -0.0660806 -0.0619441 -0.1225637
v -0.0684747 -0.062275 -0.119011
v -0.0619276 -0.0641497 0.0383687
v -0.0605767 -0.0597333 0.0760312
v -0.0510261 -0.0617283 0.0845225
v -0.0549462 -0.057752 -0.0950559
v -0.0496062 -0.0599585 0.0348742
v -0.0427501 -0.061116 0.0265261
v -0.0441241 -0.0588014 -0.042725
v -0.0474316 -0.0662723 -0.0423533
v -0.0433782 -0.0606446 -0.0353692
v -0.0477712 -0.0614127 -0.1463037
v -0.0436254 -0.0610886 -0.1656577
v -0.0444985 -0.0613842 -0.1991338
v -0.0437765 -0.0618546 -0.2052459
v -0.0399385 -0.0608355 -0.028242
v -0.0427206 -0.0672813 -0.169128
v -0.0418794 -0.0560959 -0.2143631
v -0.0358736 -0.05873 0.0175815
v -0.0320389 -0.0589678 0.0125628
v -0.0260848 -0.0634074 0.1071286
v -0.0278769 -0.0588038 0.00553180000000005
v -0.0311759 -0.0622735 0.00682740000000004
v -0.0310758 -0.0626921 -0.0119364
v -0.0286317 -0.0564557 -0.0124302
v 0.0115182 -0.0695196 -0.263059
v 0.0164364 -0.0678675 -0.2630214
v 0.0433628 -0.0637627 -0.2258767
v 0.0448751 -0.0478034 -0.0964068
v 0.045296 -0.0569463 -0.0881615
v 0.0473427 -0.0635237 -0.0959847
v 0.0493122 -0.0599379 -0.165566
v 0.0447661 -0.0600769 -0.1536057
v 0.04336 -0.0620373 -0.1868367
v 0.0419547 -0.0617456 -0.1972274
v 0.0425266 -0.0515977 -0.2338255
v 0.0431209 -0.0575124 -0.228301
v 0.0437835 -0.0642139 -0.2357738
v 0.0484787 -0.062492 -0.0423123
v 0.0523429 -0.061426 -0.0339089
v 0.0493032 -0.0636025 -0.1064904
v 0.0465815 -0.0633407 -0.1382499
v 0.0492131 -0.0655079 0.1141946
v 0.0594205 -0.0627144 -0.022685
v 0.0723079 -0.0627968 0.0156735
v 0.0824758 -0.0662886 0.0203275
v 0.0914629 -0.0638636 0.0235896
v 0.0961818 -0.056457 0.0268692
v 0.1221277 -0.0614208 0.0516079
v 0.1185709 -0.0614725 0.0477921
v 0.1226291 -0.0564811 0.0504854
v -0.0649483 -0.0641759 0.0756801
v -0.0727235 -0.0655298 0.0704785
v -0.0692856 -0.0575229 0.0548751
v -0.0776631 -0.0660985 0.0490655
v -0.0676667 -0.0649667 0.0424938
v -0.0645443 -0.0595034 -0.1147062
v -0.07138 -0.0638135 -0.1126717
v -0.0707423 -0.0654926 -0.1031711
v -0.0676016 -0.0657526 -0.1198421
v -0.0606673 -0.0616403 -0.1319826
v -0.061296 -0.0668799 -0.1259297
v -0.0466073 -0.0661306 0.0886503
v -0.0461135 -0.0654689 0.0219172
v -0.052329 -0.0642796 0.0320166
v -0.039243 -0.0632018 0.016215
v -0.0466532 -0.0667112 -0.0344482
v -0.0435951 -0.0662546 -0.0281366
v -0.0451572 -0.0696209 -0.14928
v -0.0441016 -0.0678115 -0.193573
v -0.04363 -0.0617161999999999 -0.1863477
v -0.0424972 -0.0740016 -0.1742274
v -0.0342933 -0.0642364 0.1003101
v -0.0390336 -0.0664916 -0.0211654
v -0.0329173 -0.0601982 -0.0182582
v -0.0276671 -0.0600913 0.000473800000000038
v -0.0186475 -0.0663792 0.1117467
v -0.0217554 -0.0730143 -0.2502631
v 0.0242702 -0.0749902 -0.2625197
v 0.0206233 -0.0734545 -0.2632824
v 0.0430495 -0.0705499 -0.241321
v 0.040626 -0.0681529 -0.2452067
v 0.0410972 -0.0555186 -0.2408413
v 0.0454636 -0.0574919 -0.0767489
v 0.0470361 -0.0619083 -0.0831139
v 0.0425808 -0.0566987 -0.1496794
v 0.0468332 -0.0677641999999999 -0.1486098
v 0.0492234 -0.0663393 -0.1594871
v 0.0420332 -0.065193 -0.1908589
v 0.0428336 -0.0674516 -0.2180105
v 0.0518067 -0.065762 -0.0327443
v 0.0490478 -0.0656057 -0.0835803
v 0.0519629 -0.0724895 -0.0915109
v 0.0526251 -0.0634259 -0.1188806
v 0.054971 -0.0684793 -0.1246405
v 0.0633405 -0.0647235 0.00064230000000004
v 0.0606239 -0.0597739 -0.00312819999999997
v 0.0630978 -0.0736713 0.1054426
v 0.0616049 -0.0626659 -0.0155346
v 0.0657313 -0.0690555 -0.0126996
v 0.0896047 -0.0658679 0.0862566
v -0.0808307 -0.0734449 0.0439525
v -0.0827039 -0.0697528 0.0494371
v -0.0754017 -0.0710041 -0.0816497
v -0.0691883 -0.0670817 -0.093069
v -0.0769165 -0.0697704 -0.0943572
v -0.0740072 -0.0687414 -0.0972203
v -0.0738133 -0.0676724 -0.1046842
v -0.0764062 -0.0729159 -0.0976132
v -0.0661435 -0.0701724 0.0758412
v -0.072595 -0.0747308 0.0706167
v -0.0741915 -0.0722646 0.0376162
v -0.0653726 -0.070434 -0.114731
v -0.068798 -0.0644566 -0.1194711
v -0.0649401 -0.0687495 0.0342638
v -0.0604496 -0.0664661 -0.0831155
v -0.0593703 -0.0681925 -0.0747134
v -0.0636942 -0.0684813 -0.0793911
v -0.0594157 -0.0715277 -0.0644775
v -0.0550952 -0.071091 -0.0594336
v -0.0530046 -0.0698707 -0.1314719
v -0.0565899 -0.0651802 -0.0794432
v -0.0475824 -0.0696386 -0.0278645
v -0.0529717 -0.0723645 -0.0298362
v -0.0532129 -0.071887 -0.0361139
v -0.0464268 -0.0623082 -0.0546228
v -0.0499299 -0.0687832 -0.051188
v -0.0455641 -0.0742122 -0.1435939
v -0.0436697 -0.073424 -0.1898721
v -0.0360036 -0.0686953 -0.00762419999999997
v -0.0419127 -0.0711879 -0.013676
v -0.0430067 -0.07486 -0.1587521
v -0.031287 -0.0645861 -0.00632079999999997
v -0.0271635 -0.0878349 0.1043221
v 0.0273475 -0.0757549 -0.261034
v 0.0408348 -0.0745951 -0.1938622
v 0.0420624 -0.0641221 -0.2054432
v 0.0424752 -0.0767682 -0.1802523
v 0.0464439 -0.0595318 -0.1798787
v 0.04911 -0.0632562 -0.1731224
v 0.0424265 -0.0732344 -0.2060256
v 0.0422158 -0.0685794 -0.2102713
v 0.0473502 -0.0612261 -0.0567459
v 0.0506687 -0.0722455 -0.0528047
v 0.0497646 -0.0682702 -0.0560937
v 0.0547863 -0.0721901 -0.0636437
v 0.0498505 -0.0657837 -0.0625569
v 0.0490943 -0.0638938 -0.0704299
v 0.0551404 -0.0724602 -0.0690333
v 0.053476 -0.0722731 -0.0808682
v 0.0507683 -0.0719968 -0.1006631
v 0.0527218 -0.0733089 -0.1091577
v 0.0500423 -0.0714217 -0.1372698
v 0.0465598 -0.06598 -0.1429155
v 0.0692549 -0.0734574 0.1014713
v 0.066884 -0.0693291 0.00230760000000003
v 0.0697343 -0.0731823 -0.00627019999999996
v 0.0822689 -0.0799667 0.0909467
v 0.0919867 -0.0805451 0.0825625
v 0.1055482 -0.0759484 0.0707347
v 0.105926 -0.067042 0.0355692
v 0.1008603 -0.0756277 0.0322057
v 0.0984009 -0.0647233 0.0276339
v 0.1117887 -0.06376 0.0424014
v 0.1175312 -0.073461 0.0470765
v 0.1172645 -0.0689907 0.0475751
v 0.1196092 -0.0692913 0.0513828
v -0.1323095 -0.0747099 -0.0362247
v -0.1313154 -0.077759 -0.0412808
v -0.1346007 -0.0785632 -0.0374786
v -0.1311087 -0.0740963 -0.030916
v -0.1355288 -0.0750959 -0.0287233
v -0.1306977 -0.0748180999999999 -0.0202172
v -0.1183107 -0.0764389 -0.066851
v -0.1191581 -0.0772086 -0.0607791
v -0.1169488 -0.0748612 -0.0670546
v -0.0843371 -0.0780982 0.0572435
v -0.0813748 -0.0680084 0.061419
v -0.08438 -0.0681721 0.0555043
v -0.0848295 -0.0771782 0.0486516
v -0.0854312 -0.0757365 0.0535628
v -0.0906979 -0.0763419 -0.0700815
v -0.0774708 -0.0745495 -0.0663012
v -0.0830863 -0.073638 -0.0783369
v -0.0786699 -0.0704652 0.0651143
v -0.0795229 -0.0720676 -0.0871355
v -0.0843401 -0.0743614 -0.0818108
v -0.0809137 -0.0758638 -0.0896474
v -0.0807939 -0.0764484 0.0403521
v -0.0706213 -0.0731655 0.0275527
v -0.0734199 -0.0750622 0.018731
v -0.0647683 -0.072079 0.022714
v -0.0658694 -0.073549 0.0156381
v -0.0782903 -0.0764419 0.00980520000000004
v -0.0697474 -0.0748741 0.00958500000000002
v -0.0564535 -0.075155 -0.000474599999999964
v -0.0681988 -0.0759372 -0.00198499999999996
v -0.0654476 -0.0725117 -0.0662349
v -0.071909 -0.0720638 -0.1043392
v -0.0733372 -0.0677324 -0.1093303
v -0.0557033 -0.0714766 0.0174994
v -0.0591436 -0.0739037 -0.1179038
v -0.0579955 -0.0723293 -0.1222868
v -0.0448344 -0.0729307 -0.0102871
v -0.0507256 -0.0726663 -0.0231036
v -0.0603759 -0.0759544 -0.0253827
v -0.0569003 -0.0755972 -0.0146172
v -0.0594506 -0.0752729 -0.0316986
v -0.0551728 -0.0727428999999999 -0.0486447
v -0.0388272 -0.0721175 0.0970432
v -0.0471697 -0.0747817 0.0906049
v -0.0509813 -0.0749285 -0.1309464
v -0.0486292 -0.0687138 -0.139097
v -0.0500352 -0.0782058 -0.1317492
v -0.0395435 -0.0694948 0.00330320000000003
v -0.0440743 -0.0728712 -0.00430429999999996
v -0.0329148 -0.075098 0.1014673
v -0.0337276 -0.0774539 -0.2364614
v -0.0342837 -0.0652521 -0.2335855
v -0.0286218 -0.0807477 -0.244079
v -0.0190741 -0.0769759 -0.2525401
v -0.0124211 -0.0714544 -0.2554674
v -0.0123414 -0.0820428 -0.2563448
v -0.000420600000000007 -0.0709461 0.1196173
v 0.0039107 -0.0925237 0.1160005
v 0.00652950000000001 -0.0717238 0.1208436
v 0.0314405 -0.0796019 -0.2581799
v 0.040673 -0.0822081 -0.1860152
v 0.0492716 -0.070683 -0.0418982
v 0.052759 -0.0774155 -0.0401512
v 0.0490761 -0.070597 -0.047017
v 0.0553174 -0.0813246 -0.04602
v 0.0564065 -0.0803386 -0.0529878
v 0.0562317 -0.0788868 -0.0840226
v 0.0579956 -0.0781441 -0.0686721
v 0.0542037 -0.0715115 -0.0294387
v 0.0595697 -0.0675738 -0.0224964
v 0.0639505 -0.0708221 -0.0170674
v 0.0608169 -0.0772775 -0.0227099
v 0.0717277 -0.0813767 -0.0110576
v 0.0767026 -0.0750095 0.0958752
v 0.0737486 -0.0746059 0.00828260000000004
v 0.0738794 -0.077294 -0.00389709999999996
v 0.0739447 -0.0806567 -0.00790239999999996
v 0.0964545 -0.0781088 0.0277428
v 0.095611 -0.0711587 0.0269235
v 0.0909368 -0.0748088 0.0235643
v 0.1144432 -0.0686086 0.0625243
v 0.1093847 -0.0844106 0.0666037
v -0.1208273 -0.0773506 -0.0175085
v -0.1233496 -0.0784058 -0.00919519999999996
v -0.118819 -0.0770214 -0.0258513
v -0.1235329 -0.076031 -0.0342574
v -0.1196798 -0.0772952 -0.0454175
v -0.1292962 -0.0770357 -0.0412714
v -0.1230788 -0.078926 -0.0515911
v -0.1253677 -0.0806911 -0.0517503
v -0.1197757 -0.0804014 -0.00183459999999996
v -0.130449 -0.0772859 -0.0112472
v -0.125226 -0.0816002 0.000465600000000038
v -0.1141669 -0.0791433 -0.00808039999999996
v -0.1113745 -0.0781779 -0.0203977
v -0.1098512 -0.0777555 -0.0399883
v -0.1147216 -0.0773823 -0.0339507
v -0.1115424 -0.0776417 -0.0483922
v -0.1201757 -0.0781105 -0.0539379
v -0.1129488 -0.0770227 -0.056325
v -0.1050585 -0.0786594 -0.0157236
v -0.1079792 -0.0765497 -0.0627563
v -0.1082414 -0.0768498 -0.0689279
v -0.1034775 -0.0764043 -0.0745554
v -0.1111834 -0.0799389 -0.0709125
v -0.1074919 -0.0829069 -0.0744091
v -0.0978789 -0.0793886 -0.00354039999999997
v -0.1041001 -0.0808782 -4.5799999999957e-05
v -0.1010222 -0.0762839 -0.0724465
v -0.0955112 -0.0795956 0.000633200000000042
v -0.0986877 -0.0785815 -0.0210291
v -0.095038 -0.07693 -0.0629636
v -0.0915084 -0.0779238 -0.0375428
v -0.0867918 -0.0773374 -0.0486278
v -0.0794661 -0.0776912 0.0212665
v -0.0847863 -0.0788448 0.0114607
v -0.0897338 -0.0842125 0.0265556
v -0.0782748 -0.0781988 -0.0282375
v -0.0824946 -0.0828385 0.0596148
v -0.0863837 -0.0826105 0.0457372
v -0.0790762 -0.0775569 0.0330477
v -0.0870792 -0.0835911 0.0403279
v -0.0739753 -0.0761022 0.000935100000000036
v -0.0860148 -0.0781901 -0.00863349999999996
v -0.0840346 -0.0773844 -4.39999999999607e-05
v -0.0821283 -0.0765143 -0.0563722
v -0.0685702 -0.0774094 -0.0344764
v -0.0711313 -0.0772979 -0.0150119
v -0.0678434 -0.0757879 -0.0489188
v -0.0744942 -0.0780477 -0.097603
v -0.0575243 -0.0751848 0.0827026
v -0.0507044 -0.0748712 -0.00402059999999997
v -0.0680595 -0.077303 -0.021369
v -0.0629442 -0.0760431 -0.0406436
v -0.0657116 -0.0818152 -0.1065171
v -0.0642378 -0.0783725 -0.1088415
v -0.0589383 -0.0768051 -0.115881
v -0.0544056 -0.0769378 -0.1241911
v -0.056218 -0.0851744 -0.1206865
v -0.0469925 -0.0821253 -0.1389276
v -0.0432335 -0.0805804 -0.1549895
v -0.0448043 -0.0834513 -0.1461639
v -0.0427402 -0.0882631 -0.1893433
v -0.0420318 -0.082221 -0.1664077
v -0.0420359 -0.0861251 -0.1778777
v -0.0316169 -0.0854962 0.1014977
v -0.0234028 -0.0824691 -0.2495508
v 0.0377062 -0.0807096 0.1158495
v 0.045128 -0.0784337999999999 0.1135129
v 0.0447416 -0.0891063 -0.2078004
v 0.0475256 -0.0867689 -0.226834
v 0.0514374 -0.0755746 -0.1625958
v 0.0506141 -0.0841152 -0.163297
v 0.0463649 -0.0832157 -0.1707854
v 0.0504009 -0.0719419 -0.16707
v 0.0576298 -0.0824703 -0.0924268
v 0.0496838 -0.0732022 -0.153483
v 0.0507089 -0.0772948 -0.1458332
v 0.0521931 -0.0795792 -0.1563814
v 0.081319 -0.0788029 0.012373
v 0.0802127 -0.0762905 0.0150297
v 0.0781501 -0.0798094 0.00157020000000004
v 0.0911626 -0.0782474 0.0218774
v 0.0876206 -0.0806822 0.0162389
v 0.1006353 -0.0787331 0.07515
v 0.1066322 -0.0810106 0.0372157
v 0.1141373 -0.0798429999999999 0.0438713
v 0.1184856 -0.0786227 0.050155
v 0.1151025 -0.0892171 0.0459559
v -0.1346663 -0.0793174 -0.0125696
v -0.1348782 -0.0822443 -0.0157129
v -0.1330856 -0.0835398 -0.00940169999999997
v -0.1350434 -0.0830808 -0.0318205
v -0.1338492 -0.0866312 -0.029541
v -0.1335752 -0.0886346 -0.0209442
v -0.1365761 -0.0781299 -0.0264184
v -0.132227 -0.0862224 -0.0351874
v -0.1281782 -0.0853906 -0.0457949
v -0.1243459 -0.0861509 0.00887080000000004
v -0.1268933 -0.0843358 0.00151260000000004
v -0.1207459 -0.0849707 -0.0579386
v -0.1233963 -0.0853081 -0.0530893
v -0.1200406 -0.0844 0.0106029
v -0.116693 -0.0882682 0.0179805
v -0.1148904 -0.0857752999999999 0.0136907
v -0.1111889 -0.0824307 0.00430530000000004
v -0.1075074 -0.0873668 0.0183705
v -0.1155831 -0.0833659 -0.066602
v -0.112513 -0.0827322 -0.0702388
v -0.1103208 -0.0923897 -0.0671527
v -0.0975891 -0.0846567 0.0125397
v -0.0906055 -0.0877147 0.0487443
v -0.0895815 -0.0790556 0.00419170000000003
v -0.0935735 -0.0847429 0.0170449
v -0.0867664 -0.0845872 0.0515658
v -0.082941 -0.0878109 -0.0900588
v -0.0854582 -0.0798214 -0.0850646
v -0.0817991 -0.0791879 -0.0889182
v -0.0824471 -0.0800612 0.031007
v -0.0754673 -0.085804 -0.0961672
v -0.0608036 -0.0841536 -0.1131354
v -0.0580294 -0.0931219 -0.1202541
v -0.0441392 -0.0801254 0.0926957
v -0.0531118 -0.0855885 0.0854651
v -0.0402764 -0.0898011 -0.2204164
v -0.0395627 -0.0738946 -0.2225048
v -0.0382198 -0.088941 -0.2275819
v -0.0374757 -0.0663827 -0.2277465
v -0.0352829 -0.0856009 -0.2342891
v -0.0324626 -0.0884278 -0.2390887
v 0.0164224 -0.0815154 -0.2639635
v 0.0224561 -0.0881165 -0.2638264
v 0.0198854 -0.0931014 -0.2640598
v 0.0265183 -0.0845343 -0.2621346
v 0.0242553 -0.0718597 0.1214596
v 0.0315293 -0.0894297 0.1154896
v 0.0313824 -0.0766554 0.1186477
v 0.0295412 -0.0922506 -0.2590225
v 0.0344783 -0.0848149 -0.2539413
v 0.037456 -0.0777377 -0.2508934
v 0.0424989 -0.086607 -0.1779708
v 0.0570607 -0.0743331 -0.1184705
v 0.0558614 -0.0812031 -0.1063309
v 0.0521712 -0.0798859 -0.1405447
v 0.0572331 -0.0871427 -0.1324529
v 0.0553318 -0.0869975 -0.1471406
v 0.0533952 -0.0846832 -0.1547178
v 0.0536745 -0.0885896 -0.157848
v 0.0585084 -0.0856792 -0.038084
v 0.0608081 -0.090049 -0.0487353
v 0.0591304 -0.0853122 -0.0536725
v 0.0589294 -0.0812986 -0.0606359
v 0.0591053 -0.0819593 -0.0687814
v 0.058444 -0.0824912 -0.075426
v 0.0595624 -0.0875315 -0.1248585
v 0.056551 -0.0797932 -0.1287704
v 0.0767857 -0.0908319 -0.0109851
v 0.0835013 -0.083576 0.00155080000000003
v 0.0793991 -0.0836606 -0.00338449999999997
v 0.0910561 -0.0909607 0.0828237
v 0.1030918 -0.0895792 0.0727311000000001
v 0.0928104 -0.0819088 0.0201604
v 0.1013522 -0.086188 0.0282339
v 0.0989948 -0.086602 0.0225343
v 0.1117127 -0.0881134 0.0634219
v 0.1157748 -0.0753495 0.0604461
v 0.1118074 -0.0868639 0.0415616
v 0.1079933 -0.0872606 0.0360616
v 0.1147974 -0.0848675 0.0591398
v -0.1323316 -0.0898487 -0.0129396
v -0.117115 -0.0946453 -0.0556845
v -0.0955774 -0.0881326 0.0396038
v -0.0956513 -0.0904351 0.0440681
v -0.0981091 -0.0956518 -0.0814034
v -0.1011692 -0.0871518 -0.0790315
v -0.0988849 -0.0829083 -0.0790219
v -0.0926702 -0.0896108 -0.0838347
v -0.0852002 -0.0883431 0.0561447
v -0.0731407 -0.1029239 0.0666467
v -0.0666965 -0.0968008 0.0730823
v -0.0808045 -0.091249 0.0609378
v -0.0489285 -0.0882522 -0.136772
v -0.0455134 -0.0941796 -0.1460741
v -0.0467422 -0.0942461 0.0893396
v -0.0423901 -0.0993037 -0.1937096
v -0.0427348 -0.0920062 -0.2003079
v -0.0417279 -0.0942313 -0.2106527
v -0.0351376 -0.0978541 -0.2332952
v -0.022775 -0.0905649 -0.2495343
v -0.0263588 -0.0921149 -0.2457718
v -0.0164896 -0.0935902 -0.25424
v -0.00531769999999999 -0.092175 -0.2588973
v 0.0375295 -0.0933876 0.1129974
v 0.0474338 -0.0971162 0.1086874
v 0.0418971 -0.0896719 -0.1843907
v 0.0461915 -0.087545 -0.2366892
v 0.0373588 -0.1012629 -0.2454259
v 0.0528536 -0.0925465 -0.1609189
v 0.0470929 -0.0927578 -0.1699423
v 0.0580543 -0.0919477 -0.1527844
v 0.0579043 -0.0813489 -0.0303632
v 0.0654759 -0.0955141 -0.0322568
v 0.0641544 -0.0955798 -0.0398286
v 0.0677441 -0.0942883 -0.0247018
v 0.0665032 -0.0880913 -0.0212673
v 0.0618224 -0.0871256 -0.0701544
v 0.0619819 -0.0886302 -0.0621647
v 0.0659476 -0.0919518 -0.0652214
v 0.0667112 -0.0911582 -0.0730436
v 0.0621589 -0.0880456 -0.081734
v 0.0616155 -0.0876284 -0.0942081
v 0.0656265 -0.0914541 -0.0951312
v 0.0794178 -0.09246 0.092084
v 0.1004435 -0.0881777 0.0179941
v 0.0960479 -0.0868409 0.0123486
v 0.1075592 -0.0924469 0.0141454
v 0.1008927 -0.0913177 0.00849850000000003
v 0.1113567 -0.0921229 0.0341848
v 0.1129687 -0.0957826 0.0129977
v 0.115022 -0.0929634 0.0411603
v 0.1138187 -0.0930772 0.0588299
v 0.1155781 -0.0901529 0.0519591
v 0.118262 -0.0767894 0.0550275
v -0.1238806 -0.0959091 -0.0408883
v -0.1290687 -0.0959592 -0.0255648
v -0.1214797 -0.0924068 -0.0501735
v -0.1059465 -0.0910543 -0.0746413
v -0.1020874 -0.1001408 -0.0759408
v -0.0921471 -0.0962629 -0.0862668
v -0.0826857 -0.0988982 0.0579709
v -0.0728861 -0.1011177 -0.105757
v -0.0683505 -0.088312 -0.1049345
v -0.0619716 -0.0926649 -0.1145245
v -0.0606119 -0.0822085 0.0797851
v -0.0582847 -0.1027083 0.079458
v -0.0582782 -0.1008319 -0.1223363
v -0.0479853 -0.0965554 -0.1406026
v -0.0310277 -0.1032125 0.1006315
v -0.0237064 -0.100237 0.1049472
v -0.0140821 -0.0860473 0.1115513
v -0.0218251 -0.0900796 0.1071714
v -0.0151526 -0.102472 0.108348
v 0.0461175 -0.0976368 -0.1743806
v 0.0459278 -0.0960404 -0.2057372
v 0.0468989 -0.1042555 -0.1974363
v 0.0525532 -0.1004288 -0.1625476
v 0.049781 -0.1058282 -0.2182522
v 0.048689 -0.0939472 -0.2293229
v 0.0630351 -0.0921293 -0.1220365
v 0.0606328 -0.0882488 -0.1159083
v 0.0652182 -0.0938421 -0.1166165
v 0.0714582 -0.0965059 -0.0982482
v 0.0848967 -0.090135 -0.00361069999999995
v 0.0831738 -0.102671 -0.013312
v 0.093194 -0.0986921 0.0809251
v 0.0866955 -0.107079 0.0849559
v 0.0891454 -0.0878889 0.00156290000000003
v 0.0946318 -0.098001 -0.00270399999999996
v 0.0987559 -0.0947274 0.00338210000000003
v 0.1087686 -0.1013667 0.0678476
v 0.1125894 -0.0985699 0.0629107
v 0.1164508 -0.0980649 0.0519542
v 0.1159215 -0.094389 0.0479743
v 0.1169703 -0.095675 0.0383795
v 0.1137127 -0.0944609 0.0303576
v -0.1259375 -0.1029038 -0.00959959999999997
v -0.1274445 -0.0954303 -0.00262599999999996
v -0.1218748 -0.1006449 0.00494040000000004
v -0.1225465 -0.0935025 0.00953090000000004
v -0.1190225 -0.1009906 -0.0457856
v -0.1156266 -0.1037889 -0.0508436
v -0.1113986 -0.102032 -0.0603154
v -0.0976308 -0.1007974 -0.0824772
v -0.041459 -0.1052064 -0.1799348
v -0.0414436 -0.1080442 -0.2061497
v -0.029996 -0.1044099 -0.2402611
v -0.0208067 -0.109716 -0.2487375
v -0.0066422 -0.1037956 -0.2580679
v 0.0269276 -0.1023693 -0.2600607
v 0.0245013 -0.1013823 -0.2619693
v 0.0301643 -0.1077755 -0.2552484
v 0.0513868 -0.1059299 0.1045381
v 0.0539723 -0.0904055 0.1073367
v 0.0604429 -0.0997041 0.1018857
v 0.069358 -0.1006691 -0.0326604
v 0.0646046 -0.0957353 -0.0475923
v 0.0705932 -0.1018996 -0.0368186
v 0.0740351 -0.1024695 -0.0232838
v 0.0730844 -0.0961195 -0.0646631
v 0.069202 -0.0995556 -0.0455828
v 0.0759058 -0.1009173 -0.0505316
v 0.0648306 -0.0961081 -0.1423229
v 0.0660896 -0.095263 -0.1246264
v 0.0694571 -0.0990707 -0.1351262
v 0.0830359 -0.1023187 -0.0638379
v 0.0775367 -0.1002517 0.0921327
v 0.0808605 -0.1016547 -0.0807863
v 0.1039558 -0.0985194 0.07226
v 0.1043457 -0.0993818 0.00411140000000004
v 0.1155864 -0.1011471 0.0574298
v 0.1193083 -0.0986376 0.0427945
v 0.1211643 -0.1016877 0.0455164
v 0.1217751 -0.0994603 0.0372297
v 0.1174315 -0.0955751 0.0218735
v 0.1265703 -0.1005212 0.031559
v -0.1196588 -0.1116684 -0.00258289999999996
v -0.1233257 -0.1077779 -0.0214865
v -0.1204106 -0.1058133 -0.0342174
v -0.1155638 -0.1073562 0.0113095
v -0.112911 -0.1045898 0.0183505
v -0.1172299 -0.10782 -0.041569
v -0.1112785 -0.1081776 -0.0572532
v -0.1001737 -0.1085195 -0.0781236
v -0.1046171 -0.1080094 -0.0698564
v -0.0970058 -0.1060846 -0.0852784
v -0.0941775 -0.1035455 -0.0880038
v -0.0898201 -0.1012759 -0.0907113
v -0.0747893 -0.1098791 -0.1075915
v -0.0821908 -0.106778 -0.0999577
v -0.0770537 -0.0937281 -0.0979283
v -0.0690703 -0.1078654 -0.1119566
v -0.056476 -0.1042319 -0.1257299
v -0.0531733 -0.1131479 -0.130601
v -0.0434915 -0.1063561 0.0909136
v -0.0476006 -0.1086829 -0.141989
v -0.0355783 -0.1104047 -0.2299557
v -0.0333342 -0.1042779 -0.2356561
v -0.01999 -0.1094243 0.1049459
v 0.00104600000000001 -0.1018369 -0.2607325
v 0.0011536 -0.1186834 -0.2599536
v 0.0440484 -0.1173288 0.1046253
v 0.0489471 -0.1057386 -0.173362
v 0.0450211 -0.0990306 -0.17978
v 0.0497525 -0.1104022 -0.2117304
v 0.0485266 -0.0997489 -0.2302383
v 0.0500738 -0.108564 -0.2273994
v 0.046604 -0.1053353 -0.2333134
v 0.0463954 -0.0989417 -0.2341557
v 0.0667253 -0.1106566 -0.145462
v 0.0688151 -0.1046365 -0.1428233
v 0.07185 -0.1027947 -0.1374131
v 0.07771 -0.1049577 -0.1312527
v 0.0783659 -0.1068571 -0.0278632
v 0.0784256 -0.1059959 -0.0366343
v 0.0791284 -0.1044519 -0.1266757
v 0.0736226 -0.1075148 -0.1377951
v 0.0868662 -0.1053263 -0.0696017
v 0.0896016 -0.1070385 -0.0772525
v 0.0860812 -0.1054891 -0.0856027
v 0.0780355 -0.1000697 -0.0856567
v 0.0956871 -0.1076645 -0.00902789999999996
v 0.1019969 -0.1057654 0.0735627
v 0.1054826 -0.1066185 0.000392000000000031
v 0.1101531 -0.1035748 0.00653710000000003
v 0.1150006 -0.1055213 0.0594629
v 0.1212423 -0.1105552 0.0525079
v 0.1145436 -0.1010876 0.011124
v 0.1196598 -0.0989619 0.0153516
v 0.1203056 -0.1066 0.0133962
v 0.1217215 -0.10625 0.0504284
v 0.1294969 -0.1075798 0.0387962
v 0.1285493 -0.1046134 0.0183945
v 0.129675 -0.1037473 0.0344693
v 0.1308608 -0.1017065 0.0232561
v 0.1339259 -0.1070267 0.0260406
v 0.1329922 -0.1052378 0.0220296
v -0.1119383 -0.1222553 -0.0409489
v -0.1136598 -0.1228104 -0.0326327
v -0.1116872 -0.1139535 -0.0517226
v -0.106949 -0.1047875 0.0272183
v -0.0978693 -0.1133736 0.0341058
v -0.1034502 -0.0994262 0.034797
v -0.0956471 -0.1171947 -0.0945353
v -0.0987862 -0.1143843 -0.0860829
v -0.0868693 -0.1108653 0.0496211
v -0.0918089 -0.1213979 -0.100948
v -0.0769411 -0.1150167 0.0598785
v -0.092033 -0.1013743 0.0474076
v -0.0636506 -0.1003366 -0.1156946
v -0.0587305 -0.1124839 -0.1234808
v -0.0415521 -0.1101309 -0.1868551
v -0.0414259 -0.113787 -0.1980085
v -0.0257905 -0.1167696 0.1006207
v -0.0283532 -0.1203599 -0.2401964
v -0.0138114 -0.1116219 -0.2537204
v -0.0174198 -0.1285026 -0.2495383
v 0.0097203 -0.0909835 -0.2634031
v 0.00743490000000001 -0.1156634 -0.2619059
v 0.0126929 -0.0911857 -0.2639578
v 0.0357448 -0.117318 -0.2458689
v 0.05015 -0.1163778 -0.1843722
v 0.0505053 -0.1183578 -0.2046577
v 0.0613956 -0.106251 0.0993719
v 0.0659056 -0.1180886 0.0931653
v 0.0754143 -0.1094723 0.0910601
v 0.0723522 -0.1123767 -0.1395044
v 0.0956745 -0.1120643 -0.0134501
v 0.0872749 -0.1068721 -0.0432861
v 0.0998806 -0.111024 -0.043561
v 0.091474 -0.1076123 -0.0482361
v 0.0922846 -0.1088148 -0.0682232
v 0.086851 -0.1048571 -0.0550914
v 0.0884533 -0.1085056 -0.096201
v 0.0924776 -0.1095277 -0.0896188
v 0.0961931 -0.1099046 -0.0518873
v 0.0987771 -0.1115195 -0.0775648
v 0.0985197 -0.1115792 -0.0824902
v 0.1060482 -0.1116472 -0.00236309999999997
v 0.102032 -0.1135823 -0.00880439999999996
v 0.114888 -0.1121468 0.0591769
v 0.115453 -0.1109706 0.00839500000000003
v 0.1281661 -0.1188805 0.0124499
v 0.1319324 -0.1098562 0.0177377
v 0.1326177 -0.1119263 0.0325173
v 0.1347771 -0.1129696 0.0254781
v 0.1349808 -0.1144437 0.0209297
v -0.1185841 -0.1164121 -0.0220273
v -0.1025441 -0.1296686 0.015038
v -0.1069168 -0.1153196 -0.0632272
v -0.1049057 -0.1231251 -0.0654084
v -0.1020363 -0.118579 0.0247242
v -0.1008197 -0.1137983 -0.0767647
v -0.0887108 -0.1156975 0.0448739
v -0.082345 -0.1169241 0.052616
v -0.0626398 -0.1199373 0.073569
v -0.0464913 -0.1145475 0.087489
v -0.0562692 -0.1183371 -0.1274977
v -0.0514906 -0.1178073 -0.1344558
v -0.0473688 -0.1226452 -0.144255
v -0.0436144 -0.1109396 -0.1545298
v -0.0438506 -0.0949383 -0.1524578
v -0.0423809 -0.1129327 -0.1606837
v -0.0409426 -0.1190785 -0.1900039
v -0.0411417 -0.1125911 -0.1778713
v -0.0244476 -0.1176298 -0.2447137
v -0.0205919 -0.1176727 0.1027711
v -0.0080498 -0.1129431 -0.2568219
v 0.0279763 -0.1276395 -0.256638
v 0.0265083 -0.1191955 -0.2589091
v 0.0377811 -0.1038807 0.1101597
v 0.0289436 -0.0988131 0.1134649
v 0.0331779 -0.1163414 0.1076627
v 0.0393691 -0.1103639 -0.241761
v 0.0521487 -0.1201877 -0.1805269
v 0.0508846 -0.1095045 -0.2228552
v 0.0528751 -0.1202554 -0.2233537
v 0.0500022 -0.1250363 0.0998054000000001
v 0.0517724 -0.1162102 -0.2266724
v 0.0782491 -0.1168111 0.0871074
v 0.0833709 -0.1109728 -0.1284498
v 0.0819636 -0.1200082 -0.1309204
v 0.1017732 -0.1149398 -0.0296469
v 0.0964826 -0.1111564 -0.0370967
v 0.1015593 -0.1139272 -0.062392
v 0.1005363 -0.1133993 -0.0908935
v 0.0874345 -0.1103748 -0.1219917
v 0.0932743 -0.1142123 -0.1155083
v 0.0943582 -0.1178064 -0.1171216
v 0.0911997 -0.117907 0.079096
v 0.1064412 -0.1158755 0.0673086
v 0.0942786 -0.1134742 -0.1086028
v 0.1001197 -0.1154853 -0.1034001
v 0.100208 -0.1170709 -0.1092098
v 0.1077842 -0.117378 -0.00638099999999997
v 0.1131701 -0.1165695 -0.083555
v 0.1025475 -0.1130582 -0.0739891
v 0.1152918 -0.1168121 -0.0777041
v 0.117172 -0.1183167 0.00653930000000004
v -0.1188709 -0.1162047 -0.00809839999999996
v -0.1202376 -0.114698 -0.0147778
v -0.1150669 -0.1245245 -0.00892739999999997
v -0.1118096 -0.1244599 0.00227950000000003
v -0.1093193 -0.1240457 -0.0496529
v -0.1075274 -0.1212335 -0.0589303
v -0.1009833 -0.1213907 -0.0749956
v -0.098227 -0.1243539 -0.0830988
v -0.0925548 -0.125814 0.0343579
v -0.095444 -0.1220401 -0.0958205
v -0.0675966 -0.1351183 0.0639334
v -0.0692962 -0.1235309 0.0659452
v -0.0773181 -0.1095669 0.0611622
v -0.073258 -0.1213692 -0.1135632
v -0.0800318 -0.115271 -0.106147
v -0.0695854 -0.1150674 0.0678595000000001
v -0.0640655 -0.123908 -0.1218536
v -0.0564069 -0.1292966 0.0772958
v -0.0539763 -0.1229232 -0.1325777
v -0.0449198 -0.1117903 -0.1499477
v -0.0442393 -0.1236901 -0.1524642
v -0.0418107 -0.1185294 -0.1637295
v -0.0412388 -0.1118883 -0.1712417
v -0.0406036 -0.1230147 -0.1706284
v -0.0395709 -0.1186119 -0.2135206
v -0.0406081 -0.1199658 -0.2038098
v 0.0166434 -0.112757 -0.2633614
v 0.0135354 -0.1249273 -0.2627387
v 0.0261504 -0.1049156 0.1122122
v 0.0173598 -0.1150799 0.1100712
v 0.0271091 -0.1217665 0.1069319
v 0.0391048 -0.1235517 -0.2424036
v 0.0464559 -0.1055273 -0.1874432
v 0.0498473 -0.1168319 -0.1961409
v 0.0514943 -0.1240755 -0.1912496
v 0.0512678 -0.1190298 -0.2130388
v 0.0899113 -0.122712 -0.1221346
v 0.0998721 -0.1193431 -0.1126218
v 0.0920751 -0.1126092 -0.0275822
v 0.0997174 -0.1161646 -0.0212046
v 0.1090819 -0.1200198 -0.0119063
v 0.0995351 -0.1155723 -0.0164616
v 0.1090104 -0.1200471 -0.0161729
v 0.115851 -0.1223116 -0.0178059
v 0.1065174 -0.1187236 -0.1045534
v 0.1198666 -0.1183483 0.0522724
v 0.1228138 -0.1227626 -0.0246196
v 0.1213239 -0.1212872 -0.0317536
v 0.1184791 -0.1187013 -0.0805882
v 0.1132834 -0.1183521 -0.0524758
v 0.1148451 -0.118507 -0.0426241
v 0.1213182 -0.1210599 -0.0447122
v 0.1271515 -0.1228104 -0.0429319
v 0.1239738 -0.121841 -0.0558615
v 0.1164734 -0.1190804 -0.0606564
v 0.122781 -0.122747 0.0461605
v 0.126329 -0.1134425 0.0442241
v 0.1296287 -0.1181303 0.0365278
v 0.1313457 -0.1228351 0.0299729
v -0.1134324 -0.1263488 -0.00432089999999996
v -0.1090401 -0.1253968 0.00698000000000004
v -0.0775602 -0.1309437 0.052947
v -0.0736485 -0.1276052 -0.1151752
v -0.060934 -0.1316348 0.0725357
v -0.0418163 -0.1264083 -0.1597631
v -0.039044 -0.1296413 -0.2066799
v -0.0398082 -0.1286038 -0.1936635
v -0.0253494 -0.1299038 -0.2418185
v -0.029441 -0.1248408 -0.23791
v -0.0006047 -0.1151382 0.1094299
v -0.00955389999999999 -0.1351342 0.1011748
v -0.0044107 -0.1432033 0.0998147
v 0.0044424 -0.1265152 -0.2604395
v -0.0053704 -0.1341004 -0.2565826
v 0.016689 -0.1335099 0.1039612
v 0.0235957 -0.1217678 -0.2610098
v 0.0333842 -0.1344549 0.1017497
v 0.041699 -0.125078 0.1031439
v 0.0510886 -0.1265058 -0.2056162
v 0.0537094 -0.1289054 -0.1835156
v 0.0521744 -0.1300272 -0.1926518
v 0.0535037 -0.1267964 -0.2214969
v 0.0519963 -0.1311959 -0.2110972
v 0.0676361 -0.1255754 0.0895035
v 0.0590276 -0.1256984 0.0944256
v 0.1173874 -0.1247338 -0.00453919999999995
v 0.1146982 -0.1214734 -0.000388299999999966
v 0.1184886 -0.1249426 -0.00957639999999996
v 0.1102093 -0.1168747 -0.0347492
v 0.1238961 -0.1225743 -0.0620119
v 0.1186487 -0.1217318 -0.0834557
v 0.1231227 -0.1261098 -0.073092
v 0.1144811 -0.1258431 -0.0927716
v 0.1230523 -0.1307835 0.0408671
v 0.130649 -0.1245454 0.0104863
v 0.1218155 -0.1233718 0.00553640000000004
v 0.1337536 -0.1251653 -0.0338695
v 0.1319824 -0.1245488 -0.0432617
v 0.1331019 -0.1183972 0.0155665
v 0.1332221 -0.1259571 0.013599
v -0.1074822 -0.1394386 -0.01173
v -0.1122614 -0.1299816 -0.0217189
v -0.1101157 -0.1324242 -0.0323019
v -0.10804 -0.1333723 -0.0444335
v -0.1029211 -0.1344057 0.00947010000000002
v -0.1032365 -0.1405205 -0.0603569
v -0.0993719 -0.1285071 -0.0777251
v -0.0900861 -0.1338401 0.032483
v -0.0962457 -0.1309915 -0.0856119
v -0.0953246 -0.1282763 -0.0898847
v -0.0904982 -0.1310366 -0.1019488
v -0.0772192 -0.1340561 -0.1130853
v -0.0858452 -0.1253613 -0.1066365
v -0.0610313 -0.1333423 -0.1286652
v -0.0682808 -0.1319745 -0.1206011
v -0.0423571 -0.1310623 -0.1553382
v -0.0482525 -0.1289682 -0.1440622
v -0.0394384 -0.1348366 -0.1666741
v -0.0383578 -0.1404947 -0.1886304
v -0.0106231 -0.1186936 0.1061031
v -0.0154717 -0.1318069 0.1002957
v 0.0242141 -0.1429532 0.0999838
v 0.0501592 -0.1324231 -0.2324938
v 0.0439459 -0.1189495 -0.2376278
v 0.0421596 -0.1487844 -0.2409279
v 0.051877 -0.1357148 -0.1977475
v 0.0830967 -0.1251452 -0.1306922
v 0.0905916 -0.1266643 -0.1227604
v 0.0863567 -0.1311563 -0.1309727
v 0.0776583 -0.1315073 -0.1433234
v 0.1140273 -0.1317975 -0.0922186
v 0.11007 -0.130184 -0.1039605
v 0.1295302 -0.1286477 0.00422170000000004
v 0.1166471 -0.1365851 -0.0835208
v 0.1350871 -0.130275 -0.00886569999999996
v 0.1335429 -0.126632 0.0191316
v 0.1301416 -0.1333368 0.0239706
v 0.1315377 -0.1292994 -0.0550941
v 0.1272727 -0.1290435 -0.0632773
v 0.1251171 -0.1249577 -0.0654666
v 0.1333239 -0.1291423 0.00948830000000003
v 0.1341906 -0.1314905 0.00379710000000003
v -0.1027469 -0.1396812 0.00361440000000003
v -0.1059011 -0.1400087 -0.00516009999999997
v -0.1089254 -0.1373223 -0.0172187
v -0.1096309 -0.1357611 -0.0231881
v -0.0922056 -0.141383 0.022206
v -0.0902091 -0.1374848 0.0292781
v -0.0905526 -0.142477 -0.0953309
v -0.0754644 -0.1386011 -0.1151627
v -0.0496776 -0.1354162 0.0810612
v -0.0523208 -0.1404673 0.0774357
v -0.0504144 -0.1319273 -0.1421002
v -0.0367481 -0.133517 -0.2168086
v -0.0373214 -0.1404316 -0.2057232
v -0.0313736 -0.131811 0.0935484
v -0.0329657 -0.1205817 0.0957596
v -0.0379559 -0.1369769 0.0883052
v -0.0368974 -0.1250545 -0.2217836
v -0.0329367 -0.1361338 -0.2270194
v -0.0328164 -0.1276785 -0.2312657
v -0.0287183 -0.146323 -0.2301287
v -0.0206409 -0.1447022 0.0947886
v -0.0277826 -0.1387841 -0.2354364
v -0.0241868 -0.1382048 -0.2405942
v -0.0144903 -0.1360113 -0.2506795
v -0.0099914 -0.1329631 -0.2543093
v 0.0113851 -0.1419376 -0.2603875
v 0.0156544 -0.1347977 -0.2619751
v 0.0194192 -0.1237228 -0.2627056
v 0.0235986 -0.1417743 -0.2601635
v 0.0194662 -0.1460944 -0.2607563
v 0.0356176 -0.1315687 -0.2466688
v 0.0365199 -0.1496309 -0.2468653
v 0.0533107 -0.1392381 0.092672
v 0.0461069 -0.1422574 0.0951318000000001
v 0.0576181 -0.1346923 -0.1775922
v 0.0550747 -0.1268238 -0.1777678
v 0.0572393 -0.1267924 -0.1723064
v 0.053195 -0.1384395 -0.1924461
v 0.0559979 -0.1412444 -0.2194509
v 0.0614748 -0.134863 -0.1704266
v 0.0635825 -0.1362419 0.0873958
v 0.0660038 -0.1339949 -0.1619729
v 0.0642146 -0.11728 -0.1522894
v 0.0736621 -0.1366714 0.0828454
v 0.0845144 -0.1317285 0.0790997
v 0.0838427 -0.1265218 0.0805272
v 0.0835885 -0.1371901 0.0794046
v 0.1043202 -0.1339745 -0.1150232
v 0.0979129 -0.1253534 -0.1164625
v 0.1035134 -0.1217071 -0.111204
v 0.1160201 -0.1300819 0.0513318
v 0.1120589 -0.1282582 0.057297
v 0.1039891 -0.1409257 0.0590038
v 0.1223633 -0.1442531 0.0324676
v 0.1257074 -0.1397577 0.0291804
v 0.1351623 -0.1334605 0.00760830000000003
v 0.1302407 -0.1294648 -0.00263179999999996
v 0.1361372 -0.1325511 -0.00331729999999998
v 0.1362658 -0.1354576 -0.0432513
v 0.1358013 -0.1293776 -0.0447193
v 0.1388977 -0.133888 -0.0347478
v -0.1057474 -0.1461735 -0.0352243
v -0.1048788 -0.1474381 -0.0411423
v -0.0952027 -0.1472866 0.00999100000000003
v -0.0936462 -0.1418264 -0.0887318
v -0.0960891 -0.1480458 -0.0813153
v -0.0875476 -0.1388094 -0.1029094
v -0.0866483 -0.1319316 -0.1063289
v -0.0832669 -0.139218 -0.1077735
v -0.0774236 -0.1350536 0.0511015
v -0.0679382 -0.1436681 0.0589767
v -0.0618388 -0.1440752 0.0664179
v -0.0545714 -0.1403034 -0.1400881
v -0.047181 -0.1426787 -0.1487674
v -0.0436016 -0.1353867 -0.1520969
v -0.0397377 -0.1291109 -0.1776071
v -0.0386422 -0.1399919 -0.179234
v -0.0370195 -0.1475766 -0.1934789
v 0.0524633 -0.140166 -0.2036106
v 0.0536434 -0.1461721 -0.2004219
v 0.0645097 -0.1405915 -0.1688651
v 0.0674982 -0.1452833 -0.167934
v 0.0733876 -0.140997 -0.1570782
v 0.0690991 -0.1361102 -0.1588331
v 0.0854482 -0.1437553 -0.1443929
v 0.0791529 -0.1474434 -0.1554237
v 0.0939144 -0.1304273 -0.1219828
v 0.0992023 -0.1408687 -0.1255499
v 0.0913324 -0.1399949 -0.1335887
v 0.104549 -0.1433975 -0.1188514
v 0.1078078 -0.1403723 -0.1084255
v 0.1171654 -0.1449888 0.0397206
v 0.1203554 -0.1405787 -0.0731981
v 0.1240343 -0.13217 -0.0687803
v 0.131344 -0.1368316 -0.0534722
v 0.1258108 -0.1424351 -0.0615785
v 0.1316566 -0.1449549 -0.0492238
v 0.1380527 -0.138909 -0.0355228
v -0.0991317 -0.1593126 -0.0178148
v -0.0805585 -0.1462992 0.0378857
v -0.0795611 -0.1407482 0.0439515
v -0.0860488 -0.145923 -0.1032022
v -0.0823622 -0.1509004 -0.1091827
v -0.0808125 -0.1438059 -0.1105343
v -0.0750381 -0.1500512 -0.1188701
v -0.0550344 -0.1458867 0.0725146
v -0.0417569 -0.1471175 0.0827687
v -0.044628 -0.1483449 -0.1538073
v -0.041624 -0.1399981 -0.1569229
v -0.0409866 -0.1484308 -0.1610865
v -0.0378705 -0.1487949 -0.1835465
v -0.034412 -0.1480882 -0.2120847
v -0.0317216 -0.146762 -0.2231802
v -0.0235406 -0.1536157 -0.2349083
v -0.017031 -0.1490444 -0.2438288
v 0.0310902 -0.1455505 -0.253339
v 0.0358777 -0.1506648 0.0947239
v 0.0441538 -0.1520486 0.0913785
v 0.0591923 -0.1437344 0.0874427
v 0.0615269 -0.1464152 -0.1768653
v 0.087251 -0.1459526 0.0776737
v 0.0824668 -0.1439249 0.0807826
v 0.0914863 -0.1323274 0.0737528
v 0.1020773 -0.1423028 -0.1229736
v 0.0983279 -0.1485288 -0.1319987
v 0.0911286 -0.1488588 -0.1415663
v 0.1015183 -0.1512305 -0.1276208
v 0.108961 -0.1468473 0.0489266
v 0.1240489 -0.1541557 0.0229269
v 0.1258382 -0.1523908 -0.0580756
v -0.1023479 -0.1342586 -0.0681595
v -0.097815 -0.1548129 -0.0705153
v -0.0953019 -0.1563983 -0.00143219999999997
v -0.0823324 -0.1504527 0.0311067
v -0.0801188 -0.1640725 -0.1119834
v -0.0714903 -0.1567694 0.0432136
v -0.0689204 -0.1507848 0.0521916
v -0.0677268 -0.1508406 -0.1274393
v -0.0641377 -0.1395563 -0.1277729
v -0.0591015 -0.1527167 0.0638799
v -0.05035 -0.154943 0.0714819000000001
v -0.0434759 -0.1524765 0.079163
v -0.0365554 -0.1552398 -0.1884013
v -0.0270872 -0.1555432 0.088104
v -0.0186823 -0.154765 0.0920317
v -0.0111314 -0.1521078 0.0955696
v 0.0054396 -0.1391517 0.1019551
v -0.0043845 -0.1537958 0.0961942
v 0.00623760000000001 -0.1564837 0.0957808
v 0.0544664 -0.1504423 0.0876139
v 0.101244 -0.1542245 0.0550718
v 0.1040329 -0.1459896 0.0560297
v 0.100534 -0.1483108 0.0621333
v 0.1024931 -0.1560736 0.0509432
v 0.1051296 -0.1525617 -0.1168194
v 0.1026858 -0.1561671 -0.1256369
v 0.1079992 -0.1621701 -0.1039546
v 0.1132139 -0.151271 0.0410062
v 0.1195999 -0.1628814 0.0252931
v 0.1226078 -0.1622157 -0.0616177
v 0.1170212 -0.1518437 -0.0776746
v 0.1134771 -0.1458072 -0.0888177
v 0.136854 -0.1382059 0.00279340000000003
v 0.1314424 -0.1590116 0.00196420000000003
v 0.1340182 -0.1548291 -0.00533319999999998
v 0.1371493 -0.1446116 -0.00853269999999998
v 0.1384369 -0.1418616 -0.0293436
v 0.1337967 -0.1566538 -0.03524
v 0.1317994 -0.1551712 -0.0431142
v -0.1024904 -0.1451908 -0.00345849999999998
v -0.0951691 -0.1644811 -0.0124779
v -0.0913512 -0.1629374 -0.0857122
v -0.0947957 -0.1608388 -0.0763983
v -0.0757527 -0.1563318 -0.1196353
v -0.0630107 -0.1589552 0.0539962
v -0.0519884 -0.1573557 -0.147975
v -0.0446651 -0.157512 0.074736
v -0.0429172 -0.1571811 -0.1612335
v -0.0401662 -0.1554215 -0.1685149
v -0.0395751 -0.1417498 -0.1637034
v -0.0276802 -0.1586458 -0.2234074
v -0.0087108 -0.15981 -0.2475954
v -0.0101781 -0.1478343 -0.2505568
v -0.00338380000000001 -0.1597512 -0.2518446
v -0.00569749999999999 -0.1476837 -0.2541014
v 0.0127531 -0.1552492 0.0960285
v 0.0263731 -0.1590018 0.0927564
v 0.0408765 -0.1628269 -0.2416225
v 0.0533081 -0.1512028 -0.2302522
v 0.0496572 -0.1672246 -0.2330923
v 0.0557059 -0.1613096 0.0814188
v 0.0566132 -0.1578348 -0.2244086
v 0.0564584 -0.1470404 -0.2243808
v 0.0617746 -0.1562661 0.0827528
v 0.0645193 -0.1509245 0.0844819
v 0.056638 -0.1434468 -0.1853734
v 0.0617315 -0.1565053 -0.1835746
v 0.0613072 -0.1619428 -0.1889179
v 0.0580248 -0.1529203 -0.2189784
v 0.0570097 -0.1479286 -0.2150964
v 0.0584691 -0.1617175 -0.2103462
v 0.0682757 -0.1561111 0.0820605
v 0.0862226 -0.153762 -0.1511267
v 0.114634 -0.1685945 0.0291229
v 0.1143249 -0.1617849 -0.0826807
v 0.1357698 -0.1525655 -0.0142969
v 0.1346505 -0.1579638 -0.0290398
v -0.095849 -0.1654785 -0.0680712
v -0.0870938 -0.1728466 -0.00372379999999997
v -0.0705296 -0.1674857 0.0343166
v -0.0356017 -0.1633887 0.0778033
v -0.0394388 -0.1609528 -0.1730335
v -0.0383269 -0.1545189 -0.1780842
v -0.0359794 -0.1649835 -0.1851578
v -0.0346534 -0.1584385 -0.1951774
v -0.030954 -0.1660637 -0.2038703
v -0.0215433 -0.1621161 -0.2327803
v -0.010585 -0.1605543 0.092121
v -0.0154975 -0.1638805 0.0889988
v -0.0045137 -0.164249 0.0915389
v 0.00308890000000001 -0.1638448 0.0926353
v 0.0133862 -0.1677877 0.0908133
v 0.0221248 -0.1555911 -0.2581734
v 0.016834 -0.1570962 -0.2580941
v 0.0316369 -0.1600789 -0.2515793
v 0.0518076 -0.1729423 -0.2304339
v 0.0648465 -0.1541208 -0.1765059
v 0.0719755 -0.1632068 -0.1728127
v 0.0771866 -0.1515559 -0.1608607
v 0.0805841 -0.1651435 0.0739614
v 0.0899869 -0.1617758 0.0684617
v 0.0830817 -0.1527757 0.0787281
v 0.1028834 -0.1683293 0.0439256
v 0.1053282 -0.1673544 -0.1152763
v 0.1036893 -0.1694649 -0.1231549
v 0.128199 -0.1526668 0.0157344
v 0.1212976 -0.1699814 0.0175293
v 0.1275528 -0.1600106 -0.0516768
v 0.1304065 -0.1652142 -0.0423162
v 0.1315986 -0.1738248 -0.0166053
v 0.1351922 -0.1573996 -0.0195117
v 0.139093 -0.1408168 -0.0240377
v -0.1023141 -0.155203 -0.0266268
v -0.097163 -0.166749 -0.023397
v -0.0979169 -0.1681748 -0.0304464
v -0.1027227 -0.1546837 -0.0319124
v -0.0900915 -0.1708573 -0.00804199999999998
v -0.0839431 -0.1662993 -0.1028192
v -0.088663 -0.153503 -0.0965908
v -0.0665332 -0.1678613 0.0405582
v -0.047408 -0.1613975 -0.1553249
v -0.049018 -0.1671348 -0.1540974
v -0.0547828 -0.1663385 -0.1464742
v -0.0434193 -0.1666602 -0.1640263
v -0.0407859 -0.1651761 -0.16932
v -0.0316126 -0.1751644 -0.194102
v -0.0317158 -0.1685505 -0.1982847
v -0.0308143 -0.1587434 0.0843015
v -0.0205511 -0.1812853 0.0757578
v -0.0210199 -0.165888 0.0854105
v -0.0225101 -0.169976 -0.2239827
v -0.0055422 -0.1775687 -0.243105
v 0.0299505 -0.169387 -0.2517109
v 0.0267833 -0.1519897 -0.2565945
v 0.0436422 -0.1647053 0.0850131
v 0.0707621 -0.1753031 -0.1805389
v 0.0807176 -0.1630635 -0.1627056
v 0.0868352 -0.1591608 -0.1528918
v 0.0842186 -0.1705737 -0.1619331
v 0.0909613 -0.1706985 -0.1520287
v 0.0940174 -0.1572073 -0.1418416
v 0.0968603 -0.1611869 -0.1387037
v 0.1072684 -0.1746523 -0.1058202
v 0.1250441 -0.1700359 0.00982950000000002
v 0.1259927 -0.1704238 -0.052433
v 0.1325 -0.1646285 -0.0343874
v 0.1304186 -0.1722038 -0.00799589999999999
v 0.1323863 -0.1702134 -0.0291365
v -0.0786951 -0.168805 0.0179706
v -0.0820482 -0.1591851 0.0222261
v -0.079149 -0.1727873 -0.1123822
v -0.0757003 -0.1677536 -0.1203593
v -0.0575169 -0.1763477 0.0454536
v -0.0628247 -0.1776504 0.0365774
v -0.0507886 -0.1795134 -0.1517115
v -0.0456053 -0.1712333 -0.1609005
v 0.00407880000000001 -0.1826441 0.0834029
v 0.0074188 -0.1746966 -0.2524074
v 0.000549099999999997 -0.1592548 -0.2537835
v 0.0110036 -0.160817 -0.2561403
v 0.0245979 -0.1710787 -0.2539798
v 0.0273954 -0.1787253 -0.2517508
v 0.0443727 -0.1799872 -0.2390547
v 0.0352844 -0.167997 -0.2476135
v 0.0491629 -0.1747884 -0.2337737
v 0.0566112 -0.1713681 -0.2228545
v 0.0540244 -0.1733585 -0.2273041
v 0.0619255 -0.1761547 0.0717055
v 0.0573534 -0.1800627 0.070894
v 0.0626341 -0.1758871 -0.1967123
v 0.060301 -0.1635285 -0.1941529
v 0.0582854 -0.1667161 -0.2190358
v 0.0597386 -0.1805802 -0.2163895
v 0.0699265 -0.1675241 0.0759586
v 0.0667427 -0.177702 -0.1877965
v 0.0780758 -0.1747265 -0.1719402
v 0.0972308 -0.1573898 0.0616921
v 0.0917475 -0.1661776 0.0625247000000001
v 0.0951192 -0.1682779 0.0530261
v 0.095559 -0.1738153 0.0487113
v 0.0972716 -0.1759724 -0.1416737
v 0.0994223 -0.164724 -0.134769
v 0.1012664 -0.1708633 -0.1313581
v -0.0810823 -0.1794469 0.00138450000000002
v -0.0820304 -0.1756932 -0.1033157
v -0.0723581 -0.1833337 0.0147043
v -0.0729577 -0.1732145 0.0240907
v -0.0642363 -0.1796145 -0.1369302
v -0.0613195 -0.1692563 -0.1393429
v -0.0557462 -0.1768785 -0.1447623
v -0.0264351 -0.183116 -0.2031031
v -0.0259562 -0.1684845 -0.2174856
v -0.0207953 -0.1795393 -0.2188895
v -0.0272472 -0.1741027 -0.2082375
v -0.0157695 -0.180392 -0.2280604
v -0.0128545 -0.1744203 -0.2362109
v -0.0123586 -0.1816297 0.0801255
v -0.0068109 -0.1829486 0.0814409
v -0.00146579999999999 -0.1740362 -0.2481308
v 0.0033946 -0.1755787 -0.2505424
v 0.0105732 -0.1799431 0.0849858
v 0.0309275 -0.1705821 0.0860275
v 0.0229714 -0.1698187 0.0885102
v 0.0169526 -0.1786851 0.0850037
v 0.0266362 -0.1773548 0.0831243
v 0.0682605 -0.1796201 0.0676551
v 0.0741139 -0.168614 0.074524
v 0.0718096 -0.1765257 0.0696694000000001
v 0.076825 -0.1753867 0.0688991
v 0.0799227 -0.18193 0.0585234
v 0.0848523 -0.1711694 0.0663372
v 0.0858046 -0.1759589 0.0593653
v 0.0908299 -0.1742095 0.053975
v 0.0940357 -0.1731909 -0.1476884
v 0.1053352 -0.1743878 0.03764
v 0.1041733 -0.1761234 -0.1218267
v 0.1104741 -0.1779017 0.0287555
v 0.1097902 -0.1767563 -0.0951443
v 0.1309364 -0.1728919 -0.0367704
v 0.1265188 -0.1815789 -0.0488021
v -0.0679194 -0.1798155 -0.1335916
v -0.0331901 -0.1788679 -0.1886166
v -0.0095785 -0.1829481 -0.2364458
v 0.000509100000000012 -0.1821795 -0.2477973
v 0.00627850000000001 -0.1823565 -0.2513546
v 0.0139696 -0.173897 -0.2540243
v 0.0120938 -0.1812125 -0.2532909
v 0.0175337 -0.1795392 -0.2536739
v 0.0204886 -0.1695758 -0.255087
v 0.0230263 -0.1787403 -0.2533501
v 0.0442254 -0.1789812 0.0760050000000001
v 0.0554431 -0.1888045 0.0667007
v 0.0517871 -0.1747952 0.0758359
v 0.0644728 -0.1845238 0.0653762
v 0.0666538 -0.1858063 -0.1923714
v 0.0738758 -0.1827141 0.0621758
v 0.0768535 -0.1863506 -0.1798442
v 0.0845399 -0.1811693 -0.1668701
v 0.0927356 -0.1836952 -0.1542636
v 0.0904582 -0.1873095 -0.1605492
v 0.0876042 -0.1802876 0.0525708
v 0.0957078 -0.1843893 0.0417444
v 0.1020032 -0.1827956 -0.1312904
v 0.1163345 -0.1780732 0.0205629
v 0.1202628 -0.1847172 0.00845880000000002
v 0.1158774 -0.1809037 -0.0747349
v 0.1170472 -0.1693596 -0.0735461
v 0.120673 -0.1755666 -0.0631219
v 0.1255551 -0.1788193 0.00139720000000002
v 0.1251481 -0.1878785 -0.00656599999999997
v 0.1279996 -0.1755291 -0.00236299999999998
v 0.1280647 -0.1861815 -0.0142854
v 0.1280306 -0.1819779 -0.043934
v -0.0910816 -0.1726843 -0.0784954
v -0.0842556 -0.1873797 -0.0873989
v -0.0864537 -0.1884973 -0.07831
v -0.0830053 -0.1800359 -0.0976726
v -0.0806777 -0.1859224 -0.1010502
v -0.0776373 -0.1882503 -0.1108013
v -0.072764 -0.1798366 -0.1259816
v -0.0752916 -0.1858039 -0.1195302
v -0.0656378 -0.1888618 0.0209508
v -0.0559295 -0.1881973 -0.1466161
v -0.0512594 -0.1876926 -0.1526741
v -0.0457309 -0.1937043 0.0440907
v -0.0539205 -0.1727697 0.0531779
v -0.0265757 -0.1888381 0.0655356
v -0.0343338 -0.180732 0.0659579
v -0.0385844 -0.1833228 0.060347
v -0.0292688 -0.187357 -0.1954682
v -0.033756 -0.1844537 -0.1867185
v -0.0191761 -0.1880785 -0.2164103
v 0.000291399999999997 -0.1897685 -0.2470414
v -0.0055815 -0.1861836 -0.2408121
v 0.017125 -0.1894203 -0.2547253
v 0.0117541 -0.1936311 -0.2545123
v 0.0185713 -0.1879898 0.0784643
v 0.0224124 -0.1917149 -0.2544201
v 0.0284434 -0.1863394 -0.2514286
v 0.0333966 -0.1791048 -0.2484966
v 0.0371373 -0.1866704 -0.2455147
v 0.044329 -0.1870308 0.0708879
v 0.0662928 -0.190796 -0.1955125
v 0.0630555 -0.1860161 -0.203238
v 0.0618132 -0.1788062 -0.2040482
v 0.0731585 -0.1877836 0.0590787
v 0.069818 -0.1878664 -0.1879551
v 0.0804209 -0.1873986 0.0539435
v 0.0980701 -0.185407 -0.1422555
v 0.1008929 -0.1867004 0.0344323
v 0.1060409 -0.1813468 -0.1136015
v 0.1064827 -0.192655 -0.1156575
v 0.1035277 -0.1918479 0.0274333
v 0.1127082 -0.1881999 0.0183473
v 0.1190816 -0.187297 -0.0655184
v 0.1291716 -0.1871111 -0.0223163
v -0.0759426 -0.1964577 -0.00763859999999997
v -0.073981 -0.1906338 0.00356340000000002
v -0.0742349 -0.2006269 -0.1186792
v -0.0658053 -0.1979092 0.0108066
v -0.0713524 -0.1951323 -0.1290807
v -0.0587847 -0.1859531 0.0342592
v -0.0537221 -0.1952794 0.0319411
v -0.0384127 -0.1909614 -0.1777538
v -0.0491211 -0.1931668 -0.1575421
v -0.039444 -0.1817238 -0.1742886
v -0.0321429 -0.1991513 -0.190826
v -0.0138599 -0.1904448 -0.2262619
v -0.010259 -0.1959111 -0.2315006
v -0.0019333 -0.1830918 0.0824312
v 0.002653 -0.1940374 0.0764125
v 0.00475150000000001 -0.1922504 -0.250827
v 0.0394778 -0.2034952 -0.2439834
v 0.0459543 -0.2025327 0.0613386
v 0.0514021 -0.1996683 0.0616664
v 0.05734 -0.1834197 -0.2218861
v 0.0577475 -0.1923866 -0.2218542
v 0.0534912 -0.1922514 -0.2281275
v 0.062223 -0.1897053 -0.2097495
v 0.0602891 -0.1911038 -0.2169512
v 0.0652603 -0.1966389 -0.2021028
v 0.0815001 -0.1900167 -0.1764979
v 0.085764 -0.1902192 -0.1701505
v 0.0934955 -0.1915786 -0.1563386
v 0.0956828 -0.1985343 0.0316719
v 0.1051978 -0.1903253 -0.1222537
v 0.1033454 -0.1956897 -0.1317493
v 0.1156947 -0.1918799 0.0107086
v 0.1161437 -0.1979328 -0.0721722
v 0.1220327 -0.1880978 0.00145880000000002
v 0.1252261 -0.1808028 -0.0522348
v 0.1231907 -0.1945301 -0.0544042
v 0.125947 -0.1942834 -0.0162911
v -0.086932 -0.188932 -0.0264694
v -0.0814517 -0.1965949 -0.0211986
v -0.0838966 -0.1902668 -0.0193164
v -0.0867408 -0.1955619 -0.042113
v -0.0824532 -0.2021126 -0.0345704
v -0.0906206 -0.1842296 -0.0647043
v -0.0865936 -0.1927191 -0.0716443
v -0.0874808 -0.1952207 -0.0587703
v -0.0829263 -0.1954084 -0.0855561
v -0.0611547 -0.1993713 -0.145928
v -0.0623618 -0.1850441 -0.1393081
v -0.0436454 -0.1972832 -0.1673831
v -0.0475056 -0.1977851 -0.1607379
v -0.0391721 -0.2005551 -0.1758128
v -0.0160348 -0.1919969 0.0705386
v -0.0186688 -0.1976413 0.0638625
v -0.0344413 -0.1895209 0.0588828
v -0.0202297 -0.1930984 -0.211871
v -0.0214567 -0.199106 -0.2087202
v -0.00778859999999999 -0.205335 -0.2340102
v 0.0104518 -0.1895428 0.0791935
v 0.00993920000000001 -0.2035958 0.0696454
v 0.0182214 -0.1983005 0.071497
v 0.0337135 -0.197462 0.067363
v 0.0578238 -0.2015861 0.0585079
v 0.0643133 -0.1953433 0.0594739
v 0.0654479 -0.2043552 -0.2082462
v 0.0802513 -0.1980154 0.0473158
v 0.0870661 -0.200042 0.0397114
v 0.0906464 -0.1952116 -0.1652001
v 0.0994467 -0.202262 -0.145037
v 0.0958722 -0.1958221 -0.1522402
v 0.1060739 -0.1995453 -0.1195641
v 0.1070543 -0.1989593 0.0170723
v 0.1133797 -0.1783273 -0.0825982
v 0.1124257 -0.1839448 -0.0853289
v 0.1271082 -0.1957163 -0.027107
v 0.1280925 -0.1904867 -0.0367148
v 0.1261442 -0.1980141 -0.0390086
v 0.1243373 -0.1980201 -0.0493793
v -0.0887457 -0.1922712 -0.0478788
v -0.0756742 -0.2261786 -0.0628272
v -0.0843658 -0.2026009 -0.066765
v -0.0815797 -0.2054166 -0.082851
v -0.0773795 -0.2068564 -0.0227021
v -0.0801521 -0.2045478 -0.0290531
v -0.0812633 -0.2008725 -0.088697
v -0.0766107 -0.2146032 -0.1034386
v -0.0738507 -0.2177241 -0.1140832
v -0.0694317 -0.2033694 -0.00235859999999997
v -0.0606961 -0.1949387 0.022432
v -0.0598294 -0.2023283 0.0154022
v -0.0610275 -0.2135788 0.000149800000000019
v -0.0519058 -0.1986794 -0.1557411
v -0.0480253 -0.2078065 -0.1604105
v -0.038947 -0.2013008 0.0433239
v -0.0312594 -0.1979314 0.0535763
v -0.0408312 -0.1935672 0.0494523
v -0.0130321 -0.209178 -0.2257389
v -0.0161809 -0.1982837 -0.2194278
v 0.004015 -0.2012306 -0.2485352
v 0.0122909 -0.2022157 -0.2541065
v 0.017467 -0.1982994 -0.2553439
v 0.0238813 -0.2014648 -0.2542172
v 0.050675 -0.1936057 -0.2319011
v 0.051763 -0.200123 -0.2312173
v 0.0612371 -0.2004614 -0.2184497
v 0.0564162 -0.2003609 -0.2256407
v 0.0684913 -0.2096203 -0.2033648
v 0.0689115 -0.2006498 -0.1956907
v 0.0879829 -0.2123159 -0.180931
v 0.083489 -0.212484 -0.1861427
v 0.0932844 -0.2129694 -0.174638
v 0.0952054 -0.200611 -0.1586046
v 0.1105593 -0.1950184 -0.0927968
v 0.1110109 -0.2059143 -0.0904741
v 0.1090752 -0.1959378 -0.0998152
v 0.1086699 -0.2010274 -0.1025044
v 0.1127798 -0.2000449 -0.0840596
v 0.1190338 -0.2023503 -0.00592559999999998
v 0.1250439 -0.2017584 -0.0308972
v 0.1222702 -0.2047848 -0.0203534
v 0.1212474 -0.2088835 -0.0494814
v 0.1281181 -0.1927485 -0.0320021
v -0.0798512 -0.2129875 -0.0492323
v -0.0781787 -0.2148153 -0.094844
v -0.045285 -0.2056582 -0.1636778
v -0.0413213 -0.214306 -0.1685515
v -0.0302516 -0.2100154 0.0420128
v -0.0338954 -0.204522 -0.1875877
v -0.0275324 -0.20603 -0.1985897
v -0.0194459 -0.2096599 -0.212176
v -0.0174323 -0.2044754 0.0582391
v -0.00690249999999999 -0.2048848 0.0653321
v 0.0123196 -0.2108236 -0.2506174
v 0.0182893 -0.2079511 -0.2528286
v 0.0202388 -0.2052976 0.0662332
v 0.0526183 -0.2078244 0.0561515000000001
v 0.0458427 -0.2069632 -0.2381499
v 0.0775044 -0.2101163 0.0406129
v 0.0697133 -0.2085679 0.0478945
v 0.0722628 -0.2013271 -0.1916896
v 0.0726176 -0.2090312 -0.1956453
v 0.0969689 -0.2071856 -0.1592076
v 0.0968313 -0.211279 -0.1659275
v 0.1016394 -0.211663 -0.14308
v 0.1049049 -0.2088352 -0.1255677
v 0.10336 -0.2089219 -0.1336348
v 0.1067098 -0.2056479 0.0117301
v 0.1133277 -0.2095865 -0.00166629999999998
v 0.1133576 -0.2124119 -0.0799882
v 0.1168009 -0.2058087 -0.0685252
v -0.0586717 -0.2185542 -0.00200669999999997
v -0.0585648 -0.207364 -0.1502039
v -0.0388771 -0.2148588 -0.1731284
v -0.0344046 -0.2110252 -0.1849215
v -0.0212058 -0.2133522 0.0461725
v -0.0102135 -0.2133762 0.0547802
v -0.0015273 -0.1949336 0.075187
v 0.0026019 -0.2152755 0.0598282
v -0.00263969999999999 -0.2003848 -0.241726
v -0.0036303 -0.2138025 -0.2363386
v 0.016379 -0.2116621 0.0626132
v 0.0256707 -0.2107906 -0.2502712
v 0.042514 -0.2175245 0.0523936000000001
v 0.0421736 -0.2124377 -0.2419893
v 0.0637537 -0.2061544 0.0529056
v 0.0592774 -0.219825 -0.2278653
v 0.0949698 -0.2065785 0.0254046
v 0.1068818 -0.2137735 0.00381860000000003
v 0.106943 -0.2112761 -0.113575
v 0.1050436 -0.2143842 -0.1274302
v 0.1178919 -0.2130201 -0.0626909
v 0.1201959 -0.2114574 -0.0336967
v 0.1207299 -0.2047114 -0.0569294
v 0.1206978 -0.210731 -0.0440508
v -0.0714982 -0.2150888 -0.1234231
v -0.0736761 -0.2097453 -0.0182857
v -0.069463 -0.2209651 -0.0265886
v -0.0705867 -0.2062423 -0.129204
v -0.0677864 -0.2182981 -0.1327726
v -0.0514001 -0.2185779 0.00751580000000002
v -0.0502677 -0.2080304 0.0220383
v -0.0541737 -0.2224475 -0.1552822
v -0.0478037 -0.2209893 -0.1608742
v -0.0432917 -0.2157053 -0.1653085
v -0.0217294 -0.2169559 -0.2072629
v -0.0300339 -0.212703 -0.194113
v -0.0158747 -0.2222519 -0.2169365
v -0.0119504 -0.215555 -0.2257006
v -0.0014685 -0.2188105 0.0544361
v 0.0083869 -0.2123374 -0.2481508
v 0.0121959 -0.2207052 -0.2501107
v 0.0169256 -0.2151031 -0.2509068
v 0.0219567 -0.2168427 -0.2498219
v 0.033866 -0.2196422 0.0529997
v 0.030869 -0.2129157 -0.2479347
v 0.0357226 -0.2094268 -0.2466294
v 0.0393002 -0.2178681 -0.2434871
v 0.0550731 -0.2216698 -0.2326862
v 0.062148 -0.2118417 -0.220397
v 0.0662327 -0.2130176 -0.2098328
v 0.0627759 -0.2238475 -0.2223425
v 0.0688238 -0.217276 -0.2045397
v 0.0777393 -0.214827 -0.1925734
v 0.0725384 -0.216676 -0.1985066
v 0.1043834 -0.2161474 -0.1348297
v 0.1020175 -0.2200931 -0.1546975
v 0.1073644 -0.2235781 -0.00798619999999997
v 0.1112651 -0.2203583 -0.0896698
v 0.1091984 -0.2212371 -0.1003592
v 0.1228009 -0.2014251 -0.0152275
v 0.1145428 -0.2181926 -0.0162845
v 0.116656 -0.2168585 -0.0226744
v 0.1181559 -0.2167446 -0.0334838
v 0.1190788 -0.216067 -0.0545723
v -0.0766847 -0.2136318 -0.0346452
v -0.0652557 -0.2343338 -0.0378995
v -0.0672714 -0.2199634 -0.0198176
v -0.0561082 -0.2278314 -0.152703
v -0.0623968 -0.2101036 -0.1458323
v -0.0310398 -0.2182926 -0.1900421
v -0.0206743 -0.2280565 -0.2069474
v -0.00706459999999999 -0.223102 -0.229996
v -0.000990899999999989 -0.2243813 -0.2393142
v 0.0024214 -0.2143097 -0.2422324
v 0.0068913 -0.2177448 -0.2469921
v 0.0169236 -0.2204026 -0.2507659
v 0.0135739 -0.2195064 0.0566844
v 0.0243764 -0.2237704 0.0518068
v 0.0287093 -0.2206979 -0.2477192
v 0.0644807 -0.2207511 0.041767
v 0.0764847 -0.2146244 0.0376083
v 0.0756771 -0.2246352 0.0286856
v 0.0882002 -0.2075192 0.032322
v 0.0814036 -0.2229893 0.0241918
v 0.0905336 -0.2132939 0.023763
v 0.0849131 -0.2187307 -0.1862123
v 0.0913807 -0.2168471 0.0185381
v 0.0955472 -0.2225131 -0.1767356
v 0.0927897 -0.2232371 -0.1801748
v 0.1003427 -0.2261385 -0.00291399999999997
v 0.096527 -0.2147403 0.0150466
v 0.0924926 -0.2240993 0.00748910000000001
v 0.1069902 -0.2222456 -0.1163464
v 0.106171 -0.2206363 -0.1239115
v 0.1054244 -0.2255949 -0.1406642
v 0.1084775 -0.2264911 -0.106196
v 0.1114256 -0.2204169 -0.0114729
v 0.1162985 -0.2101746 -0.00903069999999997
v 0.1146477 -0.225856 -0.0314745
v 0.1166961 -0.2206899 -0.0666293
v 0.1160411 -0.2291706 -0.0664025
v -0.0671954 -0.2269661 -0.1307125
v -0.0720522 -0.2280459 -0.1153707
v -0.0358688 -0.2246154 -0.1764017
v -0.0293065 -0.2207221 0.0301051
v -0.0236314 -0.225209 0.029775
v -0.0012455 -0.2311223 -0.2391342
v 0.00630220000000001 -0.2212321 0.0548122
v 0.0107128 -0.226093 0.0510331
v 0.0169106 -0.2271496 0.0502177
v 0.0231342 -0.2262965 -0.2507562
v 0.0176567 -0.2275142 -0.2520086
v 0.029775 -0.2280694 -0.2480185
v 0.03935 -0.22845 -0.2430484
v 0.047689 -0.2260629 -0.2382505
v 0.0693679 -0.228568 -0.2046838
v 0.0801508 -0.2299719 -0.191547
v 0.0773644 -0.2262162 0.0250493
v 0.0764728 -0.2315569 0.0192938
v 0.0837176 -0.2295647 0.0100905
v 0.0878112 -0.2257154 -0.1847847
v 0.1066789 -0.2332296 -0.1364112
v 0.1029645 -0.2305703 -0.1606284
v 0.1008523 -0.2235622 -0.164372
v 0.1161494 -0.2304236 -0.0514029
v 0.1166019 -0.2286605 -0.0583451
v -0.0740295 -0.2256096 -0.0511523
v -0.0715774 -0.2350645 -0.0642087
v -0.0674918 -0.2412635 -0.0600007
v -0.0668116 -0.2317669 -0.1282103
v -0.0689251 -0.2365678 -0.1183383
v -0.0585224 -0.2317564 -0.0195727
v -0.0562014 -0.2317593 -0.0157405
v -0.060304 -0.2294448 -0.1456182
v -0.0633282 -0.2208888 -0.142548
v -0.0543445 -0.2228968 -0.00149519999999997
v -0.0480337 -0.2316504 -0.00433529999999999
v -0.0506588 -0.2362008 -0.1580178
v -0.0400454 -0.2318168 -0.1674855
v -0.0444299 -0.2260633 0.00643990000000001
v -0.0380538 -0.2327793 0.00486350000000002
v -0.0372605 -0.2194372 0.0232475
v -0.0299389 -0.2331499 0.0122743
v -0.0298052 -0.2291136 -0.1874742
v -0.0249699 -0.229218 -0.197619
v -0.00611809999999999 -0.2272113 0.0413021
v 0.00124880000000001 -0.2323458 0.0411916
v -0.0065634 -0.219468 0.0505391
v 0.0062157 -0.2301545 0.0467058
v 0.0286509 -0.2350955 0.0432689
v 0.0461357 -0.2330672 0.0408004
v 0.0526544 -0.2286571 0.0416343
v 0.0852041 -0.2344563 0.00107940000000002
v 0.0972812 -0.2327338 -0.00786029999999997
v 0.1011954 -0.2337097 -0.1700268
v 0.0991479 -0.2254739 -0.1717953
v 0.1060101 -0.233508 -0.1442464
v 0.104925 -0.2285732 -0.1484715
v 0.1104316 -0.2320343 -0.0938174
v 0.1108237 -0.2405254 -0.0911082
v 0.1075298 -0.2323683 -0.1198026
v -0.0759203 -0.2272964 -0.0708646
v -0.0709038 -0.2383559 -0.0709686
v -0.0751184 -0.2304227 -0.0820598
v -0.0702459 -0.2410216 -0.0818443
v -0.0760195 -0.2262452 -0.0942158
v -0.0734502 -0.2344237 -0.0915178
v -0.0650752 -0.2378839 -0.1279465
v -0.0382534 -0.24269 -0.00645069999999998
v -0.037347 -0.232629 -0.171129
v -0.0361062 -0.2411045 -0.1721363
v -0.0318215 -0.2384808 -0.1796728
v -0.0257633 -0.2429578 -0.1887226
v -0.0140505 -0.2363835 0.0234477
v -0.00871279999999999 -0.2332335 0.0316322
v 0.00459559999999999 -0.2415759 -0.245314
v 0.00348610000000001 -0.2332296 -0.2457457
v 0.0323505 -0.235105 -0.2477654
v 0.0268738 -0.2385061 -0.2545812
v 0.0369911 -0.2341021 -0.2441693
v 0.0372979 -0.2347075 0.0420455
v 0.0450164 -0.2389892 -0.238264
v 0.0757919 -0.2401141 -0.198848
v 0.0725089 -0.2296812 -0.2003183
v 0.0669368 -0.2319233 -0.2108693
v 0.0695402 -0.2366424 -0.2067693
v 0.0849789 -0.2458774 -0.1915251
v 0.1008478 -0.2379565 -0.0180524
v 0.1030876 -0.2473092 -0.1682773
v 0.1019352 -0.2431487 -0.0266277
v 0.1081024 -0.2309313 -0.0191795
v 0.1053612 -0.2405294 -0.1536358
v 0.1106984 -0.2397657 -0.0448378
v 0.1123182 -0.2334075 -0.0360234
v 0.1107089 -0.2316224 -0.0265653
v 0.1096197 -0.2455589 -0.1024435
v 0.1163183 -0.2247291 -0.0392078
v 0.1141434 -0.2333038 -0.0454329
v 0.1119745 -0.2351651 -0.0858123
v 0.1125671 -0.2396072 -0.0801567
v -0.0559672 -0.2457599 -0.1450992
v -0.0477916 -0.2448554 -0.019762
v -0.0445794 -0.2483483 -0.1634104
v -0.0226767 -0.2432513 0.00672860000000003
v -0.0211875 -0.2428906 -0.1973472
v -0.00938120000000001 -0.2443172 0.0189912
v -0.00890489999999999 -0.2388794 0.025165
v -0.0080028 -0.2335262 -0.2258501
v -0.00802019999999999 -0.2438391 -0.2225462
v -0.0131384 -0.2394776 -0.2167409
v -0.001108 -0.2372096 -0.236668
v -0.0051764 -0.2400356 -0.2276251
v 0.00439540000000001 -0.2424231 0.0329304
v 0.0264236 -0.2430593 0.0377738
v 0.0359199 -0.2434223 0.0361872
v 0.0271473 -0.2429657 -0.2548769
v 0.0235288 -0.2392774 -0.2560504
v 0.0348609 -0.2411374 -0.2449131
v 0.0390769 -0.2428815 -0.2411698
v 0.0441362 -0.2433761 0.0333416
v 0.060868 -0.2350656 0.0314934
v 0.0568242 -0.2335701 0.0354242
v 0.0522088 -0.2432443 0.0294352
v 0.0658215 -0.2384549 -0.2153021
v 0.0690166 -0.2442286 -0.2090857
v 0.0665521 -0.2444779 0.0169434
v 0.0696384 -0.2459266 0.0111499
v 0.0788658 -0.2394592 0.00304400000000002
v 0.0865181 -0.2371663 -0.00353529999999998
v 0.0930733 -0.2415059 -0.0136538
v 0.0943121 -0.2490636 -0.0232408
v 0.1126029 -0.2428614 -0.0741043
v 0.1142394 -0.23707 -0.0598432
v -0.0649103 -0.2409179 -0.0486308
v -0.057371 -0.2547902 -0.0528755
v -0.0650775 -0.2492954 -0.0738182
v -0.0675688 -0.2458735 -0.0924014
v -0.0628767 -0.2456432 -0.1254843
v -0.0677327 -0.2427379 -0.1135801
v -0.0610898 -0.2450724 -0.1313459
v -0.0359881 -0.253676 -0.1727483
v -0.0165788 -0.2493294 0.00638230000000002
v -0.000676399999999994 -0.2555217 0.0160782
v 0.0016248 -0.2460926 -0.2336176
v 0.00731330000000001 -0.2487299 -0.2441739
v 0.017024 -0.2397194 0.0405394
v 0.0274705 -0.255466 0.0280893
v 0.0338529 -0.2483845 -0.243198
v 0.0297181 -0.2467239 -0.2495726
v 0.0484822 -0.2531999 0.0241122
v 0.0505774 -0.2379812 -0.2342884
v 0.0587833 -0.2355239 -0.2281641
v 0.0557671 -0.2468278 -0.2269952
v 0.0595769 -0.2437501 0.0242484
v 0.0630821 -0.2377826 -0.2217113
v 0.0638697 -0.2456 -0.2177193
v 0.0744918 -0.2480469 -0.2019455
v 0.0789937 -0.2473073 -0.00535279999999998
v 0.0824556 -0.2426217 -0.00531789999999997
v 0.0821624 -0.2514586 -0.0131863
v 0.0800946 -0.2418359 -0.194591
v 0.0997976 -0.243928 -0.1769238
v 0.1074138 -0.2507897 -0.1391899
v 0.1066322 -0.250906 -0.1483205
v 0.1067317 -0.2547917 -0.0646245
v 0.1099582 -0.2482909 -0.064438
v 0.1101627 -0.250788 -0.074397
v 0.111319 -0.2462343 -0.0850186
v -0.0611697 -0.2556244 -0.0862121
v -0.0652898 -0.2482232 -0.1032195
v -0.0454407 -0.2514435 -0.1624369
v -0.0407098 -0.2495256 -0.0172306
v -0.027823 -0.2597916 -0.0167474
v -0.0326779 -0.2493005 -0.1766323
v -0.0255217 -0.2526815 -0.00578529999999998
v -0.0283985 -0.2476745 -0.18304
v -0.0109566 -0.2581234 -0.2085943
v -0.0141835 -0.2586761 -0.201659
v -0.0103251 -0.2501881 -0.2164226
v -0.0042822 -0.2528405 -0.2238258
v -0.00217100000000001 -0.2465042 -0.2277801
v 0.00977600000000001 -0.2442636 -0.2506296
v 0.0112662 -0.249507 0.029952
v 0.0058069 -0.2579812 0.0184061
v 0.0268506 -0.2542704 -0.2483379
v 0.0254995 -0.2491061 -0.2545323
v 0.0391449 -0.2536492 0.0274731
v 0.0607325 -0.2492204 -0.2211653
v 0.0622177 -0.2459257 0.0198848
v 0.0607548 -0.2597219 0.00804990000000001
v 0.0662651 -0.2580878 0.00355800000000002
v 0.0660214 -0.2546062 -0.2133262
v 0.07635 -0.2566604 -0.2008034
v 0.0885581 -0.2610416 -0.1926571
v 0.0937407 -0.2432164 -0.1852038
v 0.089796 -0.250375 -0.0195033
v 0.1018204 -0.2547371 -0.1725184
v 0.1095261 -0.2555929 -0.086302
v 0.1095911 -0.250724 -0.1028734
v 0.1077757 -0.2425489 -0.1287545
v 0.1085987 -0.2447597 -0.1136498
v 0.1079723 -0.2522476 -0.1311996
v -0.0601319 -0.2561103 -0.0704279
v -0.057019 -0.2613596 -0.074584
v -0.055348 -0.2614917 -0.1162301
v -0.0562093 -0.2612951 -0.1040439
v -0.0605444 -0.2514347 -0.12277
v -0.0509398 -0.2543282 -0.1519607
v -0.0547204 -0.2525292 -0.1413209
v -0.048309 -0.252132 -0.1582098
v -0.0472925 -0.2619059 -0.1577119
v -0.00162669999999999 -0.2576852 -0.2262119
v 0.0025336 -0.2540743 -0.2313473
v 0.00681260000000002 -0.2531727 -0.2372028
v 0.0240931 -0.2550569 -0.2498279
v 0.0180499 -0.2548758 -0.2480935
v 0.0190125 -0.2488737 -0.2551896
v 0.0462496 -0.2573843 -0.2315925
v 0.0519649 -0.2587335 -0.226835
v 0.0594778 -0.2565951 -0.2206045
v 0.0705175 -0.2649802 -0.00920659999999997
v 0.0973825 -0.2540648 -0.1824139
v 0.0977979 -0.2635926 -0.1818479
v 0.1049142 -0.2476533 -0.042803
v 0.1046852 -0.256947 -0.061947
v 0.1070165 -0.258932 -0.1452616
v -0.0627619 -0.2493499 -0.0596235
v -0.0546679 -0.2631801 -0.0654553
v -0.05547 -0.2557471 -0.133108
v -0.0519448 -0.2646947 -0.1273191
v -0.0505928 -0.2629972 -0.1386875
v -0.0498033 -0.2612523 -0.1484953
v -0.0373004 -0.2620492 -0.0297999
v -0.0162712 -0.2610228 -0.00596309999999997
v -0.00822930000000001 -0.2672864 -0.00439289999999998
v -0.00263919999999999 -0.2656415 0.00416120000000002
v -0.0163966 -0.2547111 0.00102350000000002
v -0.00843099999999999 -0.2525245 -0.2185582
v -0.00504740000000001 -0.2601315 -0.2197506
v 0.002958 -0.2670582 0.00798070000000002
v 0.0010337 -0.2670666 -0.2304801
v 0.0065875 -0.2601122 -0.2349218
v 0.0145271 -0.2617321 0.0193189
v 0.010418 -0.2575084 -0.2391342
v 0.0100158 -0.2537216 -0.2417228
v 0.0196297 -0.2597685 0.0229707
v 0.0197969 -0.2602266 -0.2479917
v 0.0279136 -0.2598892 -0.2472233
v 0.0243228 -0.2611819 -0.2492119
v 0.0334538 -0.2584324 -0.2410311
v 0.0759316 -0.2604416 -0.0127711
v 0.0989406 -0.2601552 -0.0516581
v 0.1066197 -0.261076 -0.0806934
v 0.1050276 -0.2547145 -0.1601941
v 0.1035366 -0.2614024 -0.1643513
v 0.0992023 -0.2710517 -0.1766072
v 0.1077996 -0.261852 -0.0981456
v 0.1084473 -0.2533445 -0.1140813
v 0.1089809 -0.2575633 -0.1022237
v 0.1075846 -0.26229 -0.1100943
v 0.1070931 -0.2646145 -0.1234694
v 0.1074975 -0.2626695 -0.1341258
v -0.0493346 -0.2674785 -0.0582839
v -0.0534075 -0.2669437 -0.0880028
v -0.0482471 -0.2608446 -0.0430501
v -0.0536436 -0.2557696 -0.0454102
v -0.0463406 -0.2674957 -0.0505571
v -0.0392 -0.2711812 -0.0437621
v -0.0440125 -0.2562218 -0.0300956
v -0.0294003 -0.2843644 -0.178202
v -0.0393729 -0.2690405 -0.1688425
v -0.029083 -0.2590476 -0.1799568
v -0.00733339999999999 -0.2659501 -0.2119455
v -0.00388730000000001 -0.2673377 -0.2211824
v 0.0138688 -0.2706575 0.0109385
v 0.0221026 -0.2701044 0.0143997
v 0.0191878 -0.2705756 -0.2486154
v 0.0156177 -0.2625388 -0.2441197
v 0.0216979 -0.2658656 -0.2502296
v 0.0259991 -0.2662285 -0.2497725
v 0.0326672 -0.2718478 -0.2456936
v 0.0341284 -0.2586346 0.0246841
v 0.0305016 -0.2648344 0.019837
v 0.0401611 -0.2678137 -0.2343989
v 0.0370634 -0.25805 -0.2381635
v 0.0470137 -0.2695253 -0.2282447
v 0.0473716 -0.2669267 0.0125001
v 0.0552144 -0.2740286 -0.00118839999999998
v 0.0529644 -0.2542126 0.020417
v 0.0585268 -0.2686034 -0.218594
v 0.0639333 -0.2692954 -0.00541429999999997
v 0.0676196 -0.2675793 -0.2111016
v 0.0645449 -0.2614503 -0.2146024
v 0.0712918 -0.2612817 -0.2069491
v 0.0734692 -0.2701641 -0.205191
v 0.0824461 -0.2595605 -0.0201027
v 0.0757851 -0.265503 -0.0175996
v 0.079471 -0.2645503 -0.1994465
v 0.0806836 -0.2555777 -0.1966844
v 0.0944404 -0.261795 -0.0442204
v 0.0893062 -0.2625423 -0.035123
v 0.0848341 -0.2741629 -0.0475992
v 0.0881284 -0.2750127 -0.0566941
v 0.1026295 -0.2629865 -0.0705514
v 0.1057755 -0.2661444 -0.0994608
v 0.1046765 -0.2670648 -0.0941372
v 0.1063628 -0.2642466 -0.1433502
v 0.1033439 -0.2661697 -0.1613204
v 0.1026956 -0.2712178 -0.1569975
v -0.0476807 -0.275601 -0.0819752
v -0.0504019 -0.2700899 -0.1050663
v -0.0488069 -0.2721951 -0.1181803
v -0.0484229 -0.2721556 -0.1238335
v -0.0483465 -0.2704726 -0.1320902
v -0.033248 -0.2748615 -0.0412149
v -0.0238697 -0.2658431 -0.0198418
v -0.0148214 -0.2762521 -0.0222952
v -0.0165605 -0.2823657 -0.1954591
v -0.0230546 -0.2706742 -0.1869797
v -0.0142511 -0.2659703 -0.1995379
v -0.00266420000000001 -0.2711872 -0.2252794
v 0.0107356 -0.2694931 -0.2393501
v 0.0210756 -0.2709676 -0.2534417
v 0.0247341 -0.2613707 0.0226505
v 0.0263047 -0.2760331 0.00968180000000002
v 0.0375513 -0.2707346 -0.2373415
v 0.0280008 -0.2722327 -0.2502883
v 0.0458315 -0.2612819 0.018837
v 0.0364724 -0.2673165 0.0167664
v 0.0385663 -0.2744542 0.00924590000000003
v 0.0404186 -0.2758153 -0.23354
v 0.0794372 -0.2704314 -0.2000075
v 0.075329 -0.2705893 -0.0237608
v 0.0839291 -0.2624836 -0.0253508
v 0.0764568 -0.2740284 -0.0314333
v 0.0946209 -0.2633085 -0.1873049
v 0.0933227 -0.2762772 -0.1883481
v 0.0908709 -0.2680409 -0.1916747
v 0.1005162 -0.2701683 -0.0846469
v 0.093121 -0.2745698 -0.0716953
v 0.1014538 -0.2746456 -0.1087286
v -0.04616 -0.277249 -0.1097384
v -0.0497471 -0.2701884 -0.0674828
v -0.0455592 -0.2771045 -0.0749334
v -0.0434201 -0.2823111 -0.0937115
v -0.0449217 -0.2806439 -0.1283168
v -0.0478179 -0.2677687 -0.1464484
v -0.0230548 -0.2843458 -0.041394
v -0.0112515 -0.2819246 -0.2037845
v -0.00587919999999999 -0.2769984 -0.0133292
v -0.0037522 -0.280601 -0.2229698
v -0.000163099999999999 -0.2795756 -0.229119
v 0.012877 -0.2801775 0.000423400000000018
v 0.00759760000000001 -0.2793596 -0.00242289999999998
v 0.0125573 -0.2748201 -0.2403315
v 0.0044405 -0.2770272 -0.2337859
v 0.0299958 -0.2767284 -0.2470011
v 0.0488018 -0.2764507 0.00122490000000003
v 0.0445642 -0.2728841 -0.2298116
v 0.0677155 -0.2792594 -0.2091351
v 0.0747501 -0.2808506 -0.2027722
v 0.0903991 -0.2764119 -0.1916784
v 0.096783 -0.2761345 -0.0882913
v 0.0961424 -0.2796405 -0.0957934
v 0.0968881 -0.2795601 -0.1781961
v 0.0952871 -0.2776407 -0.1841271
v 0.1033798 -0.2729249 -0.1191023
v 0.0988233 -0.2795595 -0.1157682
v 0.1009589 -0.277052 -0.1297856
v 0.1038278 -0.2722752 -0.1361483
v 0.1002546 -0.2782977 -0.13955
v -0.0414085 -0.2857633 -0.1069874
v -0.0428577 -0.2856472 -0.1227208
v 0.0196277 -0.2787697 0.00496920000000002
v 0.027339 -0.2848001 -0.2400111
v 0.0233581 -0.2809679 -0.2428386
v 0.0350296 -0.2811542 0.00193720000000003
v 0.044479 -0.2813709 -0.00275649999999998
v 0.0475334 -0.2813893 -0.2264474
v 0.059 -0.2838773 -0.0178631
v 0.052445 -0.2807799 -0.00729399999999998
v 0.062363 -0.2839196 -0.2134351
v 0.0635676 -0.2779474 -0.0152435
v 0.0668865 -0.282163 -0.0267434
v 0.0811897 -0.2842247 -0.058625
v 0.085372 -0.2841405 -0.0699673
v 0.0967986 -0.283424 -0.1718509
v 0.1021802 -0.2742268 -0.1500544
v -0.0429739 -0.2841189 -0.1531302
v -0.0422463 -0.2785344 -0.0664605
v -0.0324557 -0.2922281 -0.0765283
v -0.0319492 -0.2889941 -0.0640311
v -0.0248058 -0.2816285 -0.1837233
v -0.0123735 -0.2919472 -0.0384388
v -0.0114944 -0.2889091 -0.2025274
v -0.00931409999999999 -0.2855391 -0.2083009
v 0.017206 -0.2889207 -0.2374816
v 0.0136306 -0.2814268 -0.2387677
v 0.0175089 -0.2770766 -0.2433354
v 0.036631 -0.2905577 -0.0125467
v 0.0408531 -0.2850875 -0.2316065
v 0.0531263 -0.2898763 -0.2214532
v 0.0710183 -0.2856312 -0.0415534
v 0.0916155 -0.2851709 -0.0965148
v 0.093622 -0.2905235 -0.1537277
v 0.0988495 -0.2808675 -0.1508476
v 0.0961748 -0.2846139 -0.1429142
v 0.0957951 -0.2869836 -0.1567896
v 0.0913655 -0.2927314 -0.1808335
v 0.0926865 -0.2857545 -0.185398
v 0.0943761 -0.2854896 -0.1331157
v 0.0937898 -0.2905002 -0.1708504
v -0.0404795 -0.2911165 -0.1497291
v -0.0412428 -0.2897222 -0.1354129
v -0.0275153 -0.2898893 -0.179633
v -0.0221697 -0.2864011 -0.186444
v -0.0200951 -0.2951401 -0.1866328
v -0.016183 -0.296059 -0.191911
v -0.00430349999999999 -0.2886254 -0.0251336
v -0.0065928 -0.2912209 -0.2144708
v -0.00236379999999999 -0.2930118 -0.2227791
v 0.0012838 -0.2948341 -0.2277457
v 0.00913320000000001 -0.2855145 -0.2354051
v 0.0103777 -0.2939169 -0.2350604
v 0.0228274 -0.289847 -0.2378979
v 0.0287691 -0.2918009 -0.2363293
v 0.0330675 -0.2846484 -0.2376434
v 0.0366499 -0.2830456 -0.2360352
v 0.0356747 -0.2912064 -0.2334661
v 0.0447801 -0.2900158 -0.2278033
v 0.0646464 -0.2929421 -0.045366
v 0.0661847 -0.2860375 -0.0321037
v 0.0787957 -0.2884812 -0.0626905
v 0.0662412 -0.2971817 -0.2108496
v 0.0763573 -0.2880856 -0.2013748
v 0.0801478 -0.2964439 -0.1031837
v 0.0874575 -0.287314 -0.0850596
v 0.0848699 -0.2936118 -0.1131611
v 0.0907122 -0.2911275 -0.1374679
v 0.0840969 -0.3049497 -0.1520297
v -0.039341 -0.2900408 -0.1132579
v -0.0392388 -0.2932031 -0.1275186
v -0.0385719 -0.2950206 -0.1489115
v -0.0399533 -0.2902013 -0.1579285
v -0.0368676 -0.2900971 -0.0887318
v -0.0403417 -0.2863812 -0.0920467
v -0.0343288 -0.2949892 -0.1001669
v -0.0366184 -0.2939315 -0.1117575
v -0.0268512 -0.2999308 -0.0841643
v -0.0310258 -0.2984084 -0.0990459
v -0.0208164 -0.2931444 -0.0519613
v -0.0326971 -0.2829133 -0.053024
v -0.026661 -0.296965 -0.0723816
v -0.0217912 -0.2977674 -0.0631082
v -0.0101834 -0.2976389 -0.0443484
v -0.011835 -0.3029186 -0.1981958
v 0.004355 -0.2923796 -0.2313256
v 0.0182121 -0.2870806 -0.00517629999999998
v 0.0105845 -0.2919211 -0.0154183
v 0.0196218 -0.292189 -0.0120085
v 0.0132123 -0.3012214 -0.2356659
v 0.0222682 -0.2978558 -0.2366392
v 0.0253964 -0.2856008 -0.00197669999999997
v 0.0237342 -0.3002082 -0.0240679
v 0.0285449 -0.2968057 -0.0188213
v 0.032464 -0.2983368 -0.2344072
v 0.043862 -0.2970788 -0.2276609
v 0.0452785 -0.3026197 -0.2267778
v 0.0606228 -0.2898535 -0.0303942
v 0.0591365 -0.300333 -0.0538363
v 0.0627071 -0.2977383 -0.2136359
v 0.0798701 -0.2919286 -0.077382
v 0.0743999 -0.2934787 -0.0676653
v 0.0669992 -0.2975744 -0.063089
v 0.0766669 -0.3004221 -0.2028274
v 0.0807936 -0.292981 -0.198564
v 0.0747222 -0.298345 -0.0906331
v 0.0892376 -0.2978574 -0.1593641
v -0.0340825 -0.2984034 -0.117955
v -0.0337513 -0.3020043 -0.1507234
v -0.0353325 -0.2995851 -0.1323037
v -0.0333494 -0.3017586 -0.1567888
v -0.0221905 -0.3020979 -0.0773239
v -0.0193191 -0.3005792 -0.0660839
v -0.0086132 -0.3028832 -0.0551952
v -0.0109556 -0.3065882 -0.1993087
v -0.00426119999999999 -0.3060511 -0.2182366
v 0.00156110000000001 -0.3057647 -0.2272464
v 0.0075297 -0.3034396 -0.2329103
v 0.0174018 -0.2959267 -0.0186721
v 0.0301007 -0.3023132 -0.0278266
v 0.0379282 -0.3013216 -0.0297005
v 0.0361289 -0.3016269 -0.2328729
v 0.065471 -0.2965498 -0.0565071
v 0.0633445 -0.3044425 -0.0818895
v 0.0690599 -0.3042884 -0.0960197
v 0.0699421 -0.3057697 -0.1031181
v 0.0771938 -0.3013096 -0.1115725
v 0.0847051 -0.2959304 -0.125346
v 0.0819154 -0.3049746 -0.1413386
v 0.0838236 -0.3040789 -0.1887588
v 0.0890496 -0.2943451 -0.1868611
v -0.0296167 -0.306694 -0.1435602
v -0.0231823 -0.3074716 -0.1106899
v -0.0278927 -0.3036442 -0.1120845
v -0.0231581 -0.3037444 -0.0876836
v -0.021899 -0.3072154 -0.1789233
v -0.0164178 -0.3061368 -0.1875194
v -0.005566 -0.3102692 -0.2140887
v -0.0020686 -0.3092431 -0.2220572
v 0.00147460000000001 -0.3025751 -0.0407483
v 0.0178329 -0.3081104 -0.0438092
v 0.0127182 -0.3004076 -0.0291273
v 0.032469 -0.3064969 -0.2344107
v 0.0403103 -0.3061524 -0.231037
v 0.0476093 -0.3045272 -0.0461086
v 0.0416527 -0.3023336 -0.0340278
v 0.0358807 -0.3085938 -0.0436063
v 0.0506056 -0.2964102 -0.0307181
v 0.0535438 -0.2987334 -0.0401811
v 0.0551195 -0.305275 -0.0617624
v 0.0544468 -0.306352 -0.2190713
v 0.0619309 -0.3092468 -0.2137091
v 0.0723721 -0.3089625 -0.2068524
v 0.0784858 -0.3022064 -0.1191036
v 0.0727061 -0.3122931 -0.1265497
v 0.0765699 -0.3104515 -0.1355733
v 0.0844777 -0.3052017 -0.1695761
v 0.0839374 -0.3056795 -0.1819989
v 0.0913728 -0.2950868 -0.169197
v 0.0834439 -0.3069031 -0.1772866
v 0.0768645 -0.3158442 -0.1960831
v 0.0830393 -0.3024483 -0.1936403
v -0.0266355 -0.3093769 -0.1603693
v -0.0307562 -0.3023902 -0.1658851
v -0.0199718 -0.3086752 -0.1030337
v -0.0180879 -0.3138737 -0.1209329
v -0.0147645 -0.3137048 -0.1088156
v -0.0156823 -0.3134008 -0.1838242
v -0.0054814 -0.3154174 -0.2119328
v -0.0128814 -0.3111866 -0.192004
v 0.00514630000000001 -0.3129109 -0.2293151
v 0.0107821 -0.3108769 -0.2332374
v 0.0179743 -0.3101605 -0.2356794
v 0.0261401 -0.3107468 -0.2351906
v 0.0477851 -0.3093687 -0.0621181
v 0.0387623 -0.3105861 -0.0525464
v 0.045419 -0.3141247 -0.2274657
v 0.0504174 -0.3087189 -0.2224323
v 0.0527963 -0.3107735 -0.0802491
v 0.0580962 -0.3105239 -0.0903709
v 0.0631465 -0.3103339 -0.0992831
v 0.0641143 -0.3131427 -0.1074525
v 0.0709572 -0.3090423 -0.1138952
v 0.0802246 -0.3106042 -0.1685528
v 0.0776682 -0.3147035 -0.1744291
v 0.0788773 -0.3052112 -0.1998152
v 0.0772185 -0.3118085 -0.199914
v -0.0205553 -0.3157175 -0.1557915
v -0.0235167 -0.312558 -0.1402195
v -0.0147134 -0.3191045 -0.1696405
v -0.0089834 -0.3166895 -0.105938
v -0.0150477 -0.3082652 -0.0849934
v -0.0107888 -0.3210001 -0.1275097
v -0.0013276 -0.3133688 -0.0812915
v -0.0089009 -0.3128302 -0.0904015
v -0.003344 -0.3169784 -0.0962262
v -0.000923599999999997 -0.3153214 -0.2217021
v -0.00283359999999999 -0.3102212 -0.0724919
v 0.00891900000000001 -0.3143047 -0.0739287
v 0.0220621 -0.3128866 -0.0573153
v 0.008812 -0.3087568 -0.0518389
v 0.0155514 -0.3135486 -0.0645545
v 0.0185904 -0.316895 -0.0745499
v 0.0384681 -0.3153418 -0.0727312
v 0.0423419 -0.3119802 -0.0634518
v 0.0409681 -0.3183996 -0.0851192
v 0.0454617 -0.3135365 -0.0761838
v 0.0473545 -0.3165987 -0.0892943
v 0.0405089 -0.3137334 -0.2306962
v 0.0567132 -0.3140243 -0.0967965
v 0.0467086 -0.3204324 -0.2250969
v 0.0511362 -0.3197302 -0.2210391
v 0.0578396 -0.317782 -0.106254
v 0.0667806 -0.3170207 -0.2103545
v 0.0645106 -0.3180415 -0.1191723
v 0.0702591 -0.3171298 -0.1322617
v 0.0752055 -0.3149191 -0.1456174
v 0.076215 -0.3148434 -0.1619463
v -0.0155236 -0.3200692 -0.1470769
v -0.0121127 -0.32181 -0.1378022
v 0.0050597 -0.3224465 -0.1008419
v 0.00182360000000001 -0.3213906 -0.2214506
v -0.0017665 -0.3219341 -0.2151428
v 0.0092035 -0.3186483 -0.0860892
v 0.0104879 -0.3232779 -0.0965664
v 0.016113 -0.3230961 -0.0913477
v 0.0162163 -0.3188521 -0.2318911
v 0.0149833 -0.3235554 -0.2282652
v 0.00729010000000001 -0.3169233 -0.2288991
v 0.0248206 -0.3205014 -0.0815605
v 0.0220011 -0.3175889 -0.2334163
v 0.0236134 -0.327766 -0.2275642
v 0.0262816 -0.3171893 -0.0720033
v 0.0320459 -0.3187192 -0.0776905
v 0.0309143 -0.3166516 -0.0707318
v 0.0300856 -0.3217524 -0.0847647
v 0.0369789 -0.3203738 -0.0856286
v 0.0339022 -0.3150964 -0.2329616
v 0.0400446 -0.3208518 -0.2289311
v 0.0517712 -0.3230812 -0.1084277
v 0.0549239 -0.3250777 -0.2175461
v 0.0687936 -0.3210457 -0.1431946
v 0.069988 -0.3217842 -0.1617946
v 0.0655619 -0.3233708 -0.21023
v 0.071377 -0.3168168 -0.2065897
v 0.0719586 -0.3240278 -0.1850143
v -0.0138644 -0.3208938 -0.1618029
v -0.0064829 -0.3249401 -0.1821285
v -0.0045819 -0.3237654 -0.1225705
v 0.000792200000000007 -0.3247852 -0.1157688
v -0.0013894 -0.3273575 -0.1302351
v -0.00430599999999999 -0.3268223 -0.1375409
v -0.0105175 -0.3209284 -0.181036
v -0.0099471 -0.3203191 -0.1860085
v -0.0023584 -0.3253706 -0.2077796
v -0.00642839999999999 -0.318224 -0.2062654
v 0.00902409999999999 -0.3265418 -0.2221304
v 0.0270129 -0.3250433 -0.0911018
v 0.0215835 -0.3276959 -0.0990254
v 0.0364639 -0.3249742 -0.0944599
v 0.0354912 -0.3294302 -0.2253374
v 0.027031 -0.3236807 -0.2300159
v 0.0648665 -0.3272475 -0.1605461
v 0.0721452 -0.3204765 -0.2034788
v 0.0706036 -0.3251453 -0.1994504
v 0.0652576 -0.3277454 -0.2071638
v 0.0756834 -0.3190715 -0.1894571
v -0.000500700000000007 -0.329111 -0.1417782
v 0.0058551 -0.3317439 -0.1364
v -0.0018817 -0.3290268 -0.1902315
v -0.00295459999999999 -0.3283397 -0.1777882
v 0.0025374 -0.3265031 -0.2164035
v 0.0116674 -0.3329104 -0.1283366
v 0.00903430000000001 -0.3278052 -0.112533
v 0.0143083 -0.3307541 -0.1158758
v 0.0164091 -0.3276896 -0.1033551
v 0.0302055 -0.3281368 -0.0987222
v 0.0312852 -0.331921 -0.1095427
v 0.0482993 -0.3287777 -0.1172173
v 0.0546534 -0.3265525 -0.122236
v 0.061228 -0.3292445 -0.1521672
v 0.058807 -0.3342707 -0.165521
v 0.0641351 -0.3316912 -0.1782485
v 0.0661163 -0.3306988 -0.189898
v 0.0656791 -0.3303414 -0.199137
v 0.00344120000000001 -0.3329779 -0.1859767
v -0.000322100000000006 -0.3299963 -0.1654293
v -0.00198190000000001 -0.3278798 -0.199337
v 0.0039715 -0.3329709 -0.2004099
v 0.0142903 -0.3361153 -0.1443619
v 0.00660620000000001 -0.3335592 -0.1577908
v 0.0167946 -0.3389333 -0.1625983
v 0.0129199 -0.3377544 -0.1716142
v 0.00900090000000001 -0.3360902 -0.1818005
v 0.0099854 -0.3369135 -0.198814
v 0.0038522 -0.3314258 -0.2082656
v 0.0113413 -0.3354982 -0.2099955
v 0.0173372 -0.3339596 -0.1248893
v 0.0233981 -0.3386266 -0.2125827
v 0.0180585 -0.3340194 -0.2182095
v 0.0254128 -0.3304402 -0.1048337
v 0.0249397 -0.3353074 -0.1231238
v 0.0556844 -0.3316986 -0.2140679
v 0.0497848 -0.3374939 -0.21026
v 0.0475501 -0.3349835 -0.2161851
v 0.0451797 -0.33194 -0.2207226
v 0.0533236 -0.3323272 -0.1373511
v 0.0474792 -0.3335158 -0.1298989
v 0.0588058 -0.3290728 -0.1409034
v 0.0548679 -0.3362125 -0.1593841
v 0.0574121 -0.337712 -0.1787878
v 0.0585289 -0.3368842 -0.1927872
v 0.0604095 -0.333338 -0.2054388
v 0.0165835 -0.3395738 -0.1852779
v 0.0143888 -0.3386527 -0.1996636
v 0.0197836 -0.3392736 -0.2066048
v 0.0233011 -0.3391213 -0.1411565
v 0.0224978 -0.3368912 -0.1310703
v 0.0243567 -0.3421639 -0.1906162
v 0.0299197 -0.3378403 -0.2171547
v 0.0338297 -0.3400108 -0.2116532
v 0.0403421 -0.3336499 -0.1212193
v 0.0418375 -0.3369508 -0.1339493
v 0.0506393 -0.3402805 -0.199119
v 0.041574 -0.3407644 -0.2065956
v 0.0425091 -0.3374101 -0.2152523
v 0.0503811 -0.3397406 -0.1618882
v 0.050917 -0.3414264 -0.1877095
v 0.0546766 -0.3375043 -0.2030418
v 0.0266027 -0.342045 -0.157065
v 0.0215233 -0.3400215 -0.1533662
v 0.0201207 -0.3407004 -0.1700563
v 0.027549 -0.3431221 -0.170498
v 0.0273417 -0.3422093 -0.1990146
v 0.034108 -0.3414073 -0.1469938
v 0.0291019 -0.3392478 -0.1369267
v 0.0275905 -0.3406019 -0.1448806
v 0.0331761 -0.3437357 -0.1858457
v 0.0379872 -0.3434302 -0.1685689
v 0.043919 -0.3432046 -0.1724983
v 0.0408959 -0.3417818 -0.1569684
v 0.0377241 -0.3440308 -0.1818506
v 0.0426161 -0.3428874 -0.1955508
v 0.0454655 -0.3431326 -0.1881291
v 0.0365874 -0.3433393 -0.195171
v 0.047629 -0.342242 -0.1754693
v -0.015964 0.7019972 -0.0256033999999999
v 0.0660948 0.0247546 -0.1943457
v 0.0668732 0.0257954 -0.1897012
v -0.0446279 0.7347408 -0.0190898999999999
v -0.0125421 1.006316 0.0265051000000001
v -0.0658212 0.9513917 0.0663811000000001
v 0.0508312 -0.1201609 -0.230719
v -0.0714814 0.1147834 -0.0981363
v -0.0613154 0.8504347 -0.0210963999999999
v -0.00312759999999999 0.8744708 0.00969460000000008
v -0.0378897 0.5131862 -0.1635702
v -0.0403229 0.5121518 -0.1676119
v -0.0447768 0.5124219 -0.1613029
v -0.0028382 1.0137987 0.0632332000000001
v -0.0664206 0.2939918 -0.2346122
v -0.0475333 0.2948679 -0.2471688
v -0.0573141 0.2920265 -0.2342464
v -0.0162635 0.9164515 0.0281264000000001
v -0.0617116 0.9858346 0.0850379000000001
v 0.131402 0.1567117 -0.172089
v 0.1262868 0.1508875 -0.1763119
v 0.0236358 0.5018916 -0.0689575999999999
v 0.0760687 0.070984 -0.1328674
v 0.1205855 0.1344692 -0.0338326
v -0.0788209 0.0124279 -0.1187229
v 0.0978688 -0.0357987 0.0275704
v 0.0919101 -0.0311138 0.0183503
v -0.0405891 -0.2768649 -0.1669647
v -0.0401542 -0.2841672 -0.1649512
v -0.0445883 -0.2737697 -0.1594078
v 0.064258 0.0076466 -0.104337
v 0.0642275 0.012583 -0.1044288
v -0.0757339 0.291699 -0.2213774
v -0.0769238 0.2965484 -0.2223737
v 0.0478494 -0.0644167 -0.0478004
v 0.1250238 0.2194086 -0.1476955
v 0.1325623 0.2169364 -0.14906
v -0.065544 0.0165008 -0.200854
v 0.0631677 0.0135709 -0.114454
v -0.0585664 0.7553802 -0.00938769999999992
v -0.0283013 0.5067671 -0.0540844999999999
v 0.0914506 -0.08534 0.00804030000000004
v -0.0688592 0.0298999 -0.1967858
v 0.1322819 0.2149341 -0.1405265
v 0.1136582 0.2145897 -0.125984
v 0.1366002 0.1715188 -0.1569981
v 0.13212 0.1635141 -0.164108
v 0.0701499 -0.0234562 -0.0432314
v 0.0690883 -0.01466 -0.0515244
v 0.0687527 -0.0161664 -0.0412795
v 0.0487167 0.4255078 -0.1732044
v -0.0483101 0.8907665 0.0481259000000001
v -0.0526859 0.8934798 0.0507727000000001
v -0.0560882 0.5662655 -0.0819231999999999
v -0.0564432 0.5759288 -0.0802488999999999
v -0.0551765 0.5663039 -0.0864468999999999
v -0.0540242 0.5777274 -0.0878388999999999
v 0.0467604 -0.3253201 -0.2233893
v 0.0487887 0.1063539 -0.2209182
v -0.0553217 0.3126155 -0.2474445
v -0.0507513 0.3033937 -0.2536009
v -0.0415272 0.501296 -0.1736101
v -0.0453018 0.5033854 -0.1673877
v -0.0820399 0.2765541 -0.0390378999999999
v -0.0021239 0.9932018 0.0375102000000001
v -0.0689511 0.058813 -0.1989406
v 0.0731907 -0.0370603999999999 -0.0642907
v -0.0752009 0.1583374 -0.1296204
v -0.0777336 0.1595575 -0.1235892
v -0.0637511 0.4443851 -0.1493519
v 0.0598455 0.0514108999999999 -0.1482923
v 0.0583645 0.0512076 -0.1564237
v 0.058081 0.0539132 -0.1590932
v 0.0048304 0.9445831 0.0466541000000001
v 0.000197700000000009 0.8230868 -0.0436796999999999
v 0.037339 0.0586382 -0.224845
v 0.0288043 0.0539242000000001 -0.226487
v 0.0357877 0.0669487 -0.22523
v -0.0287469 0.4905053 -0.1842291
v -0.0210718 0.7041085 -0.0908989999999999
v -0.0243847 0.7130196 -0.0879949999999999
v 0.0588584 -0.1632631 -0.2150954
v 0.0286351 0.3942207 -0.2147983
v 0.021658 0.3983338 -0.2177346
v 0.0576109 0.1765252 0.076656
v 0.1211872 -0.0589559 0.0552158
v 0.1203178 -0.0516256 0.0564484
v 0.0633233 -0.0424177 -0.0216698
v -0.0786007 0.021471 -0.0982792
v 0.0125975 -0.0143428 -0.2578693
v 0.0836422 0.0567005 -0.0997621
v 0.00238969999999999 0.6724938 -0.0598939999999999
v -0.0263102 0.9748084 0.1118116
v 0.0775955 0.3244779 -0.2126447
v -0.0584047 0.5819718 -0.0748152999999999
v 0.0519478 0.0209012 -0.2075244
v 0.0588601 0.0260801 -0.2112512
v -0.0595715 1.0497684 0.0123852000000001
v -0.0563802 1.0574708 0.00521500000000011
v 0.0216133 0.4723872 -0.1740126
v -0.0269836 0.5200199 -0.1328786
v -0.0262397 0.5238883 -0.1312868
v 0.0617569 0.1303233 -0.2105756
v -0.0589347 0.8180458 -0.0237599999999999
v -0.0569886 0.808472 -0.0261500999999999
v 0.0552266 -0.1377585 -0.2237787
v 0.0540151 -0.1410562 -0.2283677
v -0.0034367 0.6557218 -0.0721377999999999
v -0.00252289999999999 0.6485431 -0.0678164999999999
v 0.0962251 0.1273379 -0.203152
v -0.0795232 0.0136003 0.0537886
v -0.0774478 0.0130021 0.0587113
v -0.0795662 0.0216137 0.0531461
v 0.0614244 -0.2302388 -0.2259989
v 0.0982808 0.00951180000000001 6.74000000000369e-05
v 0.0995644 0.0085498 0.00653660000000003
v 0.1138077 0.1498178 -0.1940667
v -0.0910582 0.2683008 -0.113856
v -0.0189745 1.0160426 0.0209265000000001
v 0.0868469 -0.2911659 -0.1927581
v -0.0460353 0.6383785 -0.0165200999999999
v -0.0052299 0.8820108 -0.00648699999999991
v 0.145963 0.2014264 -0.1131212
v 0.1119483 0.2340744 -0.0355169
v 0.0519617 0.2820673 -0.2498101
v -0.0444518 1.0556297 0.0212466000000001
v -0.0400256 1.049306 0.0275626000000001
v -0.0323652 -0.3024385 -0.1291393
v 0.0357638 -0.0377768 -0.1897542
v -0.0116456 -0.3164465 -0.1894293
v -0.046877 -0.268642 -0.1535328
v -0.0610267 0.6925902 -0.0693320999999999
v 0.1298043 0.1641274 -0.0324828
v -0.044933 -0.0199174 -0.1842466
v -0.0440706 -0.0267939 -0.1834775
v -0.0466508 -0.0187194 -0.1744972
v 0.0692057 -0.00501329999999994 -0.0599535
v -0.00327619999999999 0.8960353 0.0624062000000001
v -0.00617620000000001 0.8936725 0.0482692000000001
v -0.083758 0.1443432 0.00500750000000004
v 0.1467533 0.1923684 -0.0968336
v 0.0255419 0.5083015 -0.1488028
v 0.0229018 0.5094776 -0.154575
v 0.1172134 0.1448351 -0.1906964
v -0.0591917 0.609968 -0.0727144999999999
v -0.0625778 0.4309266 -0.1400236
v -0.0599156 0.7220719 -0.0677732999999999
v 0.0989176 -0.1460737 0.0659992
v 0.1386607 -0.1319747 -0.0121132
v 0.1395783 -0.1361632 -0.0175668
v 0.13904 -0.131364 -0.0216919
v -0.0599995 -0.0599357 -0.1040543
v 0.1024621 0.1068574 -0.0995214
v -0.000758400000000006 0.8711534 -0.0267088999999999
v 0.000203899999999993 0.8720318 -0.0208948999999999
v 0.1066736 0.152186 0.0315676000000001
v -0.0796327 -0.0625962 0.0567496
v 0.1038872 0.1128712 0.0463633
v -0.0551216 0.752242 -0.00145369999999992
v -0.0490882 0.7450726 -0.00660439999999993
v -0.0642706 0.9574425 0.0811904000000001
v -0.0309932 0.851503 0.0165744000000001
v -0.0286882 0.8584935 0.0305976000000001
v -0.0231552 0.6931878 -0.0955033999999999
v 0.0216174 0.1409262 -0.245476
v 0.0167097 0.1397634 -0.246948
v -0.0775749 0.0753012 0.00223810000000003
v 0.0595012 -0.0582149 -0.0167346
v 0.0147052 -0.2472525 -0.2538828
v 0.0699053 -0.0115097 -0.0369352
v -0.0181799 0.9190235 0.1066773
v -0.0154134 0.9273812 0.1104429
v -0.0211696 0.9323651 0.112535
v -0.0894734 0.2812426 -0.1843883
v -0.0916708 0.2803637 -0.1782728
v -0.0911247 0.2854748 -0.1808436
v 0.00801890000000001 -0.296113 -0.0243985
v 0.010901 0.9917357 0.0770792000000001
v 0.0423956 0.0675382 -0.2252105
v 0.1193509 0.1997898 -0.0739545
v 0.1210986 0.1965578 -0.0624708
v -0.0300712 0.4006935 -0.0267322999999999
v -0.0320257 0.5425305 -0.0426406999999999
v -0.051663 0.9391917 0.0433422000000001
v -0.0183804 0.8807591 -0.0318254999999999
v -0.0533972 -0.0735135 0.00826120000000004
v 0.0938778 0.284672 -0.1540077
v 0.137154 -0.1278347 -0.0375359
v 0.1327083 -0.1263029 -0.0498046
v 0.0182809 0.4778724 -0.1747409
v -0.0213718 0.727701 -0.0191277999999999
v -0.0201301 0.7353351 -0.0161544999999999
v -0.0354536 0.8419691 0.00123180000000009
v 0.0568518 0.0501866 -0.1665405
v -0.0297999 0.9234984 0.1056905
v 0.0618672 0.1187723 0.0876060000000001
v 0.0432611 0.3199298 0.00924830000000006
v -0.0730834 0.00744839999999997 -0.0641887
v 0.0952071 0.281258 -0.1445985
v 0.0838928 0.1189304 -0.1640324
v 0.0060834 0.9578897 0.0425068000000001
v 0.0355236 -0.0226734 -0.1669551
v 0.0366702 -0.027272 -0.1508511
v 0.034269 -0.2785046 -0.2412327
v -0.063744 1.0016075 0.0453755000000001
v 0.0215227 -0.0350391 0.1285367
v 0.0339151 -0.1426286 0.0986278
v -0.0932721 -0.1814971 -0.0460239
v -0.0978643 -0.1681848 -0.0484162
v -0.0933497 -0.1792143 -0.0569139
v 0.0562742 0.0551905 -0.1774129
v 0.0644992 0.3382497 -0.2223828
v -0.0089373 0.8171383 -0.0536605999999999
v -0.00531129999999999 0.8121214 -0.0566870999999999
v 0.0357509 -0.0115418 -0.1902543
v -0.0593355 1.0342306 0.0264882000000001
v 0.0086378 0.7773319 -0.0397891999999999
v -0.034271 -0.1113122 0.0971607
v -0.0646957 0.0431893999999999 -0.1083487
v -0.0211777 0.2732977 -0.2142506
v -0.0527933 -0.0625739 -0.1385349
v -0.0758561 0.00411620000000001 -0.085119
v 0.1040451 0.2846891 -0.0984938
v -0.0712949 0.2896497 -0.2201289
v 0.0281771 -0.1933914 -0.2526521
v -0.0339588 0.8988446 0.0874772000000001
v -0.0395273 0.8936476 0.0787157000000001
v 0.1378512 -0.1284862 -0.0293005
v 0.139821 -0.1331221 -0.0247616
v 0.0546269 0.4565744 -0.0830157999999999
v -0.0843203 0.0674869 0.0339101
v 0.0669508 0.0227108 -0.1833385
v 0.0664698 0.0288517 -0.1768864
v 0.1154169 0.1207124 -0.0211069
v 0.1021392 0.1126594 -0.1180107
v -0.0548196 0.6231463 -0.0885525999999999
v 0.1069294 0.2749362 -0.185719
v -0.0630647 0.806683 -0.0386476999999999
v -0.0128484 -0.3053576 -0.0700103
v -0.064522 0.4577084 -0.1330652
v -0.0643603 0.4509193 -0.1411109
v -0.0324787 -0.0654173 0.00136280000000003
v -0.0735865 0.1547227 -0.127237
v 0.0832676 0.3472521 -0.1814138
v -0.0777384 -0.2229532 -0.0806311
v -0.0535822 -0.2405927 -0.1536459
v -0.0633685 0.2399618 -0.1414191
v -0.0563559 0.4768702 -0.0758052999999999
v -0.0396384 1.0575814 0.0047742000000001
v 0.1033531 0.2280179 -0.109669
v 0.1008895 0.2325 -0.1193523
v -0.0281319 0.8890448 0.0082903000000001
v 0.0306101 0.4131813 -0.2002916
v 0.0711921 -0.1178726 -0.1421077
v 0.0699512 -0.1203207 -0.145215
v 0.0336736 0.5062607 -0.1409569
v -0.0809119 -0.2107177 -0.07998
v 0.106022 0.1062774 0.0226515
v -0.0592744 0.7225138 -0.0620903999999999
v -0.0607559 0.7166896 -0.0674361999999999
v -0.0340252 0.4072856 -0.2134228
v -0.0681319 0.0185566 0.00594830000000005
v -0.0355157 0.6378955 -0.1066
v -0.037505 0.6328365 -0.1068752
v -0.0430396 -0.0335174 -0.2139911
v 0.0611969 0.0392902 -0.1311522
v 0.0591579 0.0434089 -0.1485921
v 0.0627159 0.0244135 -0.1218447
v 0.137695 -0.1356928 -0.00252099999999998
v -0.0859298 -0.1999306 -0.0550353
v -0.0819822 -0.2107029 -0.0629423
v -0.0798986 -0.2156182 -0.0599147
v -0.00893339999999999 -0.1925925 0.0742052
v -0.0478034 1.021859 0.0548695000000001
v 0.1042114 0.1118551 -0.1102121
v 0.0843078 0.1212737 -0.1686757
v -0.0810318 0.27643 -0.1765838
v -0.0877265 0.2806532 -0.1852357
v -0.0716825 0.1161395 -0.0850862
v -0.0604227 0.4151656 -0.1452297
v 0.0910901 0.1735066 -0.1883458
v -0.0687371 -0.2356317 -0.0513847
v -0.0356142 0.9171192 0.0977726000000001
v 0.1207149 -0.0972991 0.0180042
v -0.084871 0.2985175 -0.0773358999999999
v -0.0820688 0.3033097 -0.062985
v -0.1278308 -0.0881723 0.000301600000000027
v -0.0605076 0.8499969 -0.0293297999999999
v -0.0581343 0.8577381 -0.0211355999999999
v -0.0593937 0.988682 0.0923839000000001
v 0.0604074 0.0412732 -0.2236495
v 0.0583064 0.0504786 -0.2264361
v -0.0626327 0.3364422 -0.0361182999999999
v -0.00164789999999999 0.7063561 -0.0380759999999999
v -0.0704203 -0.2397039 -0.1063013
v -0.0345608 0.2775212 0.0166691
v 0.0127317 0.7782369 -0.0196806999999999
v -0.0293896 0.3124791 0.00508970000000004
v -0.042298 1.024025 0.0582540000000001
v -0.0528897 0.9474347 0.0424697000000001
v -0.0473188 0.9474886 0.0391566000000001
v 0.0637795 0.0239799 -0.1162384
v 0.0962711 0.3240064 -0.1080655
v 0.0964106 0.322513 -0.1177996
v 0.1076797 0.2738686 -0.1750023
v -0.0616419 -0.2377961 -0.0344293
v 0.0354529 -0.0165904 -0.1824992
v 0.0352966 -0.0263333 -0.1707505
v -0.0696725 0.0146144 -0.187629
v 0.0430166 0.5037088 -0.1237959
v 0.072578 0.0643125999999999 -0.1455972
v 0.001487 0.7812105 -0.0143873999999999
v -0.043483 -0.0369387999999999 0.030839
v -0.0395185 -0.034604 0.0173054
v 0.117393 0.2038436 -0.0858985
v 0.0370747 -0.3301732 -0.1077149
v 0.0018891 -0.2921134 -0.0233811
v 0.0641235 0.0463092 -0.125263
v 0.0655687 0.0437795 -0.1200685
v -0.0698453 -0.00887480000000002 -0.064294
v 0.127137 0.1715519 -0.01847
v -0.0393833 1.0526058 0.00417150000000011
v -0.043294 1.0478216 0.0037791000000001
v -0.0474657 1.0556153 0.000461400000000098
v -0.0066881 0.9105099 0.0958228000000001
v 0.1422972 0.184898 -0.1586354
v 0.1122789 0.2104942 -0.1003533
v -0.0820402 0.0885076 -0.0221808
v -0.0843425 0.0916318 -0.0372867
v -0.0804235 0.0837713 -0.0235263
v 0.0902749 0.1630285 -0.1905045
v 0.0313412 0.5035346 -0.0842742999999999
v 0.0331005 0.5020577 -0.0805200999999999
v -0.0543855 0.0855268 -0.1592203
v -0.0524912 0.0921222 -0.1589579
v 0.098109 -0.0198034 0.0419757
v -0.083736 0.1553282 -0.0192875999999999
v -0.0852078 0.1512481 -0.0184117
v -0.085143 0.1457311 -0.00309069999999995
v -0.0166061 0.6910045 -0.0255431999999999
v -0.0160986 0.0696576 -0.2423041
v -0.0246521 0.6831637 -0.0975562999999999
v -0.0897457 0.141414 -0.0255691
v 0.0089622 -0.3317527 -0.2151747
v 0.00576550000000001 0.9360418 0.0590358000000001
v 0.0954508 0.00702950000000002 -0.000952899999999965
v 0.122342 0.2039752 -0.1678525
v 0.0969823 0.0245988 -0.0303621
v 0.0974909 0.017472 -0.0222848
v -0.0634189 0.7707213 -0.0489428999999999
v -0.0634214 0.7792867 -0.0462097999999999
v 0.1511565 0.2007219 -0.1277843
v 0.1492925 0.1941885 -0.1331098
v -0.087806 0.1144344 0.0275720000000001
v 0.0430645 -0.3400141 -0.1479195
v 0.047722 -0.3368787 -0.1416474
v -0.0796996 0.0225544 -0.1188008
v 0.0602547 -0.1699029 -0.2036575
v 0.0596009 -0.1696626 -0.2127861
v 0.0014908 0.4997323 -0.0561543999999999
v 0.0667969 -0.2311291 0.0307311
v 0.1297468 -0.124536 -0.0273508
v -0.0201072 0.5916849 -0.1100619
v -0.0625098 0.4940678 -0.1045747
v -0.0015443 0.7691988 -0.0221243999999999
v 0.0864693 -0.0303373 0.0120811
v -0.0566494 -0.2405373 -0.1477115
v 0.0554198 0.0294143 -0.2354215
v 0.059027 0.0344671 -0.2343024
v 0.0588539 0.0267405 -0.2343956
v -0.0962272 -0.0789142 -0.00888919999999997
v -0.0831005 -0.078522 -0.0215968
v 0.1331551 0.178065 -0.1751947
v 0.1277917 0.1738276 -0.1811519
v -0.0816051 0.0998636 -0.085119
v -0.0733535 0.0505484 -0.0825035
v 0.0445669 -0.0485778 -0.1733422
v 0.0759945 0.2716866 -0.2286972
v -0.0590656 0.3336441 -0.0295837999999999
v 0.00810280000000001 0.5093131 -0.1315159
v -0.0803836 0.0864729 0.0241945
v 0.023054 -0.0056158 0.131297
v -0.0935636 0.2718556 -0.1533948
v -0.0952956 -0.1708089 -0.0630445
v 0.0583317 -0.0788024 -0.122821
v -0.0875535 0.1519826 -0.0303742
v -0.0898072 0.1439444 -0.0234869
v 0.0772967 0.2598719 -0.2204601
v 0.1246925 0.1818993 -0.1771566
v 0.0080834 -0.2363437 -0.249807
v 0.0164779 -0.2401199 -0.2546267
v -0.0369353 -0.0420806 0.0231375
v 0.0667376 -0.0950604 0.0998957
v 0.0446153 -0.0498445 -0.0842404
v -0.0756577 -0.2257431 -0.0987107
v -0.074834 -0.2259585 -0.1038752
v 0.011346 -0.0232886 0.1294103
v 0.0186075 -0.020059 0.1303689
v -0.0529121 0.822338 -0.0221349999999999
v -0.0901011 0.2611094 -0.1115157
v 0.1192636 0.2261978 -0.1623491
v 0.1109828 0.2272488 -0.1590224
v 0.0783458 -0.0718538 0.0168426
v -0.0898729 -0.0796985 -0.0816709
v 0.0729658 0.2108012 0.0440513
v -0.0722541 -0.2354218 -0.1060028
v 0.100742 0.0154652 0.0196935
v -0.0926193 -0.1755679 -0.0692424
v 0.0588863 0.2827845 -0.2462037
v 0.0062579 -0.1065507 0.1126768
v 0.0119192 -0.078723 0.1199389
v -0.072986 0.0496488 -0.1957565
v 0.0936972 -0.2560601 -0.1876943
v -0.0756131 -0.0781964 -0.0233908
v 0.1135138 0.2321713 -0.1789092
v 0.0699313 -0.1976893 0.0551527
v -0.0611123 0.9436244 0.0575686000000001
v 0.0806032 0.1769117 0.0582029
v 0.1374262 0.1874312 -0.0675927
v -0.0143106 0.5124527 -0.1543896
v -0.0148352 0.512284 -0.1596238
v 0.0174624 -0.3300032 -0.2234094
v 0.0255863 -0.3333136 -0.2224506
v -0.051336 0.9100084 0.0469810000000001
v -0.0549409 0.9029786 0.0460953000000001
v -0.0646138 0.4569537 -0.1223301
v 0.0465173 -0.0539311 -0.1806301
v 0.0495965 -0.0587477 -0.17133
v -0.0083315 0.6111703 -0.0447499999999999
v 0.0026207 0.8137345 -0.0171299999999999
v 0.0111199 0.00411250000000002 -0.2570177
v 0.0064278 -0.00188749999999999 -0.2573956
v -0.00615159999999999 -0.2568242 0.00991050000000002
v 0.0948155 0.082521 -0.0375064
v -0.0480266 0.7270748 -0.0319168999999999
v 0.0437533 0.0519398999999999 -0.2266666
v 0.0336441 0.0470665 -0.227274
v -0.0642556 0.0770761999999999 -0.1328929
v 0.0403946 0.1711453 0.0874823
v -0.0281493 0.8770116 -0.0297329999999999
v 0.0661951 0.0301064 -0.1544329
v -0.0923194 -0.0935547 0.0487166
v -0.0996268 -0.0896789 0.0392518
v -0.1030177 -0.0921799 0.0373172
v -0.0990376 -0.163266 -0.0531045
v -0.0230777 0.6099458 -0.0197788999999999
v 0.1040287 0.076898 0.0253028
v 0.1049294 0.0830227 0.028771
v 0.1052222 0.0765443 0.0387378
v 0.100655 0.3071833 -0.1096445
v 0.1001033 0.3054314 -0.1145379
v -0.0709688 0.0063858 -0.0374386
v -0.0734494 0.013426 -0.0313095
v -0.0749613 0.0495802 -0.0757617
v -0.0737327 0.0169567 -0.0227932
v 0.0693909 0.3716009 -0.0482597999999999
v 0.064249 -0.3218719 -0.1291923
v 0.0864267 -0.1086632 -0.0169218
v -0.0622026 0.8294466 -0.0248716999999999
v 0.023851 -0.00165419999999999 -0.2501111
v -0.0429604 -0.0698008 -0.2081357
v -0.0419499 -0.0673768 -0.2134096
v -0.00418159999999999 0.5402154 -0.0740618999999999
v 0.0643914 0.1413704 -0.2059534
v -0.0045132 0.8214344 -0.0086800999999999
v 0.0131051 0.7833568 -0.0244813999999999
v 0.1396251 0.1740378 -0.1584607
v 0.1432162 0.1820728 -0.1528433
v -0.0679236 0.00613600000000003 -0.1606829
v -0.0694844 0.00993339999999998 -0.1726937
v 0.0914355 -0.1251079 0.076148
v 0.1342462 -0.1355881 0.0123052
v 0.1341044 -0.1306735 0.01336
v -0.0701238 -0.1697386 -0.1292569
v -0.0707495 -0.1782061 -0.1296468
v -0.0389135 0.2018801 0.0459715000000001
v -0.068471 -0.1933501 -0.1356651
v -0.0425114 1.0365553 0.0445209000000001
v 0.0783999 -0.00242350000000002 -0.018685
v 0.0453206 -0.2961249 -0.025563
v -0.0534427 0.8973363 0.0551916000000001
v -0.0559724 0.8997127 0.0481669000000001
v 0.1071761 -0.00329159999999995 0.0594511
v -0.0085123 0.8997176 0.0878131000000001
v -0.0657828 0.9530628 0.0746233000000001
v -0.0329903 0.4612056 -0.1863335
v -0.0718021 -0.0146798 0.0688052
v -0.0659996 -0.0227168 0.076819
v 0.1233749 0.1502536 -0.0500511
v 0.0634853 0.0366257 -0.1658078
v -0.06097 0.0579192000000001 -0.1517282
v -0.00388819999999999 0.5037008 -0.0570569999999999
v -0.0546995 0.5747844 -0.0391659999999999
v -0.0499542 0.5658856 -0.0377168999999999
v -0.107804 -0.0893808 0.024982
v 0.0557099 -0.2874372 -0.0200319
v 0.00912400000000001 0.3315349 -0.2629232
v -0.0510287 0.5373523 -0.1148843
v -0.0114069 -0.1665825 -0.2421465
v -0.0742146 0.0718523 -0.0709106
v 0.0428824 -0.3288286 -0.1096041
v 0.0681842 0.00300310000000004 -0.08141
v -0.0232877 0.9418392 0.0369896000000001
v 0.1040044 0.1228168 0.00460630000000005
v 0.0692988 0.0549706 -0.1298068
v 0.0635156 0.0563352 -0.1422697
v -0.0865439 0.3355042 -0.1356257
v -0.0647342 0.1288916 -0.1141301
v 0.0758245 0.0918387 0.0881611
v -0.0682017 0.3489753 -0.0681639
v 0.000140199999999993 0.0269604 0.1253212
v -0.0482709 0.6013315 -0.0205592999999999
v -0.0482109 0.5901627 -0.0240651999999999
v 0.0856426 -0.2846288 -0.1948464
v 0.0828695 -0.2697886 -0.1977441
v 0.0062009 0.9925582 0.0859132000000001
v 0.00697560000000001 0.9982945 0.0790459000000001
v 0.0549539 0.4656049 -0.131973
v 0.0653785 0.1501595 -0.2056066
v 0.1053526 0.0648208 0.0485066
v -0.00598849999999999 0.5759964 -0.0452755999999999
v -0.0086676 0.5921227 -0.0367208999999999
v 0.0789418 0.0496429 -0.1083359
v -0.0484573 0.5435108 -0.0542523999999999
v 0.0253879 0.0455035 -0.2293604
v -0.0027741 0.8809959 -0.00958399999999991
v 0.0697318 -0.0689881 0.0108552
v 0.0480968 0.0419948 0.119522
v -0.0913374 -0.1575905 -0.0889687
v -0.0392679 0.5311074 -0.0569049999999999
v -0.0873417 0.2995147 -0.183742
v 0.00234330000000001 -0.286244 -0.0158047
v 0.0630714 -0.0915937 -0.114839
v -0.0954083 -0.1758516 -0.0391769
v 0.0511819 -0.1047603 -0.1670571
v 0.0286744 0.5059702 -0.1499388
v -0.0033169 -0.0805831 -0.2595884
v -0.0066655 -0.0673198 -0.2575297
v 0.000767699999999996 -0.066477 -0.2600935
v -0.061076 1.0148343 0.0399943000000001
v -0.0902953 0.2609602 -0.065442
v -0.0821775 0.0669092 0.0266241
v -0.0707144 0.0488746999999999 -0.1989523
v -0.0563357 -0.0602377 -0.0933489
v -0.00734209999999999 0.2959863 -0.2694556
v 0.0963916 0.3196881 -0.123381
v 0.1100676 0.2466872 -0.1774239
v 0.0595493 0.0657466000000001 -0.1756627
v 0.0579891 0.0594916000000001 -0.1678561
v 0.1277897 0.1690635 -0.1552006
v -0.0847779 0.0965827 -0.0434707
v -0.0497637 -0.2516123 -0.0321359
v -0.0620785 -0.2310497 -0.0252477
v -0.0260198 0.4774808 -0.1870396
v -0.0595467 -0.0136533 -0.00114129999999997
v -0.0172438 0.055626 -0.2443283
v 0.0391184 -0.0250351 -0.1421681
v 0.0421327 -0.0270337 -0.1300669
v -0.00493619999999999 0.5787217 -0.0573405999999999
v 0.0738812 -0.00644 -0.0309922
v -0.0551328 0.5849908 -0.0836033999999999
v -0.0699422 0.2860931 -0.2104567
v 0.0386878 0.0923085 -0.2283042
v -0.0797458 0.2407533 -0.0734571
v -0.0240908 0.9038131 0.0970614000000001
v -0.1190548 -0.0898289 0.0163492
v -0.1106205 -0.093398 0.0275816
v 0.0365283 -0.3354216 -0.1233309
v 0.0887934 -0.0195269 0.0149459
v -0.0613339 0.1397171 -0.1546211
v -0.0580244 0.1417451 -0.1585963
v -0.0714081 -0.2389859 -0.0925228
v 0.0821374 0.2633003 -0.2194773
v 0.1139216 -0.121263 -0.0939334
v -0.00929239999999999 0.8209911 -0.0083957999999999
v 0.0374034 0.3857845 -0.2117399
v -0.002857 -0.3017517 -0.0436129
v 0.0011423 -0.306002 -0.0509202
v 0.0194797 0.3352393 -0.2588184
v -0.0390614 0.3069585 -0.262426
v 0.0624024 0.0416639 -0.1265921
v 0.0250475 0.4963336 -0.0653045999999999
v -0.0258115 0.914315 0.1026545
v -0.0381125 0.1106864 -0.1932285
v -0.0636075 0.4571117 -0.1427098
v -0.0614838 0.4447569 -0.1584146
v -0.0434182 0.8202523 -0.0228464999999999
v 0.0234083 0.3466126 -0.2508009
v 0.1075013 0.0358868 0.0393041
v -0.063512 0.8253763 -0.0501625999999999
v -0.0867511 0.2675631 -0.0448947
v -0.00999319999999999 0.8684791 0.0313967000000001
v -0.0621864 -0.0154074 -0.0509101
v -0.0355793 -0.1049057 0.0971851
v 0.0542718 0.4594325 -0.1380153
v 0.0125332 0.3809941 -0.2339082
v 0.00638709999999999 0.9336739 0.0701936000000001
v -0.0899949 0.3170693 -0.148671
v 0.0769722 -0.1598928 0.0786779
v 0.0279151 0.1775699 -0.2377143
v -0.0661594 0.3701283 -0.0723759999999999
v 0.0807328 0.1218319 -0.1923225
v -0.0379559 0.5135194 -0.1362501
v -0.0263394 0.5140423 -0.1408446
v -0.0375538 -0.1041722 -0.2263676
v -0.0222163 0.9672784 0.1138614
v -0.0623939 -0.0069457 -0.0969867
v -0.0648807 -0.00135089999999999 -0.1098858
v 0.0530085 -0.0764258 -0.0362862
v 0.0732729 0.3900964 -0.0750751999999999
v -0.0298275 0.8854566 0.0743850000000001
v -0.00443310000000001 0.2740446 -0.2245622
v -0.0125762 0.270418 -0.2182513
v -0.0182627 0.128497 0.0880761000000001
v -0.0514373 0.5531756 -0.0512047999999999
v -0.0516637 0.5624437 -0.0427406999999999
v -0.0712909 0.1158022 -0.0666021
v -0.0944565 -0.170597 -0.0201639
v 0.0143313 -0.1068697 0.1126468
v 0.00850350000000001 -0.1199914 0.1087833
v -0.0322545 1.0479117 0.0126755000000001
v -0.0343449 1.0451517 0.0086660000000001
v -0.0196243 -0.2339714 -0.2066849
v -0.0336134 0.7607848 0.00258290000000007
v -0.0588592 0.7505362 -0.0168457999999999
v -0.0648443 -0.2154752 -0.00882809999999998
v -0.0430253 0.5089789 -0.1692787
v -0.0336532 0.5114709 -0.1728976
v 0.0392319 0.0356204 0.1242297
v 0.0460078 -0.0400026 -0.1078527
v 0.0456243 -0.0415688 -0.0949325
v -0.12848 -0.0994448 -0.0176876
v -0.0866911 0.1502682 -0.0639907
v -0.0051691 0.7349166 -0.0666294999999999
v 0.00358480000000001 0.1050763 -0.2447854
v -0.0994875 -0.1551992 -0.0631062
v -0.00495079999999999 1.0009483 0.0536318000000001
v 0.0125768 -0.2423897 0.0376325
v 0.030387 0.1873503 -0.2370973
v -0.038082 -0.1691958 -0.1763629
v -0.0520261 -0.0696502999999999 0.0191492
v -0.0802406 0.2540692 -0.1109497
v -0.0754967 0.2540987 -0.1161749
v 0.0305637 -0.2757324 0.00987330000000003
v 0.0286414 -0.2832323 0.000992300000000029
v -0.0522007 0.5523439 -0.0549118999999999
v -0.0077986 -0.3252168 -0.1641285
v -0.0250061 0.4893124 -0.1849197
v -0.0290273 0.5036725 -0.1792018
v 0.1334188 0.2115454 -0.1564085
v 0.0155876 0.1504472 0.088819
v 0.0156222 -0.2429568 0.0376365
v 0.1240308 0.1379103 -0.0631312
v -0.0106825 -0.267149 -0.2050563
v -0.0051456 0.5491489 -0.0615408999999999
v -0.0548295 0.894815 0.0404115000000001
v 0.0258686 0.3169382 0.0157387
v 0.0045589 -0.2045056 0.0689504
v 0.0102786 -0.2146208 0.0612428
v 0.0623411 0.0294381 -0.2118472
v -0.0407843 0.8209835 -0.0720633999999999
v -0.0273632 0.8915919 0.0856542000000001
v 0.0170654 -0.0427136 -0.259908
v 0.0942651 0.0300901 -0.0428198
v 0.0693351 0.1873807 0.0628437
v 0.0665752 0.1955823 0.0593894
v -0.0751253 0.3038723 -0.2263864
v 0.03805 -0.0387423 -0.1758047
v -0.0946814 -0.0789587 -0.0781084
v 0.0592161 0.1414319 -0.2092912
v -0.0303343 0.4262717 -0.0378995999999999
v 0.0717777 0.106352 -0.1880469
v 0.00589390000000001 0.9309586 0.0801634000000001
v -0.0619057 0.8451085 -0.0222160999999999
v -0.0288282 -0.3017461 -0.1722751
v -0.0302075 -0.2949691 -0.175068
v -0.0057798 -0.3265377 -0.1510705
v -0.0732731 0.1619881 -0.1381475
v -0.004119 0.5719527 -0.0548145999999999
v -0.00523230000000001 0.5818775 -0.0466225999999999
v -0.00459069999999999 0.5708385 -0.0512743999999999
v -0.00784639999999999 0.7430013 -0.0651461999999999
v 0.0752588 0.3332102 -0.2105812
v -0.0518752 0.539333 -0.0723188999999999
v 0.0478903 -0.1133824 -0.232623
v -0.0532201 1.0615709 0.0075428000000001
v -0.0343279 0.4164447 -0.0374175999999999
v -0.0372776 0.4228536 -0.0425933999999999
v 0.0416145 0.3164903 -0.2541208
v 0.0310262 0.3130146 -0.2626644
v -0.0688128 0.1439503 0.0453214000000001
v -0.0729919 0.1480515 0.0389639
v 0.0982993 0.00522660000000003 0.00588730000000004
v 0.0899047 0.0016854 0.00349390000000004
v 0.1018806 0.00430710000000001 0.0139285
v 0.0228048 0.2491275 0.0467206000000001
v 0.0293118 0.2593376 0.0409200000000001
v -0.0126837 -0.1091452 0.1079695
v -0.0067768 -0.0847798 0.1147932
v 0.0237852 0.3080907 -0.2682949
v -0.0992877 -0.1598546 -0.0583618
v -0.0397346 0.4819781 -0.1790539
v -0.080462 0.1302148 -0.0362079
v -0.042504 -0.0923044 -0.1599238
v -0.0416732 -0.094885 -0.1676425
v 0.0706965 0.00384410000000002 -0.1376149
v 0.101733 0.1207225 0.0506839
v -0.0341825 0.4683443 -0.1860171
v 0.0243584 -0.0849661 0.117995
v -0.00309029999999999 0.5589696 -0.0657855999999999
v -0.00530689999999999 0.5862367 -0.0503817999999999
v 0.0884884 -0.0113155 0.0961726
v -0.0588731 0.7274198 -0.0656662999999999
v -0.0582232 0.0882917 -0.1354192
v 0.0545882 0.0512657000000001 -0.2290913
v 0.0537625 0.0409657 -0.2325119
v 0.0489914 0.0561750000000001 -0.2265349
v 0.0418071 0.4582757 -0.0654149999999999
v 0.0111311 -0.1399596 0.1018541
v -0.0110443 0.6799793 -0.0263543999999999
v -0.0364341 0.2743085 -0.2013808
v 0.1059711 0.0357887 0.0578731
v -0.0858298 0.2953388 -0.0993112999999999
v 0.1023188 -0.0439243 0.031861
v -0.1130951 -0.0975168 0.0226214
v 0.0366095 0.031535 -0.2313349
v 0.0637149 0.324877 -0.00857769999999994
v -0.0297046 0.7801725 -0.0754528999999999
v -0.0122838 0.6549259 -0.0178252999999999
v -0.0172052 0.6486151 -0.0146161999999999
v -0.00841819999999999 -0.0603879 0.1182645
v -0.1053155 -0.1441251 -0.0446854
v -0.0600606 -0.0735398 -0.0544417
v -0.0392276 0.0594237000000001 0.0915783
v 0.0200357 0.1924226 -0.2361236
v 0.0510891 -0.0734333 -0.1589012
v -0.0291564 0.9368292 0.1117614
v -0.0290378 0.9467149 0.113998
v -0.0386765 0.1643227 0.0597926
v 0.0336362 -0.3124624 -0.0553556
v -0.0504277 0.6189535 -0.0178261999999999
v -0.0455237 0.6195365 -0.0154320999999999
v -0.0258507 0.9367508 0.0389723000000001
v -0.0315158 0.3085841 -0.2668047
v -0.0335308 0.3155658 -0.2637181
v 0.0660951 0.4030741 -0.1440073
v -0.0582358 0.7537047 -0.00445589999999992
v -0.0372049 0.7221732 -0.0850711999999999
v 0.0920179 -0.0156592 0.02357
v -0.0204236 -0.3119135 -0.175103
v 0.0350976 -0.1617014 0.0896058
v -0.0345829 -0.1427791 0.0884234
v -0.0447713 0.2401769 -0.1911653
v -0.1065682 -0.0910401 0.0311136
v -0.1033949 -0.0894479 0.0290022
v 0.0944214 0.0529274000000001 -0.00639979999999997
v 0.094538 0.0486222000000001 -0.00868479999999996
v -0.0882161 0.1269147 -0.00367559999999996
v 0.1050829 0.2352792 -0.1013818
v -0.0190241 0.6450765 -0.0978107999999999
v 0.0564971 0.085138 -0.226856
v 0.1000561 0.0728736999999999 0.011666
v 0.0767085 0.1174985 -0.1876149
v -0.0515953 -0.1677821 0.0600874
v -0.0464673 0.9280267 0.0364886000000001
v -0.0390508 -0.1068013 -0.221036
v -0.0443815 -0.2159706 0.0195194
v 0.008282 0.9859825 0.0888333000000001
v 0.0707476 -0.0402836 -0.0316355
v 0.117231 -0.1971152 0.00313400000000003
v 0.0347294 -0.3374744 -0.1297904
v 0.0331507 -0.3437369 -0.1695948
v -0.0572971 0.7431239 -0.0334116999999999
v -0.0035668 0.538562 -0.0958714999999999
v -0.0361907 0.3908272 -0.2245621
v -0.0226678 0.0954789 -0.2282265
v -0.0027406 0.5471331 -0.0766204999999999
v 0.0454262 -0.0742482 -0.2286684
v 0.1055841 0.0596911 0.0399544
v 0.0636748 -0.03732 -0.0677834
v 0.1208403 -0.1667331 -0.0644804
v 0.0935408 -0.0113333 0.0253801
v 0.1060588 0.2214776 -0.1040559
v 0.0121678 0.778816 -0.0336659999999999
v -0.0405084 0.5129161 -0.138601
v -0.0467168 0.5123965 -0.1433408
v 0.1062742 -0.2662438 -0.1079965
v -0.0363106 0.7947164 -0.0771948999999999
v -0.00165610000000001 0.7327953 -0.0628929999999999
v 0.0464537 0.0041138 -0.2227128
v 0.00773760000000001 0.7967494 -0.0347560999999999
v 0.0025377 0.0996495 0.1072075
v -0.0678378 0.6328017 -0.0508076999999999
v -0.00298449999999999 0.5535392 -0.0752501999999999
v -0.0069307 0.8887699 0.0577046000000001
v 0.094374 -0.00287120000000002 0.0889242
v 0.10254 0.2770187 -0.0457932
v 0.0867156 -0.110345 -0.0203356
v 0.0907425 -0.1127032 -0.0247387
v -0.0473298 -0.0592134 -0.0658511
v 0.0155462 -0.0913487 0.1170614
v -0.0010732 0.5159607 -0.1241405
v 0.0733225 -0.0954373 -0.0174121
v 0.0788708 -0.1049825 -0.0196209
v 0.057311 0.0676137 -0.2086658
v 0.0558543 -0.1091674 -0.1607198
v -0.0089226 0.6139369 -0.0403749999999999
v -0.00974850000000001 0.6129327 -0.0358210999999999
v 0.0964101 -0.2435346 -0.1825415
v -0.0534217 1.0390001 0.0305261000000001
v -0.0671006 -0.2033696 -0.1381631
v 0.0307279 0.4131966 -0.0326594999999999
v 0.0534838 0.2908301 0.0162221
v -0.0490855 -0.2019384 0.0308147
v -0.1038999 -0.1331734 -0.0635587
v -0.0684176 0.00623860000000004 0.0130353
v -0.0839783 0.1276607 -0.0217721
v 0.087929 0.0672127 -0.0533374
v -0.0091244 -0.3074312 -0.0712902
v -0.0102265 0.5099995 -0.17393
v -0.0167449 0.5119864 -0.1736358
v 0.0806505 0.3582405 -0.0627647999999999
v 0.0735805 0.0702267000000001 -0.1547778
v 0.0759112 0.0732885999999999 -0.1465281
v 0.1035405 0.2403084 -0.1066853
v -0.0395144 0.1503382 -0.1804476
v -0.0348333 -0.2901345 -0.1714268
v -0.0465176 0.6503631 -0.101841
v -0.0530272 -0.0143192 -0.1514064
v -0.07119 0.1232777 -0.0602432
v 0.0680664 -0.0857926 0.1006421
v -0.0058537 0.9982069 0.0327331000000001
v -0.0100958 1.0067662 0.0300029000000001
v 0.0147983 0.1254568 -0.2470453
v -0.0595324 -0.0332182 0.0831066
v 0.1181145 -0.1178406 -0.0708169
v 0.0654883 0.1110024 -0.2137074
v 0.1368308 -0.1280431 -0.0219719
v -0.0530191 0.5486162 -0.0650233999999999
v 0.0810126 -0.1021316 -0.0534883
v 0.0933264 -0.1488824 0.0717096
v 0.1062785 -0.2667129 -0.1371283
v -0.022974 0.9727057 0.0346546000000001
v -0.0675229 0.0492916999999999 -0.1995545
v -0.0662123 0.00259350000000003 -0.1430992
v 0.0964015 -0.0184636 0.0355272
v -0.00662149999999999 0.2980827 -0.273325
v -0.0657238 0.2036646 -0.1354854
v -0.0510885 -0.00836759999999998 -0.1977006
v -0.0572779 0.1446741 0.0564754
v 0.0118849 -0.0622284 0.1239236
v -0.0954997 0.2811799 -0.168044
v -0.0970371 0.2765885 -0.1595992
v 0.0349951 0.0433474 0.1236215
v 0.0764266 -0.101147 -0.1041551
v -0.0254358 0.8390414 -0.0578387999999999
v 0.1232449 0.2116358 -0.1677178
v 0.1002922 0.228586 -0.1330161
v -0.04611 0.7995296 -0.0766734999999999
v -0.0445063 0.808825 -0.0752458999999999
v -0.0747796 0.0230943 -0.1580992
v -0.10342 -0.0777491 -0.0472053
v 0.0307731 0.2699909 0.0353002000000001
v -0.0777591 0.0149615 -0.1255403
v 0.0924568 0.0274753 -0.0488749
v 0.0929499 0.0261451 -0.0425584
v -0.0559763 -0.000932800000000011 -0.1973588
v -0.0421723 0.7568551 0.00678250000000008
v -0.0494366 0.7542855 0.00403000000000008
v 0.0341814 0.4012403 -0.0286764999999999
v 0.0968642 0.2852333 -0.1648942
v -0.0732198 0.0542928 -0.198603
v 0.1008089 -0.1337887 0.065147
v 0.103734 -0.1367734 0.0611648
v -0.0473961 -0.0722886 0.00685210000000003
v -0.0436401 -0.1863708 0.0529128
v 0.1126074 -0.1211144 -0.0975667
v -0.0065538 0.8957647 0.0456375000000001
v -0.00250070000000001 0.0904933 -0.2440711
v -0.0613007 0.0705729 -0.1844655
v -0.0620092 1.018774 0.0304712000000001
v -0.0765655 0.0298167 -0.1227993
v -0.00808849999999998 0.6984049 -0.0645535999999999
v -0.0210744 0.680326 -0.0950355999999999
v -0.00977439999999999 0.9791007 0.0334703000000001
v -0.0628652 -0.0621218 -0.1024064
v 0.0533082 0.0209168 -0.1981744
v 0.0335744 0.4210352 -0.1903565
v -0.0530708 0.564766 -0.0957373999999999
v 0.0232299 0.402209 -0.0228601999999999
v 0.028646 0.3952601 -0.0220747999999999
v 0.0247245 0.2659544 0.0382482
v 0.0371583 0.4145721 -0.0381625999999999
v 0.1198737 -0.0687445 0.0553605
v 0.0578284 -0.0747407 0.1082324
v -0.0661571 0.0739767 -0.1197992
v -0.0695269 0.24994 -0.1189208
v -0.0183812 0.4072064 -0.0236080999999999
v -0.0541972 1.0074762 0.0800796000000001
v 0.0686297 -0.00122030000000001 -0.0744133
v -0.0286772 0.6352037 -0.1033478
v -0.030597 0.628075 -0.1040476
v -0.0442137 0.0555709000000001 0.0882213
v -0.0656262 0.8000282 -0.0534263999999999
v -0.0897111 0.1470599 -0.0357729
v -0.0277191 0.1287468 0.0839184
v -0.1213871 -0.0791682 -0.057223
v -0.0437016 1.0153358 0.0694438000000001
v 0.0716365 0.3381023 -0.2121807
v 0.1339883 0.1771328 -0.0864431
v -0.0585748 -0.1616029 -0.1412942
v -0.0376821 0.7807254 -0.0790242999999999
v -0.0355755 0.7731539 -0.0781531999999999
v -0.0887621 0.1400714 -0.00656969999999994
v 0.0347783 0.1790511 -0.2363267
v 0.0265509 -0.1403532 -0.2581419
v -0.0596734 0.8449908 -0.0182286999999999
v 0.1107254 -0.1604456 -0.094249
v -0.0646269 0.8056146 -0.0433152999999999
v 0.0244341 -0.048473 -0.2577076
v -0.0607382 0.0609521 -0.1478017
v 0.0172859 0.112541 -0.2450706
v 0.0588189 -0.0856851 -0.1056247
v -0.0349143 -0.2957364 -0.1661431
v 0.0408388 -0.0450548 -0.16895
v -0.0519159 -0.042333 -0.1105549
v -0.0562662 0.615641 -0.0799768999999999
v -0.0780337 0.1622548 -0.1214726
v -0.0950111 0.1032705 0.0218977
v -0.0031071 0.537577 -0.0892150999999999
v 0.0750196 0.0547550999999999 -0.1230603
v -0.0725384 0.0732478 -0.0797409
v 0.0759749 -0.1501869 0.0822591
v -0.000593099999999999 0.6511075 -0.0302760999999999
v 0.0888397 0.00734700000000005 -0.00847639999999997
v -0.0309001 -0.1588069 -0.2136321
v 0.1035127 -0.245213 -0.0338946
v -0.0184808 0.8680426 0.0428317000000001
v 0.0387288 0.2453839 0.0445399
v -0.00366859999999999 0.0731071000000001 -0.2459434
v -0.0412528 -0.1204577 0.0903563
v 0.106244 0.0971756 0.0264663000000001
v -0.0402993 -0.2083136 0.0339649
v 0.00341749999999999 -0.2770608 -0.00323079999999998
v -0.044925 -0.0359479 -0.209808
v -0.0661188 0.1235891 -0.1008727
v 0.0424138 -0.0819326 -0.2001
v 0.062805 -0.098005 -0.1495627
v 0.0619401 0.1096811 -0.2166355
v -0.073116 0.2178908 -0.0535887
v 0.1287336 -0.1642031 0.00599380000000002
v 0.1324129 -0.1462029 0.0108337
v 0.0569839 -0.2280658 -0.2312717
v 0.0608331 0.0381364000000001 -0.2287187
v 0.0583209 0.0444668 -0.2304228
v 0.0582271 -0.1593559 -0.1976809
v 0.0567773 -0.1550196 -0.2057461
v 0.0087827 0.5075833 -0.1086741
v 0.0483166 -0.0394022 -0.084406
v 0.0521901 -0.04196 -0.0687244
v -0.0290144 0.5610466 -0.0306570999999999
v -0.1343816 -0.0765404 -0.016963
v 0.0083666 0.9984063 0.0739790000000001
v -0.0966402 0.1010517 0.0186343
v 0.1230465 0.2205602 -0.1686754
v -0.0542773 -0.0624267 -0.0813177
v 0.1216793 -0.1195911 -0.0730254
v 0.0080659 -0.0702992 -0.2625431
v 0.0943899 0.0240324 -0.0358426
v -0.0200091 1.020982 0.0213444000000001
v -0.0251006 1.0290079 0.0183781000000001
v 0.0788866 -0.0303896 -0.0568389
v 0.0291447 -0.3074411 -0.0385378
v 0.0277081 -0.3112319 -0.049291
v -0.0611484 0.5969912 -0.0681170999999999
v -0.0340543 0.5861755 -0.1260356
v 0.1076817 -0.1296086 -0.1099353
v 0.1086285 -0.1346867 -0.1075468
v -0.0599418 0.2972967 -0.2439417
v 0.120997 0.153623 -0.0856995
v -0.0296983 1.0390042 0.0137272000000001
v -0.0314054 1.0356105 0.0117191000000001
v 0.0464725 -0.0584196 -0.0656043
v -0.0255709 0.6450519 -0.1017262
v -0.0051501 0.0811853 -0.2448483
v -0.0608736 0.6988241 -0.0631487999999999
v -0.00959409999999999 0.9917008 0.0289802000000001
v -0.0682574 0.9663031 0.0648211000000001
v -0.00313279999999999 0.5376856 -0.0821732999999999
v 0.1515263 0.2064034 -0.1338348
v 0.0602738 0.0264452 -0.2297116
v -0.0347321 0.5068577 -0.1762919
v -0.0383341 0.5028211 -0.1757585
v 0.0512473 -0.0704811 -0.1641601
v 0.1036649 -0.2192227 0.00194840000000003
v -0.0899342 0.2422646 -0.0570946999999999
v -0.0109989 0.8617054 -0.0429622999999999
v 0.022693 -0.2740483 -0.2502132
v 0.1043664 -0.0293454 0.0779914000000001
v -0.0384677 1.0439627 0.0070879000000001
v 0.1082928 -0.1271138 -0.1072496
v 0.0226948 -0.244547 -0.2583671
v 0.0986682 -0.2342642 -0.1768313
v -0.0876757 0.2854975 -0.1923861
v -0.046745 0.5034402 -0.0579231999999999
v 0.068761 -0.010041 -0.0478382
v -0.0917259 0.2518768 -0.0584518
v 0.0927418 0.0312204 -0.0548915
v 0.0687423 -0.0448326 -0.0335139
v -0.0250642 0.9241383 0.1085066
v 0.1212944 -0.0488045 0.0513789
v -0.0955821 0.2781551 -0.168983
v -0.0931299 -0.0767479 -0.0754647
v 0.0941081 -0.0400848 0.0224559
v -0.0479608 0.5115113 -0.1548736
v -0.0142018 0.8675316 -0.0415445999999999
v -0.0278725 0.5752888 -0.1299724
v 0.1129436 0.2214859 -0.1450241
v -0.0907846 0.258251 -0.0533341999999999
v 0.0511442 0.0199149 -0.203016
v 0.0481067 0.0154807 -0.1947955
v -0.0707852 0.3087591 -0.2311057
v 0.065226 0.0331933 -0.1599877
v -0.0931017 0.2795738 -0.1763902
v 0.0301485 -0.33538 -0.121476
v -0.00477219999999999 0.268351 -0.2233498
v 0.0065381 -0.2255464 -0.2483003
v -0.0379357 0.4733869 -0.1823673
v -0.0556713 0.9198177 0.0630239000000001
v -0.0309498 0.6798224 -0.0994734999999999
v -0.093808 -0.179665 -0.0380836
v -0.0930129 -0.1791117 -0.0315079
v 0.0419803 -0.0764011 -0.2439524
v -0.0937752 0.2755807 -0.1683786
v -0.024336 0.8173275 -0.0204666999999999
v -0.0795622 0.1565136 -0.1058297
v -0.0798506 0.1587412 -0.1069019
v 0.0957836 0.1293514 -0.1785881
v -0.0495152 0.6403301 -0.1002816
v -0.0760878 -0.000564599999999971 0.0612407
v -0.084476 0.1494099 0.00191540000000005
v -0.0235053 0.8565917 0.0255468000000001
v 0.00185840000000001 0.8335843 -0.0119176999999999
v 0.0321766 -0.1988905 -0.2505489
v 0.0534688 0.0185737 -0.1879362
v 0.0650514 0.0221745 -0.1878175
v 0.0295489 -0.3135238 -0.0574275
v -0.0597007 0.7182 -0.0637554999999999
v -0.0290108 0.9590868 0.0366410000000001
v 0.1028419 0.00150640000000002 0.0284065
v -0.0252297 0.8756017 -0.0345257999999999
v 0.1103664 0.2159343 -0.1266087
v -0.0474278 0.507678 -0.0604143999999999
v -0.0855893 0.2908496 -0.199658
v 0.0477109 -0.34071 -0.1624287
v 0.0835175 -0.1059314 -0.1009082
v 0.0804301 0.1288121 -0.211106
v 0.0736703 0.1254889 -0.2116497
v 0.1010764 0.1308562 -0.1844997
v -0.0355984 0.8909588 0.0805316000000001
v -0.0390848 0.8882589 0.0737796000000001
v -0.0511858 0.5113526 -0.1437984
v 0.0546817 0.1305456 -0.2128605
v 0.0482846 0.4190697 -0.179784
v 0.0598373 -0.091996 -0.1471777
v -0.0129538 0.8922613 0.0136429000000001
v -0.0896554 0.1349186 -0.00209649999999996
v 0.0595713 -0.0552297 -0.00494559999999997
v -0.0079403 0.7087711 -0.0628587999999999
v 0.0878761 0.0649433 -0.0456166
v 0.1438516 0.1895542 -0.1071582
v 0.1020908 -0.0315646 0.0815223
v 0.0990555 0.13733 -0.2033485
v 0.0906724 0.1297374 -0.2093581
v -0.031133 0.512699 -0.1706315
v -0.0781235 0.0182145 -0.0928003
v 0.1356967 0.2155472 -0.151426
v -0.0896976 0.2850566 -0.1875863
v 0.1066019 0.1002578 0.0316745
v -0.0551583 0.8612076 -0.000981999999999913
v -0.00422769999999999 -0.0999481 0.1126921
v -0.0322673 1.0332188 0.0476974000000001
v -0.0387222 0.037331 -0.2131147
v 0.1024911 -0.0383691 0.0328919
v 0.1290292 0.2134435 -0.1614351
v -0.0880781 0.2550443 -0.0873026
v 0.1126623 -0.1188738 -0.0930794
v -0.0022467 0.0577982 0.1178897
v -0.053199 0.7569046 -0.00292809999999992
v -0.0802989 0.0848272000000001 -0.00475309999999997
v 0.0322756 0.4995836 -0.0755069999999999
v -0.0417358 0.6568753 -0.0468243999999999
v -0.0296916 0.9941627 0.0975470000000001
v -0.0524935 0.6108526 -0.0218699999999999
v -0.0644424 1.0047005 0.0407618000000001
v 0.1456836 0.194691 -0.1071446
v 0.0538191 -0.129719 -0.2274841
v 0.1248772 0.1678267 -0.0952983
v 0.028443 0.1439261 -0.2422644
v -0.0131966 0.2774779 -0.2205294
v -0.0032256 0.5533336 -0.0659215999999999
v 0.0355712 0.5067477 -0.1246014
v 0.107882 -0.0919696 0.0177012
v 0.0659402 -0.1465688 0.0849138
v -0.0789437 0.3018434 -0.2196258
v -0.062925 1.0087176 0.0424827000000001
v -0.0388899 -0.2793726 -0.0587447
v 0.1375167 -0.1466447 -0.0163775
v -0.0375591 0.8372381 -0.0637523999999999
v 0.0134867 -0.0442933 0.1273515
v -0.0165423 0.3924694 -0.0172313999999999
v -0.0505655 0.8943199 0.0587152000000001
v -0.049414 -0.0638163 -0.0653454
v 0.0565091 -0.151424 -0.1935759
v -0.0524028 -0.0657167 -0.0688932
v 0.121257 0.202352 -0.0943255
v 0.0723566 0.366497 -0.1831182
v -0.077275 0.0314874000000001 -0.1546648
v -0.0559528 0.199178 -0.1761381
v -0.0723287 -0.0169106999999999 0.0666542
v -0.0740887 -0.0108695 0.0640603
v 0.00282030000000001 0.3525423 0.00121030000000007
v 0.0282927 -0.0400333 0.1269487
v 0.015021 -0.2336053 -0.2526835
v 0.0201665 -0.3318213 -0.1131174
v 0.1088709 -0.1228289 -0.1058002
v 0.0982818 -0.00632450000000001 0.0846929
v 0.0689617 0.4221662 -0.1042374
v 0.074796 0.0662328 -0.1410618
v 0.0033982 -0.0805542 -0.2617284
v -0.0368334 0.9753026 0.0343180000000001
v 0.0852609 0.2709139 -0.2186722
v 0.0312569 -0.0613116 0.1221191
v 0.0932941 0.3093681 -0.1865791
v 0.000352099999999994 0.6584098 -0.0310644999999999
v -0.0465397 0.9054293 0.0189533000000001
v -0.0334303 0.1268982 -0.1933411
v 0.0361967 -0.0207684 -0.1622295
v 0.0371678 -0.0120954 -0.1709374
v 0.107173 0.1578763 0.0261318000000001
v 0.1015155 0.098 0.00905780000000005
v -0.0782234 0.2406005 -0.0758934
v 0.1332749 -0.1673939 -0.0215341
v -0.0579629 0.5770681 -0.0721505999999999
v 0.00214860000000001 0.9176483 0.0887865000000001
v -0.00301799999999999 -0.2955925 -0.0325598
v 0.100584 0.067466 0.0659635
v -0.0664237 0.6276375 -0.0715257999999999
v 0.106412 -0.0413 0.0355854
v -0.0313611 0.3024433 -0.2680037
v 0.0871727 0.0790973 -0.0704025
v 0.0781659 -0.1030861 -0.1164308
v 0.0383803 0.0736990000000001 0.11385
v -0.0793475 0.1954939 -0.0117479
v 0.0460119 -0.0775934 -0.235044
v 0.0895041 0.0575376 -0.0261407
v 0.0898244 0.1252976 -0.1692943
v 0.0083459 0.5041664 -0.0657562999999999
v -0.0432448 0.9480775 0.0385343000000001
v 0.0343858 -0.3423201 -0.2033121
v -0.0911704 0.2447762 -0.0624232
v -0.0439484 0.5595908 -0.1209052
v -0.0432044 0.5077887 -0.0572832999999999
v -0.000996899999999995 0.7415042 -0.0571331999999999
v -0.0525877 0.859117 -0.0342166999999999
v 0.0478853 0.1686966 0.0835393
v 0.0384869 -0.0177082 -0.1574512
v -0.0451298 0.5190322 -0.1230317
v 0.0444713 -0.3255167 -0.1036338
v 0.0846817 0.2850888 -0.0116200999999999
v -0.081624 0.1673052 -0.0636008
v 0.090165 0.0596867 -0.0212586
v 0.00489920000000001 -0.0177537 0.1279498
v 0.0956396 -0.1402146 0.0703552
v -0.070302 0.00282179999999999 -0.1088508
v -0.0310636 0.611514 -0.0164803999999999
v -0.0302274 0.7275309 -0.0813937999999999
v -0.0265774 0.7235062 -0.0828059999999999
v -0.0017909 0.9256561 0.1008814
v -0.0091111 0.9195404 0.1045088
v -0.0816353 0.0938032000000001 -0.0228143
v 0.1040229 -0.123726 0.0666862
v 0.0071601 -0.054769 0.1248513
v -0.0882901 0.2851581 -0.1376529
v 0.0176792 0.2541634 0.044193
v -0.00347890000000001 -0.0592491 0.1207766
v -0.001969 0.7718763 -0.0118532999999999
v -0.00167329999999999 0.5055285 -0.1736344
v -0.00228159999999999 0.4807105 -0.0495873999999999
v 0.0119924 0.5084305 -0.1292418
v 0.00324450000000001 0.1124792 0.1017235
v -0.0479022 -0.0453263 -0.0722841
v -0.00499479999999999 0.7659188 -0.0514422999999999
v 0.089716 -0.1108208 -0.1124135
v 0.1218227 0.155569 -0.0796491
v 0.00229030000000001 0.5111213 -0.1688819
v 0.1391541 0.1822668 -0.0858623
v -0.0323324 0.6414564 -0.1060653
v -0.0373749 0.7594225 0.00713960000000008
v 0.037301 0.4999307 -0.0825778999999999
v -0.0586802 0.679826 -0.0604961999999999
v 0.0618602 0.0320781 -0.2330521
v 0.11513 -0.0456435 0.0424634
v 0.118861 -0.0512129 0.0452998
v 0.0714365 -0.0214169 -0.0501302
v -0.0471544 0.7590301 0.00781820000000008
v -0.0950023 0.2742192 -0.161828
v 0.0515876 0.0221902 -0.2342285
v -0.031505 0.7595926 0.00406450000000007
v 0.1192995 0.1458462 -0.1062628
v -0.0449512 1.0595855 0.00106040000000011
v -0.0027663 0.6602921 -0.0242387999999999
v -0.00225339999999999 0.6643592 -0.0274600999999999
v -0.0524834 1.0608038 0.00169920000000011
v -0.0280204 0.8132293 -0.0240133999999999
v 0.1436374 0.2105461 -0.1471331
v 0.0962498 -0.214808 -0.17117
v -0.00441659999999999 0.5211474 -0.1062125
v 0.00408460000000001 0.0759414 -0.2449786
v -0.0908072 0.2624525 -0.1220564
v 0.1212785 0.148461 -0.0775922
v 0.1227837 0.1630748 -0.1607415
v -0.0758111 -0.00337709999999997 0.0575122
v 0.0618731 -0.1114903 -0.152406
v -0.0841717 0.09375 -0.0348431
v 0.0333065 -0.3353417 -0.2208594
v -0.00669550000000001 0.5959759 -0.0421395999999999
v -0.0024972 0.8795741 -0.0064790999999999
v -0.00338649999999999 0.9171773 0.0978852000000001
v -0.031461 0.5465484 -0.0393060999999999
v 0.0076146 -0.0445549 0.1265326
v 0.0699853 -0.00244529999999998 -0.054388
v 0.1423783 0.2127347 -0.1461661
v 0.0056278 0.5090631 -0.1696733
v -0.00625970000000001 0.9548382 0.1118552
v -0.076252 0.036602 -0.165046
v 0.0217881 -0.3051565 -0.0348871
v -0.0543246 0.6343526 -0.0187408999999999
v -0.0132436 0.1434059 -0.2339206
v -0.050559 1.0066307 0.0819191000000001
v -0.065177 0.7874989 -0.0551647999999999
v -0.0386675 0.750857 0.00121340000000007
v -0.0334889 0.7551837 0.00354770000000008
v -0.0688018 0.00363940000000001 0.00488280000000003
v -0.000341099999999997 0.9167135 0.0930875000000001
v -0.0320624 0.1388658 -0.1912227
v 0.0407711 -0.0438672 -0.1781856
v -0.0247839 0.5128607 -0.1451725
v 0.0528812 0.413735 -0.1753818
v 0.0148757 -0.00352269999999999 0.1308511
v -0.0633184 0.438865 -0.1488855
v 0.0707593 0.0739745 -0.1674057
f 1 2 3
f 1 3 4
f 5 2 6
f 4 7 8
f 9 10 11
f 11 12 13
f 14 15 16
f 14 16 17
f 13 12 18
f 13 18 19
f 20 21 22
f 12 11 23
f 24 25 26
f 27 22 28
f 23 29 30
f 23 30 31
f 29 15 30
f 14 32 33
f 32 14 34
f 33 32 35
f 35 32 36
f 37 19 38
f 28 25 39
f 27 28 39
f 31 30 40
f 37 41 42
f 25 43 44
f 39 25 44
f 27 39 45
f 33 46 47
f 48 49 50
f 51 52 53
f 42 41 54
f 55 56 57
f 55 57 58
f 42 54 59
f 42 59 60
f 60 59 61
f 60 61 62
f 63 64 65
f 66 67 68
f 67 50 68
f 46 69 70
f 71 72 73
f 57 74 75
f 62 61 76
f 62 76 77
f 78 77 79
f 43 77 78
f 77 76 80
f 79 77 80
f 81 82 83
f 73 72 84
f 70 69 85
f 69 86 87
f 85 69 87
f 88 56 89
f 56 55 89
f 89 55 90
f 91 80 92
f 82 78 93
f 94 95 96
f 91 92 97
f 98 96 99
f 40 85 100
f 84 101 102
f 102 101 103
f 103 48 104
f 89 90 105
f 106 107 108
f 95 106 108
f 95 108 109
f 93 79 110
f 83 82 111
f 82 93 111
f 96 95 109
f 99 96 112
f 113 85 114
f 115 116 117
f 116 84 118
f 102 103 119
f 103 104 120
f 85 87 114
f 87 121 122
f 107 123 124
f 121 88 125
f 105 126 127
f 105 127 128
f 109 108 129
f 93 110 130
f 112 109 129
f 112 129 131
f 132 100 133
f 117 116 118
f 118 84 134
f 125 88 135
f 89 128 135
f 89 105 128
f 131 129 136
f 137 138 139
f 140 141 142
f 118 134 143
f 144 145 146
f 147 124 148
f 146 122 149
f 122 125 149
f 135 128 150
f 136 129 151
f 152 136 153
f 118 143 154
f 143 119 155
f 156 157 158
f 157 148 158
f 149 125 159
f 159 125 160
f 125 150 160
f 161 162 163
f 164 137 165
f 138 164 166
f 138 137 164
f 165 137 167
f 168 169 170
f 171 169 172
f 173 172 174
f 143 155 175
f 149 159 176
f 144 149 176
f 159 160 177
f 178 179 180
f 177 160 181
f 178 180 182
f 160 150 183
f 152 182 184
f 162 184 185
f 162 152 184
f 163 162 185
f 186 187 188
f 166 189 190
f 166 164 189
f 170 191 192
f 154 191 193
f 191 175 192
f 194 195 196
f 144 176 197
f 182 198 199
f 185 200 201
f 202 203 204
f 191 170 205
f 193 206 207
f 196 195 208
f 209 197 210
f 211 208 212
f 211 212 213
f 199 198 214
f 201 200 202
f 215 216 217
f 189 215 217
f 218 219 220
f 207 206 221
f 206 205 221
f 171 222 223
f 224 194 225
f 207 225 226
f 227 195 228
f 209 210 229
f 181 230 231
f 231 230 232
f 232 233 234
f 235 236 237
f 220 203 238
f 237 217 239
f 221 205 240
f 207 221 241
f 173 209 242
f 209 229 242
f 229 210 243
f 231 244 245
f 181 231 245
f 231 232 244
f 246 202 247
f 238 248 249
f 220 250 251
f 241 240 252
f 222 253 254
f 242 255 256
f 257 258 259
f 260 261 262
f 263 264 265
f 214 266 267
f 245 244 268
f 269 270 271
f 248 246 272
f 249 248 273
f 251 250 274
f 251 274 275
f 274 239 275
f 239 274 276
f 257 259 277
f 264 227 278
f 264 278 279
f 265 264 279
f 269 280 281
f 273 248 282
f 277 259 283
f 277 283 284
f 257 277 285
f 278 227 286
f 286 285 287
f 265 288 289
f 265 289 290
f 291 292 293
f 268 294 295
f 266 296 297
f 298 250 299
f 274 298 300
f 250 249 273
f 274 250 298
f 277 284 301
f 291 294 302
f 280 297 303
f 280 303 304
f 304 305 306
f 273 282 299
f 284 307 308
f 308 309 310
f 308 307 309
f 310 311 312
f 310 309 311
f 301 284 313
f 284 308 313
f 314 315 316
f 277 317 318
f 319 320 321
f 322 323 324
f 304 303 325
f 300 326 327
f 299 282 328
f 329 330 331
f 329 331 332
f 318 317 333
f 331 330 334
f 333 335 336
f 297 296 337
f 297 337 338
f 339 323 340
f 323 322 340
f 313 308 341
f 301 313 342
f 316 343 344
f 333 317 342
f 340 345 346
f 340 322 345
f 305 347 348
f 312 349 350
f 349 344 350
f 342 351 352
f 353 331 354
f 355 356 357
f 357 339 358
f 355 357 358
f 346 359 360
f 358 339 360
f 359 358 360
f 345 361 362
f 346 345 362
f 363 342 364
f 354 365 366
f 359 346 367
f 362 368 369
f 362 361 368
f 370 371 372
f 363 364 373
f 350 344 374
f 375 376 377
f 377 378 379
f 377 379 380
f 375 377 380
f 352 351 381
f 382 353 383
f 354 366 383
f 383 366 384
f 384 355 385
f 367 346 386
f 346 362 386
f 371 387 388
f 372 371 389
f 374 375 390
f 351 363 391
f 392 379 393
f 380 379 392
f 379 382 393
f 393 382 394
f 382 395 396
f 397 398 399
f 385 400 401
f 402 403 404
f 386 405 406
f 389 407 408
f 373 409 410
f 390 411 412
f 411 390 413
f 396 395 414
f 396 414 415
f 395 385 401
f 400 416 417
f 367 406 418
f 416 419 420
f 416 359 419
f 359 367 419
f 387 421 422
f 392 423 424
f 423 392 425
f 409 411 426
f 425 427 428
f 423 425 428
f 429 430 431
f 415 414 431
f 397 399 432
f 431 414 433
f 402 434 435
f 367 418 419
f 422 421 436
f 431 433 437
f 438 401 439
f 440 422 441
f 442 443 444
f 444 443 445
f 445 446 447
f 410 448 449
f 450 447 451
f 452 453 454
f 453 455 456
f 453 452 455
f 456 457 458
f 438 439 459
f 460 461 462
f 463 464 465
f 418 466 467
f 449 448 468
f 449 468 469
f 469 470 471
f 470 444 472
f 470 472 473
f 444 445 472
f 445 450 472
f 450 451 474
f 453 456 475
f 476 469 477
f 469 471 477
f 456 458 475
f 458 478 479
f 461 480 481
f 481 477 482
f 462 481 483
f 465 462 483
f 459 484 485
f 463 486 487
f 454 488 489
f 451 454 489
f 488 453 490
f 453 475 490
f 490 475 491
f 473 492 493
f 473 494 495
f 473 472 494
f 482 477 496
f 497 498 499
f 498 500 501
f 481 482 502
f 503 496 504
f 496 503 505
f 501 500 506
f 501 506 507
f 505 503 508
f 485 484 497
f 508 509 510
f 509 508 511
f 509 511 512
f 466 509 512
f 513 514 515
f 497 484 516
f 517 506 518
f 517 519 520
f 515 521 522
f 523 522 524
f 525 517 526
f 525 526 527
f 488 528 529
f 489 488 529
f 528 490 530
f 488 490 528
f 490 491 530
f 530 531 532
f 530 491 531
f 494 533 534
f 495 494 534
f 491 479 531
f 479 499 531
f 531 499 535
f 492 495 536
f 499 498 535
f 503 504 537
f 511 538 539
f 520 519 540
f 512 511 541
f 542 514 543
f 525 527 544
f 529 528 545
f 529 545 546
f 528 530 545
f 532 531 547
f 531 535 547
f 547 535 548
f 534 533 549
f 519 544 550
f 551 552 553
f 551 553 554
f 545 551 554
f 529 546 555
f 556 557 558
f 558 559 560
f 556 558 560
f 537 536 561
f 537 561 562
f 563 564 565
f 566 552 567
f 568 569 570
f 556 560 571
f 570 569 572
f 573 569 574
f 559 575 576
f 576 575 577
f 577 575 578
f 578 575 579
f 539 580 581
f 539 581 582
f 582 581 583
f 584 585 586
f 584 586 587
f 564 584 587
f 588 589 590
f 553 566 591
f 574 592 593
f 593 592 594
f 571 595 596
f 576 577 597
f 577 578 598
f 577 598 599
f 581 580 600
f 586 601 602
f 603 565 604
f 605 606 607
f 593 594 608
f 594 609 610
f 608 594 610
f 606 596 611
f 593 608 612
f 574 593 612
f 613 595 614
f 612 608 615
f 616 617 618
f 599 619 620
f 620 619 621
f 581 600 616
f 622 621 623
f 624 587 625
f 624 625 626
f 604 624 627
f 608 610 628
f 618 617 629
f 630 631 632
f 599 620 633
f 630 599 633
f 634 635 636
f 634 618 635
f 633 620 637
f 620 621 622
f 626 625 638
f 604 627 639
f 604 639 640
f 590 640 641
f 639 627 642
f 643 644 645
f 646 607 647
f 610 648 649
f 650 636 651
f 633 637 652
f 634 636 653
f 620 622 637
f 643 654 655
f 611 656 657
f 648 658 659
f 660 661 662
f 651 663 664
f 636 650 665
f 653 665 666
f 602 653 666
f 641 667 668
f 647 657 669
f 658 670 671
f 656 661 672
f 649 648 673
f 661 660 674
f 675 664 676
f 664 675 677
f 651 664 677
f 652 678 679
f 650 677 680
f 668 681 682
f 683 684 685
f 683 685 686
f 669 657 687
f 676 688 689
f 690 691 692
f 677 675 693
f 680 677 693
f 694 695 696
f 666 694 696
f 638 696 697
f 697 696 698
f 697 698 699
f 700 701 702
f 672 674 703
f 703 704 705
f 703 674 704
f 689 688 706
f 707 708 709
f 707 709 710
f 685 711 712
f 713 714 715
f 669 716 717
f 710 709 718
f 719 720 721
f 712 711 722
f 712 722 723
f 686 712 724
f 700 725 726
f 727 728 729
f 718 709 730
f 731 732 733
f 724 723 734
f 735 736 737
f 705 704 738
f 739 727 740
f 741 742 743
f 722 711 744
f 724 734 745
f 719 724 745
f 719 745 746
f 716 737 747
f 729 748 749
f 740 729 749
f 750 751 752
f 750 752 753
f 754 752 755
f 754 755 756
f 733 757 758
f 756 741 759
f 733 758 760
f 761 760 762
f 763 761 764
f 742 746 765
f 744 763 766
f 763 764 766
f 722 744 767
f 736 738 768
f 769 740 770
f 769 770 771
f 769 771 772
f 757 769 772
f 746 745 773
f 734 767 774
f 775 776 777
f 775 777 778
f 747 737 779
f 780 781 782
f 736 768 783
f 782 781 784
f 784 785 786
f 749 786 787
f 771 770 788
f 789 754 790
f 759 791 792
f 760 772 793
f 760 758 772
f 791 743 794
f 783 768 795
f 781 796 797
f 784 781 797
f 788 798 799
f 789 790 800
f 799 798 801
f 793 802 803
f 794 765 804
f 805 806 807
f 807 806 808
f 809 779 810
f 783 795 811
f 785 797 812
f 812 797 813
f 797 796 813
f 785 812 814
f 786 785 814
f 815 768 816
f 815 816 817
f 800 790 818
f 790 792 818
f 802 798 819
f 801 798 802
f 820 794 821
f 804 822 823
f 809 810 824
f 813 796 825
f 814 812 826
f 815 817 827
f 788 828 829
f 830 818 831
f 800 818 832
f 818 830 832
f 821 833 834
f 835 811 836
f 812 813 837
f 837 813 838
f 795 827 836
f 812 837 839
f 826 812 839
f 828 826 840
f 829 840 841
f 829 828 840
f 842 830 843
f 829 841 844
f 845 846 847
f 848 849 850
f 846 845 851
f 846 851 852
f 852 853 854
f 836 827 855
f 839 837 856
f 826 839 856
f 840 856 857
f 841 857 858
f 842 859 860
f 842 860 861
f 841 858 862
f 843 863 864
f 863 831 865
f 866 867 868
f 866 849 867
f 847 866 869
f 845 847 870
f 845 871 872
f 833 845 872
f 873 825 874
f 873 874 875
f 875 874 876
f 824 877 878
f 838 825 873
f 838 873 879
f 880 881 882
f 836 880 882
f 856 883 884
f 856 837 883
f 837 879 883
f 837 838 879
f 885 886 887
f 885 887 888
f 889 884 890
f 856 884 889
f 891 892 893
f 892 859 893
f 857 889 894
f 895 896 897
f 898 862 899
f 862 858 899
f 898 899 900
f 868 898 900
f 898 868 901
f 863 902 903
f 863 903 904
f 866 868 869
f 905 906 907
f 908 871 909
f 871 908 910
f 872 871 910
f 911 879 912
f 879 873 913
f 873 875 913
f 875 878 914
f 877 915 916
f 878 877 916
f 887 886 917
f 918 893 919
f 897 896 920
f 900 899 920
f 869 868 900
f 869 900 921
f 904 903 922
f 922 903 923
f 909 869 921
f 905 907 924
f 905 924 925
f 903 905 925
f 926 909 927
f 924 907 928
f 908 909 926
f 910 908 929
f 910 929 930
f 913 914 931
f 913 875 914
f 932 915 933
f 933 881 934
f 881 893 934
f 934 918 935
f 893 918 934
f 936 937 938
f 935 904 939
f 904 922 939
f 921 900 940
f 922 923 941
f 932 933 942
f 932 942 943
f 934 944 945
f 934 935 944
f 944 935 946
f 939 941 947
f 927 921 948
f 949 950 951
f 952 953 954
f 943 942 955
f 955 945 956
f 956 945 957
f 945 944 957
f 957 944 958
f 957 958 959
f 960 961 962
f 944 946 958
f 958 946 963
f 964 963 965
f 938 966 967
f 965 947 968
f 948 921 969
f 924 928 970
f 926 971 972
f 950 973 974
f 951 975 976
f 951 950 975
f 950 974 975
f 955 956 977
f 956 957 978
f 979 954 980
f 966 981 982
f 982 981 983
f 965 968 984
f 965 984 985
f 968 923 984
f 971 948 986
f 972 971 986
f 972 987 988
f 980 976 989
f 959 990 991
f 992 993 994
f 985 984 995
f 996 997 998
f 996 998 999
f 979 1000 1001
f 983 1001 1002
f 1003 999 1004
f 987 986 1005
f 999 998 1004
f 1006 977 1007
f 1006 1007 1008
f 1009 989 1010
f 1007 991 1008
f 1002 1000 1011
f 1002 1011 1012
f 1012 1013 1014
f 1015 1016 1017
f 1018 1016 1019
f 1019 1016 1020
f 1003 1004 1021
f 1022 1005 1023
f 987 1005 1022
f 1021 1004 1024
f 1009 1010 1025
f 1012 1011 1013
f 1014 1013 1026
f 993 1027 1028
f 1017 1016 1029
f 1030 1023 1031
f 1030 1031 1032
f 1003 1021 1033
f 1024 1022 1034
f 1024 1034 1035
f 1036 1025 1037
f 1025 1038 1039
f 1009 1025 1039
f 1009 1040 1041
f 991 1042 1043
f 1011 1000 1041
f 1011 1040 1044
f 1045 1028 1046
f 1047 1048 1049
f 1025 1036 1050
f 1050 1036 1051
f 1038 1025 1050
f 1052 1053 1054
f 1055 1042 1056
f 1055 1056 1057
f 1026 1044 1058
f 1038 1050 1059
f 1043 1060 1061
f 1039 1059 1062
f 1039 1038 1059
f 1063 1058 1064
f 1065 1066 1067
f 1068 1069 1070
f 1071 1072 1073
f 1030 1069 1074
f 1069 1068 1074
f 1074 1075 1076
f 1050 1051 1077
f 1054 1061 1078
f 1078 1061 1079
f 1059 1050 1077
f 1061 1060 1079
f 1062 1059 1064
f 1063 1064 1080
f 1081 1082 1083
f 1084 1085 1086
f 1073 1087 1088
f 1075 1074 1089
f 1090 1033 1091
f 1091 1092 1093
f 1094 1095 1096
f 1051 1097 1098
f 1059 1077 1099
f 1064 1099 1100
f 1064 1059 1099
f 1081 1101 1102
f 1090 1091 1103
f 1091 1093 1104
f 1099 1077 1105
f 1099 1105 1106
f 1100 1099 1107
f 1067 1080 1108
f 1086 1087 1109
f 1109 1087 1110
f 1103 1111 1112
f 1089 1113 1114
f 1113 1089 1115
f 1103 1091 1104
f 1099 1106 1107
f 1116 1080 1117
f 1067 1108 1118
f 1108 1080 1116
f 1086 1109 1119
f 1119 1109 1120
f 1121 1115 1122
f 1123 1124 1125
f 1126 1127 1128
f 1129 1130 1131
f 1130 1127 1131
f 1132 1133 1134
f 1132 1134 1135
f 1105 1129 1136
f 1137 1138 1139
f 1138 1101 1140
f 1139 1138 1140
f 1100 1107 1141
f 1116 1100 1141
f 1142 1122 1143
f 1133 1144 1145
f 1131 1127 1146
f 1141 1107 1147
f 1147 1107 1148
f 1116 1141 1149
f 1150 1108 1151
f 1108 1116 1149
f 1108 1149 1151
f 1152 1086 1153
f 1153 1086 1154
f 1119 1120 1155
f 1156 1120 1157
f 1155 1120 1156
f 1158 1159 1160
f 1113 1160 1161
f 1157 1162 1163
f 1157 1125 1162
f 1120 1125 1157
f 1146 1145 1164
f 1131 1165 1166
f 1131 1166 1167
f 1131 1146 1165
f 1132 1168 1169
f 1147 1148 1170
f 1171 1149 1172
f 1149 1147 1172
f 1147 1170 1172
f 1152 1173 1174
f 1151 1149 1171
f 1150 1151 1175
f 1150 1175 1176
f 1154 1119 1155
f 1176 1175 1177
f 1159 1178 1179
f 1161 1160 1180
f 1160 1179 1180
f 1146 1164 1181
f 1169 1168 1182
f 1136 1167 1183
f 1139 1140 1184
f 1184 1140 1185
f 1185 1140 1186
f 1173 1152 1187
f 1151 1171 1188
f 1188 1171 1189
f 1175 1151 1188
f 1175 1188 1190
f 1153 1154 1191
f 1177 1175 1190
f 1164 1144 1192
f 1183 1166 1193
f 1182 1139 1184
f 1184 1185 1194
f 1170 1195 1196
f 1185 1186 1197
f 1186 1173 1198
f 1197 1186 1198
f 1189 1171 1196
f 1171 1172 1196
f 1172 1170 1196
f 1173 1187 1199
f 1188 1189 1200
f 1187 1153 1199
f 1153 1191 1199
f 1199 1191 1201
f 1191 1155 1202
f 1155 1156 1202
f 1202 1156 1203
f 1163 1204 1205
f 1204 1180 1206
f 1163 1180 1204
f 1207 1181 1208
f 1181 1164 1209
f 1208 1181 1209
f 1209 1192 1210
f 1164 1192 1209
f 1210 1192 1211
f 1193 1212 1213
f 1211 1169 1214
f 1169 1182 1214
f 1196 1215 1216
f 1194 1185 1197
f 1197 1198 1217
f 1194 1197 1217
f 1218 1219 1220
f 1219 1221 1222
f 1223 1206 1224
f 1204 1206 1223
f 1208 1225 1226
f 1212 1227 1228
f 1227 1229 1230
f 1208 1209 1225
f 1213 1228 1231
f 1213 1231 1232
f 1215 1233 1234
f 1215 1195 1235
f 1194 1236 1237
f 1216 1215 1234
f 1216 1234 1238
f 1216 1238 1239
f 1239 1240 1241
f 1221 1218 1242
f 1243 1244 1245
f 1246 1203 1247
f 1223 1248 1249
f 1250 1225 1251
f 1226 1225 1250
f 1231 1252 1253
f 1227 1230 1252
f 1228 1227 1252
f 1254 1210 1255
f 1256 1253 1257
f 1253 1256 1258
f 1255 1210 1259
f 1256 1260 1261
f 1256 1261 1262
f 1258 1256 1262
f 1232 1231 1258
f 1233 1258 1262
f 1233 1232 1258
f 1234 1233 1262
f 1261 1260 1263
f 1234 1261 1263
f 1239 1238 1264
f 1238 1263 1264
f 1238 1234 1263
f 1240 1265 1266
f 1266 1265 1267
f 1242 1268 1269
f 1269 1268 1270
f 1249 1269 1270
f 1271 1249 1272
f 1245 1244 1273
f 1247 1245 1273
f 1250 1274 1275
f 1274 1251 1276
f 1250 1251 1274
f 1251 1254 1276
f 1276 1254 1277
f 1253 1278 1279
f 1253 1252 1280
f 1255 1259 1281
f 1264 1282 1283
f 1265 1264 1283
f 1267 1284 1285
f 1284 1268 1285
f 1270 1268 1286
f 1287 1286 1288
f 1287 1288 1289
f 1272 1287 1289
f 1270 1286 1287
f 1275 1274 1290
f 1291 1278 1292
f 1279 1293 1294
f 1295 1255 1296
f 1255 1281 1296
f 1283 1297 1298
f 1284 1267 1298
f 1286 1299 1300
f 1288 1286 1300
f 1288 1300 1301
f 1289 1288 1301
f 1302 1303 1304
f 1305 1289 1306
f 1244 1305 1306
f 1244 1306 1307
f 1290 1274 1308
f 1309 1281 1310
f 1281 1309 1311
f 1312 1313 1314
f 1315 1316 1317
f 1312 1314 1318
f 1282 1312 1318
f 1284 1298 1319
f 1284 1319 1320
f 1301 1300 1321
f 1302 1304 1322
f 1307 1306 1323
f 1292 1324 1325
f 1325 1324 1326
f 1324 1308 1326
f 1326 1308 1327
f 1311 1309 1328
f 1329 1330 1331
f 1331 1332 1333
f 1319 1298 1334
f 1333 1332 1335
f 1299 1320 1336
f 1321 1337 1338
f 1301 1321 1338
f 1306 1289 1339
f 1292 1340 1341
f 1327 1342 1343
f 1293 1344 1345
f 1311 1328 1346
f 1309 1315 1328
f 1328 1315 1347
f 1347 1315 1348
f 1329 1331 1349
f 1329 1349 1350
f 1331 1333 1349
f 1349 1333 1351
f 1345 1341 1352
f 1341 1340 1352
f 1340 1325 1353
f 1314 1354 1355
f 1356 1333 1357
f 1358 1359 1360
f 1359 1358 1361
f 1335 1359 1361
f 1306 1362 1363
f 1364 1365 1366
f 1345 1352 1367
f 1352 1340 1368
f 1345 1367 1369
f 1346 1328 1370
f 1328 1347 1370
f 1370 1347 1371
f 1371 1347 1372
f 1347 1348 1372
f 1354 1373 1374
f 1355 1354 1374
f 1350 1375 1376
f 1350 1349 1375
f 1375 1349 1377
f 1356 1357 1378
f 1363 1379 1380
f 1364 1381 1382
f 1383 1384 1385
f 1384 1383 1386
f 1386 1346 1387
f 1370 1371 1387
f 1371 1372 1388
f 1388 1372 1389
f 1375 1377 1390
f 1377 1351 1391
f 1356 1378 1392
f 1351 1356 1391
f 1391 1356 1392
f 1393 1394 1395
f 1361 1396 1397
f 1380 1379 1398
f 1358 1380 1399
f 1382 1340 1400
f 1371 1388 1401
f 1388 1389 1402
f 1403 1404 1405
f 1406 1407 1408
f 1393 1395 1409
f 1363 1362 1410
f 1396 1361 1399
f 1410 1411 1412
f 1399 1380 1413
f 1368 1414 1415
f 1416 1417 1418
f 1384 1419 1420
f 1401 1388 1402
f 1389 1421 1422
f 1422 1421 1423
f 1396 1399 1424
f 1392 1396 1424
f 1411 1425 1426
f 1379 1410 1427
f 1428 1429 1430
f 1384 1420 1431
f 1401 1432 1433
f 1401 1402 1432
f 1405 1434 1435
f 1403 1405 1435
f 1409 1436 1437
f 1424 1399 1438
f 1424 1439 1440
f 1410 1412 1427
f 1438 1399 1441
f 1433 1442 1443
f 1444 1445 1446
f 1447 1448 1449
f 1447 1449 1450
f 1451 1440 1452
f 1453 1451 1454
f 1451 1450 1454
f 1450 1451 1455
f 1440 1439 1452
f 1415 1414 1456
f 1456 1414 1457
f 1420 1443 1458
f 1459 1432 1460
f 1445 1461 1462
f 1436 1406 1463
f 1451 1452 1455
f 1452 1439 1464
f 1441 1413 1465
f 1460 1432 1466
f 1435 1467 1468
f 1469 1406 1470
f 1463 1406 1469
f 1464 1439 1471
f 1455 1464 1472
f 1427 1412 1473
f 1465 1427 1473
f 1427 1465 1474
f 1441 1465 1475
f 1438 1441 1475
f 1439 1438 1475
f 1476 1477 1478
f 1442 1479 1480
f 1442 1460 1479
f 1479 1460 1481
f 1482 1483 1484
f 1426 1485 1486
f 1426 1486 1487
f 1473 1426 1487
f 1477 1456 1488
f 1479 1489 1490
f 1480 1479 1490
f 1491 1446 1492
f 1493 1494 1495
f 1495 1496 1497
f 1496 1482 1497
f 1482 1484 1498
f 1473 1487 1499
f 1495 1497 1500
f 1501 1502 1503
f 1501 1469 1502
f 1469 1504 1505
f 1506 1507 1508
f 1509 1510 1511
f 1509 1511 1512
f 1513 1514 1515
f 1516 1517 1518
f 1517 1519 1520
f 1517 1516 1519
f 1519 1489 1521
f 1521 1489 1522
f 1522 1489 1523
f 1523 1524 1525
f 1493 1495 1526
f 1495 1500 1526
f 1487 1486 1527
f 1499 1487 1528
f 1510 1499 1511
f 1518 1517 1529
f 1530 1531 1532
f 1511 1528 1533
f 1515 1511 1534
f 1515 1534 1535
f 1531 1536 1537
f 1501 1538 1539
f 1539 1538 1540
f 1507 1539 1541
f 1535 1542 1543
f 1535 1543 1544
f 1544 1543 1545
f 1533 1528 1546
f 1517 1547 1548
f 1517 1520 1547
f 1549 1550 1551
f 1537 1536 1552
f 1531 1537 1553
f 1553 1537 1554
f 1493 1526 1555
f 1556 1557 1558
f 1559 1500 1560
f 1526 1500 1559
f 1559 1560 1561
f 1545 1543 1561
f 1542 1533 1546
f 1549 1562 1563
f 1547 1564 1565
f 1552 1550 1566
f 1550 1549 1566
f 1555 1567 1568
f 1567 1555 1569
f 1569 1526 1570
f 1558 1557 1571
f 1538 1558 1572
f 1526 1559 1570
f 1538 1572 1573
f 1540 1538 1573
f 1540 1573 1574
f 1559 1561 1575
f 1570 1559 1575
f 1540 1574 1576
f 1577 1543 1578
f 1579 1580 1581
f 1578 1542 1582
f 1548 1565 1583
f 1565 1584 1585
f 1565 1585 1586
f 1585 1584 1587
f 1566 1588 1589
f 1566 1549 1588
f 1549 1563 1588
f 1566 1589 1590
f 1554 1590 1591
f 1571 1554 1591
f 1558 1571 1591
f 1572 1591 1592
f 1572 1558 1591
f 1574 1573 1593
f 1594 1595 1596
f 1594 1596 1597
f 1596 1580 1597
f 1579 1581 1598
f 1599 1583 1600
f 1583 1565 1600
f 1565 1586 1600
f 1588 1563 1601
f 1563 1599 1601
f 1589 1588 1601
f 1567 1569 1602
f 1572 1592 1603
f 1572 1603 1604
f 1573 1572 1604
f 1593 1573 1604
f 1593 1604 1605
f 1606 1607 1608
f 1595 1593 1605
f 1595 1609 1610
f 1596 1595 1610
f 1581 1596 1610
f 1581 1580 1596
f 1578 1582 1611
f 1611 1582 1612
f 1578 1611 1613
f 1577 1613 1614
f 1586 1615 1616
f 1617 1618 1619
f 1600 1586 1617
f 1586 1585 1615
f 1620 1587 1621
f 1622 1623 1624
f 1589 1601 1624
f 1589 1623 1625
f 1592 1626 1627
f 1628 1629 1630
f 1604 1603 1631
f 1605 1604 1631
f 1607 1606 1630
f 1595 1605 1609
f 1606 1608 1614
f 1606 1614 1632
f 1628 1606 1632
f 1633 1610 1634
f 1581 1610 1633
f 1632 1635 1636
f 1632 1614 1635
f 1614 1613 1635
f 1637 1633 1638
f 1611 1639 1640
f 1635 1611 1640
f 1635 1640 1641
f 1642 1616 1643
f 1644 1645 1646
f 1586 1616 1642
f 1646 1645 1647
f 1647 1645 1648
f 1648 1645 1649
f 1648 1649 1650
f 1647 1648 1651
f 1622 1624 1652
f 1653 1627 1654
f 1655 1656 1657
f 1658 1655 1659
f 1631 1603 1660
f 1658 1659 1661
f 1631 1662 1663
f 1605 1631 1663
f 1663 1662 1664
f 1609 1605 1663
f 1664 1665 1666
f 1663 1664 1666
f 1609 1663 1666
f 1634 1609 1666
f 1636 1667 1668
f 1667 1636 1669
f 1633 1634 1670
f 1634 1666 1670
f 1638 1633 1671
f 1640 1639 1641
f 1636 1672 1673
f 1669 1636 1673
f 1671 1674 1675
f 1638 1671 1675
f 1638 1675 1676
f 1641 1639 1677
f 1672 1641 1673
f 1669 1673 1678
f 1678 1673 1679
f 1669 1678 1680
f 1681 1682 1683
f 1643 1684 1685
f 1642 1643 1685
f 1644 1686 1687
f 1688 1689 1690
f 1691 1692 1693
f 1653 1694 1695
f 1631 1660 1696
f 1662 1631 1696
f 1665 1664 1697
f 1675 1674 1698
f 1674 1699 1700
f 1678 1679 1701
f 1698 1702 1703
f 1678 1701 1704
f 1705 1706 1707
f 1704 1701 1708
f 1709 1710 1711
f 1688 1709 1711
f 1712 1689 1713
f 1714 1693 1715
f 1715 1693 1716
f 1693 1692 1717
f 1693 1717 1718
f 1695 1694 1719
f 1720 1721 1722
f 1723 1724 1725
f 1697 1664 1726
f 1727 1728 1729
f 1682 1681 1730
f 1703 1731 1732
f 1733 1734 1735
f 1736 1735 1737
f 1735 1736 1738
f 1739 1740 1741
f 1686 1742 1743
f 1714 1715 1742
f 1719 1694 1744
f 1722 1745 1746
f 1728 1747 1748
f 1730 1681 1749
f 1749 1681 1750
f 1751 1752 1753
f 1754 1755 1756
f 1757 1756 1758
f 1711 1710 1759
f 1759 1710 1760
f 1713 1711 1761
f 1762 1763 1764
f 1763 1713 1765
f 1764 1763 1765
f 1718 1717 1766
f 1762 1767 1768
f 1746 1745 1769
f 1769 1745 1770
f 1771 1723 1772
f 1730 1749 1773
f 1749 1770 1773
f 1728 1774 1775
f 1776 1777 1778
f 1779 1753 1780
f 1751 1753 1779
f 1755 1754 1781
f 1782 1739 1783
f 1740 1739 1782
f 1756 1755 1784
f 1758 1756 1785
f 1786 1758 1787
f 1788 1789 1790
f 1788 1790 1791
f 1791 1790 1792
f 1790 1743 1792
f 1789 1788 1793
f 1792 1743 1794
f 1743 1742 1794
f 1713 1761 1765
f 1795 1715 1796
f 1718 1766 1797
f 1797 1766 1798
f 1798 1766 1799
f 1746 1769 1800
f 1748 1771 1801
f 1751 1802 1803
f 1803 1802 1804
f 1776 1778 1805
f 1781 1806 1807
f 1782 1783 1808
f 1780 1740 1809
f 1740 1782 1809
f 1759 1810 1811
f 1810 1788 1811
f 1794 1742 1812
f 1764 1765 1813
f 1762 1764 1814
f 1797 1798 1815
f 1816 1767 1817
f 1767 1762 1814
f 1767 1814 1817
f 1818 1819 1820
f 1744 1767 1816
f 1744 1816 1821
f 1744 1821 1822
f 1818 1820 1823
f 1800 1769 1824
f 1775 1774 1825
f 1775 1825 1826
f 1780 1809 1827
f 1807 1805 1828
f 1791 1829 1830
f 1788 1791 1830
f 1792 1794 1831
f 1764 1813 1832
f 1813 1765 1833
f 1814 1764 1832
f 1816 1817 1834
f 1835 1824 1836
f 1774 1748 1837
f 1805 1778 1828
f 1828 1778 1838
f 1804 1802 1839
f 1802 1827 1839
f 1807 1828 1840
f 1807 1840 1841
f 1809 1782 1842
f 1811 1830 1843
f 1830 1829 1843
f 1829 1792 1831
f 1812 1795 1844
f 1844 1845 1846
f 1844 1795 1845
f 1815 1798 1847
f 1822 1821 1848
f 1822 1848 1849
f 1800 1835 1850
f 1800 1824 1835
f 1841 1840 1851
f 1852 1853 1854
f 1808 1852 1855
f 1811 1843 1856
f 1857 1858 1859
f 1856 1857 1859
f 1844 1846 1860
f 1813 1833 1861
f 1847 1798 1862
f 1834 1814 1863
f 1821 1864 1865
f 1848 1821 1865
f 1848 1865 1866
f 1849 1848 1867
f 1850 1835 1868
f 1836 1869 1870
f 1837 1871 1872
f 1825 1873 1874
f 1839 1875 1876
f 1842 1877 1878
f 1879 1880 1881
f 1785 1784 1881
f 1853 1785 1882
f 1857 1856 1883
f 1884 1847 1885
f 1886 1850 1887
f 1868 1835 1888
f 1836 1870 1889
f 1890 1891 1892
f 1892 1891 1893
f 1894 1875 1895
f 1895 1878 1896
f 1894 1895 1896
f 1896 1878 1897
f 1881 1880 1898
f 1785 1881 1882
f 1856 1899 1900
f 1860 1846 1901
f 1857 1902 1903
f 1901 1846 1904
f 1884 1885 1905
f 1906 1907 1908
f 1909 1868 1910
f 1911 1912 1913
f 1888 1889 1914
f 1870 1890 1915
f 1893 1875 1894
f 1894 1896 1916
f 1917 1851 1918
f 1883 1856 1919
f 1903 1902 1920
f 1920 1902 1921
f 1902 1883 1921
f 1857 1883 1902
f 1903 1920 1922
f 1904 1905 1923
f 1834 1863 1924
f 1924 1863 1925
f 1864 1924 1926
f 1927 1887 1928
f 1887 1909 1928
f 1866 1865 1929
f 1913 1912 1930
f 1931 1872 1932
f 1873 1872 1931
f 1917 1933 1934
f 1922 1920 1935
f 1904 1923 1936
f 1865 1926 1929
f 1937 1909 1938
f 1939 1912 1940
f 1910 1914 1941
f 1892 1893 1942
f 1892 1942 1943
f 1933 1917 1944
f 1934 1933 1945
f 1934 1945 1946
f 1947 1898 1948
f 1949 1950 1951
f 1947 1948 1952
f 1953 1954 1955
f 1954 1953 1956
f 1921 1883 1957
f 1883 1919 1957
f 1957 1919 1958
f 1919 1900 1958
f 1900 1955 1958
f 1920 1921 1959
f 1959 1921 1960
f 1935 1920 1961
f 1936 1923 1962
f 1861 1935 1963
f 1963 1935 1964
f 1935 1961 1964
f 1962 1923 1965
f 1925 1863 1963
f 1863 1861 1963
f 1966 1965 1967
f 1927 1966 1967
f 1966 1927 1968
f 1929 1926 1969
f 1937 1938 1970
f 1970 1938 1971
f 1912 1939 1972
f 1973 1930 1974
f 1914 1889 1975
f 1932 1973 1976
f 1889 1977 1978
f 1975 1889 1978
f 1915 1892 1943
f 1915 1943 1977
f 1943 1942 1979
f 1979 1980 1981
f 1917 1918 1982
f 1983 1950 1984
f 1985 1984 1986
f 1948 1898 1987
f 1921 1957 1960
f 1957 1958 1960
f 1958 1955 1988
f 1955 1954 1988
f 1936 1962 1989
f 1966 1990 1991
f 1966 1968 1992
f 1990 1966 1992
f 1938 1941 1993
f 1971 1938 1993
f 1941 1975 1993
f 1931 1976 1994
f 1977 1943 1995
f 1977 1995 1996
f 1943 1979 1995
f 1994 1997 1998
f 1979 1999 2000
f 1944 1982 2001
f 1945 1933 2002
f 2003 2004 2005
f 2006 2007 2008
f 2006 1987 2007
f 1952 1948 2009
f 1949 1952 2010
f 1960 1958 2011
f 1958 1988 2011
f 1960 2012 2013
f 1989 2014 2015
f 2016 1961 2017
f 2017 1961 2018
f 1964 1961 2016
f 1991 1990 2019
f 1990 1992 2019
f 2019 1992 2020
f 1992 1937 2021
f 1992 2021 2022
f 2021 1970 2023
f 2023 1970 2024
f 2025 2026 2027
f 1939 2027 2028
f 1939 2028 2029
f 1972 1939 2029
f 1972 2029 2030
f 1974 1972 2030
f 1976 1974 2031
f 1993 1978 1996
f 2032 1996 2033
f 1976 2031 2034
f 1994 1976 2034
f 2033 1996 2035
f 2035 1995 2036
f 1996 1995 2035
f 1995 2000 2036
f 1997 2037 2038
f 1982 2037 2039
f 2037 1982 2038
f 2000 1999 2040
f 1981 2004 2041
f 2041 2004 2042
f 1984 2043 2044
f 2003 1986 2044
f 1988 2045 2046
f 2011 1988 2046
f 2045 1988 2047
f 2048 2049 2050
f 2013 2012 2051
f 2022 2052 2053
f 2022 2023 2052
f 2024 2032 2054
f 2033 2055 2056
f 1944 2001 2057
f 1945 2002 2058
f 2008 1945 2058
f 2006 2008 2059
f 2043 2010 2060
f 2044 2043 2061
f 2011 2046 2062
f 2046 2045 2063
f 2045 2047 2064
f 2065 2066 2067
f 1963 2068 2069
f 2019 2070 2071
f 2070 2019 2072
f 2072 2020 2073
f 2020 2053 2074
f 2075 2076 2077
f 2026 2075 2078
f 2052 2054 2079
f 2052 2023 2054
f 2053 2052 2080
f 2027 2026 2078
f 2028 2078 2081
f 2028 2027 2078
f 2029 2028 2081
f 2055 2082 2083
f 2057 2001 2084
f 2002 2085 2086
f 2058 2002 2086
f 2059 2058 2086
f 2061 2087 2088
f 2008 2058 2059
f 2006 2059 2089
f 2043 2060 2090
f 2061 2043 2090
f 2013 2051 2091
f 2092 2017 2093
f 2094 2069 2095
f 2075 2077 2096
f 2053 2080 2097
f 2029 2081 2098
f 2056 2083 2099
f 2029 2098 2100
f 1974 2030 2031
f 2082 2101 2102
f 2103 2082 2104
f 2086 2085 2105
f 2059 2086 2106
f 2087 2061 2090
f 2089 2059 2107
f 2060 2108 2109
f 2051 2062 2091
f 2110 2067 2111
f 2111 2067 2112
f 2112 2067 2113
f 2068 2016 2114
f 2016 2017 2114
f 2017 2092 2114
f 2074 2097 2115
f 2099 2102 2116
f 2030 2100 2117
f 2118 2119 2120
f 2121 2122 2123
f 2059 2106 2124
f 2107 2059 2124
f 2062 2125 2126
f 2063 2127 2128
f 2129 2130 2131
f 2132 2133 2134
f 2091 2062 2126
f 2135 2113 2136
f 2133 2093 2134
f 2068 2114 2137
f 2138 2139 2140
f 2072 2073 2141
f 2072 2141 2142
f 2115 2143 2144
f 2116 2102 2145
f 2102 2101 2146
f 2147 2148 2149
f 2039 2037 2150
f 2057 2084 2151
f 2122 2121 2152
f 2087 2090 2153
f 2154 2155 2156
f 2090 2060 2153
f 2153 2060 2157
f 2158 2107 2159
f 2060 2109 2157
f 2133 2132 2160
f 2091 2126 2161
f 2132 2091 2161
f 2131 2130 2162
f 2131 2162 2163
f 2163 2111 2164
f 2162 2111 2163
f 2092 2093 2133
f 2136 2138 2165
f 2165 2138 2166
f 2114 2092 2167
f 2138 2140 2166
f 2068 2137 2168
f 2169 2170 2171
f 2172 2171 2173
f 2100 2098 2174
f 2117 2100 2174
f 2148 2118 2175
f 2175 2118 2176
f 2176 2118 2177
f 2177 2152 2178
f 2085 2151 2179
f 2154 2156 2180
f 2158 2159 2181
f 2109 2181 2182
f 2161 2126 2183
f 2128 2127 2184
f 2185 2131 2186
f 2186 2131 2187
f 2188 2189 2190
f 2135 2136 2191
f 2165 2166 2192
f 2137 2114 2167
f 2193 2142 2194
f 2169 2172 2195
f 2196 2197 2198
f 2081 2198 2199
f 2172 2173 2200
f 2117 2174 2201
f 2202 2203 2204
f 2176 2205 2206
f 2177 2178 2205
f 2176 2177 2205
f 2178 2152 2207
f 2154 2121 2155
f 2105 2208 2209
f 2154 2180 2210
f 2161 2183 2211
f 2183 2125 2212
f 2126 2125 2183
f 2187 2213 2214
f 2186 2187 2214
f 2215 2216 2217
f 2188 2190 2216
f 2187 2163 2213
f 2213 2163 2215
f 2167 2092 2218
f 2166 2193 2219
f 2095 2168 2220
f 2094 2220 2221
f 2094 2095 2220
f 2143 2169 2195
f 2198 2197 2222
f 2201 2199 2223
f 2224 2145 2225
f 2175 2176 2206
f 2150 2226 2227
f 2179 2228 2229
f 2121 2154 2230
f 2121 2230 2231
f 2207 2121 2231
f 2208 2105 2229
f 2153 2232 2233
f 2182 2181 2234
f 2183 2212 2235
f 2186 2184 2236
f 2185 2186 2236
f 2186 2214 2237
f 2213 2238 2239
f 2214 2213 2239
f 2135 2240 2241
f 2092 2160 2242
f 2218 2092 2242
f 2192 2166 2243
f 2137 2167 2244
f 2221 2220 2245
f 2194 2246 2247
f 2248 2249 2250
f 2248 2195 2251
f 2175 2206 2252
f 2206 2205 2253
f 2253 2205 2254
f 2207 2255 2256
f 2154 2210 2230
f 2257 2258 2259
f 2234 2159 2260
f 2234 2261 2262
f 2182 2234 2262
f 2183 2235 2263
f 2238 2217 2264
f 2190 2135 2241
f 2190 2241 2265
f 2237 2214 2239
f 2217 2216 2265
f 2216 2190 2265
f 2218 2242 2244
f 2137 2244 2266
f 2193 2247 2267
f 2268 2269 2270
f 2271 2272 2273
f 2271 2197 2272
f 2199 2222 2223
f 2201 2274 2275
f 2201 2275 2276
f 2277 2278 2279
f 2226 2280 2281
f 2281 2280 2282
f 2262 2261 2283
f 2232 2262 2284
f 2262 2283 2284
f 2234 2260 2261
f 2283 2261 2285
f 2211 2183 2286
f 2238 2264 2287
f 2264 2217 2288
f 2288 2265 2289
f 2217 2265 2288
f 2289 2241 2290
f 2265 2241 2289
f 2244 2242 2291
f 2267 2247 2292
f 2293 2221 2294
f 2270 2221 2293
f 2268 2270 2295
f 2197 2271 2296
f 2222 2197 2296
f 2297 2251 2298
f 2224 2297 2298
f 2299 2202 2300
f 2206 2253 2301
f 2302 2230 2303
f 2231 2302 2304
f 2304 2302 2305
f 2255 2231 2304
f 2208 2306 2307
f 2259 2308 2309
f 2303 2230 2310
f 2302 2303 2305
f 2257 2259 2311
f 2257 2311 2312
f 2260 2159 2312
f 2313 2235 2314
f 2314 2237 2315
f 2288 2289 2316
f 2237 2314 2317
f 2318 2240 2319
f 2320 2319 2321
f 2291 2242 2322
f 2246 2323 2324
f 2273 2295 2325
f 2251 2297 2326
f 2274 2327 2328
f 2275 2274 2328
f 2279 2329 2330
f 2279 2278 2331
f 2329 2279 2331
f 2332 2333 2334
f 2331 2278 2335
f 2299 2332 2334
f 2335 2278 2336
f 2203 2202 2299
f 2252 2301 2337
f 2252 2206 2301
f 2307 2306 2338
f 2339 2284 2340
f 2259 2309 2311
f 2285 2261 2341
f 2283 2285 2342
f 2284 2283 2342
f 2287 2264 2343
f 2287 2343 2344
f 2264 2288 2343
f 2343 2288 2345
f 2346 2347 2348
f 2313 2314 2349
f 2349 2315 2350
f 2314 2315 2349
f 2315 2344 2350
f 2315 2287 2344
f 2241 2318 2351
f 2244 2291 2352
f 2266 2244 2352
f 2353 2294 2354
f 2355 2326 2356
f 2297 2357 2358
f 2357 2329 2359
f 2331 2335 2360
f 2337 2301 2361
f 2361 2301 2362
f 2255 2304 2363
f 2309 2308 2364
f 2311 2309 2364
f 2312 2311 2341
f 2260 2312 2341
f 2342 2285 2365
f 2342 2365 2366
f 2340 2366 2367
f 2285 2341 2368
f 2288 2316 2369
f 2348 2286 2370
f 2316 2290 2351
f 2371 2291 2372
f 2352 2353 2354
f 2373 2374 2375
f 2325 2295 2376
f 2377 2325 2378
f 2356 2326 2379
f 2297 2358 2379
f 2223 2222 2380
f 2337 2361 2381
f 2203 2382 2383
f 2383 2382 2384
f 2280 2383 2384
f 2361 2362 2385
f 2280 2384 2386
f 2311 2364 2387
f 2368 2311 2387
f 2341 2311 2368
f 2285 2368 2388
f 2285 2388 2389
f 2365 2285 2389
f 2366 2390 2391
f 2343 2345 2392
f 2316 2351 2393
f 2393 2351 2394
f 2394 2351 2395
f 2396 2397 2398
f 2397 2267 2398
f 2398 2267 2399
f 2399 2292 2400
f 2401 2402 2403
f 2373 2375 2404
f 2404 2375 2405
f 2401 2406 2407
f 2405 2375 2408
f 2406 2376 2407
f 2405 2408 2409
f 2378 2376 2406
f 2325 2376 2378
f 2408 2356 2410
f 2356 2379 2410
f 2379 2358 2411
f 2334 2412 2413
f 2334 2413 2414
f 2299 2334 2414
f 2415 2335 2416
f 2384 2382 2417
f 2361 2385 2418
f 2381 2361 2418
f 2387 2364 2419
f 2368 2387 2388
f 2365 2389 2420
f 2365 2420 2421
f 2422 2423 2424
f 2423 2422 2425
f 2422 2344 2425
f 2343 2392 2425
f 2345 2369 2426
f 2426 2369 2427
f 2349 2350 2424
f 2427 2369 2428
f 2393 2429 2430
f 2393 2394 2429
f 2346 2431 2432
f 2433 2396 2434
f 2395 2433 2434
f 2397 2396 2433
f 2352 2435 2436
f 2371 2372 2437
f 2435 2371 2437
f 2436 2438 2439
f 2353 2436 2439
f 2353 2352 2436
f 2399 2400 2440
f 2440 2400 2441
f 2403 2439 2442
f 2323 2404 2443
f 2401 2403 2442
f 2409 2408 2444
f 2378 2406 2445
f 2328 2446 2447
f 2331 2448 2449
f 2360 2415 2450
f 2416 2451 2452
f 2384 2417 2453
f 2386 2384 2453
f 2386 2453 2454
f 2418 2385 2455
f 2451 2418 2455
f 2385 2362 2456
f 2457 2458 2459
f 2387 2460 2461
f 2388 2387 2461
f 2462 2463 2464
f 2436 2435 2465
f 2435 2437 2465
f 2404 2466 2467
f 2406 2401 2468
f 2444 2410 2469
f 2380 2470 2471
f 2327 2380 2471
f 2358 2472 2473
f 2327 2471 2474
f 2328 2474 2475
f 2446 2328 2475
f 2413 2412 2476
f 2452 2451 2477
f 2417 2382 2478
f 2459 2454 2479
f 2385 2456 2480
f 2455 2385 2480
f 2461 2460 2481
f 2391 2390 2482
f 2391 2482 2483
f 2425 2484 2485
f 2392 2426 2484
f 2425 2392 2484
f 2486 2487 2488
f 2486 2488 2489
f 2423 2485 2489
f 2427 2490 2491
f 2427 2428 2490
f 2429 2428 2430
f 2428 2429 2490
f 2429 2394 2492
f 2493 2494 2495
f 2432 2496 2497
f 2494 2465 2495
f 2498 2396 2499
f 2399 2440 2499
f 2439 2438 2500
f 2440 2441 2501
f 2468 2442 2500
f 2413 2476 2502
f 2448 2503 2504
f 2414 2413 2502
f 2414 2502 2505
f 2505 2478 2506
f 2454 2453 2507
f 2420 2508 2509
f 2510 2511 2512
f 2484 2426 2513
f 2426 2491 2513
f 2487 2514 2515
f 2491 2490 2513
f 2490 2429 2516
f 2493 2495 2496
f 2431 2515 2517
f 2431 2487 2515
f 2434 2498 2518
f 2494 2493 2519
f 2519 2493 2520
f 2496 2495 2497
f 2465 2494 2521
f 2501 2441 2522
f 2443 2523 2524
f 2466 2409 2525
f 2409 2444 2525
f 2444 2469 2526
f 2476 2446 2527
f 2504 2503 2528
f 2505 2502 2529
f 2503 2530 2531
f 2478 2532 2533
f 2533 2532 2534
f 2507 2453 2535
f 2536 2537 2538
f 2419 2539 2540
f 2460 2419 2540
f 2512 2541 2542
f 2543 2542 2544
f 2482 2509 2545
f 2484 2546 2547
f 2484 2513 2548
f 2546 2484 2548
f 2513 2490 2549
f 2490 2516 2549
f 2516 2429 2550
f 2496 2551 2552
f 2493 2496 2552
f 2496 2517 2551
f 2553 2498 2554
f 2555 2499 2556
f 2445 2557 2558
f 2559 2558 2560
f 2559 2561 2562
f 2558 2559 2562
f 2562 2561 2563
f 2526 2469 2564
f 2446 2475 2565
f 2528 2503 2566
f 2503 2531 2567
f 2505 2568 2569
f 2537 2536 2570
f 2539 2571 2572
f 2542 2541 2573
f 2544 2542 2574
f 2540 2575 2576
f 2461 2481 2577
f 2578 2547 2579
f 2549 2516 2580
f 2517 2515 2581
f 2515 2514 2582
f 2516 2550 2580
f 2494 2519 2583
f 2498 2553 2584
f 2553 2554 2585
f 2501 2522 2586
f 2587 2557 2588
f 2523 2589 2590
f 2558 2557 2587
f 2589 2466 2591
f 2589 2591 2592
f 2591 2526 2593
f 2470 2563 2594
f 2470 2594 2595
f 2471 2470 2595
f 2528 2566 2596
f 2531 2597 2598
f 2599 2597 2600
f 2599 2600 2601
f 2602 2532 2603
f 2534 2532 2602
f 2535 2534 2602
f 2570 2536 2604
f 2572 2571 2605
f 2481 2460 2606
f 2577 2481 2606
f 2545 2607 2608
f 2483 2545 2608
f 2573 2609 2610
f 2573 2610 2611
f 2542 2573 2574
f 2547 2546 2612
f 2579 2547 2612
f 2520 2552 2613
f 2552 2551 2614
f 2580 2550 2615
f 2615 2550 2616
f 2584 2553 2617
f 2618 2619 2620
f 2618 2621 2622
f 2586 2522 2623
f 2621 2624 2625
f 2561 2559 2626
f 2593 2564 2627
f 2569 2568 2628
f 2629 2598 2630
f 2598 2597 2630
f 2631 2507 2632
f 2608 2607 2609
f 2611 2610 2633
f 2574 2573 2611
f 2579 2612 2634
f 2635 2636 2637
f 2583 2520 2613
f 2613 2552 2614
f 2614 2551 2638
f 2551 2581 2638
f 2515 2639 2640
f 2615 2616 2641
f 2617 2553 2642
f 2643 2620 2644
f 2585 2555 2645
f 2624 2621 2646
f 2588 2624 2647
f 2626 2559 2648
f 2592 2593 2649
f 2593 2627 2650
f 2593 2650 2651
f 2535 2602 2652
f 2653 2654 2655
f 2599 2653 2655
f 2632 2535 2652
f 2631 2632 2656
f 2570 2604 2657
f 2607 2658 2659
f 2609 2607 2659
f 2611 2633 2660
f 2611 2660 2661
f 2574 2611 2661
f 2636 2635 2662
f 2637 2580 2663
f 2580 2641 2663
f 2614 2638 2664
f 2613 2614 2664
f 2581 2640 2665
f 2643 2644 2666
f 2666 2644 2667
f 2620 2643 2668
f 2618 2620 2668
f 2669 2646 2670
f 2649 2593 2671
f 2593 2651 2671
f 2651 2650 2672
f 2650 2596 2673
f 2674 2595 2675
f 2527 2565 2676
f 2677 2678 2679
f 2680 2628 2681
f 2630 2655 2682
f 2653 2683 2684
f 2570 2657 2685
f 2605 2571 2686
f 2658 2687 2688
f 2689 2690 2691
f 2662 2692 2693
f 2662 2635 2692
f 2664 2638 2694
f 2635 2637 2692
f 2645 2695 2696
f 2668 2643 2697
f 2669 2670 2697
f 2654 2653 2698
f 2653 2684 2698
f 2685 2657 2699
f 2658 2688 2700
f 2659 2658 2700
f 2633 2701 2702
f 2703 2704 2705
f 2703 2706 2707
f 2706 2703 2708
f 2708 2693 2709
f 2693 2692 2709
f 2710 2711 2712
f 2705 2704 2711
f 2705 2711 2713
f 2714 2616 2715
f 2666 2716 2717
f 2718 2719 2720
f 2643 2666 2720
f 2697 2643 2720
f 2669 2697 2721
f 2647 2646 2722
f 2646 2669 2723
f 2724 2648 2725
f 2726 2727 2728
f 2648 2724 2729
f 2730 2731 2732
f 2731 2730 2733
f 2734 2672 2735
f 2730 2595 2733
f 2736 2737 2738
f 2680 2739 2740
f 2741 2682 2742
f 2743 2740 2744
f 2603 2740 2743
f 2745 2652 2746
f 2656 2632 2747
f 2631 2656 2748
f 2686 2631 2748
f 2702 2749 2750
f 2749 2702 2751
f 2752 2753 2754
f 2755 2575 2756
f 2690 2576 2757
f 2758 2691 2759
f 2752 2660 2753
f 2660 2752 2760
f 2689 2758 2761
f 2709 2692 2762
f 2762 2692 2763
f 2711 2764 2765
f 2641 2714 2766
f 2663 2641 2766
f 2714 2715 2767
f 2718 2717 2768
f 2666 2717 2718
f 2666 2718 2720
f 2719 2697 2720
f 2769 2770 2771
f 2772 2773 2774
f 2725 2775 2776
f 2774 2777 2778
f 2778 2779 2780
f 2735 2781 2782
f 2781 2735 2783
f 2595 2730 2784
f 2595 2784 2785
f 2735 2673 2786
f 2741 2787 2788
f 2742 2789 2790
f 2603 2743 2746
f 2745 2746 2791
f 2747 2745 2791
f 2684 2792 2793
f 2656 2747 2748
f 2700 2688 2749
f 2752 2754 2794
f 2795 2699 2796
f 2752 2794 2797
f 2752 2797 2798
f 2760 2752 2798
f 2760 2798 2799
f 2796 2760 2799
f 2795 2796 2799
f 2707 2706 2800
f 2709 2801 2802
f 2708 2709 2802
f 2762 2763 2803
f 2804 2805 2806
f 2712 2807 2808
f 2807 2765 2809
f 2712 2765 2807
f 2704 2707 2764
f 2810 2768 2811
f 2718 2812 2813
f 2718 2768 2810
f 2719 2813 2814
f 2697 2719 2721
f 2722 2723 2775
f 2815 2780 2816
f 2815 2816 2817
f 2780 2818 2819
f 2780 2779 2818
f 2818 2779 2819
f 2820 2821 2822
f 2785 2784 2823
f 2824 2786 2825
f 2675 2785 2826
f 2736 2738 2827
f 2747 2791 2828
f 2748 2747 2828
f 2699 2795 2829
f 2687 2830 2831
f 2795 2799 2832
f 2757 2755 2833
f 2690 2757 2833
f 2759 2690 2833
f 2834 2758 2835
f 2807 2809 2836
f 2707 2800 2837
f 2838 2839 2840
f 2810 2811 2841
f 2842 2843 2844
f 2845 2817 2846
f 2776 2775 2847
f 2776 2847 2848
f 2816 2819 2849
f 2849 2850 2851
f 2849 2819 2850
f 2852 2850 2853
f 2850 2819 2853
f 2853 2819 2854
f 2732 2855 2856
f 2730 2732 2856
f 2852 2853 2857
f 2857 2853 2858
f 2853 2854 2858
f 2857 2858 2859
f 2857 2859 2860
f 2826 2861 2862
f 2826 2785 2861
f 2826 2862 2863
f 2676 2826 2863
f 2864 2865 2866
f 2867 2827 2868
f 2869 2870 2871
f 2791 2744 2872
f 2686 2748 2873
f 2758 2759 2874
f 2875 2831 2876
f 2807 2836 2877
f 2808 2807 2877
f 2841 2839 2878
f 2878 2839 2879
f 2879 2838 2880
f 2880 2806 2881
f 2844 2882 2883
f 2884 2885 2886
f 2885 2814 2886
f 2846 2887 2888
f 2846 2888 2889
f 2888 2887 2890
f 2887 2891 2892
f 2893 2894 2895
f 2850 2852 2894
f 2895 2894 2896
f 2784 2730 2897
f 2898 2894 2899
f 2898 2899 2900
f 2899 2860 2900
f 2901 2900 2902
f 2865 2902 2903
f 2863 2904 2905
f 2790 2870 2906
f 2742 2790 2906
f 2872 2907 2908
f 2831 2909 2910
f 2799 2798 2911
f 2912 2913 2914
f 2841 2915 2916
f 2878 2879 2917
f 2879 2880 2917
f 2918 2919 2920
f 2806 2918 2920
f 2921 2922 2923
f 2924 2925 2926
f 2924 2926 2927
f 2928 2929 2930
f 2784 2897 2931
f 2896 2898 2932
f 2932 2898 2933
f 2823 2784 2931
f 2901 2902 2934
f 2934 2902 2935
f 2934 2935 2936
f 2904 2937 2938
f 2936 2935 2939
f 2940 2941 2942
f 2873 2748 2943
f 2831 2875 2944
f 2909 2831 2944
f 2910 2909 2945
f 2910 2945 2946
f 2947 2948 2949
f 2809 2947 2949
f 2948 2947 2950
f 2947 2912 2950
f 2917 2881 2951
f 2952 2953 2954
f 2952 2954 2955
f 2952 2955 2956
f 2921 2923 2957
f 2953 2925 2954
f 2954 2925 2958
f 2884 2959 2960
f 2961 2962 2963
f 2961 2890 2964
f 2897 2856 2965
f 2931 2897 2965
f 2933 2966 2967
f 2932 2933 2967
f 2823 2931 2968
f 2969 2970 2971
f 2863 2862 2972
f 2901 2934 2973
f 2971 2901 2973
f 2934 2936 2973
f 2974 2739 2975
f 2976 2977 2978
f 2976 2978 2979
f 2943 2980 2981
f 2982 2829 2983
f 2873 2943 2984
f 2985 2986 2987
f 2988 2989 2990
f 2874 2988 2991
f 2992 2993 2994
f 2915 2878 2995
f 2948 2950 2996
f 2948 2996 2997
f 2917 2951 2998
f 2996 2956 2999
f 2956 2996 3000
f 3001 3002 3003
f 3003 3002 3004
f 3003 3004 3005
f 2959 2884 3006
f 3005 2928 3007
f 3008 3007 3009
f 3007 2928 3009
f 3008 3009 3010
f 3011 2962 3012
f 3013 3014 3015
f 2967 3016 3017
f 2967 3018 3019
f 2967 2966 3018
f 2968 2931 3020
f 3018 2966 3021
f 3021 2969 3022
f 2969 2971 3022
f 3022 2971 3023
f 2863 2972 3024
f 3025 3023 3026
f 3023 2973 3026
f 2973 2936 3026
f 3025 3026 3027
f 3026 2939 3028
f 3027 3026 3028
f 2939 2978 3029
f 2974 3030 3031
f 3031 3030 3032
f 2908 3032 3033
f 3034 2981 3035
f 2982 2983 3036
f 2982 3036 3037
f 2981 3034 3038
f 2943 2981 3038
f 2985 3039 3040
f 3040 3039 3041
f 3040 3041 3042
f 2988 2990 3043
f 2991 2988 3043
f 3044 2997 3045
f 3044 3045 3046
f 3047 2998 3048
f 2920 3049 3050
f 3049 2920 3051
f 3045 3001 3052
f 2999 3001 3045
f 3053 3054 3055
f 3056 3057 3058
f 3058 3057 3059
f 3057 3003 3059
f 3058 3059 3060
f 3061 3060 3062
f 3062 3060 3063
f 3060 3005 3063
f 2959 3006 3064
f 3007 3008 3065
f 3065 3008 3066
f 2959 3064 3067
f 3066 3068 3069
f 3068 3011 3069
f 3070 3071 3072
f 3071 3070 3073
f 3074 3011 3075
f 3075 3012 3076
f 3013 3015 3077
f 3076 3012 3078
f 2965 2856 3079
f 2931 2965 3020
f 3018 3021 3080
f 3025 3027 3081
f 3082 3083 3084
f 3035 3085 3086
f 2987 3087 3088
f 3037 3036 3089
f 2987 3088 3090
f 3039 2985 3091
f 3089 3036 3092
f 2991 3043 3093
f 3094 2991 3095
f 3094 3095 3096
f 3041 3039 3097
f 3041 3097 3098
f 3041 3098 3099
f 3099 3098 3100
f 3101 3100 3102
f 3103 3104 3105
f 3104 3103 3106
f 3107 3006 3108
f 3061 3062 3109
f 3109 3062 3110
f 3065 3066 3111
f 3079 3013 3112
f 2974 2975 3113
f 3033 3032 3114
f 3033 3114 3115
f 3082 3084 3116
f 3082 3116 3117
f 3035 3086 3118
f 3116 3084 3119
f 3120 3121 3122
f 3120 3088 3121
f 3084 3089 3119
f 3084 3037 3089
f 3038 3034 3123
f 3090 3088 3124
f 3125 2984 3126
f 3127 3128 3129
f 2989 3125 3130
f 2991 3093 3095
f 3096 3095 3131
f 3098 3097 3132
f 3133 3102 3134
f 3133 3134 3135
f 3102 3098 3136
f 3104 3106 3137
f 3138 3139 3140
f 3141 3142 3143
f 3108 3054 3144
f 3108 3144 3145
f 3146 3109 3147
f 3148 3147 3149
f 3109 3110 3149
f 3149 3110 3150
f 3110 3111 3150
f 3067 3064 3151
f 3070 3072 3152
f 3074 3075 3153
f 3077 3015 3154
f 3155 3076 3156
f 3155 3156 3157
f 2965 3079 3158
f 3020 2965 3158
f 3081 3027 3159
f 3116 3119 3160
f 3034 3035 3118
f 3161 3128 3162
f 3122 3161 3163
f 3091 3124 3164
f 3125 3126 3165
f 3129 2875 3166
f 3129 3166 3167
f 3097 3091 3164
f 3097 3164 3168
f 3130 3125 3169
f 3043 3130 3169
f 3093 3043 3169
f 3131 3095 3170
f 3132 3097 3168
f 3134 3102 3136
f 3137 3171 3172
f 3173 3174 3175
f 3138 3176 3177
f 3138 3140 3178
f 3138 3178 3179
f 3178 3180 3181
f 3143 3182 3183
f 3141 3143 3183
f 3145 3184 3185
f 3145 3144 3184
f 3107 3145 3185
f 3148 3149 3150
f 3067 3151 3152
f 3072 3067 3152
f 3153 3075 3186
f 3075 3076 3186
f 3076 3155 3186
f 3079 3112 3187
f 3188 3157 3189
f 3188 3189 3190
f 3158 3079 3187
f 3080 3191 3192
f 3192 3191 3193
f 3080 3194 3195
f 3191 3080 3195
f 2937 3196 3197
f 3081 3159 3198
f 3199 3160 3200
f 3118 3115 3201
f 3160 3119 3202
f 3122 3163 3203
f 3120 3122 3203
f 3124 3120 3204
f 3202 3119 3205
f 3034 3118 3206
f 3123 3034 3206
f 3207 3208 3209
f 3126 3207 3209
f 3165 3126 3209
f 3176 3210 3211
f 3137 3172 3212
f 3212 3172 3213
f 3214 3104 3215
f 3104 3212 3215
f 3216 3181 3217
f 3218 3219 3220
f 3219 3183 3221
f 3183 3182 3222
f 3223 3107 3224
f 3107 3185 3224
f 3069 3153 3225
f 3226 3186 3227
f 3112 3228 3229
f 3158 3187 3230
f 3191 3195 3231
f 3232 3233 3234
f 3195 3235 3236
f 3231 3195 3236
f 3236 3235 3237
f 3238 3081 3239
f 3240 3113 3241
f 3030 3242 3243
f 3118 3201 3244
f 3124 3204 3245
f 3164 3124 3245
f 3246 3247 3248
f 3166 3170 3249
f 3246 3136 3250
f 3169 3125 3251
f 3093 3169 3252
f 3253 3211 3254
f 3172 3253 3255
f 3253 3254 3256
f 3254 3210 3256
f 3215 3212 3257
f 3217 3258 3259
f 3258 3217 3260
f 3220 3258 3260
f 3183 3222 3261
f 3185 3184 3262
f 3223 3263 3264
f 3064 3223 3264
f 3152 3151 3265
f 3266 3154 3267
f 3228 3154 3266
f 3155 3188 3227
f 3188 3190 3268
f 3229 3228 3269
f 3270 3193 3271
f 3272 3230 3273
f 3191 3231 3274
f 3231 3236 3275
f 3240 3241 3276
f 3242 3240 3277
f 3240 3242 3278
f 3114 3243 3279
f 3114 3279 3280
f 3200 3160 3281
f 3244 3201 3282
f 3203 3283 3284
f 3245 3204 3284
f 3285 3286 3287
f 3285 3287 3288
f 3247 3246 3289
f 3167 3249 3290
f 3287 3286 3291
f 3291 3286 3292
f 3289 3250 3293
f 3246 3250 3289
f 3252 3169 3294
f 3252 3294 3295
f 3296 3295 3297
f 3249 3170 3298
f 3214 3215 3299
f 3215 3257 3300
f 3301 3256 3302
f 3214 3303 3304
f 3302 3258 3305
f 3220 3221 3306
f 3262 3184 3303
f 3303 3184 3304
f 3261 3222 3307
f 3307 3222 3308
f 3224 3185 3262
f 3309 3150 3310
f 3310 3150 3311
f 3310 3311 3312
f 3313 3151 3314
f 3315 3316 3317
f 3267 3265 3313
f 3265 3151 3313
f 3228 3266 3318
f 3190 3270 3319
f 3187 3229 3320
f 3271 3193 3274
f 3230 3320 3321
f 3273 3230 3321
f 3274 3231 3322
f 3231 3275 3322
f 3240 3276 3323
f 3277 3240 3323
f 3239 3198 3324
f 3279 3277 3325
f 3279 3325 3326
f 3280 3279 3326
f 3281 3202 3327
f 3202 3205 3327
f 3327 3205 3328
f 3329 3284 3330
f 3284 3329 3331
f 3290 3249 3298
f 3332 3286 3333
f 3292 3286 3332
f 3298 3297 3334
f 3300 3257 3335
f 3255 3301 3335
f 3303 3214 3336
f 3214 3299 3336
f 3337 3302 3338
[truncated: 274,636 more chars]
