# Supplementary material for: Hindlimb kinematics, kinetics and muscle dynamics during sit-to-stand and sit-to-walk transitions in emus (Dromaius novaehollandiae)
Source: J Exp Biol. 2024 Dec 2;227(24):jeb247519. doi: 10.1242/jeb.247519 (PMC11708823; doi:10.1242/jeb.247519)
Supplement: Dataset 1. [file jexbio-227-247519-Dataset1.zip › Dataset1/DataS1/Emu Model/geometry/Femur_R.obj]

# File generated by ImageToStl.com - Free Image and 3D model conversion tools

o obj1
v 0.079627 -0.015931 -0.19704
v 0.081838 -0.014832 -0.19593
v 0.080682 -0.017087 -0.19665
v 0.080066 -0.019773 -0.19631
v 0.077242 -0.018036 -0.1968
v 0.078988 -0.022641 -0.19597
v 0.076924 -0.021456 -0.1965
v 0.07611 -0.024076 -0.19565
v 0.084605 -0.014222 -0.19415
v 0.087172 -0.013199 -0.19191
v 0.086201 -0.015167 -0.19313
v 0.084083 -0.017254 -0.19448
v 0.082607 -0.021429 -0.19441
v 0.079953 -0.025014 -0.19439
v 0.078919 -0.027983 -0.19361
v 0.075471 -0.027037 -0.1943
v 0.076208 -0.029824 -0.19324
v 0.087969 -0.016117 -0.19162
v 0.090074 -0.014475 -0.18981
v 0.087134 -0.019489 -0.19168
v 0.085174 -0.023291 -0.19186
v 0.082941 -0.026758 -0.19195
v 0.08028 -0.030176 -0.19171
v 0.079342 -0.033038 -0.19048
v 0.075924 -0.032142 -0.19169
v 0.076597 -0.034199 -0.19027
v 0.092119 -0.014286 -0.18812
v 0.093819 -0.013359 -0.18605
v 0.093453 -0.015117 -0.18719
v 0.091583 -0.017042 -0.1886
v 0.090031 -0.021261 -0.18883
v 0.087858 -0.024913 -0.18914
v 0.08549 -0.028442 -0.1893
v 0.083379 -0.032226 -0.18869
v 0.080944 -0.033787 -0.18926
v 0.079183 -0.035125 -0.18869
v 0.094964 -0.016191 -0.18577
v 0.096738 -0.014794 -0.18332
v 0.094338 -0.019439 -0.18595
v 0.092701 -0.023006 -0.18619
v 0.090473 -0.026507 -0.18658
v 0.08834 -0.03002 -0.18658
v 0.08705 -0.033134 -0.18568
v 0.08411 -0.034421 -0.18659
v 0.081943 -0.03446 -0.18799
v 0.097517 -0.017899 -0.18333
v 0.099402 -0.016475 -0.18071
v 0.096977 -0.021217 -0.18345
v 0.095358 -0.024653 -0.18382
v 0.093222 -0.028215 -0.18419
v 0.091229 -0.031729 -0.18395
v 0.089707 -0.034581 -0.18307
v 0.086177 -0.035641 -0.1842
v 0.10005 -0.019566 -0.18088
v 0.10183 -0.018263 -0.17823
v 0.099614 -0.022812 -0.18106
v 0.098133 -0.026402 -0.18146
v 0.095985 -0.030235 -0.18163
v 0.093663 -0.034 -0.18094
v 0.091202 -0.035544 -0.18143
v 0.089056 -0.036859 -0.18107
v 0.10231 -0.020959 -0.17854
v 0.10326 -0.019638 -0.17682
v 0.10249 -0.024448 -0.17811
v 0.10069 -0.028479 -0.17885
v 0.098375 -0.032442 -0.17833
v 0.095889 -0.03441 -0.17876
v 0.094098 -0.03567 -0.17807
v 0.092041 -0.036093 -0.17991
v 0.10406 -0.021488 -0.1758
v 0.10525 -0.024702 -0.17394
v 0.10398 -0.027112 -0.1762
v 0.10278 -0.030415 -0.17549
v 0.10049 -0.032488 -0.17598
v 0.098813 -0.033514 -0.17545
v 0.096532 -0.034613 -0.17635
v 0.1055 -0.027945 -0.1736
v 0.10593 -0.026671 -0.17134
v 0.10498 -0.029967 -0.17291
v 0.10336 -0.031288 -0.17262
v 0.10068 -0.03261 -0.17317
v 0.10551 -0.02887 -0.1711
v 0.10437 -0.030549 -0.17112
v 0.077406 -0.009596 -0.19528
v 0.079292 -0.00844 -0.19476
v 0.078729 -0.010947 -0.19554
v 0.078367 -0.014133 -0.19638
v 0.076244 -0.011377 -0.19551
v 0.075901 -0.016178 -0.19657
v 0.074525 -0.014375 -0.19558
v 0.073586 -0.017429 -0.19552
v 0.083801 -0.004315 -0.19258
v 0.085781 -0.003511 -0.19085
v 0.084825 -0.005587 -0.19223
v 0.084832 -0.007787 -0.19255
v 0.082374 -0.006329 -0.19355
v 0.082738 -0.011026 -0.19426
v 0.073062 -0.021503 -0.19488
v 0.073435 -0.02487 -0.19466
v 0.071846 -0.024176 -0.19382
v 0.071615 -0.026256 -0.19261
v 0.086917 -0.006601 -0.19061
v 0.088823 -0.005059 -0.18799
v 0.08702 -0.009761 -0.19115
v 0.074171 -0.030917 -0.19245
v 0.073103 -0.02923 -0.19253
v 0.072171 -0.031454 -0.19042
v 0.089539 -0.00839 -0.18824
v 0.091245 -0.007057 -0.18509
v 0.090424 -0.01188 -0.18875
v 0.075619 -0.035928 -0.18837
v 0.073667 -0.034085 -0.18962
v 0.072686 -0.036078 -0.18672
v 0.092343 -0.010233 -0.18564
v 0.093644 -0.009088 -0.18238
v 0.078134 -0.037383 -0.18628
v 0.074967 -0.037657 -0.18593
v 0.095146 -0.011931 -0.18307
v 0.096174 -0.010949 -0.18006
v 0.082179 -0.036382 -0.18581
v 0.08082 -0.03898 -0.18343
v 0.07688 -0.039338 -0.1836
v 0.097822 -0.013572 -0.18058
v 0.098361 -0.012468 -0.17831
v 0.084887 -0.038117 -0.18236
v 0.083288 -0.040628 -0.18033
v 0.079562 -0.041262 -0.18081
v 0.1005 -0.01508 -0.17766
v 0.099874 -0.012373 -0.17608
v 0.087184 -0.03977 -0.17835
v 0.084605 -0.041641 -0.17822
v 0.08206 -0.043116 -0.17724
v 0.10183 -0.014354 -0.17483
v 0.1035 -0.018087 -0.17445
v 0.091232 -0.037579 -0.17731
v 0.089613 -0.039378 -0.17558
v 0.087924 -0.04095 -0.17477
v 0.085436 -0.042285 -0.17593
v 0.10489 -0.01985 -0.17174
v 0.10509 -0.021601 -0.17258
v 0.096912 -0.034112 -0.17187
v 0.093828 -0.036264 -0.17408
v 0.09097 -0.038603 -0.17372
v 0.089476 -0.039988 -0.17383
v 0.10531 -0.021204 -0.17012
v 0.10535 -0.024202 -0.16976
v 0.10174 -0.031564 -0.16982
v 0.099109 -0.032863 -0.1698
v 0.10448 -0.027594 -0.16865
v 0.10371 -0.029862 -0.1692
v 0.081283 0.002315 -0.19224
v 0.083482 0.003082 -0.1907
v 0.082387 0.000914 -0.19208
v 0.081999 -0.002466 -0.19277
v 0.079702 0.000493 -0.19295
v 0.079306 -0.005436 -0.19406
v 0.077615 -0.002967 -0.1937
v 0.075915 -0.007527 -0.19447
v 0.073034 -0.011193 -0.19431
v 0.070269 -0.014904 -0.19331
v 0.070916 -0.018408 -0.1938
v 0.069255 -0.017617 -0.19259
v 0.068905 -0.019962 -0.19192
v 0.084992 -6.6E-05 -0.1906
v 0.086984 0.001756 -0.18808
v 0.069964 -0.023368 -0.19203
v 0.068606 -0.025477 -0.18941
v 0.088025 -0.001607 -0.18802
v 0.089425 -0.000178 -0.18529
v 0.070186 -0.028477 -0.18987
v 0.06922 -0.030455 -0.18704
v 0.090457 -0.003481 -0.1848
v 0.09061 -0.001597 -0.18355
v 0.070776 -0.033492 -0.18726
v 0.070288 -0.035398 -0.18376
v 0.091238 -0.002811 -0.18226
v 0.092402 -0.005686 -0.18151
v 0.073008 -0.038458 -0.18267
v 0.094989 -0.008092 -0.17888
v 0.075804 -0.041086 -0.18057
v 0.073566 -0.040315 -0.18022
v 0.074468 -0.0413 -0.17942
v 0.097597 -0.010173 -0.17712
v 0.078573 -0.043094 -0.17808
v 0.075626 -0.042492 -0.17686
v 0.09949 -0.010023 -0.17475
v 0.10117 -0.009007 -0.17206
v 0.10151 -0.011877 -0.17363
v 0.079968 -0.044309 -0.17629
v 0.078453 -0.04431 -0.17548
v 0.10278 -0.011296 -0.1716
v 0.10294 -0.009986 -0.17033
v 0.10341 -0.01433 -0.17193
v 0.086434 -0.042603 -0.17331
v 0.083976 -0.044112 -0.17298
v 0.080607 -0.044871 -0.17396
v 0.1038 -0.011869 -0.1695
v 0.10457 -0.014942 -0.16887
v 0.10475 -0.018258 -0.17008
v 0.094089 -0.03535 -0.1705
v 0.09179 -0.037603 -0.17028
v 0.093178 -0.035229 -0.16805
v 0.088557 -0.041036 -0.17161
v 0.086139 -0.043249 -0.17162
v 0.10503 -0.017493 -0.16667
v 0.10472 -0.019877 -0.16471
v 0.10492 -0.021492 -0.16712
v 0.099259 -0.031945 -0.16751
v 0.097145 -0.032493 -0.16724
v 0.094869 -0.0336 -0.16772
v 0.10378 -0.022402 -0.1643
v 0.10307 -0.025372 -0.16566
v 0.10053 -0.029612 -0.16614
v 0.098404 -0.031541 -0.1661
v 0.07829 0.008519 -0.19075
v 0.080454 0.009134 -0.18951
v 0.079536 0.007063 -0.1912
v 0.079236 0.003856 -0.19212
v 0.076809 0.006786 -0.19148
v 0.075879 0.000167 -0.19312
v 0.074469 0.003358 -0.19228
v 0.073687 -0.003791 -0.19344
v 0.071272 -0.000503 -0.19225
v 0.071845 -0.007577 -0.19334
v 0.070506 -0.004436 -0.19241
v 0.069817 -0.010812 -0.19281
v 0.068714 -0.007278 -0.19176
v 0.068303 -0.012595 -0.19214
v 0.067153 -0.01041 -0.19115
v 0.066282 -0.01358 -0.19059
v 0.082287 0.006188 -0.19014
v 0.084051 0.007945 -0.18751
v 0.067351 -0.016989 -0.19117
v 0.066066 -0.019153 -0.18963
v 0.085637 0.004911 -0.18791
v 0.086788 0.006233 -0.18471
v 0.066698 -0.02226 -0.18888
v 0.066343 -0.024832 -0.18658
v 0.088273 0.003002 -0.18505
v 0.088593 0.004087 -0.18172
v 0.067685 -0.027418 -0.18655
v 0.067124 -0.02921 -0.1836
v 0.090201 0.000225 -0.18199
v 0.089533 0.002221 -0.1794
v 0.068589 -0.032311 -0.18392
v 0.068293 -0.03397 -0.18037
v 0.090582 -0.000116 -0.17883
v 0.091823 -0.001646 -0.17655
v 0.091669 -0.002714 -0.17977
v 0.070139 -0.036828 -0.1795
v 0.093626 -0.004953 -0.17773
v 0.094218 -0.003576 -0.17507
v 0.072069 -0.039338 -0.17805
v 0.073608 -0.040927 -0.17848
v 0.095945 -0.002968 -0.17243
v 0.098615 -0.003431 -0.17055
v 0.09808 -0.004413 -0.17242
v 0.09724 -0.006549 -0.17469
v 0.073341 -0.040964 -0.17612
v 0.074307 -0.042056 -0.17307
v 0.10015 -0.005616 -0.17099
v 0.10024 -0.004097 -0.16963
v 0.077709 -0.044548 -0.17174
v 0.1013 -0.00521 -0.16845
v 0.1028 -0.008601 -0.16785
v 0.081649 -0.045684 -0.16992
v 0.079606 -0.046034 -0.1681
v 0.10368 -0.010774 -0.16424
v 0.10444 -0.013275 -0.16614
v 0.091971 -0.036744 -0.16658
v 0.089343 -0.040511 -0.16698
v 0.085542 -0.043884 -0.1692
v 0.083355 -0.045771 -0.16716
v 0.081438 -0.046477 -0.16701
v 0.10374 -0.013991 -0.1628
v 0.10416 -0.016319 -0.16244
v 0.10463 -0.016913 -0.1638
v 0.09523 -0.030671 -0.16412
v 0.097487 -0.030847 -0.16502
v 0.097161 -0.02851 -0.1632
v 0.093229 -0.03334 -0.16424
v 0.091977 -0.036241 -0.1636
v 0.091209 -0.038359 -0.16504
v 0.090248 -0.039995 -0.16429
v 0.088318 -0.04172 -0.16351
v 0.085483 -0.0441 -0.16517
v 0.082685 -0.045954 -0.16539
v 0.10406 -0.017603 -0.16242
v 0.10335 -0.019942 -0.16273
v 0.10142 -0.023523 -0.16277
v 0.099456 -0.026579 -0.16315
v 0.090641 -0.03877 -0.1628
v 0.089682 -0.04042 -0.16276
v 0.071388 0.007655 -0.18937
v 0.072998 0.008802 -0.18957
v 0.073158 0.006537 -0.19079
v 0.071049 0.002818 -0.19154
v 0.069776 0.004814 -0.18967
v 0.069756 0.000918 -0.19167
v 0.069185 0.001922 -0.19087
v 0.068877 9.8E-05 -0.19109
v 0.078177 0.013022 -0.18775
v 0.080357 0.013812 -0.18621
v 0.079565 0.011668 -0.1883
v 0.076032 0.010436 -0.18912
v 0.067871 -0.00237 -0.19022
v 0.065966 -0.006678 -0.18945
v 0.064557 -0.009983 -0.18879
v 0.063077 -0.012682 -0.18764
v 0.082385 0.010899 -0.18695
v 0.083641 0.012453 -0.18395
v 0.064172 -0.016469 -0.18855
v 0.064021 -0.019809 -0.18743
v 0.06223 -0.017735 -0.18648
v 0.06207 -0.019791 -0.18541
v 0.085241 0.009334 -0.18433
v 0.085961 0.010543 -0.18104
v 0.063829 -0.02265 -0.18522
v 0.087267 0.007349 -0.18093
v 0.087094 0.008873 -0.17868
v 0.065106 -0.026129 -0.18331
v 0.065293 -0.028358 -0.1807
v 0.087611 0.007307 -0.17826
v 0.088359 0.005106 -0.178
v 0.066705 -0.030942 -0.18052
v 0.066366 -0.032607 -0.17711
v 0.089743 0.001821 -0.17632
v 0.090921 0.000378 -0.17426
v 0.068222 -0.035278 -0.17605
v 0.092939 -0.001272 -0.17351
v 0.070273 -0.03765 -0.17442
v 0.096434 -0.001934 -0.16853
v 0.093968 -0.000827 -0.17075
v 0.072227 -0.039843 -0.17304
v 0.073283 -0.041008 -0.1707
v 0.099777 -0.003721 -0.16758
v 0.07518 -0.042715 -0.16932
v 0.10022 -0.004789 -0.16461
v 0.10167 -0.005957 -0.16569
v 0.077828 -0.04463 -0.16705
v 0.10074 -0.006932 -0.16284
v 0.10241 -0.008653 -0.16363
v 0.08048 -0.045839 -0.16543
v 0.10265 -0.011246 -0.16217
v 0.10121 -0.013953 -0.16103
v 0.10255 -0.017119 -0.16164
v 0.099012 -0.017523 -0.16051
v 0.10026 -0.020703 -0.16134
v 0.096719 -0.021182 -0.1605
v 0.098096 -0.02417 -0.16145
v 0.094443 -0.025502 -0.1608
v 0.097062 -0.026407 -0.16185
v 0.093223 -0.029446 -0.16141
v 0.091825 -0.031278 -0.15953
v 0.092136 -0.034225 -0.16146
v 0.08549 -0.0433 -0.16188
v 0.082731 -0.044874 -0.16331
v 0.082615 -0.043596 -0.16057
v 0.090918 -0.034133 -0.15874
v 0.090058 -0.037015 -0.16004
v 0.087733 -0.040796 -0.16051
v 0.084849 -0.042714 -0.1596
v 0.071523 0.009712 -0.18775
v 0.069744 0.007383 -0.18806
v 0.068798 0.00585 -0.18808
v 0.068097 0.001671 -0.18958
v 0.068076 0.00423 -0.18817
v 0.078021 0.017909 -0.18345
v 0.080251 0.01783 -0.18235
v 0.079491 0.016339 -0.18467
v 0.076661 0.015263 -0.18561
v 0.072689 0.013072 -0.1857
v 0.06662 0.002391 -0.18702
v 0.065052 -0.002055 -0.18687
v 0.06357 -0.005854 -0.18647
v 0.062156 -0.008939 -0.18582
v 0.060721 -0.011459 -0.18485
v 0.082022 0.015412 -0.18335
v 0.082815 0.016793 -0.1803
v 0.061468 -0.014905 -0.18604
v 0.060408 -0.017329 -0.18452
v 0.060591 -0.020745 -0.18301
v 0.08467 0.013882 -0.1805
v 0.084426 0.015763 -0.17871
v 0.062271 -0.023998 -0.18194
v 0.060135 -0.022959 -0.18079
v 0.060998 -0.024474 -0.18006
v 0.085357 0.014275 -0.17761
v 0.086363 0.01135 -0.178
v 0.062575 -0.026341 -0.17953
v 0.087373 0.008314 -0.1761
v 0.088436 0.004978 -0.17357
v 0.064034 -0.029652 -0.17741
v 0.064351 -0.031976 -0.17467
v 0.089551 0.003151 -0.17011
v 0.089764 0.002245 -0.17318
v 0.066156 -0.034101 -0.17309
v 0.091459 0.000894 -0.17111
v 0.090904 0.001759 -0.16785
v 0.068492 -0.036107 -0.17077
v 0.093038 -3.1E-05 -0.16733
v 0.071448 -0.038296 -0.16841
v 0.072424 -0.039843 -0.17001
v 0.094925 -0.001774 -0.1651
v 0.097749 -0.003495 -0.16469
v 0.094679 -0.003931 -0.16212
v 0.073539 -0.040605 -0.16796
v 0.074046 -0.039676 -0.16418
v 0.099194 -0.005442 -0.16285
v 0.097276 -0.005359 -0.16207
v 0.075971 -0.042254 -0.16539
v 0.076833 -0.041227 -0.16143
v 0.098283 -0.007664 -0.16114
v 0.10007 -0.010416 -0.16108
v 0.09538 -0.011094 -0.15948
v 0.097506 -0.014379 -0.15993
v 0.093302 -0.015478 -0.15888
v 0.095263 -0.018124 -0.15973
v 0.091526 -0.019482 -0.15868
v 0.093828 -0.021231 -0.15985
v 0.092121 -0.022495 -0.15935
v 0.079402 -0.043835 -0.16295
v 0.079957 -0.042136 -0.15895
v 0.091764 -0.024201 -0.15911
v 0.090993 -0.026471 -0.15818
v 0.089719 -0.029302 -0.15568
v 0.082876 -0.042603 -0.15844
v 0.089547 -0.032695 -0.15592
v 0.088021 -0.035932 -0.15611
v 0.085391 -0.039279 -0.15671
v 0.084703 -0.041646 -0.15807
v 0.06945 0.008729 -0.18672
v 0.068112 0.00663 -0.18658
v 0.078143 0.019653 -0.18057
v 0.075771 0.018738 -0.18192
v 0.073173 0.016777 -0.18272
v 0.070657 0.014722 -0.18276
v 0.069029 0.010793 -0.18434
v 0.066335 0.006939 -0.18374
v 0.06453 0.002912 -0.18366
v 0.062979 -0.001012 -0.18349
v 0.061501 -0.004589 -0.1832
v 0.060013 -0.007753 -0.18283
v 0.05882 -0.010444 -0.18261
v 0.08072 0.018961 -0.17936
v 0.059232 -0.013799 -0.18364
v 0.057815 -0.017083 -0.18215
v 0.058172 -0.020988 -0.18066
v 0.055668 -0.019519 -0.18037
v 0.056668 -0.021789 -0.17939
v 0.083526 0.017572 -0.17612
v 0.058607 -0.024251 -0.17842
v 0.08548 0.01515 -0.17385
v 0.086142 0.012583 -0.17505
v 0.060495 -0.027601 -0.17627
v 0.057206 -0.02667 -0.17563
v 0.058431 -0.02877 -0.17427
v 0.086383 0.012762 -0.17222
v 0.086949 0.010556 -0.17088
v 0.08723 0.008944 -0.17229
v 0.061273 -0.030606 -0.17393
v 0.087398 0.009033 -0.16964
v 0.088242 0.005967 -0.16894
v 0.063447 -0.033326 -0.17156
v 0.08943 0.002968 -0.16571
v 0.065701 -0.035048 -0.16767
v 0.09108 0.000967 -0.16506
v 0.069224 -0.035865 -0.16475
v 0.091968 -0.001491 -0.16263
v 0.092352 -0.003764 -0.16085
v 0.072191 -0.03732 -0.16264
v 0.092133 -0.006526 -0.15946
v 0.095323 -0.00721 -0.16039
v 0.093271 -0.00926 -0.15905
v 0.074856 -0.03881 -0.16
v 0.092701 -0.011045 -0.15858
v 0.091524 -0.013101 -0.15819
v 0.088719 -0.016626 -0.15711
v 0.088385 -0.0203 -0.15689
v 0.090235 -0.022646 -0.15805
v 0.087589 -0.023334 -0.15564
v 0.077282 -0.040276 -0.15829
v 0.088467 -0.026461 -0.15501
v 0.087321 -0.0282 -0.15289
v 0.079039 -0.040457 -0.15649
v 0.082018 -0.041211 -0.15676
v 0.080387 -0.039078 -0.15439
v 0.087536 -0.03112 -0.15286
v 0.086124 -0.034355 -0.1529
v 0.083699 -0.037297 -0.15332
v 0.075941 0.020805 -0.17852
v 0.073436 0.019807 -0.17899
v 0.070897 0.017618 -0.17976
v 0.068696 0.014776 -0.18017
v 0.066542 0.011352 -0.18026
v 0.06448 0.007677 -0.18021
v 0.062732 0.003954 -0.18014
v 0.061101 0.000247 -0.18003
v 0.059398 -0.00336 -0.17996
v 0.057359 -0.007204 -0.18023
v 0.056627 -0.012173 -0.18151
v 0.054826 -0.009179 -0.18004
v 0.054613 -0.015915 -0.18112
v 0.05344 -0.012316 -0.18078
v 0.052787 -0.019279 -0.18032
v 0.051459 -0.015748 -0.18108
v 0.051403 -0.021841 -0.17956
v 0.049358 -0.019828 -0.18076
v 0.049647 -0.02255 -0.17972
v 0.078607 0.021317 -0.17619
v 0.054468 -0.022722 -0.17854
v 0.050903 -0.024031 -0.17843
v 0.081202 0.021468 -0.17346
v 0.083129 0.02089 -0.1712
v 0.083421 0.019712 -0.17347
v 0.05609 -0.024897 -0.17684
v 0.053603 -0.026094 -0.17616
v 0.085092 0.017224 -0.17202
v 0.084665 0.019558 -0.16997
v 0.057785 -0.030761 -0.17265
v 0.055303 -0.029074 -0.17372
v 0.05561 -0.031089 -0.17218
v 0.085761 0.017376 -0.16856
v 0.086998 0.014522 -0.16639
v 0.086865 0.012583 -0.1692
v 0.060161 -0.032986 -0.17083
v 0.05683 -0.03286 -0.17051
v 0.087655 0.011498 -0.16629
v 0.087621 0.012526 -0.16447
v 0.087847 0.008667 -0.16654
v 0.062626 -0.03488 -0.16833
v 0.059271 -0.035156 -0.1669
v 0.087899 0.01024 -0.16431
v 0.087752 0.007922 -0.16236
v 0.088276 0.005392 -0.16442
v 0.063902 -0.035457 -0.16636
v 0.062328 -0.035526 -0.16557
v 0.087633 0.005121 -0.16112
v 0.088225 0.002938 -0.16171
v 0.089616 0.000691 -0.1622
v 0.087635 0.000593 -0.15905
v 0.066696 -0.034144 -0.16265
v 0.063891 -0.034704 -0.16351
v 0.088946 -0.001835 -0.15943
v 0.09022 -0.004225 -0.15933
v 0.087442 -0.004527 -0.15677
v 0.069039 -0.034337 -0.1611
v 0.070827 -0.035424 -0.16088
v 0.07093 -0.033211 -0.15801
v 0.088204 -0.007822 -0.1568
v 0.090437 -0.010489 -0.15786
v 0.086711 -0.012093 -0.15567
v 0.08871 -0.01348 -0.15709
v 0.086804 -0.014858 -0.15613
v 0.073101 -0.036381 -0.15863
v 0.074535 -0.035272 -0.15516
v 0.086048 -0.016594 -0.15565
v 0.084631 -0.019477 -0.15439
v 0.085054 -0.022858 -0.15391
v 0.076396 -0.038317 -0.1562
v 0.077501 -0.03695 -0.15297
v 0.085445 -0.02547 -0.15314
v 0.084723 -0.027914 -0.15142
v 0.080222 -0.037347 -0.15189
v 0.085636 -0.029806 -0.15112
v 0.084242 -0.032396 -0.15082
v 0.082157 -0.035395 -0.15104
v 0.043583 -0.012761 -0.18304
v 0.045377 -0.011612 -0.18232
v 0.044611 -0.014109 -0.18289
v 0.043391 -0.017222 -0.18287
v 0.041796 -0.014804 -0.18322
v 0.041511 -0.020933 -0.18274
v 0.038521 -0.018661 -0.18292
v 0.040257 -0.023904 -0.18222
v 0.038297 -0.022223 -0.18279
v 0.037338 -0.024389 -0.18217
v 0.05028 -0.007667 -0.17974
v 0.051405 -0.006283 -0.17881
v 0.052013 -0.008946 -0.17985
v 0.050717 -0.012297 -0.18094
v 0.048647 -0.009794 -0.18087
v 0.047553 -0.014991 -0.18185
v 0.045463 -0.019973 -0.18187
v 0.043379 -0.022855 -0.18178
v 0.042738 -0.025084 -0.18094
v 0.039295 -0.026716 -0.18081
v 0.074595 0.022268 -0.17442
v 0.071413 0.020166 -0.17607
v 0.069329 0.017762 -0.17715
v 0.067151 0.015373 -0.17611
v 0.064804 0.011656 -0.17658
v 0.062824 0.008194 -0.17669
v 0.06102 0.004677 -0.17677
v 0.05919 0.001269 -0.17672
v 0.056952 -0.002144 -0.17697
v 0.05411 -0.005444 -0.1781
v 0.046898 -0.023679 -0.18001
v 0.044125 -0.027489 -0.17881
v 0.043418 -0.030615 -0.17699
v 0.040339 -0.029858 -0.17862
v 0.041076 -0.031657 -0.17721
v 0.076921 0.023366 -0.1732
v 0.077657 0.023937 -0.17166
v 0.078639 0.023154 -0.1729
v 0.049122 -0.026628 -0.17723
v 0.047208 -0.029561 -0.17593
v 0.045807 -0.032136 -0.17464
v 0.042533 -0.032989 -0.17547
v 0.079562 0.023479 -0.16959
v 0.051365 -0.02911 -0.17451
v 0.049142 -0.031946 -0.17314
v 0.047207 -0.033176 -0.17306
v 0.045449 -0.034516 -0.17269
v 0.083832 0.020882 -0.16693
v 0.053307 -0.032212 -0.17141
v 0.050383 -0.033885 -0.17079
v 0.048218 -0.033941 -0.17179
v 0.085315 0.019795 -0.16426
v 0.086008 0.017924 -0.16554
v 0.055663 -0.034924 -0.16792
v 0.052332 -0.035367 -0.16821
v 0.086043 0.018233 -0.16296
v 0.086949 0.015264 -0.16353
v 0.05708 -0.036141 -0.16557
v 0.054753 -0.036966 -0.16403
v 0.087377 0.011856 -0.16163
v 0.086989 0.009277 -0.15919
v 0.0607 -0.035236 -0.16238
v 0.057931 -0.036372 -0.16297
v 0.086983 0.006686 -0.15917
v 0.086473 0.00377 -0.15777
v 0.086008 0.000797 -0.15637
v 0.064103 -0.031304 -0.15972
v 0.067659 -0.032606 -0.15988
v 0.067778 -0.029686 -0.15826
v 0.062195 -0.033762 -0.1607
v 0.086614 -0.001684 -0.15652
v 0.085346 -0.003829 -0.15396
v 0.068919 -0.027869 -0.15717
v 0.071511 -0.029522 -0.1561
v 0.070485 -0.02733 -0.15604
v 0.08556 -0.006854 -0.15405
v 0.085374 -0.009718 -0.15403
v 0.083691 -0.01261 -0.15262
v 0.084888 -0.015305 -0.15458
v 0.0826 -0.01609 -0.15248
v 0.072769 -0.027492 -0.15478
v 0.075886 -0.028256 -0.15341
v 0.074417 -0.025735 -0.15333
v 0.074466 -0.031949 -0.15433
v 0.080681 -0.018896 -0.15181
v 0.080797 -0.021536 -0.15252
v 0.082606 -0.023422 -0.15289
v 0.078364 -0.024512 -0.15238
v 0.081235 -0.027089 -0.15187
v 0.078461 -0.030765 -0.15175
v 0.077017 -0.034121 -0.15219
v 0.082573 -0.030071 -0.1506
v 0.08041 -0.03319 -0.15054
v 0.079064 -0.035725 -0.15105
v 0.040431 -0.006278 -0.18182
v 0.042473 -0.00545 -0.18126
v 0.041685 -0.007722 -0.18219
v 0.041536 -0.011178 -0.1827
v 0.039053 -0.008107 -0.1819
v 0.038299 -0.015008 -0.18291
v 0.036979 -0.01168 -0.1818
v 0.036384 -0.017138 -0.1826
v 0.03519 -0.015278 -0.18166
v 0.034422 -0.01828 -0.18131
v 0.045537 -0.00488 -0.18026
v 0.047751 -0.003243 -0.17841
v 0.048688 -0.006056 -0.17958
v 0.044966 -0.007932 -0.18151
v 0.035166 -0.022053 -0.18167
v 0.035238 -0.02574 -0.18094
v 0.032764 -0.023714 -0.17987
v 0.032419 -0.026961 -0.17856
v 0.049859 -0.001925 -0.17638
v 0.051657 -0.001668 -0.17538
v 0.051272 -0.003614 -0.17719
v 0.036208 -0.029275 -0.17928
v 0.035154 -0.03175 -0.17778
v 0.033314 -0.030063 -0.17809
v 0.03298 -0.03195 -0.1768
v 0.071915 0.021708 -0.17267
v 0.069423 0.01923 -0.17342
v 0.065271 0.014143 -0.17319
v 0.066993 0.016617 -0.17196
v 0.063292 0.011179 -0.17341
v 0.061212 0.007875 -0.17358
v 0.059507 0.004795 -0.17407
v 0.057176 0.002588 -0.1732
v 0.053792 -0.000735 -0.17449
v 0.038611 -0.032832 -0.1767
v 0.034979 -0.033934 -0.17575
v 0.076371 0.023927 -0.17096
v 0.071011 0.02135 -0.1704
v 0.073863 0.023231 -0.16913
v 0.068895 0.01909 -0.16924
v 0.041514 -0.035511 -0.17346
v 0.03779 -0.036122 -0.17356
v 0.076839 0.02437 -0.16825
v 0.07829 0.024453 -0.16666
v 0.04442 -0.037096 -0.17042
v 0.040676 -0.038027 -0.17075
v 0.080116 0.023591 -0.16358
v 0.04845 -0.035929 -0.16953
v 0.046928 -0.038313 -0.16719
v 0.043418 -0.039298 -0.16771
v 0.084478 0.020603 -0.16133
v 0.050631 -0.037896 -0.16515
v 0.0482 -0.039045 -0.16498
v 0.045662 -0.040246 -0.16389
v 0.085645 0.018694 -0.15793
v 0.086394 0.016314 -0.1602
v 0.052795 -0.038213 -0.16257
v 0.050981 -0.039113 -0.16066
v 0.048785 -0.03959 -0.16261
v 0.086186 0.016108 -0.15703
v 0.08596 0.014467 -0.1551
v 0.086495 0.012522 -0.15761
v 0.06114 -0.025211 -0.15835
v 0.064811 -0.026359 -0.15834
v 0.06239 -0.022913 -0.15823
v 0.062361 -0.027868 -0.15857
v 0.058461 -0.035685 -0.15986
v 0.056061 -0.036853 -0.15934
v 0.053631 -0.038181 -0.16001
v 0.085935 0.011917 -0.15519
v 0.085737 0.008513 -0.15533
v 0.084844 0.004725 -0.1538
v 0.085137 0.002307 -0.1549
v 0.06531 -0.023423 -0.15727
v 0.067951 -0.025641 -0.15675
v 0.067532 -0.022656 -0.15455
v 0.06728 -0.027222 -0.15782
v 0.061515 -0.029841 -0.15839
v 0.059306 -0.032709 -0.15794
v 0.057346 -0.035456 -0.15779
v 0.084452 0.002849 -0.15291
v 0.084636 3.7E-05 -0.15276
v 0.084105 -0.003073 -0.15125
v 0.07103 -0.025547 -0.15477
v 0.072124 -0.023699 -0.1528
v 0.084202 -0.005442 -0.1516
v 0.08336 -0.008606 -0.1505
v 0.081796 -0.012061 -0.14946
v 0.081775 -0.014205 -0.1508
v 0.075417 -0.020458 -0.14962
v 0.077601 -0.021464 -0.1513
v 0.077911 -0.018812 -0.14966
v 0.073795 -0.022036 -0.15085
v 0.075403 -0.023662 -0.1521
v 0.080296 -0.014315 -0.14869
v 0.080219 -0.016386 -0.15012
v 0.040674 -0.001337 -0.17928
v 0.04283 -0.000113 -0.17812
v 0.043478 -0.002717 -0.17954
v 0.039109 -0.00406 -0.18026
v 0.035661 -0.007622 -0.17987
v 0.033361 -0.012041 -0.17911
v 0.033219 -0.015887 -0.18013
v 0.032595 -0.01747 -0.17962
v 0.045047 0.000618 -0.17693
v 0.047045 0.001486 -0.17528
v 0.04677 -0.000883 -0.17708
v 0.031999 -0.019633 -0.1785
v 0.030811 -0.02337 -0.17725
v 0.03004 -0.025867 -0.17547
v 0.050439 7.6E-05 -0.17446
v 0.030645 -0.030033 -0.17539
v 0.031751 -0.033419 -0.17474
v 0.030007 -0.032287 -0.17448
v 0.030207 -0.033408 -0.17334
v 0.065574 0.015011 -0.17106
v 0.064182 0.013125 -0.17079
v 0.061942 0.010127 -0.17063
v 0.05924 0.006714 -0.17079
v 0.054541 0.003279 -0.17086
v 0.056611 0.005181 -0.16983
v 0.05236 0.001985 -0.17204
v 0.034276 -0.035981 -0.17283
v 0.031683 -0.034958 -0.1723
v 0.071348 0.021665 -0.16726
v 0.067922 0.017837 -0.16672
v 0.069883 0.02014 -0.16525
v 0.065901 0.015354 -0.1687
v 0.0633 0.012079 -0.16858
v 0.060817 0.009588 -0.16737
v 0.057698 0.00733 -0.16753
v 0.037083 -0.038208 -0.17017
v 0.033337 -0.036805 -0.16864
v 0.076442 0.024191 -0.16543
v 0.07144 0.021728 -0.16494
v 0.073314 0.022903 -0.1644
v 0.040036 -0.039943 -0.16744
v 0.036785 -0.039549 -0.16582
v 0.076184 0.023829 -0.16131
v 0.078877 0.02406 -0.15919
v 0.042515 -0.040956 -0.16476
v 0.03978 -0.041171 -0.16351
v 0.081821 0.022844 -0.15806
v 0.043621 -0.041414 -0.16271
v 0.042057 -0.041737 -0.16206
v 0.084345 0.020749 -0.15686
v 0.057705 -0.021336 -0.15722
v 0.059234 -0.022789 -0.15812
v 0.060138 -0.020965 -0.15734
v 0.056532 -0.023063 -0.15662
v 0.049027 -0.039988 -0.16008
v 0.046955 -0.040581 -0.1599
v 0.043665 -0.041441 -0.15985
v 0.085293 0.017926 -0.15483
v 0.085527 0.015592 -0.1535
v 0.060838 -0.019757 -0.15496
v 0.063392 -0.021274 -0.15658
v 0.063822 -0.020256 -0.15353
v 0.057992 -0.025452 -0.15698
v 0.059913 -0.028116 -0.15767
v 0.056789 -0.028958 -0.15528
v 0.053912 -0.037641 -0.15695
v 0.051685 -0.038739 -0.15691
v 0.04863 -0.039847 -0.15697
v 0.085336 0.012808 -0.15286
v 0.084548 0.00963 -0.15077
v 0.08442 0.006901 -0.15177
v 0.06637 -0.020789 -0.15162
v 0.055736 -0.032061 -0.15433
v 0.05489 -0.035362 -0.15519
v 0.052314 -0.037534 -0.15455
v 0.084011 0.007561 -0.14959
v 0.083863 0.004581 -0.14965
v 0.083451 0.001036 -0.14836
v 0.083637 -0.001425 -0.1496
v 0.069804 -0.021688 -0.1511
v 0.083163 -0.00089 -0.14752
v 0.082979 -0.003852 -0.14767
v 0.081866 -0.007508 -0.14615
v 0.081565 -0.010123 -0.14748
v 0.075192 -0.019185 -0.14782
v 0.071871 -0.020405 -0.14801
v 0.07337 -0.019574 -0.14664
v 0.080508 -0.009881 -0.14471
v 0.079586 -0.012802 -0.14596
v 0.077309 -0.016646 -0.14671
v 0.074338 -0.01866 -0.14581
v 0.04215 0.006679 -0.17436
v 0.044327 0.006313 -0.17388
v 0.04327 0.004966 -0.17535
v 0.043295 0.002406 -0.17648
v 0.040526 0.004934 -0.17551
v 0.038758 0.001002 -0.17732
v 0.035074 -0.002828 -0.17722
v 0.032546 -0.007182 -0.17619
v 0.031954 -0.010407 -0.17674
v 0.031989 -0.015517 -0.17804
v 0.031641 -0.012626 -0.17653
v 0.045889 0.004197 -0.17434
v 0.046615 0.006857 -0.17161
v 0.030799 -0.015383 -0.17387
v 0.03016 -0.020568 -0.17465
v 0.029642 -0.023275 -0.17467
v 0.02937 -0.024465 -0.17306
v 0.049821 0.006608 -0.16972
v 0.051696 0.006764 -0.16845
v 0.052221 0.004749 -0.16988
v 0.049484 0.003573 -0.17232
v 0.029516 -0.027074 -0.1725
v 0.029668 -0.031994 -0.17329
v 0.029645 -0.030329 -0.17152
v 0.054097 0.006875 -0.16736
v 0.030498 -0.033538 -0.17065
v 0.030139 -0.03114 -0.16755
v 0.068383 0.018288 -0.16413
v 0.066534 0.016021 -0.16514
v 0.06376 0.012882 -0.16548
v 0.058813 0.009155 -0.16456
v 0.061206 0.010866 -0.16388
v 0.056534 0.008134 -0.16527
v 0.031394 -0.034589 -0.16679
v 0.032492 -0.036497 -0.16575
v 0.071438 0.021535 -0.16308
v 0.067475 0.017242 -0.16191
v 0.070006 0.019989 -0.16078
v 0.065411 0.014912 -0.16272
v 0.06298 0.013082 -0.16123
v 0.033882 -0.037765 -0.16302
v 0.076795 0.023958 -0.15803
v 0.074718 0.023281 -0.15852
v 0.072943 0.02237 -0.16065
v 0.037024 -0.04025 -0.16095
v 0.078467 0.023474 -0.15487
v 0.040182 -0.041437 -0.15945
v 0.08262 0.021044 -0.15274
v 0.057557 -0.02029 -0.15447
v 0.056066 -0.021489 -0.15586
v 0.05484 -0.022985 -0.15447
v 0.045 -0.040735 -0.15602
v 0.041309 -0.040946 -0.15566
v 0.083378 0.019175 -0.14943
v 0.084635 0.016828 -0.15148
v 0.061127 -0.019126 -0.15112
v 0.059207 -0.019181 -0.15259
v 0.054665 -0.026161 -0.15365
v 0.054841 -0.02858 -0.15331
v 0.049585 -0.038313 -0.15348
v 0.046231 -0.039146 -0.15272
v 0.083936 0.016795 -0.14853
v 0.083552 0.015362 -0.1464
v 0.084396 0.013317 -0.14899
v 0.063987 -0.019688 -0.14947
v 0.054667 -0.030285 -0.15299
v 0.052491 -0.032654 -0.1513
v 0.05099 -0.036018 -0.15184
v 0.083914 0.012816 -0.14646
v 0.0838 0.009442 -0.14661
v 0.083252 0.005657 -0.14515
v 0.083134 0.003205 -0.14623
v 0.067329 -0.020283 -0.14835
v 0.082894 0.003693 -0.14425
v 0.082648 0.000757 -0.14436
v 0.081931 -0.002743 -0.14306
v 0.081782 -0.005218 -0.1442
v 0.071797 -0.019315 -0.14481
v 0.068364 -0.019672 -0.1447
v 0.081308 -0.004583 -0.14202
v 0.080243 -0.007499 -0.14153
v 0.078335 -0.01175 -0.14201
v 0.076133 -0.015131 -0.14261
v 0.073619 -0.017733 -0.1433
v 0.043071 0.008189 -0.17194
v 0.039983 0.007716 -0.17277
v 0.03733 0.005515 -0.17371
v 0.034744 0.002038 -0.17381
v 0.032488 -0.002288 -0.1729
v 0.031739 -0.005511 -0.17364
v 0.031335 -0.010447 -0.17467
v 0.031427 -0.007687 -0.17346
v 0.044705 0.009612 -0.16897
v 0.046771 0.009962 -0.16722
v 0.047701 0.008573 -0.16907
v 0.031156 -0.010503 -0.17101
v 0.030626 -0.013908 -0.1709
v 0.030025 -0.019721 -0.17079
v 0.030571 -0.016256 -0.16966
v 0.029504 -0.022331 -0.17258
v 0.049893 0.008652 -0.16711
v 0.030579 -0.018597 -0.16786
v 0.029635 -0.023947 -0.17013
v 0.030403 -0.021296 -0.16743
v 0.029661 -0.027729 -0.16903
v 0.051671 0.009833 -0.16354
v 0.05456 0.01035 -0.16138
v 0.054871 0.00887 -0.16411
v 0.030364 -0.025087 -0.1662
v 0.030022 -0.028383 -0.16637
v 0.030398 -0.029864 -0.16476
v 0.059749 0.011329 -0.16052
v 0.056945 0.009661 -0.16256
v 0.031234 -0.032602 -0.16348
v 0.032069 -0.035517 -0.16404
v 0.0681 0.018206 -0.15888
v 0.065757 0.015973 -0.15923
v 0.061654 0.012765 -0.15909
v 0.062994 0.014231 -0.15761
v 0.032443 -0.035122 -0.16098
v 0.033403 -0.036814 -0.1593
v 0.075518 0.023361 -0.15637
v 0.072671 0.021968 -0.15684
v 0.067222 0.017774 -0.15671
v 0.069299 0.019665 -0.15581
v 0.064915 0.016349 -0.15533
v 0.034925 -0.038572 -0.15882
v 0.075107 0.022975 -0.15383
v 0.076949 0.023348 -0.15199
v 0.071864 0.021578 -0.15236
v 0.03723 -0.039557 -0.15577
v 0.078501 0.022778 -0.14909
v 0.05511 -0.021678 -0.15358
v 0.042663 -0.039648 -0.15239
v 0.0392 -0.039438 -0.15245
v 0.081682 0.020976 -0.14852
v 0.05931 -0.018968 -0.15055
v 0.057287 -0.01996 -0.14924
v 0.05513 -0.021433 -0.15064
v 0.053084 -0.024102 -0.15079
v 0.050869 -0.028318 -0.14927
v 0.05309 -0.029389 -0.15145
v 0.050992 -0.030921 -0.14935
v 0.047429 -0.036422 -0.14985
v 0.043952 -0.037284 -0.14969
v 0.082227 0.018845 -0.14644
v 0.082066 0.016944 -0.14401
v 0.061558 -0.019206 -0.14584
v 0.05946 -0.019187 -0.14769
v 0.050243 -0.03247 -0.1489
v 0.049383 -0.034143 -0.1491
v 0.083189 0.013448 -0.14387
v 0.083411 0.010402 -0.14281
v 0.083335 0.007829 -0.14325
v 0.064756 -0.01952 -0.14499
v 0.083037 0.008488 -0.14064
v 0.082789 0.004872 -0.14205
v 0.081959 0.001989 -0.13989
v 0.081748 -0.000623 -0.14095
v 0.069625 -0.018577 -0.14121
v 0.066074 -0.019239 -0.14177
v 0.081367 -2E-05 -0.1388
v 0.08077 -0.002984 -0.13886
v 0.079343 -0.006665 -0.13762
v 0.078996 -0.008494 -0.13871
v 0.077756 -0.010714 -0.13878
v 0.07494 -0.014205 -0.13885
v 0.075868 -0.012472 -0.13692
v 0.072739 -0.016792 -0.14022
v 0.077877 -0.009302 -0.13676
v 0.076911 -0.011042 -0.13676
v 0.040815 0.009877 -0.16837
v 0.037741 0.008355 -0.17048
v 0.035089 0.006362 -0.16969
v 0.032846 0.002328 -0.16937
v 0.032139 -0.000533 -0.1701
v 0.031629 -0.005746 -0.17143
v 0.032126 -0.00288 -0.16939
v 0.044731 0.010741 -0.16647
v 0.043141 0.010702 -0.1672
v 0.032231 -0.006757 -0.16782
v 0.032049 -0.011326 -0.16683
v 0.032944 -0.008604 -0.16553
v 0.030998 -0.013658 -0.16888
v 0.046549 0.010836 -0.16375
v 0.033227 -0.010505 -0.1645
v 0.03174 -0.016376 -0.16571
v 0.033216 -0.013096 -0.16368
v 0.030969 -0.019348 -0.16619
v 0.051937 0.011234 -0.1597
v 0.048972 0.011451 -0.16048
v 0.033499 -0.015605 -0.16225
v 0.031587 -0.021116 -0.16419
v 0.033241 -0.018406 -0.1617
v 0.031642 -0.025312 -0.16229
v 0.030545 -0.027614 -0.16434
v 0.056745 0.01117 -0.15924
v 0.054255 0.01139 -0.15843
v 0.033174 -0.022101 -0.16025
v 0.032732 -0.024761 -0.15996
v 0.031307 -0.029177 -0.16202
v 0.032802 -0.027317 -0.15898
v 0.060891 0.012992 -0.15739
v 0.055503 0.012121 -0.15583
v 0.05864 0.01251 -0.15653
v 0.032821 -0.032221 -0.1583
v 0.034012 -0.029094 -0.15618
v 0.0329 -0.035199 -0.15851
v 0.067043 0.018186 -0.15424
v 0.063743 0.016093 -0.15327
v 0.065179 0.017282 -0.15228
v 0.061305 0.014603 -0.15372
v 0.034551 -0.031077 -0.15477
v 0.034228 -0.03637 -0.15651
v 0.03487 -0.033904 -0.15409
v 0.075206 0.022911 -0.15049
v 0.070618 0.021207 -0.14992
v 0.073113 0.022304 -0.14835
v 0.068015 0.019533 -0.15057
v 0.035866 -0.036961 -0.15308
v 0.03696 -0.038537 -0.15231
v 0.075769 0.023116 -0.1478
v 0.076784 0.02315 -0.1466
v 0.040414 -0.03739 -0.15005
v 0.037851 -0.037765 -0.15097
v 0.077298 0.02235 -0.14544
v 0.079968 0.021303 -0.14614
v 0.078797 0.019978 -0.14287
v 0.055076 -0.021365 -0.14796
v 0.052908 -0.023254 -0.14708
v 0.048796 -0.026389 -0.14662
v 0.05068 -0.024726 -0.14468
v 0.047265 -0.029868 -0.14724
v 0.048619 -0.031981 -0.14792
v 0.045079 -0.033559 -0.14772
v 0.047451 -0.034227 -0.14801
v 0.042139 -0.035483 -0.14836
v 0.081189 0.016315 -0.14059
v 0.059645 -0.019345 -0.14477
v 0.057432 -0.02019 -0.14346
v 0.054493 -0.021884 -0.14503
v 0.052346 -0.023492 -0.14454
v 0.081623 0.014585 -0.13831
v 0.082736 0.01236 -0.14026
v 0.062633 -0.019196 -0.14014
v 0.059866 -0.019459 -0.14197
v 0.0821 0.012438 -0.13763
v 0.081502 0.01076 -0.13559
v 0.082516 0.009555 -0.13799
v 0.0822 0.005531 -0.1381
v 0.066166 -0.018716 -0.13884
v 0.064189 -0.018898 -0.13774
v 0.081667 0.007543 -0.13549
v 0.081411 0.005048 -0.13537
v 0.080881 0.001752 -0.13564
v 0.079765 -0.002007 -0.13421
v 0.079397 -0.004651 -0.13556
v 0.07359 -0.014274 -0.13586
v 0.069796 -0.016981 -0.13676
v 0.071565 -0.015366 -0.13429
v 0.065573 -0.018419 -0.13642
v 0.078625 -0.004489 -0.13284
v 0.077688 -0.007571 -0.13408
v 0.075397 -0.011661 -0.13459
v 0.073227 -0.013982 -0.13408
v 0.037255 0.009157 -0.16678
v 0.033493 0.005581 -0.16677
v 0.0351 0.007608 -0.16555
v 0.03279 0.003744 -0.1666
v 0.032404 -0.000293 -0.16806
v 0.033177 0.001448 -0.16547
v 0.042656 0.010974 -0.16494
v 0.03678 0.00867 -0.16351
v 0.039323 0.010075 -0.16329
v 0.03324 -0.002856 -0.16558
v 0.034836 -0.000965 -0.16221
v 0.033535 -0.006271 -0.16476
v 0.04217 0.011159 -0.16072
v 0.045705 0.011728 -0.15887
v 0.035263 -0.005091 -0.16158
v 0.036381 -0.002263 -0.15969
v 0.034122 -0.008438 -0.16327
v 0.034199 -0.011007 -0.16242
v 0.049744 0.011867 -0.15813
v 0.048058 0.011977 -0.15845
v 0.036963 -0.004119 -0.15857
v 0.035415 -0.009146 -0.16042
v 0.036597 -0.006689 -0.15869
v 0.034973 -0.013627 -0.15962
v 0.034256 -0.016595 -0.16029
v 0.051601 0.0119 -0.15553
v 0.036665 -0.009774 -0.15677
v 0.03609 -0.012972 -0.15684
v 0.034996 -0.018887 -0.15754
v 0.03604 -0.015393 -0.1558
v 0.03434 -0.022061 -0.1579
v 0.033789 -0.024268 -0.15813
v 0.05713 0.013257 -0.15284
v 0.053819 0.01257 -0.15234
v 0.036398 -0.017981 -0.15394
v 0.035283 -0.022917 -0.15575
v 0.036768 -0.021017 -0.15293
v 0.034755 -0.026216 -0.15577
v 0.063116 0.016152 -0.15147
v 0.058413 0.014596 -0.14951
v 0.061281 0.015683 -0.1497
v 0.036854 -0.024875 -0.15266
v 0.038656 -0.023509 -0.14966
v 0.036259 -0.028615 -0.15299
v 0.036233 -0.03176 -0.15238
v 0.070524 0.021225 -0.14748
v 0.066394 0.01898 -0.14745
v 0.068509 0.020339 -0.14561
v 0.063808 0.017413 -0.14796
v 0.039179 -0.026984 -0.14973
v 0.041025 -0.025535 -0.14731
v 0.038898 -0.030648 -0.14995
v 0.037758 -0.034939 -0.15067
v 0.03666 -0.037236 -0.15137
v 0.075301 0.022889 -0.14613
v 0.070729 0.021404 -0.14505
v 0.073801 0.021875 -0.14452
v 0.043184 -0.028974 -0.14727
v 0.044155 -0.02546 -0.1445
v 0.04117 -0.033145 -0.1483
v 0.040277 -0.035304 -0.14886
v 0.074412 0.021091 -0.13987
v 0.048172 -0.025739 -0.14391
v 0.046658 -0.026031 -0.14341
v 0.077955 0.018672 -0.13779
v 0.054381 -0.021856 -0.14167
v 0.050411 -0.023773 -0.14177
v 0.053114 -0.022315 -0.13986
v 0.047977 -0.025687 -0.14286
v 0.080225 0.016333 -0.13744
v 0.059948 -0.01944 -0.13913
v 0.057963 -0.019904 -0.13882
v 0.054922 -0.021116 -0.13865
v 0.080541 0.014088 -0.13562
v 0.079863 0.011824 -0.13289
v 0.062865 -0.018799 -0.13582
v 0.059581 -0.019341 -0.13597
v 0.080682 0.009053 -0.13338
v 0.080254 0.005911 -0.1322
v 0.079693 0.002637 -0.131
v 0.079704 0.000227 -0.13222
v 0.068953 -0.016489 -0.13311
v 0.065273 -0.017831 -0.13309
v 0.0669 -0.017101 -0.13162
v 0.079183 0.00081 -0.13004
v 0.078453 -0.002132 -0.12972
v 0.077043 -0.006467 -0.13042
v 0.074915 -0.010267 -0.13089
v 0.071693 -0.014117 -0.1316
v 0.068246 -0.016202 -0.13068
v 0.034073 0.006373 -0.16471
v 0.033585 0.004552 -0.16457
v 0.03761 0.007698 -0.16039
v 0.035399 0.006144 -0.16251
v 0.034895 0.002555 -0.16197
v 0.042645 0.011482 -0.15758
v 0.040788 0.010744 -0.15779
v 0.039442 0.009527 -0.15906
v 0.037232 0.003452 -0.15832
v 0.038799 0.006677 -0.15675
v 0.03625 0.000273 -0.15969
v 0.04791 0.011877 -0.15638
v 0.044507 0.011079 -0.15496
v 0.039012 0.00406 -0.15498
v 0.037629 -0.001268 -0.1571
v 0.03883 0.001435 -0.15462
v 0.037635 -0.005153 -0.15636
v 0.047972 0.011337 -0.15274
v 0.050986 0.012141 -0.15055
v 0.038778 -0.002324 -0.15347
v 0.037928 -0.006786 -0.1539
v 0.037399 -0.010645 -0.15309
v 0.037985 -0.00786 -0.15231
v 0.036648 -0.012962 -0.15492
v 0.054824 0.013481 -0.14922
v 0.052872 0.012719 -0.15008
v 0.038001 -0.008899 -0.15072
v 0.037201 -0.015713 -0.15181
v 0.037633 -0.012131 -0.15053
v 0.037041 -0.018754 -0.15205
v 0.059722 0.01607 -0.14569
v 0.056333 0.014802 -0.1461
v 0.037956 -0.014179 -0.14829
v 0.03797 -0.020036 -0.15
v 0.038474 -0.01811 -0.14769
v 0.065798 0.018962 -0.14454
v 0.061897 0.017022 -0.14505
v 0.063191 0.017842 -0.14354
v 0.040112 -0.022309 -0.14654
v 0.039858 -0.01923 -0.14391
v 0.071114 0.021377 -0.14242
v 0.06497 0.019012 -0.14099
v 0.068425 0.020447 -0.1404
v 0.041715 -0.022808 -0.14328
v 0.042858 -0.024272 -0.14294
v 0.071628 0.021434 -0.13933
v 0.072974 0.021376 -0.13777
v 0.044092 -0.024597 -0.14233
v 0.046404 -0.025219 -0.14248
v 0.045471 -0.023393 -0.14036
v 0.074357 0.020308 -0.13585
v 0.051493 -0.022098 -0.13768
v 0.047946 -0.022442 -0.13756
v 0.076752 0.018007 -0.13385
v 0.078873 0.016606 -0.13527
v 0.078177 0.015078 -0.13221
v 0.055613 -0.020163 -0.13421
v 0.052729 -0.021112 -0.13533
v 0.078218 0.012526 -0.12998
v 0.060526 -0.018607 -0.13156
v 0.057935 -0.019283 -0.1324
v 0.079209 0.009613 -0.13043
v 0.07845 0.007476 -0.1275
v 0.079131 0.004736 -0.12882
v 0.065171 -0.01704 -0.12884
v 0.062781 -0.017879 -0.12982
v 0.07847 0.005206 -0.1268
v 0.078436 0.002365 -0.12686
v 0.07768 -0.001269 -0.12556
v 0.077569 -0.003242 -0.127
v 0.07678 -0.005454 -0.12743
v 0.074885 -0.008968 -0.12757
v 0.071986 -0.012516 -0.12745
v 0.068517 -0.015207 -0.12755
v 0.06976 -0.013989 -0.1253
v 0.076637 -0.004202 -0.12471
v 0.075014 -0.007633 -0.12472
v 0.072688 -0.01098 -0.1248
v 0.071057 -0.012883 -0.12494
v 0.041684 0.010686 -0.15591
v 0.040228 0.009035 -0.1559
v 0.042142 0.009368 -0.15381
v 0.040874 0.005987 -0.15261
v 0.039716 0.00323 -0.15327
v 0.048226 0.01111 -0.14918
v 0.044636 0.009057 -0.15032
v 0.042661 0.006381 -0.14931
v 0.043606 0.006958 -0.14781
v 0.040103 0.00177 -0.1514
v 0.041696 0.00437 -0.14887
v 0.039629 -0.001483 -0.15022
v 0.038653 -0.005255 -0.15104
v 0.052371 0.012881 -0.14825
v 0.047121 0.010207 -0.14666
v 0.050379 0.01225 -0.14585
v 0.044939 0.008197 -0.14684
v 0.040775 0.000956 -0.14745
v 0.039436 -0.003302 -0.14791
v 0.038582 -0.006905 -0.14841
v 0.038098 -0.010454 -0.14834
v 0.03855 -0.00837 -0.14638
v 0.056976 0.015664 -0.14353
v 0.055041 0.014914 -0.14367
v 0.053544 0.013809 -0.14575
v 0.038432 -0.011696 -0.14561
v 0.038617 -0.015616 -0.14549
v 0.038654 -0.013673 -0.14421
v 0.060977 0.017053 -0.1429
v 0.058358 0.016449 -0.1412
v 0.039146 -0.015296 -0.14268
v 0.04017 -0.017855 -0.14117
v 0.066179 0.019715 -0.1384
v 0.064436 0.019038 -0.13892
v 0.061901 0.018003 -0.13909
v 0.042259 -0.020873 -0.14023
v 0.042937 -0.023374 -0.14175
v 0.071325 0.021054 -0.13683
v 0.068366 0.020276 -0.13455
v 0.045074 -0.021761 -0.1377
v 0.072093 0.020455 -0.13393
v 0.074313 0.019286 -0.13224
v 0.048498 -0.020688 -0.13366
v 0.046313 -0.021377 -0.1359
v 0.074025 0.018726 -0.12914
v 0.075962 0.017269 -0.13053
v 0.05221 -0.020719 -0.13283
v 0.050813 -0.020624 -0.13136
v 0.075223 0.017278 -0.12846
v 0.076143 0.015121 -0.12771
v 0.058006 -0.018954 -0.13034
v 0.056024 -0.019376 -0.1301
v 0.052749 -0.020054 -0.13002
v 0.077395 0.011232 -0.12698
v 0.076851 0.009511 -0.12394
v 0.062634 -0.01757 -0.12776
v 0.060639 -0.017945 -0.12738
v 0.057565 -0.018587 -0.1275
v 0.077669 0.006103 -0.12452
v 0.077222 0.00389 -0.12216
v 0.077511 0.00099 -0.12338
v 0.067814 -0.014978 -0.12435
v 0.065396 -0.016133 -0.1246
v 0.062207 -0.01715 -0.12469
v 0.077037 0.001494 -0.12137
v 0.076449 -0.001571 -0.12116
v 0.075033 -0.006063 -0.12177
v 0.072763 -0.00977 -0.12193
v 0.069634 -0.013209 -0.12255
v 0.066365 -0.015191 -0.12204
v 0.042743 0.005738 -0.14773
v 0.048191 0.010823 -0.14378
v 0.046003 0.008794 -0.14427
v 0.043168 0.005367 -0.14557
v 0.041415 0.001624 -0.14426
v 0.039959 -0.002464 -0.1444
v 0.039044 -0.00557 -0.1461
v 0.055717 0.015484 -0.14178
v 0.053107 0.01411 -0.14203
v 0.047297 0.009876 -0.14142
v 0.049778 0.011994 -0.14087
v 0.04491 0.007183 -0.14179
v 0.042632 0.003739 -0.14196
v 0.040931 7E-05 -0.14197
v 0.04008 -0.002306 -0.14204
v 0.039017 -0.007359 -0.1438
v 0.039624 -0.004444 -0.14195
v 0.03886 -0.011447 -0.14277
v 0.05542 0.015508 -0.13915
v 0.058136 0.016858 -0.13675
v 0.052367 0.013906 -0.13761
v 0.039366 -0.007802 -0.13992
v 0.03925 -0.012626 -0.1403
v 0.039695 -0.015593 -0.14022
v 0.039968 -0.014417 -0.13802
v 0.064731 0.019307 -0.13656
v 0.060387 0.017809 -0.13595
v 0.062485 0.01872 -0.13432
v 0.040979 -0.017537 -0.13857
v 0.041444 -0.016433 -0.13597
v 0.065339 0.019702 -0.13366
v 0.066761 0.020053 -0.13191
v 0.043823 -0.019584 -0.13612
v 0.043359 -0.017054 -0.13246
v 0.071743 0.019928 -0.13101
v 0.0687 0.019884 -0.1287
v 0.046567 -0.019138 -0.12998
v 0.072157 0.01958 -0.12846
v 0.073265 0.019043 -0.12758
v 0.049453 -0.02005 -0.12952
v 0.073831 0.017909 -0.12667
v 0.073916 0.016314 -0.1242
v 0.053951 -0.019046 -0.12663
v 0.05059 -0.019305 -0.1265
v 0.075435 0.0131 -0.12334
v 0.075863 0.010761 -0.1218
v 0.058229 -0.01773 -0.12289
v 0.055244 -0.018344 -0.1241
v 0.076376 0.007966 -0.12118
v 0.076462 0.005549 -0.11989
v 0.063096 -0.016174 -0.1202
v 0.060594 -0.016993 -0.12104
v 0.076373 0.002769 -0.11917
v 0.075586 -0.000433 -0.1171
v 0.07556 -0.002562 -0.11833
v 0.074831 -0.00478 -0.11879
v 0.072968 -0.008281 -0.11898
v 0.070038 -0.011773 -0.1188
v 0.066526 -0.014401 -0.11879
v 0.067812 -0.01322 -0.11672
v 0.074518 -0.003413 -0.11602
v 0.072951 -0.006784 -0.1161
v 0.070707 -0.01014 -0.11627
v 0.069118 -0.012086 -0.11643
v 0.048125 0.010645 -0.1393
v 0.04645 0.008883 -0.13892
v 0.044026 0.005764 -0.13902
v 0.041922 0.002017 -0.13916
v 0.040301 -0.002392 -0.13972
v 0.055125 0.015636 -0.13561
v 0.0513 0.013422 -0.13518
v 0.053127 0.014734 -0.13376
v 0.048902 0.011454 -0.1361
v 0.045569 0.007957 -0.13609
v 0.043171 0.004472 -0.13617
v 0.041138 0.000136 -0.13578
v 0.039902 -0.004617 -0.13687
v 0.03959 -0.008537 -0.13606
v 0.039674 -0.005866 -0.13525
v 0.039509 -0.011268 -0.1379
v 0.059541 0.017759 -0.13332
v 0.054957 0.015772 -0.1334
v 0.05665 0.016645 -0.13257
v 0.039678 -0.006717 -0.13366
v 0.0404 -0.013034 -0.13508
v 0.039847 -0.010028 -0.1336
v 0.064779 0.019593 -0.13099
v 0.058611 0.017785 -0.12953
v 0.061615 0.018782 -0.13027
v 0.040815 -0.012516 -0.13152
v 0.042377 -0.015357 -0.12977
v 0.064278 0.019672 -0.12709
v 0.066952 0.019767 -0.12473
v 0.04462 -0.017399 -0.12842
v 0.071951 0.019243 -0.12683
v 0.070661 0.018573 -0.12359
v 0.047567 -0.018862 -0.12707
v 0.072867 0.015715 -0.12021
v 0.05111 -0.017992 -0.12249
v 0.048768 -0.018532 -0.12493
v 0.073393 0.014061 -0.11764
v 0.074846 0.011808 -0.11979
v 0.054822 -0.017994 -0.12156
v 0.053488 -0.017889 -0.12013
v 0.074282 0.011675 -0.11717
v 0.074242 0.010177 -0.11508
v 0.075477 0.007565 -0.11778
v 0.060658 -0.016706 -0.11891
v 0.058636 -0.017083 -0.11855
v 0.055407 -0.017552 -0.11864
v 0.074935 0.006874 -0.11473
v 0.074759 0.004991 -0.11283
v 0.075334 0.00325 -0.11529
v 0.065853 -0.014226 -0.11571
v 0.063436 -0.015408 -0.11586
v 0.060248 -0.016422 -0.11588
v 0.074787 0.002561 -0.1128
v 0.07418 -0.00066 -0.11252
v 0.072727 -0.005156 -0.11302
v 0.070551 -0.00883 -0.11327
v 0.067603 -0.012381 -0.11396
v 0.064404 -0.014475 -0.11335
v 0.050914 0.013465 -0.13272
v 0.046746 0.009855 -0.13274
v 0.049047 0.01232 -0.13091
v 0.044389 0.006836 -0.13324
v 0.042392 0.003498 -0.13336
v 0.041333 0.001329 -0.13328
v 0.040072 -0.003496 -0.13431
v 0.040698 -0.000654 -0.13308
v 0.054594 0.015776 -0.13143
v 0.050711 0.013668 -0.13037
v 0.052387 0.014719 -0.12979
v 0.040067 -0.003481 -0.13122
v 0.039849 -0.008171 -0.13147
v 0.039783 -0.006207 -0.12994
v 0.06077 0.018906 -0.12585
v 0.058107 0.01789 -0.12695
v 0.055471 0.016625 -0.12743
v 0.040219 -0.008807 -0.12868
v 0.041309 -0.013042 -0.12903
v 0.041344 -0.012029 -0.12709
v 0.064662 0.019857 -0.12394
v 0.063055 0.019675 -0.12489
v 0.042891 -0.014957 -0.12726
v 0.042783 -0.013073 -0.12386
v 0.066291 0.019436 -0.12042
v 0.046159 -0.016933 -0.12488
v 0.046485 -0.015682 -0.12091
v 0.0696 0.017889 -0.11781
v 0.049369 -0.016786 -0.11841
v 0.071628 0.015841 -0.1159
v 0.052249 -0.017491 -0.11816
v 0.073041 0.013401 -0.11517
v 0.072924 0.01207 -0.11279
v 0.056249 -0.016926 -0.11412
v 0.053514 -0.017207 -0.11551
v 0.073901 0.008616 -0.11217
v 0.07424 0.006064 -0.11116
v 0.06114 -0.015607 -0.1114
v 0.058631 -0.016437 -0.11229
v 0.074172 0.003407 -0.11047
v 0.073395 0.000319 -0.10837
v 0.073212 -0.001756 -0.10953
v 0.072438 -0.003902 -0.10997
v 0.070603 -0.007324 -0.11019
v 0.067836 -0.01084 -0.11007
v 0.064506 -0.013653 -0.1099
v 0.065837 -0.012347 -0.10792
v 0.072296 -0.002608 -0.10724
v 0.070708 -0.005916 -0.10731
v 0.068555 -0.009221 -0.10751
v 0.067048 -0.011159 -0.10769
v 0.047171 0.010854 -0.12953
v 0.045318 0.008646 -0.13014
v 0.043228 0.00548 -0.13051
v 0.041374 0.001556 -0.13102
v 0.05038 0.013621 -0.12838
v 0.046156 0.010033 -0.12717
v 0.048328 0.012133 -0.12682
v 0.044082 0.007272 -0.1274
v 0.042043 0.00364 -0.1278
v 0.040552 -0.000302 -0.12833
v 0.039901 -0.004024 -0.12839
v 0.04012 -0.001664 -0.12683
v 0.057994 0.01812 -0.1243
v 0.053941 0.016272 -0.12416
v 0.055863 0.017467 -0.12253
v 0.051223 0.014443 -0.12468
v 0.04001 -0.004138 -0.12545
v 0.040645 -0.009156 -0.1254
v 0.040025 -0.006562 -0.123
v 0.063067 0.01959 -0.12248
v 0.057927 0.018378 -0.12168
v 0.060564 0.019037 -0.12044
v 0.040981 -0.009777 -0.12258
v 0.041978 -0.011656 -0.12179
v 0.063653 0.019549 -0.11936
v 0.064988 0.019457 -0.11757
v 0.043457 -0.012754 -0.119
v 0.066304 0.0188 -0.1149
v 0.046864 -0.01509 -0.1163
v 0.069083 0.017175 -0.11318
v 0.050565 -0.016551 -0.11417
v 0.071207 0.014786 -0.11237
v 0.071576 0.012305 -0.1091
v 0.053097 -0.01692 -0.1129
v 0.051859 -0.01668 -0.11152
v 0.072264 0.009993 -0.10667
v 0.073361 0.007461 -0.10892
v 0.058742 -0.016252 -0.11033
v 0.056786 -0.016521 -0.10993
v 0.053544 -0.016608 -0.10987
v 0.072896 0.007411 -0.10604
v 0.072808 0.005872 -0.10409
v 0.073297 0.003936 -0.10655
v 0.06409 -0.01347 -0.10663
v 0.061127 -0.014985 -0.10594
v 0.058459 -0.016043 -0.10791
v 0.072899 0.003439 -0.10404
v 0.072327 0.000132 -0.10382
v 0.070795 -0.004405 -0.10434
v 0.068709 -0.008039 -0.10459
v 0.066019 -0.011532 -0.10522
v 0.063327 -0.01367 -0.10415
v 0.046744 0.010823 -0.12517
v 0.045155 0.008947 -0.12451
v 0.042865 0.005493 -0.12453
v 0.0409 0.001014 -0.12531
v 0.053232 0.016235 -0.12149
v 0.04904 0.013221 -0.12115
v 0.050755 0.014794 -0.12018
v 0.047331 0.011372 -0.12298
v 0.044041 0.007679 -0.12061
v 0.04171 0.003436 -0.12193
v 0.040344 -0.000686 -0.12247
v 0.039809 -0.003839 -0.12258
v 0.039815 -0.005124 -0.12131
v 0.057796 0.018435 -0.11891
v 0.052501 0.016261 -0.11788
v 0.055121 0.017527 -0.11856
v 0.040329 -0.007065 -0.1191
v 0.041525 -0.010437 -0.12026
v 0.063413 0.019286 -0.11648
v 0.057095 0.018398 -0.11534
v 0.060675 0.018901 -0.11442
v 0.041797 -0.010223 -0.11725
v 0.042953 -0.011765 -0.11621
v 0.064059 0.018989 -0.11336
v 0.06539 0.018716 -0.11203
v 0.044286 -0.012733 -0.11345
v 0.066659 0.01804 -0.11102
v 0.047554 -0.014845 -0.11136
v 0.068407 0.016311 -0.1092
v 0.06878 0.014883 -0.10558
v 0.050505 -0.016069 -0.10984
v 0.070907 0.012222 -0.10533
v 0.05519 -0.01627 -0.10553
v 0.051425 -0.015983 -0.10618
v 0.071903 0.009293 -0.10377
v 0.072338 0.006981 -0.10245
v 0.057934 -0.015922 -0.10475
v 0.05665 -0.01609 -0.1032
v 0.072399 0.004301 -0.10171
v 0.071802 0.001126 -0.099665
v 0.071616 -0.001008 -0.10091
v 0.070774 -0.003217 -0.10136
v 0.068948 -0.006683 -0.10155
v 0.066584 -0.01006 -0.10168
v 0.064064 -0.012735 -0.10163
v 0.061456 -0.014468 -0.10151
v 0.058333 -0.015615 -0.10168
v 0.070728 -0.001895 -0.098593
v 0.069075 -0.005305 -0.098616
v 0.06689 -0.008734 -0.098629
v 0.064506 -0.011672 -0.09865
v 0.062362 -0.013602 -0.098878
v 0.04904 0.013573 -0.11915
v 0.046981 0.011539 -0.11895
v 0.043569 0.007559 -0.11825
v 0.044383 0.008851 -0.11736
v 0.04215 0.004811 -0.11936
v 0.042876 0.006401 -0.11833
v 0.040847 0.001606 -0.11937
v 0.039961 -0.002773 -0.11976
v 0.054476 0.017534 -0.11426
v 0.052042 0.016297 -0.11547
v 0.04953 0.01444 -0.11607
v 0.045945 0.011208 -0.11535
v 0.041732 0.004509 -0.11676
v 0.040092 -0.000106 -0.11584
v 0.039842 -0.004029 -0.11699
v 0.039992 -0.005807 -0.11594
v 0.058237 0.018664 -0.11248
v 0.056587 0.018367 -0.11323
v 0.040688 -0.00752 -0.11342
v 0.042422 -0.01075 -0.11443
v 0.064075 0.018516 -0.11039
v 0.060193 0.018555 -0.10883
v 0.042467 -0.010562 -0.11134
v 0.043682 -0.011975 -0.11035
v 0.066091 0.017781 -0.10887
v 0.064964 0.017469 -0.10607
v 0.04492 -0.012904 -0.10789
v 0.066995 0.015936 -0.10247
v 0.048286 -0.014896 -0.10679
v 0.069633 0.012817 -0.10139
v 0.051792 -0.015887 -0.1019
v 0.049302 -0.015251 -0.10368
v 0.070419 0.010742 -0.098119
v 0.071522 0.008292 -0.1003
v 0.055209 -0.016074 -0.1012
v 0.071194 0.008221 -0.0972
v 0.071245 0.006707 -0.095218
v 0.071695 0.004774 -0.097739
v 0.059266 -0.01491 -0.097171
v 0.056425 -0.015811 -0.09851
v 0.071387 0.004279 -0.095212
v 0.070747 0.000924 -0.095072
v 0.069131 -0.003696 -0.095604
v 0.067059 -0.007339 -0.095685
v 0.06471 -0.010527 -0.095646
v 0.062236 -0.013012 -0.095795
v 0.043082 0.007079 -0.11693
v 0.051915 0.016478 -0.11278
v 0.047237 0.013259 -0.11253
v 0.049785 0.015502 -0.11085
v 0.044994 0.010895 -0.11253
v 0.043088 0.007721 -0.11414
v 0.04077 0.003445 -0.11353
v 0.039811 0.000993 -0.11327
v 0.039776 -0.003764 -0.1143
v 0.039578 -0.00098 -0.11299
v 0.056809 0.018312 -0.1109
v 0.051822 0.016729 -0.11011
v 0.054269 0.017631 -0.1091
v 0.039604 -0.003254 -0.11101
v 0.039999 -0.006019 -0.10993
v 0.057382 0.018379 -0.10792
v 0.058763 0.018527 -0.10617
v 0.040807 -0.007967 -0.10759
v 0.042902 -0.011067 -0.10858
v 0.06036 0.018306 -0.10312
v 0.042665 -0.010919 -0.10566
v 0.044074 -0.012318 -0.10472
v 0.064391 0.01724 -0.10058
v 0.045919 -0.013596 -0.10226
v 0.067144 0.015221 -0.098333
v 0.04893 -0.015134 -0.10132
v 0.047827 -0.014753 -0.09979
v 0.069085 0.012853 -0.097094
v 0.052881 -0.015912 -0.096671
v 0.049589 -0.0154 -0.098728
v 0.070199 0.010077 -0.095021
v 0.070754 0.007858 -0.093627
v 0.056089 -0.015768 -0.095955
v 0.054718 -0.01592 -0.094178
v 0.070841 0.005159 -0.092977
v 0.070156 0.001799 -0.091117
v 0.069929 -0.000264 -0.09217
v 0.069038 -0.002472 -0.092595
v 0.06718 -0.005929 -0.092751
v 0.064906 -0.009258 -0.092731
v 0.062578 -0.01196 -0.092706
v 0.059763 -0.013988 -0.092325
v 0.056666 -0.015444 -0.093306
v 0.068983 -0.001323 -0.090015
v 0.067284 -0.004635 -0.089886
v 0.065083 -0.008015 -0.089869
v 0.062669 -0.011038 -0.090019
v 0.061133 -0.012754 -0.090566
v 0.047673 0.014201 -0.10954
v 0.045728 0.012254 -0.11002
v 0.043535 0.009414 -0.11019
v 0.041394 0.005676 -0.11043
v 0.039834 0.001308 -0.11094
v 0.05154 0.01676 -0.10746
v 0.046564 0.013429 -0.10728
v 0.048826 0.015337 -0.10657
v 0.044587 0.011194 -0.10768
v 0.042257 0.008042 -0.10627
v 0.040234 0.003517 -0.10764
v 0.039373 -0.000593 -0.10816
v 0.039518 -0.004112 -0.10799
v 0.039191 -0.001907 -0.10657
v 0.056854 0.018274 -0.10524
v 0.050846 0.016703 -0.10358
v 0.05378 0.017702 -0.10439
v 0.039396 -0.003626 -0.10511
v 0.039888 -0.006527 -0.1043
v 0.056429 0.018339 -0.10124
v 0.058842 0.018471 -0.099013
v 0.040726 -0.008676 -0.10213
v 0.043099 -0.011517 -0.1031
v 0.061608 0.017969 -0.097557
v 0.042732 -0.011429 -0.10066
v 0.043508 -0.012407 -0.097855
v 0.064775 0.016507 -0.095234
v 0.046736 -0.014364 -0.096647
v 0.067887 0.013362 -0.092944
v 0.049344 -0.015419 -0.095796
v 0.048085 -0.015155 -0.09408
v 0.068799 0.01154 -0.090006
v 0.069864 0.009212 -0.091706
v 0.053067 -0.015862 -0.090899
v 0.049817 -0.015613 -0.092987
v 0.069377 0.009395 -0.088537
v 0.069748 0.007232 -0.087493
v 0.070028 0.005558 -0.08934
v 0.05662 -0.01511 -0.089879
v 0.054723 -0.015698 -0.088532
v 0.069579 0.004968 -0.08628
v 0.069131 0.001021 -0.087407
v 0.067455 -0.00326 -0.0871
v 0.065343 -0.00681 -0.087024
v 0.062717 -0.010155 -0.08709
v 0.059428 -0.01332 -0.088041
v 0.056039 -0.015149 -0.08736
v 0.047142 0.014168 -0.1051
v 0.045059 0.012008 -0.10461
v 0.041916 0.008114 -0.10395
v 0.042725 0.009385 -0.10303
v 0.040532 0.004992 -0.10508
v 0.041233 0.006858 -0.10403
v 0.039483 0.001056 -0.10523
v 0.052992 0.017766 -0.099885
v 0.050356 0.01673 -0.10104
v 0.047797 0.014979 -0.10178
v 0.044282 0.011696 -0.101
v 0.040241 0.004733 -0.10252
v 0.039036 -7.9E-05 -0.10191
v 0.039255 -0.004637 -0.10224
v 0.038513 -0.002319 -0.099788
v 0.056847 0.018525 -0.098112
v 0.055298 0.018375 -0.098957
v 0.039052 -0.005401 -0.099851
v 0.039299 -0.007104 -0.097683
v 0.058335 0.018394 -0.094706
v 0.041062 -0.01019 -0.097609
v 0.042067 -0.011627 -0.096012
v 0.061917 0.017499 -0.092066
v 0.043135 -0.012558 -0.093306
v 0.065044 0.015653 -0.089561
v 0.046896 -0.014792 -0.09119
v 0.067683 0.012567 -0.087062
v 0.049406 -0.015692 -0.089942
v 0.048132 -0.015514 -0.088538
v 0.068283 0.010919 -0.083702
v 0.069153 0.008662 -0.085668
v 0.053531 -0.015771 -0.0868
v 0.050034 -0.015844 -0.087033
v 0.068902 0.008646 -0.08291
v 0.068889 0.006972 -0.081099
v 0.069269 0.005779 -0.083614
v 0.06894 0.002178 -0.083948
v 0.067704 -0.001674 -0.084098
v 0.065768 -0.005461 -0.0842
v 0.063304 -0.008934 -0.084169
v 0.060111 -0.012233 -0.084053
v 0.056263 -0.014708 -0.084572
v 0.057962 -0.013778 -0.082031
v 0.068928 0.00395 -0.081591
v 0.068003 0.000595 -0.080378
v 0.066293 -0.003747 -0.081238
v 0.064048 -0.007416 -0.081369
v 0.061374 -0.010749 -0.081418
v 0.059553 -0.012654 -0.081596
v 0.041493 0.007589 -0.10262
v 0.050205 0.016924 -0.098398
v 0.045569 0.013732 -0.098209
v 0.048068 0.016006 -0.09654
v 0.043381 0.011348 -0.098181
v 0.04153 0.008157 -0.099835
v 0.039374 0.003621 -0.099355
v 0.03847 0.000479 -0.099193
v 0.038194 -0.000814 -0.098201
v 0.055249 0.018376 -0.096608
v 0.050104 0.017211 -0.095739
v 0.052689 0.017964 -0.094563
v 0.038276 -0.003102 -0.097006
v 0.038488 -0.005709 -0.095563
v 0.055749 0.018461 -0.0936
v 0.057086 0.018492 -0.091875
v 0.03901 -0.007719 -0.093429
v 0.041046 -0.010747 -0.094636
v 0.058506 0.018186 -0.088966
v 0.040548 -0.010592 -0.092042
v 0.041116 -0.011553 -0.08919
v 0.062137 0.016947 -0.086344
v 0.043948 -0.01347 -0.087983
v 0.065129 0.014938 -0.084015
v 0.046975 -0.015096 -0.08677
v 0.067056 0.012804 -0.082641
v 0.052035 -0.015868 -0.083319
v 0.048536 -0.015658 -0.08402
v 0.068008 0.010252 -0.080649
v 0.068464 0.008043 -0.079327
v 0.055377 -0.01506 -0.081075
v 0.052354 -0.016174 -0.079145
v 0.068457 0.005234 -0.078703
v 0.067821 0.002153 -0.07661
v 0.067573 -7E-06 -0.077827
v 0.066643 -0.0022 -0.078308
v 0.064721 -0.005647 -0.078537
v 0.062103 -0.009299 -0.078395
v 0.058624 -0.012955 -0.078959
v 0.060391 -0.010977 -0.076508
v 0.055313 -0.015191 -0.078187
v 0.06677 -0.000678 -0.075595
v 0.065119 -0.003978 -0.075694
v 0.063019 -0.00739 -0.075883
v 0.06162 -0.009469 -0.076083
v 0.046034 0.01475 -0.09534
v 0.044153 0.012863 -0.095658
v 0.041963 0.010018 -0.095899
v 0.039859 0.006209 -0.096209
v 0.038407 0.001595 -0.096665
v 0.049936 0.017249 -0.092902
v 0.045145 0.014272 -0.093385
v 0.047119 0.015857 -0.092282
v 0.043074 0.012243 -0.092485
v 0.040601 0.008771 -0.092873
v 0.038512 0.004453 -0.092642
v 0.037782 -0.000258 -0.093999
v 0.037899 -0.003765 -0.093908
v 0.037427 -0.001649 -0.092489
v 0.055457 0.018413 -0.090741
v 0.049167 0.017102 -0.089129
v 0.052683 0.018091 -0.088584
v 0.037398 -0.003227 -0.090808
v 0.037533 -0.006305 -0.088887
v 0.055969 0.018422 -0.087674
v 0.057311 0.018339 -0.086027
v 0.038996 -0.009349 -0.088927
v 0.039831 -0.010796 -0.087337
v 0.058708 0.01787 -0.083245
v 0.040923 -0.011868 -0.084679
v 0.062405 0.016205 -0.080704
v 0.045316 -0.014572 -0.082415
v 0.065705 0.013315 -0.07851
v 0.049189 -0.016045 -0.080676
v 0.047165 -0.015755 -0.078719
v 0.066496 0.011584 -0.074969
v 0.067641 0.009294 -0.077188
v 0.050331 -0.016555 -0.078534
v 0.049013 -0.016423 -0.077942
v 0.067244 0.009324 -0.074098
v 0.067221 0.007862 -0.072145
v 0.067759 0.005914 -0.074708
v 0.058687 -0.012527 -0.075558
v 0.056429 -0.014444 -0.075759
v 0.053582 -0.015973 -0.075624
v 0.050567 -0.016611 -0.075873
v 0.067396 0.005443 -0.072181
v 0.066819 0.002064 -0.072066
v 0.065254 -0.002407 -0.072641
v 0.063183 -0.006108 -0.072964
v 0.060487 -0.01008 -0.073714
v 0.057262 -0.013362 -0.072962
v 0.054801 -0.01527 -0.073101
v 0.045008 0.014437 -0.090844
v 0.041383 0.010788 -0.089862
v 0.043232 0.013031 -0.088837
v 0.039463 0.007788 -0.090095
v 0.03834 0.005695 -0.09009
v 0.037413 0.000697 -0.091226
v 0.037699 0.003664 -0.08985
v 0.050357 0.017676 -0.086438
v 0.048639 0.017023 -0.086915
v 0.04608 0.015457 -0.087094
v 0.036862 0.000657 -0.087497
v 0.036827 -0.003659 -0.088006
v 0.036791 -0.005293 -0.08692
v 0.055581 0.018342 -0.084896
v 0.052329 0.018102 -0.082782
v 0.037083 -0.006965 -0.084898
v 0.038884 -0.009928 -0.085994
v 0.056011 0.018276 -0.08201
v 0.057423 0.018079 -0.080431
v 0.038429 -0.00985 -0.083545
v 0.039012 -0.011068 -0.080506
v 0.058874 0.017373 -0.077443
v 0.041834 -0.013196 -0.079143
v 0.06278 0.015334 -0.075245
v 0.044911 -0.015058 -0.076781
v 0.065044 0.013347 -0.073891
v 0.047721 -0.016246 -0.075513
v 0.066129 0.010954 -0.071843
v 0.066652 0.008902 -0.070487
v 0.051596 -0.016509 -0.071291
v 0.048903 -0.016697 -0.072718
v 0.066821 0.006259 -0.069865
v 0.066377 0.003059 -0.068036
v 0.066159 0.000924 -0.069252
v 0.065362 -0.001091 -0.069541
v 0.063569 -0.004521 -0.069735
v 0.061132 -0.00831 -0.070104
v 0.058153 -0.011938 -0.069904
v 0.054955 -0.014804 -0.069682
v 0.056431 -0.013506 -0.067778
v 0.065674 0.000522 -0.06733
v 0.064262 -0.002242 -0.065936
v 0.061921 -0.006558 -0.066906
v 0.059345 -0.010192 -0.067264
v 0.057672 -0.012242 -0.067508
v 0.041701 0.011643 -0.087753
v 0.040227 0.009622 -0.087479
v 0.038244 0.005874 -0.087746
v 0.048886 0.017166 -0.084545
v 0.044132 0.01448 -0.083383
v 0.046748 0.016321 -0.082037
v 0.041971 0.012119 -0.085258
v 0.039012 0.008219 -0.084728
v 0.037148 0.004267 -0.084774
v 0.036323 0.001725 -0.084758
v 0.036369 -0.003167 -0.085705
v 0.036061 -0.000254 -0.084503
v 0.049412 0.017551 -0.081713
v 0.050599 0.017982 -0.080308
v 0.035683 -0.002381 -0.082235
v 0.03564 -0.005568 -0.080532
v 0.055392 0.018175 -0.079309
v 0.051981 0.018115 -0.078058
v 0.036975 -0.008558 -0.080863
v 0.037123 -0.00989 -0.077461
v 0.055166 0.018066 -0.075447
v 0.057538 0.017538 -0.07338
v 0.039278 -0.012204 -0.07592
v 0.060164 0.016351 -0.071894
v 0.04214 -0.01428 -0.073651
v 0.063462 0.01375 -0.069703
v 0.045909 -0.016178 -0.071217
v 0.06429 0.012129 -0.066241
v 0.065696 0.010009 -0.06844
v 0.048597 -0.016921 -0.070101
v 0.04737 -0.016991 -0.068414
v 0.065271 0.010029 -0.065502
v 0.065336 0.008792 -0.063453
v 0.066091 0.00674 -0.066053
v 0.054794 -0.014802 -0.066471
v 0.051819 -0.016488 -0.065713
v 0.049062 -0.017128 -0.067513
v 0.065844 0.006329 -0.063553
v 0.0656 0.002798 -0.063834
v 0.064442 -0.001018 -0.062309
v 0.063802 -0.002879 -0.063454
v 0.062571 -0.005106 -0.063938
v 0.060159 -0.008785 -0.064086
v 0.056985 -0.012644 -0.064709
v 0.058629 -0.010646 -0.062248
v 0.054076 -0.015206 -0.063749
v 0.063039 -0.003779 -0.061431
v 0.061145 -0.006998 -0.061519
v 0.059817 -0.009095 -0.061779
v 0.044429 0.015036 -0.080676
v 0.042373 0.013224 -0.081371
v 0.039959 0.01037 -0.081673
v 0.037647 0.00666 -0.081863
v 0.036106 0.002328 -0.082243
v 0.048986 0.017491 -0.079192
v 0.043568 0.014556 -0.078676
v 0.046367 0.016363 -0.077237
v 0.041398 0.012665 -0.077933
v 0.038581 0.009252 -0.07872
v 0.036464 0.005484 -0.078975
v 0.034995 0.000982 -0.078507
v 0.034939 -0.002966 -0.079343
v 0.034909 -0.004593 -0.078561
v 0.04956 0.01766 -0.076183
v 0.052179 0.018027 -0.073666
v 0.035329 -0.006447 -0.07737
v 0.0359 -0.008854 -0.075683
v 0.05571 0.017929 -0.072552
v 0.054287 0.018149 -0.073257
v 0.036509 -0.010479 -0.072927
v 0.05716 0.017269 -0.069273
v 0.039301 -0.013349 -0.070791
v 0.060146 0.015727 -0.066739
v 0.042236 -0.01531 -0.068313
v 0.062375 0.013846 -0.064548
v 0.045904 -0.016942 -0.065566
v 0.064082 0.011601 -0.063548
v 0.064179 0.010412 -0.061226
v 0.048724 -0.017364 -0.064605
v 0.047294 -0.017545 -0.062807
v 0.065136 0.007077 -0.061005
v 0.065279 0.003869 -0.060098
v 0.064965 0.001201 -0.060512
v 0.057092 -0.012285 -0.061224
v 0.054994 -0.014329 -0.061126
v 0.051877 -0.016399 -0.060127
v 0.049051 -0.0174 -0.061924
v 0.064583 0.00196 -0.057898
v 0.063566 -0.001727 -0.05878
v 0.061454 -0.005719 -0.058648
v 0.058902 -0.009741 -0.059366
v 0.056102 -0.012998 -0.058495
v 0.054017 -0.014948 -0.058075
v 0.043934 0.015056 -0.075515
v 0.039706 0.011462 -0.075311
v 0.042248 0.013989 -0.073551
v 0.037319 0.008368 -0.075949
v 0.035423 0.004829 -0.0761
v 0.034499 0.002499 -0.076046
v 0.034494 -0.002568 -0.077218
v 0.034203 0.00043 -0.075847
v 0.048833 0.01734 -0.072909
v 0.044086 0.015378 -0.073093
v 0.045713 0.016214 -0.072345
v 0.0339 -0.002274 -0.073821
v 0.034812 -0.00714 -0.073976
v 0.033446 -0.004988 -0.071504
v 0.054289 0.017923 -0.070924
v 0.047869 0.016979 -0.069242
v 0.051603 0.017625 -0.068635
v 0.0344 -0.007905 -0.071356
v 0.03464 -0.009469 -0.06893
v 0.054874 0.01762 -0.067901
v 0.056202 0.017331 -0.066483
v 0.036781 -0.012202 -0.06787
v 0.057548 0.016706 -0.064827
v 0.039303 -0.01431 -0.066514
v 0.059486 0.015347 -0.061264
v 0.041595 -0.015867 -0.063646
v 0.062372 0.012896 -0.060792
v 0.063263 0.010506 -0.057538
v 0.045147 -0.01751 -0.0597
v 0.063934 0.008526 -0.055588
v 0.064608 0.006069 -0.057433
v 0.048707 -0.017555 -0.058953
v 0.047407 -0.017891 -0.057091
v 0.064155 0.006413 -0.054227
v 0.064002 0.003849 -0.052525
v 0.064232 0.003013 -0.05514
v 0.063433 -0.000571 -0.055524
v 0.061854 -0.004072 -0.055542
v 0.059637 -0.007774 -0.055567
v 0.057117 -0.011325 -0.05569
v 0.054797 -0.013971 -0.055551
v 0.052389 -0.015865 -0.055184
v 0.049421 -0.017409 -0.056257
v 0.06338 0.000726 -0.052633
v 0.062309 -0.00237 -0.053148
v 0.060491 -0.005469 -0.051775
v 0.058007 -0.009529 -0.052521
v 0.055512 -0.012792 -0.052847
v 0.053891 -0.014605 -0.053438
v 0.040384 0.01265 -0.072327
v 0.0384 0.01058 -0.072821
v 0.036187 0.007432 -0.073081
v 0.03442 0.003182 -0.073585
v 0.04381 0.015242 -0.071115
v 0.039498 0.012079 -0.070396
v 0.041594 0.013799 -0.069523
v 0.037393 0.009911 -0.069601
v 0.035059 0.006286 -0.070081
v 0.033346 0.001878 -0.069822
v 0.032943 -0.002119 -0.07075
v 0.032744 -0.003671 -0.06988
v 0.049039 0.017233 -0.06668
v 0.047275 0.016795 -0.067134
v 0.044729 0.015709 -0.067252
v 0.033011 -0.005694 -0.068547
v 0.033416 -0.008235 -0.067077
v 0.054775 0.017275 -0.064523
v 0.050855 0.017284 -0.06301
v 0.034105 -0.009963 -0.065201
v 0.056867 0.016593 -0.061763
v 0.054684 0.016906 -0.059722
v 0.037175 -0.013627 -0.06298
v 0.057257 0.016231 -0.059111
v 0.058325 0.015509 -0.056283
v 0.040419 -0.016304 -0.059961
v 0.037593 -0.01508 -0.059654
v 0.038944 -0.016348 -0.057705
v 0.060715 0.013859 -0.057232
v 0.061495 0.012661 -0.054275
v 0.0422 -0.017395 -0.058259
v 0.040749 -0.017209 -0.057291
v 0.063058 0.009784 -0.052699
v 0.046008 -0.01818 -0.053766
v 0.042692 -0.017861 -0.056004
v 0.063436 0.00817 -0.049607
v 0.063824 0.006341 -0.051164
v 0.049656 -0.01722 -0.052769
v 0.047811 -0.018089 -0.051138
v 0.063665 0.006278 -0.049049
v 0.063343 0.003065 -0.048959
v 0.062157 -0.001626 -0.050219
v 0.060798 -0.004254 -0.048269
v 0.059979 -0.005984 -0.049233
v 0.058749 -0.008046 -0.049613
v 0.056389 -0.011407 -0.049684
v 0.052895 -0.015061 -0.050591
v 0.05496 -0.013124 -0.047904
v 0.049373 -0.017416 -0.049945
v 0.05933 -0.006858 -0.047238
v 0.057496 -0.009801 -0.04724
v 0.056228 -0.011666 -0.047436
v 0.039356 0.012157 -0.067921
v 0.035796 0.008411 -0.067065
v 0.037634 0.010711 -0.066073
v 0.034033 0.005413 -0.067267
v 0.033041 0.003322 -0.067264
v 0.03251 -0.001588 -0.068551
v 0.032534 0.001329 -0.067117
v 0.047528 0.016795 -0.064821
v 0.043162 0.015075 -0.063845
v 0.045436 0.016156 -0.062282
v 0.040513 0.013303 -0.064309
v 0.031884 -0.001539 -0.065144
v 0.032406 -0.006391 -0.065339
v 0.031111 -0.004133 -0.062764
v 0.048159 0.016984 -0.061934
v 0.049496 0.01722 -0.060321
v 0.032051 -0.007333 -0.062878
v 0.033041 -0.010181 -0.060756
v 0.051074 0.017138 -0.057437
v 0.035233 -0.013333 -0.059753
v 0.033516 -0.012028 -0.059156
v 0.033826 -0.013089 -0.057348
v 0.056361 0.016371 -0.05684
v 0.054348 0.016761 -0.05577
v 0.036382 -0.015193 -0.056469
v 0.056272 0.016138 -0.053412
v 0.058264 0.015334 -0.052801
v 0.059755 0.014386 -0.053618
v 0.039797 -0.017434 -0.054025
v 0.059244 0.014607 -0.050968
v 0.061018 0.0128 -0.05056
v 0.042526 -0.018313 -0.053031
v 0.041288 -0.01841 -0.051376
v 0.062542 0.01022 -0.048966
v 0.046342 -0.018566 -0.048084
v 0.043117 -0.018703 -0.05026
v 0.063117 0.007344 -0.047158
v 0.063152 0.004217 -0.045769
v 0.062951 0.001938 -0.046196
v 0.062025 -0.000958 -0.046497
v 0.053177 -0.014853 -0.047028
v 0.050209 -0.01705 -0.047196
v 0.048096 -0.018327 -0.045703
v 0.062506 0.001741 -0.043863
v 0.061392 -0.001956 -0.04347
v 0.060105 -0.00499 -0.044645
v 0.057895 -0.008847 -0.044543
v 0.055245 -0.012579 -0.045201
v 0.051875 -0.015961 -0.044501
v 0.049311 -0.017809 -0.04442
v 0.03619 0.009341 -0.065066
v 0.034763 0.007413 -0.06456
v 0.032883 0.00364 -0.064809
v 0.04275 0.015035 -0.061032
v 0.038582 0.012247 -0.060679
v 0.040754 0.014043 -0.059201
v 0.036716 0.010112 -0.062821
v 0.033408 0.00641 -0.060536
v 0.031587 0.001827 -0.061845
v 0.030828 -0.00133 -0.062065
v 0.030457 -0.002666 -0.061044
v 0.047855 0.0169 -0.059182
v 0.042648 0.015203 -0.058477
v 0.045119 0.016165 -0.057407
v 0.030564 -0.004922 -0.059679
v 0.030522 -0.007832 -0.05733
v 0.048343 0.016978 -0.056239
v 0.049942 0.0171 -0.054538
v 0.03205 -0.010959 -0.057188
v 0.032636 -0.012504 -0.055899
v 0.052214 0.016838 -0.051699
v 0.033141 -0.01377 -0.053509
v 0.057656 0.015486 -0.049953
v 0.055582 0.016253 -0.050768
v 0.036271 -0.016474 -0.051384
v 0.058375 0.014996 -0.045524
v 0.059613 0.014106 -0.048464
v 0.03994 -0.018452 -0.048545
v 0.061399 0.011627 -0.046076
v 0.060539 0.013382 -0.043314
v 0.042817 -0.019035 -0.047323
v 0.041363 -0.019183 -0.045639
v 0.061826 0.011194 -0.042765
v 0.062291 0.009772 -0.040899
v 0.062686 0.007083 -0.043336
v 0.046327 -0.018971 -0.042857
v 0.043258 -0.019275 -0.044641
v 0.062647 0.006834 -0.039779
v 0.06242 0.004141 -0.038187
v 0.062479 0.003266 -0.040832
v 0.061632 -0.000574 -0.041118
v 0.060268 -0.003949 -0.041197
v 0.058387 -0.007437 -0.041396
v 0.055994 -0.011162 -0.041713
v 0.052948 -0.014854 -0.041366
v 0.049626 -0.017677 -0.041306
v 0.050652 -0.017162 -0.038568
v 0.061758 0.000989 -0.038317
v 0.06075 -0.00218 -0.038866
v 0.059077 -0.005211 -0.037694
v 0.056733 -0.009426 -0.038592
v 0.054372 -0.012901 -0.038776
v 0.052367 -0.015425 -0.03808
v 0.038728 0.012726 -0.058053
v 0.036326 0.010434 -0.058602
v 0.032613 0.006515 -0.05805
v 0.033599 0.00788 -0.057033
v 0.031405 0.003431 -0.059244
v 0.031883 0.005258 -0.058144
v 0.030443 -0.000185 -0.059453
v 0.042451 0.015197 -0.055913
v 0.037748 0.012165 -0.05609
v 0.039835 0.013755 -0.0551
v 0.035409 0.010233 -0.054662
v 0.030784 0.003322 -0.056567
v 0.02934 -0.001317 -0.055764
v 0.029486 -0.005126 -0.056572
v 0.029404 -0.006614 -0.055459
v 0.047909 0.016815 -0.053577
v 0.041844 0.015014 -0.052046
v 0.044682 0.016132 -0.052809
v 0.029644 -0.008426 -0.053408
v 0.031599 -0.011623 -0.054583
v 0.047444 0.016786 -0.049636
v 0.050116 0.017076 -0.047529
v 0.030828 -0.01163 -0.052248
v 0.031029 -0.013024 -0.05015
v 0.055404 0.01629 -0.048163
v 0.052695 0.016923 -0.046926
v 0.0329 -0.015283 -0.04894
v 0.054804 0.016637 -0.044214
v 0.057158 0.016088 -0.042294
v 0.035844 -0.017616 -0.046608
v 0.059072 0.014924 -0.041979
v 0.039312 -0.019262 -0.042596
v 0.060801 0.012898 -0.040321
v 0.062026 0.009954 -0.037887
v 0.04296 -0.019536 -0.04176
v 0.041612 -0.019733 -0.03991
v 0.062189 0.008413 -0.03541
v 0.062421 0.006557 -0.036863
v 0.049006 -0.018347 -0.038541
v 0.046552 -0.019298 -0.037422
v 0.04363 -0.019708 -0.039061
v 0.06221 0.006533 -0.034911
v 0.061742 0.003354 -0.034715
v 0.060625 -0.001326 -0.036062
v 0.05949 -0.003681 -0.034792
v 0.058646 -0.00549 -0.03523
v 0.057415 -0.007807 -0.035589
v 0.055302 -0.011328 -0.035923
v 0.053165 -0.014377 -0.035758
v 0.05092 -0.017142 -0.034527
v 0.048853 -0.018552 -0.035844
v 0.058444 -0.005743 -0.032959
v 0.05648 -0.009841 -0.032849
v 0.054375 -0.013258 -0.033017
v 0.052606 -0.015585 -0.032931
v 0.032068 0.006062 -0.056658
v 0.037694 0.012365 -0.053545
v 0.034073 0.009407 -0.052023
v 0.035918 0.011134 -0.051502
v 0.032219 0.006728 -0.053777
v 0.029744 0.002524 -0.053339
v 0.028711 8.5E-05 -0.053186
v 0.028806 -0.004598 -0.05419
v 0.028405 -0.001794 -0.05293
v 0.04393 0.016 -0.04833
v 0.041413 0.014885 -0.049462
v 0.038848 0.013327 -0.049948
v 0.027998 -0.003792 -0.0507
v 0.02779 -0.006973 -0.048951
v 0.047896 0.017032 -0.046464
v 0.046148 0.01675 -0.047326
v 0.029186 -0.010374 -0.049464
v 0.02957 -0.013068 -0.046493
v 0.050279 0.017201 -0.043139
v 0.032152 -0.016463 -0.045159
v 0.029929 -0.015106 -0.044863
v 0.030095 -0.01622 -0.042866
v 0.055333 0.016836 -0.041325
v 0.053483 0.01715 -0.042082
v 0.035032 -0.018469 -0.04303
v 0.032527 -0.017973 -0.041555
v 0.057463 0.016091 -0.038078
v 0.03633 -0.019247 -0.041232
v 0.034702 -0.019034 -0.04043
v 0.059554 0.014998 -0.035363
v 0.060543 0.013308 -0.036766
v 0.040067 -0.019968 -0.036587
v 0.036652 -0.019535 -0.038886
v 0.060481 0.013686 -0.034085
v 0.061519 0.011002 -0.03468
v 0.043361 -0.019977 -0.036024
v 0.042013 -0.020233 -0.034098
v 0.061765 0.007706 -0.032955
v 0.061498 0.004557 -0.031488
v 0.061226 0.00218 -0.031901
v 0.060254 -0.001193 -0.032323
v 0.048989 -0.018724 -0.033232
v 0.046751 -0.019771 -0.031934
v 0.043879 -0.020149 -0.033333
v 0.06081 0.001908 -0.029516
v 0.059899 -0.001876 -0.029195
v 0.059219 -0.003956 -0.027769
v 0.059004 -0.004615 -0.030003
v 0.057719 -0.008147 -0.029956
v 0.056087 -0.012712 -0.029004
v 0.053664 -0.015137 -0.030729
v 0.051946 -0.017311 -0.030034
v 0.049449 -0.018911 -0.030616
v 0.0585 -0.006359 -0.027937
v 0.057902 -0.009314 -0.026647
v 0.057548 -0.012307 -0.02634
v 0.05697 -0.013741 -0.026512
v 0.055574 -0.01553 -0.025565
v 0.054069 -0.015924 -0.028327
v 0.057341 -0.01376 -0.024473
v 0.034366 0.009948 -0.050444
v 0.032841 0.008318 -0.050187
v 0.030491 0.005062 -0.050258
v 0.028558 0.00079 -0.050643
v 0.041309 0.01492 -0.046835
v 0.037048 0.012355 -0.046427
v 0.039311 0.013948 -0.04498
v 0.035025 0.010595 -0.048497
v 0.031864 0.007761 -0.046728
v 0.02913 0.00383 -0.047158
v 0.027312 -0.000551 -0.046858
v 0.027074 -0.004347 -0.047773
v 0.026895 -0.005954 -0.046916
v 0.046262 0.016764 -0.04497
v 0.041252 0.015043 -0.044262
v 0.043625 0.016059 -0.043171
v 0.027087 -0.008025 -0.045579
v 0.026928 -0.010918 -0.043358
v 0.046804 0.01696 -0.041968
v 0.048136 0.017295 -0.040401
v 0.028278 -0.013891 -0.043379
v 0.027868 -0.015262 -0.040288
v 0.05318 0.017341 -0.039757
v 0.049333 0.017599 -0.03825
v 0.030314 -0.017447 -0.039006
v 0.052658 0.01814 -0.035771
v 0.055765 0.018008 -0.033877
v 0.033621 -0.019093 -0.036933
v 0.058871 0.01584 -0.032443
v 0.036362 -0.019797 -0.035801
v 0.035053 -0.019784 -0.034115
v 0.060108 0.014322 -0.029708
v 0.060831 0.012017 -0.031453
v 0.040453 -0.02052 -0.031003
v 0.036949 -0.020107 -0.032974
v 0.060633 0.012077 -0.028166
v 0.060922 0.009738 -0.027014
v 0.061163 0.007461 -0.029033
v 0.043638 -0.020481 -0.030397
v 0.042482 -0.02079 -0.028828
v 0.060885 0.007331 -0.025829
v 0.060632 0.004508 -0.024134
v 0.060773 0.003501 -0.026587
v 0.059961 -0.00093 -0.026504
v 0.05053 -0.019298 -0.026876
v 0.047669 -0.020318 -0.027429
v 0.044559 -0.020746 -0.028115
v 0.060287 0.001631 -0.024236
v 0.059425 -0.00126 -0.022699
v 0.05879 -0.005135 -0.025205
v 0.058094 -0.008488 -0.023174
v 0.057971 -0.011437 -0.024176
v 0.053017 -0.017788 -0.026212
v 0.051705 -0.019377 -0.024038
v 0.049066 -0.020982 -0.022979
v 0.057744 -0.011003 -0.02174
v 0.056911 -0.012436 -0.019632
v 0.057473 -0.0132 -0.021975
v 0.056051 -0.015398 -0.021625
v 0.053683 -0.017933 -0.022451
v 0.051521 -0.019962 -0.021321
v 0.056693 -0.014163 -0.020136
v 0.037232 0.012741 -0.043836
v 0.03477 0.010879 -0.044415
v 0.029841 0.006251 -0.044085
v 0.031852 0.008795 -0.042746
v 0.02791 0.003086 -0.044393
v 0.026843 0.000887 -0.044399
v 0.026463 -0.004004 -0.045488
v 0.026317 -0.001103 -0.044129
v 0.041021 0.015086 -0.041639
v 0.036242 0.012319 -0.041905
v 0.038354 0.013749 -0.040857
v 0.033923 0.010922 -0.04049
v 0.0254 -0.00373 -0.041613
v 0.025857 -0.008205 -0.042444
v 0.025731 -0.009832 -0.041578
v 0.046119 0.016981 -0.039388
v 0.040385 0.015087 -0.037694
v 0.043181 0.016187 -0.03849
v 0.025687 -0.011673 -0.040283
v 0.025322 -0.014302 -0.037212
v 0.045793 0.017264 -0.035555
v 0.048885 0.01814 -0.034769
v 0.02774 -0.016727 -0.036069
v 0.05328 0.019174 -0.032536
v 0.050145 0.01903 -0.032455
v 0.030544 -0.018418 -0.033776
v 0.055875 0.019027 -0.029638
v 0.033916 -0.019815 -0.031124
v 0.059338 0.015581 -0.027159
v 0.036626 -0.020387 -0.030099
v 0.035299 -0.020479 -0.028427
v 0.060016 0.013673 -0.023594
v 0.060503 0.01121 -0.025245
v 0.041471 -0.021222 -0.026664
v 0.037525 -0.020898 -0.027487
v 0.060308 0.011013 -0.022488
v 0.060167 0.009311 -0.020588
v 0.060492 0.00757 -0.022827
v 0.045269 -0.021514 -0.024433
v 0.042141 -0.022103 -0.023304
v 0.060195 0.006811 -0.020622
v 0.059946 0.003514 -0.020719
v 0.059154 -0.000142 -0.019409
v 0.05893 -0.00214 -0.02074
v 0.058392 -0.004775 -0.02121
v 0.046834 -0.022089 -0.02187
v 0.044404 -0.02296 -0.020175
v 0.058526 -0.002423 -0.018937
v 0.057597 -0.004948 -0.017201
v 0.057324 -0.008889 -0.019442
v 0.056097 -0.011495 -0.017024
v 0.054231 -0.017108 -0.019441
v 0.052444 -0.019124 -0.018857
v 0.050038 -0.021604 -0.017659
v 0.047623 -0.022681 -0.01917
v 0.055213 -0.014795 -0.017645
v 0.053295 -0.01761 -0.016969
v 0.051687 -0.019719 -0.015081
v 0.030197 0.007479 -0.041848
v 0.028673 0.005525 -0.041699
v 0.026674 0.001674 -0.042026
v 0.036184 0.012616 -0.039364
v 0.032808 0.010543 -0.038322
v 0.03433 0.011733 -0.037254
v 0.030553 0.008522 -0.038938
v 0.027433 0.004936 -0.038883
v 0.025419 0.001284 -0.038622
v 0.024095 -0.001667 -0.037801
v 0.024867 -0.007995 -0.04027
v 0.023529 -0.005009 -0.037708
v 0.042263 0.016235 -0.034078
v 0.039925 0.015108 -0.035077
v 0.037311 0.013688 -0.035541
v 0.023763 -0.00853 -0.03797
v 0.023281 -0.010899 -0.036586
v 0.022675 -0.013435 -0.034402
v 0.046422 0.018118 -0.031861
v 0.044478 0.01722 -0.033028
v 0.024954 -0.015982 -0.033173
v 0.051601 0.020044 -0.029715
v 0.048007 0.019421 -0.029175
v 0.027656 -0.01773 -0.030685
v 0.053211 0.021161 -0.026689
v 0.0558 0.021095 -0.024831
v 0.055881 0.020392 -0.027066
v 0.030613 -0.019173 -0.027967
v 0.057692 0.019101 -0.025595
v 0.057243 0.020415 -0.023573
v 0.034101 -0.020768 -0.025212
v 0.058105 0.019137 -0.022526
v 0.059227 0.016481 -0.0231
v 0.038444 -0.021954 -0.023581
v 0.035586 -0.022235 -0.02111
v 0.059807 0.01303 -0.020647
v 0.05987 0.010557 -0.019052
v 0.041091 -0.022955 -0.020815
v 0.038336 -0.023216 -0.019416
v 0.059783 0.007744 -0.018354
v 0.059275 0.004568 -0.016308
v 0.05921 0.001949 -0.017387
v 0.042378 -0.023508 -0.019083
v 0.040818 -0.023765 -0.018243
v 0.058853 0.002569 -0.015198
v 0.058312 -0.000342 -0.015257
v 0.057257 -0.003879 -0.01381
v 0.056919 -0.005964 -0.015064
v 0.056365 -0.008481 -0.015495
v 0.048177 -0.023303 -0.016437
v 0.045669 -0.02433 -0.014962
v 0.042708 -0.024138 -0.016782
v 0.056387 -0.006618 -0.013056
v 0.055735 -0.008948 -0.013093
v 0.054758 -0.01219 -0.012988
v 0.053175 -0.016732 -0.014124
v 0.051735 -0.019323 -0.012143
v 0.051158 -0.020663 -0.012921
v 0.050356 -0.021834 -0.012889
v 0.048434 -0.023661 -0.013576
v 0.051016 -0.020896 -0.011691
v 0.03218 0.010444 -0.036377
v 0.027978 0.007084 -0.035711
v 0.030073 0.009277 -0.034499
v 0.026044 0.004374 -0.03617
v 0.023916 0.001594 -0.034618
v 0.02313 -0.002212 -0.035945
v 0.022598 -0.003845 -0.035536
v 0.039628 0.015211 -0.032565
v 0.035792 0.013209 -0.032249
v 0.037588 0.014367 -0.030705
v 0.03312 0.011582 -0.032655
v 0.022056 -0.005873 -0.034654
v 0.020877 -0.009789 -0.033453
v 0.020358 -0.012516 -0.032275
v 0.043671 0.01722 -0.031049
v 0.039372 0.015348 -0.03019
v 0.041151 0.016298 -0.029556
v 0.022052 -0.015006 -0.031216
v 0.048968 0.020707 -0.026208
v 0.046826 0.019624 -0.026951
v 0.044266 0.01819 -0.027174
v 0.024479 -0.01699 -0.02768
v 0.053391 0.022282 -0.023486
v 0.050419 0.022259 -0.023434
v 0.027705 -0.018418 -0.025226
v 0.055906 0.021674 -0.020468
v 0.030324 -0.019841 -0.022568
v 0.057671 0.019667 -0.017955
v 0.058611 0.017286 -0.019667
v 0.032732 -0.021498 -0.019803
v 0.058486 0.017261 -0.016412
v 0.058954 0.014837 -0.015218
v 0.059332 0.012666 -0.017135
v 0.035433 -0.023081 -0.017224
v 0.058988 0.01245 -0.013886
v 0.058757 0.009843 -0.011995
v 0.059083 0.008279 -0.014473
v 0.039467 -0.02446 -0.014918
v 0.058602 0.007646 -0.011805
v 0.058281 0.004415 -0.012032
v 0.05758 0.000769 -0.010863
v 0.057466 -0.001646 -0.011927
v 0.04261 -0.02502 -0.013746
v 0.04125 -0.025428 -0.012149
v 0.057098 -0.001121 -0.009954
v 0.05631 -0.004088 -0.009545
v 0.05547 -0.008429 -0.010764
v 0.054335 -0.011037 -0.008861
v 0.053848 -0.013211 -0.010001
v 0.052859 -0.016072 -0.010342
v 0.049036 -0.023541 -0.010334
v 0.046307 -0.025323 -0.00915
v 0.043179 -0.025654 -0.011088
v 0.053387 -0.013536 -0.008019
v 0.05229 -0.016182 -0.006382
v 0.050805 -0.02073 -0.008975
v 0.048675 -0.023962 -0.007407
v 0.028167 0.008055 -0.033264
v 0.026174 0.00598 -0.032904
v 0.023049 0.002375 -0.032249
v 0.023773 0.003866 -0.031251
v 0.022443 -0.001712 -0.033978
v 0.022534 0.000898 -0.032463
v 0.03521 0.013201 -0.029541
v 0.031414 0.010993 -0.029471
v 0.033212 0.012301 -0.027837
v 0.028792 0.009076 -0.030255
v 0.025273 0.006318 -0.029267
v 0.021502 -0.000886 -0.031028
v 0.01984 -0.005231 -0.03073
v 0.018318 -0.009494 -0.030236
v 0.019047 -0.013427 -0.029761
v 0.016751 -0.011405 -0.028966
v 0.016836 -0.013149 -0.027866
v 0.038959 0.015379 -0.028146
v 0.034938 0.013353 -0.027184
v 0.03667 0.014388 -0.026538
v 0.02148 -0.015805 -0.027977
v 0.019205 -0.014968 -0.026513
v 0.046149 0.019797 -0.024965
v 0.042456 0.017777 -0.02403
v 0.043973 0.018925 -0.02295
v 0.039804 0.016331 -0.024316
v 0.022778 -0.016723 -0.026215
v 0.021508 -0.016331 -0.025386
v 0.051255 0.023509 -0.020452
v 0.049144 0.022809 -0.021241
v 0.046717 0.021171 -0.021386
v 0.025562 -0.017878 -0.023293
v 0.023311 -0.017105 -0.023984
v 0.052926 0.025103 -0.017459
v 0.054327 0.025506 -0.016535
v 0.055158 0.024078 -0.017422
v 0.027505 -0.01893 -0.020739
v 0.055207 0.024743 -0.015558
v 0.056896 0.021342 -0.015293
v 0.029823 -0.020468 -0.01806
v 0.057777 0.019072 -0.011715
v 0.058443 0.01646 -0.013431
v 0.032323 -0.022221 -0.015508
v 0.058372 0.016343 -0.01061
v 0.058414 0.014711 -0.008682
v 0.058637 0.0129 -0.010877
v 0.035464 -0.023969 -0.012952
v 0.058433 0.012242 -0.008681
v 0.058016 0.009019 -0.008782
v 0.057021 0.005308 -0.007432
v 0.057158 0.002786 -0.0087
v 0.039417 -0.025681 -0.009878
v 0.056214 0.003101 -0.006031
v 0.056413 0.000132 -0.007511
v 0.055175 -0.002646 -0.004901
v 0.055405 -0.00511 -0.006516
v 0.054927 -0.007689 -0.007016
v 0.042846 -0.026359 -0.007907
v 0.040567 -0.026839 -0.005289
v 0.054627 -0.005757 -0.004333
v 0.054149 -0.007937 -0.004269
v 0.053216 -0.011239 -0.004468
v 0.051845 -0.015031 -0.003083
v 0.051738 -0.017089 -0.004286
v 0.050981 -0.019446 -0.004883
v 0.04941 -0.022719 -0.004956
v 0.047052 -0.025022 -0.004199
v 0.04411 -0.026473 -0.004762
v 0.050705 -0.017974 -0.002186
v 0.049318 -0.021381 -0.002195
v 0.048282 -0.023599 -0.002664
v 0.02252 0.002167 -0.030868
v 0.03067 0.010953 -0.026802
v 0.026506 0.008052 -0.027295
v 0.028128 0.009568 -0.025678
v 0.024364 0.00654 -0.025986
v 0.022354 0.003307 -0.027865
v 0.019759 -0.000865 -0.027396
v 0.017669 -0.004906 -0.027291
v 0.015714 -0.008707 -0.026847
v 0.015625 -0.011573 -0.027724
v 0.015669 -0.012601 -0.026868
v 0.034586 0.013435 -0.025268
v 0.029882 0.011136 -0.023033
v 0.032577 0.012523 -0.023969
v 0.016494 -0.01355 -0.02409
v 0.041667 0.017726 -0.02188
v 0.037955 0.015848 -0.02106
v 0.039504 0.016858 -0.019936
v 0.035427 0.014457 -0.021532
v 0.020593 -0.016272 -0.021729
v 0.048355 0.023144 -0.019405
v 0.044869 0.020715 -0.018326
v 0.046149 0.022233 -0.01748
v 0.042406 0.018909 -0.018394
v 0.024502 -0.017971 -0.019946
v 0.022523 -0.017559 -0.017454
v 0.053715 0.026294 -0.013831
v 0.051042 0.026887 -0.014473
v 0.048577 0.024899 -0.016114
v 0.027208 -0.019521 -0.016826
v 0.024896 -0.018783 -0.01532
v 0.054794 0.025737 -0.011536
v 0.055558 0.024426 -0.013036
v 0.029634 -0.021216 -0.014139
v 0.02736 -0.020364 -0.012703
v 0.055568 0.02448 -0.010289
v 0.056745 0.021937 -0.010999
v 0.03224 -0.023059 -0.011598
v 0.029766 -0.022199 -0.01011
v 0.05775 0.01841 -0.008715
v 0.05809 0.015959 -0.00718
v 0.035177 -0.024876 -0.009032
v 0.03233 -0.024152 -0.00756
v 0.057956 0.013158 -0.006505
v 0.057006 0.009968 -0.004543
v 0.056715 0.00738 -0.00547
v 0.03759 -0.026336 -0.006447
v 0.03506 -0.025884 -0.00519
v 0.05593 0.007717 -0.002925
v 0.055774 0.005272 -0.004019
v 0.054795 0.001754 -0.002765
v 0.054039 -0.001316 -0.001463
v 0.038576 -0.027028 -0.004619
v 0.037219 -0.026873 -0.003923
v 0.05404 -0.003795 -0.001951
v 0.053185 -0.006886 -0.000958
v 0.051912 -0.010363 0.000126
v 0.051683 -0.01284 -0.001121
v 0.044878 -0.025981 -0.001729
v 0.042067 -0.026785 -0.00119
v 0.038998 -0.027209 -0.002357
v 0.050753 -0.01261 0.00143
v 0.050195 -0.015577 0.000652
v 0.048442 -0.019785 0.000979
v 0.046335 -0.023937 -5.8E-05
v 0.043949 -0.025888 0.000304
v 0.025979 0.008288 -0.024687
v 0.022219 0.005185 -0.023851
v 0.024018 0.0073 -0.022705
v 0.020088 0.002296 -0.024134
v 0.017819 -0.001273 -0.02419
v 0.015845 -0.004954 -0.024381
v 0.01479 -0.007197 -0.024481
v 0.015028 -0.011133 -0.025734
v 0.014493 -0.008843 -0.024455
v 0.03162 0.012736 -0.01954
v 0.029347 0.011288 -0.020492
v 0.026818 0.009674 -0.020968
v 0.014204 -0.010155 -0.022302
v 0.014589 -0.012834 -0.019554
v 0.037146 0.015759 -0.018907
v 0.033642 0.014013 -0.018462
v 0.03502 0.014945 -0.017077
v 0.017326 -0.015131 -0.018567
v 0.043977 0.020708 -0.01632
v 0.040573 0.018282 -0.015332
v 0.041937 0.01965 -0.014364
v 0.037975 0.016777 -0.01543
v 0.020157 -0.01672 -0.015888
v 0.051237 0.028075 -0.010628
v 0.048506 0.027706 -0.011964
v 0.046125 0.025884 -0.012171
v 0.044221 0.022556 -0.013301
v 0.022743 -0.017976 -0.012998
v 0.05404 0.026277 -0.008502
v 0.025306 -0.019433 -0.010638
v 0.055152 0.024636 -0.005132
v 0.056256 0.022507 -0.007526
v 0.027566 -0.021181 -0.008259
v 0.05618 0.022172 -0.004478
v 0.056221 0.020634 -0.002307
v 0.057282 0.017963 -0.005203
v 0.029786 -0.023265 -0.005627
v 0.056831 0.017275 -0.002076
v 0.056476 0.015358 4E-05
v 0.057043 0.013568 -0.00278
v 0.032422 -0.025418 -0.002893
v 0.056197 0.01256 0.000318
v 0.055964 0.010015 -0.001062
v 0.054479 0.006316 0.000207
v 0.053273 0.002711 0.001214
v 0.053443 0.000377 0.000237
v 0.036027 -0.026982 -0.000422
v 0.052775 0.00079 0.00198
v 0.052677 -0.002069 0.002008
v 0.051925 -0.005671 0.003359
v 0.051789 -0.008261 0.002211
v 0.039235 -0.027162 0.001112
v 0.037429 -0.027413 0.002419
v 0.050906 -0.00789 0.004816
v 0.05039 -0.010785 0.003833
v 0.049484 -0.013965 0.003537
v 0.047532 -0.017638 0.004887
v 0.045174 -0.022194 0.004033
v 0.041873 -0.025719 0.002972
v 0.038446 -0.027077 0.003719
v 0.022303 0.006217 -0.021606
v 0.020691 0.004626 -0.021253
v 0.018314 0.00164 -0.021269
v 0.016123 -0.001999 -0.021589
v 0.014496 -0.006171 -0.022286
v 0.029008 0.011572 -0.01797
v 0.025228 0.00943 -0.017872
v 0.027009 0.010822 -0.016231
v 0.022674 0.007462 -0.018709
v 0.019258 0.004502 -0.018451
v 0.016719 0.001349 -0.018563
v 0.014629 -0.002436 -0.019051
v 0.01327 -0.006347 -0.019312
v 0.012694 -0.009665 -0.018501
v 0.012486 -0.011948 -0.016127
v 0.032782 0.013892 -0.01637
v 0.028727 0.011873 -0.015597
v 0.030438 0.012885 -0.014954
v 0.014829 -0.014325 -0.015258
v 0.039748 0.018297 -0.01323
v 0.036127 0.016271 -0.012404
v 0.037645 0.017434 -0.011321
v 0.033495 0.014854 -0.012606
v 0.017545 -0.015913 -0.013012
v 0.048458 0.029392 -0.007631
v 0.045668 0.02826 -0.008495
v 0.043988 0.024918 -0.009776
v 0.042642 0.022602 -0.009989
v 0.040347 0.020054 -0.009779
v 0.020345 -0.017046 -0.010314
v 0.051161 0.028616 -0.005455
v 0.023124 -0.018145 -0.007331
v 0.053471 0.026556 -0.00336
v 0.025666 -0.019856 -0.006573
v 0.055045 0.023933 -0.002343
v 0.054926 0.022531 0.000112
v 0.026859 -0.021452 -0.003576
v 0.055696 0.019153 0.000767
v 0.055602 0.016544 0.002592
v 0.029213 -0.024373 -0.000981
v 0.055688 0.014042 0.002409
v 0.054687 0.010898 0.003341
v 0.053145 0.007404 0.004649
v 0.052864 0.004774 0.003218
v 0.031775 -0.026581 0.00265
v 0.05201 0.005013 0.005812
v 0.052071 0.001996 0.004214
v 0.050892 -0.000725 0.006862
v 0.051394 -0.003481 0.005432
v 0.035659 -0.02714 0.004006
v 0.050337 -0.003352 0.007977
v 0.050593 -0.005734 0.006727
v 0.049174 -0.009283 0.008076
v 0.048459 -0.013499 0.006489
v 0.046567 -0.016523 0.008308
v 0.04611 -0.018642 0.007348
v 0.044621 -0.020991 0.007188
v 0.041184 -0.024122 0.007227
v 0.042377 -0.022585 0.008928
v 0.037622 -0.026274 0.00625
v 0.044732 -0.019378 0.009127
v 0.043621 -0.021259 0.009029
v 0.024415 0.00967 -0.015153
v 0.020107 0.006718 -0.01591
v 0.021697 0.008555 -0.014048
v 0.017634 0.004994 -0.015096
v 0.015037 0.001635 -0.015664
v 0.013036 -0.001954 -0.016121
v 0.011611 -0.005508 -0.016163
v 0.010712 -0.008521 -0.015342
v 0.010115 -0.010775 -0.013455
v 0.028351 0.012025 -0.013667
v 0.023456 0.010169 -0.011402
v 0.026308 0.011261 -0.012342
v 0.012233 -0.013422 -0.012578
v 0.035331 0.016253 -0.01029
v 0.031648 0.014391 -0.00946
v 0.033176 0.015432 -0.008344
v 0.029146 0.013063 -0.009923
v 0.014815 -0.015231 -0.010356
v 0.046299 0.030034 -0.005814
v 0.045112 0.029696 -0.006165
v 0.043706 0.026617 -0.007142
v 0.044334 0.028639 -0.006039
v 0.042067 0.023597 -0.007075
v 0.038571 0.019341 -0.006629
v 0.039714 0.020993 -0.005447
v 0.036093 0.017548 -0.006792
v 0.017643 -0.016376 -0.007501
v 0.047797 0.030078 -0.002376
v 0.043146 0.027176 -0.004105
v 0.040908 0.023847 -0.003196
v 0.020289 -0.017034 -0.005582
v 0.051096 0.028263 -0.000453
v 0.021687 -0.017206 -0.002475
v 0.024409 -0.018876 -0.003517
v 0.02301 -0.017992 -0.001018
v 0.053318 0.025407 0.000544
v 0.053495 0.02268 0.003895
v 0.024492 -0.019771 -0.00113
v 0.025579 -0.022459 0.000605
v 0.053538 0.02042 0.006156
v 0.054593 0.018895 0.004239
v 0.028148 -0.0256 0.002831
v 0.025362 -0.024225 0.003115
v 0.026608 -0.025663 0.00501
v 0.053933 0.018618 0.006243
v 0.054187 0.015704 0.006194
v 0.053514 0.012111 0.007704
v 0.053283 0.009665 0.006612
v 0.029718 -0.026879 0.004205
v 0.028597 -0.026679 0.005065
v 0.052803 0.010305 0.008693
v 0.051755 0.007356 0.008964
v 0.0509 0.00302 0.007949
v 0.049839 0.000632 0.00987
v 0.032299 -0.026332 0.007451
v 0.030164 -0.026963 0.005538
v 0.049666 -0.00186 0.009747
v 0.049068 -0.004935 0.010735
v 0.048023 -0.008418 0.011916
v 0.047978 -0.010387 0.010538
v 0.047121 -0.013082 0.010114
v 0.039689 -0.023756 0.010279
v 0.036005 -0.025057 0.010192
v 0.03739 -0.024189 0.011641
v 0.046795 -0.011208 0.012869
v 0.045223 -0.014117 0.013313
v 0.0441 -0.017201 0.011942
v 0.041568 -0.021322 0.011357
v 0.0385 -0.023214 0.012222
v 0.019436 0.007489 -0.013272
v 0.015493 0.00522 -0.012104
v 0.01773 0.007132 -0.011745
v 0.013161 0.002476 -0.012601
v 0.011151 -0.00076 -0.013123
v 0.009544 -0.004154 -0.013348
v 0.008366 -0.007311 -0.012869
v 0.007802 -0.00984 -0.011685
v 0.025259 0.01159 -0.008018
v 0.02278 0.010418 -0.008983
v 0.020055 0.009124 -0.009647
v 0.009413 -0.012448 -0.010678
v 0.030841 0.014347 -0.007303
v 0.027366 0.012685 -0.006864
v 0.028717 0.013596 -0.005459
v 0.011885 -0.0146 -0.008535
v 0.045056 0.029728 -0.004139
v 0.037721 0.019302 -0.004589
v 0.034239 0.017037 -0.003731
v 0.035667 0.018309 -0.002723
v 0.031607 0.015483 -0.003799
v 0.014662 -0.016013 -0.005521
v 0.044464 0.029775 -0.000461
v 0.046541 0.030665 0.001937
v 0.041915 0.026967 -0.00059
v 0.040023 0.024151 -0.000267
v 0.038017 0.020941 -0.001383
v 0.017596 -0.016869 -0.001629
v 0.048781 0.02966 0.002171
v 0.021542 -0.017127 1.3E-05
v 0.019924 -0.016759 0.000322
v 0.050893 0.027088 0.004123
v 0.051651 0.024861 0.006844
v 0.02179 -0.019171 0.001598
v 0.022997 -0.022205 0.00294
v 0.021158 -0.020839 0.003516
v 0.021351 -0.022145 0.005243
v 0.052373 0.022248 0.007867
v 0.023998 -0.024051 0.005021
v 0.052988 0.01925 0.008285
v 0.052392 0.017127 0.010914
v 0.052977 0.014272 0.009779
v 0.025747 -0.02508 0.007057
v 0.028377 -0.026227 0.006959
v 0.027353 -0.024366 0.010229
v 0.05229 0.014783 0.011785
v 0.05222 0.011788 0.011561
v 0.051293 0.008287 0.012227
v 0.050742 0.006353 0.011683
v 0.050059 0.003574 0.011422
v 0.031756 -0.025099 0.011026
v 0.050478 0.00591 0.014046
v 0.049413 0.002382 0.014371
v 0.049013 -0.000676 0.012634
v 0.048082 -0.003718 0.014918
v 0.047847 -0.006314 0.013911
v 0.034856 -0.023433 0.013379
v 0.033201 -0.024587 0.012282
v 0.047394 -0.005721 0.016082
v 0.04641 -0.008722 0.01645
v 0.044439 -0.012954 0.016191
v 0.042158 -0.016245 0.015967
v 0.039335 -0.019571 0.015327
v 0.038017 -0.021987 0.013895
v 0.016301 0.007689 -0.008809
v 0.01359 0.005944 -0.009017
v 0.011166 0.003619 -0.009781
v 0.008931 0.000546 -0.010688
v 0.007019 -0.003141 -0.011392
v 0.005314 -0.007125 -0.010996
v 0.005941 -0.011409 -0.009337
v 0.00216 -0.009513 -0.009398
v 0.003042 -0.012303 -0.007832
v 0.022241 0.010636 -0.006588
v 0.017404 0.009127 -0.005803
v 0.019838 0.00997 -0.005567
v 0.008749 -0.01412 -0.007169
v 0.005068 -0.014355 -0.005417
v 0.02649 0.012636 -0.004847
v 0.021411 0.010941 -0.003023
v 0.02424 0.011899 -0.003723
v 0.01163 -0.015749 -0.004433
v 0.008618 -0.015611 -0.003049
v 0.033397 0.017038 -0.001618
v 0.02966 0.015032 -0.00069
v 0.031198 0.01617 0.00037
v 0.027115 0.013679 -0.001056
v 0.014235 -0.01679 -0.001642
v 0.011688 -0.016551 -0.000156
v 0.044617 0.030754 0.003186
v 0.042474 0.02937 0.002456
v 0.040395 0.02639 0.002225
v 0.038427 0.02305 0.001925
v 0.036765 0.020818 0.001707
v 0.034109 0.018576 0.001845
v 0.015487 -0.017263 6E-05
v 0.014204 -0.01725 0.000701
v 0.046754 0.029951 0.006417
v 0.020308 -0.017169 0.0014
v 0.017671 -0.017395 0.003598
v 0.01576 -0.017322 0.001387
v 0.048549 0.028756 0.009272
v 0.049952 0.027268 0.007904
v 0.019748 -0.019982 0.005265
v 0.020018 -0.021381 0.006288
v 0.049554 0.027296 0.010455
v 0.050983 0.02478 0.00971
v 0.020998 -0.02204 0.007448
v 0.023347 -0.023448 0.00762
v 0.022539 -0.021439 0.010638
v 0.051561 0.021269 0.011411
v 0.051525 0.018852 0.013194
v 0.025547 -0.02264 0.012291
v 0.051714 0.016042 0.013932
v 0.051719 0.012884 0.015247
v 0.051467 0.00959 0.014672
v 0.027626 -0.02286 0.01331
v 0.030641 -0.023824 0.013008
v 0.029921 -0.021442 0.015459
v 0.051468 0.010968 0.017462
v 0.050903 0.008644 0.019441
v 0.050923 0.007338 0.017027
v 0.049777 0.003668 0.016909
v 0.048544 -0.000303 0.016801
v 0.032105 -0.02001 0.017833
v 0.034995 -0.021253 0.015971
v 0.035435 -0.019614 0.017827
v 0.049914 0.005394 0.01978
v 0.048732 0.001697 0.019732
v 0.047969 -0.000839 0.019587
v 0.046958 -0.004 0.019354
v 0.045337 -0.007753 0.020528
v 0.045141 -0.009809 0.019279
v 0.043824 -0.011961 0.019301
v 0.040567 -0.01474 0.019877
v 0.042014 -0.013267 0.020957
v 0.037823 -0.017764 0.018561
v 0.043905 -0.010261 0.021295
v 0.042634 -0.012127 0.021546
v 0.004563 0.003046 -0.008476
v 0.00584 0.004432 -0.007684
v 0.00606 0.001321 -0.009426
v 0.003849 -0.002817 -0.010353
v 0.002845 0.000935 -0.009025
v 0.001812 -0.006252 -0.010222
v -0.000438 -0.003069 -0.009288
v 0.000407 -0.008055 -0.009648
v -0.000803 -0.006766 -0.009337
v -0.001564 -0.009236 -0.00798
v 0.014418 0.008347 -0.004693
v 0.011789 0.006518 -0.006773
v 0.008754 0.005216 -0.007133
v 0.001977 -0.01386 -0.005849
v 0.000195 -0.011835 -0.007091
v -0.000534 -0.013513 -0.004109
v 0.018671 0.010223 -0.00184
v 0.016381 0.009304 -0.003433
v 0.002975 -0.014905 -0.004645
v 0.001561 -0.014805 -0.00365
v 0.023245 0.012261 0.000881
v 0.020844 0.011141 -0.00055
v 0.005627 -0.01572 -0.000538
v 0.003224 -0.015382 -0.002421
v 0.028809 0.015044 0.001461
v 0.025268 0.013367 0.002024
v 0.026763 0.014324 0.003221
v 0.008552 -0.016016 0.000783
v 0.043291 0.030405 0.005073
v 0.041024 0.028572 0.005016
v 0.038869 0.02532 0.004903
v 0.036368 0.02169 0.004667
v 0.03217 0.017934 0.004944
v 0.033545 0.019356 0.006148
v 0.02963 0.016258 0.004893
v 0.010522 -0.015798 0.004247
v 0.0139 -0.016939 0.002738
v 0.013894 -0.015985 0.006262
v 0.042632 0.029832 0.007858
v 0.044863 0.030392 0.009355
v 0.039957 0.027519 0.007367
v 0.037866 0.024752 0.008469
v 0.035095 0.021539 0.00842
v 0.016018 -0.016366 0.008144
v 0.046832 0.029297 0.012159
v 0.018895 -0.018191 0.009592
v 0.019983 -0.020736 0.007814
v 0.048666 0.02773 0.015373
v 0.050014 0.025471 0.012986
v 0.021083 -0.019269 0.012038
v 0.049906 0.025321 0.015977
v 0.049733 0.023711 0.01818
v 0.050875 0.020973 0.015324
v 0.022862 -0.01962 0.013486
v 0.025447 -0.021172 0.013829
v 0.025165 -0.018233 0.016246
v 0.050381 0.020269 0.018429
v 0.049841 0.018213 0.020753
v 0.051126 0.015722 0.017852
v 0.029175 -0.019424 0.017597
v 0.050288 0.014311 0.021441
v 0.050806 0.012101 0.021438
v 0.050993 0.011534 0.020261
v 0.032663 -0.017855 0.019656
v 0.03056 -0.018967 0.018667
v 0.050605 0.010879 0.021747
v 0.049238 0.008351 0.022845
v 0.047806 0.003301 0.022979
v 0.04707 -0.000416 0.022219
v 0.045255 -0.002798 0.024391
v 0.045167 -0.005462 0.022832
v 0.040373 -0.012623 0.022817
v 0.036492 -0.013766 0.023064
v 0.036116 -0.016287 0.020941
v 0.044007 -0.004958 0.025109
v 0.042901 -0.007906 0.023981
v 0.042197 -0.010863 0.023036
v -0.004046 -0.001151 -0.007844
v -0.003216 0.000397 -0.007591
v -0.002488 -0.001149 -0.008618
v -0.004116 -0.002958 -0.007854
v 0.004513 0.007893 -0.004524
v 0.006043 0.008394 -0.004068
v 0.006169 0.006779 -0.005711
v 0.003092 0.005117 -0.006575
v -0.000569 0.001705 -0.007762
v -0.003962 -0.006311 -0.007356
v -0.004738 -0.009092 -0.005359
v 0.011358 0.008085 -0.003618
v 0.008157 0.008667 -0.002958
v -0.002931 -0.011408 -0.004961
v -0.003162 -0.012685 -0.00149
v 0.01608 0.009674 -0.000696
v 0.010924 0.009366 -0.000558
v 0.013799 0.009517 0.00094
v 0.000501 -0.014723 -9.4E-05
v 0.02061 0.011431 0.002233
v 0.015996 0.010044 0.002156
v 0.01826 0.01068 0.003592
v 0.003251 -0.015789 0.000363
v 0.002493 -0.015627 0.001732
v 0.024651 0.013381 0.004063
v 0.020495 0.011628 0.00511
v 0.022868 0.012605 0.006279
v 0.005666 -0.015135 0.004039
v 0.003954 -0.015752 0.002053
v 0.031337 0.017897 0.007122
v 0.027498 0.015468 0.008498
v 0.029273 0.016777 0.009173
v 0.026017 0.014383 0.00649
v 0.0115 -0.014017 0.009066
v 0.008004 -0.014262 0.007656
v 0.043495 0.029945 0.010798
v 0.04071 0.028188 0.010674
v 0.036164 0.023512 0.011121
v 0.038689 0.026368 0.012942
v 0.034436 0.021652 0.010667
v 0.031943 0.019343 0.010655
v 0.014497 -0.014712 0.009925
v 0.043117 0.029456 0.013711
v 0.045189 0.02994 0.015136
v 0.040773 0.02821 0.013484
v 0.016479 -0.015631 0.010826
v 0.046191 0.02925 0.017446
v 0.018335 -0.015343 0.013085
v 0.021061 -0.017581 0.013624
v 0.021257 -0.014924 0.01597
v 0.048399 0.026915 0.018257
v 0.04784 0.025047 0.021084
v 0.023782 -0.015704 0.017416
v 0.048985 0.021825 0.020863
v 0.048092 0.019757 0.023364
v 0.025694 -0.01607 0.018399
v 0.028478 -0.017706 0.018685
v 0.028164 -0.014799 0.02048
v 0.048452 0.016673 0.023749
v 0.048604 0.013871 0.024231
v 0.049867 0.011781 0.022812
v 0.047492 0.011256 0.025786
v 0.030257 -0.013051 0.022643
v 0.032739 -0.015071 0.022024
v 0.032896 -0.012582 0.023809
v 0.046571 0.008224 0.026461
v 0.045804 0.005041 0.02625
v 0.044279 0.000444 0.026297
v 0.043859 -0.002078 0.02658
v 0.037584 -0.011011 0.024907
v 0.040446 -0.010216 0.024535
v 0.03879 -0.007742 0.026152
v 0.034879 -0.011597 0.024801
v 0.043523 -0.003507 0.026412
v 0.041758 -0.005323 0.026502
v -0.004677 0.003677 -0.00429
v -0.003281 0.005088 -0.004361
v -0.003061 0.003035 -0.005947
v -0.006063 -0.000388 -0.005318
v -0.006639 -0.004373 -0.005875
v -0.007717 -0.003476 -0.005086
v -0.008063 -0.004762 -0.004616
v 0.005058 0.009453 -0.002178
v 0.002251 0.008532 -0.002867
v -0.001232 0.006219 -0.003926
v -0.007556 -0.006406 -0.003154
v 0.00661 0.010635 0.000768
v 0.00859 0.010786 0.002664
v 0.009271 0.010047 0.000445
v -0.005754 -0.010164 -0.002124
v -0.005523 -0.011211 0.001366
v 0.011105 0.010155 0.003436
v -0.002727 -0.013168 0.001452
v 0.016144 0.010185 0.005167
v 0.014199 0.009869 0.007081
v -0.000717 -0.013804 0.00316
v 0.002102 -0.014929 0.003176
v 0.000716 -0.012977 0.006313
v 0.020491 0.011413 0.007935
v 0.016302 0.010094 0.008169
v 0.018215 0.010386 0.008795
v 0.004758 -0.01367 0.007804
v 0.027486 0.015621 0.010418
v 0.02554 0.014149 0.010218
v 0.020431 0.010752 0.011186
v 0.022579 0.011809 0.011425
v 0.008593 -0.01282 0.010577
v 0.005926 -0.012798 0.010274
v 0.036544 0.024852 0.014066
v 0.034144 0.022489 0.013408
v 0.029847 0.018251 0.014119
v 0.031375 0.020147 0.014852
v 0.027856 0.015951 0.012729
v 0.024825 0.013073 0.013502
v 0.010471 -0.01111 0.012843
v 0.014066 -0.012344 0.012551
v 0.013012 -0.009911 0.014265
v 0.043955 0.029726 0.016534
v 0.041206 0.028483 0.016256
v 0.035423 0.024748 0.016778
v 0.038192 0.026669 0.016791
v 0.032714 0.022318 0.017029
v 0.015329 -0.010361 0.014733
v 0.017503 -0.012449 0.014743
v 0.017623 -0.008996 0.016952
v 0.016023 -0.013975 0.012389
v 0.043463 0.029323 0.018988
v 0.044869 0.029185 0.020214
v 0.040438 0.02809 0.020181
v 0.020268 -0.012027 0.017065
v 0.02172 -0.010441 0.019021
v 0.045576 0.027499 0.02163
v 0.046162 0.025421 0.023251
v 0.023574 -0.013667 0.018513
v 0.025055 -0.011698 0.020635
v 0.046315 0.022547 0.024337
v 0.046744 0.020158 0.025228
v 0.02731 -0.00828 0.023425
v 0.03012 -0.009833 0.024034
v 0.028108 -0.006466 0.024438
v 0.026347 -0.009716 0.022359
v 0.027835 -0.011933 0.022116
v 0.046918 0.018321 0.02552
v 0.045307 0.015038 0.027549
v 0.045515 0.011708 0.02796
v 0.031478 -0.00602 0.025912
v 0.034418 -0.008954 0.025701
v 0.035342 -0.005075 0.027308
v 0.033044 -0.01084 0.024832
v 0.045454 0.009767 0.027911
v 0.04394 0.007207 0.028516
v 0.042013 0.003611 0.028702
v 0.039769 8.1E-05 0.028689
v 0.041451 -0.002647 0.027615
v 0.037563 -0.002758 0.028377
v 0.038942 -0.004859 0.027556
v -0.004734 0.005527 -0.001977
v -0.00656 0.003074 -0.002588
v -0.007663 0.001189 -0.00264
v -0.008305 -0.003291 -0.003573
v -0.008343 -0.000648 -0.00241
v 0.003013 0.010672 0.001675
v -0.000195 0.009304 -0.000327
v -0.003311 0.007972 0.001007
v -0.009114 -0.00271 -0.000446
v -0.00906 -0.005555 0.000239
v 0.006843 0.011284 0.003583
v 0.005311 0.01137 0.002986
v -0.008026 -0.007862 0.001456
v -0.007106 -0.009813 0.002717
v 0.008559 0.010825 0.005613
v -0.005896 -0.010539 0.003819
v -0.003354 -0.012135 0.003907
v -0.004321 -0.009893 0.006942
v 0.01116 0.009979 0.008419
v -0.000636 -0.010616 0.009898
v 0.016382 0.009457 0.010905
v 0.013705 0.008941 0.011718
v 0.002883 -0.012219 0.009973
v 0.021226 0.010497 0.013159
v 0.019193 0.009423 0.013278
v 0.01628 0.007469 0.014992
v 0.006171 -0.010786 0.012992
v 0.004333 -0.011767 0.011672
v 0.029778 0.018629 0.015914
v 0.028275 0.016724 0.016141
v 0.025782 0.013592 0.016142
v 0.022345 0.010193 0.015736
v 0.019264 0.0074 0.016649
v 0.021009 0.007409 0.018191
v 0.010465 -0.007165 0.015927
v 0.014195 -0.00841 0.015659
v 0.014309 -0.005571 0.017144
v 0.008482 -0.009519 0.014472
v 0.037079 0.026168 0.020375
v 0.03417 0.024171 0.019636
v 0.032076 0.021841 0.019867
v 0.029986 0.01891 0.018366
v 0.027229 0.014842 0.018947
v 0.024824 0.011361 0.018932
v 0.022813 0.008615 0.019072
v 0.015639 -0.003579 0.018277
v 0.017186 -0.005869 0.018246
v 0.018253 -0.003698 0.019879
v 0.043024 0.028557 0.021682
v 0.039116 0.027144 0.022605
v 0.040875 0.02786 0.022881
v 0.020701 -0.006907 0.020082
v 0.020394 -0.004707 0.021029
v 0.041794 0.026791 0.024099
v 0.043984 0.025035 0.024946
v 0.040892 0.024378 0.026092
v 0.022467 -0.00449 0.022326
v 0.02487 -0.007011 0.022636
v 0.025847 -0.003685 0.024395
v 0.023631 -0.009219 0.020969
v 0.042184 0.021725 0.027189
v 0.045082 0.019458 0.026884
v 0.042143 0.018025 0.028802
v 0.029445 0.000718 0.026912
v 0.032113 -0.001636 0.027478
v 0.03144 0.001927 0.02786
v 0.028062 -0.001522 0.026033
v 0.029095 -0.003887 0.025756
v 0.042258 0.015838 0.029657
v 0.041278 0.013545 0.02995
v 0.043115 0.010587 0.02935
v 0.039142 0.010009 0.03021
v 0.040481 0.006731 0.029929
v 0.036772 0.006343 0.029885
v 0.038072 0.003079 0.029638
v 0.034209 0.002704 0.028955
v 0.03592 -0.000337 0.028871
v 0.035004 -0.002621 0.028233
v -0.006839 0.004229 -0.00069
v -0.008207 0.001688 -0.000443
v -0.000641 0.010122 0.003305
v -0.004972 0.007297 0.003939
v -0.002988 0.008796 0.004846
v -0.006718 0.004678 0.002061
v -0.008985 0.000131 0.002587
v -0.009409 -0.003886 0.002543
v -0.009038 -0.001432 0.005073
v 0.005305 0.011126 0.005704
v -0.000783 0.009754 0.006438
v 0.001873 0.010682 0.00608
v -0.008509 -0.004786 0.005474
v -0.007289 -0.008473 0.004551
v -0.006892 -0.006719 0.007524
v 0.007867 0.010176 0.00924
v 0.004229 0.010018 0.00925
v -0.005143 -0.007641 0.009347
v 0.010512 0.008857 0.012288
v 0.006759 0.008644 0.012266
v -0.003255 -0.008845 0.010148
v 0.0129 0.007095 0.015094
v 0.009359 0.006892 0.015021
v -0.000936 -0.008405 0.012338
v 0.002262 -0.010459 0.012246
v 0.002471 -0.007886 0.014525
v 0.01481 0.004915 0.017243
v 0.011828 0.004153 0.01743
v 0.00406 -0.006068 0.016315
v 0.006355 -0.008012 0.015494
v 0.006611 -0.005294 0.017006
v 0.019748 0.006157 0.018574
v 0.017936 0.004809 0.018498
v 0.015372 0.00045 0.018969
v 0.012156 0.001381 0.018467
v 0.011529 -0.001975 0.017998
v 0.014047 -0.002683 0.018032
v 0.008614 -0.003743 0.017676
v 0.03543 0.0249 0.021718
v 0.033912 0.023001 0.022249
v 0.031633 0.019833 0.022246
v 0.029367 0.016281 0.021992
v 0.027207 0.012657 0.021859
v 0.025041 0.009244 0.021607
v 0.021893 0.005903 0.02076
v 0.019966 0.001975 0.02131
v 0.019151 -0.00116 0.021197
v 0.039839 0.026988 0.023862
v 0.037776 0.024991 0.024075
v 0.035006 0.021191 0.025136
v 0.032759 0.017648 0.025282
v 0.030601 0.014124 0.024984
v 0.028663 0.010594 0.024615
v 0.026553 0.006915 0.024235
v 0.024328 0.003116 0.023885
v 0.022891 -0.001014 0.023406
v 0.020484 -0.003132 0.021686
v 0.038596 0.022368 0.026738
v 0.037745 0.019022 0.027852
v 0.034981 0.015421 0.027887
v 0.032916 0.011971 0.027479
v 0.031017 0.008303 0.027024
v 0.029332 0.004014 0.026754
v 0.026529 0.000712 0.025572
v 0.025734 -0.001351 0.025079
v 0.039402 0.015992 0.029625
v 0.037279 0.01292 0.029581
v 0.035203 0.009416 0.029194
v 0.033225 0.005883 0.028638
v 0.032123 0.003716 0.028278
v -0.004303 0.00757 0.005843
v -0.005575 0.00565 0.005952
v -0.007663 0.002109 0.005691
v 0.001026 0.009517 0.008623
v -0.002139 0.007495 0.008277
v -0.004696 0.003691 0.009048
v -0.007011 -0.000597 0.008431
v -0.007159 -0.003846 0.008752
v 0.002472 0.008082 0.0112
v -7.2E-05 0.005279 0.012046
v -0.002637 0.001729 0.012184
v -0.00442 -0.002067 0.011662
v -0.005315 -0.005333 0.010526
v 0.004945 0.00637 0.01412
v 0.002558 0.003405 0.014925
v 0.000314 -0.000356 0.014821
v -0.001115 -0.004905 0.013831
v -0.00358 -0.007069 0.011441
v 0.007509 0.004361 0.01656
v 0.005299 0.001187 0.017015
v 0.003782 -0.003057 0.016765
v 0.002001 -0.005508 0.015784
v 0.00952 0.00171 0.018038
v 0.00763 -0.001268 0.017996
v 0.006646 -0.003255 0.017787
f 1 2 3
f 3 4 5
f 1 3 5
f 4 6 7
f 5 4 7
f 7 6 8
f 9 10 11
f 3 2 12
f 2 9 12
f 9 11 12
f 4 3 12
f 4 12 13
f 6 4 13
f 6 13 14
f 14 15 16
f 8 14 16
f 8 6 14
f 16 15 17
f 11 10 18
f 18 10 19
f 12 11 18
f 12 18 20
f 13 12 20
f 13 20 21
f 14 13 21
f 14 21 22
f 15 14 22
f 15 22 23
f 23 24 25
f 17 23 25
f 17 15 23
f 25 24 26
f 27 28 29
f 18 19 30
f 19 27 30
f 27 29 30
f 20 18 30
f 20 30 31
f 21 20 31
f 21 31 32
f 22 21 32
f 22 32 33
f 23 22 33
f 23 33 34
f 24 23 34
f 24 34 35
f 26 24 36
f 24 35 36
f 29 28 37
f 37 28 38
f 30 29 37
f 30 37 39
f 31 30 39
f 31 39 40
f 32 31 40
f 32 40 41
f 33 32 41
f 33 41 42
f 34 33 42
f 34 42 43
f 34 43 44
f 34 44 45
f 35 34 45
f 36 35 45
f 37 38 46
f 46 38 47
f 39 37 46
f 39 46 48
f 40 39 48
f 40 48 49
f 41 40 49
f 41 49 50
f 42 41 50
f 42 50 51
f 43 42 51
f 43 51 52
f 44 43 53
f 43 52 53
f 46 47 54
f 54 47 55
f 48 46 54
f 48 54 56
f 49 48 56
f 49 56 57
f 50 49 57
f 50 57 58
f 51 50 58
f 51 58 59
f 52 51 59
f 52 59 60
f 53 52 61
f 52 60 61
f 54 55 62
f 62 55 63
f 56 54 62
f 56 62 64
f 57 56 64
f 57 64 65
f 58 57 65
f 58 65 66
f 59 58 66
f 59 66 67
f 59 67 68
f 59 68 69
f 60 59 69
f 61 60 69
f 62 63 70
f 64 62 70
f 64 70 71
f 64 71 72
f 65 64 72
f 65 72 73
f 66 65 73
f 66 73 74
f 66 74 75
f 66 75 76
f 67 66 76
f 68 67 76
f 72 71 77
f 77 71 78
f 73 72 77
f 73 77 79
f 73 79 80
f 73 80 81
f 74 73 81
f 75 74 81
f 77 78 82
f 79 77 82
f 79 82 83
f 80 79 83
f 84 85 86
f 86 87 88
f 84 86 88
f 87 89 90
f 88 87 90
f 90 89 91
f 92 93 94
f 94 95 96
f 92 94 96
f 86 85 97
f 85 96 97
f 96 95 97
f 87 86 97
f 2 87 97
f 2 1 87
f 87 5 89
f 1 5 87
f 5 7 98
f 91 5 98
f 89 5 91
f 7 8 98
f 98 8 99
f 98 99 100
f 100 99 101
f 94 93 102
f 102 93 103
f 95 94 102
f 95 102 104
f 97 95 104
f 10 97 104
f 10 9 97
f 9 2 97
f 8 16 99
f 17 105 106
f 16 17 106
f 101 16 106
f 99 16 101
f 106 105 107
f 102 103 108
f 108 103 109
f 104 102 108
f 104 108 110
f 10 104 110
f 19 10 110
f 17 25 105
f 26 111 112
f 25 26 112
f 107 25 112
f 105 25 107
f 112 111 113
f 108 109 114
f 114 109 115
f 110 108 114
f 28 110 114
f 28 27 110
f 27 19 110
f 26 36 111
f 111 36 116
f 113 111 117
f 111 116 117
f 114 115 118
f 118 115 119
f 28 114 118
f 38 28 118
f 45 44 120
f 116 120 121
f 116 36 120
f 36 45 120
f 117 116 122
f 116 121 122
f 118 119 123
f 123 119 124
f 38 118 123
f 47 38 123
f 44 53 120
f 120 53 125
f 121 120 125
f 121 125 126
f 122 121 127
f 121 126 127
f 123 124 128
f 128 124 129
f 47 123 128
f 55 47 128
f 53 61 125
f 125 61 130
f 126 125 130
f 126 130 131
f 127 126 132
f 126 131 132
f 128 129 133
f 63 55 134
f 55 128 134
f 128 133 134
f 69 68 135
f 130 135 136
f 130 61 135
f 61 69 135
f 130 136 137
f 130 137 138
f 131 130 138
f 132 131 138
f 134 139 140
f 70 134 140
f 70 63 134
f 71 70 140
f 76 75 141
f 76 141 142
f 135 142 143
f 135 68 142
f 68 76 142
f 136 135 143
f 136 143 144
f 137 136 144
f 140 139 145
f 78 71 146
f 71 140 146
f 140 145 146
f 81 80 147
f 81 147 148
f 75 81 141
f 141 81 148
f 82 78 149
f 78 146 149
f 82 149 150
f 83 82 150
f 80 83 147
f 147 83 150
f 151 152 153
f 153 154 155
f 151 153 155
f 154 156 157
f 155 154 157
f 157 156 158
f 156 85 158
f 85 84 158
f 158 88 159
f 84 88 158
f 159 90 160
f 88 90 159
f 90 91 160
f 160 91 161
f 160 161 162
f 162 161 163
f 153 152 164
f 164 152 165
f 154 153 164
f 93 154 164
f 93 92 154
f 154 96 156
f 92 96 154
f 96 85 156
f 91 98 161
f 98 100 166
f 163 98 166
f 161 98 163
f 100 101 166
f 166 101 167
f 164 165 168
f 168 165 169
f 93 164 168
f 103 93 168
f 101 106 170
f 167 101 170
f 106 107 170
f 170 107 171
f 168 169 172
f 172 169 173
f 103 168 172
f 109 103 172
f 107 112 174
f 171 107 174
f 112 113 174
f 174 113 175
f 172 173 176
f 115 109 177
f 109 172 177
f 172 176 177
f 113 117 178
f 175 113 178
f 115 177 179
f 119 115 179
f 117 122 178
f 178 122 180
f 178 180 181
f 181 180 182
f 119 179 183
f 124 119 183
f 122 127 180
f 180 127 184
f 182 180 185
f 180 184 185
f 186 187 188
f 129 124 183
f 129 183 186
f 129 186 188
f 127 132 184
f 184 132 189
f 185 184 190
f 184 189 190
f 188 187 191
f 191 187 192
f 188 191 193
f 133 188 193
f 133 129 188
f 134 133 193
f 138 137 194
f 138 194 195
f 132 138 195
f 132 195 196
f 189 132 196
f 190 189 196
f 191 192 197
f 193 191 197
f 193 197 198
f 193 198 199
f 134 193 199
f 139 134 199
f 142 141 200
f 143 142 201
f 142 200 201
f 201 200 202
f 143 201 203
f 144 143 203
f 194 203 204
f 194 137 203
f 137 144 203
f 195 194 204
f 199 198 205
f 205 206 207
f 199 205 207
f 145 199 207
f 145 139 199
f 146 145 207
f 148 147 208
f 148 208 209
f 141 148 209
f 141 209 210
f 200 141 210
f 202 200 210
f 207 206 211
f 149 146 212
f 146 207 212
f 207 211 212
f 149 212 213
f 150 149 213
f 208 213 214
f 208 147 213
f 147 150 213
f 209 208 214
f 215 216 217
f 217 218 219
f 215 217 219
f 218 220 221
f 219 218 221
f 220 222 223
f 221 220 223
f 222 224 225
f 223 222 225
f 224 226 227
f 225 224 227
f 226 228 229
f 227 226 229
f 229 228 230
f 217 216 231
f 231 216 232
f 218 217 231
f 152 218 231
f 152 151 218
f 218 155 220
f 151 155 218
f 220 157 222
f 155 157 220
f 222 158 224
f 157 158 222
f 224 159 226
f 158 159 224
f 226 160 228
f 159 160 226
f 160 162 233
f 230 160 233
f 228 160 230
f 162 163 233
f 233 163 234
f 231 232 235
f 235 232 236
f 152 231 235
f 165 152 235
f 163 166 237
f 234 163 237
f 166 167 237
f 237 167 238
f 235 236 239
f 239 236 240
f 165 235 239
f 169 165 239
f 167 170 241
f 238 167 241
f 170 171 241
f 241 171 242
f 239 240 243
f 243 240 244
f 169 239 243
f 173 169 243
f 171 174 245
f 242 171 245
f 174 175 245
f 245 175 246
f 243 244 247
f 247 248 249
f 243 247 249
f 176 243 249
f 176 173 243
f 177 176 249
f 175 178 250
f 246 175 250
f 249 248 251
f 251 248 252
f 177 249 251
f 179 177 251
f 250 178 253
f 178 181 253
f 253 181 254
f 181 182 254
f 255 256 257
f 251 252 258
f 252 255 258
f 255 257 258
f 179 251 258
f 183 179 258
f 253 254 259
f 259 185 260
f 254 185 259
f 182 185 254
f 257 256 261
f 261 256 262
f 258 257 261
f 187 258 261
f 187 186 258
f 186 183 258
f 185 190 263
f 260 185 263
f 261 262 264
f 192 187 265
f 187 261 265
f 261 264 265
f 196 195 266
f 190 196 263
f 263 196 266
f 263 266 267
f 265 268 269
f 197 265 269
f 197 192 265
f 198 197 269
f 201 202 270
f 201 270 271
f 203 201 271
f 203 271 272
f 204 203 272
f 266 272 273
f 266 195 272
f 195 204 272
f 267 266 274
f 266 273 274
f 269 268 275
f 275 276 277
f 269 275 277
f 205 269 277
f 205 198 269
f 206 205 277
f 278 279 280
f 210 278 281
f 210 209 278
f 278 209 279
f 270 282 283
f 270 281 282
f 270 202 281
f 202 210 281
f 271 270 283
f 271 283 284
f 271 284 285
f 271 285 286
f 272 271 286
f 273 272 286
f 273 286 287
f 274 273 287
f 277 276 288
f 211 206 289
f 206 277 289
f 277 288 289
f 211 289 290
f 212 211 290
f 212 290 291
f 213 212 291
f 280 213 291
f 279 213 280
f 214 213 279
f 209 214 279
f 283 282 292
f 284 283 292
f 284 292 293
f 285 284 293
f 294 295 296
f 296 297 298
f 294 296 298
f 297 299 300
f 298 297 300
f 300 299 301
f 302 303 304
f 302 304 305
f 304 216 305
f 216 215 305
f 215 219 305
f 219 296 305
f 296 295 305
f 296 221 297
f 219 221 296
f 297 223 299
f 221 223 297
f 223 225 306
f 301 223 306
f 299 223 301
f 306 227 307
f 225 227 306
f 307 229 308
f 227 229 307
f 229 230 308
f 308 230 309
f 304 303 310
f 310 303 311
f 216 304 310
f 232 216 310
f 230 233 312
f 309 230 312
f 233 234 312
f 312 234 313
f 312 313 314
f 314 313 315
f 310 311 316
f 316 311 317
f 232 310 316
f 236 232 316
f 234 237 313
f 315 313 318
f 313 237 318
f 237 238 318
f 316 317 319
f 319 317 320
f 236 316 319
f 240 236 319
f 238 241 321
f 318 238 321
f 241 242 321
f 321 242 322
f 319 320 323
f 244 240 324
f 240 319 324
f 319 323 324
f 242 245 325
f 322 242 325
f 245 246 325
f 325 246 326
f 247 244 327
f 244 324 327
f 248 247 327
f 248 327 328
f 246 250 329
f 326 246 329
f 248 328 330
f 252 248 330
f 250 253 331
f 329 250 331
f 256 255 332
f 332 255 333
f 255 252 330
f 255 330 333
f 253 259 334
f 331 253 334
f 259 260 334
f 334 260 335
f 256 332 336
f 262 256 336
f 260 263 337
f 335 260 337
f 336 338 339
f 264 336 339
f 264 262 336
f 265 264 339
f 263 267 340
f 337 263 340
f 339 338 341
f 268 265 342
f 265 339 342
f 339 341 342
f 267 274 343
f 340 267 343
f 275 268 344
f 268 342 344
f 275 344 345
f 275 345 346
f 276 275 346
f 346 345 347
f 346 347 348
f 348 347 349
f 348 349 350
f 350 349 351
f 350 351 352
f 278 351 353
f 278 280 351
f 351 280 352
f 281 278 353
f 281 353 354
f 281 354 355
f 282 281 355
f 286 285 356
f 287 286 357
f 286 356 357
f 357 356 358
f 274 287 343
f 343 287 357
f 288 276 346
f 289 288 346
f 289 346 348
f 290 289 348
f 290 348 350
f 291 290 350
f 291 350 352
f 280 291 352
f 355 354 359
f 292 282 360
f 282 355 360
f 355 359 360
f 292 360 361
f 293 292 361
f 356 361 362
f 356 285 361
f 285 293 361
f 358 356 362
f 295 294 363
f 363 294 364
f 364 298 365
f 294 298 364
f 298 300 366
f 298 366 367
f 365 298 367
f 300 301 366
f 368 369 370
f 368 370 371
f 370 303 371
f 303 302 371
f 371 305 372
f 302 305 371
f 305 295 363
f 305 363 372
f 367 366 373
f 373 306 374
f 366 306 373
f 301 306 366
f 374 307 375
f 306 307 374
f 375 308 376
f 307 308 375
f 308 309 376
f 376 309 377
f 370 369 378
f 378 369 379
f 303 370 378
f 311 303 378
f 309 312 380
f 377 309 380
f 380 314 381
f 312 314 380
f 314 315 381
f 381 315 382
f 378 379 383
f 383 379 384
f 311 378 383
f 317 311 383
f 315 318 382
f 382 318 385
f 382 385 386
f 386 385 387
f 383 384 388
f 320 317 389
f 317 383 389
f 383 388 389
f 318 321 385
f 387 385 390
f 385 321 390
f 321 322 390
f 323 320 391
f 320 389 391
f 324 323 391
f 324 391 392
f 322 325 393
f 390 322 393
f 325 326 393
f 393 326 394
f 392 395 396
f 327 392 396
f 327 324 392
f 328 327 396
f 326 329 397
f 394 326 397
f 396 395 398
f 398 395 399
f 328 396 398
f 330 328 398
f 329 331 400
f 397 329 400
f 332 333 401
f 333 398 401
f 398 399 401
f 333 330 398
f 400 331 402
f 331 334 402
f 402 334 403
f 334 335 403
f 332 401 404
f 332 404 405
f 336 332 405
f 405 404 406
f 402 403 407
f 402 407 408
f 403 335 407
f 335 337 407
f 338 336 405
f 338 405 409
f 405 406 410
f 409 405 410
f 408 407 411
f 408 411 412
f 407 337 411
f 337 340 411
f 341 338 409
f 409 410 413
f 341 409 413
f 341 413 414
f 342 341 414
f 414 413 415
f 414 415 416
f 416 415 417
f 416 417 418
f 418 417 419
f 418 419 420
f 420 419 421
f 412 411 422
f 412 422 423
f 411 340 422
f 340 343 422
f 344 342 414
f 345 344 414
f 345 414 416
f 347 345 416
f 347 416 418
f 349 347 418
f 349 418 420
f 351 349 420
f 351 420 421
f 351 421 424
f 351 424 425
f 353 351 425
f 354 353 425
f 354 425 426
f 423 358 427
f 422 358 423
f 357 358 422
f 343 357 422
f 359 354 428
f 354 426 428
f 359 428 429
f 360 359 429
f 360 429 430
f 361 360 430
f 361 430 431
f 362 361 431
f 358 362 427
f 427 362 431
f 363 364 432
f 364 365 433
f 432 364 433
f 365 367 433
f 369 368 434
f 434 368 435
f 435 371 436
f 368 371 435
f 436 372 437
f 371 372 436
f 437 372 438
f 372 363 438
f 363 432 438
f 438 433 439
f 432 433 438
f 439 373 440
f 433 373 439
f 367 373 433
f 440 374 441
f 373 374 440
f 441 375 442
f 374 375 441
f 442 376 443
f 375 376 442
f 376 377 443
f 443 377 444
f 369 434 445
f 379 369 445
f 377 380 446
f 444 377 446
f 446 381 447
f 380 381 446
f 381 382 447
f 447 382 448
f 447 448 449
f 449 448 450
f 379 445 451
f 384 379 451
f 382 386 448
f 450 448 452
f 448 386 452
f 386 387 452
f 451 453 454
f 388 451 454
f 388 384 451
f 389 388 454
f 387 390 452
f 452 390 455
f 452 455 456
f 456 455 457
f 454 453 458
f 458 459 460
f 454 458 460
f 391 454 460
f 391 389 454
f 392 391 460
f 390 393 455
f 457 455 461
f 455 393 461
f 393 394 461
f 460 459 462
f 395 392 463
f 392 460 463
f 460 462 463
f 394 397 464
f 461 394 464
f 395 463 465
f 399 395 465
f 397 400 466
f 464 397 466
f 399 465 467
f 401 399 467
f 400 402 468
f 466 400 468
f 404 401 469
f 401 467 469
f 406 404 469
f 406 469 470
f 402 408 471
f 468 402 471
f 406 470 472
f 406 472 473
f 410 406 473
f 473 472 474
f 408 412 475
f 471 408 475
f 413 410 473
f 415 413 473
f 415 473 474
f 415 474 476
f 415 476 477
f 417 415 477
f 417 477 478
f 419 417 478
f 419 478 479
f 419 479 480
f 421 419 480
f 480 479 481
f 412 423 482
f 475 412 482
f 424 421 480
f 425 424 480
f 425 480 481
f 425 481 483
f 426 425 483
f 426 483 484
f 485 486 487
f 423 427 486
f 485 423 486
f 482 423 485
f 428 426 488
f 426 484 488
f 428 488 489
f 429 428 489
f 429 489 490
f 430 429 490
f 487 430 490
f 486 430 487
f 431 430 486
f 427 431 486
f 434 435 491
f 491 435 492
f 492 436 493
f 435 436 492
f 493 437 494
f 436 437 493
f 494 438 495
f 437 438 494
f 495 439 496
f 438 439 495
f 496 440 497
f 439 440 496
f 497 441 498
f 440 441 497
f 498 442 499
f 441 442 498
f 499 443 500
f 442 443 499
f 443 444 500
f 500 444 501
f 500 501 502
f 501 503 504
f 502 501 504
f 503 505 506
f 504 503 506
f 505 507 508
f 506 505 508
f 508 507 509
f 434 491 510
f 445 434 510
f 444 446 501
f 501 447 503
f 446 447 501
f 503 449 505
f 447 449 503
f 507 505 511
f 505 449 511
f 449 450 511
f 509 507 512
f 507 511 512
f 513 514 515
f 451 445 510
f 451 510 513
f 451 513 515
f 450 452 511
f 511 452 516
f 512 511 517
f 511 516 517
f 515 514 518
f 518 514 519
f 451 515 518
f 453 451 518
f 452 456 516
f 457 520 521
f 456 457 521
f 517 456 521
f 516 456 517
f 521 520 522
f 518 519 523
f 523 524 525
f 518 523 525
f 458 518 525
f 458 453 518
f 459 458 525
f 457 461 520
f 520 461 526
f 522 520 527
f 520 526 527
f 525 524 528
f 528 524 529
f 525 528 530
f 462 525 530
f 462 459 525
f 463 462 530
f 461 464 526
f 526 464 531
f 527 526 532
f 526 531 532
f 528 529 533
f 530 528 533
f 530 533 534
f 530 534 535
f 463 530 535
f 465 463 535
f 464 466 531
f 531 466 536
f 532 531 537
f 531 536 537
f 535 534 538
f 535 538 539
f 465 535 539
f 465 539 540
f 467 465 540
f 540 539 541
f 466 468 542
f 466 542 543
f 536 466 543
f 537 536 543
f 469 467 540
f 540 541 544
f 469 540 544
f 469 544 545
f 470 469 545
f 545 544 546
f 547 548 549
f 468 471 548
f 547 468 548
f 542 468 547
f 472 470 545
f 545 546 550
f 472 545 550
f 472 550 551
f 474 472 551
f 551 550 552
f 551 552 553
f 553 552 554
f 549 548 555
f 549 555 556
f 548 471 555
f 471 475 555
f 476 474 551
f 477 476 551
f 477 551 553
f 478 477 553
f 478 553 554
f 478 554 557
f 478 557 558
f 479 478 558
f 481 479 558
f 481 558 559
f 556 555 560
f 556 560 561
f 555 475 560
f 475 482 560
f 483 481 562
f 481 559 562
f 484 483 562
f 484 562 563
f 561 487 564
f 560 487 561
f 485 487 560
f 482 485 560
f 488 484 565
f 484 563 565
f 488 565 566
f 489 488 566
f 489 566 567
f 490 489 567
f 487 490 564
f 564 490 567
f 568 569 570
f 570 571 572
f 568 570 572
f 571 573 574
f 572 571 574
f 573 575 576
f 574 573 576
f 576 575 577
f 578 579 580
f 580 581 582
f 578 580 582
f 570 569 583
f 569 582 583
f 582 581 583
f 571 570 583
f 571 583 584
f 573 571 584
f 573 584 585
f 575 573 585
f 575 585 586
f 577 575 587
f 575 586 587
f 491 492 588
f 588 492 589
f 589 493 590
f 492 493 589
f 590 494 591
f 493 494 590
f 591 495 592
f 494 495 591
f 592 496 593
f 495 496 592
f 593 497 594
f 496 497 593
f 594 498 595
f 497 498 594
f 595 499 596
f 498 499 595
f 596 500 597
f 499 500 596
f 500 502 597
f 502 580 597
f 580 579 597
f 580 504 581
f 502 504 580
f 581 506 583
f 504 506 581
f 583 508 584
f 506 508 583
f 585 584 598
f 584 508 598
f 508 509 598
f 586 585 598
f 586 598 599
f 599 600 601
f 587 599 601
f 587 586 599
f 601 600 602
f 603 604 605
f 510 491 588
f 510 588 603
f 510 603 605
f 509 512 598
f 598 512 606
f 599 598 606
f 599 606 607
f 600 599 607
f 600 607 608
f 602 600 609
f 600 608 609
f 514 513 610
f 513 605 610
f 605 604 610
f 513 510 605
f 512 517 606
f 606 517 611
f 607 606 611
f 607 611 612
f 608 607 612
f 608 612 613
f 609 608 614
f 608 613 614
f 514 610 615
f 519 514 615
f 517 521 611
f 612 611 616
f 611 521 616
f 521 522 616
f 612 616 617
f 612 617 618
f 613 612 618
f 614 613 618
f 615 619 620
f 523 615 620
f 523 519 615
f 524 523 620
f 522 527 616
f 616 527 621
f 617 616 622
f 616 621 622
f 620 619 623
f 529 524 624
f 524 620 624
f 620 623 624
f 527 532 621
f 621 532 625
f 622 621 626
f 621 625 626
f 533 529 627
f 529 624 627
f 534 533 627
f 534 627 628
f 532 537 629
f 532 629 630
f 625 532 630
f 626 625 630
f 538 534 631
f 534 628 631
f 538 631 632
f 539 538 632
f 541 539 632
f 541 632 633
f 634 635 636
f 543 634 637
f 543 542 634
f 634 542 635
f 537 543 629
f 629 543 637
f 544 541 638
f 541 633 638
f 546 544 638
f 546 638 639
f 640 641 642
f 640 636 641
f 636 549 641
f 635 549 636
f 547 549 635
f 542 547 635
f 550 546 643
f 546 639 643
f 550 643 644
f 552 550 644
f 552 644 645
f 552 645 646
f 554 552 646
f 646 645 647
f 648 649 650
f 649 641 651
f 648 641 649
f 642 641 648
f 641 549 651
f 549 556 651
f 557 554 646
f 558 557 646
f 558 646 647
f 558 647 652
f 558 652 653
f 558 653 654
f 559 558 654
f 654 653 655
f 654 655 656
f 656 649 657
f 655 649 656
f 650 649 655
f 657 651 658
f 649 651 657
f 651 556 658
f 556 561 658
f 562 559 654
f 563 656 659
f 563 562 656
f 562 654 656
f 659 657 660
f 656 657 659
f 660 658 661
f 657 658 660
f 658 561 661
f 561 564 661
f 565 563 659
f 566 565 659
f 566 659 660
f 567 566 660
f 567 660 661
f 564 567 661
f 662 663 664
f 664 665 666
f 662 664 666
f 665 667 668
f 666 665 668
f 667 669 670
f 668 667 670
f 670 669 671
f 672 673 674
f 664 663 675
f 663 672 675
f 672 674 675
f 665 664 675
f 569 665 675
f 569 568 665
f 665 572 667
f 568 572 665
f 667 574 669
f 572 574 667
f 574 576 676
f 671 574 676
f 669 574 671
f 576 577 676
f 676 577 677
f 676 677 678
f 678 677 679
f 680 681 682
f 673 680 682
f 674 673 682
f 579 674 682
f 579 578 674
f 674 582 675
f 578 582 674
f 582 569 675
f 577 587 677
f 677 587 683
f 683 684 685
f 679 683 685
f 679 677 683
f 685 684 686
f 588 589 687
f 589 590 688
f 687 589 688
f 591 689 690
f 688 591 690
f 590 591 688
f 689 592 691
f 591 592 689
f 691 593 692
f 592 593 691
f 692 594 693
f 593 594 692
f 693 595 694
f 594 595 693
f 694 596 695
f 595 596 694
f 596 597 695
f 597 682 695
f 682 681 695
f 597 579 682
f 587 601 683
f 684 683 696
f 683 601 696
f 601 602 696
f 686 684 697
f 684 696 697
f 604 603 698
f 687 699 700
f 588 687 700
f 698 588 700
f 603 588 698
f 699 688 701
f 687 688 699
f 688 690 701
f 602 609 696
f 696 609 702
f 697 696 703
f 696 702 703
f 610 604 698
f 610 698 704
f 610 704 705
f 698 700 704
f 609 614 702
f 702 614 706
f 703 702 707
f 702 706 707
f 610 705 708
f 615 610 708
f 618 617 709
f 706 709 710
f 706 614 709
f 614 618 709
f 707 706 711
f 706 710 711
f 615 708 712
f 619 615 712
f 617 622 709
f 709 622 713
f 710 709 713
f 710 713 714
f 711 710 715
f 710 714 715
f 712 716 717
f 623 712 717
f 623 619 712
f 624 623 717
f 622 626 713
f 713 626 718
f 713 718 719
f 713 719 720
f 714 713 720
f 715 714 720
f 717 716 721
f 721 722 723
f 717 721 723
f 627 717 723
f 627 624 717
f 628 627 723
f 724 725 726
f 725 724 727
f 630 629 728
f 630 728 729
f 626 630 729
f 626 729 730
f 718 626 730
f 719 718 730
f 723 722 731
f 631 628 732
f 628 723 732
f 723 731 732
f 632 631 732
f 632 732 733
f 632 733 734
f 633 632 734
f 735 736 737
f 736 725 738
f 735 725 736
f 726 725 735
f 634 727 739
f 634 725 727
f 634 636 725
f 725 636 738
f 634 739 740
f 637 634 740
f 728 740 741
f 728 629 740
f 629 637 740
f 729 728 741
f 734 733 742
f 638 633 743
f 633 734 743
f 734 742 743
f 639 638 743
f 639 743 744
f 737 736 745
f 737 745 746
f 640 736 738
f 640 642 736
f 736 642 745
f 636 640 738
f 643 639 747
f 639 744 747
f 643 747 748
f 644 643 748
f 645 644 748
f 645 748 749
f 645 749 750
f 647 645 750
f 751 752 753
f 752 751 754
f 752 754 755
f 754 746 755
f 746 650 755
f 745 650 746
f 648 650 745
f 642 648 745
f 750 749 756
f 652 647 757
f 647 750 757
f 750 756 757
f 753 652 757
f 752 652 753
f 653 652 752
f 655 653 752
f 655 752 755
f 650 655 755
f 758 759 760
f 758 760 761
f 760 663 761
f 663 662 761
f 761 666 762
f 662 666 761
f 762 668 763
f 666 668 762
f 763 670 764
f 668 670 763
f 670 671 764
f 764 671 765
f 766 767 768
f 759 766 768
f 760 759 768
f 673 760 768
f 673 672 760
f 672 663 760
f 671 676 769
f 765 671 769
f 769 678 770
f 676 678 769
f 678 679 770
f 770 679 771
f 681 680 772
f 680 768 772
f 768 767 772
f 680 673 768
f 679 685 773
f 771 679 773
f 685 686 773
f 773 686 774
f 773 774 775
f 775 774 776
f 690 689 777
f 689 691 778
f 777 689 778
f 691 692 779
f 778 691 779
f 692 693 780
f 779 692 780
f 694 781 782
f 780 694 782
f 693 694 780
f 781 695 783
f 694 695 781
f 695 681 772
f 695 772 783
f 686 697 774
f 774 697 784
f 776 774 785
f 774 784 785
f 700 699 786
f 701 787 788
f 786 701 788
f 699 701 786
f 787 701 789
f 701 690 789
f 690 777 789
f 789 778 790
f 777 778 789
f 790 779 791
f 778 779 790
f 791 780 792
f 779 780 791
f 780 782 792
f 697 703 784
f 784 703 793
f 785 784 794
f 784 793 794
f 705 704 795
f 786 796 797
f 700 786 797
f 795 700 797
f 704 700 795
f 786 788 796
f 703 707 793
f 793 707 798
f 794 793 799
f 793 798 799
f 708 705 795
f 708 795 800
f 708 800 801
f 795 797 800
f 707 711 798
f 798 711 802
f 799 798 803
f 798 802 803
f 708 801 804
f 712 708 804
f 711 715 802
f 802 715 805
f 803 802 806
f 802 805 806
f 712 804 807
f 716 712 807
f 808 809 810
f 809 808 811
f 720 719 812
f 720 812 813
f 715 720 813
f 715 813 814
f 805 715 814
f 806 805 814
f 721 716 815
f 716 807 815
f 722 721 815
f 722 815 816
f 817 818 819
f 817 810 818
f 810 726 818
f 809 726 810
f 724 726 809
f 809 811 820
f 724 809 820
f 724 820 821
f 727 724 821
f 821 820 822
f 730 729 823
f 730 823 824
f 719 730 824
f 719 824 825
f 812 719 825
f 813 812 825
f 731 722 826
f 722 816 826
f 732 731 826
f 732 826 827
f 732 827 828
f 733 732 828
f 819 737 829
f 818 737 819
f 735 737 818
f 726 735 818
f 739 727 821
f 740 739 821
f 740 821 822
f 740 822 830
f 740 830 831
f 741 740 831
f 823 831 832
f 823 729 831
f 729 741 831
f 824 823 832
f 828 827 833
f 742 733 834
f 733 828 834
f 828 833 834
f 743 742 834
f 743 834 835
f 743 835 836
f 744 743 836
f 737 746 837
f 829 737 837
f 836 835 838
f 747 744 839
f 744 836 839
f 836 838 839
f 748 747 839
f 748 839 840
f 748 840 841
f 749 748 841
f 751 753 842
f 754 751 843
f 751 842 843
f 843 842 844
f 746 754 837
f 837 754 843
f 841 840 845
f 756 749 846
f 749 841 846
f 841 845 846
f 756 846 847
f 757 756 847
f 842 847 848
f 842 753 847
f 753 757 847
f 844 842 848
f 849 850 851
f 851 852 853
f 849 851 853
f 853 852 854
f 852 759 854
f 759 758 854
f 854 761 855
f 758 761 854
f 855 762 856
f 761 762 855
f 856 763 857
f 762 763 856
f 763 764 858
f 763 858 859
f 857 763 859
f 764 765 858
f 851 850 860
f 860 850 861
f 852 851 860
f 767 852 860
f 767 766 852
f 766 759 852
f 859 858 862
f 862 769 863
f 858 769 862
f 765 769 858
f 863 770 864
f 769 770 863
f 770 771 864
f 864 771 865
f 866 867 868
f 860 861 869
f 861 866 869
f 866 868 869
f 767 860 869
f 772 767 869
f 771 773 870
f 865 771 870
f 773 775 871
f 773 871 872
f 870 773 872
f 775 776 871
f 782 781 873
f 781 868 873
f 868 867 873
f 868 783 869
f 781 783 868
f 783 772 869
f 872 871 874
f 872 874 875
f 871 776 874
f 776 785 874
f 788 787 876
f 787 789 877
f 876 787 877
f 789 790 878
f 877 789 878
f 791 879 880
f 878 791 880
f 790 791 878
f 879 792 881
f 791 792 879
f 792 782 873
f 792 873 881
f 875 874 882
f 882 794 883
f 874 794 882
f 785 794 874
f 797 796 884
f 876 885 886
f 788 876 886
f 884 788 886
f 796 788 884
f 885 877 887
f 876 877 885
f 887 878 888
f 877 878 887
f 878 880 888
f 794 799 889
f 883 794 889
f 801 800 890
f 890 800 891
f 891 800 892
f 800 797 892
f 797 884 892
f 884 886 892
f 799 803 893
f 889 799 893
f 801 890 894
f 804 801 894
f 803 806 895
f 893 803 895
f 804 894 896
f 807 804 896
f 808 810 897
f 808 897 898
f 811 808 898
f 811 898 899
f 814 813 900
f 814 900 901
f 806 814 895
f 895 814 901
f 896 902 903
f 815 896 903
f 815 807 896
f 816 815 903
f 817 819 904
f 817 904 905
f 810 817 897
f 897 817 905
f 820 811 906
f 811 899 906
f 822 820 906
f 822 906 907
f 825 824 908
f 825 908 909
f 813 825 900
f 900 825 909
f 903 902 910
f 910 911 912
f 903 910 912
f 826 903 912
f 826 816 903
f 827 826 912
f 819 829 913
f 904 819 913
f 830 822 914
f 822 907 914
f 830 914 915
f 831 830 915
f 831 915 916
f 832 831 916
f 824 832 908
f 908 832 916
f 912 911 917
f 833 827 918
f 827 912 918
f 912 917 918
f 834 833 918
f 834 918 919
f 834 919 920
f 835 834 920
f 829 837 921
f 913 829 921
f 920 919 922
f 838 835 923
f 835 920 923
f 920 922 923
f 839 838 923
f 839 923 924
f 839 924 925
f 840 839 925
f 843 844 926
f 843 926 927
f 837 843 921
f 921 843 927
f 925 924 928
f 845 840 929
f 840 925 929
f 925 928 929
f 845 929 930
f 846 845 930
f 846 930 931
f 847 846 931
f 847 931 932
f 848 847 932
f 844 848 926
f 926 848 932
f 850 849 933
f 933 849 934
f 934 853 935
f 849 853 934
f 935 854 936
f 853 854 935
f 936 855 937
f 854 855 936
f 937 856 938
f 855 856 937
f 856 857 939
f 856 939 940
f 938 856 940
f 857 859 939
f 941 942 943
f 861 850 933
f 861 933 941
f 861 941 943
f 940 939 944
f 944 862 945
f 939 862 944
f 859 862 939
f 862 863 946
f 862 946 947
f 945 862 947
f 863 864 948
f 946 863 948
f 864 865 948
f 867 866 949
f 866 943 949
f 943 942 949
f 866 861 943
f 947 946 950
f 946 948 951
f 946 951 952
f 950 946 952
f 948 865 951
f 865 870 951
f 951 870 953
f 870 872 953
f 954 955 956
f 873 867 949
f 873 949 954
f 873 954 956
f 952 951 957
f 957 953 958
f 951 953 957
f 958 875 959
f 953 875 958
f 872 875 953
f 880 879 960
f 960 879 961
f 879 881 961
f 881 956 961
f 956 955 961
f 881 873 956
f 959 875 962
f 875 882 962
f 962 882 963
f 882 883 963
f 886 885 964
f 885 887 965
f 964 885 965
f 888 966 967
f 965 888 967
f 887 888 965
f 888 880 960
f 888 960 966
f 962 963 968
f 968 889 969
f 963 889 968
f 883 889 963
f 890 891 970
f 891 892 971
f 970 891 971
f 964 972 973
f 886 964 973
f 971 886 973
f 892 886 971
f 972 965 974
f 964 965 972
f 965 967 974
f 889 893 975
f 969 889 975
f 894 890 970
f 894 970 976
f 894 976 977
f 976 971 978
f 970 971 976
f 971 973 978
f 893 895 979
f 975 893 979
f 894 977 980
f 896 894 980
f 898 897 981
f 899 898 981
f 901 900 982
f 901 982 983
f 895 901 979
f 979 901 983
f 896 980 984
f 902 896 984
f 905 904 985
f 905 985 986
f 897 905 986
f 897 986 987
f 981 897 987
f 906 899 988
f 899 981 988
f 981 987 988
f 906 988 989
f 906 989 990
f 907 906 990
f 990 989 991
f 909 908 992
f 909 992 993
f 900 909 982
f 982 909 993
f 910 902 994
f 902 984 994
f 911 910 994
f 911 994 995
f 904 913 996
f 904 996 997
f 985 904 997
f 986 985 997
f 914 907 990
f 915 914 990
f 915 990 991
f 915 991 998
f 915 998 999
f 916 915 999
f 908 916 992
f 992 916 999
f 917 911 1000
f 911 995 1000
f 918 917 1000
f 918 1000 1001
f 918 1001 1002
f 919 918 1002
f 913 921 1003
f 996 913 1003
f 1002 1001 1004
f 922 919 1005
f 919 1002 1005
f 1002 1004 1005
f 923 922 1005
f 923 1005 1006
f 923 1006 1007
f 924 923 1007
f 927 926 1008
f 927 1008 1009
f 921 927 1003
f 1003 927 1009
f 1007 1006 1010
f 928 924 1011
f 924 1007 1011
f 1007 1010 1011
f 929 928 1011
f 929 1011 1012
f 929 1012 1013
f 929 1013 1014
f 930 929 1014
f 931 930 1015
f 930 1014 1015
f 1015 1014 1016
f 931 1015 1017
f 932 931 1017
f 926 932 1008
f 1008 932 1017
f 1013 1012 1018
f 1014 1013 1018
f 1014 1018 1019
f 1016 1014 1019
f 933 934 1020
f 1020 934 1021
f 1021 935 1022
f 934 935 1021
f 1022 936 1023
f 935 936 1022
f 1023 937 1024
f 936 937 1023
f 937 938 1025
f 937 1025 1026
f 1024 937 1026
f 938 940 1025
f 942 941 1027
f 1027 941 1028
f 941 933 1020
f 941 1020 1028
f 1026 1025 1029
f 1029 1030 1031
f 1029 944 1030
f 1025 944 1029
f 940 944 1025
f 944 945 1032
f 1030 944 1032
f 945 947 1032
f 942 1027 1033
f 949 942 1033
f 1031 1030 1034
f 1030 1032 1035
f 1030 1035 1036
f 1034 1030 1036
f 1032 947 1035
f 947 950 1035
f 1035 950 1037
f 950 952 1037
f 955 954 1038
f 1038 954 1039
f 954 949 1033
f 954 1033 1039
f 1036 1035 1040
f 1035 1037 1041
f 1035 1041 1042
f 1040 1035 1042
f 1037 952 1041
f 952 957 1041
f 1041 957 1043
f 957 958 1044
f 1043 957 1044
f 958 959 1044
f 960 961 1045
f 955 1038 1046
f 1045 955 1046
f 961 955 1045
f 1042 1041 1047
f 1047 1043 1048
f 1041 1043 1047
f 1043 1044 1049
f 1043 1049 1050
f 1048 1043 1050
f 1044 959 1049
f 959 962 1049
f 967 966 1051
f 1045 1052 1053
f 960 1045 1053
f 1051 960 1053
f 966 960 1051
f 1045 1046 1052
f 1050 1049 1054
f 1050 1054 1055
f 1049 962 1054
f 962 968 1054
f 1054 968 1056
f 968 969 1056
f 973 972 1057
f 974 1058 1059
f 1057 974 1059
f 972 974 1057
f 1058 974 1060
f 974 967 1060
f 967 1051 1060
f 1051 1053 1060
f 1055 1054 1061
f 1054 1056 1062
f 1054 1062 1063
f 1061 1054 1063
f 1056 969 1062
f 969 975 1062
f 977 976 1064
f 978 1065 1066
f 1064 978 1066
f 976 978 1064
f 1065 978 1067
f 978 973 1067
f 973 1057 1067
f 1057 1059 1067
f 1063 1062 1068
f 1068 979 1069
f 1062 979 1068
f 975 979 1062
f 980 977 1064
f 980 1064 1070
f 980 1070 1071
f 1064 1066 1070
f 983 982 1072
f 983 1072 1073
f 979 983 1069
f 1069 983 1073
f 980 1071 1074
f 980 1074 1075
f 984 980 1075
f 1075 1074 1076
f 987 986 1077
f 987 1077 1078
f 988 987 1078
f 989 988 1079
f 988 1078 1079
f 1079 1078 1080
f 989 1079 1081
f 989 1081 1082
f 991 989 1082
f 1082 1081 1083
f 1082 1083 1084
f 993 1083 1085
f 993 992 1083
f 1083 992 1084
f 982 993 1072
f 1072 993 1085
f 994 984 1075
f 995 1076 1086
f 995 994 1076
f 994 1075 1076
f 997 996 1087
f 997 1087 1088
f 986 997 1088
f 986 1088 1089
f 1077 986 1089
f 1078 1077 1089
f 1078 1089 1090
f 1080 1078 1090
f 998 991 1082
f 999 998 1082
f 999 1082 1084
f 992 999 1084
f 1086 1091 1092
f 1000 1086 1092
f 1000 995 1086
f 1001 1000 1092
f 996 1003 1093
f 996 1093 1094
f 1087 996 1094
f 1088 1087 1094
f 1092 1091 1095
f 1095 1096 1097
f 1092 1095 1097
f 1004 1092 1097
f 1004 1001 1092
f 1004 1097 1098
f 1005 1004 1098
f 1006 1005 1098
f 1009 1008 1099
f 1003 1009 1093
f 1093 1009 1099
f 1093 1099 1100
f 1097 1096 1101
f 1098 1097 1101
f 1098 1101 1102
f 1010 1006 1103
f 1006 1098 1103
f 1098 1102 1103
f 1011 1010 1103
f 1011 1103 1104
f 1011 1104 1105
f 1012 1011 1105
f 1015 1016 1106
f 1017 1015 1107
f 1015 1106 1107
f 1107 1106 1108
f 1099 1107 1109
f 1099 1008 1107
f 1008 1017 1107
f 1100 1099 1109
f 1105 1104 1110
f 1018 1012 1111
f 1012 1105 1111
f 1105 1110 1111
f 1018 1111 1112
f 1019 1018 1112
f 1106 1112 1113
f 1106 1016 1112
f 1016 1019 1112
f 1108 1106 1113
f 1020 1021 1114
f 1022 1115 1116
f 1114 1022 1116
f 1021 1022 1114
f 1115 1023 1117
f 1022 1023 1115
f 1023 1024 1118
f 1023 1118 1119
f 1117 1023 1119
f 1024 1026 1118
f 1027 1028 1120
f 1114 1121 1122
f 1020 1114 1122
f 1120 1020 1122
f 1028 1020 1120
f 1114 1116 1121
f 1119 1118 1123
f 1119 1123 1124
f 1118 1026 1123
f 1026 1029 1123
f 1123 1029 1125
f 1029 1031 1125
f 1033 1027 1120
f 1033 1120 1126
f 1033 1126 1127
f 1120 1122 1126
f 1124 1123 1128
f 1124 1128 1129
f 1128 1125 1130
f 1123 1125 1128
f 1125 1031 1130
f 1031 1034 1130
f 1130 1034 1131
f 1034 1036 1131
f 1038 1039 1132
f 1132 1039 1133
f 1039 1033 1127
f 1039 1127 1133
f 1129 1128 1134
f 1128 1130 1135
f 1128 1135 1136
f 1134 1128 1136
f 1135 1131 1137
f 1130 1131 1135
f 1131 1036 1137
f 1036 1040 1137
f 1137 1040 1138
f 1040 1042 1138
f 1038 1132 1139
f 1046 1038 1139
f 1136 1135 1140
f 1140 1137 1141
f 1135 1137 1140
f 1137 1138 1142
f 1137 1142 1143
f 1141 1137 1143
f 1138 1042 1142
f 1042 1047 1142
f 1142 1047 1144
f 1047 1048 1145
f 1144 1047 1145
f 1048 1050 1145
f 1053 1052 1146
f 1146 1052 1147
f 1052 1046 1139
f 1052 1139 1147
f 1143 1142 1148
f 1142 1144 1149
f 1142 1149 1150
f 1148 1142 1150
f 1149 1145 1151
f 1144 1145 1149
f 1145 1050 1151
f 1050 1055 1151
f 1059 1058 1152
f 1060 1153 1154
f 1152 1060 1154
f 1058 1060 1152
f 1060 1053 1146
f 1060 1146 1153
f 1150 1149 1155
f 1150 1155 1156
f 1155 1151 1157
f 1149 1151 1155
f 1151 1055 1157
f 1055 1061 1157
f 1157 1061 1158
f 1061 1063 1158
f 1066 1065 1159
f 1067 1160 1161
f 1159 1067 1161
f 1065 1067 1159
f 1160 1067 1162
f 1067 1059 1162
f 1059 1152 1162
f 1152 1154 1162
f 1156 1155 1163
f 1156 1163 1164
f 1163 1157 1165
f 1155 1157 1163
f 1165 1158 1166
f 1157 1158 1165
f 1158 1063 1166
f 1063 1068 1166
f 1166 1068 1167
f 1068 1069 1167
f 1071 1070 1168
f 1159 1169 1170
f 1066 1159 1170
f 1168 1066 1170
f 1070 1066 1168
f 1159 1161 1169
f 1164 1163 1171
f 1164 1171 1172
f 1171 1165 1173
f 1163 1165 1171
f 1173 1166 1174
f 1165 1166 1173
f 1073 1166 1167
f 1073 1072 1166
f 1166 1072 1174
f 1069 1073 1167
f 1074 1071 1168
f 1076 1170 1175
f 1076 1074 1170
f 1074 1168 1170
f 1079 1080 1176
f 1172 1176 1177
f 1172 1079 1176
f 1171 1079 1172
f 1081 1079 1171
f 1083 1081 1171
f 1083 1171 1173
f 1085 1083 1173
f 1085 1173 1174
f 1072 1085 1174
f 1076 1175 1178
f 1086 1076 1178
f 1089 1088 1179
f 1090 1089 1180
f 1089 1179 1180
f 1180 1179 1181
f 1176 1180 1182
f 1176 1080 1180
f 1080 1090 1180
f 1177 1176 1182
f 1086 1178 1183
f 1091 1086 1183
f 1094 1093 1184
f 1094 1184 1185
f 1088 1094 1185
f 1088 1185 1186
f 1179 1088 1186
f 1181 1179 1186
f 1095 1091 1187
f 1091 1183 1187
f 1096 1095 1187
f 1096 1187 1188
f 1093 1100 1189
f 1093 1189 1190
f 1184 1093 1190
f 1185 1184 1190
f 1101 1096 1191
f 1096 1188 1191
f 1101 1191 1192
f 1102 1101 1192
f 1103 1102 1192
f 1103 1192 1193
f 1103 1193 1194
f 1104 1103 1194
f 1107 1108 1195
f 1109 1107 1196
f 1107 1195 1196
f 1196 1195 1197
f 1100 1109 1189
f 1189 1109 1196
f 1194 1193 1198
f 1110 1104 1199
f 1104 1194 1199
f 1194 1198 1199
f 1110 1199 1200
f 1111 1110 1200
f 1111 1200 1201
f 1112 1111 1201
f 1112 1201 1202
f 1113 1112 1202
f 1195 1202 1203
f 1195 1108 1202
f 1108 1113 1202
f 1197 1195 1203
f 1116 1115 1204
f 1115 1117 1205
f 1204 1115 1205
f 1117 1119 1205
f 1122 1121 1206
f 1206 1121 1207
f 1121 1116 1207
f 1116 1204 1207
f 1207 1205 1208
f 1204 1205 1207
f 1205 1119 1208
f 1119 1124 1208
f 1127 1126 1209
f 1209 1126 1210
f 1210 1126 1211
f 1126 1122 1211
f 1122 1206 1211
f 1206 1207 1212
f 1206 1212 1213
f 1211 1206 1213
f 1212 1208 1214
f 1207 1208 1212
f 1208 1124 1214
f 1124 1129 1214
f 1132 1133 1215
f 1127 1209 1216
f 1215 1127 1216
f 1133 1127 1215
f 1213 1212 1217
f 1212 1214 1218
f 1212 1218 1219
f 1217 1212 1219
f 1214 1129 1218
f 1129 1134 1218
f 1218 1134 1220
f 1134 1136 1220
f 1139 1132 1215
f 1139 1215 1221
f 1139 1221 1222
f 1215 1216 1221
f 1219 1218 1223
f 1223 1220 1224
f 1218 1220 1223
f 1224 1225 1226
f 1224 1140 1225
f 1220 1140 1224
f 1136 1140 1220
f 1140 1141 1227
f 1225 1140 1227
f 1141 1143 1227
f 1146 1147 1228
f 1228 1147 1229
f 1147 1139 1222
f 1147 1222 1229
f 1226 1225 1230
f 1225 1227 1231
f 1225 1231 1232
f 1230 1225 1232
f 1227 1143 1231
f 1143 1148 1231
f 1231 1148 1233
f 1148 1150 1233
f 1154 1153 1234
f 1234 1153 1235
f 1153 1146 1228
f 1153 1228 1235
f 1232 1231 1236
f 1231 1233 1237
f 1231 1237 1238
f 1236 1231 1238
f 1233 1150 1237
f 1150 1156 1237
f 1161 1160 1239
f 1162 1240 1241
f 1239 1162 1241
f 1160 1162 1239
f 1162 1154 1234
f 1162 1234 1240
f 1238 1237 1242
f 1238 1242 1243
f 1237 1156 1242
f 1156 1164 1242
f 1170 1169 1244
f 1239 1245 1246
f 1161 1239 1246
f 1244 1161 1246
f 1169 1161 1244
f 1239 1241 1245
f 1243 1242 1247
f 1247 1172 1248
f 1242 1172 1247
f 1164 1172 1242
f 1175 1170 1244
f 1175 1244 1249
f 1175 1249 1250
f 1244 1246 1249
f 1251 1252 1253
f 1172 1177 1252
f 1251 1172 1252
f 1248 1172 1251
f 1175 1250 1254
f 1178 1175 1254
f 1180 1181 1255
f 1180 1255 1256
f 1253 1180 1256
f 1252 1180 1253
f 1182 1180 1252
f 1177 1182 1252
f 1178 1254 1257
f 1178 1257 1258
f 1183 1178 1258
f 1258 1257 1259
f 1186 1185 1260
f 1186 1260 1261
f 1181 1186 1255
f 1255 1186 1261
f 1187 1183 1258
f 1188 1259 1262
f 1188 1187 1259
f 1187 1258 1259
f 1190 1189 1263
f 1190 1263 1264
f 1185 1190 1260
f 1260 1190 1264
f 1191 1188 1265
f 1188 1262 1265
f 1192 1191 1265
f 1192 1265 1266
f 1192 1266 1267
f 1193 1192 1267
f 1196 1197 1268
f 1196 1268 1269
f 1189 1196 1263
f 1263 1196 1269
f 1267 1266 1270
f 1198 1193 1271
f 1193 1267 1271
f 1267 1270 1271
f 1199 1198 1271
f 1199 1271 1272
f 1199 1272 1273
f 1199 1273 1274
f 1200 1199 1274
f 1200 1274 1275
f 1201 1200 1275
f 1201 1275 1276
f 1202 1201 1276
f 1203 1202 1277
f 1202 1276 1277
f 1277 1276 1278
f 1197 1203 1268
f 1268 1203 1277
f 1273 1272 1279
f 1274 1273 1279
f 1274 1279 1280
f 1275 1274 1280
f 1275 1280 1281
f 1276 1275 1281
f 1276 1281 1282
f 1278 1276 1282
f 1209 1210 1283
f 1210 1211 1284
f 1283 1210 1284
f 1211 1213 1284
f 1216 1209 1283
f 1216 1283 1285
f 1285 1284 1286
f 1283 1284 1285
f 1284 1213 1286
f 1213 1217 1286
f 1286 1217 1287
f 1217 1219 1287
f 1222 1221 1288
f 1288 1221 1289
f 1221 1216 1289
f 1216 1285 1289
f 1285 1286 1289
f 1289 1286 1290
f 1289 1290 1291
f 1286 1287 1292
f 1286 1292 1293
f 1290 1286 1293
f 1287 1219 1292
f 1219 1223 1292
f 1292 1223 1294
f 1223 1224 1295
f 1294 1223 1295
f 1224 1226 1295
f 1228 1229 1296
f 1288 1297 1298
f 1222 1288 1298
f 1296 1222 1298
f 1229 1222 1296
f 1297 1289 1299
f 1288 1289 1297
f 1289 1291 1299
f 1293 1292 1300
f 1300 1294 1301
f 1292 1294 1300
f 1301 1295 1302
f 1294 1295 1301
f 1302 1303 1304
f 1302 1230 1303
f 1295 1230 1302
f 1226 1230 1295
f 1230 1232 1303
f 1234 1235 1305
f 1305 1235 1306
f 1306 1235 1307
f 1235 1228 1307
f 1228 1296 1307
f 1296 1298 1307
f 1304 1303 1308
f 1308 1309 1310
f 1308 1236 1309
f 1303 1236 1308
f 1232 1236 1303
f 1236 1238 1309
f 1241 1240 1311
f 1234 1305 1312
f 1311 1234 1312
f 1240 1234 1311
f 1310 1309 1313
f 1313 1243 1314
f 1309 1243 1313
f 1238 1243 1309
f 1246 1245 1315
f 1315 1245 1316
f 1316 1245 1317
f 1245 1241 1317
f 1241 1311 1317
f 1311 1312 1317
f 1314 1243 1318
f 1243 1247 1318
f 1318 1247 1319
f 1247 1248 1319
f 1250 1249 1320
f 1246 1315 1321
f 1320 1246 1321
f 1249 1246 1320
f 1318 1253 1322
f 1253 1318 1319
f 1251 1253 1319
f 1248 1251 1319
f 1254 1250 1320
f 1254 1320 1323
f 1254 1323 1324
f 1320 1321 1323
f 1256 1255 1325
f 1256 1325 1326
f 1253 1256 1322
f 1322 1256 1326
f 1324 1327 1328
f 1257 1324 1328
f 1257 1254 1324
f 1259 1257 1328
f 1261 1260 1329
f 1255 1261 1325
f 1325 1261 1329
f 1325 1329 1330
f 1328 1327 1331
f 1262 1259 1332
f 1259 1328 1332
f 1328 1331 1332
f 1264 1263 1333
f 1264 1333 1334
f 1260 1264 1334
f 1260 1334 1335
f 1329 1260 1335
f 1330 1329 1335
f 1265 1262 1336
f 1262 1332 1336
f 1266 1265 1336
f 1266 1336 1337
f 1269 1268 1338
f 1269 1338 1339
f 1263 1269 1339
f 1263 1339 1340
f 1333 1263 1340
f 1334 1333 1340
f 1270 1266 1341
f 1266 1337 1341
f 1271 1270 1341
f 1271 1341 1342
f 1271 1342 1343
f 1272 1271 1343
f 1277 1278 1344
f 1277 1344 1345
f 1268 1277 1345
f 1268 1345 1346
f 1338 1268 1346
f 1339 1338 1346
f 1343 1342 1347
f 1279 1272 1348
f 1272 1343 1348
f 1343 1347 1348
f 1279 1348 1349
f 1280 1279 1349
f 1280 1349 1350
f 1281 1280 1350
f 1281 1350 1351
f 1282 1281 1351
f 1344 1351 1352
f 1344 1278 1351
f 1278 1282 1351
f 1345 1344 1352
f 1291 1290 1353
f 1290 1293 1353
f 1298 1297 1354
f 1297 1299 1355
f 1354 1297 1355
f 1355 1299 1356
f 1299 1291 1356
f 1291 1353 1356
f 1353 1293 1356
f 1293 1300 1356
f 1356 1300 1357
f 1300 1301 1358
f 1357 1300 1358
f 1301 1302 1359
f 1358 1301 1359
f 1302 1304 1359
f 1305 1306 1360
f 1306 1307 1361
f 1360 1306 1361
f 1354 1362 1363
f 1298 1354 1363
f 1361 1298 1363
f 1307 1298 1361
f 1362 1355 1364
f 1354 1355 1362
f 1364 1356 1365
f 1355 1356 1364
f 1365 1357 1366
f 1356 1357 1365
f 1366 1358 1367
f 1357 1358 1366
f 1358 1359 1368
f 1358 1368 1369
f 1367 1358 1369
f 1359 1304 1368
f 1304 1308 1368
f 1368 1308 1370
f 1308 1310 1370
f 1312 1305 1360
f 1312 1360 1371
f 1312 1371 1372
f 1371 1361 1373
f 1360 1361 1371
f 1361 1363 1373
f 1369 1368 1374
f 1374 1370 1375
f 1368 1370 1374
f 1375 1376 1377
f 1375 1313 1376
f 1370 1313 1375
f 1310 1313 1370
f 1313 1314 1376
f 1315 1316 1378
f 1317 1379 1380
f 1378 1317 1380
f 1316 1317 1378
f 1317 1312 1372
f 1317 1372 1379
f 1377 1376 1381
f 1377 1381 1382
f 1376 1314 1381
f 1314 1318 1381
f 1321 1315 1378
f 1321 1378 1383
f 1321 1383 1384
f 1378 1380 1383
f 1382 1381 1385
f 1382 1385 1386
f 1381 1318 1385
f 1318 1322 1385
f 1324 1323 1387
f 1321 1384 1388
f 1387 1321 1388
f 1323 1321 1387
f 1386 1325 1389
f 1385 1325 1386
f 1326 1325 1385
f 1322 1326 1385
f 1327 1324 1387
f 1327 1387 1390
f 1327 1390 1391
f 1387 1388 1390
f 1325 1330 1392
f 1389 1325 1392
f 1331 1327 1393
f 1327 1391 1393
f 1332 1331 1393
f 1332 1393 1394
f 1335 1334 1395
f 1335 1395 1396
f 1330 1335 1392
f 1392 1335 1396
f 1336 1332 1397
f 1332 1394 1397
f 1337 1336 1397
f 1337 1397 1398
f 1340 1339 1399
f 1340 1399 1400
f 1334 1340 1395
f 1395 1340 1400
f 1341 1337 1401
f 1337 1398 1401
f 1342 1341 1401
f 1342 1401 1402
f 1346 1345 1403
f 1346 1403 1404
f 1339 1346 1399
f 1399 1346 1404
f 1347 1342 1405
f 1342 1402 1405
f 1348 1347 1405
f 1348 1405 1406
f 1348 1406 1407
f 1348 1407 1408
f 1349 1348 1408
f 1349 1408 1409
f 1350 1349 1409
f 1350 1409 1410
f 1351 1350 1410
f 1352 1351 1411
f 1351 1410 1411
f 1411 1410 1412
f 1345 1352 1403
f 1403 1352 1411
f 1407 1406 1413
f 1408 1407 1413
f 1408 1413 1414
f 1409 1408 1414
f 1409 1414 1415
f 1410 1409 1415
f 1410 1415 1416
f 1412 1410 1416
f 1363 1362 1417
f 1362 1364 1418
f 1417 1362 1418
f 1364 1365 1419
f 1418 1364 1419
f 1365 1366 1420
f 1419 1365 1420
f 1366 1367 1421
f 1420 1366 1421
f 1367 1369 1421
f 1372 1371 1422
f 1373 1423 1424
f 1422 1373 1424
f 1371 1373 1422
f 1423 1373 1425
f 1373 1363 1425
f 1363 1417 1425
f 1425 1418 1426
f 1417 1418 1425
f 1426 1419 1427
f 1418 1419 1426
f 1427 1420 1428
f 1419 1420 1427
f 1428 1421 1429
f 1420 1421 1428
f 1429 1430 1431
f 1429 1374 1430
f 1421 1374 1429
f 1369 1374 1421
f 1374 1375 1432
f 1430 1374 1432
f 1375 1377 1432
f 1380 1379 1433
f 1422 1434 1435
f 1372 1422 1435
f 1433 1372 1435
f 1379 1372 1433
f 1422 1424 1434
f 1431 1430 1436
f 1430 1432 1437
f 1430 1437 1438
f 1436 1430 1438
f 1432 1377 1437
f 1377 1382 1437
f 1384 1383 1439
f 1433 1440 1441
f 1380 1433 1441
f 1439 1380 1441
f 1383 1380 1439
f 1433 1435 1440
f 1438 1437 1442
f 1442 1386 1443
f 1437 1386 1442
f 1382 1386 1437
f 1388 1384 1439
f 1388 1439 1444
f 1388 1444 1445
f 1439 1441 1444
f 1386 1389 1446
f 1443 1386 1446
f 1391 1390 1447
f 1388 1445 1448
f 1447 1388 1448
f 1390 1388 1447
f 1389 1392 1449
f 1446 1389 1449
f 1393 1391 1447
f 1394 1448 1450
f 1394 1393 1448
f 1393 1447 1448
f 1396 1395 1451
f 1396 1451 1452
f 1392 1396 1449
f 1449 1396 1452
f 1450 1453 1454
f 1397 1450 1454
f 1397 1394 1450
f 1398 1397 1454
f 1400 1399 1455
f 1395 1400 1451
f 1451 1400 1455
f 1451 1455 1456
f 1454 1453 1457
f 1457 1458 1459
f 1454 1457 1459
f 1401 1454 1459
f 1401 1398 1454
f 1402 1401 1459
f 1404 1403 1460
f 1404 1460 1461
f 1399 1404 1461
f 1399 1461 1462
f 1455 1399 1462
f 1456 1455 1462
f 1459 1458 1463
f 1463 1464 1465
f 1459 1463 1465
f 1405 1459 1465
f 1405 1402 1459
f 1406 1405 1465
f 1411 1412 1466
f 1411 1466 1467
f 1403 1411 1467
f 1403 1467 1468
f 1460 1403 1468
f 1461 1460 1468
f 1465 1464 1469
f 1413 1406 1470
f 1406 1465 1470
f 1465 1469 1470
f 1413 1470 1471
f 1414 1413 1471
f 1414 1471 1472
f 1415 1414 1472
f 1415 1472 1473
f 1416 1415 1473
f 1466 1473 1474
f 1466 1412 1473
f 1412 1416 1473
f 1467 1466 1474
f 1424 1423 1475
f 1425 1476 1477
f 1475 1425 1477
f 1423 1425 1475
f 1476 1426 1478
f 1425 1426 1476
f 1478 1427 1479
f 1426 1427 1478
f 1479 1428 1480
f 1427 1428 1479
f 1428 1429 1481
f 1428 1481 1482
f 1480 1428 1482
f 1429 1431 1481
f 1435 1434 1483
f 1475 1484 1485
f 1424 1475 1485
f 1483 1424 1485
f 1434 1424 1483
f 1475 1477 1484
f 1482 1481 1486
f 1486 1487 1488
f 1486 1436 1487
f 1481 1436 1486
f 1431 1436 1481
f 1436 1438 1487
f 1441 1440 1489
f 1489 1440 1490
f 1490 1440 1491
f 1440 1435 1491
f 1435 1483 1491
f 1483 1485 1491
f 1488 1487 1492
f 1492 1493 1494
f 1492 1442 1493
f 1487 1442 1492
f 1438 1442 1487
f 1442 1443 1493
f 1445 1444 1495
f 1495 1444 1496
f 1444 1441 1489
f 1444 1489 1496
f 1494 1493 1497
f 1494 1497 1498
f 1493 1443 1497
f 1443 1446 1497
f 1445 1495 1499
f 1448 1445 1499
f 1498 1497 1500
f 1498 1500 1501
f 1497 1446 1500
f 1446 1449 1500
f 1448 1499 1502
f 1450 1448 1502
f 1501 1451 1503
f 1500 1451 1501
f 1452 1451 1500
f 1449 1452 1500
f 1450 1502 1504
f 1453 1450 1504
f 1451 1456 1505
f 1503 1451 1505
f 1457 1453 1506
f 1453 1504 1506
f 1458 1457 1506
f 1458 1506 1507
f 1462 1461 1508
f 1462 1508 1509
f 1456 1462 1505
f 1505 1462 1509
f 1463 1458 1510
f 1458 1507 1510
f 1464 1463 1510
f 1464 1510 1511
f 1468 1467 1512
f 1468 1512 1513
f 1461 1468 1508
f 1508 1468 1513
f 1469 1464 1514
f 1464 1511 1514
f 1470 1469 1514
f 1470 1514 1515
f 1470 1515 1516
f 1470 1516 1517
f 1471 1470 1517
f 1471 1517 1518
f 1472 1471 1518
f 1472 1518 1519
f 1473 1472 1519
f 1474 1473 1520
f 1473 1519 1520
f 1520 1519 1521
f 1467 1474 1512
f 1512 1474 1520
f 1516 1515 1522
f 1517 1516 1522
f 1517 1522 1523
f 1518 1517 1523
f 1518 1523 1524
f 1519 1518 1524
f 1519 1524 1525
f 1521 1519 1525
f 1477 1476 1526
f 1476 1478 1527
f 1526 1476 1527
f 1478 1479 1528
f 1527 1478 1528
f 1479 1480 1529
f 1528 1479 1529
f 1480 1482 1529
f 1485 1484 1530
f 1526 1531 1532
f 1477 1526 1532
f 1530 1477 1532
f 1484 1477 1530
f 1531 1527 1533
f 1526 1527 1531
f 1533 1528 1534
f 1527 1528 1533
f 1534 1529 1535
f 1528 1529 1534
f 1535 1536 1537
f 1535 1486 1536
f 1529 1486 1535
f 1482 1486 1529
f 1486 1488 1536
f 1489 1490 1538
f 1491 1539 1540
f 1538 1491 1540
f 1490 1491 1538
f 1539 1491 1541
f 1491 1485 1541
f 1485 1530 1541
f 1530 1532 1541
f 1537 1536 1542
f 1542 1543 1544
f 1542 1492 1543
f 1536 1492 1542
f 1488 1492 1536
f 1492 1494 1543
f 1495 1496 1545
f 1538 1546 1547
f 1489 1538 1547
f 1545 1489 1547
f 1496 1489 1545
f 1538 1540 1546
f 1544 1543 1548
f 1548 1498 1549
f 1543 1498 1548
f 1494 1498 1543
f 1499 1495 1545
f 1499 1545 1550
f 1499 1550 1551
f 1545 1547 1550
f 1498 1501 1552
f 1549 1498 1552
f 1499 1551 1553
f 1502 1499 1553
f 1501 1503 1554
f 1552 1501 1554
f 1502 1553 1555
f 1504 1502 1555
f 1503 1505 1556
f 1554 1503 1556
f 1506 1504 1557
f 1504 1555 1557
f 1507 1506 1557
f 1507 1557 1558
f 1509 1508 1559
f 1505 1509 1556
f 1556 1509 1559
f 1556 1559 1560
f 1558 1561 1562
f 1510 1558 1562
f 1510 1507 1558
f 1511 1510 1562
f 1513 1512 1563
f 1513 1563 1564
f 1508 1513 1564
f 1508 1564 1565
f 1559 1508 1565
f 1560 1559 1565
f 1562 1561 1566
f 1566 1567 1568
f 1562 1566 1568
f 1514 1562 1568
f 1514 1511 1562
f 1515 1514 1568
f 1520 1521 1569
f 1520 1569 1570
f 1512 1520 1570
f 1512 1570 1571
f 1563 1512 1571
f 1564 1563 1571
f 1568 1567 1572
f 1522 1515 1573
f 1515 1568 1573
f 1568 1572 1573
f 1522 1573 1574
f 1523 1522 1574
f 1523 1574 1575
f 1524 1523 1575
f 1524 1575 1576
f 1525 1524 1576
f 1569 1576 1577
f 1569 1521 1576
f 1521 1525 1576
f 1570 1569 1577
f 1532 1531 1578
f 1531 1533 1579
f 1578 1531 1579
f 1533 1534 1580
f 1579 1533 1580
f 1534 1535 1581
f 1580 1534 1581
f 1535 1537 1581
f 1540 1539 1582
f 1541 1583 1584
f 1582 1541 1584
f 1539 1541 1582
f 1583 1541 1585
f 1541 1532 1585
f 1532 1578 1585
f 1585 1579 1586
f 1578 1579 1585
f 1586 1580 1587
f 1579 1580 1586
f 1587 1581 1588
f 1580 1581 1587
f 1588 1542 1589
f 1581 1542 1588
f 1537 1542 1581
f 1542 1544 1589
f 1589 1544 1590
f 1547 1546 1591
f 1582 1592 1593
f 1540 1582 1593
f 1591 1540 1593
f 1546 1540 1591
f 1582 1584 1592
f 1590 1544 1594
f 1544 1548 1594
f 1594 1548 1595
f 1548 1549 1595
f 1551 1550 1596
f 1591 1597 1598
f 1547 1591 1598
f 1596 1547 1598
f 1550 1547 1596
f 1591 1593 1597
f 1594 1595 1599
f 1599 1552 1600
f 1595 1552 1599
f 1549 1552 1595
f 1553 1551 1596
f 1553 1596 1601
f 1553 1601 1602
f 1596 1598 1601
f 1552 1554 1603
f 1600 1552 1603
f 1553 1602 1604
f 1555 1553 1604
f 1554 1556 1605
f 1603 1554 1605
f 1557 1555 1606
f 1555 1604 1606
f 1558 1557 1606
f 1558 1606 1607
f 1556 1560 1608
f 1605 1556 1608
f 1558 1607 1609
f 1561 1558 1609
f 1565 1564 1610
f 1565 1610 1611
f 1560 1565 1608
f 1608 1565 1611
f 1566 1561 1612
f 1561 1609 1612
f 1567 1566 1612
f 1567 1612 1613
f 1571 1570 1614
f 1564 1571 1610
f 1610 1571 1614
f 1610 1614 1615
f 1572 1567 1616
f 1567 1613 1616
f 1573 1572 1616
f 1573 1616 1617
f 1573 1617 1618
f 1573 1618 1619
f 1574 1573 1619
f 1574 1619 1620
f 1575 1574 1620
f 1575 1620 1621
f 1576 1575 1621
f 1576 1621 1622
f 1577 1576 1622
f 1577 1622 1623
f 1570 1577 1623
f 1570 1623 1624
f 1614 1570 1624
f 1615 1614 1624
f 1618 1617 1625
f 1619 1618 1625
f 1619 1625 1626
f 1620 1619 1626
f 1620 1626 1627
f 1621 1620 1627
f 1621 1627 1628
f 1622 1621 1628
f 1622 1628 1629
f 1623 1622 1629
f 1584 1583 1630
f 1583 1585 1631
f 1630 1583 1631
f 1586 1632 1633
f 1631 1586 1633
f 1585 1586 1631
f 1586 1587 1634
f 1586 1634 1635
f 1632 1586 1635
f 1587 1588 1636
f 1634 1587 1636
f 1588 1589 1637
f 1636 1588 1637
f 1589 1590 1637
f 1593 1592 1638
f 1638 1592 1639
f 1639 1592 1640
f 1592 1584 1640
f 1584 1630 1640
f 1640 1631 1641
f 1630 1631 1640
f 1631 1633 1641
f 1635 1634 1642
f 1642 1636 1643
f 1634 1636 1642
f 1643 1637 1644
f 1636 1637 1643
f 1644 1594 1645
f 1637 1594 1644
f 1590 1594 1637
f 1598 1597 1646
f 1646 1597 1647
f 1597 1593 1638
f 1597 1638 1647
f 1645 1594 1648
f 1594 1599 1648
f 1648 1599 1649
f 1599 1600 1649
f 1602 1601 1650
f 1598 1646 1651
f 1650 1598 1651
f 1601 1598 1650
f 1648 1649 1652
f 1652 1603 1653
f 1649 1603 1652
f 1600 1603 1649
f 1604 1602 1650
f 1604 1650 1654
f 1650 1651 1655
f 1654 1650 1655
f 1603 1605 1656
f 1653 1603 1656
f 1606 1604 1654
f 1607 1655 1657
f 1607 1606 1655
f 1606 1654 1655
f 1605 1608 1658
f 1656 1605 1658
f 1607 1657 1659
f 1609 1607 1659
f 1611 1610 1660
f 1611 1660 1661
f 1608 1611 1658
f 1658 1611 1661
f 1659 1662 1663
f 1612 1659 1663
f 1612 1609 1659
f 1613 1612 1663
f 1610 1615 1664
f 1660 1610 1664
f 1663 1662 1665
f 1665 1666 1667
f 1663 1665 1667
f 1616 1663 1667
f 1616 1613 1663
f 1617 1616 1667
f 1624 1623 1668
f 1624 1668 1669
f 1615 1624 1664
f 1664 1624 1669
f 1667 1666 1670
f 1625 1617 1671
f 1617 1667 1671
f 1667 1670 1671
f 1625 1671 1672
f 1626 1625 1672
f 1626 1672 1673
f 1627 1626 1673
f 1627 1673 1674
f 1628 1627 1674
f 1628 1674 1675
f 1629 1628 1675
f 1623 1629 1668
f 1668 1629 1675
f 1633 1632 1676
f 1632 1635 1676
f 1638 1639 1677
f 1640 1678 1679
f 1677 1640 1679
f 1639 1640 1677
f 1678 1641 1680
f 1640 1641 1678
f 1680 1641 1681
f 1641 1633 1681
f 1633 1676 1681
f 1681 1642 1682
f 1676 1642 1681
f 1635 1642 1676
f 1682 1643 1683
f 1642 1643 1682
f 1643 1644 1684
f 1643 1684 1685
f 1683 1643 1685
f 1644 1645 1684
f 1646 1647 1686
f 1677 1687 1688
f 1638 1677 1688
f 1686 1638 1688
f 1647 1638 1686
f 1677 1679 1687
f 1685 1684 1689
f 1689 1648 1690
f 1684 1648 1689
f 1645 1648 1684
f 1651 1646 1686
f 1651 1686 1691
f 1651 1691 1692
f 1686 1688 1691
f 1690 1648 1693
f 1648 1652 1693
f 1693 1652 1694
f 1652 1653 1694
f 1651 1692 1695
f 1655 1651 1695
f 1693 1694 1696
f 1696 1656 1697
f 1694 1656 1696
f 1653 1656 1694
f 1655 1695 1698
f 1657 1655 1698
f 1656 1658 1699
f 1697 1656 1699
f 1657 1698 1700
f 1659 1657 1700
f 1661 1660 1701
f 1658 1661 1699
f 1699 1661 1701
f 1699 1701 1702
f 1659 1700 1703
f 1662 1659 1703
f 1660 1664 1704
f 1660 1704 1705
f 1701 1660 1705
f 1702 1701 1705
f 1665 1662 1706
f 1662 1703 1706
f 1666 1665 1706
f 1666 1706 1707
f 1669 1668 1708
f 1664 1669 1704
f 1704 1669 1708
f 1704 1708 1709
f 1670 1666 1710
f 1666 1707 1710
f 1671 1670 1710
f 1671 1710 1711
f 1671 1711 1712
f 1671 1712 1713
f 1672 1671 1713
f 1672 1713 1714
f 1673 1672 1714
f 1673 1714 1715
f 1674 1673 1715
f 1674 1715 1716
f 1675 1674 1716
f 1675 1716 1717
f 1668 1675 1717
f 1668 1717 1718
f 1708 1668 1718
f 1709 1708 1718
f 1712 1711 1719
f 1713 1712 1719
f 1713 1719 1720
f 1714 1713 1720
f 1714 1720 1721
f 1715 1714 1721
f 1715 1721 1722
f 1716 1715 1722
f 1716 1722 1723
f 1717 1716 1723
f 1679 1678 1724
f 1678 1680 1725
f 1724 1678 1725
f 1680 1681 1726
f 1725 1680 1726
f 1681 1682 1727
f 1726 1681 1727
f 1682 1683 1728
f 1727 1682 1728
f 1683 1685 1728
f 1688 1687 1729
f 1724 1730 1731
f 1679 1724 1731
f 1729 1679 1731
f 1687 1679 1729
f 1730 1725 1732
f 1724 1725 1730
f 1732 1726 1733
f 1725 1726 1732
f 1733 1727 1734
f 1726 1727 1733
f 1734 1728 1735
f 1727 1728 1734
f 1735 1736 1737
f 1735 1689 1736
f 1728 1689 1735
f 1685 1689 1728
f 1689 1690 1736
f 1692 1691 1738
f 1729 1739 1740
f 1688 1729 1740
f 1738 1688 1740
f 1691 1688 1738
f 1729 1731 1739
f 1737 1736 1741
f 1741 1693 1742
f 1736 1693 1741
f 1690 1693 1736
f 1695 1692 1738
f 1695 1738 1743
f 1695 1743 1744
f 1738 1740 1743
f 1742 1693 1745
f 1693 1696 1745
f 1745 1696 1746
f 1696 1697 1746
f 1695 1744 1747
f 1698 1695 1747
f 1745 1746 1748
f 1748 1699 1749
f 1746 1699 1748
f 1697 1699 1746
f 1698 1747 1750
f 1700 1698 1750
f 1699 1702 1751
f 1749 1699 1751
f 1700 1750 1752
f 1703 1700 1752
f 1705 1704 1753
f 1702 1705 1751
f 1751 1705 1753
f 1751 1753 1754
f 1752 1755 1756
f 1706 1752 1756
f 1706 1703 1752
f 1707 1706 1756
f 1704 1709 1757
f 1704 1757 1758
f 1753 1704 1758
f 1754 1753 1758
f 1756 1755 1759
f 1759 1760 1761
f 1756 1759 1761
f 1710 1756 1761
f 1710 1707 1756
f 1711 1710 1761
f 1718 1717 1762
f 1709 1718 1757
f 1757 1718 1762
f 1757 1762 1763
f 1761 1760 1764
f 1719 1711 1765
f 1711 1761 1765
f 1761 1764 1765
f 1719 1765 1766
f 1720 1719 1766
f 1720 1766 1767
f 1721 1720 1767
f 1721 1767 1768
f 1722 1721 1768
f 1722 1768 1769
f 1723 1722 1769
f 1762 1769 1770
f 1762 1717 1769
f 1717 1723 1769
f 1763 1762 1770
f 1731 1730 1771
f 1730 1732 1772
f 1771 1730 1772
f 1733 1773 1774
f 1772 1733 1774
f 1732 1733 1772
f 1733 1734 1775
f 1733 1775 1776
f 1773 1733 1776
f 1734 1735 1777
f 1775 1734 1777
f 1735 1737 1777
f 1740 1739 1778
f 1778 1739 1779
f 1779 1739 1780
f 1739 1731 1780
f 1731 1771 1780
f 1780 1772 1781
f 1771 1772 1780
f 1772 1774 1781
f 1776 1775 1782
f 1782 1777 1783
f 1775 1777 1782
f 1783 1784 1785
f 1783 1741 1784
f 1777 1741 1783
f 1737 1741 1777
f 1741 1742 1784
f 1744 1743 1786
f 1786 1743 1787
f 1743 1740 1778
f 1743 1778 1787
f 1785 1784 1788
f 1788 1745 1789
f 1784 1745 1788
f 1742 1745 1784
f 1744 1786 1790
f 1747 1744 1790
f 1745 1748 1791
f 1789 1745 1791
f 1748 1749 1791
f 1791 1749 1792
f 1747 1790 1793
f 1750 1747 1793
f 1749 1751 1794
f 1792 1749 1794
f 1750 1793 1795
f 1752 1750 1795
f 1751 1754 1796
f 1794 1751 1796
f 1752 1795 1797
f 1755 1752 1797
f 1758 1757 1798
f 1754 1758 1796
f 1796 1758 1798
f 1796 1798 1799
f 1797 1800 1801
f 1759 1797 1801
f 1759 1755 1797
f 1760 1759 1801
f 1757 1763 1802
f 1757 1802 1803
f 1798 1757 1803
f 1799 1798 1803
f 1801 1800 1804
f 1804 1805 1806
f 1801 1804 1806
f 1764 1801 1806
f 1764 1760 1801
f 1764 1806 1807
f 1765 1764 1807
f 1765 1807 1808
f 1766 1765 1808
f 1766 1808 1809
f 1767 1766 1809
f 1767 1809 1810
f 1768 1767 1810
f 1768 1810 1811
f 1769 1768 1811
f 1770 1769 1812
f 1769 1811 1812
f 1812 1811 1813
f 1763 1770 1802
f 1802 1770 1812
f 1806 1805 1814
f 1807 1806 1814
f 1807 1814 1815
f 1808 1807 1815
f 1808 1815 1816
f 1809 1808 1816
f 1809 1816 1817
f 1810 1809 1817
f 1810 1817 1818
f 1811 1810 1818
f 1811 1818 1819
f 1813 1811 1819
f 1774 1773 1820
f 1773 1776 1820
f 1778 1779 1821
f 1780 1822 1823
f 1821 1780 1823
f 1779 1780 1821
f 1822 1781 1824
f 1780 1781 1822
f 1824 1781 1825
f 1781 1774 1825
f 1774 1820 1825
f 1825 1782 1826
f 1820 1782 1825
f 1776 1782 1820
f 1826 1783 1827
f 1782 1783 1826
f 1783 1785 1827
f 1827 1785 1828
f 1786 1787 1829
f 1821 1830 1831
f 1778 1821 1831
f 1829 1778 1831
f 1787 1778 1829
f 1821 1823 1830
f 1785 1788 1832
f 1828 1785 1832
f 1788 1789 1832
f 1832 1789 1833
f 1790 1786 1829
f 1790 1829 1834
f 1790 1834 1835
f 1829 1831 1834
f 1833 1789 1836
f 1789 1791 1836
f 1836 1791 1837
f 1791 1792 1837
f 1790 1835 1838
f 1793 1790 1838
f 1836 1837 1839
f 1839 1794 1840
f 1837 1794 1839
f 1792 1794 1837
f 1793 1838 1841
f 1795 1793 1841
f 1794 1796 1842
f 1840 1794 1842
f 1795 1841 1843
f 1797 1795 1843
f 1796 1799 1844
f 1842 1796 1844
f 1797 1843 1845
f 1800 1797 1845
f 1803 1802 1846
f 1803 1846 1847
f 1799 1803 1844
f 1844 1803 1847
f 1804 1800 1848
f 1800 1845 1848
f 1805 1804 1848
f 1805 1848 1849
f 1812 1813 1850
f 1802 1812 1846
f 1846 1812 1850
f 1846 1850 1851
f 1814 1805 1852
f 1805 1849 1852
f 1815 1814 1852
f 1815 1852 1853
f 1815 1853 1854
f 1815 1854 1855
f 1816 1815 1855
f 1816 1855 1856
f 1817 1816 1856
f 1817 1856 1857
f 1818 1817 1857
f 1819 1818 1858
f 1818 1857 1858
f 1858 1857 1859
f 1850 1858 1860
f 1850 1813 1858
f 1813 1819 1858
f 1851 1850 1860
f 1854 1853 1861
f 1855 1854 1861
f 1855 1861 1862
f 1856 1855 1862
f 1856 1862 1863
f 1857 1856 1863
f 1857 1863 1864
f 1859 1857 1864
f 1823 1822 1865
f 1822 1824 1866
f 1865 1822 1866
f 1824 1825 1867
f 1866 1824 1867
f 1825 1826 1868
f 1867 1825 1868
f 1826 1827 1869
f 1868 1826 1869
f 1827 1828 1869
f 1831 1830 1870
f 1865 1871 1872
f 1823 1865 1872
f 1870 1823 1872
f 1830 1823 1870
f 1871 1866 1873
f 1865 1866 1871
f 1873 1867 1874
f 1866 1867 1873
f 1874 1868 1875
f 1867 1868 1874
f 1875 1869 1876
f 1868 1869 1875
f 1876 1877 1878
f 1876 1832 1877
f 1869 1832 1876
f 1828 1832 1869
f 1832 1833 1877
f 1835 1834 1879
f 1870 1880 1881
f 1831 1870 1881
f 1879 1831 1881
f 1834 1831 1879
f 1870 1872 1880
f 1878 1877 1882
f 1882 1836 1883
f 1877 1836 1882
f 1833 1836 1877
f 1838 1835 1879
f 1838 1879 1884
f 1838 1884 1885
f 1879 1881 1884
f 1836 1839 1886
f 1883 1836 1886
f 1839 1840 1886
f 1886 1840 1887
f 1838 1885 1888
f 1841 1838 1888
f 1840 1842 1889
f 1887 1840 1889
f 1841 1888 1890
f 1843 1841 1890
f 1842 1844 1891
f 1889 1842 1891
f 1843 1890 1892
f 1845 1843 1892
f 1847 1846 1893
f 1844 1847 1891
f 1891 1847 1893
f 1891 1893 1894
f 1892 1895 1896
f 1848 1892 1896
f 1848 1845 1892
f 1849 1848 1896
f 1846 1851 1893
f 1893 1851 1897
f 1894 1893 1898
f 1893 1897 1898
f 1896 1895 1899
f 1899 1900 1901
f 1896 1899 1901
f 1852 1896 1901
f 1852 1849 1896
f 1853 1852 1901
f 1858 1859 1902
f 1858 1902 1903
f 1860 1858 1903
f 1860 1903 1904
f 1851 1860 1904
f 1851 1904 1905
f 1897 1851 1905
f 1898 1897 1905
f 1901 1900 1906
f 1861 1853 1907
f 1853 1901 1907
f 1901 1906 1907
f 1861 1907 1908
f 1862 1861 1908
f 1862 1908 1909
f 1863 1862 1909
f 1863 1909 1910
f 1864 1863 1910
f 1902 1910 1911
f 1902 1859 1910
f 1859 1864 1910
f 1903 1902 1911
f 1903 1911 1912
f 1904 1903 1912
f 1872 1871 1913
f 1873 1914 1915
f 1913 1873 1915
f 1871 1873 1913
f 1914 1874 1916
f 1873 1874 1914
f 1916 1875 1917
f 1874 1875 1916
f 1875 1876 1918
f 1875 1918 1919
f 1917 1875 1919
f 1876 1878 1918
f 1881 1880 1920
f 1920 1880 1921
f 1921 1880 1922
f 1880 1872 1922
f 1872 1913 1922
f 1913 1915 1922
f 1919 1918 1923
f 1923 1882 1924
f 1918 1882 1923
f 1878 1882 1918
f 1882 1883 1924
f 1924 1883 1925
f 1885 1884 1926
f 1881 1920 1927
f 1926 1881 1927
f 1884 1881 1926
f 1925 1883 1928
f 1883 1886 1928
f 1928 1886 1929
f 1886 1887 1929
f 1888 1885 1926
f 1888 1926 1930
f 1888 1930 1931
f 1926 1927 1930
f 1928 1929 1932
f 1932 1889 1933
f 1929 1889 1932
f 1887 1889 1929
f 1888 1931 1934
f 1890 1888 1934
f 1889 1891 1935
f 1933 1889 1935
f 1890 1934 1936
f 1892 1890 1936
f 1891 1894 1937
f 1935 1891 1937
f 1892 1936 1938
f 1895 1892 1938
f 1894 1898 1939
f 1937 1894 1939
f 1899 1895 1940
f 1895 1938 1940
f 1900 1899 1940
f 1900 1940 1941
f 1905 1904 1942
f 1905 1942 1943
f 1898 1905 1939
f 1939 1905 1943
f 1906 1900 1944
f 1900 1941 1944
f 1907 1906 1944
f 1907 1944 1945
f 1907 1945 1946
f 1907 1946 1947
f 1908 1907 1947
f 1908 1947 1948
f 1909 1908 1948
f 1909 1948 1949
f 1910 1909 1949
f 1910 1949 1950
f 1911 1910 1950
f 1912 1911 1951
f 1911 1950 1951
f 1951 1950 1952
f 1904 1912 1942
f 1942 1912 1951
f 1946 1945 1953
f 1947 1946 1953
f 1947 1953 1954
f 1948 1947 1954
f 1948 1954 1955
f 1949 1948 1955
f 1949 1955 1956
f 1950 1949 1956
f 1950 1956 1957
f 1952 1950 1957
f 1915 1914 1958
f 1914 1916 1959
f 1958 1914 1959
f 1916 1917 1960
f 1959 1916 1960
f 1917 1919 1960
f 1920 1921 1961
f 1922 1962 1963
f 1961 1922 1963
f 1921 1922 1961
f 1962 1922 1964
f 1922 1915 1964
f 1915 1958 1964
f 1964 1959 1965
f 1958 1959 1964
f 1965 1960 1966
f 1959 1960 1965
f 1966 1923 1967
f 1960 1923 1966
f 1919 1923 1960
f 1923 1924 1968
f 1923 1968 1969
f 1967 1923 1969
f 1924 1925 1968
f 1927 1920 1961
f 1927 1961 1970
f 1927 1970 1971
f 1961 1963 1970
f 1969 1968 1972
f 1972 1928 1973
f 1968 1928 1972
f 1925 1928 1968
f 1931 1930 1974
f 1927 1971 1975
f 1974 1927 1975
f 1930 1927 1974
f 1928 1932 1976
f 1973 1928 1976
f 1932 1933 1976
f 1976 1933 1977
f 1934 1931 1974
f 1934 1974 1978
f 1934 1978 1979
f 1974 1975 1978
f 1933 1935 1980
f 1977 1933 1980
f 1934 1979 1981
f 1936 1934 1981
f 1935 1937 1982
f 1980 1935 1982
f 1936 1981 1983
f 1938 1936 1983
f 1937 1939 1984
f 1982 1937 1984
f 1983 1985 1986
f 1940 1983 1986
f 1940 1938 1983
f 1941 1940 1986
f 1943 1942 1987
f 1939 1943 1984
f 1984 1943 1987
f 1984 1987 1988
f 1986 1985 1989
f 1989 1990 1991
f 1986 1989 1991
f 1944 1986 1991
f 1944 1941 1986
f 1945 1944 1991
f 1951 1952 1992
f 1951 1992 1993
f 1942 1951 1993
f 1942 1993 1994
f 1987 1942 1994
f 1988 1987 1994
f 1991 1990 1995
f 1953 1945 1996
f 1945 1991 1996
f 1991 1995 1996
f 1954 1953 1996
f 1954 1996 1997
f 1954 1997 1998
f 1954 1998 1999
f 1955 1954 1999
f 1955 1999 2000
f 1956 1955 2000
f 1957 1956 2001
f 1956 2000 2001
f 2001 2000 2002
f 1992 2001 2003
f 1992 1952 2001
f 1952 1957 2001
f 1993 1992 2003
f 1998 1997 2004
f 1999 1998 2004
f 1999 2004 2005
f 2000 1999 2005
f 2000 2005 2006
f 2002 2000 2006
f 1963 1962 2007
f 1962 1964 2008
f 2007 1962 2008
f 1964 1965 2009
f 2008 1964 2009
f 1965 1966 2010
f 2009 1965 2010
f 1966 1967 2011
f 2010 1966 2011
f 1967 1969 2011
f 1971 1970 2012
f 2007 2013 2014
f 1963 2007 2014
f 2012 1963 2014
f 1970 1963 2012
f 2013 2008 2015
f 2007 2008 2013
f 2015 2009 2016
f 2008 2009 2015
f 2016 2010 2017
f 2009 2010 2016
f 2017 2011 2018
f 2010 2011 2017
f 2018 1972 2019
f 2011 1972 2018
f 1969 1972 2011
f 1972 1973 2019
f 2019 1973 2020
f 1975 1971 2012
f 1975 2012 2021
f 1975 2021 2022
f 2012 2014 2021
f 1973 1976 2023
f 2020 1973 2023
f 1976 1977 2023
f 2023 1977 2024
f 1979 1978 2025
f 2025 1978 2026
f 1978 1975 2022
f 1978 2022 2026
f 1977 1980 2027
f 2024 1977 2027
f 1979 2025 2028
f 1981 1979 2028
f 1980 1982 2029
f 2027 1980 2029
f 1981 2028 2030
f 1983 1981 2030
f 1982 1984 2031
f 2029 1982 2031
f 1983 2030 2032
f 1985 1983 2032
f 1984 1988 2033
f 2031 1984 2033
f 1989 1985 2034
f 1985 2032 2034
f 1990 1989 2034
f 1990 2034 2035
f 1994 1993 2036
f 1988 1994 2033
f 2033 1994 2036
f 2033 2036 2037
f 1995 1990 2038
f 1990 2035 2038
f 1996 1995 2038
f 1996 2038 2039
f 1996 2039 2040
f 1997 1996 2040
f 2001 2002 2041
f 2001 2041 2042
f 2003 2001 2042
f 2003 2042 2043
f 1993 2003 2043
f 1993 2043 2044
f 2036 1993 2044
f 2037 2036 2044
f 2040 2039 2045
f 2004 1997 2046
f 1997 2040 2046
f 2040 2045 2046
f 2004 2046 2047
f 2005 2004 2047
f 2005 2047 2048
f 2006 2005 2048
f 2041 2048 2049
f 2041 2002 2048
f 2002 2006 2048
f 2042 2041 2049
f 2042 2049 2050
f 2043 2042 2050
f 2014 2013 2051
f 2015 2052 2053
f 2051 2015 2053
f 2013 2015 2051
f 2052 2016 2054
f 2015 2016 2052
f 2054 2017 2055
f 2016 2017 2054
f 2055 2018 2056
f 2017 2018 2055
f 2018 2019 2057
f 2018 2057 2058
f 2056 2018 2058
f 2019 2020 2057
f 2022 2021 2059
f 2051 2060 2061
f 2014 2051 2061
f 2059 2014 2061
f 2021 2014 2059
f 2051 2053 2060
f 2058 2057 2062
f 2062 2063 2064
f 2062 2023 2063
f 2057 2023 2062
f 2020 2023 2057
f 2023 2024 2063
f 2025 2026 2065
f 2059 2066 2067
f 2022 2059 2067
f 2065 2022 2067
f 2026 2022 2065
f 2059 2061 2066
f 2064 2063 2068
f 2068 2027 2069
f 2063 2027 2068
f 2024 2027 2063
f 2028 2025 2065
f 2028 2065 2070
f 2028 2070 2071
f 2065 2067 2070
f 2027 2029 2072
f 2069 2027 2072
f 2028 2071 2073
f 2030 2028 2073
f 2029 2031 2074
f 2072 2029 2074
f 2030 2073 2075
f 2032 2030 2075
f 2031 2033 2076
f 2074 2031 2076
f 2034 2032 2077
f 2032 2075 2077
f 2035 2034 2077
f 2035 2077 2078
f 2033 2037 2079
f 2076 2033 2079
f 2078 2080 2081
f 2038 2078 2081
f 2038 2035 2078
f 2039 2038 2081
f 2044 2043 2082
f 2037 2044 2079
f 2079 2044 2082
f 2079 2082 2083
f 2081 2080 2084
f 2084 2085 2086
f 2081 2084 2086
f 2045 2081 2086
f 2045 2039 2081
f 2045 2086 2087
f 2046 2045 2087
f 2046 2087 2088
f 2047 2046 2088
f 2047 2088 2089
f 2048 2047 2089
f 2048 2089 2090
f 2049 2048 2090
f 2049 2090 2091
f 2050 2049 2091
f 2050 2091 2092
f 2043 2050 2092
f 2043 2092 2093
f 2082 2043 2093
f 2083 2082 2093
f 2086 2085 2094
f 2087 2086 2094
f 2087 2094 2095
f 2088 2087 2095
f 2088 2095 2096
f 2089 2088 2096
f 2089 2096 2097
f 2090 2089 2097
f 2090 2097 2098
f 2091 2090 2098
f 2091 2098 2099
f 2092 2091 2099
f 2053 2052 2100
f 2052 2054 2101
f 2100 2052 2101
f 2054 2055 2102
f 2101 2054 2102
f 2055 2056 2103
f 2102 2055 2103
f 2056 2058 2103
f 2061 2060 2104
f 2100 2105 2106
f 2053 2100 2106
f 2104 2053 2106
f 2060 2053 2104
f 2105 2101 2107
f 2100 2101 2105
f 2107 2102 2108
f 2101 2102 2107
f 2108 2103 2109
f 2102 2103 2108
f 2109 2062 2110
f 2103 2062 2109
f 2058 2062 2103
f 2062 2064 2110
f 2110 2064 2111
f 2067 2066 2112
f 2112 2066 2113
f 2113 2066 2114
f 2066 2061 2114
f 2061 2104 2114
f 2104 2106 2114
f 2064 2068 2115
f 2111 2064 2115
f 2068 2069 2115
f 2115 2069 2116
f 2071 2070 2117
f 2067 2112 2118
f 2117 2067 2118
f 2070 2067 2117
f 2069 2072 2119
f 2116 2069 2119
f 2073 2071 2117
f 2073 2117 2120
f 2117 2118 2121
f 2120 2117 2121
f 2072 2074 2122
f 2119 2072 2122
f 2075 2073 2120
f 2075 2120 2123
f 2075 2123 2124
f 2120 2121 2123
f 2074 2076 2122
f 2122 2076 2125
f 2122 2125 2126
f 2126 2125 2127
f 2077 2075 2128
f 2075 2124 2128
f 2078 2077 2128
f 2078 2128 2129
f 2076 2079 2125
f 2125 2079 2130
f 2127 2125 2131
f 2125 2130 2131
f 2078 2129 2132
f 2080 2078 2132
f 2079 2083 2133
f 2079 2133 2134
f 2130 2079 2134
f 2131 2130 2134
f 2132 2135 2136
f 2084 2132 2136
f 2084 2080 2132
f 2085 2084 2136
f 2093 2092 2137
f 2083 2093 2133
f 2133 2093 2137
f 2133 2137 2138
f 2136 2135 2139
f 2094 2085 2140
f 2085 2136 2140
f 2136 2139 2140
f 2094 2140 2141
f 2095 2094 2141
f 2096 2095 2141
f 2096 2141 2142
f 2096 2142 2143
f 2096 2143 2144
f 2097 2096 2144
f 2097 2144 2145
f 2098 2097 2145
f 2099 2098 2146
f 2098 2145 2146
f 2146 2145 2147
f 2137 2146 2148
f 2137 2092 2146
f 2092 2099 2146
f 2138 2137 2148
f 2143 2142 2149
f 2144 2143 2149
f 2144 2149 2150
f 2145 2144 2150
f 2145 2150 2151
f 2147 2145 2151
f 2106 2105 2152
f 2107 2153 2154
f 2152 2107 2154
f 2105 2107 2152
f 2153 2108 2155
f 2107 2108 2153
f 2155 2109 2156
f 2108 2109 2155
f 2109 2110 2157
f 2109 2157 2158
f 2156 2109 2158
f 2110 2111 2157
f 2112 2113 2159
f 2114 2160 2161
f 2159 2114 2161
f 2113 2114 2159
f 2160 2114 2162
f 2114 2106 2162
f 2106 2152 2162
f 2152 2154 2162
f 2158 2157 2163
f 2163 2164 2165
f 2163 2115 2164
f 2157 2115 2163
f 2111 2115 2157
f 2115 2116 2164
f 2118 2112 2159
f 2118 2159 2166
f 2118 2166 2167
f 2159 2161 2166
f 2165 2164 2168
f 2168 2119 2169
f 2164 2119 2168
f 2116 2119 2164
f 2118 2167 2170
f 2121 2118 2170
f 2119 2122 2169
f 2169 2122 2171
f 2169 2171 2172
f 2172 2171 2173
f 2124 2123 2174
f 2121 2170 2175
f 2174 2121 2175
f 2123 2121 2174
f 2122 2126 2171
f 2173 2171 2176
f 2171 2126 2176
f 2126 2127 2176
f 2124 2174 2177
f 2124 2177 2178
f 2124 2178 2179
f 2128 2124 2179
f 2129 2128 2179
f 2174 2175 2177
f 2127 2131 2180
f 2176 2127 2180
f 2179 2178 2181
f 2132 2129 2182
f 2129 2179 2182
f 2179 2181 2182
f 2134 2133 2183
f 2131 2134 2180
f 2180 2134 2183
f 2180 2183 2184
f 2132 2182 2185
f 2135 2132 2185
f 2133 2138 2186
f 2133 2186 2187
f 2183 2133 2187
f 2184 2183 2187
f 2139 2135 2188
f 2135 2185 2188
f 2140 2139 2188
f 2140 2188 2189
f 2140 2189 2190
f 2140 2190 2191
f 2141 2140 2191
f 2142 2141 2191
f 2146 2147 2192
f 2146 2192 2193
f 2148 2146 2193
f 2138 2148 2186
f 2186 2148 2193
f 2186 2193 2194
f 2190 2189 2195
f 2191 2190 2195
f 2191 2195 2196
f 2149 2142 2197
f 2142 2191 2197
f 2191 2196 2197
f 2149 2197 2198
f 2150 2149 2198
f 2150 2198 2199
f 2151 2150 2199
f 2192 2199 2200
f 2192 2147 2199
f 2147 2151 2199
f 2193 2192 2200
f 2193 2200 2201
f 2194 2193 2201
f 2154 2153 2202
f 2153 2155 2203
f 2202 2153 2203
f 2155 2156 2204
f 2203 2155 2204
f 2156 2158 2204
f 2161 2160 2205
f 2162 2206 2207
f 2205 2162 2207
f 2160 2162 2205
f 2206 2162 2208
f 2162 2154 2208
f 2154 2202 2208
f 2208 2203 2209
f 2202 2203 2208
f 2209 2204 2210
f 2203 2204 2209
f 2210 2163 2211
f 2204 2163 2210
f 2158 2163 2204
f 2163 2165 2211
f 2211 2165 2212
f 2167 2166 2213
f 2205 2214 2215
f 2161 2205 2215
f 2213 2161 2215
f 2166 2161 2213
f 2205 2207 2214
f 2165 2168 2216
f 2212 2165 2216
f 2168 2169 2216
f 2216 2169 2217
f 2170 2167 2213
f 2170 2213 2218
f 2170 2218 2219
f 2213 2215 2218
f 2169 2172 2220
f 2217 2169 2220
f 2172 2173 2220
f 2220 2173 2221
f 2170 2219 2222
f 2175 2170 2222
f 2173 2176 2223
f 2221 2173 2223
f 2178 2177 2224
f 2224 2177 2225
f 2177 2175 2222
f 2177 2222 2225
f 2176 2180 2226
f 2223 2176 2226
f 2224 2227 2228
f 2181 2224 2228
f 2181 2178 2224
f 2182 2181 2228
f 2180 2184 2229
f 2226 2180 2229
f 2228 2227 2230
f 2230 2227 2231
f 2182 2228 2230
f 2185 2182 2230
f 2187 2186 2232
f 2184 2187 2229
f 2229 2187 2232
f 2229 2232 2233
f 2230 2231 2234
f 2234 2235 2236
f 2230 2234 2236
f 2188 2230 2236
f 2188 2185 2230
f 2189 2188 2236
f 2186 2194 2237
f 2186 2237 2238
f 2232 2186 2238
f 2233 2232 2238
f 2236 2235 2239
f 2239 2240 2241
f 2236 2239 2241
f 2195 2236 2241
f 2195 2189 2236
f 2195 2241 2242
f 2196 2195 2242
f 2196 2242 2243
f 2197 2196 2243
f 2197 2243 2244
f 2198 2197 2244
f 2198 2244 2245
f 2199 2198 2245
f 2199 2245 2246
f 2200 2199 2246
f 2201 2200 2247
f 2200 2246 2247
f 2247 2246 2248
f 2194 2201 2237
f 2237 2201 2247
f 2241 2240 2249
f 2242 2241 2249
f 2242 2249 2250
f 2243 2242 2250
f 2243 2250 2251
f 2244 2243 2251
f 2244 2251 2252
f 2245 2244 2252
f 2245 2252 2253
f 2246 2245 2253
f 2246 2253 2254
f 2248 2246 2254
f 2207 2206 2255
f 2206 2208 2256
f 2255 2206 2256
f 2209 2257 2258
f 2256 2209 2258
f 2208 2209 2256
f 2209 2210 2259
f 2209 2259 2260
f 2257 2209 2260
f 2210 2211 2261
f 2259 2210 2261
f 2211 2212 2261
f 2215 2214 2262
f 2255 2263 2264
f 2207 2255 2264
f 2262 2207 2264
f 2214 2207 2262
f 2263 2256 2265
f 2255 2256 2263
f 2256 2258 2265
f 2260 2259 2266
f 2266 2261 2267
f 2259 2261 2266
f 2267 2216 2268
f 2261 2216 2267
f 2212 2216 2261
f 2216 2217 2268
f 2268 2217 2269
f 2219 2218 2270
f 2262 2271 2272
f 2215 2262 2272
f 2270 2215 2272
f 2218 2215 2270
f 2262 2264 2271
f 2269 2217 2273
f 2217 2220 2273
f 2273 2220 2274
f 2220 2221 2274
f 2222 2219 2270
f 2222 2270 2275
f 2222 2275 2276
f 2270 2272 2275
f 2273 2274 2277
f 2277 2223 2278
f 2274 2223 2277
f 2221 2223 2274
f 2224 2225 2279
f 2222 2276 2280
f 2279 2222 2280
f 2225 2222 2279
f 2223 2226 2281
f 2278 2223 2281
f 2227 2224 2279
f 2227 2279 2282
f 2227 2282 2283
f 2279 2280 2282
f 2226 2229 2284
f 2281 2226 2284
f 2227 2283 2285
f 2231 2227 2285
f 2229 2233 2286
f 2284 2229 2286
f 2234 2231 2287
f 2231 2285 2287
f 2235 2234 2287
f 2235 2287 2288
f 2238 2237 2289
f 2233 2238 2286
f 2286 2238 2289
f 2286 2289 2290
f 2288 2291 2292
f 2239 2288 2292
f 2239 2235 2288
f 2240 2239 2292
f 2247 2248 2293
f 2247 2293 2294
f 2237 2247 2294
f 2237 2294 2295
f 2289 2237 2295
f 2290 2289 2295
f 2292 2291 2296
f 2249 2240 2297
f 2240 2292 2297
f 2292 2296 2297
f 2249 2297 2298
f 2250 2249 2298
f 2251 2250 2298
f 2251 2298 2299
f 2251 2299 2300
f 2251 2300 2301
f 2252 2251 2301
f 2252 2301 2302
f 2253 2252 2302
f 2253 2302 2303
f 2254 2253 2303
f 2254 2303 2304
f 2248 2254 2304
f 2248 2304 2305
f 2293 2248 2305
f 2294 2293 2305
f 2300 2299 2306
f 2301 2300 2306
f 2301 2306 2307
f 2302 2301 2307
f 2302 2307 2308
f 2303 2302 2308
f 2303 2308 2309
f 2304 2303 2309
f 2258 2257 2310
f 2257 2260 2310
f 2264 2263 2311
f 2265 2312 2313
f 2311 2265 2313
f 2263 2265 2311
f 2312 2265 2314
f 2265 2258 2314
f 2258 2310 2314
f 2314 2266 2315
f 2310 2266 2314
f 2260 2266 2310
f 2315 2267 2316
f 2266 2267 2315
f 2267 2268 2317
f 2267 2317 2318
f 2316 2267 2318
f 2268 2269 2317
f 2272 2271 2319
f 2319 2271 2320
f 2320 2271 2321
f 2271 2264 2321
f 2264 2311 2321
f 2311 2313 2321
f 2318 2317 2322
f 2322 2273 2323
f 2317 2273 2322
f 2269 2273 2317
f 2276 2275 2324
f 2324 2275 2325
f 2275 2272 2319
f 2275 2319 2325
f 2273 2277 2326
f 2323 2273 2326
f 2277 2278 2326
f 2326 2278 2327
f 2276 2324 2328
f 2280 2276 2328
f 2278 2281 2327
f 2327 2281 2329
f 2327 2329 2330
f 2330 2329 2331
f 2283 2282 2332
f 2332 2282 2333
f 2282 2280 2328
f 2282 2328 2333
f 2281 2284 2329
f 2329 2284 2334
f 2331 2329 2335
f 2329 2334 2335
f 2283 2332 2336
f 2285 2283 2336
f 2284 2286 2334
f 2334 2286 2337
f 2335 2334 2338
f 2334 2337 2338
f 2336 2339 2340
f 2287 2336 2340
f 2287 2285 2336
f 2288 2287 2340
f 2286 2290 2341
f 2286 2341 2342
f 2337 2286 2342
f 2338 2337 2342
f 2340 2339 2343
f 2291 2288 2344
f 2288 2340 2344
f 2340 2343 2344
f 2295 2294 2345
f 2290 2295 2341
f 2341 2295 2345
f 2341 2345 2346
f 2296 2291 2347
f 2291 2344 2347
f 2297 2296 2347
f 2297 2347 2348
f 2297 2348 2349
f 2297 2349 2350
f 2298 2297 2350
f 2299 2298 2350
f 2305 2304 2351
f 2305 2351 2352
f 2294 2305 2352
f 2294 2352 2353
f 2345 2294 2353
f 2346 2345 2353
f 2349 2348 2354
f 2350 2349 2354
f 2350 2354 2355
f 2355 2356 2357
f 2350 2355 2357
f 2306 2350 2357
f 2306 2299 2350
f 2306 2357 2358
f 2307 2306 2358
f 2307 2358 2359
f 2308 2307 2359
f 2308 2359 2360
f 2309 2308 2360
f 2309 2360 2361
f 2304 2309 2361
f 2304 2361 2362
f 2351 2304 2362
f 2352 2351 2362
f 2357 2356 2363
f 2358 2357 2363
f 2358 2363 2364
f 2359 2358 2364
f 2359 2364 2365
f 2359 2365 2366
f 2359 2366 2367
f 2359 2367 2368
f 2360 2359 2368
f 2361 2360 2368
f 2366 2365 2369
f 2367 2366 2369
f 2313 2312 2370
f 2312 2314 2371
f 2370 2312 2371
f 2314 2315 2372
f 2371 2314 2372
f 2315 2316 2373
f 2372 2315 2373
f 2316 2318 2373
f 2319 2320 2374
f 2321 2375 2376
f 2374 2321 2376
f 2320 2321 2374
f 2375 2321 2377
f 2321 2313 2377
f 2313 2370 2377
f 2377 2371 2378
f 2370 2371 2377
f 2378 2372 2379
f 2371 2372 2378
f 2379 2373 2380
f 2372 2373 2379
f 2380 2322 2381
f 2373 2322 2380
f 2318 2322 2373
f 2322 2323 2381
f 2381 2323 2382
f 2324 2325 2383
f 2374 2384 2385
f 2319 2374 2385
f 2383 2319 2385
f 2325 2319 2383
f 2374 2376 2384
f 2323 2326 2386
f 2382 2323 2386
f 2326 2327 2386
f 2386 2327 2387
f 2328 2324 2383
f 2328 2383 2388
f 2328 2388 2389
f 2383 2385 2388
f 2327 2330 2390
f 2387 2327 2390
f 2330 2331 2390
f 2390 2331 2391
f 2332 2333 2392
f 2328 2389 2393
f 2392 2328 2393
f 2333 2328 2392
f 2331 2335 2394
f 2391 2331 2394
f 2336 2332 2392
f 2336 2392 2395
f 2336 2395 2396
f 2392 2393 2395
f 2335 2338 2397
f 2394 2335 2397
f 2336 2396 2398
f 2339 2336 2398
f 2342 2341 2399
f 2338 2342 2397
f 2397 2342 2399
f 2397 2399 2400
f 2398 2401 2402
f 2343 2398 2402
f 2343 2339 2398
f 2344 2343 2402
f 2341 2346 2403
f 2341 2403 2404
f 2399 2341 2404
f 2400 2399 2404
f 2402 2401 2405
f 2405 2406 2407
f 2402 2405 2407
f 2347 2402 2407
f 2347 2344 2402
f 2348 2347 2407
f 2353 2352 2408
f 2346 2353 2403
f 2403 2353 2408
f 2403 2408 2409
f 2407 2406 2410
f 2410 2411 2412
f 2407 2410 2412
f 2354 2407 2412
f 2354 2348 2407
f 2354 2412 2413
f 2355 2354 2413
f 2356 2355 2413
f 2362 2361 2414
f 2362 2414 2415
f 2352 2362 2415
f 2352 2415 2416
f 2408 2352 2416
f 2409 2408 2416
f 2412 2411 2417
f 2413 2412 2417
f 2413 2417 2418
f 2363 2356 2419
f 2356 2413 2419
f 2413 2418 2419
f 2364 2363 2419
f 2364 2419 2420
f 2364 2420 2421
f 2365 2364 2421
f 2368 2367 2422
f 2414 2422 2423
f 2414 2361 2422
f 2361 2368 2422
f 2415 2414 2424
f 2414 2423 2424
f 2421 2420 2425
f 2425 2426 2427
f 2421 2425 2427
f 2369 2421 2427
f 2369 2365 2421
f 2369 2427 2428
f 2367 2369 2428
f 2367 2428 2429
f 2422 2367 2429
f 2423 2422 2429
f 2423 2429 2430
f 2424 2423 2430
f 2427 2426 2431
f 2428 2427 2431
f 2376 2375 2432
f 2375 2377 2433
f 2432 2375 2433
f 2378 2434 2435
f 2433 2378 2435
f 2377 2378 2433
f 2434 2379 2436
f 2378 2379 2434
f 2436 2380 2437
f 2379 2380 2436
f 2380 2381 2438
f 2380 2438 2439
f 2437 2380 2439
f 2381 2382 2438
f 2385 2384 2440
f 2432 2441 2442
f 2376 2432 2442
f 2440 2376 2442
f 2384 2376 2440
f 2441 2433 2443
f 2432 2433 2441
f 2433 2435 2443
f 2439 2438 2444
f 2444 2386 2445
f 2438 2386 2444
f 2382 2386 2438
f 2386 2387 2445
f 2445 2387 2446
f 2389 2388 2447
f 2440 2448 2449
f 2385 2440 2449
f 2447 2385 2449
f 2388 2385 2447
f 2440 2442 2448
f 2387 2390 2450
f 2446 2387 2450
f 2390 2391 2450
f 2450 2391 2451
f 2393 2389 2447
f 2393 2447 2452
f 2393 2452 2453
f 2447 2449 2452
f 2391 2394 2454
f 2451 2391 2454
f 2396 2395 2455
f 2455 2395 2456
f 2395 2393 2453
f 2395 2453 2456
f 2394 2397 2457
f 2454 2394 2457
f 2396 2455 2458
f 2398 2396 2458
f 2397 2400 2459
f 2457 2397 2459
f 2398 2458 2460
f 2401 2398 2460
f 2404 2403 2461
f 2400 2404 2459
f 2459 2404 2461
f 2459 2461 2462
f 2460 2463 2464
f 2405 2460 2464
f 2405 2401 2460
f 2406 2405 2464
f 2403 2409 2465
f 2403 2465 2466
f 2461 2403 2466
f 2462 2461 2466
f 2464 2463 2467
f 2467 2468 2469
f 2464 2467 2469
f 2410 2464 2469
f 2410 2406 2464
f 2411 2410 2469
f 2416 2415 2470
f 2409 2416 2465
f 2465 2416 2470
f 2465 2470 2471
f 2469 2468 2472
f 2417 2411 2473
f 2411 2469 2473
f 2469 2472 2473
f 2418 2417 2473
f 2418 2473 2474
f 2418 2474 2475
f 2418 2475 2476
f 2419 2418 2476
f 2420 2419 2476
f 2415 2424 2470
f 2470 2424 2477
f 2471 2470 2478
f 2470 2477 2478
f 2475 2474 2479
f 2476 2475 2479
f 2476 2479 2480
f 2425 2420 2481
f 2420 2476 2481
f 2476 2480 2481
f 2426 2425 2481
f 2426 2481 2482
f 2429 2428 2483
f 2429 2483 2484
f 2430 2429 2484
f 2430 2484 2485
f 2424 2430 2485
f 2424 2485 2486
f 2477 2424 2486
f 2478 2477 2486
f 2431 2426 2487
f 2426 2482 2487
f 2483 2487 2488
f 2483 2428 2487
f 2428 2431 2487
f 2484 2483 2488
f 2484 2488 2489
f 2485 2484 2489
f 2435 2434 2490
f 2434 2436 2491
f 2490 2434 2491
f 2436 2437 2492
f 2491 2436 2492
f 2437 2439 2492
f 2442 2441 2493
f 2443 2494 2495
f 2493 2443 2495
f 2441 2443 2493
f 2494 2443 2496
f 2443 2435 2496
f 2435 2490 2496
f 2496 2491 2497
f 2490 2491 2496
f 2497 2492 2498
f 2491 2492 2497
f 2498 2444 2499
f 2492 2444 2498
f 2439 2444 2492
f 2444 2445 2500
f 2444 2500 2501
f 2499 2444 2501
f 2445 2446 2500
f 2449 2448 2502
f 2502 2448 2503
f 2503 2448 2504
f 2448 2442 2504
f 2442 2493 2504
f 2493 2495 2504
f 2501 2500 2505
f 2505 2450 2506
f 2500 2450 2505
f 2446 2450 2500
f 2450 2451 2506
f 2506 2451 2507
f 2453 2452 2508
f 2508 2452 2509
f 2452 2449 2502
f 2452 2502 2509
f 2451 2454 2510
f 2507 2451 2510
f 2455 2456 2511
f 2511 2456 2512
f 2456 2453 2508
f 2456 2508 2512
f 2454 2457 2513
f 2510 2454 2513
f 2514 2515 2516
f 2458 2455 2511
f 2458 2511 2514
f 2458 2514 2516
f 2457 2459 2517
f 2513 2457 2517
f 2516 2515 2518
f 2518 2515 2519
f 2458 2516 2518
f 2460 2458 2518
f 2459 2462 2520
f 2517 2459 2520
f 2518 2519 2521
f 2463 2460 2522
f 2460 2518 2522
f 2518 2521 2522
f 2466 2465 2523
f 2462 2466 2520
f 2520 2466 2523
f 2520 2523 2524
f 2467 2463 2525
f 2463 2522 2525
f 2468 2467 2525
f 2468 2525 2526
f 2465 2471 2523
f 2523 2471 2527
f 2524 2523 2528
f 2523 2527 2528
f 2472 2468 2529
f 2468 2526 2529
f 2473 2472 2529
f 2473 2529 2530
f 2473 2530 2531
f 2474 2473 2531
f 2471 2478 2527
f 2527 2478 2532
f 2528 2527 2533
f 2527 2532 2533
f 2531 2530 2534
f 2479 2474 2535
f 2474 2531 2535
f 2531 2534 2535
f 2480 2479 2535
f 2480 2535 2536
f 2480 2536 2537
f 2480 2537 2538
f 2481 2480 2538
f 2482 2481 2538
f 2486 2485 2539
f 2486 2539 2540
f 2478 2486 2540
f 2478 2540 2541
f 2532 2478 2541
f 2533 2532 2541
f 2537 2536 2542
f 2538 2537 2542
f 2538 2542 2543
f 2487 2482 2544
f 2482 2538 2544
f 2538 2543 2544
f 2487 2544 2545
f 2488 2487 2545
f 2489 2488 2545
f 2489 2545 2546
f 2489 2546 2547
f 2489 2547 2548
f 2485 2489 2548
f 2485 2548 2549
f 2539 2485 2549
f 2540 2539 2549
f 2547 2546 2550
f 2548 2547 2550
f 2495 2494 2551
f 2496 2552 2553
f 2551 2496 2553
f 2494 2496 2551
f 2552 2497 2554
f 2496 2497 2552
f 2554 2498 2555
f 2497 2498 2554
f 2555 2499 2556
f 2498 2499 2555
f 2499 2501 2556
f 2556 2501 2557
f 2502 2503 2558
f 2504 2559 2560
f 2558 2504 2560
f 2503 2504 2558
f 2559 2504 2561
f 2504 2495 2561
f 2495 2551 2561
f 2551 2553 2561
f 2501 2505 2562
f 2557 2501 2562
f 2562 2506 2563
f 2505 2506 2562
f 2506 2507 2563
f 2563 2507 2564
f 2508 2509 2565
f 2558 2566 2567
f 2502 2558 2567
f 2565 2502 2567
f 2509 2502 2565
f 2558 2560 2566
f 2507 2510 2568
f 2564 2507 2568
f 2511 2512 2569
f 2569 2512 2570
f 2570 2512 2571
f 2512 2508 2571
f 2508 2565 2571
f 2565 2567 2571
f 2510 2513 2572
f 2568 2510 2572
f 2515 2514 2573
f 2573 2514 2574
f 2514 2511 2569
f 2514 2569 2574
f 2513 2517 2575
f 2572 2513 2575
f 2515 2573 2576
f 2519 2515 2576
f 2517 2520 2577
f 2575 2517 2577
f 2576 2578 2579
f 2521 2576 2579
f 2521 2519 2576
f 2522 2521 2579
f 2520 2524 2580
f 2577 2520 2580
f 2579 2578 2581
f 2581 2582 2583
f 2579 2581 2583
f 2525 2579 2583
f 2525 2522 2579
f 2526 2525 2583
f 2524 2528 2584
f 2580 2524 2584
f 2583 2582 2585
f 2585 2586 2587
f 2583 2585 2587
f 2529 2583 2587
f 2529 2526 2583
f 2530 2529 2587
f 2528 2533 2588
f 2584 2528 2588
f 2587 2586 2589
f 2534 2530 2590
f 2530 2587 2590
f 2587 2589 2590
f 2535 2534 2590
f 2535 2590 2591
f 2535 2591 2592
f 2536 2535 2592
f 2541 2540 2593
f 2533 2541 2588
f 2588 2541 2593
f 2588 2593 2594
f 2592 2591 2595
f 2542 2536 2596
f 2536 2592 2596
f 2592 2595 2596
f 2542 2596 2597
f 2543 2542 2597
f 2544 2543 2597
f 2544 2597 2598
f 2544 2598 2599
f 2544 2599 2600
f 2545 2544 2600
f 2546 2545 2600
f 2549 2548 2601
f 2549 2601 2602
f 2540 2549 2602
f 2540 2602 2603
f 2593 2540 2603
f 2594 2593 2603
f 2599 2598 2604
f 2600 2599 2604
f 2600 2604 2605
f 2550 2546 2606
f 2546 2600 2606
f 2600 2605 2606
f 2601 2606 2607
f 2601 2548 2606
f 2548 2550 2606
f 2602 2601 2607
f 2553 2552 2608
f 2552 2554 2609
f 2608 2552 2609
f 2555 2610 2611
f 2609 2555 2611
f 2554 2555 2609
f 2555 2556 2612
f 2555 2612 2613
f 2610 2555 2613
f 2556 2557 2612
f 2560 2559 2614
f 2561 2615 2616
f 2614 2561 2616
f 2559 2561 2614
f 2615 2561 2617
f 2561 2553 2617
f 2553 2608 2617
f 2617 2609 2618
f 2608 2609 2617
f 2609 2611 2618
f 2613 2612 2619
f 2619 2562 2620
f 2612 2562 2619
f 2557 2562 2612
f 2620 2563 2621
f 2562 2563 2620
f 2563 2564 2621
f 2621 2564 2622
f 2621 2622 2623
f 2623 2622 2624
f 2567 2566 2625
f 2614 2626 2627
f 2560 2614 2627
f 2625 2560 2627
f 2566 2560 2625
f 2614 2616 2626
f 2564 2568 2622
f 2622 2568 2628
f 2624 2622 2629
f 2622 2628 2629
f 2569 2570 2630
f 2571 2631 2632
f 2630 2571 2632
f 2570 2571 2630
f 2631 2571 2633
f 2571 2567 2633
f 2567 2625 2633
f 2625 2627 2633
f 2568 2572 2628
f 2628 2572 2634
f 2629 2628 2635
f 2628 2634 2635
f 2573 2574 2636
f 2636 2574 2637
f 2637 2574 2638
f 2574 2569 2638
f 2569 2630 2638
f 2630 2632 2638
f 2572 2575 2639
f 2572 2639 2640
f 2634 2572 2640
f 2635 2634 2640
f 2641 2642 2643
f 2576 2573 2636
f 2576 2636 2641
f 2576 2641 2643
f 2575 2577 2644
f 2639 2575 2644
f 2643 2642 2645
f 2578 2576 2646
f 2576 2643 2646
f 2643 2645 2646
f 2577 2580 2647
f 2644 2577 2647
f 2646 2648 2649
f 2581 2646 2649
f 2581 2578 2646
f 2582 2581 2649
f 2580 2584 2650
f 2647 2580 2650
f 2649 2648 2651
f 2651 2652 2653
f 2649 2651 2653
f 2585 2649 2653
f 2585 2582 2649
f 2586 2585 2653
f 2584 2588 2654
f 2650 2584 2654
f 2653 2652 2655
f 2589 2586 2656
f 2586 2653 2656
f 2653 2655 2656
f 2590 2589 2656
f 2590 2656 2657
f 2590 2657 2658
f 2591 2590 2658
f 2588 2594 2659
f 2654 2588 2659
f 2658 2657 2660
f 2595 2591 2661
f 2591 2658 2661
f 2658 2660 2661
f 2596 2595 2661
f 2596 2661 2662
f 2596 2662 2663
f 2596 2663 2664
f 2597 2596 2664
f 2598 2597 2664
f 2603 2602 2665
f 2594 2603 2659
f 2659 2603 2665
f 2659 2665 2666
f 2663 2662 2667
f 2664 2663 2667
f 2664 2667 2668
f 2604 2598 2669
f 2598 2664 2669
f 2664 2668 2669
f 2605 2604 2669
f 2605 2669 2670
f 2605 2670 2671
f 2605 2671 2672
f 2606 2605 2672
f 2606 2672 2673
f 2607 2606 2673
f 2607 2673 2674
f 2602 2607 2674
f 2602 2674 2675
f 2665 2602 2675
f 2666 2665 2675
f 2671 2670 2676
f 2672 2671 2676
f 2672 2676 2677
f 2673 2672 2677
f 2673 2677 2678
f 2674 2673 2678
f 2611 2610 2679
f 2610 2613 2679
f 2616 2615 2680
f 2617 2681 2682
f 2680 2617 2682
f 2615 2617 2680
f 2681 2618 2683
f 2617 2618 2681
f 2683 2618 2684
f 2618 2611 2684
f 2611 2679 2684
f 2684 2619 2685
f 2679 2619 2684
f 2613 2619 2679
f 2685 2620 2686
f 2619 2620 2685
f 2686 2621 2687
f 2620 2621 2686
f 2687 2623 2688
f 2621 2623 2687
f 2623 2624 2688
f 2688 2624 2689
f 2627 2626 2690
f 2680 2691 2692
f 2616 2680 2692
f 2690 2616 2692
f 2626 2616 2690
f 2680 2682 2691
f 2624 2629 2693
f 2689 2624 2693
f 2632 2631 2694
f 2633 2695 2696
f 2694 2633 2696
f 2631 2633 2694
f 2695 2633 2697
f 2633 2627 2697
f 2627 2690 2697
f 2690 2692 2697
f 2629 2635 2698
f 2693 2629 2698
f 2636 2637 2699
f 2638 2700 2701
f 2699 2638 2701
f 2637 2638 2699
f 2700 2638 2702
f 2638 2632 2702
f 2632 2694 2702
f 2694 2696 2702
f 2640 2639 2703
f 2635 2640 2698
f 2698 2640 2703
f 2698 2703 2704
f 2642 2641 2705
f 2705 2641 2706
f 2706 2641 2707
f 2641 2636 2707
f 2636 2699 2707
f 2699 2701 2707
f 2639 2644 2703
f 2703 2644 2708
f 2704 2703 2709
f 2703 2708 2709
f 2705 2710 2711
f 2645 2705 2711
f 2645 2642 2705
f 2646 2645 2711
f 2644 2647 2708
f 2708 2647 2712
f 2709 2708 2713
f 2708 2712 2713
f 2711 2710 2714
f 2648 2646 2715
f 2646 2711 2715
f 2711 2714 2715
f 2647 2650 2712
f 2712 2650 2716
f 2713 2712 2717
f 2712 2716 2717
f 2651 2648 2718
f 2648 2715 2718
f 2652 2651 2718
f 2652 2718 2719
f 2650 2654 2716
f 2716 2654 2720
f 2717 2716 2721
f 2716 2720 2721
f 2655 2652 2722
f 2652 2719 2722
f 2656 2655 2722
f 2656 2722 2723
f 2656 2723 2724
f 2657 2656 2724
f 2654 2659 2720
f 2720 2659 2725
f 2721 2720 2726
f 2720 2725 2726
f 2724 2723 2727
f 2660 2657 2728
f 2657 2724 2728
f 2724 2727 2728
f 2660 2728 2729
f 2661 2660 2729
f 2662 2661 2729
f 2662 2729 2730
f 2659 2666 2725
f 2725 2666 2731
f 2726 2725 2732
f 2725 2731 2732
f 2667 2662 2733
f 2662 2730 2733
f 2667 2733 2734
f 2668 2667 2734
f 2669 2668 2734
f 2669 2734 2735
f 2669 2735 2736
f 2670 2669 2736
f 2675 2674 2737
f 2675 2737 2738
f 2666 2675 2738
f 2666 2738 2739
f 2731 2666 2739
f 2732 2731 2739
f 2736 2735 2740
f 2676 2670 2741
f 2670 2736 2741
f 2736 2740 2741
f 2676 2741 2742
f 2677 2676 2742
f 2677 2742 2743
f 2678 2677 2743
f 2737 2743 2744
f 2737 2674 2743
f 2674 2678 2743
f 2738 2737 2744
f 2682 2681 2745
f 2683 2746 2747
f 2745 2683 2747
f 2681 2683 2745
f 2746 2684 2748
f 2683 2684 2746
f 2748 2685 2749
f 2684 2685 2748
f 2749 2686 2750
f 2685 2686 2749
f 2750 2687 2751
f 2686 2687 2750
f 2687 2688 2752
f 2687 2752 2753
f 2751 2687 2753
f 2688 2689 2752
f 2692 2691 2754
f 2754 2691 2755
f 2755 2691 2756
f 2691 2682 2756
f 2682 2745 2756
f 2745 2747 2756
f 2753 2752 2757
f 2757 2693 2758
f 2752 2693 2757
f 2689 2693 2752
f 2696 2695 2759
f 2697 2760 2761
f 2759 2697 2761
f 2695 2697 2759
f 2697 2692 2754
f 2697 2754 2760
f 2693 2698 2762
f 2758 2693 2762
f 2701 2700 2763
f 2702 2764 2765
f 2763 2702 2765
f 2700 2702 2763
f 2764 2702 2766
f 2702 2696 2766
f 2696 2759 2766
f 2759 2761 2766
f 2698 2704 2767
f 2762 2698 2767
f 2705 2706 2768
f 2768 2706 2769
f 2769 2707 2770
f 2706 2707 2769
f 2770 2707 2771
f 2707 2701 2771
f 2701 2763 2771
f 2763 2765 2771
f 2704 2709 2772
f 2767 2704 2772
f 2705 2768 2773
f 2710 2705 2773
f 2709 2713 2774
f 2772 2709 2774
f 2773 2775 2776
f 2714 2773 2776
f 2714 2710 2773
f 2715 2714 2776
f 2713 2717 2777
f 2774 2713 2777
f 2776 2775 2778
f 2778 2779 2780
f 2776 2778 2780
f 2718 2776 2780
f 2718 2715 2776
f 2719 2718 2780
f 2717 2721 2781
f 2777 2717 2781
f 2780 2779 2782
f 2782 2783 2784
f 2780 2782 2784
f 2722 2780 2784
f 2722 2719 2780
f 2723 2722 2784
f 2721 2726 2785
f 2781 2721 2785
f 2784 2783 2786
f 2727 2723 2787
f 2723 2784 2787
f 2784 2786 2787
f 2727 2787 2788
f 2728 2727 2788
f 2729 2728 2788
f 2729 2788 2789
f 2729 2789 2790
f 2730 2729 2790
f 2726 2732 2791
f 2785 2726 2791
f 2790 2789 2792
f 2733 2730 2793
f 2730 2790 2793
f 2790 2792 2793
f 2734 2733 2793
f 2734 2793 2794
f 2734 2794 2795
f 2735 2734 2795
f 2739 2738 2796
f 2732 2739 2791
f 2791 2739 2796
f 2791 2796 2797
f 2795 2794 2798
f 2740 2735 2799
f 2735 2795 2799
f 2795 2798 2799
f 2740 2799 2800
f 2741 2740 2800
f 2741 2800 2801
f 2742 2741 2801
f 2742 2801 2802
f 2743 2742 2802
f 2743 2802 2803
f 2744 2743 2803
f 2796 2803 2804
f 2796 2738 2803
f 2738 2744 2803
f 2797 2796 2804
f 2747 2746 2805
f 2746 2748 2806
f 2805 2746 2806
f 2748 2749 2807
f 2806 2748 2807
f 2749 2750 2808
f 2807 2749 2808
f 2750 2751 2809
f 2808 2750 2809
f 2751 2753 2809
f 2754 2755 2810
f 2756 2811 2812
f 2810 2756 2812
f 2755 2756 2810
f 2811 2756 2813
f 2756 2747 2813
f 2747 2805 2813
f 2813 2806 2814
f 2805 2806 2813
f 2814 2807 2815
f 2806 2807 2814
f 2815 2808 2816
f 2807 2808 2815
f 2816 2809 2817
f 2808 2809 2816
f 2817 2757 2818
f 2809 2757 2817
f 2753 2757 2809
f 2757 2758 2818
f 2818 2758 2819
f 2761 2760 2820
f 2810 2821 2822
f 2754 2810 2822
f 2820 2754 2822
f 2760 2754 2820
f 2810 2812 2821
f 2758 2762 2823
f 2819 2758 2823
f 2765 2764 2824
f 2766 2825 2826
f 2824 2766 2826
f 2764 2766 2824
f 2825 2766 2827
f 2766 2761 2827
f 2761 2820 2827
f 2820 2822 2827
f 2762 2767 2828
f 2823 2762 2828
f 2768 2769 2829
f 2829 2769 2830
f 2830 2770 2831
f 2769 2770 2830
f 2831 2771 2832
f 2770 2771 2831
f 2832 2771 2833
f 2771 2765 2833
f 2765 2824 2833
f 2824 2826 2833
f 2767 2772 2834
f 2828 2767 2834
f 2768 2829 2835
f 2773 2768 2835
f 2772 2774 2836
f 2834 2772 2836
f 2773 2835 2837
f 2775 2773 2837
f 2774 2777 2838
f 2836 2774 2838
f 2778 2775 2839
f 2775 2837 2839
f 2779 2778 2839
f 2779 2839 2840
f 2777 2781 2841
f 2838 2777 2841
f 2782 2779 2842
f 2779 2840 2842
f 2783 2782 2842
f 2783 2842 2843
f 2781 2785 2844
f 2841 2781 2844
f 2786 2783 2845
f 2783 2843 2845
f 2786 2845 2846
f 2787 2786 2846
f 2788 2787 2846
f 2788 2846 2847
f 2788 2847 2848
f 2789 2788 2848
f 2785 2791 2849
f 2844 2785 2849
f 2848 2847 2850
f 2792 2789 2851
f 2789 2848 2851
f 2848 2850 2851
f 2793 2792 2851
f 2793 2851 2852
f 2793 2852 2853
f 2794 2793 2853
f 2791 2797 2854
f 2849 2791 2854
f 2853 2852 2855
f 2798 2794 2856
f 2794 2853 2856
f 2853 2855 2856
f 2798 2856 2857
f 2799 2798 2857
f 2799 2857 2858
f 2800 2799 2858
f 2801 2800 2858
f 2801 2858 2859
f 2801 2859 2860
f 2801 2860 2861
f 2802 2801 2861
f 2803 2802 2862
f 2802 2861 2862
f 2862 2861 2863
f 2803 2862 2864
f 2804 2803 2864
f 2797 2804 2854
f 2854 2804 2864
f 2860 2859 2865
f 2861 2860 2865
f 2861 2865 2866
f 2863 2861 2866
f 2812 2811 2867
f 2813 2868 2869
f 2867 2813 2869
f 2811 2813 2867
f 2868 2814 2870
f 2813 2814 2868
f 2870 2815 2871
f 2814 2815 2870
f 2871 2816 2872
f 2815 2816 2871
f 2872 2817 2873
f 2816 2817 2872
f 2873 2818 2874
f 2817 2818 2873
f 2818 2819 2874
f 2874 2819 2875
f 2822 2821 2876
f 2867 2877 2878
f 2812 2867 2878
f 2876 2812 2878
f 2821 2812 2876
f 2867 2869 2877
f 2819 2823 2879
f 2875 2819 2879
f 2826 2825 2880
f 2827 2881 2882
f 2880 2827 2882
f 2825 2827 2880
f 2881 2827 2883
f 2827 2822 2883
f 2822 2876 2883
f 2876 2878 2883
f 2823 2828 2884
f 2879 2823 2884
f 2829 2830 2885
f 2885 2830 2886
f 2830 2831 2887
f 2830 2887 2888
f 2886 2830 2888
f 2831 2832 2889
f 2887 2831 2889
f 2833 2890 2891
f 2889 2833 2891
f 2832 2833 2889
f 2890 2833 2892
f 2833 2826 2892
f 2826 2880 2892
f 2880 2882 2892
f 2828 2834 2893
f 2884 2828 2893
f 2829 2885 2894
f 2835 2829 2894
f 2888 2887 2895
f 2895 2889 2896
f 2887 2889 2895
f 2889 2891 2896
f 2834 2836 2897
f 2893 2834 2897
f 2835 2894 2898
f 2837 2835 2898
f 2899 2900 2901
f 2836 2838 2900
f 2899 2836 2900
f 2897 2836 2899
f 2839 2837 2902
f 2837 2898 2902
f 2840 2839 2902
f 2840 2902 2903
f 2901 2900 2904
f 2904 2841 2905
f 2900 2841 2904
f 2838 2841 2900
f 2903 2906 2907
f 2842 2903 2907
f 2842 2840 2903
f 2843 2842 2907
f 2841 2844 2905
f 2905 2844 2908
f 2905 2908 2909
f 2909 2908 2910
f 2907 2906 2911
f 2845 2843 2912
f 2843 2907 2912
f 2907 2911 2912
f 2846 2845 2912
f 2846 2912 2913
f 2846 2913 2914
f 2847 2846 2914
f 2844 2849 2908
f 2908 2849 2915
f 2910 2908 2916
f 2908 2915 2916
f 2914 2913 2917
f 2850 2847 2918
f 2847 2914 2918
f 2914 2917 2918
f 2850 2918 2919
f 2851 2850 2919
f 2852 2851 2919
f 2852 2919 2920
f 2849 2854 2921
f 2849 2921 2922
f 2915 2849 2922
f 2916 2915 2922
f 2855 2852 2923
f 2852 2920 2923
f 2855 2923 2924
f 2856 2855 2924
f 2857 2856 2924
f 2857 2924 2925
f 2857 2925 2926
f 2857 2926 2927
f 2858 2857 2927
f 2859 2858 2927
f 2862 2863 2928
f 2864 2862 2929
f 2862 2928 2929
f 2929 2928 2930
f 2854 2864 2921
f 2921 2864 2929
f 2926 2925 2931
f 2927 2926 2931
f 2927 2931 2932
f 2865 2859 2933
f 2859 2927 2933
f 2927 2932 2933
f 2865 2933 2934
f 2866 2865 2934
f 2928 2934 2935
f 2928 2863 2934
f 2863 2866 2934
f 2930 2928 2935
f 2869 2868 2936
f 2870 2937 2938
f 2936 2870 2938
f 2868 2870 2936
f 2937 2871 2939
f 2870 2871 2937
f 2939 2872 2940
f 2871 2872 2939
f 2940 2873 2941
f 2872 2873 2940
f 2941 2874 2942
f 2873 2874 2941
f 2874 2875 2942
f 2942 2875 2943
f 2878 2877 2944
f 2944 2877 2945
f 2945 2877 2946
f 2877 2869 2946
f 2869 2936 2946
f 2936 2938 2946
f 2875 2879 2947
f 2943 2875 2947
f 2882 2881 2948
f 2883 2949 2950
f 2948 2883 2950
f 2881 2883 2948
f 2883 2878 2944
f 2883 2944 2949
f 2879 2884 2951
f 2947 2879 2951
f 2885 2886 2952
f 2886 2888 2952
f 2891 2890 2953
f 2892 2954 2955
f 2953 2892 2955
f 2890 2892 2953
f 2954 2892 2956
f 2892 2882 2956
f 2882 2948 2956
f 2948 2950 2956
f 2884 2893 2957
f 2951 2884 2957
f 2894 2885 2952
f 2894 2952 2958
f 2894 2958 2959
f 2958 2895 2960
f 2952 2895 2958
f 2888 2895 2952
f 2960 2896 2961
f 2895 2896 2960
f 2961 2896 2962
f 2896 2891 2962
f 2891 2953 2962
f 2953 2955 2962
f 2893 2897 2963
f 2957 2893 2963
f 2894 2959 2964
f 2898 2894 2964
f 2899 2901 2965
f 2899 2965 2966
f 2897 2899 2963
f 2963 2899 2966
f 2902 2898 2967
f 2898 2964 2967
f 2903 2902 2967
f 2903 2967 2968
f 2901 2904 2969
f 2965 2901 2969
f 2904 2905 2969
f 2969 2905 2970
f 2969 2970 2971
f 2971 2970 2972
f 2903 2968 2973
f 2906 2903 2973
f 2905 2909 2970
f 2972 2970 2974
f 2970 2909 2974
f 2909 2910 2974
f 2911 2906 2975
f 2906 2973 2975
f 2912 2911 2975
f 2912 2975 2976
f 2912 2976 2977
f 2913 2912 2977
f 2978 2979 2980
f 2910 2916 2979
f 2978 2910 2979
f 2974 2910 2978
f 2977 2976 2981
f 2917 2913 2982
f 2913 2977 2982
f 2977 2981 2982
f 2918 2917 2982
f 2918 2982 2983
f 2918 2983 2984
f 2918 2984 2985
f 2919 2918 2985
f 2920 2919 2985
f 2980 2921 2986
f 2979 2921 2980
f 2922 2921 2979
f 2916 2922 2979
f 2984 2983 2987
f 2985 2984 2987
f 2985 2987 2988
f 2923 2920 2989
f 2920 2985 2989
f 2985 2988 2989
f 2924 2923 2989
f 2924 2989 2990
f 2924 2990 2991
f 2925 2924 2991
f 2929 2930 2992
f 2929 2992 2993
f 2921 2929 2986
f 2986 2929 2993
f 2991 2990 2994
f 2931 2925 2995
f 2925 2991 2995
f 2991 2994 2995
f 2931 2995 2996
f 2932 2931 2996
f 2932 2996 2997
f 2933 2932 2997
f 2933 2997 2998
f 2934 2933 2998
f 2934 2998 2999
f 2935 2934 2999
f 2930 2935 2992
f 2992 2935 2999
f 2938 2937 3000
f 3000 2937 3001
f 3001 2939 3002
f 2937 2939 3001
f 3002 2940 3003
f 2939 2940 3002
f 3003 2941 3004
f 2940 2941 3003
f 3004 2942 3005
f 2941 2942 3004
f 2942 2943 3005
f 3005 2943 3006
f 3005 3006 3007
f 3007 3006 3008
f 2944 2945 3009
f 2946 3010 3011
f 3009 2946 3011
f 2945 2946 3009
f 2946 2938 3000
f 2946 3000 3010
f 2943 2947 3006
f 3006 2947 3012
f 3008 3006 3013
f 3006 3012 3013
f 2950 2949 3014
f 3009 3015 3016
f 2944 3009 3016
f 3014 2944 3016
f 2949 2944 3014
f 3009 3011 3015
f 2947 2951 3012
f 3012 2951 3017
f 3013 3012 3018
f 3012 3017 3018
f 2955 2954 3019
f 2956 3020 3021
f 3019 2956 3021
f 2954 2956 3019
f 3020 2956 3022
f 2956 2950 3022
f 2950 3014 3022
f 3014 3016 3022
f 2951 2957 3017
f 3017 2957 3023
f 3018 3017 3024
f 3017 3023 3024
f 2959 2958 3025
f 3025 2958 3026
f 3026 2960 3027
f 2958 2960 3026
f 3027 2961 3028
f 2960 2961 3027
f 3028 2962 3029
f 2961 2962 3028
f 3029 2962 3030
f 2962 2955 3030
f 2955 3019 3030
f 3019 3021 3030
f 2957 2963 3023
f 3023 2963 3031
f 3024 3023 3032
f 3023 3031 3032
f 2959 3025 3033
f 2964 2959 3033
f 2966 2965 3034
f 2966 3034 3035
f 2963 2966 3035
f 2963 3035 3036
f 3031 2963 3036
f 3032 3031 3036
f 3033 3037 3038
f 2967 3033 3038
f 2967 2964 3033
f 2968 2967 3038
f 2965 2969 3034
f 2969 2971 3039
f 3035 2969 3039
f 3034 2969 3035
f 2971 2972 3039
f 3039 2972 3040
f 3038 3037 3041
f 2973 2968 3042
f 2968 3038 3042
f 3038 3041 3042
f 3043 3044 3045
f 2972 2974 3044
f 3043 2972 3044
f 3040 2972 3043
f 2975 2973 3046
f 2973 3042 3046
f 2976 2975 3046
f 2976 3046 3047
f 3045 2980 3048
f 3044 2980 3045
f 2978 2980 3044
f 2974 2978 3044
f 2981 2976 3049
f 2976 3047 3049
f 2982 2981 3049
f 2982 3049 3050
f 2982 3050 3051
f 2983 2982 3051
f 3052 3053 3054
f 2980 2986 3053
f 3052 2980 3053
f 3048 2980 3052
f 3051 3050 3055
f 3055 3056 3057
f 3051 3055 3057
f 2987 3051 3057
f 2987 2983 3051
f 2987 3057 3058
f 2988 2987 3058
f 2988 3058 3059
f 2989 2988 3059
f 2990 2989 3059
f 3060 3061 3062
f 3060 3054 3061
f 3054 2992 3061
f 3053 2992 3054
f 2993 2992 3053
f 2986 2993 3053
f 3057 3056 3063
f 3058 3057 3063
f 3058 3063 3064
f 3059 3058 3064
f 3059 3064 3065
f 2994 2990 3066
f 2990 3059 3066
f 3059 3065 3066
f 2995 2994 3066
f 2995 3066 3067
f 2995 3067 3068
f 2995 3068 3069
f 2996 2995 3069
f 2997 2996 3070
f 2996 3069 3070
f 3070 3069 3071
f 2997 3070 3072
f 2998 2997 3072
f 3062 2998 3072
f 3061 2998 3062
f 2999 2998 3061
f 2992 2999 3061
f 3068 3067 3073
f 3069 3068 3073
f 3069 3073 3074
f 3071 3069 3074
f 3075 3076 3077
f 3077 3078 3079
f 3075 3077 3079
f 3078 3080 3081
f 3079 3078 3081
f 3080 3082 3083
f 3081 3080 3083
f 3083 3082 3084
f 3000 3001 3085
f 3085 3001 3086
f 3086 3002 3087
f 3001 3002 3086
f 3002 3003 3087
f 3003 3077 3087
f 3077 3076 3087
f 3077 3004 3078
f 3003 3004 3077
f 3078 3005 3080
f 3004 3005 3078
f 3080 3007 3082
f 3005 3007 3080
f 3008 3088 3089
f 3007 3008 3089
f 3084 3007 3089
f 3082 3007 3084
f 3089 3088 3090
f 3011 3010 3091
f 3091 3010 3092
f 3010 3000 3085
f 3010 3085 3092
f 3008 3013 3088
f 3088 3013 3093
f 3090 3088 3094
f 3088 3093 3094
f 3016 3015 3095
f 3095 3015 3096
f 3015 3011 3091
f 3015 3091 3096
f 3013 3018 3097
f 3013 3097 3098
f 3093 3013 3098
f 3094 3093 3098
f 3021 3020 3099
f 3022 3100 3101
f 3099 3022 3101
f 3020 3022 3099
f 3022 3016 3095
f 3022 3095 3100
f 3018 3024 3102
f 3097 3018 3102
f 3025 3026 3103
f 3026 3027 3104
f 3103 3026 3104
f 3027 3028 3105
f 3104 3027 3105
f 3028 3029 3106
f 3105 3028 3106
f 3030 3107 3108
f 3106 3030 3108
f 3029 3030 3106
f 3107 3030 3109
f 3030 3021 3109
f 3021 3099 3109
f 3099 3101 3109
f 3110 3111 3112
f 3024 3032 3111
f 3110 3024 3111
f 3102 3024 3110
f 3033 3025 3103
f 3033 3103 3113
f 3033 3113 3114
f 3113 3104 3115
f 3103 3104 3113
f 3115 3105 3116
f 3104 3105 3115
f 3116 3106 3117
f 3105 3106 3116
f 3106 3108 3117
f 3112 3035 3118
f 3111 3035 3112
f 3036 3035 3111
f 3032 3036 3111
f 3033 3114 3119
f 3037 3033 3119
f 3118 3035 3120
f 3035 3039 3120
f 3120 3039 3121
f 3039 3040 3121
f 3119 3122 3123
f 3041 3119 3123
f 3041 3037 3119
f 3042 3041 3123
f 3120 3045 3124
f 3045 3120 3121
f 3043 3045 3121
f 3040 3043 3121
f 3123 3122 3125
f 3125 3126 3127
f 3123 3125 3127
f 3046 3123 3127
f 3046 3042 3123
f 3047 3046 3127
f 3128 3129 3130
f 3045 3048 3129
f 3128 3045 3129
f 3124 3045 3128
f 3127 3126 3131
f 3131 3132 3133
f 3127 3131 3133
f 3049 3127 3133
f 3049 3047 3127
f 3050 3049 3133
f 3130 3054 3134
f 3129 3054 3130
f 3052 3054 3129
f 3048 3052 3129
f 3133 3132 3135
f 3135 3136 3137
f 3133 3135 3137
f 3055 3133 3137
f 3055 3050 3133
f 3056 3055 3137
f 3060 3062 3138
f 3060 3138 3139
f 3054 3060 3134
f 3134 3060 3139
f 3137 3136 3140
f 3063 3056 3141
f 3056 3137 3141
f 3137 3140 3141
f 3063 3141 3142
f 3064 3063 3142
f 3064 3142 3143
f 3065 3064 3143
f 3066 3065 3143
f 3066 3143 3144
f 3066 3144 3145
f 3067 3066 3145
f 3070 3071 3146
f 3070 3146 3147
f 3070 3147 3148
f 3072 3070 3148
f 3062 3072 3138
f 3138 3072 3148
f 3145 3144 3149
f 3073 3067 3150
f 3067 3145 3150
f 3145 3149 3150
f 3073 3150 3151
f 3074 3073 3151
f 3071 3074 3146
f 3146 3074 3151
f 3152 3153 3154
f 3152 3154 3155
f 3156 3157 3158
f 3156 3158 3159
f 3158 3076 3159
f 3076 3075 3159
f 3159 3079 3160
f 3075 3079 3159
f 3079 3081 3160
f 3081 3154 3160
f 3154 3153 3160
f 3081 3083 3161
f 3155 3081 3161
f 3154 3081 3155
f 3083 3084 3161
f 3161 3084 3162
f 3085 3086 3163
f 3158 3157 3164
f 3087 3158 3164
f 3163 3087 3164
f 3086 3087 3163
f 3087 3076 3158
f 3084 3089 3165
f 3162 3084 3165
f 3089 3090 3165
f 3165 3090 3166
f 3091 3092 3167
f 3163 3168 3169
f 3085 3163 3169
f 3167 3085 3169
f 3092 3085 3167
f 3163 3164 3168
f 3090 3094 3170
f 3166 3090 3170
f 3095 3096 3171
f 3167 3172 3173
f 3091 3167 3173
f 3171 3091 3173
f 3096 3091 3171
f 3167 3169 3172
f 3098 3097 3174
f 3094 3098 3170
f 3170 3098 3174
f 3170 3174 3175
f 3101 3100 3176
f 3171 3177 3178
f 3095 3171 3178
f 3176 3095 3178
f 3100 3095 3176
f 3171 3173 3177
f 3097 3102 3179
f 3097 3179 3180
f 3174 3097 3180
f 3175 3174 3180
f 3108 3107 3181
f 3109 3182 3183
f 3181 3109 3183
f 3107 3109 3181
f 3182 3109 3184
f 3109 3101 3184
f 3101 3176 3184
f 3176 3178 3184
f 3110 3112 3185
f 3110 3185 3186
f 3102 3110 3179
f 3179 3110 3186
f 3114 3113 3187
f 3113 3115 3188
f 3187 3113 3188
f 3116 3189 3190
f 3188 3116 3190
f 3115 3116 3188
f 3189 3117 3191
f 3116 3117 3189
f 3191 3117 3192
f 3117 3108 3192
f 3108 3181 3192
f 3181 3183 3192
f 3112 3118 3193
f 3185 3112 3193
f 3119 3114 3187
f 3119 3187 3194
f 3119 3194 3195
f 3194 3188 3196
f 3187 3188 3194
f 3188 3190 3196
f 3118 3120 3197
f 3193 3118 3197
f 3119 3195 3198
f 3122 3119 3198
f 3199 3200 3201
f 3120 3124 3200
f 3199 3120 3200
f 3197 3120 3199
f 3125 3122 3202
f 3122 3198 3202
f 3126 3125 3202
f 3126 3202 3203
f 3201 3130 3204
f 3200 3130 3201
f 3128 3130 3200
f 3124 3128 3200
f 3131 3126 3205
f 3126 3203 3205
f 3132 3131 3205
f 3132 3205 3206
f 3207 3208 3209
f 3130 3134 3208
f 3207 3130 3208
f 3204 3130 3207
f 3135 3132 3210
f 3132 3206 3210
f 3135 3210 3211
f 3135 3211 3212
f 3136 3135 3212
f 3212 3211 3213
f 3214 3215 3216
f 3214 3209 3215
f 3209 3138 3215
f 3208 3138 3209
f 3139 3138 3208
f 3134 3139 3208
f 3140 3136 3212
f 3141 3140 3212
f 3141 3212 3213
f 3141 3213 3217
f 3141 3217 3218
f 3142 3141 3218
f 3142 3218 3219
f 3143 3142 3219
f 3144 3143 3219
f 3144 3219 3220
f 3221 3222 3223
f 3147 3221 3224
f 3147 3146 3221
f 3221 3146 3222
f 3216 3147 3224
f 3215 3147 3216
f 3148 3147 3215
f 3138 3148 3215
f 3149 3144 3225
f 3144 3220 3225
f 3149 3225 3226
f 3150 3149 3226
f 3223 3150 3226
f 3222 3150 3223
f 3151 3150 3222
f 3146 3151 3222
f 3227 3228 3229
f 3227 3229 3230
f 3229 3153 3230
f 3153 3152 3230
f 3152 3155 3230
f 3230 3155 3231
f 3230 3231 3232
f 3232 3231 3233
f 3157 3156 3234
f 3234 3156 3235
f 3235 3159 3236
f 3156 3159 3235
f 3159 3160 3236
f 3160 3229 3236
f 3229 3228 3236
f 3160 3153 3229
f 3155 3161 3231
f 3233 3231 3237
f 3231 3161 3237
f 3161 3162 3237
f 3238 3239 3240
f 3164 3157 3234
f 3164 3234 3238
f 3164 3238 3240
f 3162 3165 3241
f 3237 3162 3241
f 3165 3166 3241
f 3241 3166 3242
f 3169 3168 3243
f 3168 3240 3243
f 3240 3239 3243
f 3168 3164 3240
f 3166 3170 3244
f 3242 3166 3244
f 3173 3172 3245
f 3169 3243 3246
f 3245 3169 3246
f 3172 3169 3245
f 3247 3248 3249
f 3170 3175 3248
f 3247 3170 3248
f 3244 3170 3247
f 3178 3177 3250
f 3245 3251 3252
f 3173 3245 3252
f 3250 3173 3252
f 3177 3173 3250
f 3245 3246 3251
f 3249 3179 3253
f 3248 3179 3249
f 3180 3179 3248
f 3175 3180 3248
f 3183 3182 3254
f 3182 3184 3255
f 3254 3182 3255
f 3250 3256 3257
f 3178 3250 3257
f 3255 3178 3257
f 3184 3178 3255
f 3250 3252 3256
f 3186 3185 3258
f 3186 3258 3259
f 3179 3186 3253
f 3253 3186 3259
f 3190 3189 3260
f 3189 3191 3261
f 3260 3189 3261
f 3192 3262 3263
f 3261 3192 3263
f 3191 3192 3261
f 3262 3192 3264
f 3192 3183 3264
f 3183 3254 3264
f 3264 3255 3265
f 3254 3255 3264
f 3255 3257 3265
f 3266 3267 3268
f 3185 3193 3267
f 3266 3185 3267
f 3258 3185 3266
f 3195 3194 3269
f 3194 3196 3270
f 3269 3194 3270
f 3260 3271 3272
f 3190 3260 3272
f 3270 3190 3272
f 3196 3190 3270
f 3271 3261 3273
f 3260 3261 3271
f 3261 3263 3273
f 3274 3275 3276
f 3275 3267 3277
f 3274 3267 3275
f 3268 3267 3274
f 3267 3193 3277
f 3193 3197 3277
f 3198 3195 3269
f 3198 3269 3278
f 3198 3278 3279
f 3278 3270 3280
f 3269 3270 3278
f 3270 3272 3280
f 3276 3275 3281
f 3276 3281 3282
f 3199 3275 3277
f 3199 3201 3275
f 3275 3201 3281
f 3197 3199 3277
f 3202 3198 3283
f 3198 3279 3283
f 3203 3202 3283
f 3203 3283 3284
f 3282 3281 3285
f 3282 3285 3286
f 3281 3201 3285
f 3201 3204 3285
f 3205 3203 3287
f 3203 3284 3287
f 3206 3205 3287
f 3206 3287 3288
f 3289 3290 3291
f 3290 3289 3292
f 3290 3292 3293
f 3292 3286 3293
f 3286 3209 3293
f 3285 3209 3286
f 3207 3209 3285
f 3204 3207 3285
f 3210 3206 3294
f 3206 3288 3294
f 3210 3294 3295
f 3211 3210 3295
f 3213 3211 3295
f 3213 3295 3296
f 3297 3298 3299
f 3298 3290 3300
f 3297 3290 3298
f 3291 3290 3297
f 3214 3290 3293
f 3214 3216 3290
f 3290 3216 3300
f 3209 3214 3293
f 3217 3213 3301
f 3213 3296 3301
f 3217 3301 3302
f 3218 3217 3302
f 3218 3302 3303
f 3219 3218 3303
f 3219 3303 3304
f 3219 3304 3305
f 3220 3219 3305
f 3305 3304 3306
f 3305 3306 3307
f 3306 3299 3307
f 3299 3223 3307
f 3298 3223 3299
f 3221 3223 3298
f 3224 3221 3298
f 3224 3298 3300
f 3216 3224 3300
f 3225 3220 3305
f 3226 3225 3305
f 3226 3305 3307
f 3223 3226 3307
f 3228 3227 3308
f 3308 3227 3309
f 3309 3230 3310
f 3227 3230 3309
f 3230 3232 3311
f 3230 3311 3312
f 3310 3230 3312
f 3232 3233 3311
f 3234 3235 3313
f 3313 3235 3314
f 3314 3236 3315
f 3235 3236 3314
f 3236 3228 3308
f 3236 3308 3315
f 3312 3311 3316
f 3316 3237 3317
f 3311 3237 3316
f 3233 3237 3311
f 3239 3238 3318
f 3318 3238 3319
f 3238 3234 3313
f 3238 3313 3319
f 3237 3241 3320
f 3317 3237 3320
f 3241 3242 3320
f 3320 3242 3321
f 3239 3318 3322
f 3243 3239 3322
f 3323 3324 3325
f 3242 3244 3324
f 3323 3242 3324
f 3321 3242 3323
f 3243 3322 3326
f 3246 3243 3326
f 3325 3249 3327
f 3324 3249 3325
f 3247 3249 3324
f 3244 3247 3324
f 3252 3251 3328
f 3246 3326 3329
f 3328 3246 3329
f 3251 3246 3328
f 3249 3253 3330
f 3327 3249 3330
f 3257 3256 3331
f 3331 3256 3332
f 3256 3252 3332
f 3252 3328 3332
f 3328 3329 3333
f 3332 3328 3333
f 3259 3258 3334
f 3259 3334 3335
f 3253 3259 3330
f 3330 3259 3335
f 3263 3262 3336
f 3262 3264 3337
f 3336 3262 3337
f 3264 3265 3338
f 3337 3264 3338
f 3338 3265 3339
f 3265 3257 3339
f 3257 3331 3339
f 3331 3332 3339
f 3339 3332 3340
f 3339 3340 3341
f 3332 3333 3340
f 3342 3343 3344
f 3266 3342 3345
f 3266 3268 3342
f 3342 3268 3343
f 3258 3266 3334
f 3334 3266 3345
f 3272 3271 3346
f 3346 3271 3347
f 3347 3273 3348
f 3271 3273 3347
f 3348 3273 3349
f 3273 3263 3349
f 3263 3336 3349
f 3349 3337 3350
f 3336 3337 3349
f 3350 3338 3351
f 3337 3338 3350
f 3351 3339 3352
f 3338 3339 3351
f 3339 3341 3352
f 3353 3354 3355
f 3353 3344 3354
f 3344 3276 3354
f 3343 3276 3344
f 3274 3276 3343
f 3268 3274 3343
f 3279 3278 3356
f 3280 3357 3358
f 3356 3280 3358
f 3278 3280 3356
f 3280 3272 3346
f 3280 3346 3357
f 3355 3354 3359
f 3355 3359 3360
f 3354 3276 3359
f 3276 3282 3359
f 3283 3279 3356
f 3356 3358 3361
f 3283 3356 3361
f 3283 3361 3362
f 3284 3283 3362
f 3362 3361 3363
f 3364 3365 3366
f 3365 3359 3367
f 3364 3359 3365
f 3360 3359 3364
f 3359 3282 3367
f 3282 3286 3367
f 3287 3284 3362
f 3362 3363 3368
f 3287 3362 3368
f 3287 3368 3369
f 3288 3287 3369
f 3369 3368 3370
f 3371 3372 3373
f 3372 3371 3374
f 3372 3374 3375
f 3374 3366 3375
f 3366 3291 3375
f 3365 3291 3366
f 3289 3291 3365
f 3292 3289 3365
f 3292 3365 3367
f 3286 3292 3367
f 3294 3288 3369
f 3295 3294 3369
f 3295 3369 3370
f 3295 3370 3376
f 3295 3376 3377
f 3295 3377 3378
f 3296 3295 3378
f 3378 3377 3379
f 3378 3379 3380
f 3380 3379 3381
f 3380 3381 3382
f 3382 3381 3383
f 3382 3383 3384
f 3384 3372 3385
f 3383 3372 3384
f 3373 3372 3383
f 3297 3372 3375
f 3297 3299 3372
f 3372 3299 3385
f 3291 3297 3375
f 3301 3296 3378
f 3302 3301 3378
f 3302 3378 3380
f 3303 3302 3380
f 3303 3380 3382
f 3304 3303 3382
f 3304 3382 3384
f 3306 3304 3384
f 3306 3384 3385
f 3299 3306 3385
f 3308 3309 3386
f 3309 3310 3387
f 3386 3309 3387
f 3310 3312 3387
f 3313 3314 3388
f 3315 3389 3390
f 3388 3315 3390
f 3314 3315 3388
f 3389 3315 3391
f 3315 3308 3391
f 3308 3386 3391
f 3391 3387 3392
f 3386 3387 3391
f 3392 3393 3394
f 3392 3316 3393
f 3387 3316 3392
f 3312 3316 3387
f 3316 3317 3393
f 3318 3319 3395
f 3388 3396 3397
f 3313 3388 3397
f 3395 3313 3397
f 3319 3313 3395
f 3388 3390 3396
f 3394 3393 3398
f 3398 3399 3400
f 3398 3320 3399
f 3393 3320 3398
f 3317 3320 3393
f 3320 3321 3399
f 3322 3318 3395
f 3322 3395 3401
f 3395 3397 3402
f 3401 3395 3402
f 3400 3325 3403
f 3399 3325 3400
f 3323 3325 3399
f 3321 3323 3399
f 3326 3322 3401
f 3326 3401 3404
f 3401 3402 3405
f 3404 3401 3405
f 3325 3327 3406
f 3403 3325 3406
f 3329 3326 3404
f 3329 3404 3407
f 3404 3405 3408
f 3407 3404 3408
f 3409 3410 3411
f 3327 3330 3410
f 3409 3327 3410
f 3406 3327 3409
f 3333 3329 3407
f 3333 3407 3412
f 3407 3408 3413
f 3412 3407 3413
f 3414 3415 3416
f 3414 3411 3415
f 3411 3334 3415
f 3410 3334 3411
f 3335 3334 3410
f 3330 3335 3410
f 3341 3340 3417
f 3417 3340 3418
f 3340 3333 3418
f 3333 3412 3418
f 3418 3412 3419
f 3412 3413 3419
f 3419 3413 3420
f 3419 3420 3421
f 3419 3421 3422
f 3342 3421 3423
f 3342 3344 3421
f 3421 3344 3422
f 3416 3342 3423
f 3415 3342 3416
f 3345 3342 3415
f 3334 3345 3415
f 3346 3347 3424
f 3347 3348 3425
f 3424 3347 3425
f 3348 3349 3426
f 3425 3348 3426
f 3349 3350 3427
f 3426 3349 3427
f 3350 3351 3428
f 3427 3350 3428
f 3351 3352 3429
f 3428 3351 3429
f 3429 3352 3430
f 3352 3341 3430
f 3341 3417 3430
f 3430 3418 3431
f 3417 3418 3430
f 3431 3419 3432
f 3418 3419 3431
f 3353 3419 3422
f 3353 3355 3419
f 3419 3355 3432
f 3344 3353 3422
f 3358 3357 3433
f 3433 3357 3434
f 3357 3346 3434
f 3346 3424 3434
f 3434 3425 3435
f 3424 3425 3434
f 3435 3426 3436
f 3425 3426 3435
f 3436 3427 3437
f 3426 3427 3436
f 3437 3428 3438
f 3427 3428 3437
f 3438 3429 3439
f 3428 3429 3438
f 3439 3430 3440
f 3429 3430 3439
f 3440 3431 3441
f 3430 3431 3440
f 3441 3432 3442
f 3431 3432 3441
f 3432 3355 3442
f 3355 3360 3442
f 3361 3358 3433
f 3363 3434 3443
f 3363 3361 3434
f 3361 3433 3434
f 3443 3435 3444
f 3434 3435 3443
f 3444 3436 3445
f 3435 3436 3444
f 3445 3437 3446
f 3436 3437 3445
f 3446 3438 3447
f 3437 3438 3446
f 3447 3439 3448
f 3438 3439 3447
f 3448 3440 3449
f 3439 3440 3448
f 3449 3441 3450
f 3440 3441 3449
f 3364 3441 3442
f 3364 3366 3441
f 3441 3366 3450
f 3360 3364 3442
f 3368 3363 3443
f 3370 3444 3451
f 3370 3368 3444
f 3368 3443 3444
f 3451 3445 3452
f 3444 3445 3451
f 3452 3446 3453
f 3445 3446 3452
f 3453 3447 3454
f 3446 3447 3453
f 3454 3448 3455
f 3447 3448 3454
f 3371 3448 3449
f 3371 3373 3448
f 3448 3373 3455
f 3374 3371 3449
f 3374 3449 3450
f 3366 3374 3450
f 3376 3370 3451
f 3377 3376 3451
f 3377 3451 3452
f 3379 3377 3452
f 3379 3452 3453
f 3381 3379 3453
f 3381 3453 3454
f 3383 3381 3454
f 3383 3454 3455
f 3373 3383 3455
f 3390 3389 3456
f 3389 3391 3457
f 3456 3389 3457
f 3391 3392 3458
f 3457 3391 3458
f 3392 3394 3458
f 3397 3396 3459
f 3459 3396 3460
f 3396 3390 3460
f 3390 3456 3460
f 3460 3457 3461
f 3456 3457 3460
f 3461 3458 3462
f 3457 3458 3461
f 3458 3394 3462
f 3394 3398 3462
f 3462 3398 3463
f 3398 3400 3463
f 3402 3397 3459
f 3402 3459 3464
f 3464 3460 3465
f 3459 3460 3464
f 3465 3461 3466
f 3460 3461 3465
f 3466 3462 3467
f 3461 3462 3466
f 3467 3463 3468
f 3462 3463 3467
f 3463 3400 3468
f 3400 3403 3468
f 3405 3402 3464
f 3405 3464 3469
f 3469 3465 3470
f 3464 3465 3469
f 3470 3466 3471
f 3465 3466 3470
f 3471 3467 3472
f 3466 3467 3471
f 3472 3468 3473
f 3467 3468 3472
f 3468 3403 3473
f 3403 3406 3473
f 3408 3405 3469
f 3408 3469 3474
f 3474 3470 3475
f 3469 3470 3474
f 3475 3471 3476
f 3470 3471 3475
f 3476 3472 3477
f 3471 3472 3476
f 3409 3472 3473
f 3409 3411 3472
f 3472 3411 3477
f 3406 3409 3473
f 3413 3408 3474
f 3413 3474 3478
f 3478 3475 3479
f 3474 3475 3478
f 3479 3476 3480
f 3475 3476 3479
f 3414 3476 3477
f 3414 3416 3476
f 3476 3416 3480
f 3411 3414 3477
f 3420 3413 3478
f 3421 3420 3478
f 3421 3478 3479
f 3423 3421 3479
f 3423 3479 3480
f 3416 3423 3480
# Vertices: 3480, normals: 0, texture coordinates: 0, faces: 6956
