# Supplementary material for: Hindlimb kinematics, kinetics and muscle dynamics during sit-to-stand and sit-to-walk transitions in emus (Dromaius novaehollandiae)
Source: J Exp Biol. 2024 Dec 2;227(24):jeb247519. doi: 10.1242/jeb.247519 (PMC11708823; doi:10.1242/jeb.247519)
Supplement: Dataset 1. [file jexbio-227-247519-Dataset1.zip › Dataset1/DataS1/Emu Model/geometry/Foot_R.obj]

v -0.00116924392611148 -0.02492678985598 0.035659970194114
v -0.00250604392611148 -0.02465448985598 0.034637070194114
v -0.00241624392611145 -0.02673278985598 0.035132870194114
v -0.00143464392611148 -0.02301628985598 0.034789670194114
v 0.000115956073888535 -0.02150948985598 0.035069570194114
v 0.00212705607388852 -0.02172738985598 0.036109070194114
v -0.000933943926111486 -0.02599398985598 0.035926070194114
v -0.00138104392611149 -0.02725228985598 0.035810270194114
v 0.000806956073888532 -0.02484568985598 0.036251770194114
v 0.00277315607388851 -0.02220198985598 0.036331170194114
v 0.00241255607388854 -0.02426278985598 0.036274670194114
v 0.00398955607388854 -0.01957848985598 0.035534470194114
v -0.00018244392611147 -0.02721178985598 0.035724270194114
v 0.00159285607388854 -0.02596778985598 0.035718770194114
v -0.00438074392611149 -0.02246338985598 0.031995270194114
v -0.00359194392611148 -0.02030318985598 0.031873870194114
v -0.00649264392611146 -0.01929238985598 0.028746970194114
v -0.00249184392611146 -0.01998748985598 0.032668870194114
v -0.00304124392611146 -0.01684668985598 0.030736970194114
v -0.000939143926111496 -0.01737148985598 0.032499170194114
v -0.00163484392611146 -0.01490188985598 0.030926170194114
v 0.000616156073888541 -0.01651218985598 0.032638270194114
v -0.000224143926111475 -0.01394658985598 0.031220770194114
v 0.00100705607388851 -0.01479468985598 0.031853170194114
v -0.00686954392611147 -0.02203198985598 0.029460270194114
v -0.00508214392611148 -0.02473088985598 0.031979770194114
v 0.00039765607388853 -0.01854918985598 0.033682470194114
v -0.00130584392611147 -0.01980748985598 0.033426170194114
v 0.00187545607388853 -0.01771038985598 0.033647170194114
v 0.0025761560738885 -0.01626248985598 0.032727570194114
v -0.00375114392611148 -0.02572538985598 0.033719370194114
v -0.00503534392611146 -0.02926128985598 0.033149870194114
v -0.00685674392611146 -0.02744958985598 0.030610070194114
v 0.00383905607388851 -0.01729528985598 0.033703870194114
v -0.00413944392611149 -0.02851958985598 0.033908770194114
v 0.00543635607388854 -0.01867408985598 0.035192870194114
v 0.00590175607388851 -0.01693268985598 0.033903770194114
v 0.00680535607388855 -0.01743158985598 0.034737270194114
v -0.00555234392611145 -0.03122988985598 0.032612870194114
v -0.00435274392611149 -0.03068668985598 0.033777870194114
v -0.00463224392611147 -0.03199098985598 0.033385870194114
v -0.00309864392611145 -0.02974998985598 0.034477370194114
v -0.00179204392611146 -0.02842508985598 0.035178570194114
v 0.00366895607388854 -0.02293048985598 0.036036270194114
v 0.00484815607388853 -0.02101148985598 0.035845170194114
v 0.00666165607388855 -0.02003498985598 0.035797070194114
v 0.00775485607388854 -0.01856688985598 0.035598370194114
v 0.00795305607388852 -0.01712658985598 0.034974970194114
v 0.00928055607388853 -0.01751998985598 0.035273670194114
v -0.00353654392611147 -0.03199248985598 0.033419870194114
v -0.00194724392611148 -0.03060288985598 0.033882670194114
v -0.000534043926111477 -0.02920148985598 0.034251670194114
v 0.00158925607388852 -0.02711188985598 0.034625670194114
v 0.00324015607388853 -0.02485898985598 0.035196670194114
v 0.00497455607388853 -0.02328608985598 0.035001970194114
v 0.00780115607388854 -0.02044208985598 0.035297770194114
v 0.00915435607388854 -0.01913648985598 0.035172970194114
v -0.00845744392611147 -0.01913838985598 0.027086870194114
v -0.00935744392611146 -0.01882128985598 0.025924970194114
v -0.0104177439261115 -0.02070058985598 0.026170570194114
v -0.00728474392611148 -0.01666138985598 0.026350170194114
v -0.00639814392611149 -0.01695818985598 0.027547870194114
v -0.00523744392611147 -0.01448088985598 0.026429670194114
v -0.00494944392611149 -0.01544648985598 0.027868270194114
v -0.00241644392611146 -0.01296208985598 0.028804170194114
v -0.00250574392611147 -0.01199458985598 0.027362670194114
v -0.000697643926111491 -0.01084868985598 0.028718870194114
v -0.00951054392611148 -0.02242148985598 0.027439170194114
v -0.0108939439261115 -0.02343008985598 0.026559170194114
v -0.00818624392611147 -0.02082358985598 0.027966470194114
v -0.00512454392611147 -0.01722368985598 0.028923970194114
v -0.0019400439261115 -0.01329278985598 0.029688370194114
v -0.000601043926111489 -0.01206158985598 0.029821570194114
v 0.00123315607388852 -0.01073418985598 0.030109470194114
v 0.00183375607388853 -0.00900788985597996 0.029065670194114
v 0.00281965607388854 -0.00939828985597996 0.030027470194114
v 0.00385105607388853 -0.00757688985597996 0.029022270194114
v 0.00468045607388853 -0.00802508985597996 0.029875470194114
v -0.00849844392611146 -0.02610768985598 0.028861470194114
v -0.00962874392611146 -0.02664068985598 0.027874070194114
v -0.00834344392611147 -0.02352558985598 0.028584670194114
v 0.00107885607388852 -0.01288638985598 0.031018470194114
v 0.00265555607388854 -0.01174228985598 0.030622070194114
v 0.00403415607388855 -0.01007138985598 0.030106470194114
v 0.00501655607388851 -0.00871098985597996 0.029885170194114
v -0.00697474392611147 -0.02477398985598 0.030060070194114
v 0.00275315607388854 -0.01436428985598 0.031482470194114
v 0.00397205607388854 -0.01348148985598 0.030347470194114
v 0.00401665607388851 -0.01412338985598 0.030767770194114
v -0.00839224392611146 -0.02891058985598 0.029068870194114
v 0.00495745607388853 -0.01527788985598 0.031851270194114
v 0.00540455607388854 -0.01447548985598 0.030869870194114
v -0.00712674392611148 -0.03047818985598 0.030565870194114
v 0.00740875607388852 -0.01509188985598 0.032357370194114
v -0.00757104392611149 -0.03418968985598 0.029975070194114
v -0.00651004392611149 -0.03277428985598 0.031443670194114
v 0.00873465607388851 -0.01597768985598 0.034058770194114
v 0.0107063560738885 -0.01363928985598 0.032520270194114
v 0.0108526560738886 -0.01520768985598 0.034188770194114
v 0.0116444560738885 -0.01402378985598 0.033419170194114
v -0.00631434392611147 -0.03404848985598 0.031399070194114
v -0.0066387439261115 -0.03515488985598 0.030737070194114
v -0.00507714392611147 -0.03315168985598 0.032455470194114
v 0.0103778560738885 -0.01649848985598 0.034886670194114
v 0.0116047560738885 -0.01612858985598 0.034666770194114
v 0.0125787560738885 -0.01484388985598 0.033987070194114
v -0.00555434392611148 -0.03524488985598 0.030976170194114
v -0.00388554392611146 -0.03398818985598 0.031632970194114
v -0.00239154392611146 -0.03258228985598 0.032018870194114
v -0.000996543926111482 -0.03111758985598 0.032264470194114
v 0.000500656073888522 -0.02949608985598 0.032531470194114
v 0.00307375607388852 -0.02675488985598 0.032957070194114
v 0.00446505607388853 -0.02529698985598 0.033223670194114
v 0.00948595607388852 -0.02007388985598 0.033978570194114
v 0.0108378560738885 -0.01794638985598 0.034474470194114
v 0.0126280560738885 -0.01660758985598 0.033916670194114
v -0.0133087439261115 -0.01385118985598 0.021965070194114
v -0.0143927439261115 -0.01412138985598 0.021319070194114
v -0.0148133439261115 -0.01614948985598 0.020984770194114
v -0.0129559439261115 -0.01211248985598 0.021698770194114
v -0.0102983439261115 -0.01079028985598 0.022763170194114
v -0.0095025439261115 -0.00872878985597996 0.022435570194114
v -0.00734374392611148 -0.00803878985597996 0.023195970194114
v -0.00767664392611148 -0.00708788985597995 0.022455270194114
v -0.00574564392611149 -0.00649218985597996 0.022634170194114
v -0.0128011439261115 -0.01496908985598 0.021775870194114
v -0.0113116439261115 -0.01342498985598 0.022308070194114
v -0.00913694392611147 -0.01120718985598 0.022836370194114
v -0.00651374392611148 -0.00829828985597996 0.023167370194114
v -0.0108428439261115 -0.02012408985598 0.024732070194114
v -0.0117070439261115 -0.01981898985598 0.021364370194114
v -0.0126771439261115 -0.02120748985598 0.022846870194114
v -0.00983664392611147 -0.01841068985598 0.023320470194114
v -0.00930734392611149 -0.01819068985598 0.0248884701941139
v -0.00740904392611147 -0.01620068985598 0.025271770194114
v -0.0128213439261115 -0.02445148985598 0.024579170194114
v -0.0136250439261115 -0.02365668985598 0.023473670194114
v -0.0141089439261115 -0.02562098985598 0.0234695701941139
v -0.0126148439261115 -0.02211478985598 0.023929770194114
v -0.0113841439261115 -0.02255118985598 0.025672770194114
v -0.00574114392611147 -0.01442758985598 0.025247470194114
v -0.00235194392611149 -0.01134038985598 0.026055370194114
v -0.000562843926111473 -0.01021848985598 0.027688870194114
v 0.000573256073888528 -0.00843458985597996 0.024651670194114
v 0.00169025607388851 -0.00778748985597996 0.025704970194114
v 0.00381225607388855 -0.00653098985597995 0.026822570194114
v -0.0115163439261114 -0.02558718985598 0.025991470194114
v -0.0124337439261115 -0.02861798985598 0.024848970194114
v 0.00504445607388854 -0.00618908985597996 0.027922770194114
v 0.00596125607388853 -0.00644228985597996 0.028885170194114
v 0.00728235607388852 -0.00495458985597996 0.027706070194114
v 0.00743565607388855 -0.00591258985597996 0.028696970194114
v 0.00934385607388855 -0.00471778985597996 0.027438370194114
v -0.0116908439261115 -0.02764978985598 0.025723870194114
v 0.00680395607388851 -0.00774238985597996 0.029116570194114
v 0.00822585607388854 -0.00637778985597996 0.028619070194114
v -0.0105315439261115 -0.03146058985598 0.026607270194114
v 0.00678135607388852 -0.01006208985598 0.028938170194114
v 0.00621395607388853 -0.01212158985598 0.028927170194114
v 0.00830705607388854 -0.00910918985597996 0.028218570194114
v -0.00901384392611146 -0.03315548985598 0.028111470194114
v 0.00635745607388852 -0.01298028985598 0.029537870194114
v 0.00801845607388854 -0.01296278985598 0.029985870194114
v -0.0104618439261115 -0.03303298985598 0.026042470194114
v -0.00922794392611145 -0.03499448985598 0.027147970194114
v 0.00941115607388851 -0.01329788985598 0.031220670194114
v 0.00987235607388853 -0.01159318985598 0.029161370194114
v 0.0111262560738885 -0.01183738985598 0.030294570194114
v 0.0129031560738885 -0.01146758985598 0.031109370194114
v -0.00825914392611149 -0.03507138985598 0.028809470194114
v -0.00812114392611146 -0.03635378985598 0.028329170194114
v 0.0137677560738885 -0.01247708985598 0.032633470194114
v 0.0160463560738885 -0.01104018985598 0.032193470194114
v -0.00725714392611146 -0.03704688985598 0.028892470194114
v 0.0137547560738885 -0.01385238985598 0.033538570194114
v 0.0149136560738885 -0.01352718985598 0.0334056701941139
v 0.0159418560738885 -0.01228598985598 0.033031970194114
v 0.0180041560738885 -0.01094378985598 0.032477370194114
v -0.00614484392611148 -0.03710038985598 0.029022470194114
v -0.00444534392611146 -0.03588298985598 0.029621870194114
v -0.00306654392611147 -0.03456268985598 0.029773070194114
v -0.00096044392611147 -0.03220908985598 0.030206570194114
v 0.00382805607388853 -0.02714928985598 0.031044470194114
v 0.00723335607388853 -0.02354668985598 0.031720870194114
v 0.0106164560738885 -0.01994828985598 0.032374070194114
v 0.0132373560738885 -0.01740608985598 0.0324867701941139
v 0.0142787560738885 -0.01538368985598 0.033138570194114
v 0.0159717560738885 -0.01397358985598 0.032892870194114
v 0.0173844560738885 -0.01270578985598 0.032656570194114
v -0.0337261439261115 -0.00680428985597996 0.010487170194114
v -0.0340309439261115 -0.00649008985597996 0.010073570194114
v -0.0341905439261115 -0.00768978985597996 0.00960957019411401
v -0.0322865439261115 -0.00524858985597997 0.011125470194114
v -0.0315918439261115 -0.00301748985597996 0.010692270194114
v -0.0293361439261115 -0.00216238985597995 0.011783970194114
v -0.0296137439261115 -0.00112188985597996 0.011098470194114
v -0.0278414439261115 0.000273510144020037 0.011092670194114
v -0.0273558439261115 -0.000645789855979961 0.011845470194114
v -0.0259795439261115 0.000758610144020046 0.011441670194114
v -0.0328956439261115 -0.00764008985597996 0.010560470194114
v -0.0315159439261115 -0.00611508985597996 0.011244670194114
v -0.0293723439261115 -0.00399418985597996 0.011819970194114
v -0.0257337439261115 -0.00204768985597996 0.012076370194114
v -0.0237598439261115 -0.00849908985597995 0.014067770194114
v -0.0197814439261115 -0.00598158985597996 0.015989770194114
v -0.0223123439261115 -0.00563458985597996 0.014212170194114
v -0.0177066439261115 -0.00395828985597996 0.016352670194114
v -0.0197395439261115 -0.00247608985597996 0.014720370194114
v -0.0176794439261115 -0.00122438985597996 0.0152865701941139
v -0.0159294439261115 -0.00197898985597996 0.016275770194114
v -0.0195591439261115 -0.00804748985597996 0.016649770194114
v -0.0214560439261115 -0.01019548985598 0.016063970194114
v -0.0182206439261115 -0.00647918985597996 0.0168925701941139
v -0.0138764439261115 -0.00570758985597996 0.018190670194114
v -0.0229737439261115 -0.01272438985598 0.015322370194114
v -0.0211113439261115 -0.01173608985598 0.016489670194114
v -0.0212335439261115 -0.01359948985598 0.016525570194114
v -0.0184903439261115 -0.01222128985598 0.017970570194114
v -0.0174326439261115 -0.01045648985598 0.018202370194114
v -0.0163136439261115 -0.00866668985597996 0.018305970194114
v -0.0155531439261115 -0.00650008985597996 0.0179312701941139
v -0.0133545439261115 -0.00399628985597995 0.017631770194114
v -0.0196750439261115 -0.01603948985598 0.017549070194114
v -0.0139897439261115 -0.00792008985597996 0.019096070194114
v -0.0117525439261115 -0.00565008985597996 0.018842270194114
v -0.0110531439261115 -0.00339928985597996 0.017643870194114
v -0.00990814392611147 -0.00435458985597996 0.018444370194114
v -0.0187023439261115 -0.01458718985598 0.018150870194114
v -0.0172677439261115 -0.01362818985598 0.018985470194114
v -0.0153555439261115 -0.01240278985598 0.020021370194114
v -0.0141607439261115 -0.01088888985598 0.020253170194114
v -0.0132156439261115 -0.00902508985597996 0.019946270194114
v -0.0117437439261115 -0.00772938985597996 0.020027870194114
v -0.0100927439261115 -0.00677458985597996 0.020385370194114
v -0.00917654392611147 -0.00534298985597996 0.019566570194114
v -0.0175350439261115 -0.01651958985598 0.019138470194114
v -0.0177066439261115 -0.01898098985598 0.019108470194114
v -0.0156568439261115 -0.01491478985598 0.020380070194114
v -0.0112934439261115 -0.00879898985597996 0.021036970194114
v -0.00811344392611146 -0.00597608985597996 0.020905070194114
v -0.00640814392611147 -0.00467808985597996 0.020036670194114
v -0.00605884392611147 -0.00557338985597996 0.021773270194114
v -0.00419024392611148 -0.00419538985597996 0.021081070194114
v -0.0155779439261115 -0.01763488985598 0.020202470194114
v -0.00414644392611149 -0.00515878985597996 0.0219099701941139
v -0.00251594392611149 -0.00442168985597996 0.021627470194114
v -0.0162899439261115 -0.01989438985598 0.019300170194114
v -0.0144781439261115 -0.01999218985598 0.019802370194114
v -0.0137749439261114 -0.01685748985598 0.020935970194114
v -0.0139225439261115 -0.01858238985598 0.020275970194114
v -0.0122283439261115 -0.01636978985598 0.021041470194114
v -0.00922924392611149 -0.01283238985598 0.022128370194114
v -0.00563724392611148 -0.01116168985598 0.021802170194114
v -0.00451004392611148 -0.00941828985597996 0.022035070194114
v -0.00434674392611148 -0.00724748985597996 0.022377070194114
v -0.00262834392611147 -0.00578208985597996 0.021979170194114
v -0.00185364392611148 -0.00669128985597996 0.021749070194114
v -0.0121411439261115 -0.01792168985598 0.020468670194114
v -0.0102883439261115 -0.01595698985598 0.020844470194114
v -0.00274124392611147 -0.00860008985597996 0.021600370194114
v -0.0159725439261115 -0.02564858985598 0.0208943701941139
v -0.0145906439261115 -0.02460528985598 0.022372270194114
v -0.0156151439261115 -0.02438348985598 0.020612270194114
v -0.0144428439261115 -0.02279618985598 0.021046570194114
v -0.0136057439261115 -0.02253698985598 0.022574470194114
v -0.0128479439261115 -0.02104728985598 0.021725270194114
v -0.0100840439261115 -0.01827258985598 0.021771670194114
v -0.00703314392611148 -0.01508058985598 0.022282170194114
v -0.00459384392611148 -0.01309728985598 0.024286770194114
v -0.00349054392611148 -0.01158468985598 0.022911970194114
v -0.00162594392611146 -0.01038088985598 0.024565470194114
v -0.00162714392611146 -0.00989818985597996 0.022634870194114
v 0.00163965607388852 -0.00708138985597996 0.023501770194114
v 0.00314945607388853 -0.00566998985597996 0.023806670194114
v 0.00456265607388853 -0.00450228985597996 0.023996870194114
v -0.0161081439261115 -0.02675508985598 0.020443570194114
v -0.0146180439261115 -0.02682048985598 0.022672770194114
v -0.0146525439261115 -0.02827988985598 0.022334170194114
v 0.00543245607388851 -0.00532018985597996 0.026623570194114
v 0.00634475607388854 -0.00350258985597996 0.024552570194114
v 0.00723215607388852 -0.00397878985597996 0.026299070194114
v 0.00910685607388853 -0.00288058985597996 0.025858470194114
v 0.0107154560738885 -0.00397738985597997 0.026462870194114
v -0.0147406439261115 -0.02980948985598 0.021551370194114
v -0.0127913439261115 -0.03023538985598 0.023914970194114
v 0.0105132560738885 -0.00494128985597996 0.027041970194114
v 0.0103291560738885 -0.00637958985597997 0.0273055701941139
v -0.0114667439261115 -0.03165258985598 0.025185070194114
v 0.00787055607388853 -0.01146058985598 0.028779270194114
v 0.00995185607388854 -0.00996588985597996 0.027253370194114
v 0.00933165607388853 -0.01029618985598 0.027817370194114
v 0.00951495607388853 -0.00785048985597996 0.027678570194114
v 0.0125879560738885 -0.00995878985597996 0.028224870194114
v -0.0101289439261115 -0.03565678985598 0.024670370194114
v 0.0145849560738885 -0.00958178985597996 0.029102070194114
v 0.0152640560738885 -0.01006528985598 0.030443370194114
v -0.00899094392611147 -0.03701888985598 0.026022570194114
v 0.0171288560738885 -0.01007378985598 0.031486970194114
v 0.0176177560738885 -0.00858618985597995 0.029872970194114
v 0.0190635560738885 -0.00856878985597996 0.030532570194114
v -0.00772104392611148 -0.03886908985598 0.025885170194114
v -0.00765264392611145 -0.03762688985598 0.027593970194114
v 0.0193631560738885 -0.00976578985597996 0.031398270194114
v -0.00649144392611148 -0.03839248985598 0.027253270194114
v -0.00510944392611148 -0.03765888985598 0.027547070194114
v -0.00164114392611148 -0.03452648985598 0.027084370194114
v 0.000388256073888538 -0.03182848985598 0.028422970194114
v 0.00620565607388851 -0.02571398985598 0.029478470194114
v 0.0140542560738885 -0.01750898985598 0.030978670194114
v 0.0165517560738885 -0.01473628985598 0.031469370194114
v 0.0180644560738885 -0.01329938985598 0.031407970194114
v 0.0190975560738885 -0.01161448985598 0.031710870194114
v -0.0342206439261115 -0.00628888985597996 0.00883167019411402
v -0.0334095439261115 -0.00444328985597996 0.00866807019411397
v -0.0346143439261115 -0.00577408985597996 0.00594157019411401
v -0.0316753439261115 -0.00215348985597996 0.00931777019411401
v -0.0324005439261115 -0.00226718985597996 0.00709687019411404
v -0.0306426439261115 -0.00118368985597996 0.00979317019411402
v -0.0304732439261115 -0.000278289855979962 0.007991170194114
v -0.0291165439261115 0.000147610144020038 0.00997257019411402
v -0.0280381439261115 0.00109611014402004 0.00969957019411399
v -0.0261961439261115 0.00176881014402004 0.010405870194114
v -0.0265288439261115 0.00236941014402004 0.00835747019411398
v -0.0248846439261115 0.00299001014402004 0.00971017019411397
v -0.0347771439261115 -0.00883738985597996 0.00843037019411397
v -0.0241785439261115 0.00241791014402003 0.010750870194114
v -0.0225233439261115 0.00406381014402004 0.00957137019411397
v -0.0220718439261115 0.00327211014402004 0.011234670194114
v -0.0211021439261115 0.00435401014402004 0.010727070194114
v -0.0349424439261115 -0.01000518985598 0.00761397019411397
v -0.0336333439261115 -0.00944338985597996 0.00940657019411395
v -0.0337125439261115 -0.01112178985598 0.00860577019411402
v -0.0317649439261115 -0.00930198985597996 0.010163770194114
v -0.0312508439261115 -0.00770648985597996 0.010844670194114
v -0.0298827439261115 -0.00659378985597996 0.011289070194114
v -0.0284446439261115 -0.00512968985597996 0.011698970194114
v -0.0270808439261115 -0.00364558985597996 0.011954970194114
v -0.0246129439261115 -1.06898559799617e-05 0.011870070194114
v -0.0226240439261115 0.00128181014402004 0.012036270194114
v -0.0213064439261115 0.00219201014402004 0.012267870194114
v -0.0199728439261115 0.00365341014402004 0.012059570194114
v -0.0186852439261115 0.00525501014402004 0.011082170194114
v -0.0185951439261115 0.00480251014402004 0.011786070194114
v -0.0322632439261115 -0.01090068985598 0.00938667019411399
v -0.0306457439261115 -0.01041308985598 0.010002970194114
v -0.0298214439261115 -0.00908368985597996 0.010801670194114
v -0.0282914439261115 -0.00744318985597996 0.0115297701941139
v -0.0269852439261115 -0.00589278985597996 0.012008270194114
v -0.0256689439261115 -0.00443228985597996 0.012359970194114
v -0.0243290439261115 -0.00295258985597997 0.012606370194114
v -0.0229223439261115 -0.00146328985597996 0.012803570194114
v -0.0201363439261115 0.00131941014402005 0.013161270194114
v -0.0183669439261115 0.00218441014402004 0.013572670194114
v -0.0174233439261115 0.00379151014402004 0.012921170194114
v -0.0170532439261115 0.00513991014402004 0.011957370194114
v -0.0288608439261115 -0.01131568985598 0.011009670194114
v -0.0290951439261115 -0.01287258985598 0.010675170194114
v -0.0278590439261115 -0.01031278985598 0.011681170194114
v -0.0269519439261115 -0.00867358985597996 0.012181370194114
v -0.0256559439261115 -0.00714188985597996 0.012755470194114
v -0.0243037439261115 -0.00565188985597995 0.013187270194114
v -0.0223289439261115 -0.00346488985597996 0.013603970194114
v -0.0151330439261115 0.00211441014402004 0.014413470194114
v -0.0146274439261115 0.00378061014402004 0.013405870194114
v -0.0256486439261115 -0.01007128985598 0.013108770194114
v -0.0162268439261115 7.89101440200404e-05 0.015226070194114
v -0.0135134439261115 0.00277131014402004 0.014117870194114
v -0.0262872439261115 -0.01435348985598 0.012903270194114
v -0.0252795439261115 -0.01730438985598 0.013470670194114
v -0.0245194439261115 -0.01413958985598 0.014277970194114
v -0.0240932439261115 -0.01135848985598 0.0143327701941139
v -0.0147423439261115 -0.00088078985597996 0.016024870194114
v -0.0125025439261115 -0.00105578985597996 0.016277770194114
v -0.0101685439261115 -0.00140458985597996 0.016431870194114
v -0.0245330439261115 -0.01636998985598 0.014241770194114
v -0.0233550439261115 -0.01544188985598 0.015142170194114
v -0.0220287439261115 -0.02096328985598 0.015411670194114
v -0.00866684392611147 -0.00271838985597996 0.017291270194114
v -0.0206931439261115 -0.02042268985598 0.016621070194114
v -0.0193581439261115 -0.01950818985598 0.017700670194114
v -0.00717234392611146 -0.00385188985597996 0.018387670194114
v -0.00704484392611146 -0.00265008985597996 0.017101670194114
v -0.00487024392611146 -0.00283838985597996 0.017301570194114
v -0.0200512439261115 -0.02229588985598 0.016629770194114
v -0.00457344392611148 -0.00343128985597996 0.018555570194114
v -0.00233894392611148 -0.00257568985597996 0.018736270194114
v -0.0179967439261115 -0.02105788985598 0.018176770194114
v -0.0025607439261115 -0.00300158985597996 0.019980370194114
v -0.00163424392611147 -0.00331548985597996 0.020900470194114
v -0.000365643926111492 -0.00192458985597996 0.019650970194114
v 0.000982856073888511 -0.00230108985597996 0.020408370194114
v -0.0195567439261115 -0.02334528985598 0.016465570194114
v -0.0181090439261115 -0.02291488985598 0.017247570194114
v -0.0165880439261115 -0.02247418985598 0.017808170194114
v -0.0155875439261115 -0.02150708985598 0.018871970194114
v -0.000760443926111465 -0.00475308985597996 0.021266270194114
v 0.000925656073888531 -0.00499868985597996 0.020991370194114
v -0.0163931439261115 -0.02474328985598 0.019229670194114
v -0.0172058439261115 -0.02452778985598 0.017693170194114
v -0.0172126439261115 -0.02605438985598 0.018247370194114
v -0.0163999439261115 -0.02311828985598 0.018107970194114
v -0.0154470439261115 -0.02293118985598 0.019503770194114
v -0.0141954439261115 -0.02133718985598 0.020053970194114
v -0.0128266439261115 -0.01974438985598 0.020405070194114
v -0.0113118439261115 -0.01884018985598 0.020651470194114
v -0.00944474392611147 -0.01662828985598 0.020922770194114
v -0.00479154392611147 -0.01190388985598 0.021769270194114
v -0.00339934392611146 -0.01031278985598 0.021843670194114
v -0.00139464392611149 -0.00862208985597996 0.021034670194114
v -0.00110244392611147 -0.00909488985597996 0.021086870194114
v -0.000894443926111488 -0.00706238985597996 0.021268270194114
v -0.0171150439261115 -0.02861938985598 0.018170770194114
v -6.94439261114677e-05 -0.00842438985597996 0.021737870194114
v 0.00239725607388852 -0.00580618985597996 0.022291170194114
v 0.00456445607388853 -0.00374278985597996 0.022673570194114
v 0.00721875607388853 -0.00163698985597996 0.022759670194114
v 0.00799325607388851 -0.00238858985597996 0.024443770194114
v 0.00957705607388851 -0.000457089855979961 0.023018570194114
v -0.0159278439261115 -0.02862488985598 0.020302970194114
v -0.0158113439261115 -0.03037298985598 0.019716870194114
v 0.0101403560738885 -0.00214388985597996 0.025056970194114
v 0.0122591560738885 -0.000887389855979956 0.024015670194114
v -0.0153898439261115 -0.03219588985598 0.019428070194114
v 0.0118750560738885 -0.00331098985597996 0.025816070194114
v 0.0125554560738885 -0.00217428985597996 0.025028270194114
v -0.0124372439261115 -0.03339448985598 0.022469070194114
v 0.0114955560738885 -0.00579498985597996 0.026552370194114
v 0.0131304560738885 -0.00375468985597996 0.025537870194114
v 0.0126644560738885 -0.00529608985597996 0.025855270194114
v 0.0112082560738885 -0.00902828985597996 0.027296570194114
v 0.0130735560738885 -0.00719938985597996 0.025866770194114
v 0.0124371560738885 -0.00762548985597996 0.026496470194114
v -0.0106777439261115 -0.03713818985598 0.022424170194114
v 0.0138513560738885 -0.00879698985597997 0.027325470194114
v 0.0143676560738885 -0.00802728985597996 0.026258470194114
v 0.0155203560738885 -0.00803818985597996 0.026724170194114
v -0.00916434392611148 -0.03838858985598 0.024472270194114
v 0.0160216560738885 -0.00813788985597996 0.027607470194114
v 0.0189193560738885 -0.00664288985597997 0.027715470194114
v 0.0205453560738885 -0.00675898985597996 0.028861870194114
v 0.0208733560738885 -0.00769858985597996 0.030097270194114
v 0.0228193560738885 -0.00638918985597996 0.028565170194114
v -0.00928764392611148 -0.03914398985598 0.023148270194114
v -0.00818174392611146 -0.03969048985598 0.024408470194114
v -0.00733294392611147 -0.03995798985598 0.024838070194114
v 0.0214361560738885 -0.00839148985597996 0.030469070194114
v -0.00617914392611146 -0.03936308985598 0.025426170194114
v -0.00430164392611146 -0.03807618985598 0.025528170194114
v 0.00982755607388852 -0.02355728985598 0.027171270194114
v 0.0120560560738885 -0.02121338985598 0.027576870194114
v 0.0168674560738885 -0.01558728985598 0.029545570194114
v 0.0189092560738885 -0.01343558985598 0.029936370194114
v 0.0201799560738885 -0.01226028985598 0.029883070194114
v 0.0212613560738885 -0.01045668985598 0.030203470194114
v 0.0221092560738885 -0.00888128985597996 0.030186970194114
v -0.0338628439261115 -0.00356338985597996 0.00372077019411399
v -0.0326071439261115 -0.00136078985597996 0.00367217019411398
v -0.0316054439261115 -0.000577389855979965 0.005315670194114
v -0.0301246439261115 0.000776310144020041 0.00548867019411398
v -0.0354128439261115 -0.00732198985597996 0.00467767019411397
v -0.0354347439261115 -0.00879858985597996 0.006346770194114
v -0.0285549439261115 0.00156951014402004 0.00679147019411397
v -0.0274839439261115 0.00224761014402004 0.00562297019411401
v -0.0239150439261115 0.00384581014402004 0.00712607019411399
v -0.0242060439261115 0.00358211014402004 0.00870417019411396
v -0.0359187439261115 -0.01010308985598 0.00557017019411399
v -0.0356124439261115 -0.01163418985598 0.00583027019411397
v -0.0201592439261115 0.00531241014402004 0.007672870194114
v -0.0345362439261115 -0.01170098985598 0.007533970194114
v -0.0342921439261115 -0.01336458985598 0.00699687019411399
v -0.0165856439261115 0.00657281014402004 0.00933237019411404
v -0.0161521439261115 0.00598681014402004 0.0109989701941139
v -0.0325915439261115 -0.01300258985598 0.00840417019411399
v -0.0338647439261115 -0.01459758985598 0.00675337019411398
v -0.0310715439261115 -0.01226338985598 0.00947517019411398
v -0.0147247439261115 0.00516591014402004 0.012202470194114
v -0.0140405439261115 0.00660801014402004 0.010826070194114
v -0.0322519439261115 -0.01593298985598 0.00713947019411398
v -0.0308097439261115 -0.01481168985598 0.00881127019411398
v -0.0126560439261115 0.00502511014402005 0.012452070194114
v -0.0120835439261115 0.00617021014402004 0.011622770194114
v -0.0293700439261115 -0.01430238985598 0.010148470194114
v -0.0288341439261115 -0.01603308985598 0.010143770194114
v -0.0111166439261115 0.00330111014402004 0.013564770194114
v -0.0102169439261115 0.00484541014402004 0.012594770194114
v -0.00890284392611146 0.00203921014402005 0.014088670194114
v -0.00918574392611149 0.000446510144020043 0.015138770194114
v -0.0272379439261115 -0.01916808985598 0.010794870194114
v -0.0257891439261115 -0.01848628985598 0.012607470194114
v -0.0264153439261115 -0.02080348985598 0.011009770194114
v -0.0053048439261115 0.00176421014402003 0.014027470194114
v -0.00375494392611148 -5.41898559799636e-05 0.015092170194114
v -0.0239139439261115 -0.02055738985598 0.013743970194114
v -0.0231652439261115 -0.02369228985598 0.013220570194114
v -0.00421014392611146 -0.00173348985597996 0.016327370194114
v -0.0218148439261115 -0.02289298985598 0.014873270194114
v -0.00305114392611147 -0.00236478985597996 0.017322870194114
v -0.00087584392611148 -0.00122698985597997 0.017040370194114
v 0.00124255607388851 -0.000566189855979962 0.018273970194114
v -0.0201077439261115 -0.02548928985598 0.015031070194114
v 0.00204955607388854 -0.00121318985597996 0.019604270194114
v -0.0189253439261115 -0.02676108985598 0.015694170194114
v -0.0185599439261115 -0.02493708985598 0.016534270194114
v 0.00245265607388853 -0.00261798985597996 0.0205449701941139
v 0.00437665607388851 -0.00116898985597996 0.020257670194114
v 0.00498255607388853 0.00093841014402004 0.018339670194114
v 0.00107335607388853 -0.00650178985597996 0.021301070194114
v 0.00235945607388854 -0.00450638985597996 0.021216770194114
v 0.00423805607388852 -0.00293328985597996 0.021489970194114
v 0.00651805607388853 -0.00102758985597996 0.021486170194114
v 0.00871125607388853 -8.21898559799569e-05 0.022005870194114
v 0.00787345607388851 0.000866110144020035 0.020412470194114
v 0.0102771560738885 0.00188391014402004 0.020590670194114
v 0.0109350560738885 0.00017251014402004 0.022588670194114
v 0.0133886560738885 0.000189510144020036 0.022776270194114
v -0.0179543439261115 -0.03082368985598 0.016214370194114
v 0.0143195560738885 -0.00125668985597996 0.024133670194114
v 0.0154499560738885 -3.68898559799588e-05 0.022984670194114
v 0.0161263560738885 -0.00122938985597996 0.023641270194114
v -0.0149415439261115 -0.03352898985598 0.0192129701941139
v 0.0145082560738885 -0.00314038985597996 0.024691370194114
v 0.0166513560738885 -0.00259538985597996 0.023725270194114
v -0.0143320439261115 -0.03549278985598 0.018476770194114
v -0.0119722439261115 -0.03561638985598 0.0214790701941139
v -0.0126818439261115 -0.03624398985598 0.019938070194114
v 0.0148221560738885 -0.00592838985597996 0.024797270194114
v -0.0109835439261115 -0.03844758985598 0.020326070194114
v 0.0155790560738885 -0.00660688985597997 0.024872370194114
v 0.0173505560738885 -0.00606748985597996 0.025150870194114
v 0.0199032560738885 -0.00584068985597996 0.027226170194114
v 0.0208617560738885 -0.00512098985597996 0.026872770194114
v -0.00928584392611148 -0.04016498985598 0.021472870194114
v 0.0219451560738885 -0.00543268985597996 0.027381970194114
v 0.0240442560738885 -0.00652748985597996 0.028253470194114
v -0.0079649439261115 -0.04077258985598 0.022460370194114
v 0.0235875560738885 -0.00752478985597996 0.028803970194114
v -0.00646714392611147 -0.04058168985598 0.023459670194114
v -0.00508334392611146 -0.03983038985598 0.023559670194114
v -0.00158564392611149 -0.03722128985598 0.022196270194114
v -0.00241334392611148 -0.03841868985598 0.021536670194114
v 0.0175613560738885 -0.01596958985598 0.027639470194114
v 0.0210226560738885 -0.01244558985598 0.028256270194114
v 0.0222935560738885 -0.01117818985598 0.028240770194114
v 0.0233037560738885 -0.00937938985597996 0.028620370194114
v -0.0315818439261115 0.00039451014402004 0.00260457019411403
v -0.0302280439261115 0.00112181014402004 0.00427507019411399
v -0.0345328439261115 -0.00428918985597996 0.00219197019411399
v -0.0281335439261115 0.00215131014402004 0.00437867019411398
v -0.0360251439261115 -0.00896908985597997 0.003962670194114
v -0.0363317439261115 -0.01065688985598 0.00353107019411397
v -0.0225522439261115 0.00462621014402004 0.00530157019411404
v -0.0362017439261115 -0.01239668985598 0.00421117019411399
v -0.0361011439261115 -0.01350438985598 0.00361997019411403
v -0.0352697439261115 -0.01359778985598 0.00562357019411402
v -0.0349306439261115 -0.01520668985598 0.00501007019411398
v -0.0183630439261115 0.00629841014402004 0.00666817019411403
v -0.0159359439261115 0.00750371014402004 0.00700527019411396
v -0.0145494439261115 0.00791591014402004 0.00798127019411399
v -0.0136528439261115 0.00764141014402004 0.009342570194114
v -0.0331232439261115 -0.01734558985598 0.00539077019411399
v -0.0118998439261115 0.00739351014402004 0.010301270194114
v -0.0110477439261115 0.00913991014402004 0.00826977019411396
v -0.00970974392611149 0.00857981014402004 0.009381370194114
v -0.0314258439261115 -0.01754808985598 0.006939270194114
v -0.0101255439261115 0.00625411014402004 0.011568870194114
v -0.00953174392611145 0.00754111014402004 0.010485070194114
v -0.0299043439261115 -0.01694068985598 0.00875057019411396
v -0.00762734392611147 0.00658621014402004 0.011212670194114
v -0.00824114392611147 0.00790621014402004 0.010312270194114
v -0.0311436439261115 -0.01895558985598 0.00639927019411396
v -0.0290784439261115 -0.01930438985598 0.00866787019411397
v -0.0281520439261115 -0.02139928985598 0.00862517019411402
v -0.00751654392611148 0.00406281014402004 0.012731670194114
v -0.00595774392611148 0.00465961014402004 0.012143670194114
v -0.0272187439261115 -0.02128758985598 0.009817370194114
v -0.0271551439261115 -0.02333028985598 0.008456770194114
v -0.0236293439261115 -0.02632588985598 0.010948870194114
v -0.00309624392611146 0.00193171014402004 0.013715870194114
v -0.0236244439261115 -0.02495278985598 0.011957570194114
v -0.00194814392611148 -0.000752989855979956 0.015783370194114
v -0.00180994392611147 0.000729910144020039 0.014275770194114
v 0.000460856073888516 0.000726710144020044 0.014923270194114
v 0.000232656073888532 -0.000162089855979965 0.016036770194114
v 0.00295215607388852 0.000644710144020039 0.017458270194114
v 0.00253685607388851 0.00136731014402004 0.015710870194114
v 0.00494575607388853 0.00276091014402004 0.015782470194114
v -0.0213192439261115 -0.02619598985598 0.013633870194114
v 0.00697735607388852 0.00251501014402004 0.017363870194114
v -0.0199355439261115 -0.02761598985598 0.014325370194114
v 0.00956955607388851 0.00224011014402004 0.019714170194114
v 0.00909145607388853 0.00310121014402004 0.017982070194114
v -0.0190169439261115 -0.02948698985598 0.015037370194114
v -0.0196352439261115 -0.03084888985598 0.013644670194114
v 0.0117006560738885 0.00236831014402004 0.020161470194114
v 0.0124538560738885 0.00336161014402004 0.019145070194114
v -0.0178983439261115 -0.03245928985598 0.015414570194114
v 0.0170330560738885 0.00203991014402004 0.020469270194114
v -0.0169963439261115 -0.03380258985598 0.015750570194114
v 0.0174419560738885 -3.32898559799663e-05 0.022426270194114
v -0.0161137439261115 -0.03647988985598 0.014731070194114
v 0.0180067560738885 -0.00139428985597996 0.022927270194114
v 0.0166939560738885 -0.00490088985597996 0.024149270194114
v 0.0185195560738885 -0.00341028985597996 0.0232591701941139
v -0.0122922439261115 -0.03755328985598 0.019084770194114
v 0.0188453560738885 -0.00435258985597996 0.023879770194114
v 0.0195741560738885 -0.00486328985597996 0.024981870194114
v 0.0211283560738885 -0.00357118985597996 0.023942670194114
v -0.0118370439261115 -0.03909988985598 0.017782270194114
v -0.00923594392611146 -0.04141568985598 0.019240570194114
v 0.0214080560738885 -0.00412318985597996 0.024826570194114
v 0.0216561560738885 -0.00470278985597996 0.026255770194114
v 0.0232798560738885 -0.00482648985597996 0.025338270194114
v 0.0250963560738885 -0.00600278985597996 0.024238570194114
v -0.00814044392611149 -0.04184028985598 0.020510370194114
v -0.00724884392611147 -0.04219138985598 0.020740670194114
v 0.0246067560738885 -0.00697488985597996 0.027743870194114
v -0.0061464439261115 -0.04154138985598 0.021422470194114
v -0.00431634392611147 -0.04025048985598 0.021659470194114
v 0.0187691560738885 -0.01663068985598 0.024362770194114
v 0.0196463560738885 -0.01489358985598 0.026031970194114
v 0.0231295560738885 -0.01127828985598 0.026672870194114
v 0.0242981560738885 -0.01004248985598 0.026530770194114
v 0.0249555560738885 -0.00833208985597996 0.026841270194114
v -0.0347415439261115 -0.00333508985597996 -0.00147282980588598
v -0.0355580439261115 -0.00628868985597996 0.000838770194113991
v -0.0331392439261115 -0.00119658985597997 0.00133187019411396
v -0.0322071439261115 0.000433210144020042 0.00106797019411398
v -0.0308060439261115 0.00160151014402004 0.00151597019411398
v -0.0297241439261115 0.00173621014402004 0.00299507019411399
v -0.0285657439261115 0.00288761014402004 0.00151547019411397
v -0.0275911439261115 0.00281561014402004 0.00274407019411399
v -0.0361935439261115 -0.00856968985597997 0.00202097019411396
v -0.0363834439261115 -0.00819538985597996 -0.00111582980588604
v -0.0369318439261115 -0.01081218985598 0.000668470194113979
v -0.0239245439261115 0.00417871014402004 0.00384147019411402
v -0.0366224439261115 -0.01153768985598 0.00237327019411399
v -0.0367211439261115 -0.01254558985598 0.00103267019411396
v -0.0204496439261115 0.00603111014402005 0.00392057019411396
v -0.0187857439261115 0.00638361014402004 0.00529107019411396
v -0.0363109439261114 -0.01421078985598 0.002661470194114
v -0.0143187439261115 0.00909991014402004 0.00516387019411402
v -0.0126522439261115 0.00937011014402004 0.00655467019411399
v -0.0355790439261115 -0.01544678985598 0.003738670194114
v -0.0356398439261115 -0.01647488985598 0.002433470194114
v -0.0112398439261115 0.00980751014402004 0.00703987019411401
v -0.0341677439261115 -0.01806398985598 0.00358177019411399
v -0.00788064392611149 0.01022351014402 0.00788107019411399
v -0.0321395439261115 -0.02000488985598 0.00442927019411399
v -0.00719824392611149 0.00854871014402004 0.00962397019411398
v -0.00487104392611146 0.00983221014402004 0.008578270194114
v -0.00424334392611148 0.00744841014402004 0.010367370194114
v -0.00395924392611147 0.00864311014402004 0.00955997019411403
v -0.0295063439261115 -0.02242768985598 0.00619077019411396
v -0.00124974392611149 0.00388051014402004 0.012363870194114
v -0.0257221439261115 -0.02566748985598 0.00835157019411398
v -0.000890143926111475 0.00168111014402004 0.013840070194114
v 0.000333056073888505 0.00318841014402004 0.012858370194114
v -0.0227430439261115 -0.02922208985598 0.00968777019411399
v 0.00180155607388852 0.00216671014402004 0.014075970194114
v 0.00195435607388852 0.00313341014402004 0.013129370194114
v 0.00316195607388853 0.00330091014402004 0.013579570194114
v 0.00371925607388851 0.00284861014402004 0.014545270194114
v 0.00583955607388853 0.00427791014402003 0.014635570194114
v -0.0220904439261115 -0.02864078985598 0.011128970194114
v 0.00842515607388852 0.00386041014402004 0.016360270194114
v 0.0103897560738885 0.00528491014402004 0.015996870194114
v -0.0208497439261115 -0.02985968985598 0.012165070194114
v 0.0105722560738885 0.00459171014402004 0.016748370194114
v 0.0118414560738885 0.00457281014402004 0.017362170194114
v -0.0204552439261115 -0.03275958985598 0.011671570194114
v 0.0136722560738885 0.00470991014402004 0.017558470194114
v 0.0151573560738885 0.00430581014402004 0.018074870194114
v -0.0190960439261115 -0.03445698985598 0.012775070194114
v -0.0193438439261115 -0.03280658985598 0.013308070194114
v -0.0180232439261115 -0.03480848985598 0.013725970194114
v 0.0189764560738885 0.00112021014402004 0.020920370194114
v 0.0209491560738885 -0.00132558985597996 0.021911470194114
v -0.0157076439261115 -0.03826998985598 0.013571870194114
v -0.0138316439261115 -0.03805608985598 0.016341570194114
v -0.0140618439261115 -0.03918518985598 0.0146665701941139
v 0.0200521560738885 -0.00277768985597996 0.023031970194114
v -0.0126309439261115 -0.03944248985598 0.016014070194114
v 0.0223920560738885 -0.00308308985597996 0.0230836701941139
v 0.0244443560738885 -0.00439148985597996 0.022841170194114
v -0.00782184392611149 -0.04282398985598 0.018440570194114
v 0.0262217560738885 -0.00762268985597996 0.023689470194114
v -0.00634344392611147 -0.04270148985598 0.019463570194114
v -0.00500634392611146 -0.04198708985598 0.019606470194114
v -0.00356174392611147 -0.04059538985598 0.019810570194114
v 0.0133199560738885 -0.02802108985598 0.013464570194114
v 0.0163739560738885 -0.02229678985598 0.018420770194114
v 0.0227759560738885 -0.01327918985598 0.023659770194114
v 0.0248341560738885 -0.01223298985598 0.021960570194114
v 0.0265326560738885 -0.00908008985597996 0.023143570194114
v -0.0340749439261115 -0.00209508985597996 -0.000594329805886029
v -0.0343051439261115 -0.00260668985597996 -0.00243532980588601
v -0.0330857439261115 -0.000511189855979963 -0.00186072980588603
v -0.0329229439261115 -0.000148989855979963 -0.000239629805885988
v -0.0318258439261115 0.00108801014402004 -0.001539229805886
v -0.0316416439261115 0.00136881014402004 7.60701941139863e-05
v -0.0304395439261115 0.00241431014402004 -0.001118229805886
v -0.0300908439261115 0.00257091014402004 0.000357470194113974
v -0.0290002439261115 0.00339971014402004 -0.000739529805886041
v -0.0286251439261115 0.00341101014402004 0.000141870194113991
v -0.0355034439261115 -0.00585618985597996 -0.00165392980588602
v -0.0266784439261115 0.00409831014402004 -5.97298058860329e-05
v -0.0261802439261115 0.00389181014402003 0.00153507019411403
v -0.0245335439261115 0.00509061014402004 0.000162170194113964
v -0.0237975439261115 0.00519161014402005 0.00120837019411396
v -0.0368084439261115 -0.00993728985597996 -0.00149672980588605
v -0.0368608439261115 -0.01205328985598 -0.00148332980588606
v -0.0208795439261115 0.00723111014402004 0.000414970194113962
v -0.0367818439261115 -0.01302028985598 -0.000382029805885975
v -0.0180972439261115 0.00745161014402004 0.003842870194114
v -0.0363589439261115 -0.01554058985598 4.70194113977307e-07
v -0.0154315439261115 0.00950751014402004 0.00328557019411402
v -0.0359442439261115 -0.01726748985598 0.00110957019411401
v -0.0362771439261115 -0.01700658985598 -0.000924329805886026
v -0.0354722439261115 -0.01852948985598 0.00051967019411403
v -0.0108257439261115 0.01126721014402 0.004232870194114
v -0.00903694392611146 0.01155911014402 0.005039870194114
v -0.00820654392611148 0.01113751014402 0.006431370194114
v -0.0350613439261115 -0.01836328985598 0.00203277019411402
v -0.0338571439261115 -0.02052038985598 0.001271570194114
v -0.00639244392611146 0.01091331014402 0.00726087019411398
v -0.00451894392611146 0.01197361014402 0.006242370194114
v -0.0326901439261115 -0.02074148985598 0.00309987019411401
v -0.00393064392611148 0.01129201014402 0.00729487019411401
v -0.0309167439261115 -0.02356798985598 0.00298447019411396
v -0.00230224392611147 0.00974931014402004 0.008931370194114
v -0.00102714392611147 0.01100681014402 0.00822397019411397
v -0.0298839439261115 -0.02326438985598 0.00501627019411399
v -0.00180654392611149 0.00755611014402004 0.010321570194114
v 0.000304256073888537 0.00936451014402004 0.00962357019411403
v 0.000764356073888528 0.01068401014402 0.00888217019411403
v -0.0293796439261115 -0.02489898985598 0.00387617019411396
v 0.00206875607388851 0.00929391014402004 0.009937270194114
v -0.0284920439261115 -0.02490388985598 0.005198170194114
v -0.0264574439261115 -0.02722268985598 0.00562097019411401
v 0.00124425607388853 0.00444531014402004 0.012146470194114
v 0.00370295607388851 0.00809171014402004 0.010962470194114
v 0.00344705607388851 0.00520751014402004 0.012410470194114
v 0.00535905607388854 0.00729401014402004 0.012168970194114
v 0.00809835607388854 0.00981291014402004 0.012304470194114
v 0.00651985607388852 0.00951361014402004 0.011445170194114
v -0.0240939439261115 -0.02920378985598 0.00747897019411398
v 0.00673125607388853 0.00619141014402004 0.013701270194114
v 0.00891205607388854 0.00608811014402004 0.014897570194114
v 0.00949565607388855 0.00875791014402004 0.013556370194114
v 0.00903645607388853 0.01072961014402 0.012174470194114
v 0.0109499560738885 0.00974361014402004 0.013145370194114
v 0.0111186560738885 0.00730381014402004 0.0148617701941139
v -0.0228099439261115 -0.03101928985598 0.00788587019411402
v 0.0122908560738885 0.00608091014402004 0.015944470194114
v 0.0138236560738885 0.00660771014402004 0.015561070194114
v -0.0215322439261115 -0.03077618985598 0.010538970194114
v -0.0214388439261115 -0.03231808985598 0.00986257019411396
v -0.0210371439261115 -0.03462298985598 0.010124470194114
v 0.0152457560738885 0.00594271014402004 0.016043870194114
v 0.0161089560738885 0.00474691014402004 0.017283870194114
v 0.0175626560738885 0.00537531014402004 0.015847870194114
v -0.0199674439261115 -0.03478298985598 0.011721270194114
v -0.0201422439261115 -0.03608978985598 0.010899070194114
v -0.0209871439261115 -0.03629098985598 0.00979837019411395
v 0.0188461560738885 0.00281351014402004 0.019089270194114
v 0.0183087560738885 0.00435891014402004 0.016927870194114
v -0.0202396439261115 -0.03746618985598 0.00983087019411399
v -0.0188017439261115 -0.03600328985598 0.012123670194114
v -0.0184722439261115 -0.03742838985598 0.010937970194114
v 0.0196651560738886 0.00321611014402004 0.017944970194114
v -0.0172259439261115 -0.03718218985598 0.012652770194114
v -0.0165004439261115 -0.03851728985598 0.011800070194114
v 0.0205071560738885 0.000910610144020045 0.020289270194114
v 0.0209376560738885 0.00186511014402004 0.018785970194114
v -0.0142187439261115 -0.04002028985598 0.013347370194114
v 0.0221002560738885 0.000271710144020033 0.019474870194114
v 0.0228475560738885 -0.00194548985597996 0.021403370194114
v 0.0237485560738885 -0.00205688985597996 0.020288870194114
v -0.0121934439261115 -0.04084368985598 0.014283870194114
v -0.0109228439261115 -0.04112428985598 0.016033870194114
v -0.0100257439261115 -0.04236248985598 0.015097870194114
v 0.0249639560738885 -0.00410118985597996 0.021608670194114
v -0.00938544392611146 -0.04238978985598 0.016812370194114
v -0.00839564392611147 -0.04356528985598 0.016054170194114
v 0.0260464560738885 -0.00593998985597995 0.021902670194114
v -0.00690434392611147 -0.04384888985598 0.016415270194114
v -0.00574754392611146 -0.04333048985598 0.017587670194114
v -0.00423254392611147 -0.04240528985598 0.017688570194114
v 0.0260793560738885 -0.01066178985598 0.022289970194114
v -0.0335941439261115 -0.00232378985597996 -0.00419282980588603
v -0.0326669439261115 -0.000732589855979959 -0.00358072980588603
v -0.0314206439261115 0.000779610144020046 -0.00332172980588602
v -0.0299385439261115 0.00222351014402004 -0.002938929805886
v -0.0286315439261115 0.00331671014402004 -0.00216412980588604
v -0.0356325439261115 -0.00657048985597996 -0.00357322980588604
v -0.0367092439261115 -0.00968848985597996 -0.00476802980588603
v -0.0259512439261115 0.00435031014402004 -0.002184129805886
v -0.0244364439261115 0.00516211014402004 -0.00160002980588603
v -0.0227066439261115 0.00634571014402004 -0.00134312980588597
v -0.0225943439261115 0.00625191014402004 0.000126570194113995
v -0.0210130439261115 0.00761631014402004 -0.00123662980588601
v -0.0368855439261115 -0.01057208985598 -0.00375492980588604
v -0.0183876439261115 0.00839221014402004 0.00166117019411399
v -0.0162531439261115 0.01065761014402 -7.90298058859773e-05
v -0.0152299439261115 0.01092491014402 0.00109127019411398
v -0.0364549439261115 -0.01432908985598 -0.00262302980588597
v -0.0137995439261115 0.01098041014402 0.002226970194114
v -0.0121016439261115 0.01210441014402 0.00122857019411399
v -0.00974964392611147 0.01248101014402 0.00248657019411402
v -0.0355744439261115 -0.01859468985598 -0.00164812980588602
v -0.00640944392611145 0.01256811014402 0.00431987019411395
v -0.00385484392611146 0.01284391014402 0.00477617019411397
v -0.0333145439261115 -0.02175128985598 0.000198270194113948
v -0.00165054392611147 0.01207391014402 0.00683437019411398
v -0.000832743926111462 0.01333321014402 0.00527637019411398
v 4.27560738885113e-05 0.01296281014402 0.00628017019411398
v -0.0323484439261115 -0.02314278985598 0.000375870194114003
v 0.00128535607388852 0.01215411014402 0.00764937019411394
v 0.00343455607388854 0.01110651014402 0.00906217019411398
v 0.00367275607388853 0.01204521014402 0.008464270194114
v 0.00374545607388854 0.01380081014402 0.00693907019411399
v -0.0296850439261115 -0.02548298985598 0.00205177019411396
v 0.00519265607388852 0.01034951014402 0.010150770194114
v 0.00631795607388852 0.01215591014402 0.00940747019411398
v 0.00633095607388853 0.01369431014402 0.007877570194114
v 0.00831275607388851 0.01282451014402 0.00942037019411396
v -0.0280203439261115 -0.02681258985598 0.00344267019411398
v 0.00785405607388853 0.01108661014402 0.011072770194114
v -0.0262923439261115 -0.02905328985598 0.00377527019411394
v 0.0101007560738885 0.01125751014402 0.011529370194114
v 0.0108922560738885 0.01195871014402 0.010660370194114
v -0.0235354439261115 -0.03245358985598 0.004970270194114
v 0.0122482560738885 0.01007451014402 0.012613570194114
v 0.0140087560738885 0.00821661014402004 0.014059070194114
v -0.0227582439261115 -0.03250698985598 0.00652047019411395
v 0.0153625560738885 0.00983951014402004 0.011921870194114
v -0.0220013439261115 -0.03251808985598 0.00834057019411399
v -0.0219064439261115 -0.03447828985598 0.00718117019411402
v 0.0162388560738885 0.00743671014402005 0.014064870194114
v -0.0217134439261115 -0.03631358985598 0.00765217019411402
v 0.0186740560738885 0.00585251014402004 0.0144618701941139
v -0.0215954439261115 -0.03799418985598 0.00803737019411399
v -0.0205124439261115 -0.03879568985598 0.00815907019411399
v -0.0183140439261115 -0.03804788985598 0.00987587019411401
v 0.0203130560738885 0.00440011014402004 0.015197070194114
v -0.0169419439261115 -0.03899758985598 0.00983597019411403
v 0.0215982560738885 0.00251051014402004 0.017111970194114
v -0.0151844439261115 -0.03997678985598 0.010837970194114
v 0.0230509560738885 0.000664010144020045 0.017606970194114
v -0.0137195439261115 -0.04063888985598 0.012575270194114
v 0.0242973560738885 -0.00183348985597996 0.018780370194114
v -0.0113690439261115 -0.04201598985598 0.012206170194114
v -0.0100142439261115 -0.04260548985598 0.013318670194114
v -0.00875594392611148 -0.04345888985598 0.012836070194114
v 0.0273298560738885 -0.00675028985597996 0.020174770194114
v -0.00777834392611146 -0.04394618985598 0.015087070194114
v -0.00566584392611147 -0.04460258985598 0.013292970194114
v 0.0276030560738885 -0.00805668985597996 0.020897070194114
v 0.000515256073888526 -0.04043998985598 0.013000570194114
v 0.00160675607388852 -0.03886078985598 0.013941470194114
v 0.0252118560738885 -0.01457998985598 0.017207970194114
v 0.0279790560738885 -0.00964858985597996 0.020062070194114
v -0.0342461439261115 -0.00472538985597996 -0.00627412980588604
v -0.0350200439261115 -0.00593308985597996 -0.00552832980588602
v -0.0326473439261115 -0.00260478985597996 -0.00685032980588601
v -0.0318868439261115 -0.00123308985597996 -0.00607232980588601
v -0.0291950439261115 0.00191551014402004 -0.00488032980588604
v -0.0273627439261115 0.00324401014402004 -0.00431692980588605
v -0.0256187439261115 0.00395461014402004 -0.00452312980588598
v -0.0358332439261115 -0.00816398985597996 -0.00617072980588601
v -0.0242647439261115 0.00486081014402004 -0.00385152980588599
v -0.0225630439261115 0.00627451014402004 -0.00320952980588601
v -0.0208278439261115 0.00779061014402004 -0.00357032980588601
v -0.0185932439261115 0.00962861014402004 -0.00278572980588604
v -0.0192472439261115 0.00888121014402004 -0.00115182980588602
v -0.0162958439261115 0.01112691014402 -0.00137162980588601
v -0.0366766439261115 -0.01201178985598 -0.00498082980588599
v -0.0368012439261115 -0.01075498985598 -0.00561882980588602
v -0.0141897439261115 0.01205001014402 -0.00128932980588603
v -0.0133758439261115 0.01210751014402 -2.82298058860153e-05
v -0.0101770439261115 0.01305061014402 0.000174570194113988
v -0.0361420439261115 -0.01684608985598 -0.00241442980588602
v -0.0357161439261115 -0.01762858985598 -0.00550032980588605
v -0.0354547439261114 -0.01911168985598 -0.00493182980588602
v -0.00828044392611146 0.01374511014402 -0.000850729805886019
v -0.00765894392611147 0.01325521014402 0.00160427019411397
v -0.00569584392611147 0.01397201014402 0.000128370194113991
v -0.00476964392611148 0.01335181014402 0.00285287019411395
v -0.0339080439261115 -0.02150398985598 -0.00231352980588601
v -0.00224174392611146 0.01387561014402 0.002914370194114
v -0.00138664392611149 0.01361691014402 0.004310070194114
v 0.00191165607388855 0.01506641014402 0.00386867019411397
v 0.00227525607388854 0.01420971014402 0.005699770194114
v 0.00381625607388852 0.01561801014402 0.00450047019411398
v -0.0323011439261115 -0.02374138985598 -0.00104802980588597
v 0.00573115607388852 0.01546011014402 0.00562497019411401
v -0.0311596439261115 -0.0247275898559799 0.000119670194113963
v -0.0289460439261115 -0.02689718985598 0.00033227019411397
v 0.0082217560738885 0.01449691014402 0.00714557019411399
v 0.00984855607388851 0.01367031014402 0.008419770194114
v -0.0283096439261115 -0.02759388985598 0.000801770194113982
v -0.0269144439261115 -0.02928048985598 0.00208567019411399
v 0.0127229560738885 0.01265551014402 0.00942307019411398
v -0.0256554439261115 -0.03197888985598 0.00174767019411404
v 0.0160447560738885 0.01176311014402 0.00964687019411398
v -0.0234536439261115 -0.03443248985598 0.00287317019411398
v -0.0229929439261115 -0.03417048985598 0.00419397019411394
v 0.0173244560738885 0.01055271014402 0.010528170194114
v -0.0223457439261115 -0.03426278985598 0.00609397019411401
v -0.0222584439261115 -0.03572338985598 0.00542107019411397
v 0.0178839560738885 0.00707221014402004 0.013615770194114
v -0.0224877439261115 -0.03696468985598 0.00346527019411402
v -0.0221773439261115 -0.03788668985598 0.00621097019411404
v 0.0199174560738885 0.00716781014402004 0.012297470194114
v -0.0218694439261115 -0.03943928985598 0.00666987019411397
v -0.0225244439261115 -0.03938378985598 0.00558347019411398
v -0.0222000439261115 -0.04083828985598 0.00488667019411398
v 0.0210713560738885 0.00529971014402005 0.013267070194114
v -0.0208255439261115 -0.04035928985598 0.00641167019411398
v -0.0184916439261115 -0.03926148985598 0.00823127019411396
v 0.0222590560738885 0.00352771014402004 0.014387970194114
v -0.0163452439261115 -0.03993048985598 0.00865627019411397
v 0.0234172560738885 0.00185421014402004 0.015311070194114
v 0.0232260560738885 0.00133141014402004 0.016640170194114
v -0.0149970439261115 -0.04077058985598 0.00875437019411396
v -0.0133325439261115 -0.04154228985598 0.00980077019411396
v 0.0250675560738886 -0.00118358985597996 0.016179270194114
v -0.0111222439261115 -0.04301748985598 0.00907497019411402
v 0.0263123560738885 -0.00335488985597996 0.016487270194114
v -0.00836054392611146 -0.04396538985598 0.010713570194114
v 0.0269776560738886 -0.00515108985597996 0.018141070194114
v -0.00650534392611146 -0.04466008985598 0.011900970194114
v -0.00384994392611149 -0.04441528985598 0.012551170194114
v -0.00217904392611146 -0.04343758985598 0.0122693701941139
v -0.000383443926111476 -0.04213708985598 0.011594770194114
v 0.00911575607388851 -0.03736038985598 0.00400777019411397
v 0.0254296560738885 -0.01683418985598 0.012795470194114
v 0.0262579560738885 -0.01292658985598 0.018460770194114
v 0.0280984560738885 -0.01168868985598 0.017592770194114
v -0.0333829439261115 -0.00459198985597996 -0.008019629805886
v -0.0295721439261115 0.000102610144020035 -0.00799782980588604
v -0.0285198439261115 0.00162631014402004 -0.00680652980588603
v -0.0269418439261115 0.00287641014402003 -0.00649342980588602
v -0.0251350439261115 0.00400601014402004 -0.00618722980588604
v -0.0237705439261115 0.00485061014402004 -0.00511832980588606
v -0.0360987439261115 -0.00987228985597996 -0.00753102980588599
v -0.0363034439261115 -0.01210358985598 -0.00753462980588598
v -0.0351569439261115 -0.00790008985597996 -0.00776462980588605
v -0.0226352439261115 0.00591741014402004 -0.00499882980588601
v -0.0192973439261115 0.00906021014402004 -0.00557812980588601
v -0.0179087439261115 0.01012321014402 -0.00480002980588601
v -0.0151356439261115 0.01208551014402 -0.003390429805886
v -0.0141116439261115 0.01253881014402 -0.00326602980588603
v -0.0116791439261115 0.01311591014402 -0.00250692980588602
v -0.0357035439261115 -0.01469778985598 -0.00790772980588605
v -0.0350901439261115 -0.02003168985598 -0.00429672980588597
v -0.0345625439261115 -0.02090748985598 -0.00513972980588601
v -0.00253054392611149 0.01432121014402 0.000429170194113981
v -0.00018894392611149 0.01489791014402 0.00116867019411399
v -4.15439261114703e-05 0.01454611014402 0.00306077019411399
v 0.00332695607388853 0.01624231014402 0.00197997019411394
v -0.0315574439261115 -0.02524128985598 -0.00307832980588602
v 0.00537565607388854 0.01664041014402 0.00307777019411398
v 0.00769615607388852 0.01569611014402 0.00554097019411398
v 0.00859255607388851 0.01674801014402 0.003059170194114
v -0.0305829439261115 -0.02628058985598 -0.002151329805886
v 0.00881315607388852 0.01605531014402 0.00478707019411401
v -0.0292119439261115 -0.02740668985598 -0.00101872980588602
v 0.00998975607388852 0.01541601014402 0.00568187019411398
v -0.0277525439261115 -0.02947768985598 -0.000574429805886012
v 0.0128334560738885 0.01451781014402 0.00675327019411398
v 0.0126778560738885 0.01560401014402 0.00475467019411402
v -0.0266169439261115 -0.03141558985598 0.000176670194113993
v 0.0146773560738885 0.01347721014402 0.007765670194114
v 0.0173065560738885 0.01190101014402 0.00900777019411397
v 0.0162695560738885 0.01377521014402 0.00670247019411396
v 0.0188063560738885 0.01036621014402 0.010010270194114
v -0.0225757439261115 -0.03573368985598 0.00370137019411398
v 0.0208470560738885 0.01008021014402 0.008931370194114
v -0.0226552439261115 -0.03843398985598 0.00322557019411401
v -0.0227654439261115 -0.04039858985598 0.003636370194114
v 0.0217081560738885 0.00708171014402004 0.010905470194114
v -0.0212637439261115 -0.04166818985598 0.00476427019411402
v -0.0185481439261115 -0.04089048985598 0.00653587019411395
v -0.0184426439261115 -0.04272868985598 0.00490377019411398
v 0.0229587560738885 0.00450131014402004 0.012264970194114
v -0.0162764439261115 -0.04221888985598 0.00608727019411398
v -0.0157638439261115 -0.04134538985598 0.00722417019411398
v 0.0243114560738885 0.00239201014402004 0.013067270194114
v -0.0132247439261115 -0.04228488985598 0.00763467019411401
v 0.0246851560738885 0.000538510144020038 0.014844770194114
v -0.00740134392611147 -0.04499328985598 0.00842637019411402
v 0.0284680560738885 -0.00533828985597996 0.014472170194114
v 0.0288525560738885 -0.00681058985597996 0.016518470194114
v -0.00472634392611146 -0.04522558985598 0.011015170194114
v 0.0290982560738885 -0.00818738985597996 0.017647770194114
v 0.0294087560738885 -0.01028778985598 0.016980170194114
v -0.0317123439261115 -0.00543278985597996 -0.011626129805886
v -0.0304221439261115 -0.00287878985597996 -0.011044229805886
v -0.0295832439261115 -0.00158028985597996 -0.010800429805886
v -0.0267595439261115 0.00202721014402004 -0.00967672980588602
v -0.0264041439261115 0.00277361014402004 -0.00847882980588605
v -0.0248861439261115 0.00399861014402004 -0.008162729805886
v -0.0232720439261115 0.00520341014402004 -0.00891632980588603
v -0.0217709439261115 0.00658881014402004 -0.00768302980588598
v -0.0202754439261115 0.00807551014402004 -0.00674922980588605
v -0.0187384439261115 0.00904071014402004 -0.00863602980588601
v -0.0175129439261115 0.01032441014402 -0.00624862980588603
v -0.0360137439261115 -0.01160638985598 -0.00899732980588597
v -0.0349990439261115 -0.01063028985598 -0.011676329805886
v -0.0347770439261115 -0.00859888985597996 -0.00948132980588601
v -0.0335720439261115 -0.00691598985597996 -0.00992492980588605
v -0.0158287439261115 0.01122611014402 -0.00642602980588597
v -0.0143280439261115 0.01227301014402 -0.00501522980588598
v -0.0123921439261115 0.01300091014402 -0.00507052980588601
v -0.00977704392611148 0.01362191014402 -0.00308472980588598
v -0.00804114392611149 0.01396221014402 -0.00501702980588598
v -0.00730604392611148 0.01405421014402 -0.00250422980588605
v -0.0354583439261115 -0.01735878985598 -0.00729422980588601
v -0.00231784392611145 0.01465031014402 -0.00136892980588599
v -0.0341709439261115 -0.02134698985598 -0.00779142980588599
v -0.0345774439261115 -0.02016488985598 -0.00859702980588606
v -0.0329435439261115 -0.02311878985598 -0.00579042980588601
v 0.000273356073888509 0.01532841014402 -0.00131482980588599
v 0.00401165607388854 0.01676141014402 0.000597670194113997
v 0.00548855607388854 0.01710921014402 0.000872170194113953
v 0.00738485607388853 0.01715331014402 0.00160377019411401
v -0.0304364439261115 -0.02668618985598 -0.00501362980588599
v -0.0302292439261115 -0.02705468985598 -0.00406172980588604
v 0.0112478560738885 0.01629861014402 0.00348497019411403
v -0.0290809439261115 -0.02843288985598 -0.00296282980588602
v 0.0152309560738885 0.01483531014402 0.00520507019411398
v -0.0281489439261115 -0.03028858985598 -0.00352412980588601
v -0.0270815439261115 -0.03194768985598 -0.00225672980588604
v -0.0259365439261115 -0.03442838985598 -0.002108729805886
v 0.0182669560738885 0.01314531014402 0.00669537019411404
v -0.0247253439261115 -0.03512738985598 -0.000262429805886033
v 0.0191710560738885 0.01160731014402 0.00831457019411397
v 0.0214497560738885 0.01228921014402 0.00573687019411401
v -0.0234500439261115 -0.03659988985598 0.000669870194113964
v -0.0239415439261115 -0.03498828985598 0.00139437019411398
v 0.0219919560738885 0.01141941014402 0.00636317019411403
v -0.0228634439261115 -0.03645338985598 0.00232717019411399
v -0.0228145439261115 -0.03802048985598 0.00140587019411398
v -0.0230578439261115 -0.04025818985598 0.00109447019411396
v -0.0230028439261115 -0.04142798985598 0.00225067019411401
v -0.0223381439261115 -0.04259098985598 0.00231177019411399
v 0.0237878560738885 0.00576361014402004 0.010014270194114
v -0.0207956439261115 -0.04360598985598 0.00276937019411394
v -0.0196719439261115 -0.04319598985598 0.00397127019411397
v -0.0162854439261115 -0.04562788985598 0.00332867019411398
v -0.0142225439261115 -0.04256128985598 0.006593570194114
v 0.0260282560738885 0.00019691014402004 0.012670270194114
v -0.0146510439261115 -0.04398308985598 0.00511107019411394
v -0.0123141439261115 -0.04361638985598 0.00600447019411399
v 0.0275838560738885 -0.00227698985597996 0.012189770194114
v -0.00980614392611148 -0.04422398985598 0.00766867019411399
v 0.0290144560738885 -0.00422388985597996 0.011485870194114
v 0.0297959560738885 -0.00678548985597996 0.013828370194114
v -0.00549394392611149 -0.04552108985598 0.00965647019411398
v -0.00422154392611149 -0.04599488985598 0.00907127019411402
v 0.0300327560738885 -0.00788928985597995 0.015261170194114
v 0.0300381560738885 -0.00914728985597996 0.016205270194114
v -0.00323464392611147 -0.04521448985598 0.010145770194114
v -0.00144164392611149 -0.04382178985598 0.0104045701941139
v 0.0276735560738885 -0.01367678985598 0.014798370194114
v -0.0278749439261115 0.000378910144020042 -0.010792429805886
v -0.0242275439261115 0.00405161014402004 -0.010964429805886
v -0.0204527439261115 0.00750251014402004 -0.010669329805886
v -0.0165368439261115 0.01020481014402 -0.010164029805886
v -0.0341926439261115 -0.00917388985597997 -0.011883529805886
v -0.0323531439261115 -0.00685888985597996 -0.012432729805886
v -0.0130833439261115 0.01242071014402 -0.00719972980588601
v -0.0346448439261115 -0.01419808985598 -0.013295429805886
v -0.00889764392611148 0.01368491014402 -0.007270629805886
v -0.0345313439261115 -0.01678818985598 -0.011299829805886
v -0.0344962439261115 -0.01938488985598 -0.009631729805886
v -0.00286964392611147 0.01470741014402 -0.00539782980588599
v -0.00250694392611145 0.01476751014402 -0.00398582980588602
v 0.000165556073888518 0.01537861014402 -0.00327202980588598
v -0.0330267439261115 -0.02283138985598 -0.00796022980588601
v 0.00404185607388854 0.01691951014402 -0.00214182980588601
v 0.00612535607388853 0.01762021014402 -0.00150972980588598
v -0.0318486439261115 -0.02429218985598 -0.007338129805886
v 0.00791405607388854 0.01775021014402 -0.000620629805886008
v -0.0308492439261115 -0.02570098985598 -0.00668242980588601
v 0.0106807560738885 0.01724111014402 0.00082467019411403
v 0.0118965560738885 0.01702611014402 0.00138017019411402
v -0.0288494439261115 -0.02925268985598 -0.00468172980588605
v -0.0291489439261115 -0.02864908985598 -0.00619042980588602
v 0.0145648560738885 0.01613291014402 0.002663470194114
v 0.0158095560738885 0.01577441014402 0.00313077019411395
v -0.0266242439261115 -0.03398078985598 -0.00374932980588599
v 0.0176651560738885 0.01476891014402 0.00412297019411401
v 0.0197151560738885 0.01336341014402 0.00530747019411398
v -0.0241849439261115 -0.03672578985598 -0.000978329805885969
v -0.0251169439261115 -0.03646938985598 -0.00287952980588602
v -0.0237753439261115 -0.03825218985598 -0.00174052980588602
v -0.0232162439261115 -0.03830318985598 0.000109970194114017
v -0.0232326439261115 -0.03957658985598 -0.00133332980588602
v 0.0230043560738885 0.00957151014402004 0.00739027019411398
v -0.0230022439261115 -0.04240598985598 -0.000334429805885994
v -0.0230821439261115 -0.04153708985598 -0.00265532980588601
v 0.0242918560738885 0.00762471014402004 0.00789687019411395
v -0.0223262439261115 -0.04386708985598 -3.96298058860101e-05
v 0.0256979560738885 0.00407801014402004 0.009180470194114
v -0.0207462439261115 -0.04470668985598 0.00107097019411395
v -0.0183632439261115 -0.04536388985598 0.00246927019411397
v -0.0188109439261115 -0.04589688985598 0.00133377019411401
v -0.0169489439261115 -0.04634328985598 0.00243197019411395
v -0.0143416439261115 -0.04659488985598 0.00316037019411397
v -0.0131901439261115 -0.04508388985598 0.00461447019411398
v 0.0271717560738885 0.000425810144020038 0.010378670194114
v 0.0287236560738885 -0.00189918985597996 0.009792370194114
v -0.0113216439261115 -0.04449328985598 0.00581167019411399
v -0.0114333439261115 -0.04620558985598 0.00404777019411401
v -0.0100623439261115 -0.04552648985598 0.00516277019411399
v -0.00821684392611147 -0.04617908985598 0.00428977019411403
v -0.00824934392611146 -0.04508518985598 0.007064570194114
v 0.0305424560738885 -0.00692128985597996 0.012153570194114
v -0.00492024392611148 -0.04642568985598 0.007226870194114
v 0.0315983560738885 -0.00848608985597996 0.0119233701941139
v -0.00302254392611145 -0.04662268985598 0.00692627019411396
v -0.00212394392611148 -0.04551368985598 0.00837337019411399
v -0.000674043926111478 -0.04416358985598 0.00859197019411401
v 0.00242215607388852 -0.04354968985598 0.00428197019411397
v 0.0279503560738885 -0.01598398985598 0.010091070194114
v 0.0299713560738885 -0.01268838985598 0.012578370194114
v 0.0310918560738885 -0.01113328985598 0.012624170194114
v -0.0310526439261115 -0.00559438985597996 -0.013607029805886
v -0.0301921439261115 -0.00401328985597996 -0.012939229805886
v -0.0289711439261115 -0.00203078985597996 -0.012803629805886
v -0.0263048439261115 0.00147921014402004 -0.012186729805886
v -0.0225061439261115 0.00561071014402004 -0.011289129805886
v -0.0184147439261115 0.00898921014402004 -0.011207829805886
v -0.0125978439261115 0.01222841014402 -0.009936629805886
v -0.0349354439261115 -0.01203768985598 -0.013094329805886
v -0.0328510439261115 -0.00781138985597996 -0.013124829805886
v -0.0114783439261115 0.01291841014402 -0.00802882980588598
v -0.00548814392611147 0.01427601014402 -0.00684832980588601
v -0.00195284392611147 0.01460111014402 -0.00795002980588599
v -0.000509643926111469 0.01508101014402 -0.00560512980588601
v -0.0332552439261115 -0.02199288985598 -0.010880829805886
v -0.0335566439261115 -0.02074008985598 -0.011835929805886
v 0.00130695607388853 0.01557431014402 -0.005485029805886
v 0.00273125607388852 0.01619091014402 -0.00462152980588604
v -0.0323628439261115 -0.02334738985598 -0.010173629805886
v 0.00562405607388855 0.01749961014402 -0.00333842980588606
v 0.00769635607388852 0.01789631014402 -0.00293902980588601
v -0.0308309439261115 -0.02502978985598 -0.0101160298058861
v 0.0101567560738885 0.01775121014402 -0.00182442980588604
v 0.0113854560738885 0.01776471014402 -0.00159272980588604
v -0.0291766439261115 -0.02771598985598 -0.00827192980588604
v 0.0139932560738885 0.01701021014402 -1.47298058860157e-05
v -0.0283563439261115 -0.03044478985598 -0.00724122980588598
v 0.0154811560738885 0.01669681014402 0.000740170194113987
v -0.0278581439261115 -0.03199938985598 -0.00645962980588605
v 0.0179910560738885 0.01575571014402 0.00173117019411401
v -0.0268592439261115 -0.03408248985598 -0.00620572980588602
v 0.0204897560738885 0.01440521014402 0.00294967019411402
v -0.0258070439261115 -0.03621208985598 -0.00510942980588597
v -0.0250080439261115 -0.03753628985598 -0.00421392980588603
v 0.0230896560738885 0.01275011014402 0.003228870194114
v -0.0241960439261115 -0.03889098985598 -0.00408292980588598
v 0.0243545560738885 0.01152501014402 0.00379197019411398
v 0.0250267560738885 0.00949481014402004 0.00561837019411399
v -0.0228769439261115 -0.04345678985598 -0.00164022980588596
v -0.0222867439261115 -0.04488168985598 -0.00224722980588604
v 0.0255529560738885 0.00629111014402004 0.00755577019411396
v -0.0211380439261115 -0.04550098985598 -0.000939729805886025
v -0.0199414439261115 -0.04614638985598 -0.000549529805886018
v 0.0266952560738885 0.00505441014402004 0.00679987019411399
v 0.0269814560738885 0.00329361014402004 0.00772257019411399
v -0.0188738439261115 -0.04659168985598 -0.000375829805886019
v -0.0172021439261115 -0.04715918985598 0.000815270194113982
v 0.0278701560738885 0.000974510144020037 0.00833187019411397
v 0.0292392560738885 -0.00126528985597996 0.00826047019411397
v -0.0157231439261115 -0.04739668985598 0.001657670194114
v -0.0142967439261115 -0.04771538985598 0.00180197019411399
v -0.0117124439261115 -0.04750678985598 0.00210037019411397
v 0.0290946560738885 -0.00336078985597996 0.010328970194114
v -0.0100950439261115 -0.04680948985598 0.00304427019411396
v -0.00678774392611145 -0.04669608985598 0.00427687019411399
v -0.00508534392611149 -0.04743318985598 0.004304170194114
v -0.00370664392611147 -0.04794558985598 0.00407547019411397
v 0.0315043560738885 -0.00964468985597996 0.012728670194114
v -0.00141224392611147 -0.04595338985598 0.00651037019411399
v -0.0272514439261115 -7.7989855979961e-05 -0.013788329805886
v -0.0270799439261115 3.99101440200361e-05 -0.015831129805886
v -0.0282621439261115 -0.00164838985597996 -0.014879229805886
v -0.0244645439261115 0.00325431014402004 -0.015427529805886
v -0.0240294439261115 0.00389471014402004 -0.012974829805886
v -0.0221787439261115 0.00582401014402004 -0.012588029805886
v -0.0343245439261115 -0.01024478985598 -0.014456629805886
v -0.0342365439261115 -0.01035038985598 -0.016312329805886
v -0.0345433439261115 -0.01191708985598 -0.015510529805886
v -0.0334344439261115 -0.00874458985597996 -0.014312029805886
v -0.0320758439261115 -0.00717298985597996 -0.015131729805886
v -0.0308088439261115 -0.00581438985597996 -0.015844029805886
v -0.0292683439261115 -0.00328518985597996 -0.014583629805886
v -0.0193425439261115 0.00820231014402004 -0.014562429805886
v -0.0175819439261115 0.00940191014402004 -0.014108229805886
v -0.0163107439261115 0.01014511014402 -0.012813129805886
v -0.0129765439261115 0.01185291014402 -0.013166629805886
v -0.0110916439261115 0.01271971014402 -0.010920629805886
v -0.00888274392611149 0.01322621014402 -0.0107261298058861
v -0.0337101439261115 -0.01555328985598 -0.016293429805886
v -0.00594014392611145 0.01379851014402 -0.00948202980588603
v -0.0333923439261115 -0.01727248985598 -0.015804829805886
v -0.0332887439261115 -0.01912048985598 -0.013931729805886
v 0.000177356073888524 0.01481491014402 -0.00882532980588602
v 0.00547845607388853 0.01694081014402 -0.006011929805886
v 0.00297265607388852 0.01566741014402 -0.00823562980588605
v 0.00669785607388851 0.01750721014402 -0.00485632980588602
v 0.00836355607388853 0.01759711014402 -0.005489029805886
v 0.00966345607388855 0.01774771014402 -0.00413832980588602
v 0.0115792560738885 0.01754411014402 -0.00413252980588596
v -0.0292632439261115 -0.02691268985598 -0.010302429805886
v 0.0136956560738885 0.01737021014402 -0.00266702980588601
v -0.0277131439261115 -0.03069438985598 -0.010726229805886
v -0.0282708439261115 -0.02856568985598 -0.010643729805886
v 0.0166755560738885 0.01717011014402 -0.00291712980588599
v 0.0173707560738885 0.01672781014402 -0.000789829805885989
v -0.0271150439261115 -0.03271618985598 -0.010852529805886
v -0.0269924439261115 -0.03358928985598 -0.00839382980588599
v 0.0190320560738885 0.01632721014402 -0.000212929805885997
v 0.0205049560738885 0.01500301014402 0.00146307019411401
v -0.0254125439261115 -0.03720278985598 -0.00703472980588599
v 0.0222189560738885 0.01387201014402 0.00188207019411396
v -0.0250200439261115 -0.03788348985598 -0.00559152980588601
v -0.0234665439261115 -0.04018008985598 -0.00541702980588604
v -0.0233781439261115 -0.04031458985598 -0.00357522980588598
v -0.0229690439261115 -0.04171708985598 -0.00426642980588604
v 0.0259958560738885 0.01010811014402 0.00374407019411399
v -0.0228830439261115 -0.04334118985598 -0.003164629805886
v -0.0227698439261114 -0.04318768985598 -0.00504012980588597
v -0.0227702439261115 -0.04482298985598 -0.00411742980588603
v 0.0265315560738885 0.00871831014402004 0.00470897019411398
v -0.0221464439261115 -0.04607528985598 -0.00391212980588601
v 0.0273894560738885 0.00742781014402004 0.00458297019411397
v 0.0271854560738885 0.00564911014402004 0.00568327019411397
v -0.0207823439261115 -0.04652758985598 -0.00296682980588603
v 0.0278062560738885 0.00315971014402004 0.00590197019411398
v -0.0179610439261115 -0.04748198985598 -0.00218862980588602
v -0.0166242439261114 -0.04803808985598 -0.00112282980588602
v 0.0294833560738885 -0.000780289855979964 0.00685917019411397
v 0.0287441560738885 0.00065561014402004 0.00619307019411397
v -0.0145933439261115 -0.04874438985598 -0.000123229805885972
v -0.0126852439261115 -0.04835688985598 0.000510570194113991
v 0.0308706560738885 -0.00385378985597996 0.00822157019411396
v -0.00878554392611147 -0.04753778985598 0.00143627019411396
v -0.00839424392611146 -0.04675878985598 0.00314337019411398
v 0.0311404560738885 -0.00541138985597996 0.00912667019411395
v -0.00670464392611148 -0.04786438985598 0.00123987019411398
v -0.00530054392611148 -0.04831808985598 0.001207670194114
v 0.0322549560738885 -0.00751818985597996 0.00952147019411398
v 0.0324546560738885 -0.00999968985597997 0.010839570194114
v 0.0330644560738885 -0.00924208985597996 0.00956617019411399
v -0.00245994392611146 -0.04766948985598 0.00426227019411396
v -0.000586943926111472 -0.04633328985598 0.00454257019411397
v 0.000724156073888538 -0.04485018985598 0.00494407019411397
v 0.0296924560738885 -0.01901288985598 0.00179527019411402
v 0.0312085560738885 -0.01323378985598 0.00952257019411401
v 0.0322016560738885 -0.01169948985598 0.010028170194114
v -0.0282941439261115 -0.00181268985597996 -0.017098729805886
v -0.0297821439261115 -0.00461168985597996 -0.017897829805886
v -0.0267021439261114 0.000552210144020043 -0.019588529805886
v -0.0227870439261115 0.00507541014402004 -0.015967429805886
v -0.0206986439261115 0.00697051014402005 -0.018119529805886
v -0.0342249439261115 -0.01212208985598 -0.017404029805886
v -0.0341220439261115 -0.01031008985598 -0.0181314298058861
v -0.0332472439261115 -0.00856298985597996 -0.018633529805886
v -0.0151846439261115 0.01069051014402 -0.016240029805886
v -0.0142213439261115 0.01119141014402 -0.014389229805886
v -0.0110360439261115 0.01253131014402 -0.013477929805886
v -0.00965944392611146 0.01289641014402 -0.012530029805886
v -0.00477754392611146 0.01330621014402 -0.012605629805886
v -0.0326024439261115 -0.01966648985598 -0.015808129805886
v -0.00265864392611145 0.01377261014402 -0.012084329805886
v -0.0313903439261115 -0.02312648985598 -0.015702729805886
v -0.0316096439261115 -0.02185158985598 -0.016832529805886
v -0.0305814439261115 -0.02455188985598 -0.014712429805886
v -0.0290094439261115 -0.02669298985598 -0.012132629805886
v 0.0147696560738885 0.01719601014402 -0.00537002980588602
v 0.0186199560738885 0.01714121014402 -0.00294812980588599
v 0.0206141560738885 0.01626761014402 -0.00171622980588604
v -0.0252262439261115 -0.03726898985598 -0.00949562980588603
v 0.0228389560738885 0.01555231014402 -0.002409829805886
v 0.0232047560738885 0.01418451014402 -0.000188929805885973
v -0.0239661439261115 -0.03944118985598 -0.00990942980588599
v 0.0262683560738885 0.01174111014402 0.000644270194114005
v -0.0230663439261115 -0.04071468985598 -0.00862302980588597
v -0.0227295439261115 -0.04172758985598 -0.006209129805886
v 0.0270953560738885 0.01043491014402 0.00180837019411401
v -0.0229316439261115 -0.04576998985598 -0.00666342980588602
v -0.0223554439261115 -0.04325788985598 -0.00719182980588601
v 0.0280176560738885 0.00833821014402004 0.00301907019411396
v -0.0228857439261115 -0.04570988985598 -0.00546052980588602
v -0.0222475439261115 -0.04691828985598 -0.00622412980588599
v 0.0283925560738885 0.00567611014402004 0.00378127019411401
v 0.0288134560738885 0.00667971014402004 0.00305807019411397
v -0.0211874439261115 -0.04721508985598 -0.00493532980588601
v -0.0187961439261115 -0.04747108985598 -0.00378782980588599
v 0.0282787560738885 0.00405431014402004 0.00417087019411394
v -0.0168564439261115 -0.04834768985598 -0.005236129805886
v 0.0288207560738885 0.00208851014402004 0.00443557019411395
v -0.0160079439261115 -0.04864598985598 -0.00351542980588598
v 0.0294773560738885 0.000229410144020038 0.00435597019411399
v -0.0144942439261115 -0.04911608985598 -0.00206782980588605
v 0.0307731560738885 -0.00200258985597996 0.00609587019411395
v -0.0128774439261115 -0.04926928985598 -0.00191212980588601
v -0.0102085439261115 -0.04920718985598 -0.00302432980588602
v 0.0334725560738885 -0.00498058985597996 0.00549787019411396
v 0.0337728560738885 -0.00685058985597996 0.006730670194114
v -0.00770214392611146 -0.04868408985598 -0.00150722980588602
v -0.00383024392611148 -0.04868368985598 0.00178417019411398
v 0.0337235560738885 -0.00872408985597996 0.00811607019411398
v -0.00228004392611145 -0.04891128985598 0.001394970194114
v -0.00136564392611149 -0.04801448985598 0.00253857019411396
v 0.0209976560738885 -0.02847058985598 -0.000239629805885988
v 0.0306738560738885 -0.01520068985598 0.00695807019411399
v 0.0332214560738885 -0.01238228985598 0.00731107019411403
v 0.0335065560738885 -0.01057978985598 0.008641770194114
v -0.0232128439261115 0.00449041014402004 -0.0188108298058861
v -0.0219182439261115 0.00565501014402004 -0.021251629805886
v -0.0335565439261115 -0.00824168985597996 -0.020274829805886
v -0.0341234439261115 -0.00951138985597996 -0.019664329805886
v -0.0321187439261115 -0.00689458985597996 -0.020395529805886
v -0.0305570439261115 -0.00558518985597996 -0.018490629805886
v -0.0304554439261115 -0.00516018985597996 -0.019922729805886
v -0.0280514439261114 -0.00123088985597996 -0.019074329805886
v -0.0194589439261115 0.00801671014402004 -0.017836829805886
v -0.0176320439261115 0.00924191014402004 -0.018242129805886
v -0.0341670439261115 -0.01165298985598 -0.019497029805886
v -0.0136484439261115 0.01146411014402 -0.016170129805886
v -0.0117680439261115 0.01212141014402 -0.015756629805886
v -0.00942184392611148 0.01268931014402 -0.016845929805886
v -0.0334690439261115 -0.01534948985598 -0.018568129805886
v -0.00897914392611149 0.01282161014402 -0.014490829805886
v -0.0325430439261115 -0.01860208985598 -0.017817529805886
v -0.000520343926111472 0.01407971014402 -0.012772029805886
v 0.00229445607388853 0.01498951014402 -0.011240629805886
v 0.00460395607388853 0.01575841014402 -0.010453229805886
v 0.00614865607388854 0.01648311014402 -0.00927912980588602
v 0.00814015607388854 0.01667631014402 -0.010217429805886
v 0.00988035607388851 0.01709621014402 -0.00877112980588601
v -0.0284368439261115 -0.02723028985598 -0.0134926298058861
v 0.0134134560738886 0.01681061014402 -0.00838242980588599
v -0.0275522439261115 -0.02940758985598 -0.013755129805886
v -0.0277964439261115 -0.02820138985598 -0.013802929805886
v 0.0179724560738885 0.01726841014402 -0.00459852980588599
v 0.0177393560738885 0.01717071014402 -0.00664462980588604
v -0.0269944439261115 -0.03261568985598 -0.012470429805886
v -0.0272600439261115 -0.03129978985598 -0.013449629805886
v 0.0200291560738885 0.01699951014402 -0.00424832980588602
v -0.0260693439261115 -0.03503828985598 -0.013156929805886
v 0.0219851560738885 0.01631821014402 -0.00362862980588602
v -0.0247835439261115 -0.03795878985598 -0.011177929805886
v -0.0222475439261115 -0.04215148985598 -0.00837522980588601
v 0.0280540560738885 0.01045091014402 0.000644170194114002
v -0.0223668439261115 -0.04508738985598 -0.00840432980588601
v -0.0224205439261115 -0.04686658985598 -0.00805082980588606
v 0.0291067560738885 0.00880281014402004 0.000768570194113971
v -0.0215741439261115 -0.04780918985598 -0.00769382980588601
v 0.0298247560738885 0.00700971014402004 0.001350770194114
v -0.0206531439261115 -0.04808978985598 -0.00718892980588598
v -0.0174427439261114 -0.04833588985598 -0.00628102980588602
v 0.0302129560738885 0.00557331014402004 0.00135777019411398
v 0.0296758560738885 0.00302181014402004 0.00243697019411404
v 0.0301497560738885 0.000679610144020043 0.00275297019411397
v 0.0300933560738885 -0.000459089855979956 0.00355457019411398
v -0.0138040439261115 -0.04965438985598 -0.00423582980588605
v 0.0316383560738885 -0.00216888985597996 0.00395637019411399
v -0.0122139439261115 -0.04961638985598 -0.00336942980588606
v 0.0326487560738885 -0.00349668985597996 0.00492117019411398
v -0.00896304392611147 -0.04891818985598 -0.00219632980588602
v -0.00615034392611147 -0.04893678985598 -0.000867929805886014
v -0.00356184392611147 -0.04956008985598 -0.000449729805885979
v 0.0352969560738886 -0.00836348985597996 0.00544577019411396
v 0.0347125560738885 -0.00965688985597996 0.00688967019411402
v -0.000632943926111462 -0.04842778985598 0.000754770194114018
v 0.000792756073888512 -0.04704278985598 0.001024270194114
v 0.00354655607388851 -0.04626388985598 -0.00238502980588601
v 0.0352532560738885 -0.01113338985598 0.00529287019411395
v -0.0348364439261115 -0.00668508985597996 -0.022578329805886
v -0.0343351439261115 -0.00468838985597996 -0.023418129805886
v -0.0358502439261115 -0.00648218985597996 -0.023553729805886
v -0.0336675439261115 -0.00540678985597996 -0.022593429805886
v -0.0327482439261115 -0.00430928985597996 -0.022849029805886
v -0.0334537439261115 -0.00698918985597996 -0.021532429805886
v -0.0345724439261115 -0.00857958985597996 -0.021468729805886
v -0.0316014439261115 -0.00614898985597996 -0.021617829805886
v -0.0293721439261115 -0.00305638985597996 -0.020513329805886
v -0.0298102439261115 -0.00199188985597996 -0.022288929805886
v -0.0304675439261115 -0.00415908985597996 -0.021524729805886
v -0.0291020439261115 -0.00164298985597996 -0.021713729805886
v -0.0281967439261115 -0.00124438985597996 -0.020210129805886
v -0.0277662439261115 -0.00022588985597996 -0.021472429805886
v -0.0260913439261115 0.00133931014402004 -0.021525129805886
v -0.0239019439261115 0.00363481014402004 -0.021352929805886
v -0.0203145439261115 0.00701811014402004 -0.021697429805886
v -0.0184887439261115 0.00854941014402004 -0.019825229805886
v -0.0350319439261115 -0.00961968985597996 -0.022950429805886
v -0.0344624439261115 -0.01031788985598 -0.020689829805886
v -0.0340732439261115 -0.01171078985598 -0.021780829805886
v -0.0154409439261115 0.01032611014402 -0.019259629805886
v -0.0335193439261115 -0.01358058985598 -0.021086129805886
v -0.0122427439261115 0.01174031014402 -0.018228629805886
v -0.0331128439261115 -0.01649168985598 -0.019988129805886
v -0.00501274392611148 0.01324851014402 -0.014944629805886
v -0.00211344392611146 0.01362091014402 -0.015222829805886
v -0.0324370439261115 -0.01821068985598 -0.019880829805886
v -0.0310368439261115 -0.02097718985598 -0.019705129805886
v -0.0307182439261115 -0.02381238985598 -0.018042529805886
v -0.0309082439261115 -0.02229498985598 -0.018949129805886
v 0.00355235607388851 0.01499381014402 -0.013419429805886
v 0.00579245607388854 0.01561051014402 -0.012444929805886
v -0.0300092439261115 -0.02513118985598 -0.017207329805886
v 0.0105911560738885 0.01666641014402 -0.010680729805886
v -0.0283528439261115 -0.02733348985598 -0.016028529805886
v -0.0276908439261115 -0.02903778985598 -0.016353329805886
v 0.0163019560738885 0.01646981014402 -0.010073629805886
v -0.0271507439261115 -0.03118008985598 -0.015791929805886
v -0.0267829439261115 -0.03300368985598 -0.015109129805886
v 0.0190980560738885 0.01720941014402 -0.00611942980588603
v 0.0209268560738885 0.01692561014402 -0.00657052980588602
v 0.0223624560738885 0.01649971014402 -0.00593592980588598
v 0.0233838560738885 0.01598461014402 -0.00515342980588601
v 0.0257908560738885 0.01453771014402 -0.00548652980588604
v -0.0239980439261115 -0.03891698985598 -0.015140729805886
v -0.0252976439261115 -0.03671928985598 -0.014216329805886
v 0.0255418560738885 0.01416911014402 -0.00369052980588602
v -0.0232637439261115 -0.04018048985598 -0.012947029805886
v 0.0269060560738885 0.01260891014402 -0.00259052980588603
v -0.0217531439261115 -0.04212348985598 -0.013108229805886
v 0.0288367560738885 0.01130161014402 -0.00369832980588602
v -0.0219399439261115 -0.04696198985598 -0.00990182980588605
v -0.0209951439261115 -0.04558098985598 -0.012708229805886
v -0.0210764439261115 -0.04442538985598 -0.011756129805886
v 0.0306443560738885 0.00861981014402004 -0.00236032980588602
v 0.0305238560738886 0.00789861014402005 -0.00107632980588601
v -0.0207281439261115 -0.04832818985598 -0.010714229805886
v -0.0178249439261115 -0.04906318985598 -0.010065829805886
v 0.0310035560738885 0.00349701014402004 0.000640770194114015
v 0.0312400560738885 0.00508401014402004 -0.00017122980588602
v -0.0166548439261115 -0.04915398985598 -0.00932892980588601
v 0.0308935560738885 0.00186821014402004 0.00103117019411403
v -0.0153570439261115 -0.04938748985598 -0.00804892980588601
v -0.0139870439261115 -0.05005778985598 -0.00838332980588602
v 0.0319358560738885 -0.000438789855979962 0.00126977019411401
v -0.0126789439261115 -0.05044318985598 -0.007714629805886
v 0.0322685560738885 -0.00222918985597996 0.00239707019411395
v -0.0103567439261115 -0.05039918985598 -0.00530032980588602
v 0.0329895560738885 -0.00278928985597996 0.00273157019411396
v 0.0343018560738885 -0.00324528985597996 0.00186337019411403
v -0.00836264392611147 -0.05021888985598 -0.00407902980588598
v -0.00753124392611146 -0.04958868985598 -0.002780629805886
v 0.0345742560738885 -0.00455858985597996 0.00320347019411399
v 0.0352391560738885 -0.00669558985597996 0.00420957019411394
v -0.00634214392611149 -0.05045568985598 -0.00287142980588601
v -0.00435204392611147 -0.05044698985598 -0.00202612980588601
v -0.00280004392611147 -0.05101538985598 -0.00284362980588604
v -0.00170324392611146 -0.05001508985598 -0.00143572980588602
v 8.01560738885321e-05 -0.04886528985598 -0.00110732980588601
v 0.0182227560738885 -0.03620248985598 -0.00925672980588604
v 0.0338251560738885 -0.01465688985598 0.00264247019411401
v 0.0348403560738885 -0.01292028985598 0.00382867019411398
v -0.0362871439261115 -0.00635098985597995 -0.024761029805886
v -0.0364628439261115 -0.00647908985597996 -0.0265422298058861
v -0.0365323439261115 -0.00772758985597996 -0.0257535298058861
v -0.0356149439261115 -0.00504478985597996 -0.0259564298058861
v -0.0353443439261115 -0.00482598985597996 -0.024558029805886
v -0.0343543439261115 -0.00358218985597996 -0.025713829805886
v -0.0342206439261115 -0.00348978985597996 -0.024532429805886
v -0.0329678439261115 -0.00219948985597996 -0.025520629805886
v -0.0317138439261115 -0.00189128985597996 -0.023964929805886
v -0.0313163439261115 -0.000955689855979956 -0.025338529805886
v -0.0302326439261115 -0.000394989855979959 -0.024671929805886
v -0.0361049439261115 -0.00784348985597996 -0.024062229805886
v -0.0357306439261115 -0.00915858985597996 -0.0250003298058861
v -0.0313223439261115 -0.00308778985597996 -0.022824629805886
v -0.0292053439261115 -0.000570389855979958 -0.023275129805886
v -0.0277292439261115 0.000636610144020042 -0.024546829805886
v -0.0274147439261115 0.000417010144020041 -0.022722629805886
v -0.0258558439261115 0.00156021014402005 -0.022924529805886
v -0.0342421439261115 -0.01127918985598 -0.024099529805886
v -0.0184871439261115 0.00826351014402004 -0.022903229805886
v -0.0164727439261114 0.00960731014402004 -0.021229029805886
v -0.0134728439261115 0.01105091014402 -0.020317929805886
v -0.0109287439261115 0.01178271014402 -0.020908329805886
v -0.0333752439261115 -0.01306578985598 -0.024821329805886
v -0.0331982439261115 -0.01468218985598 -0.023007229805886
v -0.0331108439261115 -0.01636348985598 -0.022184629805886
v -0.00394884392611147 0.01340501014402 -0.019043229805886
v -0.0323602439261115 -0.01803448985598 -0.022165729805886
v -0.00253244392611149 0.01355551014402 -0.016982429805886
v -0.0308630439261115 -0.02045628985598 -0.022378029805886
v 0.00164155607388852 0.01437191014402 -0.015386529805886
v 0.000292156073888522 0.01393731014402 -0.017702229805886
v -0.0305092439261115 -0.02378898985598 -0.019912929805886
v -0.0301833439261115 -0.02255898985598 -0.021559429805886
v 0.00381955607388851 0.01466051014402 -0.015422029805886
v 0.00651325607388853 0.01517081014402 -0.014433629805886
v -0.0301848439261115 -0.02510708985598 -0.020411229805886
v -0.0294808439261115 -0.02646838985598 -0.019647229805886
v 0.00882855607388855 0.01609531014402 -0.012445229805886
v 0.0114620560738885 0.01585391014402 -0.013480929805886
v -0.0289011439261115 -0.02682708985598 -0.017466129805886
v -0.0277201439261115 -0.02924478985598 -0.018378429805886
v 0.0147717560738885 0.01621201014402 -0.011237329805886
v -0.0272509439261115 -0.03075478985598 -0.018687529805886
v -0.0264816439261115 -0.03432458985598 -0.0175773298058861
v 0.0192607560738885 0.01660981014402 -0.010332929805886
v 0.0202391560738885 0.01687291014402 -0.008903729805886
v 0.0220963560738885 0.01645141014402 -0.00953822980588603
v 0.0252468560738885 0.01503241014402 -0.00670662980588604
v 0.0276407560738885 0.01281161014402 -0.00467922980588603
v -0.0212277439261115 -0.04313348985598 -0.011823829805886
v 0.0303933560738885 0.01000981014402 -0.00481992980588603
v -0.0205774439261115 -0.04761128985598 -0.013554029805886
v 0.0316657560738885 0.00624601014402004 -0.00202812980588601
v -0.0191853439261115 -0.04889568985598 -0.010267829805886
v 0.0326962560738885 0.00207641014402004 -0.00109352980588601
v 0.0319887560738885 0.00475401014402004 -0.00131752980588601
v 0.0316322560738885 0.00161181014402004 0.000415370194113973
v 0.0335017560738885 -0.000178389855979962 -0.000779929805885982
v 0.0338214560738885 -0.00214898985597996 0.000679370194114015
v -0.0112926439261115 -0.05055008985598 -0.00665662980588605
v -0.00949634392611148 -0.05129528985598 -0.00714812980588597
v -0.00824214392611147 -0.05184968985598 -0.00583572980588604
v 0.0356934560738885 -0.00507288985597996 0.00149467019411398
v -0.00702074392611146 -0.05183648985598 -0.00460312980588606
v -0.00714964392611148 -0.05314998985598 -0.006064129805886
v -0.00560674392611149 -0.05151098985598 -0.00354542980588601
v 0.0370325560738885 -0.00914368985597996 0.00300777019411397
v -0.00598664392611148 -0.05272548985598 -0.004867329805886
v -0.00448224392611146 -0.05219268985598 -0.00433812980588599
v -0.00375004392611147 -0.05281268985598 -0.00587262980588604
v 0.0366324560738885 -0.00996158985597996 0.00367137019411401
v -0.00187934392611147 -0.05154338985598 -0.004197629805886
v -0.000690443926111478 -0.05048428985598 -0.00319022980588601
v 0.0010077560738885 -0.04935628985598 -0.00349852980588605
v 0.00361725607388852 -0.04844908985598 -0.00632192980588603
v 0.00599355607388852 -0.04644558985598 -0.00685042980588602
v 0.0317671560738885 -0.01793708985598 0.00020237019411401
v 0.0368460560738885 -0.01195248985598 0.00193537019411394
v -0.0365340439261115 -0.00814718985597996 -0.027644929805886
v -0.0361287439261115 -0.00679198985597996 -0.028290929805886
v -0.0352295439261115 -0.00527398985597996 -0.027641129805886
v -0.0325438439261115 -0.00233378985597996 -0.027104829805886
v -0.0310753439261115 -0.00094568985597996 -0.026962529805886
v -0.0292519439261115 0.000226010144020038 -0.0268583298058861
v -0.0359958439261115 -0.00962668985597996 -0.028008629805886
v -0.0272366439261115 0.00141031014402004 -0.0283380298058861
v -0.0261090439261115 0.00196031014402004 -0.026912529805886
v -0.0255224439261115 0.00210901014402004 -0.024075529805886
v -0.0244940439261115 0.00337861014402004 -0.026248029805886
v -0.0228645439261115 0.00480201014402004 -0.024516729805886
v -0.0213558439261115 0.00617091014402004 -0.024847129805886
v -0.0192672439261115 0.00768981014402004 -0.024775129805886
v -0.0166386439261115 0.00931061014402004 -0.023727429805886
v -0.0150295439261115 0.01017951014402 -0.022533129805886
v -0.0126066439261115 0.01103041014402 -0.0229865298058861
v -0.0331306439261115 -0.01404348985598 -0.0252393298058861
v -0.00836624392611149 0.01262211014402 -0.019076829805886
v -0.0326579439261115 -0.01563298985598 -0.0267974298058861
v -0.0323026439261115 -0.01781218985598 -0.024677529805886
v -0.00822614392611146 0.01221031014402 -0.022054929805886
v -0.0315775439261115 -0.01915478985598 -0.024625629805886
v -0.00208544392611149 0.01353361014402 -0.018981429805886
v 0.00201785607388855 0.01410171014402 -0.017906029805886
v -0.0303975439261115 -0.02150408985598 -0.021653429805886
v -0.0301600439261115 -0.02409028985598 -0.022186329805886
v -0.0299703439261115 -0.02615548985598 -0.021820629805886
v 0.00511275607388853 0.01445131014402 -0.016499529805886
v -0.0293549439261115 -0.02735068985598 -0.021141129805886
v 0.00709275607388851 0.01449331014402 -0.016367929805886
v 0.0138930560738885 0.01586531014402 -0.012773129805886
v 0.0172390560738885 0.01588421014402 -0.012490929805886
v -0.0269776439261115 -0.03243128985598 -0.019357729805886
v -0.0255787439261115 -0.03626538985598 -0.0181742298058861
v 0.0238058560738885 0.01586991014402 -0.00839412980588605
v 0.0257721560738886 0.01467741014402 -0.00903082980588599
v 0.0271028560738885 0.01374721014402 -0.00745162980588604
v -0.0227329439261115 -0.04085958985598 -0.015174329805886
v 0.0284417560738885 0.01257081014402 -0.006565929805886
v -0.0210743439261115 -0.04299748985598 -0.014298929805886
v 0.0296728560738885 0.01117431014402 -0.005811329805886
v -0.0208331439261115 -0.04381008985598 -0.013168329805886
v -0.0206719439261115 -0.04438158985598 -0.014688729805886
v -0.0201979439261115 -0.04640538985598 -0.015755129805886
v 0.0314278560738885 0.00855811014402004 -0.00491962980588601
v -0.0198005439261115 -0.04891628985598 -0.013045929805886
v 0.0321920560738885 0.00656271014402004 -0.00379242980588601
v -0.0183247439261115 -0.04951678985598 -0.012274129805886
v -0.0157849439261115 -0.05007838985598 -0.011981829805886
v 0.0332212560738885 0.00285181014402004 -0.002676329805886
v -0.0144683439261115 -0.05021778985598 -0.010309729805886
v -0.0121462439261115 -0.05112588985598 -0.009875029805886
v 0.0339822560738885 0.000408210144020045 -0.00236692980588599
v 0.0348531560738885 -0.00240398985597996 -0.001332829805886
v -0.0105960439261115 -0.05113218985598 -0.00850512980588602
v -0.00903524392611146 -0.05194058985598 -0.00893432980588599
v 0.0353569560738885 -0.00380258985597996 -1.09298058859619e-05
v -0.00814374392611147 -0.05268298985598 -0.00753042980588603
v 0.0369756560738885 -0.00709388985597996 0.000771870194113955
v 0.0363713560738885 -0.00525438985597997 -0.000640729805886031
v -0.00567084392611147 -0.05378108985598 -0.00641662980588603
v 0.0377293560738886 -0.00911528985597996 0.00104087019411397
v -0.00233104392611147 -0.05239118985598 -0.00640872980588603
v 0.00065695607388852 -0.05084518985598 -0.00604132980588601
v 0.0357640560738885 -0.01349568985598 0.00146007019411404
v 0.0375323560738886 -0.01066258985598 0.00177687019411399
v -0.0364077439261115 -0.00820948985597996 -0.029452029805886
v -0.0354210439261115 -0.00715848985597996 -0.030601229805886
v -0.0341667439261115 -0.00591658985597996 -0.030819929805886
v -0.0318020439261115 -0.00263598985597996 -0.028948829805886
v -0.0304265439261115 -0.00114478985597996 -0.028762129805886
v -0.0289601439261115 0.000206810144020041 -0.0286031298058861
v -0.0363213439261115 -0.00921538985597996 -0.0298803298058861
v -0.0198824439261115 0.00748951014402004 -0.026779129805886
v -0.0176256439261115 0.00875421014402004 -0.0260425298058861
v -0.0153628439261115 0.00988911014402004 -0.026296529805886
v -0.0146584439261115 0.01014921014402 -0.024942429805886
v -0.0127883439261115 0.01072201014402 -0.025775129805886
v -0.0342178439261115 -0.01291848985598 -0.030324029805886
v -0.0336502439261115 -0.01288788985598 -0.026334729805886
v -0.00650634392611146 0.01225271014402 -0.023036229805886
v -0.00289064392611146 0.01324171014402 -0.020827229805886
v 0.000452956073888511 0.01367951014402 -0.020331029805886
v -0.0304014439261115 -0.02080978985598 -0.026004429805886
v -0.0300289439261115 -0.02237758985598 -0.022930129805886
v -0.0298296439261115 -0.02193798985598 -0.026145529805886
v -0.0297798439261115 -0.02336778985598 -0.0257238298058861
v 0.00370665607388854 0.01404861014402 -0.018224229805886
v 0.00539645607388853 0.01378331014402 -0.018705829805886
v -0.0302362439261115 -0.02593228985598 -0.023674929805886
v -0.0301521439261115 -0.02601418985598 -0.0258305298058861
v -0.0301500439261115 -0.02719728985598 -0.024307529805886
v -0.0295086439261115 -0.02861168985598 -0.023661829805886
v 0.00849725607388854 0.01424621014402 -0.016920129805886
v 0.0117072560738885 0.01449501014402 -0.016258229805886
v 0.0121720560738885 0.01523461014402 -0.014779829805886
v -0.0277731439261115 -0.03089068985598 -0.020872929805886
v 0.0159410560738885 0.01519021014402 -0.014447529805886
v 0.0142424560738885 0.01410911014402 -0.016809129805886
v -0.0270446439261115 -0.03338408985598 -0.021864629805886
v 0.0207189560738885 0.01556971014402 -0.014036829805886
v -0.0265034439261115 -0.03412188985598 -0.019976529805886
v 0.0216916560738885 0.01596941014402 -0.012569729805886
v 0.0230587560738885 0.01572421014402 -0.012039629805886
v -0.0259674439261115 -0.03548058985598 -0.020694329805886
v 0.0239249560738885 0.01558421014402 -0.010696329805886
v -0.0238354439261115 -0.03947888985598 -0.020077129805886
v -0.0228180439261115 -0.04120448985598 -0.019638629805886
v 0.0271194560738885 0.01362241014402 -0.00955742980588603
v -0.0215067439261115 -0.04261678985598 -0.015706029805886
v 0.0290741560738885 0.01204681014402 -0.00839002980588599
v 0.0300932560738885 0.01102291014402 -0.00747512980588599
v -0.0207568439261115 -0.04392308985598 -0.0165909298058861
v 0.0312145560738885 0.00944891014402004 -0.00705762980588603
v -0.0193940439261115 -0.04841498985598 -0.017081829805886
v 0.0320861560738885 0.00786941014402004 -0.006415529805886
v -0.0191444439261115 -0.04946418985598 -0.014870729805886
v 0.0331308560738885 0.00486971014402005 -0.00527102980588601
v -0.0177287439261115 -0.05031818985598 -0.014275229805886
v 0.0337890560738885 0.00242041014402004 -0.00409562980588601
v -0.0162545439261115 -0.05046458985598 -0.013339729805886
v -0.0150563439261115 -0.05088948985598 -0.013445529805886
v -0.0137761439261115 -0.05136498985598 -0.012758429805886
v 0.0348768560738885 -0.000839789855979961 -0.004593329805886
v 0.0349934560738885 -0.00201648985597996 -0.00279262980588602
v -0.0120199439261115 -0.05193068985598 -0.011755529805886
v -0.0101577439261115 -0.05198858985598 -0.010606729805886
v -0.00895794392611149 -0.05216718985598 -0.010035429805886
v 0.0359488560738885 -0.00412628985597996 -0.00241862980588603
v -0.00814454392611147 -0.05308448985598 -0.008828729805886
v -0.00795204392611149 -0.05418838985598 -0.010133129805886
v 0.0368806560738885 -0.00582128985597996 -0.002162829805886
v -0.00707224392611147 -0.05423308985598 -0.00809842980588604
v -0.0066001439261115 -0.05555608985598 -0.00934172980588599
v 0.0377841560738885 -0.00794558985597996 -0.001184029805886
v -0.00542634392611149 -0.05541708985598 -0.00842312980588605
v -0.00403344392611149 -0.05414898985598 -0.007691529805886
v -0.00262684392611146 -0.05299768985598 -0.007658729805886
v -0.00105984392611147 -0.05238968985598 -0.00878702980588603
v 0.0384249560738885 -0.00983908985597996 -0.000917329805885991
v 0.0383400560738885 -0.01059768985598 4.8270194113964e-05
v -0.00064154392611146 -0.05190388985598 -0.00723382980588605
v 0.00286755607388853 -0.05009538985598 -0.00807242980588602
v 0.0309609560738885 -0.02820718985598 -0.016607629805886
v 0.0347508560738885 -0.01839148985598 -0.00562582980588605
v 0.0366264560738885 -0.01380028985598 -0.000583529805885996
v 0.0378891560738885 -0.01200628985598 -0.000320229805885974
v -0.0358647439261115 -0.00866638985597996 -0.031657729805886
v -0.0357739439261115 -0.01032418985598 -0.031499429805886
v -0.0310433439261115 -0.00290168985597996 -0.030913529805886
v -0.0285827439261115 -4.68898559799619e-05 -0.030409929805886
v -0.0271121439261115 0.00138051014402004 -0.030294329805886
v -0.0254821439261115 0.00284261014402004 -0.030151229805886
v -0.0253320439261115 0.00286411014402004 -0.028366329805886
v -0.0225468439261115 0.00564511014402004 -0.0280286298058861
v -0.0222584439261115 0.00605971014402004 -0.0303266298058861
v -0.0209737439261115 0.00698721014402004 -0.0282340298058861
v -0.0349825439261115 -0.01186418985598 -0.031966429805886
v -0.0196934439261115 0.00791911014402004 -0.0288341298058861
v -0.0183235439261115 0.00865251014402004 -0.0282245298058861
v -0.0160667439261115 0.00974151014402004 -0.028172929805886
v -0.0334564439261115 -0.01441748985598 -0.031337729805886
v -0.0101054439261115 0.01149891014402 -0.025435329805886
v -0.00819144392611149 0.01170411014402 -0.025809929805886
v -0.0324463439261115 -0.01598178985598 -0.028404629805886
v -0.0317929439261115 -0.01821058985598 -0.028385529805886
v -0.00483694392611148 0.01196761014402 -0.0251534298058861
v -0.00232394392611146 0.01288531014402 -0.022858429805886
v -0.0310688439261115 -0.01975288985598 -0.027092629805886
v 0.00147285607388853 0.01355681014402 -0.0217759298058861
v 0.00334825607388853 0.01340191014402 -0.022406429805886
v 0.00741185607388853 0.01349171014402 -0.018817629805886
v 0.00636265607388853 0.01319661014402 -0.020348329805886
v -0.0294769439261115 -0.02998228985598 -0.026454029805886
v 0.0104914560738885 0.01354331014402 -0.018007529805886
v -0.0285790439261115 -0.03113748985598 -0.024000929805886
v -0.0276326439261115 -0.03293348985598 -0.024159329805886
v -0.0263465439261115 -0.03489658985598 -0.022939829805886
v 0.0190839560738885 0.01451111014402 -0.016778229805886
v -0.0254781439261115 -0.03637958985598 -0.022363329805886
v 0.0239727560738885 0.01470871014402 -0.014982429805886
v 0.0251404560738885 0.01457801014402 -0.012162729805886
v -0.0234755439261115 -0.04007768985598 -0.022979229805886
v 0.0275249560738885 0.01289551014402 -0.011819229805886
v -0.0205730439261115 -0.04447498985598 -0.019020229805886
v 0.0293684560738885 0.01148481014402 -0.010603829805886
v 0.0307346560738885 0.01020001014402 -0.00929092980588603
v -0.0200094439261115 -0.04557058985598 -0.017688829805886
v 0.0327472560738885 0.00697961014402004 -0.00947492980588599
v 0.0317115560738885 0.00885321014402004 -0.00919952980588601
v -0.0185808439261115 -0.04999138985598 -0.016575129805886
v 0.0341978560738885 0.00295031014402004 -0.00740552980588599
v -0.0172099439261115 -0.05117608985598 -0.016008229805886
v -0.0155528439261115 -0.05174758985598 -0.015238929805886
v -0.0130181439261115 -0.05263948985598 -0.014604029805886
v -0.0117857439261115 -0.05329638985598 -0.013883529805886
v 0.0355587560738885 -0.00307778985597996 -0.004884529805886
v -0.00895614392611149 -0.05422058985598 -0.012024129805886
v -0.0101227439261115 -0.05334028985598 -0.012525629805886
v 0.0381416560738885 -0.00835968985597996 -0.00482182980588597
v 0.0362909560738885 -0.00478538985597996 -0.00457032980588601
v -0.00680754392611146 -0.05619288985598 -0.010675429805886
v -0.00554694392611149 -0.05667028985598 -0.00977602980588599
v -0.00475874392611148 -0.05638258985598 -0.009216729805886
v -0.00391134392611148 -0.05550478985598 -0.00890522980588604
v -0.00230974392611147 -0.05389998985598 -0.00884792980588606
v 0.0389730560738885 -0.01161478985598 -0.00318182980588599
v 0.0389822560738885 -0.01047988985598 -0.004018029805886
v -0.00428114392611148 -0.05713248985598 -0.010183329805886
v -0.00266064392611148 -0.05558368985598 -0.00972482980588601
v 0.00106685607388851 -0.05164988985598 -0.00863532980588605
v 0.0357690560738885 -0.01568738985598 -0.00243272980588599
v 0.0384206560738885 -0.01279078985598 -0.00254842980588599
v -0.0355493439261115 -0.01051518985598 -0.033278029805886
v -0.0347547439261115 -0.00972408985597996 -0.035880029805886
v -0.0345426439261115 -0.00760808985597996 -0.033408729805886
v -0.0332912439261115 -0.00608018985597996 -0.033239229805886
v -0.0311854439261115 -0.00382848985597996 -0.0329455298058861
v -0.0286748439261115 -0.000885889855979961 -0.032420429805886
v -0.0264762439261115 0.00174461014402004 -0.031919629805886
v -0.0239370439261115 0.00439141014402004 -0.032196329805886
v -0.0176206439261115 0.00936941014402004 -0.032257129805886
v -0.0160040439261115 0.01005071014402 -0.029706729805886
v -0.0139904439261115 0.01050021014402 -0.028483029805886
v -0.0130866439261115 0.01086861014402 -0.030014329805886
v -0.0116447439261115 0.01102381014402 -0.027296529805886
v -0.0101048439261115 0.01129701014402 -0.027995329805886
v -0.0329815439261115 -0.01561448985598 -0.032598829805886
v -0.00659574392611148 0.01166141014402 -0.026171529805886
v -0.0320768439261115 -0.01848788985598 -0.032620129805886
v -0.0309104439261115 -0.02013488985598 -0.028750929805886
v -0.00236634392611149 0.01235521014402 -0.024772429805886
v -0.00051414392611146 0.01283061014402 -0.024037229805886
v 0.00247845607388855 0.01277151014402 -0.024848029805886
v -0.0301980439261115 -0.02138158985598 -0.0292863298058861
v -0.0300984439261115 -0.02153548985598 -0.027423729805886
v -0.0296605439261115 -0.02291408985598 -0.028124829805886
v -0.0296490439261115 -0.02408278985598 -0.027695629805886
v 0.00407925607388854 0.01307231014402 -0.023307329805886
v -0.0298545439261114 -0.02851978985598 -0.027598829805886
v -0.0298223439261115 -0.02677038985598 -0.028117729805886
v 0.00932315607388853 0.01222811014402 -0.020553229805886
v 0.00730215607388854 0.01272061014402 -0.021016329805886
v 0.00887655607388854 0.01295741014402 -0.019422729805886
v 0.0115345560738885 0.01215571014402 -0.020222829805886
v 0.0133115560738885 0.01307771014402 -0.018730329805886
v 0.0163920560738886 0.01288991014402 -0.019458729805886
v -0.0278601439261115 -0.03275858985598 -0.026439729805886
v 0.0163412560738885 0.01384901014402 -0.017595129805886
v -0.0254504439261115 -0.03623098985598 -0.024161129805886
v 0.0220166560738885 0.01505881014402 -0.015568629805886
v 0.0253442560738885 0.01383711014402 -0.015284329805886
v -0.0223156439261115 -0.04225128985598 -0.022993729805886
v -0.0203766439261115 -0.04528438985598 -0.022112329805886
v 0.0289191560738885 0.01124741014402 -0.013951329805886
v 0.0304019560738885 0.01008921014402 -0.012413129805886
v 0.0315141560738885 0.00883091014402004 -0.011941129805886
v -0.0195688439261115 -0.04632958985598 -0.019523029805886
v 0.0323323560738885 0.00758561014402004 -0.011947629805886
v -0.0188717439261115 -0.04862048985598 -0.019597129805886
v -0.0181523439261115 -0.05037918985598 -0.018325329805886
v 0.0343032560738885 0.00313281014402004 -0.00916182980588603
v -0.0170103439261114 -0.05174838985598 -0.017418129805886
v -0.0154673439261115 -0.05283758985598 -0.016864829805886
v 0.0352600560738885 -0.00064478985597996 -0.00812312980588603
v -0.0137301439261115 -0.05356368985598 -0.016095529805886
v 0.0356190560738885 -0.00312028985597996 -0.00668362980588599
v -0.0117145439261115 -0.05477728985598 -0.015462329805886
v 0.0362996560738885 -0.00510308985597996 -0.006602629805886
v -0.0101378439261115 -0.05521138985598 -0.013967029805886
v -0.0112328439261115 -0.05839968985598 -0.016759129805886
v -0.00958664392611147 -0.05446198985598 -0.013051429805886
v -0.00995784392611149 -0.05800028985598 -0.015218029805886
v -0.00768874392611146 -0.05819088985598 -0.013311829805886
v -0.00740204392611146 -0.05677688985598 -0.0121434298058861
v -0.00578364392611147 -0.05783168985598 -0.011331829805886
v -0.00638554392611146 -0.05959848985598 -0.013141629805886
v -0.00485424392611147 -0.05903998985598 -0.012114329805886
v -0.00322574392611147 -0.05770028985598 -0.011407329805886
v -0.00123194392611148 -0.05569918985598 -0.011232329805886
v 0.000469856073888525 -0.05334758985598 -0.010536129805886
v 9.55607388852808e-06 -0.05241958985598 -0.00942822980588598
v 0.00177685607388853 -0.05341638985598 -0.012144129805886
v 0.00335975607388853 -0.05148578985598 -0.011269329805886
v 0.00505335607388852 -0.05130788985598 -0.013883829805886
v 0.0326190560738885 -0.02424288985598 -0.012387929805886
v 0.0378940560738885 -0.01460928985598 -0.004089429805886
v 0.0390069560738885 -0.01338508985598 -0.00486032980588597
v -0.0278184439261115 -0.000111289855979961 -0.033891429805886
v -0.0254578439261115 0.00274481014402004 -0.033273029805886
v -0.0270837439261115 0.000882410144020039 -0.034927429805886
v -0.0244849439261115 0.00394381014402004 -0.0344648298058861
v -0.0222965439261115 0.00605071014402004 -0.0338664298058859
v -0.0351394439261115 -0.01109078985598 -0.035183829805886
v -0.0335459439261115 -0.00798268985597996 -0.0362079298058859
v -0.0315443439261115 -0.00523078985597996 -0.035869629805886
v -0.0299908439261115 -0.00323458985597996 -0.0352644298058861
v -0.0207137439261115 0.00737271014402004 -0.033841529805886
v -0.0155785439261115 0.01044741014402 -0.033722229805886
v -0.0143120439261115 0.01086311014402 -0.0327641298058861
v -0.0342869439261115 -0.01308388985598 -0.035844629805886
v -0.0114246439261115 0.01106581014402 -0.030216929805886
v -0.00885844392611149 0.01119641014402 -0.029444129805886
v -0.0334298439261115 -0.01468528985598 -0.034490629805886
v -0.00706184392611148 0.01101891014402 -0.0297295298058861
v -0.00518484392611149 0.01106101014402 -0.0289495298058859
v -0.00309604392611146 0.01116191014402 -0.028475329805886
v -0.0313117439261115 -0.01998038985598 -0.032357129805886
v -0.000796243926111495 0.01146801014402 -0.027762329805886
v -0.0301554439261115 -0.02157508985598 -0.031157229805886
v -0.0294091439261115 -0.02294028985598 -0.030063129805886
v -0.0291819439261115 -0.02689198985598 -0.030219629805886
v -0.0285776439261115 -0.02473028985598 -0.031892929805886
v 0.00807295607388853 0.01125751014402 -0.024543529805886
v 0.00544615607388851 0.01245891014402 -0.023970629805886
v -0.0295581439261115 -0.02839218985598 -0.029351029805886
v 0.00830145607388852 0.01177391014402 -0.022738729805886
v -0.0292757439261115 -0.03028768985598 -0.0276388298058861
v -0.0291675439261115 -0.02994788985598 -0.029513829805886
v -0.0284093439261115 -0.03163008985598 -0.029159429805886
v 0.0104779560738885 0.01136151014402 -0.022238929805886
v -0.0272661439261115 -0.03342778985598 -0.0279493298058859
v 0.0160062560738885 0.01190881014402 -0.021133129805886
v 0.0196271560738885 0.01318671014402 -0.0196296298058861
v -0.0249321439261115 -0.03666508985598 -0.026164629805886
v 0.0214967560738885 0.01317031014402 -0.019898229805886
v 0.0230048560738885 0.01389691014402 -0.018008729805886
v 0.0238618560738885 0.01410941014402 -0.016810229805886
v -0.0241915439261115 -0.03814398985598 -0.025260229805886
v -0.0226173439261115 -0.04187768985598 -0.026807029805886
v -0.0234318439261115 -0.03986808985598 -0.025256529805886
v 0.0273517560738885 0.01214551014402 -0.016087429805886
v 0.0306277560738885 0.00866091014402004 -0.017982729805886
v -0.0195268439261115 -0.04676358985598 -0.0209285298058861
v -0.0183956439261115 -0.04965228985598 -0.021923329805886
v 0.0332320560738885 0.00578251014402004 -0.011954629805886
v -0.0174589439261115 -0.05150248985598 -0.020892929805886
v 0.0341167560738885 0.00367631014402004 -0.011296929805886
v -0.0164057439261115 -0.05292538985598 -0.019610829805886
v 0.0350776560738885 0.000445110144020038 -0.011049729805886
v -0.0149404439261115 -0.05472478985598 -0.019079329805886
v -0.0157767439261115 -0.05325528985598 -0.018185729805886
v 0.0353532560738885 -0.00117378985597996 -0.011370629805886
v -0.0142574439261115 -0.05449658985598 -0.017608529805886
v -0.0135930439261115 -0.05621298985598 -0.018460729805886
v 0.0355100560738885 -0.00228198985597997 -0.00931932980588601
v -0.0123197439261115 -0.05563048985598 -0.0164926298058861
v 0.0361196560738885 -0.00529588985597997 -0.00910522980588602
v 0.0357064560738885 -0.00382638985597996 -0.00955732980588597
v 0.0369859560738885 -0.00673928985597996 -0.00773102980588597
v -0.00989144392611147 -0.06002478985598 -0.015975129805886
v 0.0382121560738885 -0.00879768985597996 -0.00675632980588603
v -0.0084417439261115 -0.05975928985598 -0.014658229805886
v -0.00967264392611147 -0.06213848985598 -0.016275829805886
v 0.0390300560738885 -0.01044458985598 -0.006342229805886
v -0.00722294392611147 -0.06097048985598 -0.014362829805886
v 0.0393088560738885 -0.01184608985598 -0.00602792980588601
v -0.00557144392611147 -0.06093238985598 -0.014056829805886
v -0.00385714392611147 -0.05960218985598 -0.013441429805886
v -0.00233244392611145 -0.05796308985598 -0.013008529805886
v 0.000247956073888528 -0.05522408985598 -0.0127281298058861
v 0.0372328560738885 -0.01642948985598 -0.006077629805886
v 0.0354714560738885 -0.01876548985598 -0.00745062980588601
v 0.0385534560738885 -0.01494338985598 -0.00593192980588603
v -0.0272381439261115 0.000815710144020043 -0.038046429805886
v -0.0290000439261115 -0.00219558985597996 -0.036656929805886
v -0.0262769439261115 0.00224681014402004 -0.037374329805886
v -0.0250110439261115 0.00377891014402004 -0.036876729805886
v -0.0234353439261115 0.00527991014402004 -0.035800329805886
v -0.0213473439261115 0.00706631014402004 -0.035455829805886
v -0.0191920439261115 0.00855961014402004 -0.035492329805886
v -0.0349257439261115 -0.01111688985598 -0.037024729805886
v -0.0341160439261115 -0.00991058985597996 -0.037801829805886
v -0.0319996439261115 -0.00642498985597997 -0.0371611298058859
v -0.0172846439261115 0.00964921014402004 -0.033845829805886
v -0.0347922439261115 -0.01217928985598 -0.037516329805886
v -0.0129943439261115 0.01107351014402 -0.0327215298058859
v -0.0105691439261115 0.01106381014402 -0.031732929805886
v -0.0330864439261115 -0.01571108985598 -0.036825029805886
v -0.00896994392611147 0.01086371014402 -0.032515229805886
v -0.00647494392611148 0.01056511014402 -0.031622829805886
v -0.0309383439261115 -0.02126728985598 -0.0345348298058861
v -0.0318052439261115 -0.01942318985598 -0.035042829805886
v -0.0291005439261115 -0.02341408985598 -0.031956529805886
v 0.00199395607388853 0.01105871014402 -0.028946429805886
v 0.00388405607388853 0.01165701014402 -0.0270986298058861
v -0.0286761439261115 -0.02594388985598 -0.031905629805886
v -0.0289389439261115 -0.02863218985598 -0.031502029805886
v 0.0100847560738885 0.01032851014402 -0.025284229805886
v -0.0286418439261115 -0.03034868985598 -0.0316846298058859
v 0.0116025560738885 0.00949501014402004 -0.026400629805886
v -0.0270161439261115 -0.03314958985598 -0.030901029805886
v 0.0128800560738885 0.01007831014402 -0.024540029805886
v 0.0134440560738885 0.01092661014402 -0.022760329805886
v 0.0162986560738885 0.01071771014402 -0.023160129805886
v -0.0243274439261115 -0.03667788985598 -0.030132229805886
v 0.0226917560738885 0.01329761014402 -0.019360929805886
v 0.0246929560738885 0.01296011014402 -0.018716929805886
v -0.0231603439261115 -0.04000768985598 -0.0272802298058861
v -0.0232207439261115 -0.03861898985598 -0.028983529805886
v 0.0261475560738885 0.01241331014402 -0.018247629805886
v -0.0217571439261115 -0.04372458985598 -0.026383729805886
v 0.0293517560738885 0.00999491014402004 -0.017863429805886
v -0.0213141439261115 -0.04411748985598 -0.024071529805886
v -0.0206090439261115 -0.04571828985598 -0.025275429805886
v -0.0189953439261115 -0.04826658985598 -0.023201529805886
v 0.0318296560738885 0.00743021014402004 -0.016921529805886
v -0.0180563439261115 -0.05065668985598 -0.023494829805886
v 0.0334339560738885 0.00486531014402004 -0.015515029805886
v -0.0162797439261115 -0.05356888985598 -0.021465929805886
v 0.0347990560738885 0.00100541014402004 -0.014541229805886
v 0.0351017560738885 -0.000578589855979958 -0.0157684298058861
v -0.0152996439261115 -0.05491988985598 -0.020575929805886
v -0.0144265439261115 -0.05619578985598 -0.020137729805886
v 0.0353922560738885 -0.00492028985597996 -0.012386129805886
v 0.0353744560738885 -0.00282548985597995 -0.012192829805886
v -0.0122290439261115 -0.05873578985598 -0.018371129805886
v -0.0130556439261115 -0.05873558985598 -0.020286229805886
v 0.0368106560738885 -0.00716458985597996 -0.00942202980588602
v 0.0356993560738885 -0.00596928985597996 -0.011452129805886
v -0.0119847439261115 -0.06055638985598 -0.019778929805886
v -0.0108713439261115 -0.06093848985598 -0.017449229805886
v -0.0111637439261115 -0.06168878985598 -0.018575429805886
v 0.0381564560738885 -0.00935238985597996 -0.00896522980588604
v -0.0102982439261115 -0.06316268985598 -0.017126729805886
v -0.0102320439261115 -0.06471478985598 -0.017660629805886
v 0.0389506560738885 -0.01087908985598 -0.00858952980588601
v -0.00953784392611146 -0.06412818985598 -0.016611629805886
v -0.00943014392611147 -0.06546748985598 -0.017262529805886
v -0.00845594392611149 -0.06295938985598 -0.015723729805886
v -0.00700974392611148 -0.06226188985598 -0.015010729805886
v 0.0395255560738886 -0.01271108985598 -0.00920302980588605
v 0.0396431560738885 -0.01361508985598 -0.00771372980588603
v -0.00867134392611146 -0.06480768985598 -0.016622829805886
v -0.00745204392611148 -0.06407838985598 -0.016349629805886
v -0.00594804392611148 -0.06281928985598 -0.015910929805886
v -0.00450004392611147 -0.06140308985598 -0.015524529805886
v -0.000374843926111479 -0.05705198985598 -0.014823529805886
v 0.00270045607388852 -0.05437868985598 -0.015291429805886
v 0.0378114560738885 -0.01759048985598 -0.00916792980588604
v 0.0360212560738885 -0.01982128985598 -0.010128529805886
v 0.0392025560738885 -0.01497138985598 -0.00797472980588604
v -0.0263372439261115 0.00270321014402004 -0.0406137298058861
v -0.0253591439261115 0.00399691014402004 -0.0401090298058859
v -0.0237339439261115 0.00555651014402004 -0.038495929805886
v -0.0304109439261115 -0.00461278985597996 -0.038012029805886
v -0.0300756439261115 -0.00471098985597996 -0.039720829805886
v -0.0307264439261115 -0.00604608985597997 -0.0399077298058861
v -0.0292185439261115 -0.00281558985597996 -0.038836529805886
v -0.0280814439261114 -0.000649389855979961 -0.039745029805886
v -0.0224304439261115 0.00678701014402004 -0.0385141298058861
v -0.0204120439261115 0.00804571014402004 -0.037117029805886
v -0.0172045439261115 0.00978351014402004 -0.037148729805886
v -0.0151277439261115 0.01073481014402 -0.035458629805886
v -0.0343553439261115 -0.01157428985598 -0.039257429805886
v -0.0343478439261115 -0.01323218985598 -0.0390988298058861
v -0.0329740439261115 -0.01027018985598 -0.0408406298058861
v -0.0314813439261115 -0.00734588985597996 -0.039915429805886
v -0.0136821439261115 0.01106411014402 -0.0353741298058859
v -0.0117824439261115 0.01108811014402 -0.035194029805886
v -0.00797314392611148 0.01050641014402 -0.033973429805886
v -0.0322385439261115 -0.01844158985598 -0.037587629805886
v -0.00498524392611147 0.01014781014402 -0.032168929805886
v -0.00253464392611147 0.00999921014402004 -0.031705829805886
v -0.0309185439261115 -0.02245178985598 -0.036423129805886
v 0.000807556073888521 0.01068041014402 -0.029704329805886
v -0.0296894439261115 -0.02409868985598 -0.035143329805886
v -0.0290749439261115 -0.02410338985598 -0.033339429805886
v -0.0286775439261115 -0.02631628985598 -0.034381029805886
v 0.00360285607388852 0.01087261014402 -0.0286795298058861
v -0.0285882439261115 -0.02706128985598 -0.033047529805886
v -0.0287273439261115 -0.02802388985598 -0.034236429805886
v 0.00707635607388851 0.01065051014402 -0.026661429805886
v 0.00826955607388855 0.00942811014402004 -0.028291729805886
v -0.0277747439261115 -0.03158398985598 -0.032894429805886
v 0.0152830560738885 0.00944661014402004 -0.025173229805886
v 0.0208992560738885 0.01147521014402 -0.022679529805886
v -0.0237447439261115 -0.03763838985598 -0.029158929805886
v 0.0234832560738885 0.01179031014402 -0.022257629805886
v 0.0238551560738886 0.01239801014402 -0.020763929805886
v -0.0228452439261115 -0.03940698985598 -0.030031929805886
v 0.0248044560738885 0.01185671014402 -0.021503529805886
v 0.0262968560738885 0.01155871014402 -0.020083929805886
v -0.0225987439261115 -0.04156988985598 -0.029200429805886
v -0.0219647439261115 -0.04384598985598 -0.028940929805886
v 0.0287267560738885 0.01012381014402 -0.019467929805886
v -0.0201448439261115 -0.04703528985598 -0.025874229805886
v -0.0199933439261115 -0.04841508985598 -0.027016029805886
v -0.0188508439261115 -0.05027308985598 -0.025429229805886
v 0.0329396560738885 0.00550101014402004 -0.017326129805886
v -0.0169720439261115 -0.05284208985598 -0.024024329805886
v -0.0157120439261115 -0.05486478985598 -0.022360329805886
v -0.0160772439261115 -0.05507818985598 -0.024194129805886
v -0.0148806439261115 -0.05693428985598 -0.023175729805886
v 0.0352826560738885 -0.00593428985597996 -0.013874529805886
v 0.0353317560738885 -0.00198168985597996 -0.014536129805886
v -0.0140089439261115 -0.05847678985598 -0.023136829805886
v 0.0358091560738885 -0.00737868985597996 -0.012893929805886
v 0.0371505560738885 -0.00901688985597996 -0.011584129805886
v 0.0388186560738885 -0.01128178985598 -0.010665629805886
v -0.0107570439261115 -0.06470138985598 -0.019372429805886
v -0.0114493439261115 -0.06268958985598 -0.020695229805886
v 0.0392193560738885 -0.01301738985598 -0.010918729805886
v -0.00994104392611145 -0.06640628985598 -0.019314329805886
v 0.0395360560738885 -0.01404978985598 -0.00946542980588599
v -0.00846004392611147 -0.06599268985598 -0.018076129805886
v -0.00656604392611146 -0.06474238985598 -0.017838429805886
v -0.0048656439261115 -0.06264178985598 -0.0170386298058861
v -0.00172694392611147 -0.05959738985598 -0.017059929805886
v 0.00819855607388853 -0.05077538985598 -0.018220829805886
v 0.0392342560738885 -0.01569788985598 -0.00992812980588603
v 0.0385188560738885 -0.01705008985598 -0.00985612980588602
v -0.0270345439261115 0.00152161014402004 -0.041520729805886
v -0.0287026439261115 -0.00195808985597996 -0.041287429805886
v -0.0246113439261115 0.00493991014402004 -0.040736629805886
v -0.0230650439261115 0.00653411014402004 -0.040608129805886
v -0.0213458439261115 0.00783791014402004 -0.0399081298058861
v -0.0191650439261115 0.00912211014402004 -0.040134629805886
v -0.0297369439261115 -0.00486808985597996 -0.041613429805886
v -0.0292729439261115 -0.00339938985597996 -0.0411516298058859
v -0.0174195439261115 0.01004461014402 -0.041661529805886
v -0.0154250439261115 0.01058321014402 -0.037980629805886
v -0.0341812439261115 -0.01356988985598 -0.041091229805886
v -0.0337948439261115 -0.01214038985598 -0.041600429805886
v -0.0312032439261115 -0.00907318985597996 -0.042858629805886
v -0.0139351439261115 0.01096231014402 -0.038522429805886
v -0.0125382439261115 0.01110351014402 -0.036965729805886
v -0.0102354439261115 0.01073711014402 -0.0365022298058859
v -0.0336447439261115 -0.01522738985598 -0.041095729805886
v -0.0327856439261115 -0.01723868985598 -0.040147629805886
v -0.0321120439261115 -0.01911068985598 -0.040446129805886
v -0.00599974392611147 0.00977971014402004 -0.034606029805886
v -0.00822164392611149 0.01013321014402 -0.037003829805886
v -0.00440844392611148 0.00950151014402004 -0.0337016298058861
v -0.0316008439261115 -0.02059958985598 -0.0374260298058859
v -0.00172594392611147 0.00867891014402004 -0.033982629805886
v -0.0310925439261115 -0.02303738985598 -0.0372014298058859
v -0.0314222439261115 -0.02197488985598 -0.038479829805886
v -0.000405743926111479 0.00981951014402004 -0.031545329805886
v 0.000831856073888526 0.00880911014402004 -0.032803029805886
v 0.00225445607388852 0.01002091014402 -0.0305614298058859
v -0.0304718439261115 -0.02554098985598 -0.037747229805886
v -0.0293282439261115 -0.02582478985598 -0.035556229805886
v -0.0293531439261115 -0.02726658985598 -0.036254829805886
v 0.00482265607388854 0.00872751014402004 -0.0316430298058861
v -0.0286197439261115 -0.02909598985598 -0.035160829805886
v 0.00563425607388854 0.00905101014402004 -0.0307934298058861
v -0.0284139439261115 -0.02993158985598 -0.033751429805886
v -0.0280849439261115 -0.03083128985598 -0.035385029805886
v -0.0266601439261115 -0.03282388985598 -0.034180729805886
v 0.0133566560738885 0.00905621014402004 -0.0263595298058861
v -0.0236519439261115 -0.03663678985598 -0.0336310298058861
v 0.0177239560738885 0.00953781014402004 -0.0249288298058861
v 0.0216868560738885 0.00951571014402004 -0.025237329805886
v -0.0230898439261115 -0.03811998985598 -0.0318978298058861
v 0.0228393560738885 0.01084281014402 -0.023632729805886
v 0.0247989560738885 0.01035791014402 -0.024015329805886
v 0.0269575560738885 0.01041861014402 -0.021925829805886
v -0.0219608439261115 -0.04437288985598 -0.0312304298058861
v -0.0224511439261115 -0.04133098985598 -0.030657129805886
v 0.0284821560738885 0.00974151014402004 -0.020744529805886
v 0.0301844560738885 0.00825341014402004 -0.020430629805886
v -0.0215881439261115 -0.04528188985598 -0.030374829805886
v -0.0207303439261115 -0.04750308985598 -0.029500729805886
v 0.0313380560738885 0.00678991014402004 -0.020651229805886
v -0.0202995439261115 -0.04927448985598 -0.028383129805886
v 0.0324580560738885 0.00554241014402004 -0.019663929805886
v -0.0196872439261115 -0.05139788985598 -0.028058429805886
v -0.0188652439261115 -0.05348598985598 -0.028225329805886
v 0.0339603560738885 0.00221051014402004 -0.019404929805886
v -0.0173467439261115 -0.05312308985598 -0.025287329805886
v -0.0172346439261115 -0.05462458985598 -0.026760429805886
v -0.0159553439261115 -0.05721828985598 -0.026059029805886
v 0.0354663560738885 -0.00427398985597996 -0.016658129805886
v 0.0353846560738885 -0.00632688985597996 -0.015173329805886
v 0.0355743560738885 -0.00811858985597996 -0.0149016298058861
v 0.0358962560738885 -0.00889128985597996 -0.014163429805886
v -0.0122613439261115 -0.06120898985598 -0.022386529805886
v -0.0119184439261115 -0.06224498985598 -0.023070029805886
v -0.0112355439261115 -0.06411938985598 -0.021471529805886
v 0.0377539560738885 -0.01138348985598 -0.013183429805886
v 0.0369204560738885 -0.01082668985598 -0.014426529805886
v -0.0108623439261115 -0.06561528985598 -0.0205791298058861
v -0.0109821439261115 -0.06554828985598 -0.022264229805886
v -0.0105231439261115 -0.06693148985598 -0.021309029805886
v 0.0385837560738885 -0.01343108985598 -0.012675429805886
v -0.00960144392611148 -0.06776568985598 -0.020933529805886
v 0.0376538560738885 -0.01800808985598 -0.013490529805886
v 0.0390079560738885 -0.01536708985598 -0.011666829805886
v 0.0387910560738885 -0.01678988985598 -0.011252429805886
v -0.00870734392611147 -0.06739718985598 -0.020023529805886
v -0.00727864392611147 -0.06665078985598 -0.019916229805886
v -0.00573744392611147 -0.06516978985598 -0.019736829805886
v -0.00448444392611147 -0.06493808985598 -0.021587529805886
v -0.00252904392611147 -0.06280828985598 -0.021203529805886
v -0.000583543926111485 -0.05955208985598 -0.0188205298058861
v 0.00167505607388851 -0.05711498985598 -0.018448529805886
v 0.00373035607388852 -0.05495808985598 -0.018075029805886
v 0.00601025607388853 -0.05398838985598 -0.020154029805886
v 0.00919265607388853 -0.05344938985598 -0.0245637298058861
v 0.0362663560738885 -0.02092528985598 -0.012750029805886
v 0.0348701560738885 -0.02276418985598 -0.013473729805886
v 0.0378167560738885 -0.01856168985598 -0.011928529805886
v -0.0261584439261115 0.00297691014402005 -0.0425525298058861
v -0.0252141439261115 0.00419101014402003 -0.044817229805886
v -0.0237480439261115 0.00578601014402004 -0.044548329805886
v -0.0220409439261115 0.00742681014402004 -0.041441829805886
v -0.0288060439261115 -0.00218718985597997 -0.0434954298058859
v -0.0294590439261115 -0.00466828985597996 -0.042937629805886
v -0.0280654439261115 -0.000168289855979963 -0.044431029805886
v -0.0199893439261115 0.00887811014402004 -0.041516129805886
v -0.0301417439261115 -0.00665208985597996 -0.0424260298058859
v -0.0157993439261115 0.01066951014402 -0.0418291298058859
v -0.0340164439261115 -0.01362708985598 -0.0428295298058859
v -0.0332423439261115 -0.01247898985598 -0.043527429805886
v -0.0318146439261115 -0.01084388985598 -0.044141329805886
v -0.0119927439261115 0.01084711014402 -0.039671829805886
v -0.0128485439261115 0.01092361014402 -0.041223929805886
v -0.0101322439261115 0.01041691014402 -0.039084029805886
v -0.0334309439261115 -0.01642838985598 -0.042809129805886
v -0.00625594392611148 0.00937281014402004 -0.0369579298058861
v -0.0318042439261115 -0.02047128985598 -0.040491429805886
v -0.00344604392611148 0.00851961014402004 -0.035360329805886
v -0.0312757439261115 -0.02455768985598 -0.0397917298058861
v -0.0311891439261115 -0.02765318985598 -0.039948929805886
v -0.0291353439261115 -0.02889938985598 -0.0365738298058861
v -0.0304333439261115 -0.02899438985598 -0.0389760298058861
v -0.0289497439261115 -0.03051028985598 -0.0373985298058861
v -0.0280202439261115 -0.03149958985598 -0.036842429805886
v 0.00879495607388853 0.00826001014402004 -0.029916529805886
v -0.0267032439261115 -0.03266248985598 -0.0367328298058861
v 0.0117040560738885 0.00807271014402004 -0.028757629805886
v -0.0252717439261115 -0.03421228985598 -0.035567029805886
v 0.0150916560738885 0.00581501014402004 -0.0294675298058861
v 0.0130948560738885 0.00742211014402004 -0.0288723298058859
v 0.0147212560738885 0.00824191014402004 -0.027074229805886
v 0.0164453560738885 0.00704781014402004 -0.0276099298058861
v 0.0173076560738885 0.00845891014402004 -0.0262298298058861
v 0.0195844560738885 0.00836181014402004 -0.026389029805886
v -0.0223021439261115 -0.03986668985598 -0.033560529805886
v -0.0225470439261115 -0.03800988985598 -0.0350575298058861
v 0.0241882560738886 0.00899791014402004 -0.025978729805886
v 0.0269100560738885 0.00913891014402004 -0.024644129805886
v -0.0219073439261115 -0.04440778985598 -0.0334456298058861
v -0.0219561439261115 -0.04142488985598 -0.0349267298058861
v 0.0280725560738885 0.00878381014402004 -0.023923229805886
v -0.0212899439261115 -0.04653508985598 -0.032066129805886
v 0.0296533560738885 0.00759281014402004 -0.023421829805886
v -0.0207751439261115 -0.04854928985598 -0.0318031298058861
v -0.0200945439261115 -0.05230508985598 -0.0293800298058859
v -0.0206400439261115 -0.05202288985598 -0.031499429805886
v -0.0198092439261115 -0.05355338985598 -0.030004329805886
v -0.0204882439261115 -0.05053028985598 -0.030488029805886
v -0.0187825439261115 -0.05456098985598 -0.029493329805886
v -0.0172314439261115 -0.05524248985598 -0.028303729805886
v -0.0163589439261115 -0.05716068985598 -0.028014029805886
v 0.0351506560738885 -0.00196918985597996 -0.019358629805886
v 0.0354593560738885 -0.00316218985597996 -0.018264229805886
v -0.0149474439261115 -0.05896808985598 -0.026892029805886
v 0.0356977560738885 -0.00638108985597996 -0.018067229805886
v -0.0145234439261115 -0.05892208985598 -0.025106429805886
v -0.0126699439261115 -0.06128298985598 -0.025489429805886
v 0.0358199560738885 -0.00930168985597996 -0.018476429805886
v -0.0131925439261115 -0.06032698985598 -0.024162929805886
v 0.0358330560738885 -0.00938228985597996 -0.016607129805886
v -0.0113621439261115 -0.06306958985598 -0.024819329805886
v 0.0363732560738885 -0.01209258985598 -0.016971529805886
v -0.0110692439261115 -0.06411228985598 -0.023553929805886
v 0.0376274560738885 -0.01295788985598 -0.014262229805886
v 0.0370106560738885 -0.01419638985598 -0.015901329805886
v -0.0104629439261115 -0.06741068985598 -0.023307529805886
v -0.0104935439261115 -0.06572898985598 -0.0242821298058861
v 0.0367166560738885 -0.01749598985598 -0.015651729805886
v 0.0378725560738885 -0.01560118985598 -0.013821029805886
v -0.00990774392611146 -0.06811938985598 -0.022213029805886
v 0.0364589560738885 -0.01980548985598 -0.015556129805886
v -0.00841904392611148 -0.06829808985598 -0.022137829805886
v -0.00644634392611146 -0.06702038985598 -0.021923329805886
v -0.000495243926111472 -0.06046388985598 -0.020753629805886
v 0.00155795607388853 -0.05811448985598 -0.0204480298058861
v 0.00306475607388854 -0.05665418985598 -0.020266929805886
v 0.00477975607388853 -0.05549358985598 -0.020845629805886
v 0.0338818560738885 -0.02544628985598 -0.016572129805886
v 0.0368485560738885 -0.02022478985598 -0.013935229805886
v -0.0284319439261115 0.00010471014402004 -0.048054529805886
v -0.0290594439261115 -0.00199488985597996 -0.045819929805886
v -0.0271038439261115 0.00170371014402004 -0.045460929805886
v -0.0225226439261115 0.00696121014402004 -0.044586329805886
v -0.0207121439261115 0.00836141014402004 -0.0447637298058861
v -0.0183821439261115 0.00970291014402004 -0.045669729805886
v -0.0293025439261115 -0.00390658985597996 -0.044954029805886
v -0.0296234439261115 -0.00664848985597995 -0.044904529805886
v -0.0301448439261115 -0.00825968985597996 -0.044318329805886
v -0.0144754439261115 0.01097551014402 -0.0421024298058861
v -0.0339263439261115 -0.01484468985598 -0.043667929805886
v -0.0336183439261115 -0.01412028985598 -0.045048929805886
v -0.0339264439261115 -0.01603178985598 -0.045138229805886
v -0.0323151439261115 -0.01275668985598 -0.0462250298058859
v -0.0307686439261115 -0.00958668985597996 -0.0446622298058861
v -0.00922584392611148 0.00994441014402004 -0.0412220298058861
v -0.0335718439261115 -0.01736128985598 -0.044333929805886
v -0.00798304392611146 0.00958101014402004 -0.039888629805886
v -0.00556014392611145 0.00870541014402004 -0.038480729805886
v -0.0330460439261115 -0.01940158985598 -0.043917029805886
v -0.0322144439261115 -0.01980228985598 -0.0417428298058861
v -0.0319445439261115 -0.02222998985598 -0.0423846298058861
v -0.00313514392611147 0.00754421014402003 -0.037753429805886
v -0.00182034392611147 0.00744501014402004 -0.036554929805886
v -0.0317094439261115 -0.02601308985598 -0.041205029805886
v -0.0320739439261115 -0.02434698985598 -0.042739729805886
v -0.0327202439261115 -0.02765418985598 -0.0436535298058861
v -0.000109043926111468 0.00750651014402004 -0.035372729805886
v -0.0319494439261115 -0.02745568985598 -0.0415924298058861
v -0.0318690439261115 -0.02918028985598 -0.041607529805886
v 0.00216225607388854 0.00742311014402004 -0.034349229805886
v -0.0304016439261115 -0.03077468985598 -0.039758529805886
v 0.00409055607388853 0.00611151014402004 -0.035462729805886
v 0.00668685607388853 0.00699071014402004 -0.033186329805886
v -0.0300493439261115 -0.03232648985598 -0.040457229805886
v -0.0283534439261115 -0.03194688985598 -0.038175929805886
v -0.0283970439261115 -0.03306608985598 -0.039859329805886
v 0.00897375607388853 0.00689481014402004 -0.031813429805886
v -0.0270774439261115 -0.03286598985598 -0.038580929805886
v -0.0252926439261115 -0.03336308985598 -0.038541929805886
v 0.0111521560738885 0.00655291014402004 -0.030979729805886
v -0.0245281439261115 -0.03445358985598 -0.037385529805886
v -0.0234759439261115 -0.03622268985598 -0.036692529805886
v 0.0173828560738885 0.00623101014402004 -0.028568629805886
v -0.0221273439261115 -0.03937238985598 -0.035742129805886
v 0.0221151560738885 0.00678251014402004 -0.028242129805886
v 0.0257961560738885 0.00828021014402004 -0.026368929805886
v -0.0216351439261115 -0.04453808985598 -0.035831329805886
v -0.0211955439261115 -0.04669728985598 -0.034092029805886
v -0.0218859439261115 -0.04312048985598 -0.035024229805886
v 0.0293324560738885 0.00659991014402004 -0.0257816298058861
v 0.0306176560738885 0.00626231014402004 -0.024089729805886
v -0.0207752439261115 -0.04820508985598 -0.033623929805886
v -0.0206158439261115 -0.05011438985598 -0.032871329805886
v 0.0320133560738885 0.00484411014402004 -0.023237629805886
v -0.0199754439261115 -0.05354888985598 -0.032074929805886
v 0.0332469560738885 0.00293381014402004 -0.022190129805886
v 0.0325933560738885 0.00379661014402004 -0.023354129805886
v -0.0190232439261115 -0.05472938985598 -0.030770829805886
v 0.0339757560738885 0.00135651014402004 -0.020895829805886
v -0.0175272439261115 -0.05588688985598 -0.029923629805886
v -0.0161184439261115 -0.05735458985598 -0.029657929805886
v 0.0354917560738885 -0.00387698985597996 -0.019874229805886
v 0.0340130560738885 5.62101440200399e-05 -0.0224419298058861
v -0.0149378439261115 -0.05871828985598 -0.028631629805886
v 0.0357856560738885 -0.00623248985597996 -0.019381129805886
v -0.0124775439261115 -0.06108598985598 -0.0270847298058859
v 0.0359475560738885 -0.01168258985598 -0.018550229805886
v -0.0112692439261115 -0.06243858985598 -0.026399129805886
v -0.00981594392611149 -0.06429458985598 -0.025802029805886
v 0.0364152560738885 -0.01554398985598 -0.017201729805886
v 0.0361720560738885 -0.01384638985598 -0.018175129805886
v -0.00982874392611149 -0.06739178985598 -0.024961829805886
v -0.00943474392611149 -0.06609638985598 -0.025650929805886
v 0.0361769560738885 -0.02101278985598 -0.016879729805886
v 0.0361247560738885 -0.01907638985598 -0.017875329805886
v 0.0362264560738885 -0.01864118985598 -0.016446929805886
v 0.0362602560738885 -0.01744958985598 -0.017339329805886
v -0.00949474392611149 -0.06944198985598 -0.024439029805886
v -0.00989944392611147 -0.06870098985598 -0.024456129805886
v -0.00714984392611148 -0.06817488985598 -0.024337329805886
v -0.00875214392611148 -0.06924748985598 -0.024054929805886
v -0.00563814392611148 -0.06694088985598 -0.023451029805886
v -0.00455524392611148 -0.06569208985598 -0.023503229805886
v -0.00284414392611149 -0.06364598985598 -0.023121429805886
v 0.00048355607388853 -0.05953858985598 -0.022288029805886
v 0.00226515607388852 -0.05801868985598 -0.022499829805886
v 0.0212131560738885 -0.04140218985598 -0.023494529805886
v 0.0351644560738885 -0.02390558985598 -0.016290129805886
v 0.0360872560738885 -0.02205728985598 -0.015968829805886
v -0.0260624439261115 0.00337881014402004 -0.0472196298058861
v -0.0245667439261115 0.00507261014402004 -0.046875629805886
v -0.0231439439261115 0.00654901014402004 -0.046892429805886
v -0.0216181439261115 0.00795701014402004 -0.047213729805886
v -0.0198982439261115 0.00911631014402004 -0.047124229805886
v -0.0163172439261115 0.01055941014402 -0.045361529805886
v -0.0294752439261114 -0.00316938985597996 -0.047551929805886
v -0.0296270439261115 -0.00565968985597996 -0.047209529805886
v -0.0149642439261115 0.01099481014402 -0.045183129805886
v -0.0128722439261115 0.01101131014402 -0.044188629805886
v -0.0297473439261115 -0.00831368985597997 -0.046573629805886
v -0.0296387439261115 -0.00714348985597996 -0.047839529805886
v -0.0113647439261115 0.01080561014402 -0.045054529805886
v -0.0339953439261115 -0.01578018985598 -0.0467409298058861
v -0.0331963439261115 -0.01483528985598 -0.047906029805886
v -0.0301358439261115 -0.01031298985598 -0.047481229805886
v -0.0108186439261115 0.01051821014402 -0.042714029805886
v -0.00895914392611147 0.00977141014402004 -0.0429369298058859
v -0.0339953439261115 -0.01850128985598 -0.046328229805886
v -0.0338739439261115 -0.02022618985598 -0.0459847298058861
v -0.00668244392611145 0.00878431014402004 -0.041129729805886
v -0.0337435439261115 -0.02121348985598 -0.046026829805886
v -0.0326969439261115 -0.02161908985598 -0.043901629805886
v -0.0327899439261115 -0.02396438985598 -0.0447622298058861
v -0.00380374392611149 0.00742511014402004 -0.039419229805886
v -0.0329268439261115 -0.02543118985598 -0.044832829805886
v 0.00040825607388853 0.00458611014402004 -0.040148329805886
v -0.000255243926111454 0.00610441014402004 -0.0377789298058859
v -0.0327451439261115 -0.03003538985598 -0.043357629805886
v 0.00165655607388854 0.00523781014402004 -0.0377871298058861
v 0.00188305607388853 0.00608811014402004 -0.036364229805886
v -0.0327326439261115 -0.03097418985598 -0.043674529805886
v -0.0316290439261115 -0.03115008985598 -0.041795029805886
v -0.0314435439261115 -0.03274258985598 -0.042356229805886
v 0.00400735607388852 0.00482841014402004 -0.0371659298058861
v -0.0307139439261115 -0.03393978985598 -0.042323029805886
v 0.00659505607388852 0.00542531014402004 -0.035171129805886
v -0.0293156439261115 -0.03408898985598 -0.041554129805886
v -0.0280128439261115 -0.03390208985598 -0.040868029805886
v 0.00929965607388852 0.00400331014402003 -0.035280629805886
v -0.0266390439261115 -0.03347638985598 -0.0404355298058859
v -0.0248915439261115 -0.03301388985598 -0.0395979298058861
v -0.0250998439261115 -0.03296288985598 -0.0406566298058859
v -0.0234416439261115 -0.03266188985598 -0.040245129805886
v 0.0119958560738885 0.00342971014402004 -0.034376929805886
v 0.0133465560738885 0.00481081014402004 -0.0316464298058861
v -0.0233457439261115 -0.03465938985598 -0.039044729805886
v -0.0236284439261115 -0.03342698985598 -0.039387629805886
v -0.0231665439261115 -0.03593458985598 -0.038316629805886
v 0.0159896560738886 0.00403961014402004 -0.031248629805886
v 0.0141299560738885 0.00393291014402004 -0.032228229805886
v 0.0158927560738885 0.00490811014402004 -0.030361229805886
v -0.0223934439261115 -0.03778088985598 -0.0383625298058861
v 0.0180642560738885 0.00306741014402004 -0.032502029805886
v 0.0185770560738885 0.00512161014402004 -0.029965629805886
v -0.0214139439261115 -0.04137598985598 -0.038747029805886
v -0.0216733439261115 -0.03955828985598 -0.0397814298058861
v 0.0207181560738885 0.00540991014402004 -0.029813029805886
v 0.0249526560738885 0.00642901014402004 -0.0284713298058861
v -0.0212099439261115 -0.04588168985598 -0.035983229805886
v 0.0270778560738885 0.00658911014402004 -0.027649929805886
v 0.0281894560738885 0.00708851014402004 -0.026373329805886
v 0.0292057560738885 0.00523101014402004 -0.0274401298058861
v -0.0204097439261115 -0.04880448985598 -0.035276529805886
v 0.0313331560738885 0.00456841014402004 -0.025332629805886
v -0.0205551439261115 -0.05184238985598 -0.032933029805886
v -0.0203412439261115 -0.05143928985598 -0.034917129805886
v -0.0200560439261115 -0.05336528985598 -0.034274029805886
v -0.0191442439261115 -0.05480638985598 -0.0338980298058861
v 0.0333818560738885 0.00136411014402004 -0.024163429805886
v -0.0178791439261115 -0.05543898985598 -0.032412329805886
v 0.0337210560738885 -0.000925089855979958 -0.024075829805886
v -0.0161528439261115 -0.05635908985598 -0.0311939298058861
v -0.0161122439261115 -0.05587908985598 -0.032095729805886
v 0.0345304560738885 -0.00262358985597996 -0.022615529805886
v -0.0147576439261115 -0.05767988985598 -0.030186029805886
v -0.0135093439261115 -0.05648688985598 -0.0314464298058861
v 0.0352531560738885 -0.00400698985597996 -0.0210927298058861
v 0.0351635560738885 -0.00516898985597997 -0.022761129805886
v -0.0125780439261114 -0.06000218985598 -0.028570929805886
v 0.0353568560738885 -0.00653798985597996 -0.023861129805886
v 0.0357684560738885 -0.00718688985597996 -0.021586329805886
v -0.0117818439261115 -0.05721398985598 -0.030884729805886
v 0.0358899560738885 -0.00874938985597996 -0.021069229805886
v -0.0111095439261115 -0.06081198985598 -0.028010529805886
v -0.00957354392611148 -0.06046728985598 -0.028126929805886
v -0.00996524392611148 -0.05900088985598 -0.029167029805886
v 0.0357269560738885 -0.01113588985598 -0.020102429805886
v -0.00988704392611148 -0.06236608985598 -0.0271161298058861
v -0.00867194392611148 -0.06319218985598 -0.0268341298058861
v -0.00784064392611147 -0.06039828985598 -0.0279187298058859
v 0.0355382560738885 -0.01331008985598 -0.020925529805886
v 0.0361529560738885 -0.01576908985598 -0.018932829805886
v -0.00538064392611148 -0.06156568985598 -0.026629229805886
v -0.00696024392611147 -0.06268838985598 -0.026937329805886
v -0.00617594392611148 -0.06027308985598 -0.027392929805886
v -0.00455324392611145 -0.05979118985598 -0.026784429805886
v -0.00841504392611148 -0.06731878985598 -0.0258769298058861
v -0.00799904392611148 -0.06594398985598 -0.026334729805886
v -0.00757374392611146 -0.06466788985598 -0.026614529805886
v -0.00599064392611148 -0.06508988985598 -0.0264439298058861
v -0.00550624392611146 -0.06348028985598 -0.026309429805886
v -0.00436534392611149 -0.06253118985598 -0.025891129805886
v -0.00304704392611149 -0.06087958985598 -0.025605529805886
v -0.00165084392611145 -0.05975448985598 -0.025155429805886
v -0.00266974392611147 -0.05854438985598 -0.026345929805886
v -0.000518543926111475 -0.05886428985598 -0.024832729805886
v -0.000979943926111476 -0.05775518985598 -0.026117829805886
v 0.00057715607388853 -0.05782678985598 -0.025436029805886
v 0.0363517560738885 -0.01844538985598 -0.019201429805886
v 0.0363023560738885 -0.01751588985598 -0.020857929805886
v -0.00882734392611148 -0.06871478985598 -0.025047529805886
v -0.00767624392611149 -0.06810898985598 -0.025572429805886
v -0.00681204392611148 -0.06713888985598 -0.026008529805886
v -0.00467454392611147 -0.06495318985598 -0.0253011298058861
v -0.00559634392611147 -0.06636798985598 -0.026205329805886
v -0.00245954392611147 -0.06231308985598 -0.024380529805886
v -0.000672343926111457 -0.06016598985598 -0.023841929805886
v 0.000704956073888513 -0.05874698985598 -0.023833629805886
v 0.00271295607388852 -0.05794128985598 -0.024014829805886
v 0.00184105607388851 -0.05797008985598 -0.024910429805886
v 0.0362699560738885 -0.02216518985598 -0.017832829805886
v -0.00555994392611148 -0.06682758985598 -0.0251937298058861
v 0.00417445607388853 -0.05711828985598 -0.023367929805886
v 0.00593405607388853 -0.05614058985598 -0.023987629805886
v 0.00850635607388853 -0.05531978985598 -0.0266122298058861
v 0.0335908560738885 -0.02742608985598 -0.019547029805886
v 0.0347263560738885 -0.02561228985598 -0.018371029805886
v 0.0358900560738885 -0.02392498985598 -0.018250929805886
v -0.0292478439261115 -0.00110088985597996 -0.0500715298058859
v -0.0284816439261115 0.000629210144020037 -0.0511391298058861
v -0.0265322439261115 0.00365351014402004 -0.050613229805886
v -0.0246576439261115 0.00568881014402004 -0.049279229805886
v -0.0225314439261115 0.00787441014402004 -0.0501459298058861
v -0.0202818439261115 0.00920271014402004 -0.049135529805886
v -0.0166961439261115 0.01086011014402 -0.049199629805886
v -0.0297393439261115 -0.00255718985597996 -0.050079629805886
v -0.0299861439261115 -0.00338108985597996 -0.050689429805886
v -0.0162229439261115 0.01079471014402 -0.0476222298058859
v -0.0299222439261115 -0.00554058985597996 -0.050356729805886
v -0.0295578439261115 -0.00825618985597996 -0.049147229805886
v -0.0135918439261115 0.01124921014402 -0.0464912298058859
v -0.0117258439261115 0.01114301014402 -0.047573529805886
v -0.0296274439261115 -0.00926078985597996 -0.047966529805886
v -0.0337111439261115 -0.01630808985598 -0.0490282298058861
v -0.0342984439261115 -0.01773878985598 -0.048305529805886
v -0.0307549439261115 -0.01180408985598 -0.0487605298058861
v -0.00956574392611148 0.01020591014402 -0.0449854298058859
v -0.0346259439261115 -0.01860578985598 -0.049117529805886
v -0.0345583439261115 -0.01975088985598 -0.048229329805886
v -0.00671154392611145 0.00866571014402004 -0.043081329805886
v -0.0347070439261115 -0.02152298985598 -0.048277929805886
v -0.00528034392611146 0.00775831014402004 -0.042967529805886
v -0.0342867439261115 -0.02315938985598 -0.048262229805886
v -0.0334447439261115 -0.02336798985598 -0.045956829805886
v -0.00368694392611146 0.00696461014402004 -0.042118329805886
v -0.00169234392611148 0.00581741014402004 -0.0405887298058859
v -0.0336219439261115 -0.02706868985598 -0.046596129805886
v -0.0336996439261115 -0.02937508985598 -0.045874529805886
v -0.0336589439261115 -0.03148798985598 -0.045502029805886
v 0.00120625607388855 0.00465661014402004 -0.0393794298058859
v -0.0332563439261115 -0.03272658985598 -0.045895229805886
v -0.0324086439261115 -0.03293388985598 -0.043949929805886
v -0.0318802439261115 -0.03458618985598 -0.044866529805886
v 0.00286255607388852 0.00445471014402004 -0.038391129805886
v -0.0305575439261115 -0.03548238985598 -0.0443045298058861
v 0.00603395607388854 0.00399171014402004 -0.036865629805886
v -0.0294087439261115 -0.03517188985598 -0.0431372298058861
v -0.0281866439261115 -0.03470968985598 -0.042349929805886
v -0.0257963439261115 -0.03340498985598 -0.041935929805886
v -0.0269355439261115 -0.03432448985598 -0.042955129805886
v -0.0242780439261115 -0.03257448985598 -0.0418904298058861
v -0.0224720439261115 -0.03147228985598 -0.040972229805886
v -0.0230261439261115 -0.03151548985598 -0.042337029805886
v -0.0208832439261115 -0.03023838985598 -0.0407002298058861
v -0.0217288439261115 -0.03028728985598 -0.041810029805886
v -0.0193297439261114 -0.02905778985598 -0.040601829805886
v -0.0203739439261115 -0.02901538985598 -0.0414186298058861
v -0.0191393439261115 -0.02849008985598 -0.041316429805886
v -0.0220551439261115 -0.03365448985598 -0.0404380298058861
v -0.0212538439261115 -0.03195898985598 -0.040746029805886
v -0.0197428439261115 -0.03025198985598 -0.040931929805886
v -0.0223533439261115 -0.03646668985598 -0.039900129805886
v -0.0220870439261115 -0.03514198985598 -0.040530629805886
v 0.0149949560738885 0.00167431014402004 -0.0348763298058861
v 0.0160364560738885 0.00303691014402004 -0.032614029805886
v -0.0218680439261115 -0.03805788985598 -0.040681729805886
v 0.0201202560738885 0.00371041014402004 -0.031947129805886
v 0.0220579560738885 0.00351541014402004 -0.032120529805886
v 0.0226687560738885 0.00501851014402004 -0.030171729805886
v -0.0213910439261115 -0.04309988985598 -0.038475229805886
v 0.0243543560738885 0.00335411014402004 -0.031734429805886
v 0.0248002560738885 0.00513421014402004 -0.029696529805886
v -0.0207623439261115 -0.04588808985598 -0.0382866298058859
v -0.0209640439261115 -0.04410748985598 -0.040612529805886
v 0.0273857560738885 0.00528021014402004 -0.028566129805886
v -0.0203974439261115 -0.04751748985598 -0.036901229805886
v 0.0305676560738885 0.00251191014402004 -0.029029029805886
v 0.0286841560738885 0.00342661014402004 -0.029540829805886
v -0.0197152439261115 -0.04911948985598 -0.037602829805886
v -0.0200376439261115 -0.05028648985598 -0.036396329805886
v 0.0311977560738885 0.00327391014402004 -0.027341529805886
v -0.0196728439261115 -0.05340288985598 -0.0362627298058861
v -0.0197993439261115 -0.05195018985598 -0.037098129805886
v 0.0322247560738885 0.00263531014402004 -0.026056829805886
v 0.0322057560738885 0.00145181014402004 -0.0278244298058861
v -0.0188466439261115 -0.05493348985598 -0.035650729805886
v 0.0329656560738885 0.000504010144020038 -0.026166629805886
v -0.0175095439261115 -0.05572268985598 -0.0347949298058861
v 0.0333515560738885 -0.00235588985597996 -0.025853629805886
v -0.0158743439261115 -0.05564738985598 -0.033620629805886
v -0.0139793439261115 -0.05553268985598 -0.032832929805886
v -0.0144049439261115 -0.05532208985598 -0.0343572298058861
v -0.0124802439261115 -0.05462628985598 -0.034360129805886
v 0.0341657560738885 -0.00438118985597996 -0.025046629805886
v -0.0121274439261115 -0.05544958985598 -0.0326801298058861
v -0.0104446439261115 -0.05578808985598 -0.031940429805886
v -0.00928964392611148 -0.05608708985598 -0.031354129805886
v -0.00505174392611146 -0.05129858985598 -0.030973929805886
v -0.00594714392611145 -0.05182678985598 -0.030826429805886
v -0.00615874392611146 -0.05129898985598 -0.031903229805886
v 0.0355948560738885 -0.00781798985597996 -0.023661329805886
v -0.00515964392611146 -0.05578208985598 -0.028684029805886
v -0.00747044392611146 -0.05626548985598 -0.030180929805886
v -0.00712984392611149 -0.05417188985598 -0.030898929805886
v -0.00531554392611147 -0.05306208985598 -0.0298923298058861
v -0.00321734392611148 -0.05253828985598 -0.0293511298058861
v -0.00368294392611149 -0.05146028985598 -0.030469429805886
v -0.00222614392611145 -0.05174138985598 -0.0302766298058861
v 0.0359541560738885 -0.00976868985597996 -0.023233729805886
v -0.00827924392611146 -0.05840338985598 -0.029190429805886
v -0.00640474392611148 -0.05725808985598 -0.028988829805886
v -0.00371874392611146 -0.05441668985598 -0.028450829805886
v -0.00163384392611146 -0.05423268985598 -0.028211629805886
v -0.00104094392611148 -0.05337868985598 -0.029097729805886
v 0.0349849560738885 -0.01511498985598 -0.023083229805886
v 0.0349392560738885 -0.01369918985598 -0.023133129805886
v 0.0354097560738885 -0.01206798985598 -0.022606829805886
v -0.00496394392611149 -0.05790098985598 -0.027805129805886
v -0.00384384392611148 -0.05643538985598 -0.027703429805886
v -0.00198674392611148 -0.05556708985598 -0.027583329805886
v 0.0356752560738885 -0.01529868985598 -0.021192729805886
v 0.0357244560738885 -0.01665968985598 -0.022343029805886
v -0.000310143926111478 -0.05613758985598 -0.027254829805886
v -0.000269543926111476 -0.05490098985598 -0.0282372298058861
v -0.00662204392611146 -0.06595438985598 -0.026578329805886
v 0.00215885607388852 -0.05726418985598 -0.026687529805886
v 0.00116545607388852 -0.05683518985598 -0.0270583298058861
v 0.0369347560738885 -0.02208828985598 -0.020904529805886
v 0.0369007560738885 -0.02042328985598 -0.022023529805886
v 0.0035462560738885 -0.05770888985598 -0.026315029805886
v 0.0366119560738885 -0.02318338985598 -0.019713729805886
v 0.00488355607388852 -0.05732498985598 -0.0252551298058861
v 0.0136607560738885 -0.05169888985598 -0.029012229805886
v 0.0302568560738885 -0.03532708985598 -0.028005329805886
v 0.0326090560738885 -0.03119588985598 -0.0246398298058861
v 0.0364226560738885 -0.02478458985598 -0.020607529805886
v -0.0264635439261115 0.00335481014402004 -0.0526783298058859
v -0.0282791439261115 0.000989610144020034 -0.052446829805886
v -0.0254035439261115 0.00509091014402004 -0.0507051298058859
v -0.0236763439261115 0.00663041014402004 -0.051829629805886
v -0.0216303439261115 0.00849531014402004 -0.0515924298058861
v -0.0204605439261115 0.00935891014402004 -0.050709029805886
v -0.0298356439261115 -0.00245888985597996 -0.053418729805886
v -0.0300362439261115 -0.00439988985597996 -0.052203829805886
v -0.0294089439261115 -0.00136628985597996 -0.055089729805886
v -0.0182453439261115 0.01025391014402 -0.050482729805886
v -0.0145103439261114 0.01124331014402 -0.0489556298058861
v -0.0296178439261115 -0.00752488985597996 -0.051378529805886
v -0.0126437439261115 0.01128851014402 -0.048717729805886
v -0.0296758439261115 -0.00991218985597996 -0.049222129805886
v -0.0294172439261115 -0.00952788985597996 -0.0510683298058859
v -0.0298313439261115 -0.01102658985598 -0.050488729805886
v -0.00834184392611145 0.01008141014402 -0.0474237298058859
v -0.0342263439261115 -0.01811238985598 -0.051019229805886
v -0.0348393439261115 -0.01969998985598 -0.050474629805886
v -0.0330366439261115 -0.01719218985598 -0.052455229805886
v -0.0322915439261115 -0.01538458985598 -0.050984829805886
v -0.0311359439261115 -0.01349978985598 -0.050699029805886
v -0.0349063439261115 -0.02091878985598 -0.051308329805886
v -0.0345154439261115 -0.02280298985598 -0.050086929805886
v -0.00550554392611147 0.00831371014402004 -0.0448107298058861
v -0.00393714392611147 0.00745611014402004 -0.044369129805886
v -0.0338922439261115 -0.02532248985598 -0.047852329805886
v -0.0340394439261115 -0.02488998985598 -0.049797829805886
v -0.0339361439261115 -0.02662548985598 -0.048764729805886
v -0.00107824392611147 0.00555871014402004 -0.0430128298058861
v -0.0340495439261115 -0.02846598985598 -0.050343529805886
v -0.0340730439261115 -0.02900268985598 -0.048142429805886
v -0.0340132439261115 -0.03091408985598 -0.0469552298058861
v -0.0340709439261115 -0.03029448985598 -0.0499894298058859
v -0.0336362439261115 -0.03214618985598 -0.0479483298058859
v -0.000107843926111489 0.00476371014402004 -0.041709829805886
v -0.0328177439261114 -0.03374388985598 -0.047531829805886
v 0.00108865607388853 0.00430191014402004 -0.0413342298058861
v 0.00271515607388853 0.00358941014402004 -0.040962129805886
v -0.0319033439261115 -0.03492818985598 -0.0467179298058861
v 0.0042508560738885 0.00234851014402004 -0.040283529805886
v 0.00374205607388853 0.00341881014402004 -0.039153729805886
v -0.0304960439261115 -0.03588058985598 -0.045882729805886
v 0.00546605607388853 0.00272851014402004 -0.038446429805886
v 0.00523355607388853 0.00173341014402004 -0.039721229805886
v -0.0288576439261115 -0.03592278985598 -0.0453093298058861
v -0.0273434439261115 -0.03530608985598 -0.0450649298058861
v 0.0073356560738885 0.00127701014402004 -0.038823529805886
v 0.00815755607388852 0.00173651014402004 -0.0380054298058861
v -0.0254750439261115 -0.03356988985598 -0.0436730298058861
v -0.0240117439261115 -0.03252658985598 -0.043902429805886
v -0.0226013439261115 -0.03112568985598 -0.0436743298058859
v -0.0212724439261115 -0.02952478985598 -0.043149229805886
v -0.0199496439261115 -0.02808508985598 -0.042708329805886
v -0.0184281439261115 -0.02762368985598 -0.042189729805886
v -0.0188591439261115 -0.02626948985598 -0.0432939298058861
v -0.0178676439261115 -0.02645138985598 -0.043508029805886
v -0.0174201439261115 -0.02763328985598 -0.0423305298058859
v 0.0105841560738885 0.00252101014402004 -0.036274029805886
v -0.0206595439261115 -0.03327778985598 -0.0416593298058859
v -0.0195853439261115 -0.03169928985598 -0.042586129805886
v -0.0204093439261115 -0.03384788985598 -0.0427708298058861
v -0.0181857439261115 -0.02914108985598 -0.042251729805886
v 0.0123877560738885 0.00157841014402004 -0.0366286298058861
v -0.0216113439261115 -0.03660748985598 -0.042047929805886
v -0.0211754439261115 -0.03471618985598 -0.041828929805886
v 0.0144327560738885 0.000253210144020043 -0.0370684298058861
v -0.0215532439261115 -0.03922508985598 -0.0423369298058861
v -0.0216163439261115 -0.03789198985598 -0.0430459298058861
v 0.0166492560738885 0.00128401014402004 -0.034874129805886
v 0.0182883560738885 0.000807910144020041 -0.035641529805886
v -0.0212653439261115 -0.04133368985598 -0.040496929805886
v 0.0199019560738885 0.00178131014402004 -0.0346025298058861
v 0.0212858560738885 0.00224961014402004 -0.034047329805886
v -0.0211563439261115 -0.04239928985598 -0.041104829805886
v 0.0228676560738885 0.00194201014402004 -0.034211729805886
v -0.0197334439261115 -0.04670898985598 -0.0401114298058861
v -0.0201621439261115 -0.04522888985598 -0.042033429805886
v 0.0264635560738885 0.00193741014402004 -0.032439529805886
v 0.0266129560738885 0.00342271014402004 -0.030699429805886
v -0.0196290439261115 -0.04778148985598 -0.038827929805886
v 0.0294873560738885 0.00201111014402004 -0.030490529805886
v -0.0191398439261115 -0.05085718985598 -0.038233329805886
v -0.0188759439261115 -0.04919618985598 -0.039085029805886
v 0.0310688560738885 0.00135101014402004 -0.030007229805886
v -0.0192901439261115 -0.05278328985598 -0.038014129805886
v -0.0183797439261115 -0.05446758985598 -0.037358829805886
v 0.0326161560738885 -0.00170228985597996 -0.028999529805886
v 0.0326732560738885 -0.000155789855979957 -0.0279940298058861
v -0.0170788439261114 -0.05557348985598 -0.036613329805886
v 0.0331322560738885 -0.00386128985597996 -0.027692229805886
v -0.0156021439261115 -0.05568538985598 -0.0354983298058861
v -0.0137736439261115 -0.05480598985598 -0.035481929805886
v -0.0122590439261115 -0.05355318985598 -0.036141129805886
v -0.0109079439261115 -0.05361808985598 -0.035267729805886
v 0.0339003560738885 -0.00598388985597996 -0.027546429805886
v -0.0105289439261115 -0.05440568985598 -0.0334804298058861
v -0.00877004392611147 -0.05317488985598 -0.033498029805886
v -0.00950194392611148 -0.05310738985598 -0.034879029805886
v -0.00714484392611145 -0.05136868985598 -0.034223829805886
v -0.00572514392611148 -0.05069458985598 -0.033846229805886
v 0.0347094560738885 -0.00721318985597996 -0.026314729805886
v -0.00875294392611148 -0.05438798985598 -0.032184829805886
v -0.00744974392611147 -0.05289798985598 -0.031952729805886
v -0.00377854392611146 -0.05075738985598 -0.0316183298058861
v -0.00471534392611148 -0.05058198985598 -0.0324924298058861
v -0.00327094392611146 -0.05051178985598 -0.032857329805886
v 0.0353183560738885 -0.00867908985597995 -0.025713529805886
v 0.0355691560738885 -0.00996948985597997 -0.025678729805886
v -0.00177944392611146 -0.05118508985598 -0.0320216298058861
v 0.0350888560738885 -0.01290838985598 -0.0266491298058861
v 0.0353980560738885 -0.01144338985598 -0.026391129805886
v 0.0355473560738885 -0.01133728985598 -0.024707229805886
v -0.000455843926111477 -0.05254888985598 -0.030928729805886
v 0.0343809560738885 -0.01684168985598 -0.024889329805886
v 0.0342585560738885 -0.01561068985598 -0.025438929805886
v 0.0348064560738885 -0.01391608985598 -0.024719129805886
v 0.000701856073888535 -0.05426608985598 -0.029787829805886
v 0.0350472560738885 -0.01832558985598 -0.024713829805886
v 0.00119325607388854 -0.05565448985598 -0.0283899298058861
v 0.00243005607388852 -0.05583138985598 -0.029689529805886
v 0.0362263560738885 -0.01846898985598 -0.022701029805886
v 0.0363375560738885 -0.01983108985598 -0.023629829805886
v 0.00310195607388852 -0.05691648985598 -0.0287381298058861
v 0.00454325607388853 -0.05778138985598 -0.028193829805886
v 0.0369976560738885 -0.02340858985598 -0.021786729805886
v 0.0371283560738885 -0.02207118985598 -0.022223229805886
v 0.00563535607388851 -0.05760748985598 -0.027131029805886
v 0.00789665607388854 -0.05717718985598 -0.028957729805886
v 0.0346957560738885 -0.02799908985598 -0.022258829805886
v 0.0359934560738885 -0.02654838985598 -0.022104929805886
v 0.0367781560738885 -0.02526008985598 -0.0223882298058861
v -0.0277539439261115 0.00111111014402004 -0.054437929805886
v -0.0264126439261115 0.00258161014402004 -0.054497029805886
v -0.0237607439261115 0.00568971014402005 -0.053581829805886
v -0.0213698439261115 0.00816311014402004 -0.053297929805886
v -0.0189356439261115 0.00995081014402004 -0.0536281298058859
v -0.0300317439261115 -0.00370898985597996 -0.054408029805886
v -0.0178024439261115 0.01054551014402 -0.053178429805886
v -0.0163981439261115 0.01088301014402 -0.051760729805886
v -0.0299859439261115 -0.00517658985597996 -0.0547763298058861
v -0.0146766439261115 0.01121181014402 -0.051722029805886
v -0.0131446439261115 0.01136721014402 -0.052497829805886
v -0.0115495439261115 0.01135581014402 -0.0524809298058859
v -0.0296309439261115 -0.00719118985597996 -0.053922829805886
v -0.0105912439261115 0.01117221014402 -0.051178329805886
v -0.00955234392611146 0.01079111014402 -0.049451629805886
v -0.0292339439261115 -0.00942978985597996 -0.052841329805886
v -0.0293212439261115 -0.01106888985598 -0.052799529805886
v -0.0300857439261115 -0.01238958985598 -0.051693929805886
v -0.0347661439261115 -0.01984658985598 -0.052542829805886
v -0.0338174439261115 -0.01861868985598 -0.0534931298058859
v -0.0344572439261115 -0.02228868985598 -0.0526884298058861
v -0.0348602439261115 -0.02091598985598 -0.053280429805886
v -0.00515334392611147 0.00924081014402004 -0.048836329805886
v -0.00435024392611147 0.00842111014402004 -0.046913529805886
v -0.0341069439261115 -0.02381688985598 -0.051232929805886
v -0.00257734392611148 0.00756211014402004 -0.046306929805886
v -0.0338363439261115 -0.02673038985598 -0.050898529805886
v -0.0335836439261115 -0.02539388985598 -0.0520352298058859
v -0.00146614392611147 0.00641361014402004 -0.044838929805886
v -0.0333703439261115 -0.03195598985598 -0.050340929805886
v 0.000891356073888516 0.00463161014402004 -0.0431151298058861
v -0.0324201439261115 -0.03386288985598 -0.049227229805886
v 0.00345505607388852 0.00315921014402004 -0.0431942298058859
v 0.00206235607388855 0.00437181014402004 -0.043678629805886
v -0.0312718439261115 -0.03539428985598 -0.048593129805886
v 0.00560085607388855 0.000960310144020038 -0.042947529805886
v -0.0299057439261115 -0.03630108985598 -0.0478255298058859
v 0.00584455607388853 0.000952110144020045 -0.040932829805886
v -0.0267253439261115 -0.03558838985598 -0.046852329805886
v -0.0251617439261115 -0.03387988985598 -0.0453941298058861
v -0.0231766439261115 -0.03236138985598 -0.046872929805886
v -0.0217958439261115 -0.03009348985598 -0.046365929805886
v -0.0221302439261115 -0.03064918985598 -0.045168129805886
v -0.0210044439261115 -0.02884348985598 -0.044560029805886
v -0.0201724439261115 -0.02746708985598 -0.0442047298058861
v -0.0206823439261115 -0.02785968985598 -0.0457622298058861
v -0.0192012439261115 -0.02610048985598 -0.0447826298058861
v -0.0170025439261115 -0.02526978985598 -0.044298129805886
v -0.0178134439261114 -0.02456958985598 -0.0452657298058859
v -0.0151831439261115 -0.02383078985598 -0.044366029805886
v -0.0161399439261115 -0.02372848985598 -0.0450503298058861
v 0.00719355607388852 0.000111410144020038 -0.040784329805886
v 0.00770475607388851 0.000807310144020038 -0.039391029805886
v -0.0234564439261115 -0.03241098985598 -0.045623129805886
v -0.0172099439261115 -0.02779538985598 -0.043110829805886
v -0.0165626439261115 -0.02736568985598 -0.044610329805886
v -0.0171974439261115 -0.02885998985598 -0.044135229805886
v -0.0154679439261115 -0.02559198985598 -0.044620829805886
v -0.0147955439261115 -0.02432988985598 -0.044779229805886
v 0.00850835607388853 -8.13898559799617e-05 -0.040199029805886
v 0.0100551560738885 0.000797310144020041 -0.0384722298058859
v -0.0208775439261115 -0.03481338985598 -0.0434941298058861
v -0.0209775439261115 -0.03452588985598 -0.045590229805886
v -0.0214357439261115 -0.03634448985598 -0.0443551298058861
v -0.0201790439261115 -0.03318348985598 -0.044094429805886
v -0.0193163439261115 -0.03180178985598 -0.044757429805886
v -0.0181116439261115 -0.03037868985598 -0.044783329805886
v 0.0124890560738885 -0.000411289855979963 -0.038722029805886
v 0.0161412560738885 0.000146910144020046 -0.036519229805886
v -0.0207901439261115 -0.04307428985598 -0.043671429805886
v -0.0212443439261115 -0.04126368985598 -0.043199329805886
v -0.0203957439261115 -0.04424678985598 -0.0435800298058859
v 0.0238272560738885 0.000926010144020044 -0.035374429805886
v -0.0184049439261115 -0.04795598985598 -0.040556229805886
v 0.0286394560738885 0.00126581014402004 -0.031824929805886
v 0.0277037560738885 0.000119710144020041 -0.0339598298058861
v -0.0176500439261115 -0.05031108985598 -0.0394245298058861
v -0.0167608439261115 -0.04899568985598 -0.0402866298058859
v 0.0306676560738885 0.000499710144020039 -0.031026829805886
v -0.0166627439261115 -0.05222808985598 -0.038889929805886
v -0.0181819439261115 -0.05272728985598 -0.0385323298058861
v -0.0157532439261115 -0.05045908985598 -0.039424829805886
v 0.0321182560738885 -0.000340889855979958 -0.029689829805886
v -0.0167687439261115 -0.05422298985598 -0.038008629805886
v -0.0151530439261115 -0.05278948985598 -0.038268029805886
v -0.0133330439261115 -0.05251468985598 -0.0376540298058861
v -0.0140596439261115 -0.05072928985598 -0.039239029805886
v -0.0127926439261115 -0.05107598985598 -0.038833429805886
v 0.0326411560738885 -0.00348588985597996 -0.031558729805886
v -0.0153272439261115 -0.05490198985598 -0.036965029805886
v -0.0138295439261115 -0.05370358985598 -0.0369592298058861
v -0.0119729439261115 -0.05210908985598 -0.0377400298058861
v 0.0331533560738885 -0.00458018985597996 -0.029614829805886
v -0.0104405439261115 -0.05273318985598 -0.036928129805886
v -0.00893094392611146 -0.05249348985598 -0.036579929805886
v 0.0342921560738885 -0.00838548985597996 -0.029028429805886
v -0.00640524392611147 -0.05107078985598 -0.035863229805886
v -0.00514834392611146 -0.05083148985598 -0.036243829805886
v -0.00396764392611146 -0.05045548985598 -0.034245329805886
v -0.00191674392611149 -0.05072228985598 -0.0341600298058861
v -0.000539043926111482 -0.05086228985598 -0.033684129805886
v 0.000546556073888538 -0.05267278985598 -0.032790429805886
v 0.0341204560738885 -0.01694718985598 -0.026349829805886
v 0.00295595607388854 -0.05580278985598 -0.031257229805886
v 0.0342318560738885 -0.01849788985598 -0.026111229805886
v 0.0345490560738885 -0.01997418985598 -0.026099729805886
v 0.0355005560738885 -0.02017788985598 -0.024943029805886
v 0.00417215607388852 -0.05717118985598 -0.0306181298058861
v 0.0367417560738885 -0.02185198985598 -0.023495429805886
v 0.0366101560738885 -0.02334138985598 -0.0244922298058861
v 0.00532685607388853 -0.05805028985598 -0.029933329805886
v 0.0365693560738885 -0.02573208985598 -0.025220229805886
v 0.0369227560738885 -0.02420638985598 -0.023437229805886
v 0.0271916560738885 -0.03910488985598 -0.029534029805886
v 0.0354280560738885 -0.02830518985598 -0.024113529805886
v -0.0296826439261115 -0.00228948985597997 -0.055611329805886
v -0.0294727439261115 -0.00238718985597996 -0.0573410298058861
v -0.0300244439261115 -0.00367688985597996 -0.056375929805886
v -0.0285676439261115 -0.000684089855979959 -0.056296429805886
v -0.0265871439261115 0.00144011014402004 -0.0562889298058861
v -0.0240755439261115 0.00420261014402004 -0.0556350298058861
v -0.0192610439261115 0.00928431014402004 -0.054889329805886
v -0.0163565439261115 0.01113761014402 -0.0541159298058861
v -0.0301218439261115 -0.00494058985597996 -0.057098829805886
v -0.0300036439261115 -0.00603498985597997 -0.056857829805886
v -0.0150953439261115 0.01132281014402 -0.053636029805886
v -0.0294309439261115 -0.00809408985597997 -0.055051529805886
v -0.0290993439261115 -0.00994128985597996 -0.0552967298058861
v -0.00827814392611148 0.01095141014402 -0.052517429805886
v -0.0293880439261115 -0.01285108985598 -0.0538272298058861
v -0.0288364439261115 -0.01181858985598 -0.0551400298058861
v -0.00689414392611146 0.01027331014402 -0.0507898298058861
v -0.0341896439261115 -0.02018748985598 -0.0550092298058861
v -0.0342963439261115 -0.02183488985598 -0.0548063298058861
v -0.0331030439261115 -0.01872278985598 -0.055181129805886
v -0.0321606439261115 -0.01741948985598 -0.0546515298058859
v -0.0309433439261115 -0.01584998985598 -0.054435029805886
v -0.0299355439261115 -0.01430908985598 -0.054279529805886
v -0.0334100439261115 -0.02422688985598 -0.053446129805886
v -0.00318254392611148 0.00866661014402004 -0.048904229805886
v -0.00172874392611147 0.00778391014402004 -0.0476219298058861
v -0.0329461439261114 -0.02553918985598 -0.053766029805886
v -0.0332437439261115 -0.02704178985598 -0.0532600298058861
v -0.0337133439261115 -0.02841558985598 -0.052401029805886
v 0.000219656073888519 0.00689981014402004 -0.047360529805886
v -0.0331557439261115 -0.03041158985598 -0.054155929805886
v -0.0332116439261115 -0.03145458985598 -0.052498829805886
v -0.0324322439261115 -0.03289448985598 -0.052069029805886
v 0.00309005607388851 0.00442011014402004 -0.045717229805886
v 0.00136855607388853 0.00568691014402004 -0.046013029805886
v -0.0316694439261115 -0.03413148985598 -0.0511486298058861
v 0.00394875607388853 0.00329391014402004 -0.044868129805886
v -0.0304756439261115 -0.03563698985598 -0.050431229805886
v -0.0197472439261115 -0.02460848985598 -0.0477622298058861
v -0.0213536439261115 -0.02565928985598 -0.048593229805886
v -0.0206774439261115 -0.02431838985598 -0.048887829805886
v 0.00493135607388853 0.00193701014402004 -0.044118829805886
v -0.0291091439261115 -0.03662478985598 -0.049726429805886
v -0.0206032439261115 -0.0265537898559799 -0.047228129805886
v -0.0219323439261115 -0.02891058985598 -0.048631629805886
v -0.0213267439261115 -0.02867528985598 -0.047320629805886
v -0.0189865439261115 -0.02478688985598 -0.046742029805886
v -0.0172205439261115 -0.02361768985598 -0.046367029805886
v -0.0177940439261115 -0.02336988985598 -0.048014429805886
v -0.0159459439261115 -0.02291468985598 -0.046655129805886
v -0.0277120439261115 -0.03651208985598 -0.048528029805886
v -0.0257915439261115 -0.03553818985598 -0.0485340298058861
v -0.0243773439261115 -0.03385638985598 -0.0472441298058861
v -0.0245870439261115 -0.03452118985598 -0.048994829805886
v -0.0235654439261115 -0.03301968985598 -0.048437829805886
v -0.0223911439261115 -0.03089828985598 -0.047719129805886
v -0.0149420439261115 -0.02288568985598 -0.0475819298058859
v -0.0146748439261115 -0.02359628985598 -0.045883329805886
v 0.00749855607388852 -0.000708389855979964 -0.042373429805886
v -0.0200033439261115 -0.03260708985598 -0.046114329805886
v -0.0198990439261115 -0.03247988985598 -0.0479113298058861
v -0.0211762439261115 -0.03429228985598 -0.047243229805886
v -0.0173063439261115 -0.03000838985598 -0.047493429805886
v -0.0170815439261115 -0.02937298985598 -0.045956329805886
v -0.0158672439261115 -0.02835218985598 -0.046703529805886
v -0.0151456439261115 -0.02693438985598 -0.0457462298058859
v -0.0139579439261115 -0.02546388985598 -0.046146229805886
v 0.00894665607388853 -0.00170598985597996 -0.0415785298058861
v 0.00968355607388852 -0.000922589855979962 -0.040451329805886
v -0.0215159439261115 -0.03604088985598 -0.046519729805886
v 0.0114191560738885 -0.00300918985597996 -0.041199029805886
v -0.0217408439261115 -0.03949178985598 -0.046331029805886
v 0.0146871560738885 -0.000968389855979961 -0.038390529805886
v -0.0212179439261115 -0.04178048985598 -0.045818329805886
v 0.0172470560738885 -0.00078688985597996 -0.037940329805886
v 0.0195101560738885 -0.00036438985597996 -0.037813929805886
v 0.0167553560738885 -0.00225868985597996 -0.040002029805886
v 0.0214044560738885 -0.000242489855979959 -0.0378510298058861
v 0.0220540560738885 0.000981010144020043 -0.035887129805886
v -0.0195943439261115 -0.04543308985598 -0.0445584298058861
v -0.0183196439261115 -0.04688528985598 -0.042941029805886
v 0.0262049560738885 0.000174410144020039 -0.035054029805886
v -0.0167116439261115 -0.04793828985598 -0.041713329805886
v -0.0161989439261115 -0.04784048985598 -0.043085729805886
v -0.0150148439261115 -0.04927398985598 -0.040238429805886
v -0.0148036439261115 -0.04858058985598 -0.041970529805886
v 0.0299567560738885 -0.00062668985597996 -0.0329630298058861
v -0.0136526439261115 -0.04955538985598 -0.040804929805886
v 0.0315942560738885 -0.00190808985597996 -0.032386629805886
v 0.0305533560738885 -0.00184978985597996 -0.033720629805886
v -0.0103443439261115 -0.05174858985598 -0.038510029805886
v -0.0124649439261115 -0.05030088985598 -0.0400569298058859
v -0.0108978439261115 -0.05065858985598 -0.040577929805886
v -0.00969144392611149 -0.05144008985598 -0.039736229805886
v 0.0333260560738885 -0.00579738985597996 -0.031910629805886
v 0.0338347560738885 -0.00760608985597996 -0.030897329805886
v -0.00860184392611149 -0.05210498985598 -0.038535229805886
v -0.00727414392611148 -0.05181348985598 -0.037486729805886
v 0.0344051560738885 -0.01112078985598 -0.029787429805886
v -0.00201734392611147 -0.05103198985598 -0.0364905298058861
v -0.00415754392611148 -0.05140258985598 -0.038129829805886
v 0.0343610560738885 -0.01214798985598 -0.030153129805886
v 0.0343774560738885 -0.01359748985598 -0.029644229805886
v 1.59560738885456e-05 -0.05126588985598 -0.036664029805886
v 0.000483656073888533 -0.05137888985598 -0.0352693298058859
v 0.0341526560738885 -0.01533858985598 -0.029979229805886
v 0.0342278560738885 -0.01530268985598 -0.028366829805886
v 0.00199505607388853 -0.05390448985598 -0.0342490298058861
v 0.0337791560738885 -0.01882018985598 -0.028520929805886
v 0.0339140560738885 -0.01807168985598 -0.027659429805886
v 0.0337802560738885 -0.02093868985598 -0.0274555298058861
v 0.0326736560738885 -0.02226878985598 -0.028524129805886
v 0.0333291560738885 -0.02083998985598 -0.028971629805886
v 0.00402555607388855 -0.05583508985598 -0.035126329805886
v 0.0347988560738885 -0.02335308985598 -0.0271195298058861
v 0.0048946560738885 -0.05740858985598 -0.032467629805886
v 0.0360404560738885 -0.02380978985598 -0.025648129805886
v 0.00611015607388854 -0.05836518985598 -0.031802129805886
v 0.0365150560738885 -0.02693038985598 -0.026710129805886
v 0.00716055607388852 -0.05834828985598 -0.030807829805886
v 0.00930685607388854 -0.05757238985598 -0.032068329805886
v 0.0111178560738885 -0.05561388985598 -0.031526629805886
v 0.0323380560738885 -0.03321388985598 -0.027643929805886
v 0.0346524560738885 -0.03079598985598 -0.027114829805886
v 0.0360819560738885 -0.02829948985598 -0.026233329805886
v -0.0301452439261115 -0.00423948985597996 -0.058456829805886
v -0.0291260439261115 -0.00269358985597996 -0.059148829805886
v -0.0281067439261115 -0.00122388985597996 -0.058430529805886
v -0.0267834439261115 0.00024371014402004 -0.058118629805886
v -0.0151580439261115 0.01140271014402 -0.0579950298058861
v -0.0154702439261115 0.01166621014402 -0.056446629805886
v -0.0141275439261115 0.01223301014402 -0.0565498298058861
v -0.0121201439261115 0.01176761014402 -0.054793229805886
v -0.0300047439261115 -0.00722148985597996 -0.058724329805886
v -0.0293879439261115 -0.00913388985597996 -0.057817729805886
v -0.00975364392611147 0.01133661014402 -0.053400129805886
v -0.0288745439261115 -0.01324348985598 -0.055810929805886
v -0.0284827439261115 -0.01244408985598 -0.057653229805886
v -0.0339909439261115 -0.02140008985598 -0.056166429805886
v -0.0335123439261115 -0.02059948985598 -0.0566665298058859
v -0.0326434439261115 -0.01942468985598 -0.0564298298058861
v -0.0313579439261115 -0.01789608985598 -0.0562050298058859
v -0.0301929439261115 -0.01628128985598 -0.056200529805886
v -0.0293086439261115 -0.01467288985598 -0.056256629805886
v -0.00282414392611147 0.00975561014402004 -0.052363529805886
v -0.00598514392611146 0.01061411014402 -0.053143629805886
v -0.0333710439261115 -0.02259348985598 -0.055954629805886
v -0.0323992439261115 -0.02449108985598 -0.0552132298058859
v -0.0329876439261115 -0.02890978985598 -0.054289029805886
v -0.0323286439261115 -0.02638928985598 -0.0547538298058861
v 0.00121685607388852 0.00689781014402004 -0.0490356298058859
v -0.000375943926111455 0.00792791014402004 -0.049610229805886
v 0.00219295607388853 0.00588381014402004 -0.048106229805886
v -0.0318772439261115 -0.03278848985598 -0.053292129805886
v -0.0220437439261115 -0.02259418985598 -0.051135429805886
v -0.0230818439261115 -0.02304658985598 -0.0517711298058859
v -0.0224593439261115 -0.02190998985598 -0.052416229805886
v -0.0209431439261115 -0.02166768985598 -0.051723329805886
v 0.00351835607388853 0.00451191014402004 -0.0473463298058859
v -0.0236191439261115 -0.02902488985598 -0.0511400298058861
v -0.0242744439261115 -0.02526218985598 -0.052816329805886
v -0.0225956439261115 -0.02768608985598 -0.049986829805886
v -0.0222948439261115 -0.02473948985598 -0.050356329805886
v -0.0206937439261115 -0.02265678985598 -0.050184229805886
v -0.0191367439261115 -0.02215308985598 -0.0501617298058861
v -0.0197934439261115 -0.02169238985598 -0.051072729805886
v -0.0184294439261115 -0.02197138985598 -0.0513511298058861
v 0.00499905607388854 0.00269931014402004 -0.046230029805886
v -0.0298695439261115 -0.03522548985598 -0.052138529805886
v -0.0191751439261115 -0.02310918985598 -0.049084629805886
v -0.0174430439261115 -0.02259138985598 -0.0499886298058859
v -0.0285310439261115 -0.03639568985598 -0.051424329805886
v -0.0228697439261115 -0.03003878985598 -0.049754429805886
v -0.0238763439261115 -0.03213658985598 -0.0508505298058861
v -0.0232987439261115 -0.03199578985598 -0.049654529805886
v -0.0159438439261115 -0.02270198985598 -0.0488382298058859
v -0.0141503439261115 -0.02304808985598 -0.049384129805886
v 0.00655805607388854 0.000304810144020042 -0.045234329805886
v -0.0271356439261115 -0.03659218985598 -0.050344929805886
v -0.0256029439261115 -0.03552298985598 -0.050465029805886
v -0.0243344439261115 -0.03379828985598 -0.050309929805886
v -0.0132306439261115 -0.02440538985598 -0.047852629805886
v 0.00729535607388851 -0.00112948985597996 -0.0449764298058861
v 0.00788235607388854 -0.00226548985597996 -0.044160629805886
v -0.0207760439261115 -0.03408268985598 -0.049150529805886
v -0.0215031439261115 -0.03572268985598 -0.048550329805886
v -0.0195554439261115 -0.03236318985598 -0.048785129805886
v -0.0151624439261115 -0.02843328985598 -0.048543729805886
v -0.0139384439261115 -0.02696298985598 -0.047693629805886
v -0.0125117439261115 -0.02583988985598 -0.0471305298058861
v 0.00888075607388852 -0.00250678985597996 -0.042497529805886
v 0.00911935607388853 -0.00385058985597996 -0.0437829298058859
v -0.0217528439261115 -0.03701958985598 -0.048785229805886
v 0.00993645607388854 -0.00378738985597996 -0.042516129805886
v 0.0102535560738885 -0.00461968985597996 -0.0433699298058859
v -0.0219096439261115 -0.03904138985598 -0.0487458298058859
v -0.0215926439261115 -0.04165818985598 -0.0496787298058859
v 0.0110523560738885 -0.00433088985597996 -0.042491429805886
v 0.0126087560738885 -0.00442708985597996 -0.042476529805886
v 0.0128679560738885 -0.00363648985597996 -0.041365629805886
v 0.0140886560738885 -0.00276798985597996 -0.040403729805886
v -0.0211228439261115 -0.04273028985598 -0.047950429805886
v 0.0144164560738885 -0.00382158985597996 -0.041688129805886
v 0.0159349560738885 -0.00383808985597996 -0.042208729805886
v -0.0204836439261115 -0.04382708985598 -0.045449529805886
v 0.0187908560738885 -0.00216148985597996 -0.0405363298058861
v 0.0210489560738885 -0.00201068985597996 -0.040785229805886
v -0.0187898439261115 -0.04661898985598 -0.0467033298058861
v -0.0200590439261115 -0.04487078985598 -0.047137929805886
v 0.0229232560738885 -0.00114228985597996 -0.039102929805886
v 0.0245264560738885 -0.00123528985597996 -0.038638229805886
v -0.0178804439261115 -0.04730618985598 -0.045320129805886
v 0.0261897560738885 -0.00128648985597996 -0.0377300298058859
v -0.0166748439261115 -0.04788558985598 -0.0443701298058861
v -0.0150616439261115 -0.04835498985598 -0.043634229805886
v 0.0280661560738885 -0.00161788985597996 -0.036073229805886
v 0.0299212560738885 -0.00332658985597996 -0.036132529805886
v -0.0130347439261115 -0.04976708985598 -0.043248929805886
v 0.0311876560738885 -0.00329198985597996 -0.034470329805886
v -0.0116667439261115 -0.05029888985598 -0.0417671298058859
v -0.0105475439261115 -0.05071548985598 -0.041604329805886
v 0.0324973560738885 -0.00452278985597996 -0.033589229805886
v -0.00922424392611149 -0.05154688985598 -0.041529029805886
v -0.00766374392611147 -0.05212088985598 -0.0405236298058861
v 0.0338957560738885 -0.00845258985597996 -0.033386129805886
v 0.0339775560738885 -0.01028648985598 -0.031733629805886
v -0.00601184392611148 -0.05213678985598 -0.039572729805886
v 0.0340773560738885 -0.01208588985598 -0.032734229805886
v -0.00265404392611149 -0.05161758985598 -0.0385658298058861
v 0.000510956073888541 -0.05180438985598 -0.039261629805886
v 0.0341999560738885 -0.01357948985598 -0.031789629805886
v 0.00150865607388853 -0.05190428985598 -0.038199729805886
v 0.0341865560738885 -0.01637508985598 -0.030874929805886
v 0.00241105607388853 -0.05335688985598 -0.0370712298058861
v 0.00221095607388852 -0.05257518985598 -0.038135329805886
v 0.0340866560738885 -0.01928768985598 -0.030899929805886
v 0.0345037560738885 -0.01778418985598 -0.032481129805886
v 0.00279535607388851 -0.05447818985598 -0.035484629805886
v 0.0328782560738885 -0.02526208985598 -0.030304229805886
v 0.0324665560738885 -0.02409478985598 -0.031349529805886
v 0.0327746560738885 -0.02382098985598 -0.029620729805886
v 0.0328729560738885 -0.02258218985598 -0.030299529805886
v 0.0337939560738885 -0.02090028985598 -0.0310891298058861
v 0.0340386560738885 -0.02461868985598 -0.028613629805886
v 0.00536875607388854 -0.05728518985598 -0.034313829805886
v 0.0339353560738885 -0.02585518985598 -0.029693829805886
v 0.0353034560738885 -0.02611968985598 -0.028227629805886
v 0.00656235607388853 -0.05838948985598 -0.033550929805886
v 0.0361262560738885 -0.02741818985598 -0.027556829805886
v 0.00803505607388852 -0.05853228985598 -0.0330634298058859
v 0.0107489560738885 -0.05651488985598 -0.032545729805886
v 0.0135371560738885 -0.05471258985598 -0.034034129805886
v 0.0155924560738885 -0.05192948985598 -0.032610629805886
v 0.0360085560738885 -0.02912988985598 -0.028168129805886
v 0.0353766560738885 -0.03047068985598 -0.0281615298058859
v -0.0297081439261115 -0.00427258985597996 -0.060653729805886
v -0.0304284439261115 -0.00640228985597997 -0.061018029805886
v -0.0280897439261115 -0.00333628985597996 -0.0622879298058859
v -0.0274541439261115 -0.00156948985597995 -0.060222729805886
v -0.0229108439261115 0.00258561014402004 -0.0604167298058861
v -0.0174206439261115 0.00835201014402004 -0.059450829805886
v -0.0128930439261115 0.01250041014402 -0.059337529805886
v -0.0123808439261115 0.01254911014402 -0.057521829805886
v -0.0299225439261115 -0.00834448985597996 -0.060597029805886
v -0.0112686439261115 0.01229221014402 -0.056731829805886
v -0.0288484439261115 -0.01090028985598 -0.058193829805886
v -0.00848654392611148 0.01173841014402 -0.055699429805886
v -0.0284879439261115 -0.01335928985598 -0.0582351298058861
v -0.0331885439261115 -0.02154318985598 -0.056889929805886
v -0.0321378439261115 -0.02062988985598 -0.0571280298058859
v -0.0302233439261115 -0.01903268985598 -0.057104529805886
v -0.0293753439261115 -0.01704618985598 -0.0572879298058859
v -0.0284365439261115 -0.01544308985598 -0.0581952298058861
v -0.0283323439261115 -0.01768368985598 -0.057682229805886
v -0.00381904392611149 0.01090061014402 -0.055651429805886
v -0.0320553439261115 -0.02244588985598 -0.056684529805886
v -0.0305391439261115 -0.02138868985598 -0.0569643298058861
v -0.0291781439261115 -0.02042178985598 -0.056855329805886
v -0.0282147439261115 -0.01907428985598 -0.057057229805886
v -0.0306885439261115 -0.02390388985598 -0.056249729805886
v -0.0291911439261115 -0.02260178985598 -0.056371529805886
v -0.0277849439261115 -0.02096458985598 -0.056195929805886
v -0.0262518439261115 -0.02036498985598 -0.055676429805886
v -0.0267401439261115 -0.01923618985598 -0.056682329805886
v -0.0257446439261115 -0.01939498985598 -0.056256529805886
v 0.00111145607388852 0.00814651014402004 -0.053012729805886
v -0.00086774392611147 0.00901441014402004 -0.0521577298058861
v -0.0320172439261115 -0.02869378985598 -0.0551632298058861
v -0.0311565439261115 -0.02682398985598 -0.0554845298058859
v -0.0293145439261115 -0.02544108985598 -0.055775429805886
v -0.0279081439261115 -0.02389948985598 -0.0555861298058861
v -0.0266249439261115 -0.02248098985598 -0.0551427298058861
v -0.0254330439261115 -0.02158948985598 -0.0547150298058859
v -0.0246804439261115 -0.02020778985598 -0.055463929805886
v 0.00175375607388853 0.00691401014402004 -0.050587729805886
v -0.0309043439261115 -0.02971868985598 -0.055143529805886
v -0.0322536439261115 -0.03053898985598 -0.054635829805886
v -0.0294358439261115 -0.02832918985598 -0.055272729805886
v -0.0279610439261115 -0.02907208985598 -0.054725929805886
v -0.0267273439261115 -0.02815898985598 -0.054300029805886
v -0.0254265439261115 -0.02379748985598 -0.054133129805886
v -0.0239027439261115 -0.02222688985598 -0.053546829805886
v -0.0223339439261115 -0.02120138985598 -0.053674029805886
v -0.0228421439261115 -0.02069448985598 -0.054849529805886
v -0.0213419439261115 -0.02097328985598 -0.054605929805886
v 0.00302165607388852 0.00566361014402004 -0.049854329805886
v -0.0309490439261115 -0.03212158985598 -0.0542600298058861
v -0.0295115439261115 -0.03117158985598 -0.054631529805886
v -0.0255433439261115 -0.02810588985598 -0.0534628298058859
v -0.0206173439261115 -0.02146718985598 -0.053514129805886
v 0.00426085607388854 0.00419901014402004 -0.049169629805886
v -0.0296111439261115 -0.03366848985598 -0.053578829805886
v -0.0282041439261115 -0.03261328985598 -0.0538736298058861
v -0.0268552439261115 -0.03109678985598 -0.0537209298058859
v -0.0244980439261115 -0.03100928985598 -0.051854829805886
v -0.0191736439261115 -0.02178708985598 -0.052572229805886
v -0.0178062439261115 -0.02231828985598 -0.052446129805886
v 0.00539515607388852 0.00267971014402004 -0.048367529805886
v -0.0282953439261115 -0.03505318985598 -0.052820129805886
v -0.0269297439261115 -0.03388148985598 -0.0529571298058861
v -0.0256816439261115 -0.03234938985598 -0.0526255298058861
v -0.0167932439261115 -0.02289758985598 -0.052280229805886
v 0.00620785607388855 0.00135321014402004 -0.0471980298058861
v -0.0269460439261115 -0.03585218985598 -0.051873429805886
v -0.0256344439261115 -0.03445808985598 -0.051790829805886
v -0.0247358439261115 -0.03304278985598 -0.0515734298058861
v -0.0153232439261115 -0.02289948985598 -0.0507755298058861
v -0.0136141439261115 -0.02352458985598 -0.0512477298058861
v 0.00730355607388852 -0.000605789855979963 -0.046999129805886
v -0.0129653439261115 -0.02398238985598 -0.049989729805886
v -0.0214107439261115 -0.03584638985598 -0.050587629805886
v -0.0203919439261115 -0.03457018985598 -0.051531429805886
v -0.0193086439261115 -0.03308168985598 -0.0509721298058861
v -0.0164464439261115 -0.03021718985598 -0.050816729805886
v -0.0150831439261115 -0.02875498985598 -0.0502283298058861
v -0.0136212439261115 -0.02744718985598 -0.051293229805886
v -0.0128146439261115 -0.02557538985598 -0.049630829805886
v -0.0127406439261115 -0.02585548985598 -0.047865029805886
v 0.00876145607388853 -0.00376918985597996 -0.045405129805886
v -0.0218915439261115 -0.03824958985598 -0.0510092298058861
v -0.0218425439261115 -0.04031328985598 -0.050652429805886
v -0.0217125439261115 -0.03705778985598 -0.051759429805886
v 0.0101778560738885 -0.00523988985597996 -0.0452712298058859
v 0.0115959560738885 -0.00518358985597996 -0.0437921298058861
v 0.0136639560738885 -0.00538378985597996 -0.044226929805886
v -0.0207852439261115 -0.04394218985598 -0.049696429805886
v -0.0196950439261115 -0.04599148985598 -0.048978229805886
v 0.0192552560738885 -0.00311408985597996 -0.042422829805886
v -0.0178101439261115 -0.04806708985598 -0.047904329805886
v 0.0262496560738885 -0.00210158985597995 -0.0389145298058861
v -0.0160660439261115 -0.04915708985598 -0.046615929805886
v 0.0283203560738885 -0.00343978985597996 -0.0386114298058861
v -0.0133354439261115 -0.05020498985598 -0.044766529805886
v -0.0146031439261115 -0.05083038985598 -0.0473121298058861
v 0.0309880560738885 -0.00517018985597996 -0.037166929805886
v -0.0109618439261115 -0.05150018985598 -0.044141129805886
v 0.0325330560738885 -0.00627818985597996 -0.036177229805886
v -0.00900144392611146 -0.05220538985598 -0.043272429805886
v 0.0335591560738885 -0.00725068985597996 -0.034857729805886
v -0.00706704392611146 -0.05275288985598 -0.042626129805886
v 0.0343527560738885 -0.01092558985598 -0.034613629805886
v 0.0342362560738885 -0.00974668985597996 -0.035822729805886
v -0.00536294392611147 -0.05303998985598 -0.042304829805886
v -0.00429644392611148 -0.05272958985598 -0.041221729805886
v 0.0345875560738885 -0.01398028985598 -0.033967129805886
v -0.000926743926111473 -0.05245458985598 -0.0411640298058861
v -0.00222354392611146 -0.05261208985598 -0.041176829805886
v 0.0344056560738885 -0.01525598985598 -0.033135929805886
v 0.0038270560738885 -0.05491258985598 -0.036967329805886
v 0.0327242560738885 -0.02484508985598 -0.031742129805886
v 0.0336446560738885 -0.02282658985598 -0.032517929805886
v 0.0345427560738885 -0.02118568985598 -0.033230429805886
v 0.00561815607388852 -0.05666088985598 -0.036095129805886
v 0.0335535560738885 -0.02643018985598 -0.031472129805886
v 0.0067893560738885 -0.05777408985598 -0.035291229805886
v 0.00534145607388853 -0.05551308985598 -0.0382254298058859
v 0.0354780560738885 -0.02918738985598 -0.0299208298058861
v 0.0347320560738885 -0.02719178985598 -0.029822729805886
v 0.00755745607388852 -0.05863278985598 -0.034303929805886
v 0.00856725607388853 -0.05826688985598 -0.035269129805886
v 0.00984615607388853 -0.05788608985598 -0.034206329805886
v 0.0114354560738885 -0.05677878985598 -0.034417029805886
v 0.0176636560738885 -0.05029028985598 -0.033220529805886
v 0.0251803560738885 -0.04235268985598 -0.0318554298058861
v 0.0285111560738885 -0.04007258985598 -0.033266529805886
v 0.0320142560738885 -0.03539578985598 -0.030775429805886
v 0.0334533560738885 -0.03380748985598 -0.030449929805886
v 0.0346375560738885 -0.03212548985598 -0.030158129805886
v 0.0355058560738885 -0.03032858985598 -0.029769229805886
v -0.0301419439261115 -0.00603198985597996 -0.062766829805886
v -0.0303223439261115 -0.00776868985597996 -0.062714529805886
v -0.0290831439261115 -0.00456918985597996 -0.0627802298058859
v -0.0242487439261115 -0.000476889855979962 -0.063581829805886
v -0.0143291439261115 0.01111991014402 -0.059914029805886
v -0.0117067439261115 0.01302951014402 -0.059197529805886
v -0.0298510439261115 -0.01006478985598 -0.0639192298058859
v -0.0097226439261115 0.01330081014402 -0.059705529805886
v -0.00849474392611149 0.01241251014402 -0.057684529805886
v -0.0291871439261115 -0.01116328985598 -0.0621170298058861
v -0.0282995439261115 -0.01312108985598 -0.060574429805886
v -0.0287889439261115 -0.01161518985598 -0.059530129805886
v -0.00520434392611147 0.01147321014402 -0.056512529805886
v -0.0279422439261115 -0.01437118985598 -0.059826329805886
v -0.0272795439261115 -0.01669308985598 -0.0587858298058861
v -0.0273711439261115 -0.01547418985598 -0.059909129805886
v -0.00259154392611149 0.01072431014402 -0.0553342298058861
v -0.00130104392611147 0.01015131014402 -0.054498229805886
v -0.0269237439261115 -0.01808868985598 -0.0577447298058861
v -0.0259823439261115 -0.01754858985598 -0.0588052298058861
v 0.000242256073888503 0.00945941014402004 -0.0545158298058861
v -0.0250260439261115 -0.01881768985598 -0.057391129805886
v -0.0232179439261115 -0.01986988985598 -0.056361629805886
v -0.0240499439261115 -0.01858308985598 -0.058784129805886
v -0.0212088439261115 -0.02082718985598 -0.0561731298058861
v 0.00278555607388853 0.00698041014402004 -0.053448529805886
v 0.00385245607388854 0.00538531014402004 -0.051724429805886
v -0.0195588439261115 -0.02189198985598 -0.0553792298058861
v 0.00501255607388854 0.00380441014402004 -0.0509795298058859
v -0.0181851439261115 -0.02276088985598 -0.054483329805886
v 0.00608595607388854 0.00223491014402004 -0.050638529805886
v -0.0162088439261115 -0.02392078985598 -0.053818729805886
v 0.00706635607388853 0.000770510144020041 -0.0508291298058859
v -0.0147712439261115 -0.02382068985598 -0.0529392298058859
v -0.0132057439261115 -0.02423488985598 -0.052553929805886
v 0.00814505607388852 -0.00124028985597996 -0.050910429805886
v -0.0126653439261115 -0.02460818985598 -0.051472629805886
v 0.00885185607388853 -0.00325728985597996 -0.0494682298058859
v -0.0194477439261115 -0.03494288985598 -0.054452329805886
v -0.0209810439261115 -0.03621618985598 -0.053112929805886
v -0.0144805439261115 -0.02864258985598 -0.0523524298058861
v -0.0127953439261115 -0.02608978985598 -0.0516657298058859
v 0.00918455607388852 -0.00442388985597996 -0.047495529805886
v -0.0219885439261115 -0.03897688985598 -0.0536527298058861
v 0.0100738560738885 -0.00613918985597996 -0.047168129805886
v 0.0109529560738885 -0.00684118985597996 -0.046763029805886
v -0.0217892439261115 -0.04112598985598 -0.0534226298058861
v -0.0212833439261115 -0.04314498985598 -0.0523764298058861
v 0.0122355560738885 -0.00634398985597996 -0.045934729805886
v 0.0141913560738885 -0.00595268985597996 -0.045567729805886
v -0.0205513439261115 -0.04525868985598 -0.052522929805886
v 0.0172981560738885 -0.00473148985597997 -0.044692229805886
v -0.0199122439261115 -0.04612278985598 -0.050631529805886
v 0.0211984560738885 -0.00429298985597996 -0.0450530298058861
v -0.0184274439261115 -0.04825128985598 -0.0505551298058859
v 0.0226428560738886 -0.00422268985597996 -0.044855729805886
v 0.0233090560738885 -0.00338108985597996 -0.0430018298058861
v 0.0247254560738885 -0.00345608985597996 -0.042603129805886
v -0.0170472439261115 -0.04973508985598 -0.050147029805886
v 0.0261591560738886 -0.00315258985597996 -0.041115829805886
v -0.0151609439261115 -0.05101098985598 -0.0485243298058859
v 0.0277754560738885 -0.00389228985597996 -0.040230129805886
v 0.0298215560738885 -0.00514608985597996 -0.039085529805886
v -0.0126869439261115 -0.05194918985598 -0.046829529805886
v 0.0313478560738885 -0.00644858985597996 -0.0386114298058861
v -0.0107147439261115 -0.05269058985598 -0.045934729805886
v 0.0324528560738885 -0.00795148985597996 -0.038615529805886
v -0.00885174392611149 -0.05315328985598 -0.045310529805886
v 0.0334601560738885 -0.00845218985597996 -0.036980329805886
v -0.00623814392611147 -0.05388098985598 -0.044658729805886
v -0.00335334392611147 -0.05366598985598 -0.043338829805886
v 0.0351945560738885 -0.01448278985598 -0.036041829805886
v 0.0350315560738885 -0.01270248985598 -0.037025629805886
v 0.00171105607388852 -0.05208758985598 -0.040861029805886
v 0.000642656073888526 -0.05251648985598 -0.0423791298058861
v 0.00307115607388853 -0.05259338985598 -0.040602729805886
v 0.0350928560738885 -0.01767368985598 -0.034787429805886
v 0.00368985607388853 -0.05386968985598 -0.038817529805886
v 0.0350976560738885 -0.01973168985598 -0.0342391298058861
v 0.0332939560738885 -0.02468238985598 -0.032755929805886
v 0.0345931560738885 -0.02453548985598 -0.035359629805886
v 0.0355443560738885 -0.02163148985598 -0.035672229805886
v 0.0334460560738885 -0.02737018985598 -0.033050529805886
v 0.0331943560738885 -0.02827488985598 -0.033828329805886
v 0.0337456560738885 -0.02597198985598 -0.034131329805886
v 0.00768455607388854 -0.05582518985598 -0.039740129805886
v 0.0338682560738885 -0.02910378985598 -0.032099629805886
v 0.0332461560738885 -0.02995768985598 -0.033051429805886
v 0.00919335607388855 -0.05770088985598 -0.036980029805886
v 0.0343564560738885 -0.03140248985598 -0.031725429805886
v 0.0333227560738885 -0.03139858985598 -0.033272429805886
v 0.0337063560738885 -0.03275008985598 -0.032851429805886
v 0.0350342560738885 -0.02996588985598 -0.0308128298058861
v 0.0107083560738885 -0.05766858985598 -0.0364217298058861
v 0.0121980560738885 -0.05675878985598 -0.035888829805886
v 0.0134934560738885 -0.05570758985598 -0.036010229805886
v 0.0149575560738885 -0.05432028985598 -0.035781029805886
v 0.0163501560738885 -0.05289208985598 -0.035468829805886
v 0.0238702560738885 -0.04493338985598 -0.034080629805886
v 0.0313980560738885 -0.03704698985598 -0.032779729805886
v 0.0300423560738885 -0.03850148985598 -0.033034929805886
v 0.0326447560738885 -0.03543398985598 -0.032500429805886
v 0.0337456560738885 -0.03358658985598 -0.032195729805886
v -0.0304433439261115 -0.00760918985597996 -0.064507629805886
v -0.0297319439261115 -0.00660238985597996 -0.0651178298058861
v -0.0287422439261115 -0.00518938985597996 -0.064447229805886
v -0.0130811439261115 0.00986591014402004 -0.064070829805886
v -0.0121425439261115 0.01212051014402 -0.0617984298058859
v -0.0112353439261115 0.01313911014402 -0.061092629805886
v -0.00929684392611146 0.01386631014402 -0.062074929805886
v -0.0304097439261115 -0.00883058985597996 -0.065252829805886
v -0.00743264392611145 0.01321651014402 -0.059925229805886
v -0.0282233439261115 -0.01346848985598 -0.062267529805886
v -0.00375484392611147 0.01214041014402 -0.058582229805886
v -0.0271966439261115 -0.01498988985598 -0.0613365298058861
v -0.0261272439261115 -0.01658788985598 -0.0601581298058861
v -0.0260607439261115 -0.01632968985598 -0.0611984298058861
v -0.00123664392611147 0.01130861014402 -0.056954429805886
v 0.000645356073888548 0.01073041014402 -0.056987129805886
v -0.0236756439261115 -0.01846018985598 -0.0602075298058861
v 0.00200795607388851 0.00859821014402004 -0.0555022298058859
v -0.0218936439261115 -0.01989278985598 -0.058670829805886
v -0.0202888439261115 -0.02118648985598 -0.057935129805886
v 0.00465895607388853 0.00534711014402004 -0.054049829805886
v -0.0188905439261115 -0.02245498985598 -0.057204529805886
v 0.00572265607388853 0.00346481014402004 -0.0528139298058861
v -0.0174754439261115 -0.02361068985598 -0.056494729805886
v -0.0158393439261115 -0.02464448985598 -0.0563606298058861
v -0.0146413439261115 -0.02460848985598 -0.054808929805886
v -0.0134823439261115 -0.02535488985598 -0.055441429805886
v -0.0134275439261115 -0.02498128985598 -0.053832229805886
v -0.0131432439261115 -0.02657748985598 -0.0531545298058861
v -0.0129895439261115 -0.02641478985598 -0.054982929805886
v -0.0134219439261115 -0.02778848985598 -0.054223129805886
v -0.0127450439261115 -0.02516288985598 -0.052719829805886
v -0.0214047439261115 -0.03805358985598 -0.055138029805886
v -0.0218926439261115 -0.03967428985598 -0.054668629805886
v -0.0201208439261115 -0.03673648985598 -0.0563365298058861
v -0.0174791439261115 -0.03388208985598 -0.056491529805886
v -0.0150328439261115 -0.03073028985598 -0.055161529805886
v -0.0141433439261115 -0.02914998985598 -0.054282429805886
v 0.00960835607388852 -0.00515738985597996 -0.049930129805886
v 0.00978155607388853 -0.00598418985597996 -0.048608429805886
v -0.0218070439261115 -0.04114218985598 -0.056032529805886
v -0.0212959439261115 -0.04371078985598 -0.054331229805886
v 0.0104269560738885 -0.00719708985597996 -0.0489425298058861
v 0.0116442560738885 -0.00725078985597995 -0.0476177298058861
v 0.0134090560738885 -0.00730128985597996 -0.048030729805886
v 0.0142921560738885 -0.00765648985597996 -0.0493827298058861
v 0.0157754560738885 -0.00598348985597996 -0.046547229805886
v 0.0178146560738885 -0.00599148985597996 -0.047841229805886
v -0.0191212439261115 -0.04778148985598 -0.052509929805886
v 0.0194236560738885 -0.00482858985597996 -0.0457972298058861
v 0.0264648560738885 -0.00427628985597996 -0.043019629805886
v -0.0156125439261115 -0.05110888985598 -0.050125529805886
v 0.0286438560738885 -0.00552618985597996 -0.042553729805886
v 0.0277918560738885 -0.00453808985597996 -0.041549529805886
v -0.0136963439261115 -0.05248298985598 -0.049306129805886
v 0.0307978560738885 -0.00697198985597996 -0.041438329805886
v -0.0126837439261115 -0.05313648985598 -0.0494754298058859
v 0.0310426560738885 -0.00694818985597996 -0.0405481298058861
v -0.0106704439261115 -0.05350628985598 -0.047773229805886
v 0.0328886560738885 -0.00954078985597996 -0.0402292298058861
v 0.0321600560738885 -0.00833748985597996 -0.0408011298058859
v 0.0324968560738885 -0.00860278985597996 -0.0394017298058861
v -0.00868094392611146 -0.05469578985598 -0.048291729805886
v 0.0346535560738885 -0.01199298985598 -0.0389763298058859
v 0.0343709560738885 -0.01107868985598 -0.037898729805886
v -0.00451264392611148 -0.05444478985598 -0.044922729805886
v -0.00291274392611146 -0.05525688985598 -0.046459129805886
v -0.00128964392611147 -0.05378768985598 -0.044267229805886
v 0.0356610560738885 -0.01507758985598 -0.038085529805886
v 0.00194975607388853 -0.05246028985598 -0.0430187298058861
v 0.00362875607388852 -0.05235108985598 -0.0427907298058859
v 0.0363230560738885 -0.02074428985598 -0.0376498298058859
v 0.0358860560738885 -0.01796938985598 -0.037530729805886
v 0.00479895607388853 -0.05299038985598 -0.0418261298058861
v 0.00610155607388854 -0.05431658985598 -0.040977929805886
v 0.0361753560738885 -0.02449508985598 -0.038490229805886
v 0.0322034560738885 -0.03119708985598 -0.0360216298058861
v 0.0330511560738885 -0.02904028985598 -0.036286929805886
v 0.0328230560738885 -0.02978128985598 -0.034647529805886
v 0.0335057560738885 -0.02782538985598 -0.035579529805886
v 0.0345650560738885 -0.02612618985598 -0.036417529805886
v 0.00943855607388852 -0.05589598985598 -0.040309229805886
v 0.0100663560738885 -0.05764118985598 -0.037599929805886
v 0.0108837560738885 -0.05606288985598 -0.039972729805886
v 0.0324660560738885 -0.03207028985598 -0.034589629805886
v 0.0314557560738885 -0.03331468985598 -0.035683629805886
v 0.0111246560738885 -0.05700068985598 -0.038485629805886
v 0.0324746560738885 -0.03455968985598 -0.0340999298058859
v 0.0314681560738885 -0.03461848985598 -0.035634729805886
v 0.0317980560738885 -0.03584578985598 -0.035056529805886
v 0.0124356560738886 -0.05677998985598 -0.037517929805886
v 0.0142741560738885 -0.05559578985598 -0.038088229805886
v 0.0159326560738885 -0.05419708985598 -0.0372492298058861
v 0.0183843560738885 -0.05184018985598 -0.037101529805886
v 0.0224910560738885 -0.04750268985598 -0.036361529805886
v 0.0252539560738885 -0.04463158985598 -0.035857829805886
v 0.0272842560738885 -0.04247208985598 -0.035486929805886
v 0.0292495560738885 -0.04026898985598 -0.035126129805886
v 0.0304787560738885 -0.03865448985598 -0.0348316298058861
v 0.0316772560738885 -0.03680098985598 -0.034493529805886
v -0.0301073439261115 -0.00819908985597996 -0.066660929805886
v -0.0302588439261115 -0.00997088985597996 -0.066592929805886
v -0.0286622439261115 -0.00721178985597996 -0.068106729805886
v -0.0258002439261115 -0.00347128985597996 -0.066280429805886
v -0.0100282439261115 0.01336091014402 -0.062840429805886
v -0.0301661439261115 -0.01096548985598 -0.0677129298058861
v -0.00777294392611147 0.01411741014402 -0.062061929805886
v -0.00691984392611147 0.01425961014402 -0.0622233298058861
v -0.0292024439261115 -0.01262508985598 -0.065149829805886
v -0.00207294392611146 0.01327051014402 -0.060962129805886
v -0.0281048439261115 -0.01455798985598 -0.064869829805886
v -0.0266186439261115 -0.01647978985598 -0.064835429805886
v -0.0252344439261115 -0.01763118985598 -0.0636397298058861
v -0.000190043926111494 0.01189631014402 -0.058213929805886
v 0.00174005607388852 0.01135051014402 -0.058729629805886
v -0.0247248439261115 -0.01768008985598 -0.0614384298058861
v -0.0239573439261115 -0.01850618985598 -0.0630080298058859
v 0.00248385607388851 0.00959541014402004 -0.057683229805886
v -0.0227828439261115 -0.01906368985598 -0.0611830298058861
v 0.00375125607388851 0.00770171014402004 -0.0569204298058861
v -0.0210180439261115 -0.02034478985598 -0.060660929805886
v -0.0196302439261115 -0.02163188985598 -0.059716729805886
v 0.00518795607388853 0.00593531014402004 -0.056597729805886
v 0.00635535607388851 0.00323031014402004 -0.054694429805886
v -0.0183455439261115 -0.02301308985598 -0.0590050298058861
v -0.0170062439261115 -0.02430298985598 -0.058403229805886
v 0.00737795607388853 0.00140041014402004 -0.054360129805886
v 0.00864935607388853 -0.000900189855979956 -0.054279929805886
v -0.0142310439261115 -0.02537968985598 -0.057217929805886
v 0.00963995607388854 -0.00393248985597996 -0.0524478298058859
v -0.0217903439261115 -0.04029748985598 -0.057116629805886
v -0.0209286439261115 -0.03853558985598 -0.057567229805886
v 0.00999565607388855 -0.00654868985597996 -0.050713629805886
v 0.0102111560738885 -0.00558678985597996 -0.052863829805886
v 0.0102528560738885 -0.00810448985597996 -0.051276429805886
v 0.0107908560738885 -0.00897068985597996 -0.0506612298058861
v -0.0213782439261115 -0.04354518985598 -0.058123829805886
v -0.0206912439261115 -0.04541058985598 -0.055859829805886
v 0.0120974560738885 -0.00818208985597996 -0.049477229805886
v 0.0113319560738885 -0.00921298985597996 -0.0510069298058861
v -0.0197912439261115 -0.04730998985598 -0.055739729805886
v -0.0189469439261115 -0.04887318985598 -0.055925829805886
v 0.0211356560738885 -0.00603468985597996 -0.0489373298058859
v 0.0224202560738885 -0.00575118985597996 -0.048272929805886
v -0.0179755439261115 -0.05020808985598 -0.055470929805886
v -0.0170178439261115 -0.05099988985598 -0.054161829805886
v 0.0262946560738885 -0.00548858985597996 -0.046137429805886
v 0.0272159560738885 -0.00524728985597996 -0.0449153298058861
v -0.0156003439261115 -0.05185728985598 -0.0526618298058861
v 0.0286495560738885 -0.00574218985597996 -0.044172229805886
v -0.0138461439261115 -0.05283548985598 -0.051463229805886
v 0.0319767560738885 -0.00805298985597996 -0.043152729805886
v -0.0103946439261115 -0.05448678985598 -0.0501707298058861
v 0.0340526560738885 -0.01152328985598 -0.041686829805886
v -0.00679574392611146 -0.05609688985598 -0.0490883298058861
v 0.0347580560738885 -0.01287458985598 -0.0421244298058859
v -0.00488524392611148 -0.05574178985598 -0.0473777298058861
v 0.0353644560738885 -0.01389108985598 -0.039940329805886
v 0.000137156073888534 -0.05414858985598 -0.046092629805886
v 0.00125485607388853 -0.05306838985598 -0.044539629805886
v 0.0361842560738885 -0.01776658985598 -0.039241929805886
v 0.0358847560738885 -0.01552418985598 -0.040132529805886
v 0.00323805607388852 -0.05241538985598 -0.0447668298058861
v 0.00503185607388851 -0.05228128985598 -0.043618129805886
v 0.00497205607388854 -0.05166888985598 -0.045418029805886
v 0.00660345607388854 -0.05129838985598 -0.045538429805886
v 0.00648345607388853 -0.05336958985598 -0.0424937298058861
v 0.00755565607388853 -0.05212628985598 -0.044154229805886
v 0.00842685607388854 -0.05533198985598 -0.041061929805886
v 0.00804935607388854 -0.05342068985598 -0.042881429805886
v 0.0370533560738885 -0.02286448985598 -0.0397565298058861
v 0.00934545607388854 -0.05464538985598 -0.0417774298058859
v 0.0325314560738885 -0.03085768985598 -0.0374778298058861
v 0.0343883560738885 -0.02783328985598 -0.037746529805886
v 0.0359873560738885 -0.02664748985598 -0.039679129805886
v 0.0291755560738885 -0.03796878985598 -0.037909229805886
v 0.0292556560738885 -0.03637688985598 -0.038539629805886
v 0.0300700560738885 -0.03631348985598 -0.037081829805886
v 0.0310706560738885 -0.03358238985598 -0.0374837298058861
v 0.0127245560738885 -0.05609918985598 -0.039241329805886
v 0.0144882560738885 -0.05541128985598 -0.039498529805886
v 0.0137649560738885 -0.05512938985598 -0.040234029805886
v 0.0302472560738885 -0.03786118985598 -0.036374929805886
v 0.0293001560738885 -0.03933308985598 -0.037311829805886
v 0.0159176560738885 -0.05449758985598 -0.038833129805886
v 0.0173904560738885 -0.05322398985598 -0.039029129805886
v 0.0188902560738885 -0.05188378985598 -0.038844029805886
v 0.0237053560738885 -0.04689398985598 -0.038043229805886
v 0.0256509560738885 -0.04473718985598 -0.0376274298058861
v 0.0281224560738885 -0.04182528985598 -0.036974929805886
v 0.0293539560738885 -0.04002478985598 -0.036703029805886
v -0.0303113439261115 -0.00966788985597996 -0.0681103298058859
v -0.0294373439261115 -0.00897208985597996 -0.069703529805886
v -0.00843604392611147 0.01341541014402 -0.065679729805886
v -0.00705944392611146 0.01455911014402 -0.065460429805886
v -0.00557584392611146 0.01520551014402 -0.065652629805886
v -0.0295163439261115 -0.01259348985598 -0.067887529805886
v -0.0286126439261115 -0.01415478985598 -0.067016929805886
v -0.00316044392611148 0.01450991014402 -0.063206729805886
v -0.0275198439261115 -0.01570518985598 -0.066813429805886
v -0.00203004392611145 0.01384831014402 -0.062261629805886
v -0.000297843926111485 0.01359101014402 -0.062511329805886
v 0.00103885607388854 0.01260971014402 -0.0599565298058861
v 0.00195805607388852 0.01244571014402 -0.060260929805886
v 0.00269265607388852 0.01139991014402 -0.059715529805886
v 0.00342655607388853 0.00989701014402004 -0.059604729805886
v -0.0216656439261115 -0.01994668985598 -0.063455229805886
v 0.00424645607388854 0.00795091014402004 -0.0584320298058859
v -0.0202864439261115 -0.02095038985598 -0.063602929805886
v -0.0189397439261115 -0.02229048985598 -0.061821629805886
v 0.00676445607388854 0.00348431014402004 -0.0567791298058861
v 0.00603125607388852 0.00552491014402005 -0.058342129805886
v -0.0181331439261115 -0.02334678985598 -0.061163129805886
v -0.0169190439261115 -0.02479108985598 -0.0606245298058861
v -0.0152994439261115 -0.02574328985598 -0.059967129805886
v -0.0120677439261115 -0.02679748985598 -0.0596245298058861
v 0.0100940560738886 -0.00302798985597996 -0.055883229805886
v -0.0125517439261115 -0.02834798985598 -0.057421729805886
v -0.0118141439261115 -0.02744328985598 -0.0596789298058861
v -0.0212597439261115 -0.04015288985598 -0.059067229805886
v -0.0215455439261115 -0.04196138985598 -0.0588809298058861
v -0.0195053439261115 -0.03930078985598 -0.062404329805886
v -0.0190875439261115 -0.03734948985598 -0.059757529805886
v -0.0160787439261115 -0.03436058985598 -0.060306129805886
v -0.0137533439261115 -0.03137478985598 -0.0589008298058861
v -0.0129697439261115 -0.02985908985598 -0.058221229805886
v 0.0103909560738885 -0.00790678985597996 -0.0529421298058861
v 0.0107525560738885 -0.00936918985597996 -0.052732129805886
v -0.0207311439261115 -0.04524598985598 -0.058141629805886
v 0.0131506560738885 -0.00901228985597996 -0.051591629805886
v -0.0196153439261115 -0.04771748985598 -0.058368429805886
v 0.0163677560738885 -0.00791398985597996 -0.0515996298058861
v 0.0190894560738885 -0.00701698985597996 -0.050868429805886
v 0.0245022560738885 -0.00646278985597996 -0.0497051298058859
v 0.0242547560738885 -0.00545588985597996 -0.047126129805886
v -0.0162130439261115 -0.05215918985598 -0.055856429805886
v 0.0256470560738885 -0.00630868985597996 -0.0486042298058861
v -0.0152189439261115 -0.05266448985598 -0.054095329805886
v 0.0289196560738885 -0.00649708985597997 -0.046353729805886
v -0.0135641439261115 -0.05354088985598 -0.053792929805886
v 0.0309378560738885 -0.00735758985597996 -0.044966529805886
v -0.0106044439261115 -0.05513448985598 -0.0530965298058861
v 0.0326782560738885 -0.00893048985597996 -0.0454186298058861
v -0.00817364392611147 -0.05609398985598 -0.051027129805886
v 0.0332069560738885 -0.00977678985597996 -0.043904929805886
v -0.0062584439261115 -0.05700558985598 -0.0505367298058861
v -0.00529084392611148 -0.05701288985598 -0.049766329805886
v -0.00388834392611148 -0.05684048985598 -0.0495422298058861
v -0.00221824392611147 -0.05602828985598 -0.048598529805886
v 0.0354150560738885 -0.01503278985598 -0.043542329805886
v -0.00038804392611147 -0.05520358985598 -0.048104629805886
v 0.00106555607388853 -0.05450008985598 -0.048083229805886
v 0.0361129560738885 -0.01684478985598 -0.041166929805886
v 0.00217415607388852 -0.05327998985598 -0.046475929805886
v 0.00387875607388852 -0.05227798985598 -0.046972029805886
v 0.0367106560738885 -0.01919048985598 -0.040492629805886
v 0.00818715607388854 -0.05075098985598 -0.045944529805886
v 0.00935665607388853 -0.05117058985598 -0.044935929805886
v 0.0370238560738885 -0.02116748985598 -0.039954429805886
v 0.00957975607388853 -0.05237668985598 -0.0437719298058861
v 0.0125547560738885 -0.05052358985598 -0.044810929805886
v 0.0122235560738885 -0.05280658985598 -0.043057029805886
v 0.0336140560738885 -0.03031558985598 -0.039349129805886
v 0.0357176560738885 -0.02819178985598 -0.0408156298058859
v 0.0131027560738885 -0.05397138985598 -0.041641029805886
v 0.0151728560738885 -0.05318288985598 -0.041818629805886
v 0.0242883560738885 -0.04373808985598 -0.040873829805886
v 0.0246798560738885 -0.04245348985598 -0.041205229805886
v 0.0250807560738885 -0.04279448985598 -0.0402716298058859
v 0.0279428560738885 -0.03950248985598 -0.0390889298058861
v 0.0276015560738885 -0.03882988985598 -0.040658429805886
v 0.0290190560738885 -0.03686828985598 -0.039809529805886
v 0.0303345560738885 -0.03484158985598 -0.039889029805886
v 0.0316576560738885 -0.03308278985598 -0.0396236298058861
v 0.0156902560738885 -0.05384188985598 -0.0406649298058861
v 0.0177682560738885 -0.05258468985598 -0.0404528298058859
v 0.0166107560738885 -0.05255688985598 -0.041621029805886
v 0.0192567560738885 -0.05133828985598 -0.040262929805886
v 0.0187519560738885 -0.05086578985598 -0.041375929805886
v 0.0211687560738885 -0.04945658985598 -0.040029829805886
v 0.0216475560738885 -0.04792348985598 -0.040950829805886
v 0.0244615560738885 -0.04585978985598 -0.0391906298058859
v 0.0236159560738885 -0.04551748985598 -0.040502829805886
v 0.0253997560738885 -0.04396278985598 -0.039282229805886
v 0.0277353560738886 -0.04140038985598 -0.038189729805886
v -0.0301085439261115 -0.01031548985598 -0.069916829805886
v -0.0276662439261115 -0.00790988985597996 -0.071053329805886
v -0.0237254439261115 -0.00769158985597996 -0.077209029805886
v -0.00664054392611146 0.01364281014402 -0.0683590298058859
v -0.0295710439261115 -0.01262068985598 -0.0701472298058861
v -0.0301474439261115 -0.01128848985598 -0.070597629805886
v -0.00421574392611149 0.01533131014402 -0.065378329805886
v -0.00226104392611148 0.01515751014402 -0.065545129805886
v -0.0284305439261115 -0.01448338985598 -0.0696802298058861
v -0.00117104392611148 0.01423021014402 -0.063924629805886
v -0.0259476439261115 -0.01737138985598 -0.067849829805886
v 0.00131465607388853 0.01325871014402 -0.0624661298058861
v 0.00279105607388852 0.01275151014402 -0.062834429805886
v -0.0245854439261115 -0.01854108985598 -0.067487929805886
v 0.00337655607388854 0.01191731014402 -0.0619768298058859
v -0.0228906439261115 -0.01973128985598 -0.066920329805886
v 0.00401815607388853 0.01049531014402 -0.061679429805886
v 0.00470015607388855 0.00851441014402004 -0.060893829805886
v -0.0201753439261115 -0.02155538985598 -0.067243129805886
v -0.0188952439261115 -0.02219648985598 -0.064074929805886
v 0.00743285607388852 0.00305641014402003 -0.0585675298058861
v 0.00672935607388853 0.00489201014402003 -0.0598736298058861
v -0.0176997439261115 -0.02375038985598 -0.0635707298058861
v -0.0164066439261115 -0.02576098985598 -0.0628592298058861
v -0.0156520439261115 -0.02612238985598 -0.061751729805886
v -0.0141471439261115 -0.02671028985598 -0.061804229805886
v 0.00966815607388852 -0.00154058985597996 -0.0571079298058861
v -0.0129331439261115 -0.02660618985598 -0.060244429805886
v -0.0119731439261115 -0.02847028985598 -0.059842729805886
v 0.0111252560738885 -0.00487378985597996 -0.057150929805886
v -0.0213178439261115 -0.04159478985598 -0.060458029805886
v -0.0201602439261115 -0.04094008985598 -0.0633029298058859
v -0.0163128439261115 -0.03536128985598 -0.0619579298058861
v 0.0108466560738885 -0.00706898985597996 -0.055152829805886
v -0.0210359439261115 -0.04325848985598 -0.061218429805886
v -0.0205345439261115 -0.04529468985598 -0.060407429805886
v 0.0106120560738885 -0.01129268985598 -0.055559229805886
v 0.0104533560738885 -0.01035628985598 -0.0550322298058861
v 0.0108301560738885 -0.01032088985598 -0.054169229805886
v 0.0106040560738885 -0.00921208985597996 -0.054685629805886
v 0.0121014560738885 -0.01009238985598 -0.053407129805886
v 0.0144215560738885 -0.00971568985597996 -0.054077029805886
v 0.0167996560738885 -0.00941828985597996 -0.055215929805886
v -0.0183797439261115 -0.04977788985598 -0.058602229805886
v -0.0170290439261115 -0.05151408985598 -0.058394329805886
v -0.0149113439261115 -0.05310048985598 -0.055449129805886
v 0.0302741560738885 -0.00783288985597996 -0.048888329805886
v 0.0276307560738885 -0.00693428985597996 -0.048898329805886
v -0.0120571439261115 -0.05478618985598 -0.0561833298058859
v 0.0309516560738885 -0.00791518985597996 -0.047568029805886
v -0.0110244439261115 -0.05530328985598 -0.055089029805886
v 0.0336845560738885 -0.01055818985598 -0.046039329805886
v -0.00755054392611149 -0.05727388985598 -0.053166729805886
v 0.0342664560738885 -0.01189978985598 -0.045053129805886
v -0.00633014392611148 -0.05753838985598 -0.0524352298058861
v 0.0344842560738885 -0.01282048985598 -0.0470316298058859
v -0.00252264392611146 -0.05748068985598 -0.0522382298058861
v 0.00416365607388852 -0.05224528985598 -0.0484695298058859
v 0.0024169560738885 -0.05368198985598 -0.048428729805886
v 0.00410885607388853 -0.05279278985598 -0.050332529805886
v 0.0372266560738885 -0.02051158985598 -0.0444292298058859
v 0.0362900560738885 -0.01769148985598 -0.043371029805886
v 0.0060239560738885 -0.05115788985598 -0.0479637298058859
v 0.00735505607388853 -0.05051278985598 -0.0475063298058861
v 0.0370204560738885 -0.01994298985598 -0.041960829805886
v 0.0115860560738885 -0.04994698985598 -0.045696829805886
v 0.00967045607388853 -0.05014828985598 -0.046585129805886
v 0.00862595607388852 -0.05027318985598 -0.047882129805886
v 0.0111960560738885 -0.04968378985598 -0.0469153298058861
v 0.0127872560738885 -0.04941978985598 -0.046749829805886
v 0.0375707560738885 -0.02184688985598 -0.042694029805886
v 0.0375396560738885 -0.02270858985598 -0.0412961298058859
v 0.0146348560738885 -0.04957838985598 -0.044656529805886
v 0.0143378560738885 -0.04889998985598 -0.045864229805886
v 0.0158740560738885 -0.04872338985598 -0.0445806298058861
v 0.0168761560738885 -0.04761438985598 -0.0455049298058859
v 0.0365827560738885 -0.02689728985598 -0.041499229805886
v 0.0144772560738885 -0.05102128985598 -0.043674229805886
v 0.0169418560738885 -0.04890228985598 -0.043696829805886
v 0.0184984560738885 -0.04784228985598 -0.043319829805886
v 0.0178709560738885 -0.04725928985598 -0.044614029805886
v 0.0206793560738885 -0.04600428985598 -0.042995829805886
v 0.0201509560738885 -0.04559998985598 -0.044441729805886
v 0.0220083560738885 -0.04451098985598 -0.043547629805886
v 0.0324689560738885 -0.03466558985598 -0.045148729805886
v 0.0331453560738885 -0.03206718985598 -0.041362229805886
v 0.0309503560738885 -0.03479218985598 -0.041650729805886
v 0.0351775560738885 -0.03002018985598 -0.042417229805886
v 0.0188866560738885 -0.04915128985598 -0.042224629805886
v 0.0222508560738885 -0.04551618985598 -0.0418966298058859
v 0.0234173560738885 -0.04426058985598 -0.041685729805886
v 0.0230201560738885 -0.04391788985598 -0.042744329805886
v 0.0244649560738885 -0.04250338985598 -0.042739829805886
v 0.0258078560738885 -0.04073338985598 -0.042386629805886
v 0.0281553560738885 -0.03818108985598 -0.042324029805886
v 0.0296200560738885 -0.03645468985598 -0.0420090298058859
v -0.0294802439261115 -0.01071608985598 -0.072331929805886
v -0.0296026439261115 -0.01236788985598 -0.0721526298058861
v -0.0281443439261115 -0.00948908985597996 -0.073145429805886
v -0.00768424392611147 0.01193811014402 -0.069501029805886
v -0.00513914392611148 0.01513051014402 -0.067926929805886
v -0.00378994392611148 0.01586691014402 -0.068136529805886
v -0.0288250439261115 -0.01395058985598 -0.0725648298058861
v -0.00323154392611147 0.01575421014402 -0.0671318298058861
v -0.00108184392611146 0.01539581014402 -0.0673058298058861
v -0.0269213439261115 -0.01637908985598 -0.0703129298058861
v 0.00189985607388851 0.01367821014402 -0.065597329805886
v 0.00364685607388854 0.01259381014402 -0.064711929805886
v 0.00567925607388853 0.00849701014402004 -0.063776429805886
v 0.00526145607388853 0.01084041014402 -0.0651807298058861
v 0.00642495607388852 0.00592211014402004 -0.061576129805886
v -0.0183898439261115 -0.02267118985598 -0.066523029805886
v -0.0176907439261115 -0.02335848985598 -0.065704329805886
v -0.0163853439261115 -0.02531198985598 -0.065696329805886
v 0.00862765607388852 0.00117481014402004 -0.0595425298058859
v -0.0149291439261115 -0.02659188985598 -0.063481129805886
v -0.0134402439261115 -0.02720498985598 -0.063609029805886
v 0.0108156560738885 -0.00224398985597996 -0.059959129805886
v -0.0121312439261115 -0.02789008985598 -0.0619483298058859
v -0.0114874439261115 -0.02932358985598 -0.061381429805886
v 0.0116099560738885 -0.00643148985597996 -0.0579970298058861
v -0.0205941439261115 -0.04254288985598 -0.0635568298058861
v -0.0181798439261115 -0.03770158985598 -0.062569129805886
v -0.0126005439261115 -0.03186768985598 -0.061938529805886
v -0.0110904439261115 -0.03071868985598 -0.0629434298058861
v 0.0117977560738885 -0.00792358985597996 -0.0587065298058861
v 0.0109911560738885 -0.00867528985597996 -0.0561861298058861
v 0.00975985607388852 -0.01281518985598 -0.057081729805886
v 0.0105828560738885 -0.01054938985598 -0.0566690298058861
v 0.0115738560738885 -0.01173618985598 -0.056138629805886
v -0.0187646439261115 -0.04902248985598 -0.060628629805886
v -0.0181807439261115 -0.04927238985598 -0.064600529805886
v 0.0152744560738885 -0.01042548985598 -0.056432929805886
v 0.0194870560738885 -0.00950068985597996 -0.056455229805886
v -0.0178659439261115 -0.05052628985598 -0.060629329805886
v 0.0217235560738885 -0.00883078985597996 -0.0555072298058861
v 0.0240053560738885 -0.00769678985597996 -0.053276329805886
v 0.0255640560738885 -0.00752838985597996 -0.052824529805886
v -0.0153208439261115 -0.05306938985598 -0.0595825298058861
v 0.0267486560738885 -0.00733228985597996 -0.051514829805886
v 0.0280989560738885 -0.00755998985597996 -0.050840229805886
v 0.0318524560738885 -0.00899328985597996 -0.049771929805886
v 0.0327998560738885 -0.00983878985597996 -0.048865629805886
v -0.00795704392611149 -0.05743848985598 -0.0551118298058859
v -0.0062584439261115 -0.05834448985598 -0.054957229805886
v -0.00521924392611145 -0.05833588985598 -0.054218229805886
v 0.0352163560738885 -0.01544598985598 -0.047331129805886
v -0.00426024392611149 -0.05787048985598 -0.0525612298058861
v 0.0357291560738885 -0.01769598985598 -0.050430829805886
v -0.000977843926111471 -0.05691248985598 -0.052386429805886
v 0.0019100560738885 -0.05543878985598 -0.0528691298058861
v 0.00317675607388854 -0.05445078985598 -0.052904929805886
v 0.00530695607388854 -0.05161988985598 -0.049879229805886
v 0.00782145607388854 -0.05061538985598 -0.049305029805886
v 0.00668965607388852 -0.05106968985598 -0.050643829805886
v 0.00890475607388855 -0.05069118985598 -0.050742029805886
v 0.0104313560738885 -0.04995868985598 -0.048417529805886
v 0.0124422560738885 -0.04969848985598 -0.048528829805886
v 0.0135485560738885 -0.04949088985598 -0.048685729805886
v 0.0376392560738885 -0.02307648985598 -0.0433203298058861
v 0.0145265560738885 -0.04872088985598 -0.0471611298058859
v 0.0167799560738885 -0.04765648985598 -0.047138029805886
v 0.0370510560738885 -0.02701688985598 -0.043891929805886
v 0.0372719560738885 -0.02611938985598 -0.044212029805886
v 0.0185766560738885 -0.04659028985598 -0.046410129805886
v 0.0198679560738885 -0.04569118985598 -0.045902329805886
v 0.0216734560738885 -0.04467198985598 -0.045642729805886
v 0.0232883560738885 -0.04341878985598 -0.0442777298058861
v 0.0235105560738885 -0.04358498985598 -0.045852129805886
v 0.0253934560738885 -0.04180638985598 -0.0446997298058861
v 0.0292603560738885 -0.03786908985598 -0.0443526298058859
v 0.0343382560738885 -0.03219978985598 -0.0444743298058861
v 0.0363896560738885 -0.02855208985598 -0.043421829805886
v 0.0266770560738885 -0.04087798985598 -0.045572929805886
v -0.0291053439261115 -0.01259588985598 -0.074603929805886
v -0.0287906439261115 -0.01125658985598 -0.074708029805886
v -0.00459434392611147 0.01470311014402 -0.070049029805886
v -0.00345524392611149 0.01564671014402 -0.069791429805886
v -0.00204744392611148 0.01589881014402 -0.069317329805886
v -0.000382943926111462 0.01555011014402 -0.068588929805886
v -0.0273127439261115 -0.01604948985598 -0.073814929805886
v 0.000888156073888535 0.01500831014402 -0.0689130298058861
v 0.00284085607388851 0.01350621014402 -0.066563929805886
v -0.0251536439261115 -0.01809588985598 -0.071597029805886
v 0.00463335607388854 0.01223941014402 -0.066274829805886
v -0.0233203439261115 -0.01962108985598 -0.071630229805886
v -0.0220190439261115 -0.02059158985598 -0.069652929805886
v -0.0203993439261115 -0.02164558985598 -0.068961329805886
v 0.00663455607388852 0.00694421014402005 -0.0642075298058861
v 0.00719225607388854 0.00491271014402004 -0.063335629805886
v -0.0166180439261115 -0.02415078985598 -0.0692201298058861
v 0.00801155607388854 0.00340111014402004 -0.0630417298058861
v 0.00907125607388853 0.00155541014402004 -0.0634909298058861
v -0.0152583439261115 -0.02625568985598 -0.066440029805886
v 0.00982385607388853 -7.57898559799602e-05 -0.0621178298058861
v -0.0119673439261115 -0.02779318985598 -0.0668687298058861
v -0.0114986439261115 -0.02832088985598 -0.064214029805886
v 0.0119231560738885 -0.00390188985597996 -0.060915929805886
v -0.0107066439261115 -0.02952598985598 -0.063530329805886
v 0.0126349560738885 -0.00562768985597997 -0.0614905298058861
v -0.0196885439261115 -0.04127868985598 -0.0655022298058859
v -0.0188444439261115 -0.03968358985598 -0.0650879298058861
v -0.0175192439261115 -0.03771748985598 -0.0644806298058861
v -0.0145881439261115 -0.03435088985598 -0.063736729805886
v -0.0121300439261115 -0.03229108985598 -0.063927329805886
v 0.0117794560738885 -0.00945538985597996 -0.059582729805886
v -0.0197377439261115 -0.04564538985598 -0.0648238298058861
v -0.0202879439261115 -0.04377688985598 -0.065192229805886
v 0.00903305607388855 -0.01472398985598 -0.0591118298058859
v 0.00989005607388854 -0.01288928985598 -0.058452429805886
v 0.0111402560738885 -0.01109008985598 -0.059295129805886
v 0.0107413560738885 -0.01340178985598 -0.0583613298058859
v 0.0125207560738885 -0.01215808985598 -0.057774729805886
v 0.0140297560738885 -0.01119998985598 -0.057157129805886
v 0.0167841560738885 -0.01023478985598 -0.057077429805886
v -0.0164837439261115 -0.05208908985598 -0.061225129805886
v 0.0251201560738885 -0.00829478985597996 -0.055273329805886
v 0.0285058560738885 -0.00819258985597996 -0.053132729805886
v -0.0129173439261115 -0.05481098985598 -0.061445529805886
v 0.0302803560738885 -0.00869238985597996 -0.0515982298058859
v 0.0322694560738885 -0.01009468985598 -0.051368929805886
v -0.00836494392611145 -0.05777988985598 -0.0594652298058861
v -0.0109909439261115 -0.05584748985598 -0.060287829805886
v 0.0336728560738885 -0.01181118985598 -0.050218629805886
v -0.00855614392611148 -0.05736548985598 -0.057218229805886
v -0.00719654392611146 -0.05812838985598 -0.0564452298058861
v 0.0345640560738885 -0.01384268985598 -0.0489240298058861
v -0.0044863439261115 -0.05887038985598 -0.056806229805886
v -0.00350344392611149 -0.05828948985598 -0.054476329805886
v -0.00197344392611148 -0.05786468985598 -0.054559229805886
v -0.00037874392611148 -0.05716158985598 -0.0545679298058861
v 0.00479615607388853 -0.05281918985598 -0.052920629805886
v 0.00608395607388851 -0.05165958985598 -0.0527340298058859
v 0.00761185607388853 -0.05109058985598 -0.052760029805886
v 0.0367109560738885 -0.01948958985598 -0.047030729805886
v 0.0372430560738885 -0.02111598985598 -0.0475367298058861
v 0.0376142560738885 -0.02251398985598 -0.046574229805886
v 0.0105491560738885 -0.05080468985598 -0.051583729805886
v 0.0138291560738885 -0.05034648985598 -0.051443329805886
v 0.0376482560738885 -0.02434008985598 -0.046498029805886
v 0.0157708560738885 -0.04873408985598 -0.049050529805886
v 0.0184436560738885 -0.04777418985598 -0.0502748298058859
v 0.0236444560738885 -0.04438318985598 -0.049043229805886
v 0.0252521560738885 -0.04256738985598 -0.046946629805886
v 0.0268568560738885 -0.04152448985598 -0.047999629805886
v 0.0281574560738885 -0.04021778985598 -0.047619829805886
v 0.0299708560738885 -0.03864918985598 -0.048156829805886
v 0.0309209560738885 -0.03714048985598 -0.046835729805886
v 0.0357740560738885 -0.03074478985598 -0.045279829805886
v 0.0364323560738885 -0.02986248985598 -0.046125129805886
v -0.0274492439261115 -0.01202768985598 -0.078262429805886
v -0.0264989439261115 -0.01058548985598 -0.077864929805886
v -0.0116996439261115 0.00115621014402004 -0.081825429805886
v -0.00512084392611145 0.00742341014402004 -0.081784829805886
v -0.000963243926111496 0.01565161014402 -0.072055129805886
v -0.0285108439261115 -0.01396188985598 -0.075388229805886
v -0.000152043926111484 0.01555951014402 -0.070488929805886
v -0.0275335439261115 -0.01540098985598 -0.076238129805886
v -0.0259572439261115 -0.01744548985598 -0.073538329805886
v 0.00170405607388852 0.01466751014402 -0.070622929805886
v 0.00349915607388851 0.01341071014402 -0.068722129805886
v 0.00497005607388851 0.01223591014402 -0.0678487298058861
v 0.00615645607388854 0.01078191014402 -0.0672256298058861
v -0.0210403439261115 -0.02140758985598 -0.073868829805886
v 0.00740065607388851 0.00785741014402004 -0.0667179298058861
v 0.00787425607388853 0.00859801014402004 -0.068266829805886
v -0.0195719439261115 -0.02234888985598 -0.071699129805886
v 0.00845955607388854 0.00403421014402004 -0.065129429805886
v -0.0178383439261115 -0.02347748985598 -0.070885529805886
v 0.00932065607388852 0.00164331014402004 -0.064661929805886
v -0.0159266439261115 -0.02520448985598 -0.0687207298058861
v 0.0118098560738885 -0.00274808985597996 -0.0632980298058861
v 0.0110175560738885 -0.000917889855979959 -0.065320729805886
v -0.0105614439261115 -0.02880948985598 -0.066633629805886
v -0.0163804439261115 -0.03681708985598 -0.0658637298058861
v -0.0143248439261115 -0.03452248985598 -0.065353429805886
v -0.0154389439261115 -0.03626308985598 -0.068576329805886
v -0.0128142439261115 -0.03364368985598 -0.0674541298058859
v 0.0128765560738885 -0.00718948985597996 -0.061895529805886
v -0.0198528439261115 -0.04274578985598 -0.0669225298058861
v -0.0196677439261115 -0.04478118985598 -0.067154529805886
v -0.0180834439261115 -0.03900408985598 -0.066370629805886
v -0.0114081439261115 -0.03236548985598 -0.0662769298058861
v -0.0102582439261115 -0.03128668985598 -0.065621929805886
v 0.0130147560738885 -0.00875818985597996 -0.062870629805886
v 0.00860635607388852 -0.01639098985598 -0.061138829805886
v 0.00936175607388853 -0.01469608985598 -0.0601217298058859
v 0.0108138560738885 -0.01317228985598 -0.060768229805886
v 0.0118111560738885 -0.01147128985598 -0.061295729805886
v 0.00940875607388852 -0.01542878985598 -0.060378729805886
v 0.0113825560738886 -0.01405568985598 -0.060640229805886
v 0.0132060560738885 -0.01261898985598 -0.059751729805886
v 0.0168164560738885 -0.01148548985598 -0.060865729805886
v 0.0184787560738885 -0.01034508985598 -0.058164629805886
v -0.0167767439261115 -0.05150258985598 -0.064898129805886
v -0.0153977439261115 -0.05306388985598 -0.064937429805886
v 0.0234676560738885 -0.00889678985597996 -0.0562923298058861
v 0.0270686560738885 -0.00840468985597996 -0.0553849298058859
v -0.0134033439261114 -0.05470288985598 -0.065448529805886
v 0.0289423560738885 -0.00935548985597996 -0.0562406298058861
v 0.0301405560738885 -0.00926088985597996 -0.053776429805886
v 0.0318234560738885 -0.01074108985598 -0.054178929805886
v 0.0330853560738885 -0.01163298985598 -0.052476729805886
v 0.0340302560738885 -0.01388288985598 -0.053324429805886
v -0.00658644392611149 -0.05856898985598 -0.058380929805886
v -0.00545054392611147 -0.05885998985598 -0.057321229805886
v -0.00244274392611146 -0.05832228985598 -0.056842929805886
v 0.000793856073888516 -0.05663278985598 -0.056340629805886
v 0.00228985607388854 -0.05551828985598 -0.054818929805886
v 0.00380985607388853 -0.05417818985598 -0.054942329805886
v 0.00532165607388854 -0.05255698985598 -0.054742629805886
v 0.00685465607388852 -0.05148328985598 -0.0545950298058859
v 0.00863995607388854 -0.05135148985598 -0.055732329805886
v 0.00936745607388853 -0.05120418985598 -0.053772129805886
v 0.0116049560738885 -0.05164048985598 -0.055160029805886
v 0.0124774560738885 -0.05110188985598 -0.0530946298058861
v 0.0373158560738885 -0.02622698985598 -0.0475262298058859
v 0.0374556560738885 -0.02446598985598 -0.0478533298058861
v 0.0158221560738885 -0.04930298985598 -0.050864929805886
v 0.0146120560738885 -0.05054908985598 -0.053271029805886
v 0.0367986560738885 -0.02880168985598 -0.0473180298058861
v 0.0225857560738885 -0.04510768985598 -0.0491754298058861
v 0.0257499560738885 -0.04274668985598 -0.0490502298058859
v 0.0339866560738885 -0.03416918985598 -0.047594629805886
v 0.0351570560738885 -0.03259948985598 -0.047320529805886
v -0.0279607439261115 -0.01352068985598 -0.077797329805886
v -0.0184148439261115 -0.00636868985597996 -0.0838093298058861
v -0.00391334392611148 0.01006061014402 -0.079163729805886
v -0.00298564392611148 0.01390331014402 -0.074165729805886
v -0.00158634392611148 0.01497381014402 -0.074110329805886
v 0.00088795607388853 0.01501601014402 -0.073698929805886
v -0.0264758439261115 -0.01654808985598 -0.0769126298058861
v -0.0248669439261115 -0.01820858985598 -0.076696129805886
v 0.00268055607388853 0.01405341014402 -0.0726532298058861
v 0.00417285607388854 0.01297851014402 -0.070583529805886
v 0.00559135607388853 0.01180651014402 -0.069694629805886
v -0.0215165439261115 -0.02114598985598 -0.0755218298058861
v 0.00692075607388853 0.01035561014402 -0.069005229805886
v 0.00894735607388852 0.00542891014402004 -0.067150529805886
v -0.0161980439261115 -0.02467008985598 -0.0706508298058861
v 0.00946055607388852 0.00250511014402004 -0.065953829805886
v -0.0146389439261115 -0.02633688985598 -0.068800729805886
v -0.0121938439261115 -0.02724418985598 -0.071056029805886
v -0.0117493439261115 -0.02786988985598 -0.068587929805886
v 0.0129847560738885 -0.00469828985597996 -0.0642864298058861
v -0.0190721439261115 -0.04081818985598 -0.0678600298058861
v -0.0188249439261115 -0.04087918985598 -0.069903329805886
v -0.0194814439261115 -0.04204028985598 -0.0687827298058861
v -0.0178954439261115 -0.03950088985598 -0.070073729805886
v -0.0167323439261115 -0.03769128985598 -0.068274629805886
v -0.0142316439261115 -0.03499898985598 -0.0681961298058861
v -0.00953184392611145 -0.03019538985598 -0.066759229805886
v 0.0135686560738885 -0.00636448985597996 -0.0645884298058861
v -0.0192979439261115 -0.04378878985598 -0.070827229805886
v -0.0089263439261115 -0.03161868985598 -0.068735129805886
v -0.00917154392611147 -0.03123458985598 -0.067462329805886
v 0.0125084560738885 -0.01017488985598 -0.062207729805886
v -0.0187391439261115 -0.04667988985598 -0.069486529805886
v 0.0100430560738885 -0.01492258985598 -0.0610843298058861
v 0.0125045560738885 -0.01208658985598 -0.0628379298058861
v 0.0114969560738885 -0.01388738985598 -0.061802229805886
v -0.0178067439261115 -0.04891808985598 -0.0691621298058861
v 0.0123026560738885 -0.01376558985598 -0.0619859298058859
v 0.0137475560738885 -0.01302828985598 -0.062093929805886
v 0.0153185560738885 -0.01193158985598 -0.060747529805886
v -0.0170652439261115 -0.05088928985598 -0.0671115298058861
v 0.0212463560738885 -0.01063078985598 -0.059400429805886
v 0.0229837560738885 -0.01080138985598 -0.060411729805886
v 0.0249480560738885 -0.00953198985597997 -0.0587340298058859
v 0.0265518560738885 -0.00935618985597996 -0.0591064298058861
v 0.0275676560738885 -0.00909908985597996 -0.057743729805886
v -0.0118895439261115 -0.05572848985598 -0.0643153298058861
v 0.0308151560738885 -0.01048548985598 -0.056192229805886
v -0.0106091439261115 -0.05649578985598 -0.062366429805886
v -0.00872994392611148 -0.05795328985598 -0.0618700298058861
v -0.00786144392611146 -0.05846568985598 -0.061830429805886
v -0.00626464392611145 -0.05884588985598 -0.060410929805886
v 0.0348545560738885 -0.01653848985598 -0.0541028298058861
v -0.00440204392611149 -0.05894848985598 -0.0595832298058859
v -0.00280944392611146 -0.05869908985598 -0.059075829805886
v -0.00054574392611148 -0.05744898985598 -0.058441029805886
v 0.00452825607388851 -0.05336318985598 -0.056312329805886
v 0.00259365607388853 -0.05528888985598 -0.057003629805886
v 0.00349125607388853 -0.05428748985598 -0.0584720298058861
v 0.00689565607388851 -0.05131118985598 -0.056084929805886
v 0.00611375607388853 -0.05155468985598 -0.057343129805886
v 0.00773495607388852 -0.05117868985598 -0.0572699298058861
v 0.0365681560738885 -0.02027138985598 -0.050389429805886
v 0.0359168560738885 -0.01890498985598 -0.0528063298058861
v 0.0368587560738885 -0.02278638985598 -0.051227829805886
v 0.0371526560738885 -0.02326638985598 -0.049381729805886
v 0.0367713560738885 -0.02486588985598 -0.051739329805886
v 0.0364728560738885 -0.02886868985598 -0.049704129805886
v 0.0370073560738885 -0.02581548985598 -0.0496772298058861
v 0.0167290560738885 -0.04944558985598 -0.053273629805886
v 0.0203587560738885 -0.04704098985598 -0.051946329805886
v 0.0230617560738885 -0.04514418985598 -0.0509425298058861
v 0.0189935560738885 -0.04844258985598 -0.0548892298058861
v 0.0351325560738885 -0.03324148985598 -0.0522596298058861
v 0.0248040560738885 -0.04397898985598 -0.051663429805886
v 0.0270455560738885 -0.04205258985598 -0.0505829298058861
v 0.0297812560738885 -0.03966558985598 -0.0504348298058861
v 0.0332104560738885 -0.03595358985598 -0.049766529805886
v 0.0344325560738885 -0.03441098985598 -0.0494565298058861
v 0.0355270560738885 -0.03245428985598 -0.049164929805886
v -0.0275330439261115 -0.01335488985598 -0.079335429805886
v -0.0260433439261115 -0.01280068985598 -0.0820196298058861
v 0.000410056073888526 0.01490831014402 -0.0754980298058859
v -0.0273472439261115 -0.01519578985598 -0.077899229805886
v -0.0269898439261115 -0.01496668985598 -0.080302329805886
v -0.0263287439261115 -0.01623508985598 -0.079608929805886
v -0.0253900439261115 -0.01741358985598 -0.0789987298058861
v 0.00427205607388853 0.01289961014402 -0.073337629805886
v -0.0228706439261115 -0.01991208985598 -0.0778103298058861
v 0.00643765607388852 0.01105371014402 -0.072508429805886
v 0.00777865607388853 0.00966171014402004 -0.071230729805886
v -0.0186661439261115 -0.02295158985598 -0.0745064298058861
v 0.00934545607388854 0.00760861014402003 -0.070666529805886
v 0.00921465607388852 0.00720181014402004 -0.069308729805886
v -0.0166854439261115 -0.02415768985598 -0.0745100298058861
v 0.00995845607388854 0.00586451014402004 -0.069480329805886
v 0.0102589560738885 0.00446141014402004 -0.068720429805886
v -0.0146503439261115 -0.02550638985598 -0.074312229805886
v 0.0111900560738885 0.00161311014402004 -0.069137029805886
v -0.0146585439261115 -0.02571788985598 -0.072167029805886
v 0.0111827560738885 0.000105110144020044 -0.067729029805886
v -0.0134546439261115 -0.02658798985598 -0.071389329805886
v 0.0118005560738885 -0.00137048985597996 -0.067456129805886
v -0.0107706439261115 -0.02826388985598 -0.0704372298058861
v 0.0127330560738885 -0.00345288985597996 -0.0664632298058859
v -0.00946654392611149 -0.02977908985598 -0.069683029805886
v -0.0164457439261115 -0.03792848985598 -0.070566229805886
v -0.0150086439261115 -0.03641298985598 -0.070638029805886
v -0.0135247439261115 -0.03498518985598 -0.070452529805886
v -0.0118790439261115 -0.03375098985598 -0.070372729805886
v -0.0102638439261115 -0.03239998985598 -0.069244129805886
v -0.00897704392611146 -0.03069238985598 -0.068448329805886
v 0.0138179560738885 -0.00809728985597996 -0.0652442298058861
v -0.0191388439261115 -0.04533958985598 -0.0702758298058861
v 0.0131445560738885 -0.01051238985598 -0.064280829805886
v 0.0125328560738885 -0.01328208985598 -0.062638429805886
v 0.0132575560738885 -0.01206268985598 -0.064485929805886
v 0.0136800560738885 -0.01292928985598 -0.063890629805886
v 0.0150762560738885 -0.01295218985598 -0.063766529805886
v 0.0160160560738885 -0.01235368985598 -0.062670129805886
v 0.0179672560738885 -0.01193068985598 -0.062646329805886
v 0.0217004560738885 -0.01157238985598 -0.061846729805886
v -0.0158212439261115 -0.05267698985598 -0.068566229805886
v 0.0281668560738886 -0.00973238985597995 -0.059863329805886
v 0.0292306560738885 -0.01014608985598 -0.058394629805886
v 0.0309816560738885 -0.01119638985598 -0.057263229805886
v -0.0100983439261115 -0.05707028985598 -0.064470629805886
v 0.0325405560738885 -0.01251628985598 -0.056463429805886
v -0.00885794392611147 -0.05793518985598 -0.063784529805886
v 0.0331412560738885 -0.01291498985598 -0.055235629805886
v 0.0333657560738885 -0.01392858985598 -0.056584729805886
v 0.0340789560738885 -0.01503988985598 -0.0554324298058859
v -0.00618154392611148 -0.05887058985598 -0.062688129805886
v -0.00519114392611147 -0.05908308985598 -0.061978529805886
v -0.00249664392611146 -0.05847998985598 -0.0607392298058861
v -0.00387264392611147 -0.05879848985598 -0.062095629805886
v -0.00109364392611147 -0.05785098985598 -0.060984029805886
v 0.0362018560738885 -0.02064738985598 -0.055305929805886
v 0.000444456073888516 -0.05675078985598 -0.060168429805886
v 0.00241855607388855 -0.05505558985598 -0.060304029805886
v 0.00522875607388851 -0.05213428985598 -0.058983829805886
v 0.00689405607388852 -0.05114728985598 -0.058892229805886
v 0.00878625607388853 -0.05132378985598 -0.0598943298058859
v 0.0363233560738885 -0.02051738985598 -0.053437729805886
v 0.0106599560738885 -0.05189588985598 -0.0572328298058861
v 0.0364684560738885 -0.02218048985598 -0.055108929805886
v 0.0124863560738885 -0.05216578985598 -0.058168529805886
v 0.0133436560738885 -0.05153178985598 -0.055867229805886
v 0.0143541560738885 -0.05154788985598 -0.057717829805886
v 0.0173000560738885 -0.04982678985598 -0.056478429805886
v 0.0354540560738885 -0.03154988985598 -0.0533393298058861
v 0.0361845560738885 -0.02821698985598 -0.0526144298058859
v 0.0203376560738885 -0.04766358985598 -0.055788529805886
v 0.0237323560738885 -0.04488718985598 -0.054247029805886
v 0.0253233560738885 -0.04361358985598 -0.054046829805886
v 0.0283790560738885 -0.04134848985598 -0.052799129805886
v 0.0301179560738885 -0.03984108985598 -0.052115729805886
v 0.0334641560738885 -0.03620438985598 -0.0516014298058861
v 0.0348048560738885 -0.03412348985598 -0.0512315298058861
v -0.0268486439261115 -0.01399218985598 -0.081297329805886
v -0.00164644392611149 0.01112421014402 -0.081188329805886
v -0.00116134392611147 0.01299401014402 -0.078883329805886
v -0.000115443926111486 0.01418411014402 -0.078150329805886
v 0.00242965607388854 0.01389051014402 -0.0760354298058861
v 0.00499295607388853 0.01178201014402 -0.076982829805886
v -0.0231540439261115 -0.01922808985598 -0.081313829805886
v -0.0203464439261115 -0.02192748985598 -0.078598629805886
v 0.00919515607388852 0.00808171014402004 -0.072378329805886
v -0.0173352439261115 -0.02363668985598 -0.0777570298058861
v 0.0108355560738885 0.00433151014402004 -0.070232229805886
v 0.0108450560738885 0.00561491014402004 -0.0720755298058859
v -0.0121146439261115 -0.02723048985598 -0.0735150298058861
v 0.0125190560738885 -0.00201998985597996 -0.069061429805886
v -0.0101833439261114 -0.02859398985598 -0.072289029805886
v -0.00917584392611148 -0.02964748985598 -0.071296229805886
v 0.0137104560738885 -0.00521078985597996 -0.067932329805886
v -0.0189667439261115 -0.04278498985598 -0.072349029805886
v -0.0181214439261115 -0.04124468985598 -0.073446429805886
v -0.0170679439261115 -0.03997468985598 -0.074329329805886
v -0.0159888439261115 -0.03838448985598 -0.073425929805886
v -0.00985514392611148 -0.03269528985598 -0.071382529805886
v -0.00880164392611146 -0.03122708985598 -0.071102029805886
v -0.00893164392611145 -0.03137768985598 -0.069507629805886
v 0.0141833560738885 -0.00693558985597996 -0.0678015298058859
v -0.0190679439261115 -0.04474688985598 -0.073719029805886
v 0.0138458560738885 -0.01247918985598 -0.0668116298058861
v 0.0138336560738885 -0.01121778985598 -0.068170029805886
v 0.0134845560738885 -0.01156818985598 -0.065731229805886
v 0.0137892560738885 -0.00990618985597996 -0.066668129805886
v -0.0189147439261115 -0.04618128985598 -0.072625529805886
v -0.0181527439261115 -0.04806468985598 -0.071927529805886
v 0.0141792560738885 -0.01291988985598 -0.0657563298058861
v -0.0169276439261115 -0.05019478985598 -0.072407129805886
v 0.0157046560738885 -0.01338868985598 -0.066032029805886
v 0.0167955560738885 -0.01294828985598 -0.064804229805886
v 0.0180608560738885 -0.01340968985598 -0.066397929805886
v -0.0164609439261115 -0.05110968985598 -0.071159229805886
v 0.0196001560738885 -0.01214868985598 -0.063341529805886
v 0.0240743560738885 -0.01205468985598 -0.063568529805886
v -0.0147172439261115 -0.05389258985598 -0.069377629805886
v 0.0256783560738885 -0.01048868985598 -0.061343929805886
v 0.0275196560738885 -0.01023108985598 -0.0613197298058861
v 0.0288236560738885 -0.01045548985598 -0.060922029805886
v -0.00952024392611148 -0.05771478985598 -0.067667429805886
v -0.0128265439261115 -0.05544898985598 -0.069634329805886
v 0.0308134560738885 -0.01179668985598 -0.059239829805886
v 0.0319728560738885 -0.01337048985598 -0.059728429805886
v -0.00825314392611148 -0.05829608985598 -0.065624429805886
v -0.00722764392611147 -0.05865238985598 -0.064492229805886
v -0.00583754392611147 -0.05865678985598 -0.065147529805886
v 0.0342834560738885 -0.01664968985598 -0.057600729805886
v -0.00448104392611148 -0.05849838985598 -0.064123929805886
v -0.00261924392611146 -0.05825248985598 -0.063420129805886
v -0.000240843926111456 -0.05685228985598 -0.063135329805886
v 0.00163995607388853 -0.05496718985598 -0.063226529805886
v 0.00557915607388854 -0.05151528985598 -0.060270529805886
v 0.0037894560738885 -0.05295248985598 -0.062530129805886
v 0.00695165607388853 -0.05080398985598 -0.060413029805886
v 0.00623655607388851 -0.05087138985598 -0.061643229805886
v 0.00778945607388851 -0.05075888985598 -0.061620129805886
v 0.0104207560738885 -0.05194648985598 -0.060701829805886
v 0.0364683560738885 -0.02416898985598 -0.0549334298058861
v 0.0114639560738885 -0.05216918985598 -0.058555029805886
v 0.0361620560738885 -0.02629868985598 -0.055569929805886
v 0.0163361560738885 -0.05122368985598 -0.060773529805886
v 0.0180711560738885 -0.04975638985598 -0.0583885298058859
v 0.0214054560738885 -0.04691698985598 -0.056937229805886
v 0.0287758560738885 -0.04107778985598 -0.054464329805886
v 0.0270021560738885 -0.04201038985598 -0.057648829805886
v 0.0338886560738885 -0.03558648985598 -0.053299529805886
v 0.0340499560738885 -0.03465568985598 -0.055437729805886
v 0.0346854560738885 -0.03314238985598 -0.055732329805886
v 0.0299227560738885 -0.04016298985598 -0.0535678298058859
v 0.0322315560738885 -0.03777828985598 -0.053908529805886
v -0.0237873439261115 -0.01201588985598 -0.084915129805886
v 0.0021900560738885 0.01376261014402 -0.0804121298058861
v -0.0253516439261115 -0.01667918985598 -0.0827412298058859
v -0.0253210439261115 -0.01589868985598 -0.085015329805886
v -0.0240626439261115 -0.01799448985598 -0.082983229805886
v 0.00710295607388853 0.01031021014402 -0.075684229805886
v -0.0210398439261115 -0.02121638985598 -0.0805435298058861
v 0.00892935607388853 0.00849961014402004 -0.076253929805886
v 0.0102526560738885 0.00678911014402004 -0.073602029805886
v -0.0151782439261115 -0.02488098985598 -0.078459029805886
v 0.0115595560738885 0.00330271014402004 -0.072308729805886
v -0.0140984439261115 -0.02578758985598 -0.076492529805886
v 0.0122552560738885 1.62101440200416e-05 -0.071126729805886
v -0.0127993439261115 -0.02677578985598 -0.075732829805886
v 0.0131086560738885 -0.00238108985597996 -0.070931129805886
v -0.00971044392611148 -0.02904978985598 -0.074628129805886
v -0.00856624392611147 -0.03023408985598 -0.072874229805886
v 0.0141337560738885 -0.00533508985597996 -0.071412629805886
v -0.0174717439261115 -0.04101508985598 -0.075448229805886
v -0.0185304439261115 -0.04299408985598 -0.0748266298058861
v -0.0140556439261115 -0.03702018985598 -0.0752265298058861
v -0.0130488439261115 -0.03576418985598 -0.074128929805886
v -0.0112536439261115 -0.03447448985598 -0.0741924298058859
v -0.00932824392611148 -0.03302118985598 -0.073381029805886
v -0.00781534392611147 -0.03195228985598 -0.074371729805886
v 0.0143342560738885 -0.00823038985597997 -0.068629229805886
v -0.0188705439261115 -0.04614878985598 -0.074966229805886
v -0.0184490439261115 -0.04757888985598 -0.0740575298058861
v 0.0140501560738885 -0.01258888985598 -0.068402829805886
v 0.0144673560738885 -0.00977358985597996 -0.070344929805886
v -0.0175598439261115 -0.04926338985598 -0.074638729805886
v 0.0149288560738886 -0.01346798985598 -0.067654529805886
v 0.0197607560738885 -0.01330638985598 -0.0661643298058859
v 0.0213841560738885 -0.01357358985598 -0.066451729805886
v -0.0153508439261115 -0.05243968985598 -0.072769129805886
v 0.0233393560738885 -0.01299588985598 -0.065288629805886
v 0.0268140560738885 -0.01136248985598 -0.063356629805886
v 0.0285540560738885 -0.01127368985598 -0.062516629805886
v 0.0302329560738885 -0.01205548985598 -0.061200529805886
v -0.0107224439261115 -0.05699048985598 -0.069332129805886
v 0.0310467560738885 -0.01390668985598 -0.062476729805886
v 0.0323886560738885 -0.01484888985598 -0.061080429805886
v -0.00801614392611147 -0.05850768985598 -0.067537929805886
v 0.0331511560738885 -0.01540338985598 -0.0598120298058861
v -0.00620424392611146 -0.05857848985598 -0.066759229805886
v -0.00394544392611146 -0.05788488985598 -0.0662603298058859
v -0.00163554392611145 -0.05758898985598 -0.064092729805886
v -0.00243614392611147 -0.05748218985598 -0.065705529805886
v -0.000714343926111471 -0.05625878985598 -0.0665608298058861
v 0.000562356073888548 -0.05508018985598 -0.066536529805886
v 0.00361465607388853 -0.05189858985598 -0.066049129805886
v 0.0357519560738885 -0.02065368985598 -0.057142129805886
v 0.0340319560738885 -0.01818128985598 -0.060551829805886
v 0.00529095607388855 -0.05136938985598 -0.062986629805886
v 0.00690835607388851 -0.05061538985598 -0.063355729805886
v 0.00866185607388853 -0.05104688985598 -0.062777329805886
v 0.0361379560738885 -0.02491158985598 -0.057458029805886
v 0.0358271560738885 -0.02300538985598 -0.059453229805886
v 0.0362388560738885 -0.02349078985598 -0.056581329805886
v 0.0356936560738885 -0.02182198985598 -0.0585619298058859
v 0.0356927560738885 -0.02819368985598 -0.056672329805886
v 0.0124794560738885 -0.05235168985598 -0.060722629805886
v 0.0141308560738885 -0.05214518985598 -0.060383929805886
v 0.0182546560738885 -0.04994308985598 -0.060831029805886
v 0.0198925560738885 -0.04852108985598 -0.0613673298058861
v 0.0224982560738885 -0.04596818985598 -0.0588742298058861
v 0.0254350560738885 -0.04321088985598 -0.0585393298058859
v 0.0351797560738885 -0.03121828985598 -0.0558754298058861
v 0.0350923560738886 -0.03046558985598 -0.058119329805886
v 0.0288711560738885 -0.04054388985598 -0.058003029805886
v 0.0303834560738885 -0.03949958985598 -0.0564406298058859
v 0.0324827560738885 -0.03694908985598 -0.056111429805886
v -0.0250083439261115 -0.01496268985598 -0.086315029805886
v -0.0240076439261115 -0.01383848985598 -0.087448529805886
v 0.000838256073888516 0.01353151014402 -0.080639629805886
v -0.0241252439261115 -0.01712998985598 -0.086259429805886
v 0.00334015607388852 0.01312841014402 -0.0796847298058859
v 0.00473875607388854 0.01194241014402 -0.0787049298058861
v -0.0219835439261115 -0.02003438985598 -0.082668929805886
v -0.0197424439261115 -0.02201358985598 -0.0815431298058861
v 0.00810725607388851 0.00933771014402004 -0.0768260298058859
v -0.0163705439261115 -0.02391948985598 -0.080004529805886
v 0.0107439560738885 0.00600461014402004 -0.077717629805886
v 0.0109804560738885 0.00560721014402004 -0.074750229805886
v 0.0120341560738886 0.00295761014402004 -0.075359529805886
v -0.0133145439261115 -0.02631468985598 -0.077650129805886
v 0.0125895560738885 1.70101440200368e-05 -0.0731436298058861
v -0.0103315439261115 -0.02877208985598 -0.076845529805886
v 0.0134426560738885 -0.00262128985597996 -0.072395629805886
v -0.00806854392611148 -0.03018718985598 -0.077296529805886
v -0.0162441439261115 -0.03957878985598 -0.076085429805886
v -0.0147919439261115 -0.03830458985598 -0.077762029805886
v -0.0132877439261115 -0.03670838985598 -0.077026929805886
v -0.0119515439261115 -0.03547488985598 -0.076672029805886
v -0.00766604392611148 -0.03082278985598 -0.075262729805886
v 0.0145969560738885 -0.00830668985597996 -0.070804529805886
v 0.0143997560738885 -0.00617438985597996 -0.072291729805886
v -0.0184897439261115 -0.04479678985598 -0.077632529805886
v -0.0181729439261115 -0.04323418985598 -0.077366529805886
v -0.0176575439261115 -0.04185978985598 -0.077037929805886
v -0.00894044392611146 -0.03345538985598 -0.0756544298058861
v -0.0182860439261115 -0.04769258985598 -0.075961229805886
v -0.0184420439261115 -0.04627728985598 -0.077722329805886
v 0.0138401560738885 -0.01446288985598 -0.0705983298058861
v 0.0135433560738885 -0.01358118985598 -0.070966629805886
v 0.0139510560738886 -0.01358698985598 -0.0699525298058861
v 0.0139719560738885 -0.01161788985598 -0.070092629805886
v 0.0152301560738885 -0.01424678985598 -0.0697182298058859
v -0.0162665439261115 -0.05113228985598 -0.075142929805886
v 0.0167457560738885 -0.01409598985598 -0.068506029805886
v 0.0187690560738885 -0.01463698985598 -0.069859829805886
v -0.0141409439261115 -0.05374198985598 -0.073500829805886
v 0.0231970560738885 -0.01405708985598 -0.0672323298058861
v -0.0125962439261115 -0.05539098985598 -0.073319629805886
v 0.0268257560738885 -0.01352338985598 -0.0673282298058859
v 0.0257769560738885 -0.01256298985598 -0.065252529805886
v 0.0280487560738885 -0.01273118985598 -0.0653030298058861
v 0.0281521560738885 -0.01181308985598 -0.0639402298058861
v -0.0114500439261115 -0.05659008985598 -0.0725330298058859
v -0.00991024392611145 -0.05785688985598 -0.071311929805886
v 0.0292443560738885 -0.01267018985598 -0.063851529805886
v 0.0296152560738885 -0.01424788985598 -0.0658474298058861
v -0.00840334392611147 -0.05845178985598 -0.070070529805886
v -0.00693434392611147 -0.05878768985598 -0.0686477298058861
v 0.0332924560738885 -0.01713428985598 -0.061947329805886
v -0.00408494392611147 -0.05787888985598 -0.0679911298058861
v -0.00557134392611147 -0.05862178985598 -0.0692912298058861
v -0.00196534392611147 -0.05694238985598 -0.067812729805886
v 0.0338750560738885 -0.01965118985598 -0.062799629805886
v 0.00522905607388852 -0.05089878985598 -0.064669129805886
v 0.0048270560738885 -0.05042558985598 -0.0662690298058861
v 0.00614315607388852 -0.04871558985598 -0.0664229298058859
v 0.00634065607388853 -0.04993368985598 -0.065263529805886
v 0.0347607560738885 -0.02083188985598 -0.060986229805886
v 0.00853895607388852 -0.05089328985598 -0.065163929805886
v 0.0105828560738885 -0.05197058985598 -0.063511929805886
v 0.0357187560738885 -0.02500158985598 -0.0602572298058861
v 0.0118301560738885 -0.05246638985598 -0.0629710298058861
v 0.0356936560738885 -0.02651778985598 -0.059008929805886
v 0.0141611560738885 -0.05218168985598 -0.061964929805886
v 0.0130646560738885 -0.05239178985598 -0.063285429805886
v 0.0155276560738885 -0.05175708985598 -0.062216729805886
v 0.0238137560738885 -0.04459408985598 -0.060389729805886
v 0.0253258560738885 -0.04276968985598 -0.062143729805886
v 0.0268367560738885 -0.04166058985598 -0.060752829805886
v 0.0314315560738885 -0.03795598985598 -0.0585943298058861
v 0.0322478560738885 -0.03651968985598 -0.060198929805886
v 0.0332221560738885 -0.03524528985598 -0.058637429805886
v 0.0343591560738885 -0.03301698985598 -0.0579795298058859
v -0.0189148439261115 -0.01013098985598 -0.0896007298058861
v -0.0012799439261115 0.00871391014402004 -0.0860335298058861
v -0.000966043926111465 0.01064641014402 -0.083137029805886
v 0.000183656073888538 0.01218121014402 -0.082308229805886
v 0.00183965607388853 0.01254011014402 -0.0833828298058861
v 0.0024178560738885 0.01331181014402 -0.0820761298058861
v -0.0245480439261115 -0.01621188985598 -0.086832729805886
v 0.00381745607388853 0.01254241014402 -0.082074429805886
v 0.00537855607388851 0.01143921014402 -0.080644729805886
v -0.0221123439261115 -0.01907678985598 -0.0858545298058859
v 0.00697235607388855 0.00999911014402004 -0.0794147298058859
v -0.0205822439261115 -0.02089198985598 -0.083746129805886
v 0.00872585607388854 0.00817791014402004 -0.080674029805886
v -0.0190688439261115 -0.02198048985598 -0.0833745298058861
v -0.0175930439261115 -0.02288548985598 -0.082319429805886
v -0.0154095439261115 -0.02397008985598 -0.0820291298058861
v 0.0116591560738885 0.00440411014402004 -0.077405029805886
v -0.0141002439261114 -0.02526658985598 -0.080894729805886
v -0.0126531439261115 -0.02659338985598 -0.080161829805886
v 0.0125884560738885 0.00052071014402004 -0.075705129805886
v -0.0109841439261115 -0.02804888985598 -0.080403529805886
v 0.0134060560738885 -0.00204928985597996 -0.075124429805886
v -0.00983834392611146 -0.02912628985598 -0.078874129805886
v 0.0143177560738885 -0.00581978985597996 -0.0737608298058859
v -0.0165000439261115 -0.04103678985598 -0.0811704298058861
v -0.0179521439261115 -0.04326778985598 -0.079468429805886
v -0.0155705439261115 -0.03961678985598 -0.080428129805886
v -0.0107882439261115 -0.03466408985598 -0.0766682298058861
v 0.0145800560738885 -0.00761698985597997 -0.073104229805886
v -0.00909544392611147 -0.03397078985598 -0.077784629805886
v -0.00760364392611149 -0.03325488985598 -0.077303729805886
v -0.00696904392611147 -0.03230328985598 -0.0767649298058861
v 0.0143107560738885 -0.01111868985598 -0.073427829805886
v 0.0145835560738885 -0.00971218985597996 -0.0727376298058859
v -0.0178723439261115 -0.04772418985598 -0.078201329805886
v 0.0135833560738885 -0.01435328985598 -0.072042329805886
v 0.0136626560738885 -0.01323118985598 -0.073659029805886
v -0.0174371439261115 -0.04917538985598 -0.0769864298058861
v 0.0145462560738885 -0.01498718985598 -0.071330229805886
v 0.0160164560738885 -0.01569658985598 -0.072280229805886
v -0.0161697439261115 -0.05090698985598 -0.0781463298058861
v -0.0150562439261115 -0.05229528985598 -0.0778545298058859
v 0.0173075560738885 -0.01485958985598 -0.070472929805886
v 0.0215256560738885 -0.01534948985598 -0.070641129805886
v 0.0283079560738885 -0.01394448985598 -0.067825629805886
v -0.0094185439261115 -0.05831888985598 -0.0741778298058859
v 0.0309511560738885 -0.01577888985598 -0.065569029805886
v -0.00857454392611148 -0.05882588985598 -0.073191129805886
v -0.00746614392611147 -0.05904708985598 -0.0723366298058861
v 0.0319523560738885 -0.01603488985598 -0.063671429805886
v 0.0319782560738885 -0.01738988985598 -0.0656504298058861
v -0.00641134392611148 -0.05891088985598 -0.0708462298058861
v -0.00467384392611148 -0.05876738985598 -0.071678629805886
v 0.0330601560738885 -0.01849018985598 -0.064111729805886
v -0.00378614392611146 -0.05799878985598 -0.069963029805886
v -0.00203584392611147 -0.05708588985598 -0.0699004298058861
v -0.000397643926111468 -0.05576478985598 -0.068474929805886
v -0.00033654392611146 -0.05586578985598 -0.070026429805886
v 0.00186265607388852 -0.05344168985598 -0.067987629805886
v 0.00332225607388853 -0.05199818985598 -0.0691404298058861
v 0.00390755607388851 -0.05119358985598 -0.067650129805886
v 0.00493935607388851 -0.04991958985598 -0.067443829805886
v 0.00512175607388851 -0.05040728985598 -0.069009829805886
v 0.00594995607388854 -0.04911688985598 -0.067633229805886
v 0.00686995607388852 -0.04903498985598 -0.067568129805886
v 0.00771615607388854 -0.05002178985598 -0.0667274298058861
v 0.00790885607388853 -0.05039328985598 -0.068283729805886
v 0.0344352560738885 -0.02236408985598 -0.063785629805886
v 0.00887435607388853 -0.05124308985598 -0.067735229805886
v 0.00979545607388851 -0.05176438985598 -0.0670860298058861
v 0.0353412560738885 -0.02344748985598 -0.061345029805886
v 0.0109747560738885 -0.05203538985598 -0.065866929805886
v 0.0122404560738885 -0.05233958985598 -0.064763029805886
v 0.0139268560738885 -0.05212468985598 -0.065771029805886
v 0.0348696560738885 -0.03017248985598 -0.0603946298058861
v 0.0152451560738885 -0.05178088985598 -0.064237129805886
v 0.0169696560738885 -0.05101108985598 -0.0628627298058859
v 0.0171450560738885 -0.05096578985598 -0.0642106298058861
v 0.0189164560738885 -0.04954138985598 -0.063094429805886
v 0.0242153560738885 -0.04392238985598 -0.063566229805886
v 0.0343189560738885 -0.03242428985598 -0.060258729805886
v 0.0215978560738885 -0.04679938985598 -0.062835329805886
v 0.0286635560738885 -0.04013448985598 -0.061973929805886
v 0.0302009560738885 -0.03914058985598 -0.059767529805886
v 0.0307134560738885 -0.03825928985598 -0.062008729805886
v 0.0335324560738886 -0.03432028985598 -0.0601853298058861
v -0.0238388439261115 -0.01583648985598 -0.088378129805886
v -0.0227694439261115 -0.01442608985598 -0.090493829805886
v -0.0222914439261115 -0.01278158985598 -0.088901829805886
v 0.00092175607388853 0.01135891014402 -0.084535929805886
v -0.0225293439261115 -0.01739368985598 -0.089201529805886
v 0.00309995607388855 0.01228601014402 -0.083524429805886
v 0.00602885607388853 0.01087491014402 -0.082577129805886
v 0.00743395607388853 0.00954281014402004 -0.081717929805886
v -0.0206877439261115 -0.02018558985598 -0.085622929805886
v -0.0190908439261115 -0.02045588985598 -0.087462329805886
v 0.00999155607388852 0.00668891014402004 -0.0811870298058861
v -0.0161992439261115 -0.02289058985598 -0.083971329805886
v -0.0142274439261115 -0.02368038985598 -0.083681229805886
v -0.0130311439261115 -0.02564368985598 -0.0827618298058861
v 0.0125569560738885 0.00138821014402004 -0.079360429805886
v 0.0124972560738885 0.00248221014402004 -0.079978529805886
v -0.0119612439261115 -0.02693438985598 -0.0819616298058861
v 0.0130053560738885 -0.00207858985597996 -0.080110929805886
v 0.0127265560738885 -0.000300589855979964 -0.078365629805886
v -0.00934284392611148 -0.02937438985598 -0.0805193298058859
v 0.0138178560738885 -0.00463368985597996 -0.078147429805886
v -0.00739254392611147 -0.03031568985598 -0.079927429805886
v 0.0143030560738885 -0.00665118985597996 -0.075676929805886
v -0.0174211439261115 -0.04280158985598 -0.081006529805886
v -0.0176026439261115 -0.04451578985598 -0.082147129805886
v -0.0143457439261115 -0.03834128985598 -0.080546429805886
v -0.0128750439261115 -0.03689338985598 -0.0803275298058861
v -0.0113715439261115 -0.03555978985598 -0.0799243298058859
v -0.0101342439261115 -0.03459708985598 -0.079118429805886
v -0.00726504392611146 -0.03347508985598 -0.078806729805886
v -0.00624624392611148 -0.03131988985598 -0.078772129805886
v 0.0146330560738885 -0.00884158985597996 -0.074831129805886
v -0.0176897439261115 -0.04580828985598 -0.081474429805886
v -0.00644754392611147 -0.03267798985598 -0.078214529805886
v -0.0168388439261115 -0.04890378985598 -0.0805190298058861
v -0.0172083439261115 -0.04725008985598 -0.081928529805886
v 0.0135417560738886 -0.01650008985598 -0.074489229805886
v 0.0130766560738885 -0.01565908985598 -0.0748810298058861
v 0.0137872560738885 -0.01534438985598 -0.073388929805886
v 0.0131417560738885 -0.01470048985598 -0.075416229805886
v -0.0164886439261115 -0.04996228985598 -0.0796146298058861
v 0.0149484560738885 -0.01636938985598 -0.073474829805886
v 0.0175115560738885 -0.01620378985598 -0.073238929805886
v 0.0189642560738885 -0.01590338985598 -0.0724668298058859
v -0.0122536439261115 -0.05501268985598 -0.0787527298058861
v 0.0234019560738885 -0.01552558985598 -0.070623029805886
v 0.0261278560738885 -0.01465938985598 -0.0692848298058859
v 0.0281014560738885 -0.01487428985598 -0.0692651298058861
v -0.00995784392611149 -0.05757698985598 -0.076296429805886
v 0.0290773560738885 -0.01462588985598 -0.067753529805886
v 0.0298537560738885 -0.01608308985598 -0.068715729805886
v 0.0310027560738885 -0.01757238985598 -0.0685710298058859
v -0.00673794392611149 -0.05942018985598 -0.0741649298058861
v 0.0318004560738885 -0.01947598985598 -0.069175529805886
v -0.00570514392611146 -0.05917828985598 -0.072646929805886
v 0.0326901560738885 -0.02047268985598 -0.067493229805886
v -0.00289774392611147 -0.05809028985598 -0.0722948298058861
v -0.00108094392611147 -0.05712748985598 -0.073376629805886
v 0.00041405607388853 -0.05563308985598 -0.072334429805886
v 0.00400505607388854 -0.05177238985598 -0.070915529805886
v 0.00535835607388854 -0.05085018985598 -0.070917129805886
v 0.00674715607388854 -0.04958128985598 -0.068513529805886
v 0.00704985607388853 -0.05052358985598 -0.0702078298058859
v 0.00866845607388853 -0.05130268985598 -0.070154229805886
v 0.0103092560738885 -0.05215068985598 -0.068688829805886
v 0.0347247560738885 -0.02388618985598 -0.064428329805886
v 0.0351389560738885 -0.02471758985598 -0.062896629805886
v 0.0348731560738886 -0.02565438985598 -0.064851529805886
v 0.0113714560738885 -0.05227478985598 -0.067876129805886
v 0.0349560560738885 -0.02726518985598 -0.064666929805886
v 0.0351256560738885 -0.02694458985598 -0.062812629805886
v 0.0132166560738885 -0.05210668985598 -0.067031329805886
v 0.0342726560738885 -0.03158378985598 -0.0629306298058859
v 0.0347101560738885 -0.02932938985598 -0.063262029805886
v 0.0172056560738885 -0.05074518985598 -0.065914029805886
v 0.0164991560738885 -0.05101978985598 -0.0681181298058859
v 0.0187638560738885 -0.04956868985598 -0.0660598298058861
v 0.0203073560738885 -0.04803198985598 -0.066809829805886
v 0.0223196560738885 -0.04594948985598 -0.067010029805886
v 0.0255009560738885 -0.04270268985598 -0.064187329805886
v 0.0272070560738885 -0.04122228985598 -0.062776029805886
v 0.0291236560738885 -0.03961458985598 -0.064570129805886
v 0.0313579560738885 -0.03736258985598 -0.062797829805886
v 0.0334678560738885 -0.03397878985598 -0.062317429805886
v 0.0335713560738885 -0.03308038985598 -0.064495229805886
v 0.0324694560738885 -0.03572358985598 -0.062666929805886
v -0.0228974439261115 -0.01583768985598 -0.090571929805886
v 0.000244656073888544 0.00981851014402004 -0.086439129805886
v 0.00182135607388853 0.01052751014402 -0.086676529805886
v 0.00249975607388853 0.01115581014402 -0.085560929805886
v 0.00483805607388854 0.01042701014402 -0.086860029805886
v 0.00422135607388854 0.01124941014402 -0.084805529805886
v -0.0205632439261115 -0.01833118985598 -0.090815329805886
v 0.00578595607388852 0.01049081014402 -0.085699129805886
v 0.00635915607388854 0.01034511014402 -0.084647929805886
v 0.00798085607388854 0.00899511014402004 -0.0839272298058861
v 0.00912395607388855 0.00768221014402004 -0.082821229805886
v -0.0167455439261115 -0.02186138985598 -0.086545029805886
v -0.0149127439261115 -0.02296878985598 -0.0854207298058861
v -0.0153243439261115 -0.02217088985598 -0.087736129805886
v -0.0137214439261115 -0.02377338985598 -0.0850974298058861
v 0.0112154560738885 0.00496361014402004 -0.081634129805886
v 0.0120775560738885 0.00363681014402004 -0.080110129805886
v -0.0128693439261115 -0.02449188985598 -0.085941329805886
v -0.0120898439261115 -0.02604618985598 -0.084520929805886
v -0.0108563439261115 -0.02776498985598 -0.0833189298058861
v -0.00916314392611148 -0.02932258985598 -0.0824716298058861
v 0.0142861560738885 -0.00828858985597996 -0.077490129805886
v -0.0168361439261115 -0.04329998985598 -0.0840420298058859
v -0.0162987439261115 -0.04155928985598 -0.0829565298058861
v -0.0151924439261115 -0.03999068985598 -0.082748229805886
v -0.0138579439261114 -0.03848468985598 -0.0825490298058861
v -0.0123633439261115 -0.03700618985598 -0.082369529805886
v -0.0108268439261115 -0.03567358985598 -0.081934029805886
v -0.00950554392611147 -0.03468008985598 -0.0810236298058861
v -0.00892144392611147 -0.03496118985598 -0.082626629805886
v -0.00593854392611146 -0.03048958985598 -0.080940829805886
v -0.00497324392611148 -0.03110338985598 -0.0801894298058861
v -0.00449504392611147 -0.03063398985598 -0.0808454298058859
v 0.0142676560738885 -0.01050208985598 -0.077486029805886
v 0.0143002560738885 -0.01025208985598 -0.076619329805886
v -0.00653984392611148 -0.03379248985598 -0.080734929805886
v -0.00530774392611147 -0.03249098985598 -0.0800384298058859
v -0.00406004392611145 -0.03141088985598 -0.080836829805886
v 0.0127760560738885 -0.01590178985598 -0.077187729805886
v 0.0127983560738885 -0.01450738985598 -0.0785983298058861
v 0.0135978560738885 -0.01284648985598 -0.076646629805886
v 0.0131623560738885 -0.01650258985598 -0.075769629805886
v 0.0145862560738885 -0.01715418985598 -0.075184429805886
v -0.0148437439261115 -0.05191768985598 -0.080533529805886
v 0.0186748560738885 -0.01766848985598 -0.076018529805886
v -0.0135495439261115 -0.05362048985598 -0.079438029805886
v 0.0226061560738885 -0.01731778985598 -0.074095729805886
v 0.0266477560738885 -0.01565738985598 -0.0712813298058861
v 0.0246338560738885 -0.01644248985598 -0.072396029805886
v 0.0283916560738885 -0.01615998985598 -0.071810029805886
v -0.00840244392611147 -0.05876958985598 -0.0773946298058861
v -0.00765824392611147 -0.05934008985598 -0.0755585298058861
v -0.00588684392611147 -0.05960878985598 -0.076493129805886
v -0.00474754392611146 -0.05928898985598 -0.074465429805886
v -0.00328434392611146 -0.05882168985598 -0.074411829805886
v -0.000927643926111471 -0.05766628985598 -0.075897729805886
v 0.00458125607388854 -0.05185308985598 -0.072773329805886
v 0.00263255607388854 -0.05397118985598 -0.0741643298058859
v 0.00606225607388852 -0.05102468985598 -0.0723769298058861
v 0.00813645607388852 -0.05158238985598 -0.074111429805886
v 0.0333543560738885 -0.02337288985598 -0.067991429805886
v 0.0341450560738885 -0.02474438985598 -0.0669236298058861
v 0.00982925607388854 -0.05198678985598 -0.0700448298058861
v 0.0115432560738885 -0.05238688985598 -0.070144829805886
v 0.0125937560738885 -0.05229788985598 -0.069199329805886
v 0.0343847560738885 -0.02939058985598 -0.067121929805886
v 0.0154151560738885 -0.05135588985598 -0.0686956298058861
v 0.0340389560738885 -0.03139618985598 -0.0649666298058861
v 0.0176791560738885 -0.05032748985598 -0.0681073298058861
v 0.0238952560738885 -0.04438018985598 -0.0671364298058861
v 0.0267901560738885 -0.04170058985598 -0.066791229805886
v 0.0310891560738885 -0.03710028985598 -0.066664529805886
v 0.0298393560738885 -0.03870678985598 -0.0665625298058861
v 0.0323813560738885 -0.03507888985598 -0.066253929805886
v -0.0215444439261115 -0.01590428985598 -0.093754229805886
v -0.0211876439261115 -0.01505498985598 -0.094303329805886
v -0.0202294439261115 -0.01381888985598 -0.094204629805886
v -0.0145115439261115 -0.01022648985598 -0.097172629805886
v 0.00244315607388854 0.00989141014402004 -0.088752529805886
v -0.0213879439261115 -0.01722288985598 -0.091842929805886
v 0.00349485607388852 0.01033681014402 -0.0875688298058861
v 0.00742185607388854 0.00940341014402004 -0.0865064298058861
v -0.0189989439261115 -0.01937768985598 -0.0903994298058861
v -0.0172049439261115 -0.02076068985598 -0.089075829805886
v 0.00939485607388851 0.00724621014402004 -0.084959829805886
v -0.0165995439261115 -0.02032628985598 -0.090730829805886
v -0.0144275439261115 -0.02201838985598 -0.0898450298058859
v -0.0137201439261115 -0.02326428985598 -0.087965429805886
v 0.0118333560738885 0.00378851014402004 -0.082573829805886
v 0.0122592560738885 0.00267001014402005 -0.081392929805886
v -0.0114950439261115 -0.02614868985598 -0.086848129805886
v 0.0124614560738885 0.000935810144020041 -0.084115029805886
v 0.0126280560738885 0.000112710144020041 -0.081466229805886
v -0.0101904439261115 -0.02758358985598 -0.086988729805886
v 0.0128540560738885 -0.00188268985597996 -0.0813206298058861
v -0.00911664392611147 -0.02886778985598 -0.0851521298058859
v 0.0135099560738885 -0.00449488985597996 -0.0803800298058861
v -0.00788724392611145 -0.02968148985598 -0.084612729805886
v 0.0137372560738885 -0.00661778985597996 -0.0805190298058861
v -0.00635834392611148 -0.03003468985598 -0.083246429805886
v 0.0139217560738885 -0.00956488985597996 -0.0798509298058859
v -0.0154952439261115 -0.04196258985598 -0.085674529805886
v -0.0143416439261115 -0.04029238985598 -0.085191929805886
v -0.0132017439261115 -0.03873538985598 -0.084458829805886
v -0.0117688439261115 -0.03745258985598 -0.0845589298058861
v -0.0102385439261115 -0.03599318985598 -0.083846229805886
v -0.00435864392611149 -0.03025588985598 -0.082602929805886
v -0.00306624392611146 -0.03086988985598 -0.082374329805886
v 0.0135081560738885 -0.01229168985598 -0.079378529805886
v -0.0165944439261115 -0.04767018985598 -0.084070729805886
v -0.0165651439261115 -0.04665138985598 -0.086345229805886
v -0.00508054392611146 -0.03481388985598 -0.084292529805886
v -0.00444344392611148 -0.03323098985598 -0.082069429805886
v -0.00364454392611149 -0.03201968985598 -0.0817156298058861
v 0.0122535560738885 -0.01649568985598 -0.0786789298058861
v -0.0158173439261115 -0.04934268985598 -0.0833528298058861
v 0.0134708560738885 -0.01748928985598 -0.077191629805886
v 0.0124831560738885 -0.01750178985598 -0.079144229805886
v 0.0136151560738885 -0.01848898985598 -0.078536229805886
v 0.0145772560738885 -0.01856548985598 -0.077984429805886
v 0.0163770560738885 -0.01902748985598 -0.0788479298058861
v 0.0158071560738885 -0.01790358985598 -0.076590429805886
v -0.0111803439261115 -0.05540728985598 -0.0820046298058861
v -0.0135310439261115 -0.05283858985598 -0.081982329805886
v -0.0102825439261115 -0.05645158985598 -0.0813206298058861
v -0.00971544392611148 -0.05731818985598 -0.0793129298058861
v 0.0260830560738885 -0.01682478985598 -0.073116029805886
v 0.0281856560738885 -0.01703988985598 -0.072818929805886
v 0.0291896560738885 -0.01683218985598 -0.071735329805886
v 0.0298687560738885 -0.01823518985598 -0.072440729805886
v 0.0304531560738885 -0.01806268985598 -0.071004729805886
v 0.0307214560738885 -0.01939288985598 -0.0721643298058859
v -0.00674224392611147 -0.05945588985598 -0.077784829805886
v 0.0314851560738885 -0.02136248985598 -0.0719402298058861
v -0.00410764392611149 -0.05935038985598 -0.078144629805886
v -0.00219544392611146 -0.05855468985598 -0.077139129805886
v -0.000400943926111452 -0.05761688985598 -0.077902929805886
v 0.00111105607388853 -0.05615788985598 -0.0766916298058861
v 0.00561455607388853 -0.05224388985598 -0.075778429805886
v 0.00392725607388852 -0.05313538985598 -0.075257829805886
v 0.00721725607388854 -0.05188428985598 -0.0759443298058861
v 0.0340688560738885 -0.02645178985598 -0.069230029805886
v 0.0323048560738885 -0.02311528985598 -0.0710503298058861
v 0.00937735607388854 -0.05192788985598 -0.0731257298058859
v 0.0104877560738885 -0.05231868985598 -0.071937329805886
v 0.0122013560738885 -0.05241308985598 -0.0728356298058861
v 0.0344469560738885 -0.02744738985598 -0.0680027298058861
v 0.0133187560738885 -0.05201398985598 -0.071071829805886
v 0.0339027560738885 -0.03031088985598 -0.0688175298058861
v 0.0174548560738885 -0.05023358985598 -0.0702505298058861
v 0.0157336560738885 -0.05102378985598 -0.0719533298058861
v 0.0190242560738885 -0.04912378985598 -0.069433529805886
v 0.0200671560738885 -0.04805778985598 -0.070750529805886
v 0.0266525560738885 -0.04177398985598 -0.068281529805886
v 0.0269570560738885 -0.04107248985598 -0.0711794298058861
v 0.0329737560738885 -0.03336748985598 -0.067363429805886
v -0.0169694439261115 -0.01112188985598 -0.094643529805886
v -0.000539443926111494 0.000988710144020043 -0.100859729805886
v -0.00119184392611146 0.00433841014402004 -0.093834329805886
v 0.00120405607388852 0.00747331014402004 -0.092440029805886
v 0.00170675607388854 0.00895811014402004 -0.0903229298058861
v -0.0207584439261115 -0.01689798985598 -0.093598329805886
v 0.00545355607388853 0.00985061014402004 -0.089331729805886
v -0.0191805439261115 -0.01832368985598 -0.092503829805886
v 0.00669465607388853 0.00964191014402004 -0.088202129805886
v 0.00783095607388853 0.00883701014402004 -0.088858629805886
v -0.0177545439261115 -0.01863668985598 -0.093183029805886
v -0.0157928439261115 -0.02022158985598 -0.092074129805886
v 0.00878805607388852 0.00790071014402004 -0.087668729805886
v 0.0105619560738885 0.00534241014402004 -0.085211029805886
v -0.0130307439261115 -0.02323318985598 -0.090514429805886
v 0.0115725560738885 0.00321031014402004 -0.085443429805886
v -0.0123660439261115 -0.02459828985598 -0.0889106298058859
v -0.0109623439261115 -0.02613028985598 -0.090313529805886
v 0.0127259560738885 -0.00336768985597996 -0.083762429805886
v 0.0132492560738885 -0.00525738985597996 -0.082070929805886
v 0.0130205560738885 -0.00757598985597996 -0.0837975298058861
v -0.00777174392611146 -0.02921358985598 -0.0865254298058861
v -0.00535554392611146 -0.02978138985598 -0.084911329805886
v 0.0131134560738885 -0.01046638985598 -0.082539829805886
v 0.0135283560738885 -0.00862808985597996 -0.0815372298058861
v 0.0122682560738885 -0.01309548985598 -0.083288729805886
v 0.0133233560738885 -0.01137638985598 -0.0809532298058859
v -0.0164189439261115 -0.04546008985598 -0.087301529805886
v -0.0157212439261115 -0.04403678985598 -0.088079929805886
v -0.0121138439261115 -0.03923378985598 -0.087210229805886
v -0.00952744392611149 -0.03636648985598 -0.085727629805886
v -0.00814454392611147 -0.03546568985598 -0.084797829805886
v -0.00506644392611147 -0.03533948985598 -0.085968429805886
v -0.00152064392611145 -0.03035828985598 -0.084021929805886
v -0.00235934392611148 -0.03025178985598 -0.083899929805886
v -0.00356144392611149 -0.02996608985598 -0.085043729805886
v 0.0115741560738885 -0.01662308985598 -0.081662629805886
v 0.0114979560738885 -0.01530658985598 -0.0832704298058861
v 0.0121155560738885 -0.01577088985598 -0.0804665298058861
v 0.0127713560738885 -0.01359588985598 -0.080569029805886
v -0.0158063439261115 -0.04822128985598 -0.086822829805886
v -0.00366914392611148 -0.03375638985598 -0.084009829805886
v -0.00241614392611147 -0.03168728985598 -0.0836648298058861
v 0.0119971560738885 -0.01788068985598 -0.0806319298058861
v -0.0150386439261115 -0.04974978985598 -0.085520529805886
v 0.0134373560738885 -0.01911498985598 -0.0803124298058859
v 0.0117738560738885 -0.01885118985598 -0.081340129805886
v -0.0140669439261115 -0.05138228985598 -0.0840793298058861
v 0.0179174560738885 -0.01947068985598 -0.079806929805886
v 0.0200320560738885 -0.01919488985598 -0.079033729805886
v -0.0102235439261115 -0.05576728985598 -0.0836386298058861
v 0.0223076560738885 -0.01821958985598 -0.076022829805886
v 0.0247328560738885 -0.01919608985598 -0.0768454298058859
v 0.0246245560738885 -0.01793388985598 -0.074938029805886
v 0.0276483560738885 -0.01854088985598 -0.075243029805886
v 0.0271929560738885 -0.01792928985598 -0.0744444298058861
v -0.00832834392611148 -0.05824148985598 -0.080511429805886
v 0.0291107560738885 -0.01872598985598 -0.073890029805886
v -0.00700504392611148 -0.05916018985598 -0.079873429805886
v -0.00540704392611147 -0.05938198985598 -0.079495129805886
v 0.00132655607388851 -0.05642828985598 -0.0782056298058861
v 0.00360865607388855 -0.05392788985598 -0.077363729805886
v 0.0313298560738885 -0.02269888985598 -0.072832129805886
v 0.0328116560738885 -0.02472918985598 -0.071311129805886
v 0.00472885607388851 -0.05306788985598 -0.077291029805886
v 0.00892895607388852 -0.05212068985598 -0.076181229805886
v 0.0100233560738885 -0.05226788985598 -0.074987029805886
v 0.0111249560738885 -0.05249258985598 -0.073857029805886
v 0.0331034560738885 -0.03167818985598 -0.070732229805886
v 0.0335834560738885 -0.02988128985598 -0.0720141298058861
v 0.0342358560738885 -0.02851158985598 -0.069610029805886
v 0.0140271560738885 -0.05174738985598 -0.073538229805886
v 0.0312755560738885 -0.03580758985598 -0.070382129805886
v 0.0319518560738885 -0.03396308985598 -0.071739029805886
v 0.0173847560738885 -0.05018988985598 -0.0724049298058861
v 0.0248644560738885 -0.04321098985598 -0.071508929805886
v 0.0298733560738885 -0.03768188985598 -0.071279529805886
v -0.0202988439261115 -0.01608858985598 -0.0951076298058859
v -0.0194844439261115 -0.01453888985598 -0.096186129805886
v -0.0193886439261115 -0.01599968985598 -0.096394329805886
v -0.0181402439261115 -0.01275648985598 -0.095785129805886
v -0.00561484392611147 -0.00562768985597997 -0.104042229805886
v 0.0042440560738885 0.00888391014402004 -0.093965929805886
v -0.0191663439261115 -0.01745678985598 -0.094383929805886
v -0.0186933439261115 -0.01716408985598 -0.095756129805886
v 0.00473015607388855 0.00963131014402004 -0.0909344298058861
v 0.00669525607388852 0.00911001014402004 -0.0907314298058861
v -0.0169615439261115 -0.01880868985598 -0.094432529805886
v 0.00826295607388852 0.00796561014402004 -0.090523729805886
v 0.00939015607388854 0.00656581014402004 -0.089752029805886
v -0.0147777439261115 -0.02081928985598 -0.093041929805886
v -0.0135755439261115 -0.02222508985598 -0.092151029805886
v 0.0108077560738885 0.00408461014402004 -0.087859229805886
v 0.0118202560738885 0.00218121014402003 -0.086640329805886
v -0.0118977439261115 -0.02428098985598 -0.092552329805886
v 0.0122827560738885 0.000635510144020045 -0.085299029805886
v 0.0121137560738885 0.000265610144020038 -0.086617529805886
v 0.0125447560738885 -0.00418728985597996 -0.085208529805886
v -0.00937734392611148 -0.02746408985598 -0.090323729805886
v -0.00832134392611147 -0.02798118985598 -0.090486629805886
v -0.00659304392611149 -0.02905198985598 -0.088250629805886
v 0.0126579560738885 -0.00717168985597996 -0.085472129805886
v 0.0126636560738885 -0.01031088985598 -0.084107829805886
v -0.00425054392611149 -0.02934318985598 -0.087014729805886
v -0.00255794392611147 -0.03014678985598 -0.086833529805886
v -0.0142614439261115 -0.04256368985598 -0.089254229805886
v -0.0130261439261115 -0.04089068985598 -0.088714529805886
v -0.0100203439261115 -0.03786388985598 -0.088157529805886
v -0.00883804392611148 -0.03666208985598 -0.087655429805886
v -0.00685234392611148 -0.03558428985598 -0.087003729805886
v -0.00215274392611148 -0.03098268985598 -0.085174229805886
v 0.00981805607388853 -0.01983868985598 -0.0840820298058861
v 0.00953505607388852 -0.01852928985598 -0.084358229805886
v 0.0100474560738885 -0.01874488985598 -0.083408329805886
v 0.0109421560738885 -0.01779188985598 -0.082480929805886
v -0.0158376439261115 -0.04709908985598 -0.0887100298058859
v -0.00326374392611148 -0.03414528985598 -0.086325029805886
v -0.00237174392611147 -0.03269958985598 -0.085237129805886
v 0.0110124560738885 -0.01962598985598 -0.082733929805886
v 0.0110309560738885 -0.02069838985598 -0.083706729805886
v 0.0119069560738885 -0.02087408985598 -0.083723429805886
v 0.0126846560738885 -0.01984808985598 -0.081977629805886
v 0.0153486560738885 -0.02000518985598 -0.081476829805886
v -0.0133152439261115 -0.05151568985598 -0.086358929805886
v -0.0114104439261115 -0.05369158985598 -0.085172629805886
v 0.0227157560738885 -0.01964258985598 -0.078490529805886
v -0.00882764392611149 -0.05723128985598 -0.0829331298058861
v 0.0252629560738885 -0.02017858985598 -0.078080029805886
v 0.0267286560738885 -0.01941378985598 -0.076499829805886
v -0.00711524392611149 -0.05841028985598 -0.082793129805886
v -0.00772364392611147 -0.05765278985598 -0.083744929805886
v 0.0289922560738885 -0.02101988985598 -0.075748329805886
v 0.0276199560738885 -0.02028408985598 -0.076751629805886
v 0.0286084560738885 -0.01962848985598 -0.075289629805886
v -0.00588224392611147 -0.05886938985598 -0.081879429805886
v 0.0300460560738885 -0.02095458985598 -0.074146829805886
v -0.00400764392611147 -0.05894948985598 -0.081225429805886
v -0.00205564392611149 -0.05856658985598 -0.0813183298058859
v 0.0306368560738886 -0.02455738985598 -0.075091729805886
v 0.0290434560738885 -0.02303118985598 -0.0766150298058861
v -0.00130294392611149 -0.05830198985598 -0.080194729805886
v 0.000308756073888528 -0.05749658985598 -0.080512229805886
v 0.00182135607388853 -0.05632668985598 -0.080741729805886
v 0.00422985607388854 -0.05375878985598 -0.079289029805886
v 0.00581705607388852 -0.05272348985598 -0.079573829805886
v 0.0316762560738885 -0.02471038985598 -0.073520129805886
v 0.00671525607388854 -0.05241348985598 -0.0781238298058861
v 0.00869855607388853 -0.05248238985598 -0.078928729805886
v 0.0327917560738885 -0.02586968985598 -0.072545329805886
v 0.0330669560738885 -0.02734088985598 -0.0739312298058861
v 0.0107175560738885 -0.05254608985598 -0.076854029805886
v 0.0336622560738885 -0.02741508985598 -0.071754729805886
v 0.0335261560738885 -0.02898608985598 -0.074218229805886
v 0.0120276560738885 -0.05249578985598 -0.075635729805886
v 0.0134714560738885 -0.05211878985598 -0.0756796298058859
v 0.0328276560738885 -0.03149568985598 -0.0737775298058859
v 0.0160818560738885 -0.05068638985598 -0.074967729805886
v 0.0144419560738885 -0.05170458985598 -0.076929729805886
v 0.0205602560738885 -0.04728648985598 -0.0740846298058859
v 0.0234667560738885 -0.04418678985598 -0.0748766298058859
v 0.0307416560738885 -0.03598398985598 -0.072446329805886
v 0.0190547560738885 -0.04859748985598 -0.075596829805886
v 0.0273878560738885 -0.04034078985598 -0.0725612298058861
v -0.0186847439261115 -0.01579848985598 -0.0976923298058859
v -0.0177931439261115 -0.01457648985598 -0.0991905298058859
v -0.0170234439261115 -0.01332698985598 -0.098737229805886
v 0.00223705607388855 0.00703111014402005 -0.0950489298058861
v 0.0029708560738885 0.00841061014402004 -0.0935688298058861
v -0.0180226439261115 -0.01716178985598 -0.0971852298058861
v 0.00551045607388853 0.00903221014402004 -0.093046829805886
v 0.00670935607388853 0.00805551014402004 -0.094820229805886
v -0.0167397439261115 -0.01872428985598 -0.096623029805886
v -0.0150641439261115 -0.02051168985598 -0.094933329805886
v 0.00917195607388854 0.00631631014402004 -0.0915553298058861
v 0.0100816560738885 0.00504651014402004 -0.0898593298058861
v -0.0131179439261115 -0.02261318985598 -0.093719429805886
v 0.0109825560738885 0.00282791014402004 -0.089050729805886
v 0.0110106560738885 0.00144641014402004 -0.089419329805886
v -0.0107157439261115 -0.02593368985598 -0.0917456298058861
v -0.0104327439261115 -0.02578978985598 -0.0934045298058861
v 0.0118739560738885 -0.00109068985597996 -0.087430029805886
v 0.0106419560738885 0.000339110144020043 -0.090103929805886
v 0.0115223560738885 -0.00229118985597996 -0.088337129805886
v -0.00909654392611148 -0.02700478985598 -0.0922495298058861
v 0.0116727560738885 -0.00557408985597996 -0.0882141298058859
v 0.0117662560738885 -0.00820608985597996 -0.0876884298058861
v -0.00652514392611148 -0.02862768985598 -0.0898361298058861
v 0.0118885560738885 -0.00947068985597996 -0.0868935298058859
v -0.00485184392611149 -0.02898298985598 -0.0886011298058861
v -0.00423734392611147 -0.02840948985598 -0.090947229805886
v 0.0114060560738885 -0.01254058985598 -0.086345029805886
v -0.00161054392611146 -0.02924578985598 -0.087727629805886
v -0.00247934392611149 -0.02880758985598 -0.088093929805886
v -0.000269643926111479 -0.02816838985598 -0.087942729805886
v -0.000766343926111468 -0.02817608985598 -0.088839029805886
v 0.0102840560738885 -0.01542788985598 -0.086581829805886
v 0.00938255607388855 -0.01812908985598 -0.0853343298058861
v 0.00855025607388854 -0.01870538985598 -0.086450529805886
v 0.0110065560738885 -0.01448688985598 -0.085773529805886
v -0.0154030439261115 -0.04598218985598 -0.0902603298058859
v -0.0143625439261115 -0.04470688985598 -0.0916872298058861
v -0.00766024392611145 -0.03670448985598 -0.090077529805886
v -0.00667284392611148 -0.03566628985598 -0.0892518298058861
v -0.00470954392611148 -0.03465498985598 -0.088779829805886
v -0.00467724392611149 -0.03503148985598 -0.0871407298058859
v -0.00301304392611146 -0.03417328985598 -0.087840229805886
v -0.00224194392611146 -0.03215008985598 -0.086696429805886
v -0.00205674392611147 -0.03118188985598 -0.0884927298058861
v -0.00264194392611147 -0.03325308985598 -0.087993729805886
v -0.00103864392611147 -0.02936478985598 -0.088000329805886
v 0.000367756073888531 -0.02806898985598 -0.088428129805886
v 0.00803605607388852 -0.02239298985598 -0.086172429805886
v 0.00704945607388854 -0.02125418985598 -0.087610329805886
v 0.00788005607388853 -0.02162968985598 -0.085742729805886
v 0.00885095607388853 -0.02061848985598 -0.085278429805886
v 0.00779495607388853 -0.02048848985598 -0.086225729805886
v -0.0143851439261115 -0.04899658985598 -0.0907314298058861
v -0.0143298439261115 -0.04786798985598 -0.092627829805886
v 0.0107836560738885 -0.02145588985598 -0.0851186298058859
v -0.0134994439261115 -0.05051238985598 -0.0899053298058861
v 0.0137377560738885 -0.02083868985598 -0.0838968298058861
v 0.0155233560738885 -0.02068378985598 -0.083117229805886
v -0.0125843439261115 -0.05180458985598 -0.088314629805886
v 0.0189859560738885 -0.02226968985598 -0.084969929805886
v 0.0172010560738885 -0.02035648985598 -0.081738929805886
v -0.0112212439261115 -0.05316188985598 -0.087449429805886
v 0.0197706560738885 -0.02037448985598 -0.0812699298058861
v -0.00988404392611147 -0.05469008985598 -0.0862166298058861
v 0.0223269560738885 -0.02101468985598 -0.081511129805886
v 0.0217697560738885 -0.02030768985598 -0.080373829805886
v -0.00901984392611146 -0.05600188985598 -0.0852754298058861
v 0.0242643560738885 -0.02097068985598 -0.079691429805886
v -0.00754034392611147 -0.05670648985598 -0.085439729805886
v 0.0262286560738885 -0.02103848985598 -0.078478829805886
v -0.00520444392611147 -0.05769568985598 -0.0847591298058861
v 0.0279536560738885 -0.02150318985598 -0.077306829805886
v -0.00454344392611147 -0.05862068985598 -0.082891029805886
v -0.00411164392611146 -0.05794508985598 -0.084382029805886
v -0.00249454392611148 -0.05802038985598 -0.083830729805886
v 0.0278589560738885 -0.02320758985598 -0.078591729805886
v -0.000628543926111474 -0.05783188985598 -0.082345029805886
v 0.0293513560738885 -0.02547268985598 -0.077346029805886
v 0.00338765607388852 -0.05476568985598 -0.081173529805886
v 0.00509875607388852 -0.05321788985598 -0.081174729805886
v 0.0315014560738885 -0.02652608985598 -0.075615829805886
v 0.00757155607388854 -0.05252908985598 -0.0805448298058861
v 0.0113822560738885 -0.05282258985598 -0.078768229805886
v 0.0327674560738885 -0.03047108985598 -0.075697229805886
v 0.0334919560738885 -0.02976158985598 -0.073820029805886
v 0.0125715560738885 -0.05257038985598 -0.077624229805886
v 0.0175474560738885 -0.04972168985598 -0.0777713298058861
v 0.0163343560738885 -0.05072188985598 -0.079014229805886
v 0.0281307560738885 -0.03862378985598 -0.075580829805886
v 0.0294792560738885 -0.03625718985598 -0.076660629805886
v 0.0314801560738885 -0.03403438985598 -0.0742115298058861
v 0.0177143560738885 -0.04962238985598 -0.075970029805886
v 0.0262810560738885 -0.04100478985598 -0.075627529805886
v -0.0177963439261115 -0.01606038985598 -0.099475329805886
v 0.000940756073888549 0.00325291014402004 -0.099336329805886
v 0.00369105607388853 0.00634201014402004 -0.098784829805886
v 0.00377645607388855 0.00808161014402004 -0.0953588298058861
v 0.00561315607388851 0.00828271014402004 -0.095593529805886
v -0.0172807439261115 -0.01740158985598 -0.0988328298058859
v 0.00797055607388852 0.00732801014402003 -0.093488829805886
v -0.0152675439261115 -0.02057278985598 -0.0963706298058861
v -0.0156799439261115 -0.02004448985598 -0.098195029805886
v -0.0147454439261115 -0.02159468985598 -0.097634829805886
v 0.00931115607388852 0.00572791014402004 -0.0926458298058861
v -0.0135892439261115 -0.02286438985598 -0.0968545298058859
v 0.0100034560738885 0.00391371014402004 -0.0913098298058861
v 0.00927165607388852 0.00439251014402004 -0.093212629805886
v -0.0123850439261115 -0.02395098985598 -0.095876729805886
v 0.00932115607388853 -0.000721489855979959 -0.092492529805886
v -0.0111237439261115 -0.02503688985598 -0.095391429805886
v -0.0118551439261115 -0.02433108985598 -0.094379229805886
v 0.0092526560738885 -0.00348398985597996 -0.092292529805886
v -0.00878364392611147 -0.02678258985598 -0.0937188298058861
v 0.0101559560738885 -0.00532348985597996 -0.090715429805886
v 0.0108943560738885 -0.00303258985597996 -0.0895285298058861
v 0.0106137560738885 -0.00754348985597996 -0.089976429805886
v -0.00690934392611145 -0.02782648985598 -0.092466029805886
v 0.0106524560738885 -0.00931748985597996 -0.089578129805886
v -0.00507644392611148 -0.02825298985598 -0.0920247298058859
v 0.0110402560738885 -0.01126938985598 -0.088004529805886
v 0.0102593560738885 -0.01289618985598 -0.0889895298058859
v 0.0102197560738885 -0.01189578985598 -0.089695529805886
v -0.00302004392611147 -0.02818968985598 -0.090779429805886
v -0.00140864392611145 -0.02819778985598 -0.0908089298058861
v 0.00862465607388854 -0.01686898985598 -0.088808829805886
v 0.00933685607388854 -0.01511578985598 -0.089090929805886
v -0.000923443926111461 -0.02965838985598 -0.0890196298058861
v -0.000968343926111476 -0.02938378985598 -0.090346029805886
v -0.00182424392611147 -0.03115438985598 -0.090573729805886
v 5.34560738885137e-05 -0.02827688985598 -0.089136029805886
v 0.00109045607388852 -0.02667538985598 -0.089514429805886
v 0.000950456073888523 -0.02741298985598 -0.089479829805886
v 0.0016901560738885 -0.02661838985598 -0.0887005298058859
v 0.00254175607388854 -0.02566368985598 -0.088883529805886
v 0.00425825607388852 -0.02398208985598 -0.088813629805886
v 0.00360995607388853 -0.02383498985598 -0.089508629805886
v 0.00567035607388852 -0.02256028985598 -0.0884081298058861
v 0.00616145607388854 -0.02084838985598 -0.088930629805886
v 0.00735035607388851 -0.01927828985598 -0.088714329805886
v -0.0106865439261115 -0.04212178985598 -0.094809229805886
v -0.00886734392611149 -0.03871218985598 -0.091575129805886
v -0.00610654392611146 -0.03581078985598 -0.091373429805886
v -0.00505314392611148 -0.03472538985598 -0.090413529805886
v -0.00337434392611147 -0.03337548985598 -0.089919629805886
v 0.00190995607388852 -0.02677948985598 -0.0889943298058861
v 0.00328775607388851 -0.02564708985598 -0.089221729805886
v 0.00508875607388853 -0.02452898985598 -0.089433229805886
v 0.00655065607388852 -0.02314718985598 -0.088456829805886
v 0.00787385607388855 -0.02304938985598 -0.0880262298058859
v 0.00893115607388853 -0.02296428985598 -0.087200429805886
v 0.0125892560738885 -0.02194468985598 -0.086225329805886
v 0.0148933560738885 -0.02139708985598 -0.0852510298058861
v -0.0113652439261115 -0.05235118985598 -0.091287429805886
v 0.0167906560738885 -0.02178868985598 -0.084942029805886
v -0.0103800439261115 -0.05338778985598 -0.089341129805886
v 0.0208790560738885 -0.02149408985598 -0.082957729805886
v -0.00935764392611149 -0.05432098985598 -0.088248829805886
v 0.0228343560738885 -0.02179668985598 -0.0823835298058859
v -0.00771014392611147 -0.05552328985598 -0.0873670298058861
v 0.0242800560738885 -0.02260388985598 -0.082447229805886
v -0.00578114392611148 -0.05675978985598 -0.0859591298058859
v -0.00591814392611148 -0.05554728985598 -0.087806429805886
v 0.0260172560738885 -0.02287558985598 -0.080514929805886
v 0.0276430560738885 -0.02467758985598 -0.079963229805886
v -0.00246214392611149 -0.05716088985598 -0.085512229805886
v 0.000931156073888523 -0.05689358985598 -0.082968429805886
v 0.000266556073888535 -0.05637468985598 -0.085847129805886
v 0.00238765607388855 -0.05568968985598 -0.082945529805886
v 0.00195265607388853 -0.05572838985598 -0.0845277298058861
v 0.00439745607388853 -0.05351298985598 -0.0831567298058861
v 0.0294846560738885 -0.02712678985598 -0.078846529805886
v 0.00691185607388853 -0.05259078985598 -0.082390329805886
v 0.00538415607388854 -0.05280308985598 -0.083348729805886
v 0.00907215607388853 -0.05271208985598 -0.083185329805886
v 0.0311196560738885 -0.02743028985598 -0.077322529805886
v 0.0104253560738885 -0.05296698985598 -0.081702429805886
v 0.0325800560738885 -0.02858018985598 -0.075933629805886
v 0.0314360560738885 -0.02860158985598 -0.078433329805886
v 0.0322485560738885 -0.02969458985598 -0.077588429805886
v 0.0117482560738885 -0.05308608985598 -0.080624429805886
v 0.0317776560738885 -0.03232218985598 -0.076829129805886
v 0.0316307560738885 -0.03184648985598 -0.078682029805886
v 0.0133234560738885 -0.05269148985598 -0.079914229805886
v 0.0150954560738885 -0.05189878985598 -0.080924529805886
v 0.0189318560738885 -0.04855618985598 -0.078382529805886
v 0.0221837560738885 -0.04524778985598 -0.077880829805886
v 0.0198610560738885 -0.04767968985598 -0.079858929805886
v 0.0252381560738885 -0.04184868985598 -0.0788496298058861
v 0.0273886560738885 -0.03931328985598 -0.077460829805886
v 0.0304581560738885 -0.03432588985598 -0.077362129805886
v -0.0171686439261115 -0.01645738985598 -0.101311729805886
v -0.0167787439261115 -0.01529648985598 -0.101997129805886
v -0.0150049439261115 -0.01439398985598 -0.103829529805886
v -0.0142229439261115 -0.01257208985598 -0.101912929805886
v -0.0164585439261115 -0.01813278985598 -0.100704429805886
v 0.00733545607388852 0.00702641014402004 -0.096245329805886
v 0.00831805607388852 0.00529141014402004 -0.095871129805886
v 0.00842515607388852 0.00603341014402004 -0.0945104298058861
v -0.0148467439261115 -0.02152078985598 -0.099847429805886
v 0.00867625607388853 0.00226171014402004 -0.0950875298058861
v 0.00845695607388852 0.00385961014402004 -0.096639329805886
v 0.00876385607388852 0.00411361014402004 -0.094666529805886
v -0.0135401439261115 -0.02316488985598 -0.0986674298058859
v 0.00914925607388853 0.00203661014402004 -0.093373629805886
v 0.00827415607388851 -0.000528289855979962 -0.095254229805886
v 0.00835805607388851 -0.00260678985597996 -0.094207729805886
v -0.0113531439261115 -0.02476478985598 -0.097115129805886
v 0.00822515607388852 -0.00543018985597996 -0.0936149298058859
v -0.0100384439261115 -0.02552688985598 -0.096233929805886
v -0.00781824392611147 -0.02664898985598 -0.095507029805886
v 0.00865835607388851 -0.00649398985597996 -0.092695729805886
v 0.00975325607388855 -0.00978918985597996 -0.090935029805886
v 0.00820365607388854 -0.00858348985597996 -0.093050229805886
v 0.00888965607388853 -0.01138108985598 -0.091936529805886
v -0.00546244392611145 -0.02768708985598 -0.094056129805886
v -0.00601194392611148 -0.02678308985598 -0.096275129805886
v -0.00396924392611145 -0.02739618985598 -0.0948846298058861
v 0.00829375607388852 -0.01299038985598 -0.0922757298058859
v 0.00814685607388854 -0.01472308985598 -0.091721729805886
v -0.00232954392611148 -0.02761288985598 -0.092369729805886
v 3.17560738885281e-05 -0.02721318985598 -0.0913192298058859
v -0.00116254392611148 -0.02675198985598 -0.0930089298058859
v 0.00114425607388852 -0.02554778985598 -0.0913280298058861
v 0.000195456073888517 -0.02575918985598 -0.092654329805886
v 0.0046678560738885 -0.02174008985598 -0.090573229805886
v 0.00253295607388854 -0.02437568985598 -0.090703229805886
v 0.00349075607388852 -0.02222628985598 -0.092499529805886
v 0.00556305607388854 -0.01985988985598 -0.091705229805886
v 0.00688485607388853 -0.01819618985598 -0.091155229805886
v 0.00758655607388853 -0.01651978985598 -0.091397129805886
v -0.00430914392611145 -0.03426238985598 -0.091918229805886
v -0.00435044392611147 -0.03442548985598 -0.0938794298058859
v -0.00537184392611145 -0.03557558985598 -0.093021629805886
v -0.00290664392611148 -0.03274678985598 -0.092494329805886
v -0.00166754392611149 -0.03109418985598 -0.092301129805886
v -0.000389843926111466 -0.02893198985598 -0.092175329805886
v 0.00118375607388854 -0.02770448985598 -0.092180929805886
v 0.00201795607388852 -0.02686048985598 -0.090446929805886
v 0.00268725607388853 -0.02719908985598 -0.093599029805886
v 0.00364905607388852 -0.02590888985598 -0.090398829805886
v -0.0137058439261115 -0.04678698985598 -0.094373729805886
v -0.0126644439261115 -0.04547338985598 -0.095852229805886
v -0.0110142439261115 -0.04418098985598 -0.097567029805886
v -0.00817084392611148 -0.03984318985598 -0.0947239298058861
v -0.00806464392611148 -0.03894638985598 -0.093460429805886
v 0.00467625607388855 -0.02559718985598 -0.0914858298058859
v 0.00713645607388852 -0.02439368985598 -0.090152029805886
v 0.00970315607388852 -0.02373218985598 -0.0892390298058859
v -0.0132762439261115 -0.04949078985598 -0.093295929805886
v 0.0124104560738885 -0.02308628985598 -0.0886781298058861
v -0.0119674439261115 -0.05117878985598 -0.093342929805886
v 0.0136790560738885 -0.02264838985598 -0.0879070298058859
v 0.0156995560738885 -0.02255858985598 -0.087272229805886
v 0.0178325560738885 -0.02298178985598 -0.086826529805886
v -0.00928564392611148 -0.05368958985598 -0.092567429805886
v 0.0209487560738885 -0.02351688985598 -0.086728829805886
v -0.00798844392611148 -0.05459468985598 -0.089903929805886
v 0.0218469560738885 -0.02247528985598 -0.084147129805886
v -0.00690344392611147 -0.05510278985598 -0.088999829805886
v 0.0235974560738886 -0.02349558985598 -0.084577229805886
v 0.0241419560738885 -0.02324478985598 -0.0833623298058861
v -0.00417734392611147 -0.05475718985598 -0.0888538298058861
v -0.00565034392611147 -0.05472048985598 -0.089715029805886
v 0.0258212560738885 -0.02462298985598 -0.082818329805886
v -0.00260584392611146 -0.05617938985598 -0.0871029298058861
v 0.0267940560738885 -0.02625288985598 -0.082944429805886
v -0.000450943926111474 -0.05610658985598 -0.086688629805886
v 0.0281744560738885 -0.02628488985598 -0.080564229805886
v 0.0285099560738885 -0.02828748985598 -0.0823052298058861
v 0.00514825607388852 -0.05253838985598 -0.085590629805886
v 0.00320265607388853 -0.05404408985598 -0.085586629805886
v 0.00661955607388853 -0.05231108985598 -0.084590229805886
v 0.0297120560738885 -0.02831128985598 -0.080326629805886
v 0.00794385607388853 -0.05204268985598 -0.0857870298058859
v 0.00869495607388854 -0.05252688985598 -0.084123329805886
v 0.0311485560738885 -0.03007388985598 -0.079897729805886
v 0.0118986560738885 -0.05306578985598 -0.0828853298058859
v 0.0316817560738885 -0.03100298985598 -0.079396829805886
v 0.0129045560738885 -0.05320878985598 -0.082138829805886
v 0.0286570560738885 -0.03706918985598 -0.078896929805886
v 0.0304133560738885 -0.03413898985598 -0.078982529805886
v 0.0138301560738885 -0.05279348985598 -0.082086729805886
v 0.0169395560738885 -0.05056898985598 -0.0819983298058861
v 0.0228084560738885 -0.04442068985598 -0.080138329805886
v 0.0204420560738885 -0.04706438985598 -0.0813763298058859
v 0.0275395560738885 -0.03887948985598 -0.079392429805886
v 0.0261610560738885 -0.04069298985598 -0.080515729805886
v -0.0168613439261115 -0.01698958985598 -0.103233329805886
v -0.0162195439261115 -0.01570958985598 -0.103872629805886
v -0.0115178439261115 -0.01177358985598 -0.104956129805886
v 0.00545745607388853 0.00711031014402004 -0.0998673298058861
v 0.00686765607388853 0.00703971014402004 -0.100280729805886
v 0.00733845607388853 0.00687191014402004 -0.098319129805886
v -0.0150823439261115 -0.02080148985598 -0.102234029805886
v 0.00823085607388854 0.00517081014402004 -0.097794329805886
v -0.0141303439261115 -0.02253358985598 -0.101563429805886
v 0.00846375607388852 0.00255481014402004 -0.096781029805886
v -0.0132120439261115 -0.02351308985598 -0.100555229805886
v 0.00758645607388853 -0.00164598985597996 -0.097207129805886
v 0.00815915607388853 0.000606610144020039 -0.0967876298058861
v -0.0115911439261115 -0.02446228985598 -0.099310929805886
v 0.00704765607388852 -0.00467758985597996 -0.0964035298058861
v 0.00768845607388852 -0.00374838985597997 -0.095348429805886
v -0.0102529439261115 -0.02504258985598 -0.0983647298058861
v 0.00601225607388853 -0.00862928985597996 -0.095993429805886
v 0.00616805607388851 -0.00733048985597996 -0.096283929805886
v 0.00735855607388855 -0.00667478985597996 -0.094704629805886
v -0.00902334392611145 -0.02494448985598 -0.099262729805886
v -0.00816104392611147 -0.02567158985598 -0.097496729805886
v 0.00689105607388854 -0.00949988985597996 -0.0945253298058859
v 0.00585205607388853 -0.01143748985598 -0.095200729805886
v -0.00657084392611149 -0.02503348985598 -0.0986820298058859
v -0.00443244392611147 -0.02648268985598 -0.096533029805886
v -0.00278344392611149 -0.02669888985598 -0.0954982298058861
v 0.00378765607388851 -0.01869398985598 -0.0950882298058859
v 0.00482895607388853 -0.01672398985598 -0.0947760298058861
v 0.00587095607388852 -0.01691768985598 -0.093504229805886
v 0.00486065607388853 -0.01275968985598 -0.096028429805886
v 0.00681535607388853 -0.01499038985598 -0.093175629805886
v 0.00151445607388853 -0.02369278985598 -0.0939528298058859
v -0.00143074392611145 -0.02584818985598 -0.095261529805886
v 0.000350256073888527 -0.02399768985598 -0.095314729805886
v 0.00415975607388852 -0.02090798985598 -0.0931226298058859
v 0.00237995607388855 -0.02184308985598 -0.0948387298058859
v 0.00425595607388851 -0.01977148985598 -0.093938529805886
v -0.00646214392611147 -0.03732398985598 -0.094032929805886
v -0.00517414392611146 -0.03566398985598 -0.094853729805886
v -0.00663934392611149 -0.03809768985598 -0.0949193298058859
v -0.00183494392611147 -0.03153198985598 -0.094911529805886
v -0.000337543926111461 -0.02983928985598 -0.094349029805886
v 0.00114855607388853 -0.02836638985598 -0.0940330298058859
v 0.00636635607388855 -0.02526078985598 -0.092034829805886
v 0.00510995607388853 -0.02612848985598 -0.0941835298058861
v 0.00791525607388852 -0.02519328985598 -0.092302529805886
v 0.0103600560738885 -0.02461678985598 -0.0912160298058861
v -0.0118131439261115 -0.05001388985598 -0.096361029805886
v -0.0120065439261115 -0.04879488985598 -0.097453029805886
v 0.0131228560738885 -0.02368298985598 -0.089946429805886
v 0.0154767560738885 -0.02356138985598 -0.089743929805886
v -0.00995744392611148 -0.05280808985598 -0.094305029805886
v 0.0173382560738885 -0.02428198985598 -0.0906264298058861
v 0.0192046560738885 -0.02419138985598 -0.089244729805886
v -0.00779974392611146 -0.05439358985598 -0.092219929805886
v -0.00607754392611148 -0.05440808985598 -0.0914389298058861
v -0.00385864392611149 -0.05362228985598 -0.0908534298058861
v 0.0244488560738885 -0.02515988985598 -0.085684129805886
v 0.0226201560738885 -0.02436318985598 -0.0868148298058861
v -0.0017962439261115 -0.05462498985598 -0.089055029805886
v -0.00242264392611147 -0.05375478985598 -0.0899344298058861
v 0.000315356073888523 -0.05392458985598 -0.0893579298058861
v -0.000300243926111471 -0.05493788985598 -0.088448929805886
v 0.00114065607388852 -0.05452538985598 -0.088538429805886
v 0.0253367560738885 -0.02648598985598 -0.085917429805886
v 0.0278476560738885 -0.02950518985598 -0.085071629805886
v 0.00158165607388852 -0.05476668985598 -0.0872486298058861
v 0.00458395607388851 -0.05235968985598 -0.0869683298058861
v 0.00270595607388854 -0.05345838985598 -0.088093229805886
v 0.00430875607388853 -0.05212898985598 -0.088434729805886
v 0.00575045607388852 -0.05177458985598 -0.087494929805886
v 0.00712855607388851 -0.05168568985598 -0.0871010298058861
v 0.0290534560738885 -0.03046818985598 -0.083988229805886
v 0.0107110560738885 -0.05251108985598 -0.085618029805886
v 0.0302543560738885 -0.03025028985598 -0.081468429805886
v 0.0296436560738885 -0.03178018985598 -0.083665629805886
v 0.0124770560738885 -0.05269008985598 -0.085015529805886
v 0.0295967560738885 -0.03477958985598 -0.0829162298058861
v 0.0310393560738885 -0.03177508985598 -0.080665129805886
v 0.0306549560738885 -0.03341068985598 -0.080568329805886
v 0.0137598560738885 -0.05253588985598 -0.084178629805886
v 0.0157357560738885 -0.05158308985598 -0.083493429805886
v 0.0151308560738885 -0.05190728985598 -0.084216829805886
v 0.0186548560738885 -0.04895998985598 -0.082428329805886
v 0.0184433560738885 -0.04920138985598 -0.084625829805886
v 0.0220511560738885 -0.04524838985598 -0.081788929805886
v 0.0216534560738885 -0.04592308985598 -0.084130029805886
v 0.0240179560738885 -0.04313638985598 -0.082779129805886
v 0.0268977560738885 -0.03984728985598 -0.082185129805886
v 0.0284086560738885 -0.03754688985598 -0.081368829805886
v 0.0295734560738885 -0.03546448985598 -0.081390029805886
v -0.0151334439261115 -0.01625238985598 -0.106957929805886
v -0.0165301439261115 -0.01720468985598 -0.105458829805886
v -0.0166368439261115 -0.01817758985598 -0.104795429805886
v 0.00518845607388851 0.00545831014402004 -0.102720729805886
v -0.0155556439261115 -0.01984758985598 -0.105212429805886
v -0.0162651439261115 -0.01860018985598 -0.103599529805886
v 0.00789245607388853 0.00615711014402004 -0.099899529805886
v -0.0145795439261115 -0.02119088985598 -0.105145229805886
v 0.00875125607388852 0.00449431014402003 -0.100080129805886
v 0.00858915607388852 0.00345041014402004 -0.098409829805886
v -0.0136963439261115 -0.02266688985598 -0.103150929805886
v 0.00845805607388853 0.00191201014402004 -0.0985533298058859
v -0.0128784439261115 -0.02373198985598 -0.102199129805886
v 0.00700975607388851 -0.00333918985597996 -0.099096329805886
v 0.00777975607388853 -0.000718189855979962 -0.098729529805886
v 0.00694595607388854 -0.00391148985597996 -0.097642629805886
v 0.00841555607388852 0.000739810144020039 -0.099963829805886
v -0.0115137439261115 -0.02449338985598 -0.101739929805886
v 0.00522835607388852 -0.00789068985597996 -0.098685529805886
v 0.00581575607388854 -0.00621808985597996 -0.098911529805886
v 0.00586065607388853 -0.00705258985597996 -0.097379529805886
v -0.00964824392611147 -0.02464038985598 -0.101027029805886
v -0.00710314392611147 -0.02403868985598 -0.100511929805886
v 0.00422715607388852 -0.01155958985598 -0.097481029805886
v 0.00275045607388852 -0.01331028985598 -0.098664629805886
v 0.00409015607388852 -0.01064168985598 -0.098773829805886
v 0.00522495607388854 -0.00984498985597996 -0.096866129805886
v -0.00504284392611148 -0.02449088985598 -0.099171829805886
v -0.00557054392611148 -0.02401688985598 -0.099762629805886
v 0.00353015607388851 -0.01404708985598 -0.097054629805886
v 0.00158665607388853 -0.01601318985598 -0.098443929805886
v -0.00439204392611148 -0.02521138985598 -0.097929529805886
v -0.00273724392611147 -0.02383818985598 -0.098386929805886
v -0.000266543926111473 -0.02312358985598 -0.096730729805886
v -0.00211284392611147 -0.02261558985598 -0.098792729805886
v 0.00173285607388851 -0.02114718985598 -0.096101629805886
v -0.00167824392611146 -0.02068938985598 -0.099662529805886
v 0.000562156073888542 -0.01945138985598 -0.098114729805886
v 0.00217965607388854 -0.01830118985598 -0.0969162298058861
v 0.00115175607388851 -0.01748118985598 -0.098406629805886
v -0.00201764392611148 -0.02502958985598 -0.0966387298058861
v -0.00485574392611146 -0.03631458985598 -0.0972845298058861
v -0.00585994392611147 -0.03807548985598 -0.0965687298058859
v -0.00527884392611147 -0.03877558985598 -0.0978684298058861
v -0.00395724392611149 -0.03418578985598 -0.097579029805886
v -0.00310264392611148 -0.03301008985598 -0.097440129805886
v -0.00229874392611149 -0.03195608985598 -0.0962008298058861
v 0.00100805607388851 -0.02881518985598 -0.0958222298058861
v 0.00298395607388852 -0.02761588985598 -0.096003129805886
v -0.0116768439261115 -0.04756128985598 -0.0986100298058861
v -0.0116180439261115 -0.04595198985598 -0.098236229805886
v -0.00909914392611147 -0.04304978985598 -0.098930529805886
v -0.00770154392611147 -0.04145628985598 -0.098184829805886
v -0.00664314392611146 -0.03962848985598 -0.096825429805886
v 0.00632055607388854 -0.02649728985598 -0.096230929805886
v 0.00973385607388852 -0.02554788985598 -0.093166529805886
v 0.0117907560738885 -0.02561588985598 -0.093178229805886
v -0.0101781439261115 -0.05140088985598 -0.097656929805886
v 0.0152086560738885 -0.02447828985598 -0.0913962298058859
v -0.00781954392611148 -0.05411528985598 -0.0943772298058859
v -0.00668394392611149 -0.05452258985598 -0.093867829805886
v 0.0224889560738885 -0.02581388985598 -0.089359429805886
v 0.0209248560738885 -0.02466238985598 -0.088950829805886
v -0.00433804392611148 -0.05347098985598 -0.0924651298058861
v -0.00568654392611148 -0.05418318985598 -0.0936988298058861
v -0.00239574392611147 -0.05258658985598 -0.091570229805886
v -0.00281944392611147 -0.05233338985598 -0.093576629805886
v 0.000298156073888528 -0.05055618985598 -0.091412929805886
v -0.000829243926111473 -0.05077218985598 -0.092524129805886
v 0.00209255607388853 -0.04987048985598 -0.091302829805886
v 0.00113775607388855 -0.04932208985598 -0.092576729805886
v 0.00281315607388855 -0.04893488985598 -0.0926086298058859
v 0.0237515560738885 -0.0256633898559799 -0.0874451298058859
v -0.000224743926111465 -0.05244368985598 -0.0903741298058861
v 0.00228905607388855 -0.05248818985598 -0.089411529805886
v 0.00372745607388852 -0.05145048985598 -0.089871229805886
v 0.00393095607388852 -0.05003208985598 -0.0914107298058859
v 0.00501005607388855 -0.05101838985598 -0.090355329805886
v 0.00627945607388852 -0.05134768985598 -0.089287429805886
v 0.00835995607388854 -0.05113178985598 -0.0907334298058861
v 0.00887125607388853 -0.05171008985598 -0.0879430298058861
v 0.0106611560738885 -0.05172828985598 -0.088390329805886
v 0.0126687560738885 -0.05181228985598 -0.0879836298058859
v 0.0135656560738885 -0.05231888985598 -0.085670629805886
v 0.0129991560738885 -0.05199868985598 -0.086976729805886
v 0.0294055560738885 -0.03351228985598 -0.084113829805886
v 0.0171567560738885 -0.05019628985598 -0.085991829805886
v 0.0200866560738885 -0.04772778985598 -0.086662829805886
v 0.0214449560738885 -0.04635738985598 -0.085873129805886
v 0.0260912560738885 -0.04114488985598 -0.085052829805886
v 0.0274431560738885 -0.03938788985598 -0.084824529805886
v 0.0288373560738885 -0.03644938985598 -0.084786929805886
v -0.0159483439261115 -0.01923578985598 -0.108356029805886
v -0.0159963439261115 -0.01778588985598 -0.107676929805886
v -0.0120421439261115 -0.01368398985598 -0.107463229805886
v 0.00417785607388854 0.00055741014402004 -0.109563029805886
v 0.00672345607388852 0.00627081014402004 -0.103276929805886
v 0.00803145607388853 0.00615751014402004 -0.103651029805886
v 0.00863565607388853 0.00550921014402004 -0.102431329805886
v 0.00940215607388853 0.00292741014402004 -0.101806929805886
v 0.00942075607388854 0.00422961014402004 -0.102579929805886
v -0.0126038439261115 -0.02331298985598 -0.106194629805886
v 0.00744235607388855 -0.00249918985597996 -0.101006729805886
v 0.00896135607388854 0.00113121014402004 -0.101447629805886
v -0.0115229439261115 -0.02436608985598 -0.103832229805886
v 0.0062508560738885 -0.00504648985597996 -0.101144429805886
v -0.0103342439261115 -0.02481268985598 -0.102934029805886
v 0.00419485607388853 -0.01002078985598 -0.101561129805886
v 0.00560105607388853 -0.00675788985597996 -0.100730529805886
v 0.00456135607388852 -0.00905218985597996 -0.100052429805886
v -0.00771924392611145 -0.02399328985598 -0.102094529805886
v -0.00904364392611148 -0.02476448985598 -0.103627729805886
v -0.00565094392611146 -0.02307138985598 -0.101238129805886
v -0.00620884392611148 -0.02324608985598 -0.102834529805886
v -0.00356484392611148 -0.02136428985598 -0.101123929805886
v -0.00429124392611147 -0.02179388985598 -0.102373129805886
v -0.0006815439261115 -0.01827988985598 -0.100501329805886
v -0.00121974392611149 -0.01850658985598 -0.101816829805886
v 0.00102845607388852 -0.01607998985598 -0.099617029805886
v 0.00123585607388854 -0.01531738985598 -0.101267229805886
v 0.00199875607388852 -0.01417168985598 -0.099617629805886
v 0.00300525607388852 -0.01242878985598 -0.100636929805886
v -0.00374004392611146 -0.02265648985598 -0.099961929805886
v -0.000253643926111463 -0.01888898985598 -0.099363629805886
v -0.00273724392611147 -0.03338808985598 -0.099141129805886
v -0.00378794392611145 -0.03522698985598 -0.0991337298058861
v 0.000205756073888536 -0.03003848985598 -0.098232129805886
v 0.000167256073888511 -0.02971088985598 -0.097278429805886
v 0.00161185607388853 -0.02863398985598 -0.0976218298058861
v -0.00454694392611149 -0.03793178985598 -0.098742829805886
v -0.00339484392611147 -0.03630328985598 -0.100575529805886
v 0.00308885607388854 -0.02803578985598 -0.097856729805886
v 0.00528625607388852 -0.02712678985598 -0.096991429805886
v -0.0102035439261115 -0.04639278985598 -0.100654029805886
v -0.0101073439261115 -0.04469028985598 -0.099568529805886
v -0.00592064392611147 -0.04033378985598 -0.098886129805886
v 0.00821175607388852 -0.02633608985598 -0.0956408298058861
v -0.0111884439261115 -0.04940968985598 -0.0987539298058859
v 0.0104416560738885 -0.02630808985598 -0.094789729805886
v 0.0132437560738885 -0.02611718985598 -0.093936829805886
v -0.00887684392611146 -0.05268318985598 -0.097491229805886
v 0.0171673560738885 -0.02582578985598 -0.093401329805886
v -0.00754824392611148 -0.05383818985598 -0.0967309298058859
v 0.0197620560738885 -0.02575358985598 -0.0920567298058861
v -0.00584454392611147 -0.05409168985598 -0.095951929805886
v -0.00425384392611147 -0.05332268985598 -0.0945067298058859
v -0.00418134392611147 -0.05354278985598 -0.0970855298058859
v -0.00235414392611147 -0.05247358985598 -0.096996229805886
v -0.00223324392611146 -0.05200698985598 -0.095227029805886
v 0.000189556073888514 -0.04977788985598 -0.094151629805886
v 0.00198605607388855 -0.04846758985598 -0.0944637298058859
v 0.0241940560738885 -0.02707238985598 -0.088910729805886
v 0.00560835607388854 -0.05037388985598 -0.092002529805886
v 0.0271102560738885 -0.02999338985598 -0.087372629805886
v 0.0258625560738885 -0.02968078985598 -0.089306429805886
v 0.00724815607388854 -0.05088368985598 -0.0914942298058861
v 0.0105319560738885 -0.05114138985598 -0.090649929805886
v 0.0286697560738885 -0.03168128985598 -0.0855167298058861
v 0.0279381560738885 -0.03145618985598 -0.087316329805886
v 0.0287457560738885 -0.03341598985598 -0.086782629805886
v 0.0125008560738885 -0.05119828985598 -0.089539329805886
v 0.0285582560738885 -0.03574738985598 -0.087022929805886
v 0.0290505560738885 -0.03434918985598 -0.0851862298058861
v 0.0158345560738885 -0.05088078985598 -0.087040629805886
v 0.0151236560738885 -0.05075558985598 -0.0885596298058859
v 0.0169651560738885 -0.05016198985598 -0.087501729805886
v 0.0167077560738885 -0.04989618985598 -0.088951429805886
v 0.0279044560738885 -0.03868808985598 -0.0861407298058859
v 0.0284089560738885 -0.03722368985598 -0.086288329805886
v 0.0187446560738885 -0.04890038985598 -0.0867214298058859
v 0.0237055560738885 -0.04406428985598 -0.086436729805886
v 0.0269173560738885 -0.04025328985598 -0.086986229805886
v -0.0154144439261115 -0.01826478985598 -0.109561129805886
v -0.0151556439261115 -0.02053148985598 -0.108786729805886
v -0.0137810439261115 -0.02198688985598 -0.107623629805886
v 0.00810075607388852 -0.00276908985597996 -0.103357529805886
v 0.00913165607388855 -0.000714389855979956 -0.103578629805886
v 0.00980335607388852 0.00101601014402004 -0.103649429805886
v -0.0106202439261115 -0.02483948985598 -0.107050829805886
v 0.00620425607388853 -0.00655268985597996 -0.102984829805886
v -0.00966894392611148 -0.02511628985598 -0.105369229805886
v -0.00800034392611146 -0.02511638985598 -0.106153029805886
v 0.00380635607388854 -0.01140278985598 -0.102524829805886
v 0.00483005607388853 -0.00931068985597996 -0.102721229805886
v -0.00696114392611147 -0.02405758985598 -0.104457729805886
v -0.00559754392611148 -0.02316658985598 -0.104240929805886
v -0.00363874392611149 -0.02151968985598 -0.103876329805886
v -0.00125324392611148 -0.01888018985598 -0.103383029805886
v 0.000621756073888508 -0.01660388985598 -0.103122829805886
v 0.0029101560738885 -0.01331498985598 -0.102986229805886
v -0.00259714392611146 -0.03460818985598 -0.100986929805886
v -0.00158184392611146 -0.03324718985598 -0.100832129805886
v 0.000638756073888525 -0.03056868985598 -0.099962229805886
v 0.00273785607388854 -0.02899008985598 -0.099859929805886
v 0.00447905607388854 -0.02839838985598 -0.099207329805886
v 0.00720155607388853 -0.02745628985598 -0.0979403298058861
v -0.0100516439261115 -0.04839948985598 -0.100812029805886
v -0.00914364392611147 -0.04525818985598 -0.101194929805886
v -0.00795734392611147 -0.04365198985598 -0.101063529805886
v -0.00651894392611146 -0.04212478985598 -0.100905829805886
v -0.00471374392611149 -0.04103508985598 -0.101852829805886
v -0.00355284392611147 -0.03989048985598 -0.102329129805886
v 0.00901235607388853 -0.02816528985598 -0.0983903298058859
v 0.00903415607388855 -0.02708258985598 -0.0967950298058861
v -0.00958954392611147 -0.05039508985598 -0.0999363298058861
v 0.0113328560738885 -0.02912088985598 -0.0986368298058861
v 0.0116336560738885 -0.02705518985598 -0.095751529805886
v -0.00864114392611148 -0.05206688985598 -0.098999829805886
v 0.0141197560738885 -0.02872618985598 -0.097222429805886
v 0.0141293560738885 -0.02696368985598 -0.0950666298058861
v -0.00732374392611146 -0.05345338985598 -0.098342629805886
v -0.00681464392611147 -0.05300568985598 -0.099586529805886
v 0.0155585560738885 -0.02806278985598 -0.0961187298058861
v -0.00655814392611148 -0.05408398985598 -0.097591629805886
v -0.00559094392611145 -0.05385748985598 -0.098437829805886
v 0.0196876560738885 -0.02704688985598 -0.093738629805886
v 0.0183390560738885 -0.02669618985598 -0.0940327298058861
v -0.000830043926111468 -0.05098558985598 -0.0959994298058859
v 0.00216265607388852 -0.04818268985598 -0.095954529805886
v 0.000940056073888501 -0.04926038985598 -0.095846529805886
v 0.00183645607388852 -0.04886898985598 -0.0974556298058861
v 0.0213091560738885 -0.02777848985598 -0.0933075298058861
v 0.00482445607388851 -0.04857758985598 -0.094248429805886
v 0.00396025607388853 -0.04755448985598 -0.0957037298058859
v 0.00598145607388853 -0.04785848985598 -0.095683129805886
v 0.0226890560738885 -0.02775948985598 -0.0917338298058861
v 0.00661775607388854 -0.05040438985598 -0.0928523298058861
v 0.00729765607388852 -0.04892708985598 -0.0952636298058861
v 0.0247361560738885 -0.02937948985598 -0.090720429805886
v 0.0230031560738885 -0.02931548985598 -0.093005129805886
v 0.00751515607388853 -0.05002038985598 -0.0937777298058861
v 0.0270080560738885 -0.03160318985598 -0.0893358298058861
v 0.00940495607388853 -0.05055488985598 -0.0929593298058861
v 0.0120074560738885 -0.05038538985598 -0.092263029805886
v 0.0115741560738885 -0.05008478985598 -0.093843329805886
v 0.0133313560738885 -0.05019838985598 -0.091708429805886
v 0.0283285560738885 -0.03344758985598 -0.087726829805886
v 0.0275295560738885 -0.03319708985598 -0.089530129805886
v 0.0282022560738885 -0.03509848985598 -0.088890329805886
v 0.0149668560738885 -0.04998298985598 -0.090776629805886
v 0.0278912560738885 -0.03711928985598 -0.089042329805886
v 0.0189188560738885 -0.04857798985598 -0.088631129805886
v 0.0182638560738885 -0.04854048985598 -0.090443029805886
v 0.0213617560738885 -0.04666358985598 -0.088512129805886
v 0.0200685560738885 -0.04733478985598 -0.0901717298058861
v 0.0218991560738885 -0.04598908985598 -0.0896078298058861
v 0.0242898560738885 -0.04361478985598 -0.088003729805886
v 0.0247876560738885 -0.04285418985598 -0.089188929805886
v 0.0265655560738885 -0.04040068985598 -0.088543029805886
v 0.0277439560738885 -0.03834608985598 -0.087763029805886
v -0.0155498439261115 -0.01993348985598 -0.110734429805886
v -0.0148295439261115 -0.01862088985598 -0.111425529805886
v -0.0134513439261115 -0.01730438985598 -0.111618729805886
v -0.00621134392611147 -0.01340578985598 -0.116775929805886
v 0.00777825607388852 0.00400061014402004 -0.109671029805886
v 0.00860855607388852 0.00533011014402004 -0.108088829805886
v 0.00976275607388855 0.00527661014402004 -0.108134129805886
v 0.0103464560738885 0.00463921014402004 -0.106930629805886
v -0.0134382439261115 -0.02244948985598 -0.109886129805886
v 0.0110917560738885 0.00207381014402004 -0.106282729805886
v 0.0110753560738885 0.00337411014402004 -0.106899429805886
v -0.0117570439261115 -0.02394728985598 -0.108775329805886
v 0.0110853560738885 0.000384010144020043 -0.107023729805886
v 0.00684755607388851 -0.00755548985597996 -0.105718529805886
v 0.00789295607388851 -0.00573108985597996 -0.106287529805886
v 0.00915715607388853 -0.00284758985597996 -0.105834429805886
v 0.00356035607388852 -0.01336268985598 -0.105263529805886
v 0.00523565607388851 -0.00979658985597995 -0.104592429805886
v -0.00488424392611148 -0.02361398985598 -0.107239729805886
v -0.00321934392611145 -0.02209578985598 -0.106844629805886
v -0.00132114392611146 -0.02088408985598 -0.108584329805886
v -0.00024554392611148 -0.01925558985598 -0.107326829805886
v 0.000785856073888536 -0.01757958985598 -0.106117929805886
v 0.00175025607388851 -0.01584928985598 -0.104978829805886
v -0.000592143926111482 -0.03391638985598 -0.103125629805886
v 3.45607388851921e-06 -0.03300368985598 -0.102854529805886
v 0.00147145607388854 -0.03069118985598 -0.101273929805886
v 0.00289565607388853 -0.03019328985598 -0.101833729805886
v -0.00320494392611148 -0.03843898985598 -0.101922129805886
v -0.00230434392611148 -0.03619918985598 -0.102511429805886
v 0.00384885607388852 -0.02945678985598 -0.101053129805886
v 0.00587205607388852 -0.02937538985598 -0.100993129805886
v -0.00895014392611149 -0.04752148985598 -0.102419529805886
v -0.00819834392611149 -0.04609618985598 -0.102558129805886
v -0.00505244392611146 -0.04357068985598 -0.103969029805886
v -0.00559234392611149 -0.04271608985598 -0.102639529805886
v 0.00780605607388854 -0.02898878985598 -0.099933929805886
v -0.00768654392611148 -0.04955148985598 -0.103299829805886
v -0.00863294392611147 -0.04852548985598 -0.102686729805886
v -0.00662474392611148 -0.05073628985598 -0.103065129805886
v -0.00531484392611148 -0.05257848985598 -0.101771329805886
v 0.0173977560738885 -0.02773058985598 -0.095414629805886
v -0.00476784392611149 -0.05360738985598 -0.100220429805886
v 0.0184645560738885 -0.02837068985598 -0.0957776298058861
v 0.0197008560738885 -0.02818238985598 -0.095013829805886
v -0.00351774392611148 -0.05352728985598 -0.099046529805886
v -0.00110634392611147 -0.05261158985598 -0.100517629805886
v 0.000266156073888552 -0.05154358985598 -0.100651329805886
v 0.00112745607388853 -0.05000508985598 -0.0986024298058861
v 0.00361015607388854 -0.04760578985598 -0.0985235298058861
v 0.00464095607388854 -0.04681578985598 -0.0977037298058859
v 0.0211884560738885 -0.02995908985598 -0.095765529805886
v 0.00719715607388852 -0.04720868985598 -0.096816929805886
v 0.00605345607388852 -0.04670928985598 -0.096986729805886
v 0.0225126560738885 -0.03121798985598 -0.095477929805886
v 0.0250389560738885 -0.03199938985598 -0.092753029805886
v 0.00960245607388854 -0.04951528985598 -0.0956824298058859
v 0.0266724560738885 -0.03328088985598 -0.091167429805886
v 0.0252199560738885 -0.03348538985598 -0.093849729805886
v 0.0266676560738885 -0.03479148985598 -0.092214829805886
v 0.0140486560738885 -0.04912908985598 -0.0938125298058861
v 0.0277365560738885 -0.03519658985598 -0.089868129805886
v 0.0273974560738885 -0.03632348985598 -0.090916729805886
v 0.0159781560738885 -0.04870418985598 -0.092600229805886
v 0.0178113560738885 -0.04700008985598 -0.094166929805886
v 0.0199964560738885 -0.04676418985598 -0.091688129805886
v 0.0269831560738885 -0.03907548985598 -0.089722929805886
v 0.0256406560738885 -0.04083378985598 -0.090906229805886
v 0.0267535560738885 -0.03827168985598 -0.0914514298058859
v 0.0238290560738885 -0.04346818985598 -0.090651929805886
v -0.0155193439261115 -0.02072318985598 -0.111887929805886
v -0.0151875439261115 -0.02014278985598 -0.112935329805886
v -0.0150951439261115 -0.02152548985598 -0.112831729805886
v -0.0137582439261115 -0.01908888985598 -0.114324629805886
v -0.0105648439261115 -0.01657098985598 -0.115047229805886
v 0.00270685607388854 -0.00403628985597997 -0.115198829805886
v -0.0147626439261115 -0.02150238985598 -0.111287929805886
v -0.0140497439261115 -0.02293488985598 -0.113966229805886
v -0.0127733439261115 -0.02319288985598 -0.111477129805886
v -0.0110755439261115 -0.02457008985598 -0.111164929805886
v 0.0109782560738885 -0.00126308985597996 -0.108327129805886
v -0.0096541439261115 -0.02541618985598 -0.109722629805886
v -0.00777844392611146 -0.02609658985598 -0.110424729805886
v -0.00627414392611148 -0.02590918985598 -0.110765329805886
v 0.00591675607388853 -0.01009838985598 -0.107044829805886
v -0.00578184392611147 -0.02472248985598 -0.108451429805886
v 0.00291345607388854 -0.01599738985598 -0.108920329805886
v 0.00220335607388852 -0.03132538985598 -0.102757229805886
v -0.00225154392611149 -0.03896448985598 -0.103917129805886
v -0.00116794392611147 -0.03809728985598 -0.104974029805886
v -0.000828743926111486 -0.03555448985598 -0.103988629805886
v 0.00085005607388855 -0.03455708985598 -0.104927829805886
v 0.00270985607388852 -0.03180138985598 -0.103717329805886
v 0.00443915607388851 -0.03072058985598 -0.103027629805886
v 0.00631465607388854 -0.03054808985598 -0.102928929805886
v -0.00594704392611145 -0.04645958985598 -0.104601429805886
v -0.00600954392611147 -0.04512568985598 -0.104029029805886
v -0.0033108439261115 -0.04222158985598 -0.104959129805886
v -0.00290174392611148 -0.04040368985598 -0.103834129805886
v 0.00721915607388851 -0.03013808985598 -0.101894229805886
v 0.00943645607388854 -0.03037058985598 -0.101006629805886
v -0.00723364392611148 -0.04821938985598 -0.103935129805886
v 0.0123758560738885 -0.03059848985598 -0.100056629805886
v 0.0107251560738885 -0.03259018985598 -0.102964429805886
v 0.0139462560738885 -0.03093838985598 -0.0997047298058861
v 0.0159400560738885 -0.03008088985598 -0.097869829805886
v -0.00413804392611147 -0.05331198985598 -0.101652529805886
v 0.0167352560738885 -0.03104018985598 -0.0983008298058861
v 0.0192982560738885 -0.02950758985598 -0.0964189298058861
v -0.00258994392611148 -0.05342838985598 -0.101289429805886
v 0.00478315607388854 -0.04712878985598 -0.099858429805886
v 0.00626795607388853 -0.04592218985598 -0.098575529805886
v 0.00776135607388853 -0.04516198985598 -0.0987591298058861
v 0.00714545607388853 -0.04517598985598 -0.099708529805886
v 0.00915025607388853 -0.04431678985598 -0.099950729805886
v 0.0190819560738885 -0.03100178985598 -0.0974090298058861
v 0.0209684560738885 -0.03122778985598 -0.096640729805886
v 0.00782835607388854 -0.04598998985598 -0.098007329805886
v 0.00915655607388854 -0.04540308985598 -0.098763929805886
v 0.0224359560738885 -0.03226018985598 -0.0961997298058861
v 0.00891445607388852 -0.04838938985598 -0.096809729805886
v 0.0103046560738885 -0.04871368985598 -0.0968731298058859
v 0.0119648560738885 -0.04912958985598 -0.0959895298058859
v 0.0136328560738885 -0.04845528985598 -0.096273829805886
v 0.0264499560738885 -0.03549998985598 -0.093345929805886
v 0.0160743560738885 -0.04784528985598 -0.0944878298058861
v 0.0247561560738885 -0.03985708985598 -0.0936268298058861
v 0.0256037560738885 -0.03807118985598 -0.0935498298058861
v 0.0267254560738885 -0.03666048985598 -0.092372629805886
v 0.0194801560738885 -0.04579868985598 -0.094224829805886
v 0.0215931560738885 -0.04489428985598 -0.0924906298058861
v 0.0236372560738885 -0.04228558985598 -0.0929130298058861
v 0.0240980560738885 -0.04090388985598 -0.093659129805886
v 0.0228377560738885 -0.04344298985598 -0.092714329805886
v -0.0149242439261115 -0.02185548985598 -0.114521729805886
v -0.0145755439261115 -0.02074578985598 -0.115266929805886
v 0.00765785607388852 0.00238641014402004 -0.112420829805886
v 0.00945535607388853 0.00470671014402004 -0.110386129805886
v 0.0105799560738885 0.00462461014402004 -0.110747529805886
v 0.0111737560738885 0.00404581014402004 -0.110093429805886
v 0.0117804560738885 0.00165241014402004 -0.108410729805886
v 0.0117374560738885 0.00289091014402004 -0.109300329805886
v 0.0117904560738885 -6.39898559799609e-05 -0.109276929805886
v -0.00919004392611147 -0.02597758985598 -0.111894629805886
v 0.00760605607388853 -0.00755338985597996 -0.108253029805886
v 0.00925345607388853 -0.00480598985597996 -0.108880629805886
v 0.00621565607388855 -0.01041168985598 -0.108811729805886
v 0.00414635607388852 -0.01382528985598 -0.108415129805886
v -0.00306114392611148 -0.02304598985598 -0.109802829805886
v 0.000509356073888523 -0.01960368985598 -0.110253729805886
v 0.00175395607388854 -0.01797028985598 -0.109843529805886
v 0.000128556073888508 -0.03687858985598 -0.105704229805886
v 0.00272715607388851 -0.03399808985598 -0.105671429805886
v 0.00385965607388852 -0.03220958985598 -0.104568429805886
v 0.00536655607388853 -0.03176198985598 -0.104444329805886
v -0.00394134392611148 -0.04400268985598 -0.105672029805886
v -0.0036746439261115 -0.04527828985598 -0.106410529805886
v -0.00156314392611148 -0.04018638985598 -0.105613329805886
v 0.00687625607388853 -0.03200118985598 -0.104326729805886
v 0.00828835607388853 -0.03167318985598 -0.103335729805886
v -0.00609224392611149 -0.04962398985598 -0.104381929805886
v -0.00550744392611147 -0.04761518985598 -0.105194429805886
v -0.00528114392611148 -0.04929488985598 -0.105172629805886
v -0.00498424392611146 -0.05123928985598 -0.103678829805886
v 0.0135065560738885 -0.03224348985598 -0.101169529805886
v -0.00310234392611147 -0.05338528985598 -0.102407829805886
v -0.00207974392611146 -0.05163178985598 -0.104606829805886
v 0.0151462560738885 -0.03193848985598 -0.099805229805886
v 0.0146091560738885 -0.03344728985598 -0.101062129805886
v -0.00223554392611147 -0.05280798985598 -0.103286329805886
v 0.0161020560738885 -0.03356938985598 -0.099899929805886
v 0.0177013560738885 -0.03241068985598 -0.098600729805886
v -0.000512443926111467 -0.05254238985598 -0.102936829805886
v 0.00101875607388854 -0.05147858985598 -0.102392029805886
v 0.00230205607388853 -0.05037888985598 -0.102429729805886
v 0.00300605607388851 -0.05032388985598 -0.103887329805886
v 0.00654255607388854 -0.04618038985598 -0.101515829805886
v 0.00805765607388853 -0.04484288985598 -0.101095129805886
v 0.00927635607388855 -0.04400558985598 -0.101417329805886
v 0.0104555560738885 -0.04346558985598 -0.100731629805886
v 0.0175244560738885 -0.03426628985598 -0.099142929805886
v 0.0198470560738885 -0.03291158985598 -0.097825729805886
v 0.0111229560738885 -0.04480878985598 -0.099343129805886
v 0.0122512560738885 -0.04322718985598 -0.0998479298058861
v 0.0206443560738885 -0.03509748985598 -0.098080029805886
v 0.0104452560738885 -0.04708578985598 -0.098126929805886
v 0.0119507560738885 -0.04678938985598 -0.098451829805886
v 0.0137626560738885 -0.04533438985598 -0.098980329805886
v 0.0225271560738885 -0.03532458985598 -0.0969850298058861
v 0.0235802560738885 -0.03399888985598 -0.095806329805886
v 0.0119775560738885 -0.04812218985598 -0.097473929805886
v 0.0135619560738885 -0.04715788985598 -0.097893629805886
v 0.0147472560738885 -0.04645088985598 -0.098221229805886
v 0.0237058560738885 -0.03606348985598 -0.096024129805886
v 0.0220269560738885 -0.03672028985598 -0.0975866298058861
v 0.0231587560738885 -0.03756688985598 -0.0965805298058859
v 0.0249709560738885 -0.03483298985598 -0.0947441298058861
v 0.0155372560738885 -0.04707868985598 -0.096696229805886
v 0.0177034560738885 -0.04586788985598 -0.096366729805886
v 0.0173635560738885 -0.04535818985598 -0.097431129805886
v 0.0198219560738885 -0.04398738985598 -0.0963446298058861
v 0.0202530560738885 -0.04256748985598 -0.0971902298058861
v 0.0220472560738885 -0.04206418985598 -0.095492829805886
v 0.0228916560738885 -0.04089578985598 -0.095398829805886
v 0.0222119560738885 -0.04006768985598 -0.0966834298058861
v 0.0239148560738885 -0.03888588985598 -0.095219929805886
v 0.0250381560738885 -0.03677648985598 -0.0947290298058859
v 0.0208160560738885 -0.04400948985598 -0.094912929805886
v -0.0144528439261115 -0.02258658985598 -0.116576429805886
v -0.0139570439261115 -0.02117538985598 -0.117144629805886
v -0.000466343926111473 -0.01098218985598 -0.122145829805886
v 0.00696265607388852 0.000220010144020039 -0.115064429805886
v 0.00799125607388854 0.00156411014402004 -0.114542829805886
v 0.00884655607388854 0.00351981014402004 -0.112112929805886
v 0.0106980560738885 0.00369671014402004 -0.112323829805886
v -0.0138204439261115 -0.02378268985598 -0.116289229805886
v 0.0120058560738885 0.00257351014402004 -0.111764729805886
v -0.0124260439261115 -0.02477488985598 -0.115630329805886
v 0.0122095560738885 0.00163821014402004 -0.110370129805886
v -0.0105929439261115 -0.02565628985598 -0.114162529805886
v 0.0123638560738885 -0.000409689855979958 -0.111184929805886
v 0.0112276560738885 -0.00222788985597996 -0.110448529805886
v -0.00914444392611147 -0.02650408985598 -0.113573329805886
v -0.00812064392611148 -0.02696378985598 -0.113569229805886
v 0.00867145607388853 -0.00654678985597996 -0.110493729805886
v -0.00715214392611146 -0.02664578985598 -0.112805229805886
v -0.00554214392611146 -0.02623858985598 -0.112755529805886
v 0.00222545607388852 -0.01891188985598 -0.113400429805886
v 0.00334225607388852 -0.01681238985598 -0.112591329805886
v 0.00491025607388851 -0.01376908985598 -0.111705429805886
v -0.00406994392611149 -0.02519338985598 -0.112789329805886
v -0.000239843926111455 -0.02129248985598 -0.112283829805886
v 0.00201685607388855 -0.03743478985598 -0.107759829805886
v 0.00200905607388854 -0.03591808985598 -0.106731529805886
v 0.00346635607388854 -0.03453948985598 -0.106571129805886
v 0.0051455560738885 -0.03319738985598 -0.105557629805886
v -0.00301134392611146 -0.04420008985598 -0.106926329805886
v -0.00199034392611147 -0.04290828985598 -0.107461229805886
v -0.00202164392611145 -0.04437128985598 -0.107937629805886
v -0.000684243926111466 -0.04107158985598 -0.107521029805886
v 0.000538956073888541 -0.03900118985598 -0.107274229805886
v 0.00481835607388853 -0.03479708985598 -0.106839629805886
v 0.00691395607388853 -0.03399188985598 -0.105958529805886
v 0.00779845607388854 -0.03294058985598 -0.104699329805886
v -0.00402734392611148 -0.04869438985598 -0.105925429805886
v -0.00388024392611147 -0.04740228985598 -0.106408229805886
v -0.00254094392611148 -0.04661918985598 -0.107304729805886
v 0.00990715607388853 -0.03461168985598 -0.105265529805886
v -0.00172204392611147 -0.05041548985598 -0.105727729805886
v -0.00136744392611146 -0.04921038985598 -0.106789629805886
v -0.000897743926111472 -0.04797258985598 -0.107791829805886
v 0.0119068560738885 -0.03446698985598 -0.104264829805886
v 0.0126114560738885 -0.03333848985598 -0.102718129805886
v 0.0136762560738885 -0.03483498985598 -0.102741429805886
v -0.00106604392611145 -0.05248528985598 -0.104113629805886
v -0.000121543926111495 -0.05174318985598 -0.105044129805886
v 0.0150280560738885 -0.03558388985598 -0.101251129805886
v 0.00152605607388853 -0.05144358985598 -0.104549529805886
v 0.00577245607388852 -0.04783938985598 -0.103773329805886
v 0.00427215607388853 -0.04925598985598 -0.104046429805886
v 0.00794345607388852 -0.04575948985598 -0.103273029805886
v 0.0101642560738885 -0.04373258985598 -0.102733729805886
v 0.0117482560738885 -0.04232448985598 -0.101382029805886
v 0.0113315560738885 -0.04261238985598 -0.103151429805886
v 0.0132946560738885 -0.04065498985598 -0.100811829805886
v 0.0123497560738885 -0.04111048985598 -0.102543829805886
v 0.0135031560738885 -0.03920278985598 -0.101640429805886
v 0.0136727560738885 -0.03928338985598 -0.100134629805886
v 0.0141688560738885 -0.03923218985598 -0.100301929805886
v 0.0149981560738885 -0.03806838985598 -0.100785629805886
v 0.0139328560738885 -0.03746338985598 -0.102381429805886
v 0.0169888560738885 -0.03673618985598 -0.099829629805886
v 0.0134146560738885 -0.04255418985598 -0.100082229805886
v 0.0148802560738885 -0.04066838985598 -0.0999983298058861
v 0.0166801560738885 -0.03950988985598 -0.0997654298058861
v 0.0181471560738885 -0.03861288985598 -0.099401929805886
v 0.0195444560738885 -0.03700538985598 -0.098827129805886
v 0.0156849560738885 -0.04294358985598 -0.099394329805886
v 0.0181355560738885 -0.04083378985598 -0.0991282298058861
v 0.0203532560738885 -0.03879228985598 -0.098530729805886
v 0.0161914560738885 -0.04466158985598 -0.098581629805886
v 0.0186080560738885 -0.04260348985598 -0.098399729805886
v 0.0213915560738885 -0.03913598985598 -0.0978629298058861
v -0.0141691439261115 -0.02254718985598 -0.118165929805886
v -0.0127702439261115 -0.02195458985598 -0.120632329805886
v -0.0120259439261115 -0.02020438985598 -0.119115329805886
v -0.00821514392611147 -0.01772718985598 -0.121031329805886
v 0.00378295607388854 -0.00345968985597996 -0.116020829805886
v 0.00961975607388854 0.00269421014402004 -0.114415129805886
v 0.0110057560738885 0.00290881014402004 -0.114136929805886
v -0.0138680439261115 -0.02386738985598 -0.118613229805886
v -0.0130492439261115 -0.02496078985598 -0.117851829805886
v 0.0119662560738885 0.00217781014402004 -0.113225329805886
v -0.0109699439261115 -0.02594138985598 -0.116834329805886
v 0.0126378560738885 0.000934510144020038 -0.112154229805886
v 0.00986755607388853 -0.00579088985597996 -0.114502529805886
v 0.0106639560738885 -0.00401468985597996 -0.112423329805886
v 0.00871045607388854 -0.00717178985597997 -0.112551129805886
v 0.0119246560738885 -0.00215868985597996 -0.112578029805886
v 0.0126679560738885 -0.000698489855979964 -0.112756929805886
v -0.00885994392611147 -0.02680358985598 -0.115289629805886
v 0.0076532560738885 -0.00928018985597996 -0.113455229805886
v -0.00713734392611146 -0.02692618985598 -0.115158029805886
v -0.00567734392611147 -0.02651268985598 -0.114233729805886
v -0.00455934392611146 -0.02595678985598 -0.113861229805886
v -0.00438684392611149 -0.02588568985598 -0.114996629805886
v -0.000566243926111459 -0.02257708985598 -0.114600429805886
v 0.00120645607388853 -0.02045958985598 -0.114111229805886
v 0.00375465607388853 -0.03682248985598 -0.108156329805886
v -0.00087134392611149 -0.04346008985598 -0.108989429805886
v 4.34560738885315e-05 -0.04191318985598 -0.109017029805886
v 0.00034295607388854 -0.04311918985598 -0.109697529805886
v 0.00134625607388852 -0.04012898985598 -0.108844329805886
v 0.00276385607388852 -0.03809038985598 -0.108450329805886
v 0.00551105607388855 -0.03661608985598 -0.108196029805886
v 0.00721645607388854 -0.03501148985598 -0.106590629805886
v -0.000563743926111471 -0.04566388985598 -0.108931829805886
v 0.00892805607388852 -0.03585408985598 -0.106768829805886
v -0.000435643926111479 -0.04697418985598 -0.108577729805886
v 0.0110672560738885 -0.03686408985598 -0.106031529805886
v 0.0115675560738885 -0.03541158985598 -0.104902029805886
v 0.000586556073888522 -0.04980008985598 -0.107157529805886
v 0.0124355560738885 -0.03712558985598 -0.104855529805886
v 0.0131300560738885 -0.03623198985598 -0.103713429805886
v 0.00109135607388852 -0.05135418985598 -0.105786429805886
v 0.00194415607388854 -0.05058198985598 -0.106594829805886
v 0.0119305560738885 -0.04087928985598 -0.105568329805886
v 0.0124773560738885 -0.03930018985598 -0.104907729805886
v 0.0126148560738885 -0.04013638985598 -0.103803629805886
v 0.0130189560738885 -0.03823298985598 -0.103848929805886
v 0.00323365607388854 -0.05041388985598 -0.105631329805886
v 0.00503525607388852 -0.04921548985598 -0.106177829805886
v 0.00651105607388855 -0.04785278985598 -0.105305529805886
v 0.00918495607388853 -0.04550318985598 -0.105110529805886
v 0.0105915560738885 -0.04399178985598 -0.104819029805886
v 0.0117458560738885 -0.04207598985598 -0.104628329805886
v -0.0137084439261115 -0.02318598985598 -0.119990929805886
v -0.00526974392611149 -0.01602268985598 -0.122970529805886
v 0.00569475607388853 -0.00330658985597996 -0.119156529805886
v 0.00633025607388854 -0.00150848985597996 -0.117077229805886
v 0.00735365607388852 -0.000240189855979962 -0.116626429805886
v 0.00890695607388853 0.000960110144020039 -0.116515829805886
v 0.0105639560738885 0.00146881014402004 -0.115932829805886
v 0.0107367560738885 0.00253351014402003 -0.115052929805886
v -0.0129736439261115 -0.02486318985598 -0.120265229805886
v -0.0135591439261115 -0.02411248985598 -0.120705029805886
v 0.0115722560738885 0.00173121014402004 -0.114734729805886
v 0.0117571560738885 8.3310144020042e-05 -0.115361829805886
v -0.0116866439261115 -0.02579388985598 -0.119960729805886
v -0.0106545439261115 -0.02622778985598 -0.119274529805886
v 0.0124697560738885 0.000160610144020044 -0.113871129805886
v 0.0122783560738885 -0.000970889855979956 -0.114784029805886
v -0.00918034392611147 -0.02664978985598 -0.117614929805886
v 0.0111703560738885 -0.00381038985597996 -0.114480129805886
v 0.0121714560738885 -0.00189788985597996 -0.114311429805886
v -0.00807944392611148 -0.02699268985598 -0.116769129805886
v 0.00606205607388852 -0.01301568985598 -0.115754529805886
v 0.00889045607388853 -0.00784058985597996 -0.116809529805886
v -0.00529094392611149 -0.02617098985598 -0.116472329805886
v -0.00699744392611149 -0.02674168985598 -0.117076429805886
v -0.00221554392611148 -0.02419768985598 -0.114903029805886
v -0.00196794392611147 -0.02420648985598 -0.116878629805886
v -0.000935843926111485 -0.02331608985598 -0.116605029805886
v 0.000368856073888535 -0.02191658985598 -0.116373629805886
v 0.00157345607388854 -0.02039248985598 -0.116168729805886
v 0.00391565607388852 -0.01652408985598 -0.114854429805886
v 0.00136995607388851 -0.04184548985598 -0.109918629805886
v 0.00333325607388851 -0.03968158985598 -0.109617629805886
v 0.00520095607388854 -0.03802438985598 -0.109000929805886
v 0.000916956073888503 -0.04549398985598 -0.110007229805886
v 0.00134655607388853 -0.04461598985598 -0.110212829805886
v 0.00212965607388851 -0.04278518985598 -0.110356729805886
v 0.00365905607388853 -0.04122698985598 -0.110330829805886
v 0.00515445607388854 -0.03975858985598 -0.109963229805886
v 0.00712515607388853 -0.03871978985598 -0.109387429805886
v 0.00773305607388852 -0.03755798985598 -0.108362929805886
v 0.00113105607388853 -0.04829618985598 -0.108601929805886
v 0.00132555607388851 -0.04704488985598 -0.109473929805886
v 0.00871235607388851 -0.03865228985598 -0.108783229805886
v 0.0103362560738885 -0.03928328985598 -0.107942729805886
v 0.00990805607388853 -0.03778768985598 -0.107485429805886
v 0.0021901560738885 -0.04946318985598 -0.107946729805886
v 0.00298295607388852 -0.04843878985598 -0.108980029805886
v 0.0114866560738885 -0.03924038985598 -0.106458729805886
v 0.00357905607388853 -0.04977888985598 -0.107394329805886
v 0.00516515607388854 -0.04928218985598 -0.107606629805886
v 0.00467175607388853 -0.04895428985598 -0.108395629805886
v 0.0113043560738885 -0.04204948985598 -0.107191929805886
v 0.00662315607388853 -0.04815268985598 -0.106928329805886
v 0.00809095607388852 -0.04689128985598 -0.107083029805886
v 0.00960295607388853 -0.04544698985598 -0.106834429805886
v 0.0108920560738885 -0.04362998985598 -0.106622929805886
v -0.0129306439261115 -0.02342678985598 -0.122331629805886
v -0.0128589439261115 -0.02466328985598 -0.122189829805886
v -0.0114567439261115 -0.02246668985598 -0.124039929805886
v -0.0108676439261115 -0.02075268985598 -0.121984429805886
v 0.00298885607388852 -0.00624738985597996 -0.119624129805886
v 0.00670745607388853 -0.00204358985597996 -0.118708829805886
v 0.00822925607388852 -0.000849289855979957 -0.118584629805886
v 0.00980195607388853 -0.000403589855979963 -0.117957329805886
v 0.0100585560738885 0.000730210144020041 -0.117075829805886
v -0.0120818439261115 -0.02529248985598 -0.122923129805886
v 0.0108489560738885 -0.00012788985597996 -0.116751929805886
v 0.0102872560738885 -0.00233728985597996 -0.118238129805886
v -0.0104657439261115 -0.02627118985598 -0.121654329805886
v 0.0103177560738885 -0.00445928985597996 -0.118015229805886
v 0.0112889560738885 -0.00218538985597996 -0.116597129805886
v 0.0113090560738885 -0.00340288985597996 -0.115998329805886
v -0.00906524392611147 -0.02661508985598 -0.120018429805886
v 0.0103202560738885 -0.00531828985597996 -0.116654729805886
v -0.00725094392611145 -0.02648478985598 -0.119164229805886
v -0.00489374392611147 -0.02546278985598 -0.120552229805886
v 0.00742575607388851 -0.01084678985598 -0.117512529805886
v -0.00307224392611147 -0.02466168985598 -0.120212329805886
v 0.00363075607388855 -0.01776918985598 -0.118050829805886
v 0.00471175607388852 -0.01591758985598 -0.117665329805886
v 0.00298795607388852 -0.04449088985598 -0.110682829805886
v 0.00409135607388852 -0.04316108985598 -0.110720729805886
v 0.00549645607388854 -0.04159848985598 -0.110477229805886
v 0.00724235607388851 -0.03998058985598 -0.109820829805886
v 0.00279775607388855 -0.04637478985598 -0.110226829805886
v 0.00440915607388853 -0.04544338985598 -0.110611029805886
v 0.00574385607388853 -0.04406518985598 -0.110587829805886
v 0.00715585607388852 -0.04260778985598 -0.110260329805886
v 0.00846395607388853 -0.04158548985598 -0.109783429805886
v 0.00927575607388853 -0.04019888985598 -0.109071029805886
v 0.00458105607388853 -0.04751368985598 -0.109699529805886
v 0.00574605607388853 -0.04627168985598 -0.110120429805886
v 0.00709175607388851 -0.04529788985598 -0.109853829805886
v 0.00853315607388855 -0.04385628985598 -0.109522929805886
v 0.00970025607388855 -0.04239598985598 -0.108970629805886
v 0.0106601560738885 -0.04121218985598 -0.108057529805886
v 0.00641585607388853 -0.04762328985598 -0.108708029805886
v 0.00835055607388852 -0.04599658985598 -0.108557329805886
v 0.00976195607388852 -0.04444638985598 -0.108235029805886
v 0.0106251560738885 -0.04307228985598 -0.107934229805886
v -0.0126465439261115 -0.02443098985598 -0.123446629805886
v -0.0122794439261115 -0.02372518985598 -0.124142929805886
v -0.00963804392611145 -0.02150428985598 -0.125551129805886
v 0.00308465607388855 -0.00833288985597996 -0.123582729805886
v 0.00504365607388851 -0.00516198985597996 -0.121255729805886
v 0.00606905607388852 -0.00388788985597996 -0.120792829805886
v 0.00756565607388854 -0.00268148985597996 -0.120623829805886
v 0.00904395607388853 -0.00231398985597996 -0.119938929805886
v 0.00933505607388851 -0.00120088985597996 -0.119060929805886
v 0.00967175607388854 -0.00417658985597996 -0.119753829805886
v 0.00939295607388851 -0.00614758985597996 -0.119976829805886
v -0.00886544392611149 -0.02651048985598 -0.122152429805886
v -0.00796474392611149 -0.02665048985598 -0.121667929805886
v 0.00709205607388852 -0.01177278985598 -0.119963829805886
v 0.0082903560738885 -0.00925138985597997 -0.118634529805886
v 0.00942625607388853 -0.00691048985597996 -0.118671929805886
v -0.0063424439261115 -0.02604058985598 -0.122006529805886
v 0.00373515607388852 -0.01781758985598 -0.119475129805886
v 0.00596275607388852 -0.01376278985598 -0.118635529805886
v -0.00168974392611149 -0.02386298985598 -0.119121529805886
v -4.84392611146967e-06 -0.02229548985598 -0.120092829805886
v 0.00108005607388853 -0.02119248985598 -0.119079629805886
v 0.00245685607388854 -0.01951938985598 -0.118936829805886
v -0.0108466439261115 -0.02474798985598 -0.125702829805886
v -0.0107918439261115 -0.02326778985598 -0.126018829805886
v -0.00582004392611149 -0.01886258985598 -0.127142429805886
v -0.00311924392611146 -0.01597948985598 -0.126663629805886
v 0.00234505607388852 -0.01013498985598 -0.125651329805886
v 0.00541845607388852 -0.00569098985597996 -0.122785029805886
v 0.00690525607388853 -0.00454578985597996 -0.122620429805886
v 0.00831275607388851 -0.00411908985597996 -0.121975329805886
v 0.00860605607388853 -0.00302558985597996 -0.121024729805886
v -0.0107877439261115 -0.02554928985598 -0.124527029805886
v 0.00920435607388853 -0.00468828985597996 -0.120691729805886
v -0.00921634392611148 -0.02604918985598 -0.124368329805886
v 0.00796975607388853 -0.00945528985597996 -0.121721829805886
v 0.00859575607388854 -0.00752528985597996 -0.122045829805886
v 0.00864615607388852 -0.00823188985597996 -0.120552429805886
v -0.00707674392611146 -0.02598988985598 -0.123727329805886
v 0.00670475607388851 -0.01172108985598 -0.122704429805886
v 0.00489415607388852 -0.01543888985598 -0.121397029805886
v -0.00364754392611147 -0.02456678985598 -0.122177529805886
v -0.00161994392611145 -0.02343748985598 -0.121477029805886
v -0.000547543926111477 -0.02224018985598 -0.122256029805886
v 0.00195195607388854 -0.02005058985598 -0.120534929805886
v 0.000878556073888509 -0.02077728985598 -0.122213029805886
v 0.00213505607388853 -0.01932068985598 -0.122102529805886
v 0.00348185607388854 -0.01765948985598 -0.121541229805886
v -0.00992814392611149 -0.02434588985598 -0.127583829805886
v -0.00953474392611148 -0.02317538985598 -0.128315229805886
v -0.00878284392611148 -0.02172528985598 -0.127543129805886
v 0.00337845607388851 -0.00890128985597996 -0.125180629805886
v 0.00515345607388853 -0.00771308985597996 -0.125309529805886
v 0.00619195607388853 -0.00609458985597996 -0.124141129805886
v 0.00788125607388851 -0.00505868985597996 -0.123217829805886
v -0.00899254392611146 -0.02547088985598 -0.126586829805886
v 0.00835485607388853 -0.00589278985597996 -0.122891629805886
v 0.00790845607388851 -0.00688728985597997 -0.124099329805886
v -0.00769344392611149 -0.02584388985598 -0.126047029805886
v 0.00678035607388852 -0.01111108985598 -0.124398029805886
v 0.00805785607388854 -0.00808928985597996 -0.123229229805886
v -0.00530564392611149 -0.02496418985598 -0.124698729805886
v -0.00667154392611147 -0.02554348985598 -0.125915329805886
v -0.00392524392611149 -0.02408438985598 -0.124535529805886
v -0.000644143926111479 -0.02021828985598 -0.127407529805886
v -0.00181474392611147 -0.02233028985598 -0.124925629805886
v 0.00146925607388851 -0.01880398985598 -0.125255129805886
v 0.00287385607388854 -0.01697848985598 -0.125331129805886
v 0.00485655607388852 -0.01471668985598 -0.123538529805886
v -0.00908724392611149 -0.02397148985598 -0.129499029805886
v -0.00797554392611147 -0.02230618985598 -0.129293829805886
v -0.00658694392611148 -0.02076448985598 -0.129120529805886
v -0.00508054392611146 -0.01922508985598 -0.128960529805886
v -0.00270554392611147 -0.01651568985598 -0.128215529805886
v -0.000930643926111474 -0.01528698985598 -0.128533829805886
v 0.000350456073888533 -0.01362948985598 -0.127888629805886
v 0.00307255607388854 -0.01065268985598 -0.127216029805886
v 0.00424925607388851 -0.00922398985597996 -0.126575729805886
v 0.00588885607388853 -0.00902028985597996 -0.126587129805886
v 0.00657255607388854 -0.00744798985597996 -0.125419329805886
v -0.00866384392611147 -0.02493748985598 -0.128581229805886
v 0.00699555607388855 -0.00880178985597996 -0.125333429805886
v 0.00628335607388852 -0.01013258985598 -0.126691129805886
v -0.00722004392611147 -0.02532208985598 -0.127591529805886
v -0.00537384392611148 -0.02463048985598 -0.126629929805886
v -0.00605424392611148 -0.02460938985598 -0.128270829805886
v -0.00479274392611148 -0.02375318985598 -0.127955529805886
v -0.00271394392611149 -0.02187498985598 -0.128108829805886
v 0.00117985607388851 -0.01802908985598 -0.127270129805886
v 0.00365175607388851 -0.01504068985598 -0.126706029805886
v 0.00523105607388855 -0.01354238985598 -0.125139929805886
v 0.00498795607388852 -0.01330448985598 -0.126286929805886
v 0.00627525607388854 -0.01134228985598 -0.125589829805886
v -0.00835534392611148 -0.02417678985598 -0.129731129805886
v -0.0058656439261115 -0.02178628985598 -0.129972629805886
v -0.0044100439261115 -0.01983468985598 -0.130241529805886
v -0.00378994392611148 -0.02048728985598 -0.130482829805886
v -0.00243914392611147 -0.01749818985598 -0.129742729805886
v -0.000298943926111461 -0.01625738985598 -0.129553729805886
v 0.00146935607388851 -0.01418548985598 -0.128623329805886
v 0.00456285607388854 -0.01064518985598 -0.127683329805886
v -0.00732404392611147 -0.02461738985598 -0.129185029805886
v -0.00590424392611147 -0.02352818985598 -0.129330829805886
v -0.00420004392611148 -0.02206478985598 -0.129473329805886
v -0.00297894392611148 -0.02122758985598 -0.129631429805886
v -0.0013108439261115 -0.01898158985598 -0.129791929805886
v -0.000245343926111474 -0.01756918985598 -0.129613929805886
v 5.16560738885175e-05 -0.01845098985598 -0.128688129805886
v 0.00098995607388852 -0.01646858985598 -0.128763829805886
v 0.00341405607388853 -0.01394108985598 -0.127846029805886
v 0.00511985607388851 -0.01177618985598 -0.127312429805886
v -0.00122784392611147 -0.02002308985598 -0.128722829805886
v -0.00246424392611147 -0.01875388985598 -0.130413229805886
f 1 2 3
f 2 1 4
f 4 1 5
f 5 1 6
f 1 3 7
f 7 3 8
f 1 7 9
f 6 1 9
f 6 9 10
f 10 9 11
f 6 10 12
f 7 8 13
f 9 13 14
f 9 7 13
f 11 9 14
f 15 16 17
f 16 18 19
f 18 20 21
f 19 18 21
f 20 22 23
f 21 20 23
f 23 22 24
f 15 25 26
f 16 15 18
f 27 20 28
f 20 18 28
f 22 27 29
f 22 20 27
f 24 22 30
f 22 29 30
f 31 26 32
f 32 26 33
f 2 15 31
f 15 26 31
f 2 4 18
f 15 2 18
f 4 5 28
f 18 4 28
f 5 27 28
f 27 12 29
f 30 29 34
f 29 12 34
f 3 31 35
f 31 32 35
f 3 2 31
f 5 6 27
f 6 12 27
f 34 12 36
f 34 36 37
f 37 36 38
f 32 39 40
f 40 39 41
f 35 40 42
f 35 32 40
f 3 42 43
f 3 35 42
f 8 3 43
f 10 11 44
f 10 44 45
f 12 10 45
f 36 45 46
f 36 12 45
f 36 46 47
f 38 36 47
f 38 47 48
f 48 47 49
f 40 41 50
f 42 50 51
f 42 40 50
f 43 51 52
f 43 42 51
f 13 52 53
f 13 43 52
f 13 8 43
f 14 13 53
f 14 53 54
f 11 14 54
f 44 54 55
f 44 11 54
f 45 44 55
f 46 55 56
f 46 45 55
f 47 56 57
f 47 46 56
f 49 47 57
f 58 59 60
f 59 58 61
f 61 58 62
f 61 62 63
f 63 62 64
f 63 64 65
f 63 65 66
f 66 65 67
f 68 60 69
f 58 68 70
f 58 60 68
f 17 58 70
f 62 17 71
f 58 17 62
f 64 62 71
f 65 71 72
f 65 64 71
f 65 72 73
f 67 65 73
f 67 73 74
f 67 74 75
f 75 74 76
f 75 76 77
f 77 76 78
f 79 69 80
f 68 79 81
f 68 69 79
f 25 70 81
f 70 68 81
f 25 17 70
f 17 19 71
f 71 19 72
f 19 21 72
f 73 23 82
f 21 23 73
f 72 21 73
f 74 82 83
f 74 73 82
f 76 74 83
f 76 83 84
f 78 84 85
f 78 76 84
f 81 79 86
f 25 81 86
f 15 17 25
f 17 16 19
f 23 24 82
f 82 24 87
f 83 82 87
f 83 87 88
f 88 87 89
f 33 79 90
f 79 80 90
f 79 33 86
f 26 25 86
f 33 26 86
f 24 30 87
f 87 30 91
f 89 87 91
f 89 91 92
f 33 90 93
f 30 34 91
f 92 91 94
f 91 37 94
f 93 95 96
f 32 33 93
f 39 32 93
f 39 93 96
f 34 37 91
f 37 38 48
f 37 48 97
f 94 37 97
f 94 97 98
f 98 97 99
f 98 99 100
f 96 95 101
f 101 95 102
f 96 101 103
f 39 96 103
f 41 39 103
f 97 49 104
f 48 49 97
f 99 104 105
f 99 97 104
f 100 99 106
f 99 105 106
f 101 102 107
f 103 107 108
f 103 101 107
f 50 108 109
f 50 103 108
f 50 41 103
f 51 109 110
f 51 50 109
f 52 110 111
f 52 51 110
f 53 52 111
f 53 111 112
f 54 112 113
f 54 53 112
f 55 54 113
f 55 113 114
f 56 55 114
f 57 56 114
f 57 114 115
f 49 57 115
f 104 49 115
f 105 115 116
f 105 104 115
f 106 105 116
f 117 118 119
f 118 117 120
f 120 117 121
f 120 121 122
f 122 121 123
f 122 123 124
f 124 123 125
f 117 119 126
f 117 126 127
f 121 127 128
f 121 117 127
f 123 128 129
f 123 121 128
f 125 123 129
f 130 131 132
f 131 130 133
f 133 130 134
f 133 134 135
f 136 137 138
f 137 136 139
f 139 136 140
f 60 130 140
f 130 139 140
f 130 132 139
f 130 59 134
f 60 59 130
f 134 59 135
f 59 61 135
f 61 63 135
f 135 63 141
f 141 63 142
f 63 66 142
f 142 66 143
f 66 67 143
f 142 143 144
f 144 143 145
f 145 143 146
f 147 138 148
f 136 138 147
f 69 140 147
f 140 136 147
f 69 60 140
f 67 75 143
f 143 75 146
f 75 77 146
f 146 77 149
f 149 77 150
f 77 78 150
f 149 150 151
f 151 150 152
f 151 152 153
f 147 148 154
f 80 69 147
f 80 147 154
f 78 85 155
f 150 78 155
f 152 150 155
f 152 155 156
f 153 152 156
f 154 148 157
f 158 84 159
f 84 83 159
f 83 88 159
f 85 84 158
f 155 158 160
f 155 85 158
f 156 155 160
f 154 157 161
f 90 154 161
f 90 80 154
f 88 89 92
f 159 88 162
f 88 92 162
f 162 92 163
f 161 157 164
f 161 164 165
f 93 90 161
f 92 94 163
f 163 94 166
f 163 166 167
f 167 166 168
f 166 98 168
f 168 98 169
f 161 165 170
f 170 165 171
f 95 161 170
f 95 93 161
f 94 98 166
f 98 100 172
f 169 98 172
f 169 172 173
f 102 170 171
f 102 171 174
f 102 95 170
f 100 106 175
f 172 175 176
f 172 100 175
f 172 176 177
f 173 172 177
f 173 177 178
f 102 174 179
f 107 179 180
f 107 102 179
f 108 180 181
f 108 107 180
f 109 181 182
f 109 108 181
f 110 109 182
f 111 110 182
f 112 111 183
f 113 112 183
f 113 183 184
f 114 113 184
f 114 184 185
f 115 185 186
f 115 114 185
f 116 115 186
f 116 186 187
f 106 116 187
f 175 106 187
f 176 187 188
f 176 175 187
f 177 188 189
f 177 176 188
f 178 177 189
f 190 191 192
f 191 190 193
f 191 193 194
f 194 193 195
f 194 195 196
f 196 195 197
f 197 195 198
f 197 198 199
f 190 192 200
f 193 200 201
f 193 190 200
f 193 201 202
f 195 193 202
f 195 202 203
f 198 195 203
f 204 205 206
f 205 207 208
f 208 207 209
f 209 207 210
f 211 205 212
f 205 204 212
f 205 211 213
f 207 205 213
f 210 207 214
f 212 215 216
f 216 215 217
f 212 216 218
f 211 218 219
f 211 212 218
f 213 219 220
f 213 211 219
f 207 220 221
f 207 213 220
f 214 207 221
f 210 214 222
f 216 217 223
f 221 220 224
f 214 221 224
f 214 224 225
f 222 214 225
f 222 225 226
f 226 225 227
f 216 223 228
f 218 228 229
f 218 216 228
f 219 229 230
f 219 218 229
f 220 230 231
f 220 219 230
f 224 231 232
f 224 220 231
f 224 232 233
f 225 233 234
f 225 224 233
f 227 225 235
f 225 234 235
f 228 223 236
f 236 223 237
f 229 236 238
f 229 228 236
f 230 229 238
f 232 231 239
f 233 232 239
f 234 233 239
f 235 234 240
f 235 240 241
f 241 240 242
f 241 242 243
f 236 237 244
f 119 238 244
f 238 236 244
f 118 230 238
f 119 118 238
f 118 120 230
f 230 120 231
f 231 120 239
f 120 122 239
f 122 234 239
f 122 124 234
f 234 124 240
f 124 125 242
f 240 124 242
f 242 125 245
f 243 242 245
f 243 245 246
f 244 247 248
f 244 237 247
f 119 244 249
f 249 244 250
f 244 248 250
f 126 119 249
f 126 249 251
f 127 126 251
f 128 127 252
f 129 128 253
f 128 252 253
f 129 253 254
f 129 254 255
f 125 129 255
f 245 125 255
f 245 255 256
f 256 255 257
f 246 245 256
f 249 250 258
f 251 258 259
f 251 249 258
f 127 251 259
f 253 252 259
f 252 127 259
f 255 254 260
f 257 255 260
f 261 262 263
f 263 262 264
f 264 262 265
f 264 265 266
f 265 132 266
f 132 131 266
f 131 133 267
f 133 135 267
f 267 135 268
f 268 135 269
f 135 141 269
f 268 269 270
f 270 269 271
f 270 271 272
f 271 144 272
f 144 145 273
f 273 145 274
f 274 145 275
f 261 276 277
f 277 276 278
f 138 262 277
f 262 261 277
f 262 137 265
f 138 137 262
f 137 139 265
f 139 132 265
f 141 142 269
f 269 142 271
f 142 144 271
f 145 146 275
f 275 146 279
f 146 149 279
f 275 279 280
f 280 279 281
f 148 138 277
f 148 277 278
f 149 151 279
f 279 151 281
f 281 151 282
f 151 153 282
f 282 153 283
f 278 284 285
f 148 278 285
f 286 153 287
f 153 156 287
f 283 153 286
f 148 285 288
f 157 148 288
f 158 159 289
f 290 160 291
f 160 289 291
f 160 158 289
f 160 290 292
f 156 160 292
f 287 156 292
f 164 157 288
f 163 167 289
f 162 163 289
f 159 162 289
f 289 167 291
f 167 290 291
f 290 167 293
f 165 164 294
f 167 168 293
f 168 169 295
f 295 169 296
f 171 165 297
f 165 294 297
f 169 173 296
f 296 173 298
f 296 298 299
f 299 298 300
f 297 301 302
f 171 297 302
f 174 171 302
f 173 178 298
f 300 298 303
f 298 178 303
f 302 301 304
f 179 304 305
f 179 302 304
f 179 174 302
f 181 180 305
f 180 179 305
f 182 181 306
f 182 306 307
f 111 182 307
f 183 307 308
f 183 111 307
f 184 183 308
f 185 184 308
f 186 185 309
f 187 309 310
f 187 186 309
f 188 187 310
f 189 310 311
f 189 188 310
f 189 311 312
f 178 189 312
f 303 178 312
f 313 314 315
f 314 316 317
f 316 318 319
f 319 318 320
f 319 320 321
f 321 322 323
f 323 322 324
f 192 313 325
f 192 191 313
f 313 191 314
f 191 194 314
f 314 194 316
f 316 194 318
f 194 196 318
f 318 196 320
f 196 197 320
f 320 197 321
f 197 199 322
f 321 197 322
f 322 199 326
f 324 322 326
f 324 326 327
f 327 326 328
f 327 328 329
f 325 330 331
f 331 330 332
f 192 325 331
f 200 192 331
f 200 331 333
f 201 200 334
f 200 333 334
f 202 201 335
f 201 334 335
f 202 335 336
f 203 202 337
f 202 336 337
f 198 203 338
f 199 198 338
f 326 338 339
f 326 199 338
f 328 339 340
f 328 326 339
f 328 340 341
f 329 328 341
f 329 341 342
f 342 341 343
f 331 332 344
f 333 344 345
f 333 331 344
f 334 333 346
f 333 345 346
f 335 346 347
f 335 334 346
f 336 347 348
f 336 335 347
f 337 348 349
f 337 336 348
f 203 349 350
f 203 337 349
f 338 350 351
f 338 203 350
f 339 338 351
f 340 339 352
f 341 352 353
f 341 340 352
f 341 353 354
f 343 341 354
f 343 354 355
f 356 345 357
f 346 356 358
f 346 345 356
f 347 358 359
f 347 346 358
f 348 359 360
f 348 347 359
f 349 360 361
f 349 348 360
f 350 361 362
f 350 349 361
f 351 350 362
f 208 339 362
f 339 351 362
f 339 208 352
f 354 353 363
f 355 354 364
f 354 363 364
f 359 358 365
f 204 360 365
f 360 359 365
f 204 206 361
f 360 204 361
f 361 206 362
f 206 208 362
f 208 209 352
f 353 209 366
f 352 209 353
f 363 353 366
f 364 363 367
f 356 357 368
f 368 357 369
f 358 368 370
f 358 356 368
f 365 370 371
f 365 358 370
f 212 204 371
f 204 365 371
f 206 205 208
f 366 210 372
f 209 210 366
f 363 372 373
f 363 366 372
f 367 363 373
f 370 215 371
f 215 212 371
f 367 373 374
f 368 369 375
f 370 375 376
f 370 368 375
f 217 215 376
f 215 370 376
f 210 222 372
f 222 226 372
f 372 226 373
f 373 226 374
f 375 369 377
f 223 217 376
f 374 226 378
f 226 227 378
f 375 377 379
f 376 379 380
f 376 375 379
f 223 376 380
f 227 235 381
f 378 227 381
f 378 381 382
f 382 381 383
f 379 377 384
f 235 241 381
f 383 381 385
f 381 241 385
f 385 241 386
f 380 384 387
f 380 379 384
f 237 223 380
f 237 380 387
f 386 241 388
f 241 243 388
f 388 243 389
f 243 246 389
f 388 389 390
f 390 389 391
f 384 392 393
f 387 393 394
f 387 384 393
f 247 394 395
f 247 387 394
f 247 237 387
f 248 247 395
f 256 257 396
f 246 256 396
f 389 246 396
f 391 389 396
f 391 396 397
f 398 399 400
f 399 398 401
f 401 398 402
f 395 402 403
f 395 401 402
f 395 394 401
f 248 403 404
f 248 395 403
f 250 248 404
f 258 250 404
f 258 404 405
f 259 258 406
f 258 405 406
f 253 259 407
f 259 406 407
f 254 253 408
f 253 407 408
f 409 260 410
f 260 408 410
f 260 254 408
f 260 409 411
f 257 260 411
f 397 396 411
f 396 257 411
f 276 400 412
f 276 398 400
f 276 261 398
f 261 263 398
f 398 263 402
f 263 264 402
f 402 264 403
f 264 266 403
f 403 266 404
f 266 131 404
f 404 131 405
f 131 267 405
f 405 267 406
f 267 268 406
f 406 268 407
f 268 270 407
f 407 270 408
f 270 272 408
f 408 272 410
f 410 272 413
f 272 144 413
f 144 273 413
f 413 273 414
f 273 274 414
f 414 274 415
f 274 275 415
f 275 280 415
f 415 280 416
f 416 280 417
f 416 417 418
f 276 412 419
f 419 412 420
f 278 276 419
f 281 282 417
f 280 281 417
f 417 282 421
f 418 417 421
f 418 421 422
f 284 419 420
f 284 420 423
f 284 278 419
f 421 283 424
f 282 283 421
f 422 421 425
f 421 424 425
f 285 284 423
f 285 423 426
f 286 287 427
f 428 424 429
f 424 283 429
f 283 427 429
f 283 286 427
f 425 424 428
f 288 285 426
f 292 290 430
f 431 427 432
f 427 287 432
f 287 430 432
f 287 292 430
f 429 427 431
f 288 426 433
f 164 288 433
f 290 293 430
f 430 293 434
f 432 430 434
f 432 434 435
f 435 434 436
f 294 433 437
f 294 164 433
f 293 168 295
f 293 295 434
f 436 434 438
f 434 295 438
f 438 295 439
f 297 294 437
f 295 296 299
f 295 299 439
f 299 300 440
f 440 300 441
f 440 441 442
f 437 443 444
f 301 444 445
f 301 437 444
f 301 297 437
f 300 303 446
f 441 300 446
f 442 441 446
f 304 301 447
f 301 445 447
f 305 447 448
f 305 304 447
f 181 305 448
f 306 181 448
f 307 306 449
f 308 307 449
f 185 449 450
f 185 308 449
f 309 185 450
f 310 309 451
f 311 451 452
f 311 310 451
f 312 452 453
f 312 311 452
f 312 453 454
f 303 312 454
f 446 303 454
f 446 454 455
f 315 314 456
f 456 314 457
f 314 317 457
f 457 317 458
f 317 319 458
f 458 319 459
f 313 315 460
f 313 460 461
f 317 316 319
f 319 321 459
f 459 321 462
f 321 323 462
f 462 323 463
f 463 323 464
f 464 323 465
f 323 324 465
f 330 466 467
f 330 461 466
f 330 325 461
f 325 313 461
f 324 327 465
f 465 327 468
f 330 467 469
f 469 467 470
f 332 330 469
f 327 329 342
f 468 327 471
f 327 342 471
f 471 342 472
f 469 470 473
f 473 470 474
f 332 469 473
f 344 332 473
f 344 473 475
f 345 344 475
f 342 343 355
f 472 355 476
f 342 355 472
f 472 476 477
f 473 474 478
f 475 473 479
f 473 478 479
f 357 345 475
f 355 364 476
f 476 364 480
f 477 476 480
f 477 480 481
f 475 479 482
f 482 479 483
f 357 475 482
f 480 367 484
f 364 367 480
f 481 480 485
f 480 484 485
f 357 482 483
f 369 357 483
f 485 484 486
f 367 374 484
f 484 374 487
f 486 484 487
f 483 488 489
f 489 488 490
f 369 483 489
f 486 487 491
f 491 487 492
f 489 490 493
f 493 490 494
f 369 489 493
f 377 369 493
f 374 378 487
f 378 382 487
f 487 382 492
f 492 382 495
f 382 383 495
f 493 494 496
f 377 493 496
f 384 377 496
f 495 383 497
f 383 385 497
f 385 386 497
f 497 386 498
f 498 386 499
f 384 496 500
f 392 384 500
f 386 388 390
f 386 390 499
f 499 390 501
f 390 391 501
f 500 502 503
f 392 500 503
f 393 392 503
f 394 393 503
f 391 397 504
f 501 391 504
f 501 504 505
f 501 505 506
f 502 400 503
f 400 399 503
f 399 401 503
f 401 394 503
f 411 409 507
f 409 410 507
f 397 411 507
f 397 507 508
f 504 508 509
f 504 397 508
f 505 509 510
f 505 504 509
f 506 505 510
f 510 511 512
f 512 511 513
f 410 413 507
f 413 414 507
f 507 414 508
f 414 415 508
f 508 415 509
f 509 415 510
f 415 416 510
f 416 418 511
f 510 416 511
f 511 418 514
f 513 511 514
f 513 514 515
f 420 412 516
f 423 420 516
f 418 422 514
f 514 422 515
f 422 425 517
f 515 422 517
f 515 517 518
f 518 517 519
f 426 423 520
f 425 428 521
f 517 425 521
f 519 517 521
f 519 521 522
f 520 523 524
f 524 523 525
f 426 520 524
f 428 429 526
f 429 431 526
f 521 428 526
f 522 521 526
f 524 525 527
f 433 426 524
f 431 432 435
f 526 431 528
f 431 435 528
f 435 436 528
f 528 436 529
f 436 439 529
f 433 524 527
f 436 438 439
f 529 439 530
f 529 530 531
f 443 527 532
f 443 433 527
f 437 433 443
f 439 299 440
f 439 440 530
f 531 530 533
f 530 440 533
f 440 442 533
f 533 442 534
f 443 532 535
f 444 443 535
f 445 444 535
f 446 455 536
f 534 442 536
f 442 446 536
f 445 535 537
f 447 537 538
f 447 445 537
f 448 447 538
f 539 306 540
f 306 448 540
f 449 306 539
f 309 450 541
f 451 309 541
f 452 541 542
f 452 451 541
f 453 452 542
f 454 542 543
f 454 453 542
f 454 543 544
f 455 454 544
f 536 455 544
f 457 458 545
f 545 458 546
f 460 315 547
f 315 456 547
f 458 459 546
f 546 459 548
f 459 462 548
f 462 463 548
f 466 549 550
f 461 460 549
f 466 461 549
f 463 464 551
f 464 468 551
f 467 550 552
f 467 466 550
f 464 465 468
f 552 553 554
f 554 553 555
f 467 552 554
f 470 467 554
f 468 471 556
f 556 471 557
f 557 471 558
f 558 471 559
f 471 472 559
f 474 554 555
f 474 555 560
f 474 470 554
f 472 477 559
f 559 477 561
f 559 561 562
f 562 561 563
f 478 474 560
f 478 560 564
f 561 481 565
f 477 481 561
f 563 561 566
f 561 565 566
f 479 564 567
f 479 478 564
f 483 479 567
f 481 485 565
f 565 485 568
f 566 565 568
f 566 568 569
f 564 570 571
f 571 570 572
f 567 564 571
f 485 486 573
f 568 485 573
f 568 573 574
f 488 567 571
f 488 483 567
f 486 491 573
f 573 491 574
f 571 572 575
f 575 572 576
f 490 488 575
f 488 571 575
f 575 576 577
f 491 492 578
f 575 577 579
f 494 490 579
f 490 575 579
f 492 495 580
f 492 580 581
f 581 580 582
f 495 497 580
f 497 498 580
f 582 580 583
f 580 498 583
f 498 499 583
f 583 584 585
f 585 584 586
f 494 579 587
f 496 494 587
f 500 496 587
f 501 506 584
f 499 501 584
f 583 499 584
f 584 506 586
f 586 506 588
f 500 587 589
f 502 500 589
f 506 512 590
f 588 506 590
f 588 590 591
f 592 589 593
f 502 589 592
f 400 502 592
f 506 510 512
f 512 513 590
f 590 513 594
f 590 594 595
f 516 592 593
f 516 593 596
f 516 412 592
f 412 400 592
f 513 515 594
f 594 515 595
f 423 516 596
f 595 515 597
f 423 596 598
f 520 423 598
f 515 518 597
f 597 518 599
f 518 519 599
f 523 598 600
f 523 520 598
f 599 519 601
f 519 522 601
f 526 528 602
f 522 602 603
f 522 526 602
f 601 522 603
f 525 523 604
f 527 525 604
f 528 529 602
f 603 602 605
f 602 529 605
f 605 529 606
f 605 606 607
f 527 604 608
f 527 608 609
f 529 531 606
f 607 606 610
f 606 531 610
f 610 531 611
f 610 611 612
f 532 527 609
f 531 533 611
f 612 534 613
f 533 534 612
f 611 533 612
f 532 609 614
f 535 614 615
f 535 532 614
f 534 536 616
f 613 534 616
f 537 535 617
f 535 615 617
f 538 617 618
f 538 537 617
f 540 448 618
f 448 538 618
f 541 450 619
f 541 619 620
f 542 541 620
f 543 542 621
f 544 621 622
f 544 543 621
f 544 622 623
f 536 544 623
f 616 536 623
f 547 624 625
f 547 457 626
f 626 545 627
f 457 545 626
f 627 545 628
f 628 545 629
f 545 546 629
f 628 629 630
f 630 629 631
f 632 633 634
f 632 625 633
f 460 547 625
f 456 457 547
f 546 548 629
f 629 548 631
f 631 548 635
f 548 463 635
f 636 634 637
f 550 634 636
f 550 632 634
f 550 549 632
f 549 460 632
f 460 625 632
f 463 551 635
f 635 551 638
f 638 551 639
f 551 468 639
f 553 637 640
f 553 636 637
f 553 552 636
f 552 550 636
f 468 556 639
f 556 557 639
f 639 557 641
f 641 557 642
f 643 640 644
f 555 553 643
f 553 640 643
f 557 558 642
f 642 558 645
f 558 559 645
f 643 644 646
f 555 643 646
f 560 555 646
f 559 562 645
f 562 563 647
f 560 646 648
f 563 566 569
f 563 569 649
f 647 563 649
f 647 649 650
f 570 560 648
f 564 560 570
f 649 568 651
f 569 568 649
f 650 649 652
f 649 651 652
f 570 648 653
f 568 574 651
f 572 570 653
f 576 572 653
f 574 578 654
f 574 491 578
f 651 574 654
f 577 576 655
f 578 492 581
f 578 581 656
f 654 578 656
f 654 656 657
f 577 655 658
f 581 582 656
f 656 582 659
f 657 656 659
f 657 659 660
f 660 659 661
f 582 583 585
f 582 585 659
f 661 659 662
f 659 585 662
f 585 586 662
f 662 586 663
f 577 658 664
f 579 577 664
f 587 579 664
f 586 588 665
f 663 586 665
f 663 665 666
f 587 664 667
f 589 587 667
f 588 591 665
f 666 665 668
f 665 591 668
f 668 591 669
f 591 590 669
f 593 667 670
f 593 589 667
f 590 595 669
f 669 595 671
f 671 595 672
f 670 673 674
f 593 670 674
f 596 593 674
f 674 673 675
f 596 674 675
f 598 596 675
f 595 597 672
f 600 598 675
f 597 599 676
f 599 601 677
f 676 599 677
f 600 678 679
f 679 678 680
f 523 600 679
f 604 523 679
f 601 603 681
f 677 601 681
f 679 680 682
f 608 679 682
f 608 604 679
f 605 607 681
f 603 605 681
f 677 681 683
f 681 607 683
f 683 612 684
f 610 612 683
f 607 610 683
f 612 613 684
f 614 609 685
f 615 614 685
f 613 616 686
f 615 685 687
f 617 687 688
f 617 615 687
f 618 688 689
f 618 617 688
f 540 618 689
f 449 539 690
f 450 449 691
f 619 450 691
f 620 619 692
f 542 620 692
f 621 692 693
f 621 542 692
f 622 621 693
f 623 622 694
f 616 623 686
f 686 623 694
f 624 695 696
f 696 695 697
f 697 695 698
f 697 698 699
f 699 698 700
f 699 700 701
f 701 700 702
f 701 702 703
f 703 702 704
f 633 625 705
f 625 624 705
f 624 547 695
f 547 626 695
f 695 626 698
f 626 627 698
f 698 627 700
f 627 628 700
f 700 628 702
f 628 630 702
f 702 630 704
f 703 704 706
f 704 630 706
f 706 630 707
f 630 631 707
f 706 707 708
f 708 707 709
f 634 710 711
f 634 633 710
f 631 635 707
f 707 635 709
f 709 638 712
f 637 711 713
f 637 634 711
f 635 638 709
f 712 638 714
f 638 639 714
f 640 713 715
f 640 637 713
f 639 641 714
f 714 641 716
f 717 718 719
f 717 715 718
f 644 715 717
f 644 640 715
f 641 642 720
f 642 645 720
f 720 645 721
f 721 645 722
f 717 719 723
f 723 719 724
f 644 717 723
f 646 644 723
f 562 647 722
f 645 562 722
f 722 647 725
f 722 725 726
f 723 724 727
f 646 723 727
f 648 646 727
f 647 650 725
f 726 725 728
f 725 650 728
f 727 724 729
f 650 652 730
f 728 650 730
f 728 730 731
f 727 729 732
f 648 727 732
f 653 648 732
f 652 651 733
f 730 652 733
f 730 733 734
f 731 730 734
f 731 734 735
f 732 729 736
f 735 734 737
f 732 736 738
f 576 738 739
f 576 732 738
f 576 653 732
f 651 654 733
f 733 654 740
f 734 733 740
f 737 740 741
f 737 734 740
f 654 657 740
f 741 740 742
f 741 742 743
f 743 744 745
f 655 576 739
f 655 739 746
f 657 660 740
f 660 661 742
f 740 660 742
f 742 661 747
f 743 742 747
f 744 747 748
f 744 743 747
f 744 748 749
f 744 749 750
f 750 749 751
f 658 655 746
f 661 662 663
f 661 663 747
f 747 663 748
f 749 748 752
f 751 749 752
f 658 746 753
f 663 666 748
f 752 666 754
f 748 666 752
f 751 752 755
f 752 754 755
f 658 753 756
f 756 753 757
f 664 658 756
f 667 664 756
f 754 669 755
f 668 669 754
f 666 668 754
f 670 757 758
f 670 756 757
f 670 667 756
f 669 671 755
f 755 671 759
f 759 671 760
f 671 672 760
f 759 760 761
f 762 758 763
f 763 758 764
f 670 758 762
f 673 670 762
f 760 672 765
f 761 760 766
f 760 765 766
f 763 764 767
f 762 763 768
f 768 763 769
f 763 767 769
f 673 762 768
f 675 673 768
f 672 597 765
f 766 765 770
f 768 769 771
f 771 769 772
f 675 768 771
f 600 675 771
f 597 676 765
f 765 676 773
f 770 765 774
f 765 773 774
f 678 771 772
f 678 772 775
f 678 600 771
f 774 773 776
f 680 678 775
f 676 677 773
f 773 677 777
f 776 773 778
f 773 777 778
f 680 775 779
f 682 680 779
f 608 682 779
f 677 683 777
f 608 779 780
f 780 779 781
f 683 684 777
f 777 684 782
f 778 777 782
f 780 781 783
f 783 781 784
f 608 780 783
f 609 608 783
f 782 684 785
f 684 613 785
f 685 784 786
f 685 783 784
f 685 609 783
f 613 686 785
f 687 685 787
f 685 786 787
f 688 787 788
f 688 687 787
f 689 688 788
f 449 690 691
f 622 693 789
f 694 622 789
f 790 696 791
f 696 697 791
f 791 697 792
f 697 699 792
f 792 699 793
f 699 701 793
f 793 701 794
f 701 703 794
f 633 795 796
f 633 705 795
f 705 624 795
f 703 706 797
f 794 703 797
f 797 706 798
f 706 708 798
f 798 708 799
f 799 708 800
f 708 709 800
f 799 800 801
f 800 712 801
f 711 710 802
f 710 796 802
f 710 633 796
f 709 712 800
f 712 803 804
f 804 803 805
f 713 711 806
f 712 714 803
f 714 716 803
f 803 716 805
f 805 716 807
f 807 720 808
f 808 720 809
f 718 715 806
f 715 713 806
f 716 641 807
f 641 720 807
f 719 718 810
f 720 721 809
f 809 721 811
f 721 722 811
f 722 726 811
f 811 726 812
f 724 719 813
f 726 728 814
f 812 726 814
f 812 814 815
f 815 814 816
f 729 724 817
f 724 813 817
f 728 731 814
f 814 731 818
f 816 814 818
f 818 735 819
f 731 735 818
f 818 819 820
f 818 820 821
f 736 729 822
f 735 737 819
f 820 819 823
f 820 823 824
f 821 820 824
f 821 824 825
f 825 824 826
f 736 822 827
f 738 736 827
f 739 738 827
f 737 741 819
f 819 741 823
f 824 745 828
f 823 745 824
f 826 824 828
f 739 827 829
f 741 743 823
f 743 745 823
f 744 750 828
f 745 744 828
f 828 750 830
f 826 828 830
f 826 830 831
f 739 829 832
f 830 751 833
f 750 751 830
f 831 830 833
f 746 739 832
f 833 751 834
f 753 746 832
f 753 832 835
f 751 755 834
f 833 834 836
f 753 835 837
f 837 835 838
f 757 753 837
f 755 759 834
f 836 834 839
f 834 759 839
f 758 838 840
f 758 837 838
f 758 757 837
f 839 761 841
f 759 761 839
f 764 840 842
f 764 758 840
f 767 842 843
f 767 764 842
f 769 767 844
f 761 766 845
f 766 770 845
f 772 769 846
f 769 844 846
f 845 770 847
f 770 774 847
f 775 772 848
f 772 846 848
f 847 774 849
f 774 776 849
f 775 848 850
f 849 776 851
f 776 778 851
f 779 850 852
f 779 775 850
f 781 779 853
f 779 852 853
f 778 782 851
f 784 781 854
f 781 853 854
f 782 785 855
f 784 854 856
f 786 784 856
f 786 856 857
f 855 785 858
f 785 686 858
f 787 786 857
f 540 689 859
f 539 859 860
f 539 540 859
f 690 539 860
f 692 619 861
f 693 692 861
f 694 789 862
f 686 694 858
f 858 694 862
f 696 863 864
f 863 790 865
f 696 790 863
f 865 790 866
f 790 791 866
f 791 792 866
f 792 793 867
f 867 793 868
f 793 794 868
f 868 794 869
f 796 795 870
f 795 864 870
f 795 696 864
f 624 696 795
f 794 797 869
f 797 798 871
f 871 798 872
f 798 799 872
f 872 799 873
f 799 801 873
f 873 801 874
f 874 801 875
f 801 712 875
f 874 875 876
f 711 802 877
f 877 802 878
f 802 796 878
f 712 804 875
f 875 804 876
f 876 804 879
f 879 804 880
f 804 805 880
f 806 711 877
f 805 807 880
f 807 808 880
f 880 808 881
f 808 809 881
f 882 883 884
f 718 806 882
f 882 806 883
f 885 881 886
f 881 809 886
f 810 882 884
f 810 718 882
f 809 811 886
f 887 886 888
f 886 811 888
f 719 810 889
f 811 812 888
f 888 812 890
f 890 812 891
f 813 719 889
f 812 815 891
f 891 815 892
f 892 815 893
f 892 893 894
f 817 813 895
f 813 889 895
f 818 821 893
f 816 818 893
f 815 816 893
f 893 821 894
f 894 821 896
f 817 895 897
f 729 817 897
f 821 825 896
f 822 897 898
f 822 729 897
f 896 825 899
f 825 826 899
f 899 826 900
f 827 822 901
f 822 898 901
f 829 827 902
f 827 901 902
f 826 831 900
f 900 831 903
f 829 902 904
f 831 833 903
f 903 833 905
f 832 829 904
f 832 904 906
f 833 836 905
f 832 906 907
f 905 836 908
f 836 839 908
f 832 907 909
f 909 907 910
f 835 832 909
f 838 835 909
f 908 839 911
f 910 912 913
f 840 910 913
f 840 909 910
f 840 838 909
f 839 841 911
f 911 841 914
f 915 916 917
f 915 913 916
f 842 913 915
f 842 840 913
f 841 761 845
f 914 841 918
f 841 845 918
f 915 917 919
f 843 919 920
f 843 915 919
f 843 842 915
f 767 843 920
f 844 767 920
f 918 845 921
f 845 847 921
f 846 920 922
f 846 844 920
f 921 847 923
f 923 847 924
f 848 846 925
f 846 922 925
f 847 849 924
f 850 848 926
f 848 925 926
f 924 849 927
f 849 851 927
f 850 926 928
f 852 850 928
f 927 851 929
f 853 852 930
f 852 928 930
f 929 851 931
f 851 782 931
f 854 853 930
f 782 855 931
f 856 854 932
f 857 856 932
f 787 857 933
f 788 933 934
f 788 787 933
f 689 934 935
f 689 788 934
f 859 689 935
f 690 860 936
f 619 691 937
f 693 861 938
f 789 938 939
f 789 693 938
f 862 789 939
f 863 865 940
f 866 792 941
f 941 792 942
f 792 867 942
f 942 867 943
f 867 868 943
f 943 868 944
f 868 869 944
f 944 869 945
f 878 946 947
f 946 870 948
f 796 870 946
f 878 796 946
f 870 864 948
f 864 863 948
f 869 797 871
f 869 871 945
f 945 871 949
f 871 872 949
f 872 873 949
f 873 874 950
f 950 874 951
f 951 874 952
f 874 876 952
f 877 878 947
f 876 879 952
f 952 879 953
f 953 879 954
f 879 880 954
f 806 877 955
f 880 881 954
f 881 885 954
f 883 806 955
f 885 886 887
f 956 884 957
f 810 884 956
f 887 888 958
f 889 810 956
f 888 890 958
f 958 890 959
f 959 890 960
f 890 891 960
f 959 960 961
f 889 956 957
f 889 957 962
f 891 892 960
f 960 892 961
f 892 894 961
f 961 894 963
f 895 889 962
f 894 896 963
f 963 896 964
f 963 964 965
f 897 895 966
f 895 962 966
f 965 964 967
f 897 966 968
f 898 897 968
f 896 899 964
f 967 964 969
f 964 899 969
f 899 900 969
f 901 898 968
f 901 968 970
f 969 900 971
f 969 971 972
f 902 970 973
f 902 901 970
f 900 903 971
f 971 903 974
f 904 902 973
f 903 905 974
f 974 975 976
f 974 905 975
f 905 908 975
f 975 908 977
f 910 907 978
f 907 906 978
f 908 911 977
f 911 914 977
f 977 914 979
f 916 980 981
f 913 912 980
f 916 913 980
f 912 910 978
f 979 914 982
f 917 916 981
f 914 918 982
f 919 917 983
f 920 919 984
f 984 919 985
f 919 983 985
f 918 921 986
f 984 987 988
f 920 984 988
f 922 920 988
f 986 921 989
f 921 923 989
f 925 988 990
f 925 922 988
f 989 923 991
f 923 924 991
f 926 925 990
f 924 927 991
f 928 926 990
f 930 928 992
f 929 931 993
f 931 855 994
f 993 931 994
f 854 930 932
f 857 932 995
f 994 855 996
f 855 858 996
f 933 857 995
f 861 619 937
f 862 939 997
f 858 862 996
f 996 862 997
f 998 940 999
f 940 865 999
f 999 865 1000
f 865 866 1000
f 866 941 1000
f 941 942 1001
f 1001 942 1002
f 942 943 1002
f 1002 943 1003
f 943 944 1003
f 1003 944 1004
f 944 945 1004
f 1004 945 1005
f 1006 950 1007
f 1007 950 1008
f 947 946 1009
f 1009 946 1010
f 1010 946 1011
f 946 948 1011
f 1011 948 1012
f 863 940 948
f 948 940 1012
f 945 949 1005
f 949 873 1005
f 1005 873 1006
f 873 950 1006
f 950 951 1008
f 1008 951 1013
f 951 952 1013
f 1013 952 1014
f 952 953 1014
f 1014 953 1015
f 877 947 955
f 953 954 1015
f 1015 954 1016
f 1015 1016 1017
f 954 885 1016
f 1017 1016 1018
f 1016 885 1018
f 883 955 1019
f 885 887 1018
f 1018 887 1020
f 957 884 1021
f 1021 884 1022
f 884 883 1019
f 884 1019 1022
f 887 958 1020
f 957 1021 1023
f 958 959 1024
f 959 961 1024
f 1024 961 1025
f 962 957 1023
f 1025 961 1026
f 961 963 1026
f 1026 963 1027
f 962 1023 1028
f 963 965 1027
f 966 962 1029
f 962 1028 1029
f 965 967 1030
f 968 966 1031
f 966 1029 1031
f 969 972 1030
f 967 969 1030
f 970 968 1031
f 972 971 1032
f 970 1033 1034
f 970 1031 1033
f 974 976 1032
f 971 974 1032
f 973 970 1034
f 973 1034 1035
f 976 975 1036
f 973 1035 1037
f 904 973 1037
f 1036 975 1038
f 1036 1038 1039
f 1037 1040 1041
f 904 1037 1041
f 906 904 1041
f 975 977 1038
f 977 979 1038
f 1039 1038 1042
f 1038 979 1042
f 1041 1040 1043
f 1043 1040 1044
f 906 1041 1043
f 978 906 1043
f 980 1044 1045
f 981 980 1045
f 981 1045 1046
f 980 1043 1044
f 980 912 1043
f 912 978 1043
f 981 1046 1047
f 917 981 1047
f 982 986 1048
f 982 918 986
f 983 1049 1050
f 983 1047 1049
f 983 917 1047
f 985 983 1050
f 986 989 1048
f 985 1050 1051
f 984 985 987
f 987 985 1051
f 988 987 1052
f 990 988 1052
f 989 991 1053
f 987 1051 1054
f 1052 987 1054
f 990 1052 1055
f 991 927 1053
f 1053 927 1056
f 928 990 1057
f 990 1055 1057
f 1056 927 1058
f 927 929 1058
f 992 928 1057
f 929 993 1058
f 993 994 1059
f 932 930 1060
f 930 992 1060
f 995 932 1060
f 995 1060 1061
f 994 996 1062
f 1062 996 1063
f 1059 994 1062
f 933 995 1064
f 995 1061 1064
f 934 1064 1065
f 934 933 1064
f 935 934 1065
f 938 861 1066
f 939 938 1066
f 996 997 1063
f 940 998 1012
f 1000 941 1067
f 941 1001 1067
f 1001 1002 1068
f 1002 1003 1068
f 1003 1004 1068
f 1004 1005 1069
f 1005 1006 1069
f 1006 1007 1069
f 1007 1008 1070
f 1008 1013 1070
f 1010 1011 1071
f 1071 1011 1072
f 1011 1012 1072
f 1013 1014 1073
f 1014 1015 1073
f 955 947 1074
f 947 1009 1074
f 1015 1017 1075
f 1019 1076 1077
f 1019 955 1076
f 1017 1018 1078
f 1078 1018 1079
f 1018 1020 1079
f 1022 1019 1077
f 1079 1020 1080
f 1020 1024 1080
f 1020 958 1024
f 1023 1021 1081
f 1024 1025 1082
f 1082 1025 1083
f 1023 1081 1084
f 1025 1026 1083
f 1083 1026 1085
f 1026 1027 1085
f 1028 1023 1086
f 1023 1084 1086
f 1027 965 1085
f 1085 965 1087
f 1087 1030 1088
f 965 1030 1087
f 1031 1029 1089
f 1089 1029 1090
f 1029 1028 1090
f 1030 972 1088
f 1088 972 1091
f 1033 1031 1089
f 1091 1032 1092
f 972 1032 1091
f 1034 1033 1093
f 1092 1032 1094
f 1032 976 1094
f 1035 1034 1093
f 976 1036 1094
f 1094 1036 1095
f 1096 1035 1097
f 1037 1035 1096
f 1036 1039 1095
f 1096 1097 1098
f 1040 1037 1096
f 1096 1098 1099
f 1099 1098 1100
f 1040 1096 1099
f 1044 1040 1099
f 1042 979 1101
f 1046 1045 1102
f 1102 1045 1103
f 1045 1100 1103
f 1045 1099 1100
f 1045 1044 1099
f 979 982 1101
f 1101 982 1104
f 1047 1046 1105
f 1046 1102 1105
f 982 1048 1104
f 1104 1048 1106
f 1047 1105 1107
f 1049 1047 1107
f 1049 1107 1108
f 1108 1107 1109
f 1050 1049 1108
f 1051 1050 1108
f 989 1053 1106
f 1048 989 1106
f 1051 1108 1110
f 1051 1111 1112
f 1054 1051 1112
f 1052 1054 1055
f 1055 1054 1112
f 1113 1053 1114
f 1053 1056 1114
f 1055 1112 1115
f 1115 1112 1116
f 1112 1111 1116
f 1057 1055 1115
f 1115 1116 1117
f 1117 1118 1119
f 1057 1117 1119
f 1057 1115 1117
f 992 1057 1119
f 1058 993 1120
f 993 1059 1120
f 1060 992 1121
f 1061 1060 1121
f 1062 1063 1122
f 1059 1062 1122
f 1061 1121 1123
f 1064 1123 1124
f 1064 1061 1123
f 1065 1124 1125
f 1065 1064 1124
f 935 1125 1126
f 935 1065 1125
f 859 935 1126
f 860 859 936
f 861 937 1127
f 1066 861 1127
f 939 1066 1128
f 997 1128 1129
f 997 939 1128
f 1063 997 1129
f 1012 998 1072
f 1072 998 1130
f 1130 998 1131
f 998 999 1131
f 1131 999 1132
f 999 1000 1132
f 1000 1067 1132
f 1132 1067 1133
f 1067 1001 1133
f 1001 1068 1133
f 1068 1004 1134
f 1004 1069 1134
f 1069 1007 1135
f 1007 1070 1135
f 1070 1013 1136
f 1009 1010 1137
f 1071 1072 1138
f 1013 1073 1136
f 1136 1073 1139
f 1073 1015 1139
f 1074 1009 1137
f 1015 1075 1139
f 955 1074 1076
f 1075 1017 1140
f 1017 1078 1140
f 1140 1078 1141
f 1078 1079 1142
f 1021 1022 1143
f 1143 1022 1144
f 1022 1077 1144
f 1079 1080 1142
f 1142 1080 1145
f 1145 1080 1146
f 1081 1021 1147
f 1021 1143 1147
f 1080 1024 1082
f 1080 1082 1146
f 1146 1082 1148
f 1082 1083 1148
f 1148 1083 1149
f 1084 1081 1150
f 1081 1147 1150
f 1083 1085 1149
f 1149 1085 1151
f 1086 1084 1150
f 1151 1087 1152
f 1085 1087 1151
f 1028 1086 1153
f 1087 1088 1152
f 1152 1088 1154
f 1089 1090 1155
f 1090 1028 1153
f 1154 1091 1156
f 1088 1091 1154
f 1033 1089 1157
f 1089 1155 1157
f 1091 1092 1156
f 1156 1092 1158
f 1093 1157 1159
f 1093 1033 1157
f 1158 1094 1160
f 1092 1094 1158
f 1093 1159 1161
f 1094 1095 1160
f 1097 1161 1162
f 1097 1093 1161
f 1035 1093 1097
f 1095 1039 1160
f 1160 1039 1163
f 1098 1097 1164
f 1097 1162 1164
f 1163 1039 1165
f 1039 1042 1165
f 1100 1098 1164
f 1042 1101 1166
f 1165 1042 1166
f 1101 1104 1166
f 1105 1167 1168
f 1105 1102 1167
f 1102 1103 1167
f 1104 1106 1169
f 1166 1104 1169
f 1105 1168 1170
f 1107 1170 1171
f 1107 1105 1170
f 1169 1106 1172
f 1172 1106 1173
f 1109 1107 1174
f 1107 1171 1174
f 1106 1053 1173
f 1109 1174 1175
f 1108 1109 1175
f 1110 1108 1175
f 1053 1113 1173
f 1173 1113 1176
f 1176 1113 1177
f 1110 1175 1178
f 1111 1178 1179
f 1111 1051 1178
f 1051 1110 1178
f 1113 1114 1177
f 1116 1179 1180
f 1116 1111 1179
f 1056 1058 1181
f 1114 1056 1181
f 1116 1180 1182
f 1117 1116 1182
f 1119 1118 1183
f 1119 1183 1184
f 992 1119 1184
f 1121 1184 1185
f 1121 992 1184
f 1122 1063 1186
f 1120 1059 1122
f 1123 1121 1185
f 1124 1123 1187
f 1125 1124 1187
f 936 859 1126
f 1063 1129 1186
f 1188 1189 1190
f 1189 1188 1191
f 1191 1188 1192
f 1191 1192 1193
f 1194 1195 1196
f 1195 1194 1197
f 1197 1138 1198
f 1198 1130 1199
f 1072 1130 1198
f 1138 1072 1198
f 1199 1130 1200
f 1130 1131 1200
f 1131 1132 1200
f 1132 1190 1200
f 1132 1188 1190
f 1132 1133 1188
f 1188 1133 1192
f 1133 1068 1192
f 1068 1134 1192
f 1192 1134 1193
f 1134 1069 1193
f 1069 1135 1201
f 1201 1135 1202
f 1202 1135 1203
f 1135 1070 1203
f 1203 1070 1204
f 1070 1136 1204
f 1137 1194 1196
f 1137 1010 1194
f 1010 1071 1194
f 1194 1071 1197
f 1071 1138 1197
f 1136 1139 1205
f 1139 1075 1205
f 1205 1075 1206
f 1074 1137 1196
f 1074 1196 1207
f 1075 1140 1206
f 1206 1140 1208
f 1076 1209 1210
f 1076 1074 1209
f 1140 1141 1208
f 1077 1076 1210
f 1141 1078 1142
f 1141 1142 1211
f 1144 1077 1210
f 1142 1145 1211
f 1146 1148 1212
f 1146 1212 1213
f 1212 1148 1214
f 1148 1149 1214
f 1214 1149 1215
f 1215 1149 1216
f 1149 1151 1216
f 1216 1151 1217
f 1086 1150 1218
f 1151 1152 1217
f 1153 1086 1218
f 1152 1154 1219
f 1155 1090 1220
f 1220 1090 1221
f 1090 1153 1221
f 1219 1154 1222
f 1154 1156 1222
f 1222 1156 1223
f 1157 1224 1225
f 1157 1155 1224
f 1155 1220 1224
f 1223 1158 1226
f 1156 1158 1223
f 1159 1157 1225
f 1226 1158 1227
f 1158 1160 1227
f 1161 1159 1228
f 1159 1225 1228
f 1227 1160 1229
f 1162 1161 1230
f 1161 1228 1230
f 1160 1163 1229
f 1164 1230 1231
f 1164 1162 1230
f 1164 1231 1232
f 1232 1231 1233
f 1100 1164 1232
f 1165 1166 1234
f 1235 1236 1237
f 1235 1233 1236
f 1103 1233 1235
f 1103 1232 1233
f 1103 1100 1232
f 1234 1166 1238
f 1168 1237 1239
f 1168 1235 1237
f 1168 1167 1235
f 1167 1103 1235
f 1166 1169 1238
f 1238 1169 1240
f 1240 1169 1241
f 1168 1239 1242
f 1170 1168 1242
f 1171 1170 1242
f 1172 1173 1243
f 1241 1172 1243
f 1169 1172 1241
f 1171 1242 1244
f 1174 1171 1244
f 1175 1174 1245
f 1174 1244 1245
f 1176 1177 1246
f 1176 1246 1247
f 1173 1176 1243
f 1243 1176 1247
f 1178 1175 1248
f 1175 1245 1248
f 1179 1178 1248
f 1179 1248 1249
f 1180 1179 1249
f 1177 1114 1250
f 1114 1181 1250
f 1182 1180 1251
f 1180 1249 1251
f 1117 1182 1252
f 1182 1251 1252
f 1118 1117 1252
f 1181 1058 1253
f 1250 1181 1253
f 1252 1251 1254
f 1183 1254 1255
f 1183 1252 1254
f 1183 1118 1252
f 1253 1058 1256
f 1058 1120 1256
f 1184 1183 1255
f 1122 1186 1257
f 1122 1257 1258
f 1120 1122 1256
f 1256 1122 1258
f 1123 1185 1259
f 1187 1259 1260
f 1187 1123 1259
f 1125 1260 1261
f 1125 1187 1260
f 1126 1125 1261
f 691 690 1262
f 937 691 1262
f 1128 1066 1263
f 1129 1263 1264
f 1129 1128 1263
f 1186 1129 1257
f 1257 1129 1264
f 1190 1265 1266
f 1190 1189 1265
f 1189 1191 1267
f 1191 1193 1268
f 1268 1193 1269
f 1193 1069 1269
f 1069 1201 1269
f 1196 1195 1270
f 1270 1195 1271
f 1271 1195 1272
f 1195 1197 1272
f 1197 1198 1272
f 1199 1200 1266
f 1200 1190 1266
f 1202 1203 1273
f 1273 1203 1274
f 1203 1204 1274
f 1204 1136 1275
f 1136 1205 1275
f 1275 1205 1276
f 1205 1206 1276
f 1206 1208 1277
f 1210 1209 1278
f 1074 1207 1209
f 1208 1141 1277
f 1141 1211 1279
f 1143 1144 1280
f 1280 1144 1281
f 1144 1210 1281
f 1145 1146 1213
f 1147 1143 1282
f 1143 1280 1282
f 1150 1147 1283
f 1147 1282 1283
f 1218 1150 1283
f 1217 1152 1219
f 1217 1219 1284
f 1153 1218 1221
f 1221 1218 1283
f 1222 1223 1285
f 1223 1226 1285
f 1285 1226 1286
f 1225 1224 1287
f 1286 1227 1288
f 1226 1227 1286
f 1228 1225 1287
f 1288 1227 1289
f 1227 1229 1289
f 1230 1228 1290
f 1228 1287 1290
f 1289 1229 1291
f 1229 1163 1291
f 1231 1230 1292
f 1230 1290 1292
f 1163 1165 1291
f 1233 1231 1293
f 1231 1292 1293
f 1291 1165 1294
f 1165 1234 1294
f 1237 1236 1295
f 1295 1236 1296
f 1236 1233 1293
f 1236 1293 1296
f 1294 1234 1297
f 1234 1238 1297
f 1239 1298 1299
f 1239 1237 1298
f 1237 1295 1298
f 1240 1241 1300
f 1240 1300 1301
f 1238 1240 1297
f 1297 1240 1301
f 1239 1299 1302
f 1242 1302 1303
f 1242 1239 1302
f 1241 1243 1304
f 1300 1241 1304
f 1244 1242 1303
f 1244 1303 1305
f 1304 1243 1306
f 1245 1244 1307
f 1244 1305 1307
f 1247 1246 1308
f 1243 1247 1306
f 1306 1247 1308
f 1245 1307 1309
f 1248 1245 1309
f 1246 1177 1310
f 1248 1309 1311
f 1249 1248 1311
f 1249 1311 1312
f 1310 1177 1313
f 1177 1250 1313
f 1251 1249 1312
f 1313 1250 1314
f 1250 1253 1314
f 1254 1251 1315
f 1253 1256 1314
f 1184 1255 1316
f 1185 1184 1316
f 1314 1256 1317
f 1256 1258 1317
f 1185 1316 1318
f 1259 1318 1319
f 1259 1185 1318
f 1260 1259 1319
f 690 936 1320
f 1127 937 1262
f 1066 1127 1321
f 1263 1066 1321
f 1264 1263 1322
f 1264 1322 1323
f 1257 1264 1323
f 1258 1257 1323
f 1317 1258 1323
f 1324 1268 1325
f 1268 1269 1325
f 1272 1326 1327
f 1326 1272 1328
f 1328 1272 1329
f 1328 1329 1330
f 1329 1266 1330
f 1266 1265 1331
f 1265 1189 1331
f 1189 1267 1331
f 1267 1191 1324
f 1191 1268 1324
f 1269 1201 1332
f 1332 1201 1333
f 1201 1202 1333
f 1202 1273 1333
f 1270 1271 1334
f 1271 1272 1327
f 1272 1198 1329
f 1198 1199 1329
f 1199 1266 1329
f 1273 1274 1335
f 1335 1274 1336
f 1274 1204 1336
f 1204 1275 1336
f 1336 1275 1337
f 1207 1270 1338
f 1207 1196 1270
f 1275 1276 1339
f 1337 1275 1339
f 1276 1206 1277
f 1276 1277 1339
f 1278 1209 1340
f 1277 1141 1279
f 1279 1211 1341
f 1341 1211 1342
f 1210 1278 1281
f 1211 1145 1342
f 1145 1213 1342
f 1342 1213 1343
f 1343 1213 1344
f 1213 1212 1344
f 1344 1212 1345
f 1212 1214 1345
f 1214 1215 1345
f 1345 1215 1346
f 1283 1282 1347
f 1215 1216 1346
f 1216 1217 1348
f 1217 1284 1348
f 1220 1221 1349
f 1349 1221 1350
f 1221 1283 1347
f 1221 1347 1350
f 1284 1219 1351
f 1284 1351 1352
f 1353 1220 1354
f 1220 1349 1354
f 1219 1222 1351
f 1222 1285 1351
f 1351 1285 1355
f 1224 1353 1356
f 1224 1220 1353
f 1355 1286 1357
f 1285 1286 1355
f 1287 1224 1356
f 1286 1288 1357
f 1290 1287 1358
f 1293 1292 1359
f 1291 1294 1360
f 1295 1361 1362
f 1295 1296 1361
f 1296 1293 1359
f 1360 1294 1363
f 1294 1297 1363
f 1299 1362 1364
f 1299 1295 1362
f 1298 1295 1299
f 1363 1297 1365
f 1297 1301 1365
f 1302 1299 1366
f 1299 1364 1366
f 1303 1302 1366
f 1303 1366 1367
f 1301 1300 1368
f 1368 1300 1369
f 1300 1304 1369
f 1365 1301 1368
f 1305 1303 1367
f 1304 1306 1369
f 1369 1306 1370
f 1308 1246 1371
f 1306 1308 1370
f 1370 1308 1371
f 1309 1307 1372
f 1371 1246 1373
f 1246 1310 1373
f 1311 1309 1374
f 1309 1372 1374
f 1312 1311 1374
f 1373 1310 1375
f 1310 1313 1375
f 1251 1312 1376
f 1315 1251 1376
f 1254 1315 1377
f 1255 1254 1377
f 1316 1255 1378
f 1255 1377 1378
f 1314 1317 1379
f 1379 1317 1380
f 1318 1316 1378
f 1319 1318 1381
f 1260 1381 1382
f 1260 1319 1381
f 1261 1382 1383
f 1261 1260 1382
f 1126 1261 1383
f 1262 690 1320
f 1323 1322 1384
f 1317 1323 1380
f 1380 1323 1384
f 1385 1386 1387
f 1386 1385 1388
f 1386 1388 1389
f 1390 1385 1391
f 1385 1387 1391
f 1388 1385 1390
f 1388 1390 1392
f 1393 1394 1395
f 1394 1393 1396
f 1396 1393 1397
f 1396 1397 1398
f 1397 1267 1398
f 1398 1267 1399
f 1399 1267 1400
f 1267 1324 1400
f 1325 1269 1401
f 1401 1269 1402
f 1269 1332 1402
f 1332 1333 1402
f 1391 1403 1404
f 1404 1403 1405
f 1326 1390 1391
f 1327 1326 1391
f 1327 1391 1404
f 1326 1328 1390
f 1390 1328 1392
f 1328 1330 1392
f 1392 1330 1395
f 1330 1393 1395
f 1330 1266 1393
f 1266 1331 1393
f 1393 1331 1397
f 1331 1267 1397
f 1333 1273 1406
f 1273 1335 1406
f 1334 1405 1407
f 1334 1404 1405
f 1334 1271 1404
f 1271 1327 1404
f 1335 1336 1408
f 1336 1337 1408
f 1338 1270 1407
f 1270 1334 1407
f 1207 1338 1409
f 1338 1407 1409
f 1339 1277 1410
f 1410 1277 1411
f 1340 1409 1412
f 1340 1209 1409
f 1209 1207 1409
f 1277 1279 1411
f 1279 1341 1411
f 1278 1340 1413
f 1280 1281 1414
f 1414 1281 1415
f 1281 1278 1413
f 1281 1413 1415
f 1342 1343 1416
f 1343 1344 1417
f 1344 1345 1417
f 1282 1280 1418
f 1280 1414 1418
f 1345 1346 1419
f 1347 1282 1418
f 1346 1216 1348
f 1350 1420 1421
f 1350 1347 1420
f 1347 1418 1420
f 1348 1284 1422
f 1349 1421 1423
f 1349 1350 1421
f 1353 1354 1424
f 1354 1423 1424
f 1354 1349 1423
f 1352 1351 1425
f 1351 1355 1425
f 1425 1355 1426
f 1356 1353 1424
f 1426 1355 1427
f 1355 1357 1427
f 1427 1357 1428
f 1357 1288 1428
f 1428 1288 1429
f 1430 1358 1431
f 1358 1356 1431
f 1287 1356 1358
f 1429 1288 1432
f 1290 1358 1433
f 1358 1430 1433
f 1288 1289 1432
f 1432 1289 1434
f 1292 1290 1435
f 1290 1433 1435
f 1289 1291 1434
f 1434 1360 1436
f 1291 1360 1434
f 1359 1292 1435
f 1362 1361 1437
f 1437 1361 1438
f 1438 1361 1439
f 1361 1296 1439
f 1296 1359 1439
f 1360 1363 1440
f 1440 1363 1441
f 1364 1362 1442
f 1362 1437 1442
f 1363 1365 1441
f 1366 1364 1442
f 1367 1366 1443
f 1368 1444 1445
f 1365 1368 1445
f 1367 1443 1446
f 1305 1367 1446
f 1369 1370 1447
f 1368 1369 1444
f 1444 1369 1447
f 1305 1446 1448
f 1307 1448 1449
f 1307 1305 1448
f 1447 1370 1450
f 1370 1371 1450
f 1372 1307 1451
f 1307 1449 1451
f 1371 1373 1452
f 1450 1371 1452
f 1312 1374 1453
f 1374 1372 1453
f 1452 1373 1454
f 1373 1375 1454
f 1454 1375 1455
f 1312 1453 1456
f 1376 1456 1457
f 1376 1312 1456
f 1315 1376 1457
f 1375 1313 1458
f 1458 1313 1459
f 1455 1375 1458
f 1457 1456 1460
f 1377 1460 1461
f 1377 1457 1460
f 1377 1315 1457
f 1313 1314 1459
f 1378 1461 1462
f 1378 1377 1461
f 1314 1379 1459
f 1318 1378 1463
f 1378 1462 1463
f 1381 1463 1464
f 1381 1318 1463
f 1382 1381 1464
f 1320 936 1465
f 1263 1321 1466
f 1322 1466 1467
f 1322 1263 1466
f 1384 1322 1467
f 1468 1469 1470
f 1469 1468 1471
f 1471 1468 1472
f 1471 1472 1473
f 1473 1472 1474
f 1473 1474 1475
f 1475 1474 1476
f 1475 1476 1477
f 1477 1476 1478
f 1468 1470 1479
f 1479 1470 1480
f 1468 1387 1472
f 1387 1468 1479
f 1387 1386 1472
f 1472 1386 1474
f 1476 1389 1481
f 1386 1389 1476
f 1474 1386 1476
f 1394 1476 1481
f 1476 1394 1482
f 1478 1476 1482
f 1478 1482 1483
f 1483 1482 1484
f 1483 1484 1485
f 1403 1480 1486
f 1403 1479 1480
f 1403 1391 1479
f 1391 1387 1479
f 1389 1388 1392
f 1389 1392 1481
f 1395 1394 1481
f 1392 1395 1481
f 1394 1396 1482
f 1396 1398 1482
f 1482 1398 1484
f 1398 1399 1484
f 1484 1399 1485
f 1399 1400 1485
f 1324 1325 1400
f 1401 1402 1487
f 1487 1402 1488
f 1402 1333 1488
f 1405 1403 1486
f 1333 1406 1488
f 1406 1335 1489
f 1335 1408 1489
f 1489 1408 1490
f 1407 1491 1492
f 1407 1405 1491
f 1405 1486 1491
f 1408 1337 1490
f 1407 1492 1493
f 1337 1339 1494
f 1412 1409 1495
f 1409 1493 1495
f 1409 1407 1493
f 1339 1410 1496
f 1494 1339 1496
f 1410 1411 1496
f 1340 1412 1497
f 1412 1495 1497
f 1411 1498 1499
f 1411 1341 1498
f 1413 1340 1497
f 1341 1342 1498
f 1342 1416 1498
f 1414 1415 1500
f 1500 1415 1501
f 1415 1413 1501
f 1416 1343 1417
f 1416 1417 1502
f 1417 1345 1503
f 1418 1504 1505
f 1418 1414 1504
f 1414 1500 1504
f 1503 1345 1506
f 1345 1419 1506
f 1506 1419 1507
f 1418 1505 1508
f 1508 1505 1509
f 1346 1348 1419
f 1419 1348 1510
f 1421 1508 1509
f 1421 1420 1508
f 1420 1418 1508
f 1348 1422 1510
f 1423 1511 1512
f 1423 1421 1511
f 1421 1509 1511
f 1284 1352 1422
f 1422 1352 1513
f 1424 1423 1512
f 1352 1425 1514
f 1513 1352 1514
f 1425 1426 1514
f 1514 1426 1515
f 1431 1356 1512
f 1356 1424 1512
f 1426 1427 1515
f 1428 1429 1516
f 1429 1432 1517
f 1432 1434 1517
f 1434 1436 1517
f 1359 1435 1518
f 1436 1360 1519
f 1437 1438 1520
f 1439 1359 1518
f 1360 1440 1519
[truncated: 153,491 more chars]
