# Supplementary material for: Hindlimb kinematics, kinetics and muscle dynamics during sit-to-stand and sit-to-walk transitions in emus (Dromaius novaehollandiae)
Source: J Exp Biol. 2024 Dec 2;227(24):jeb247519. doi: 10.1242/jeb.247519 (PMC11708823; doi:10.1242/jeb.247519)
Supplement: Dataset 1. [file jexbio-227-247519-Dataset1.zip › Dataset1/DataS1/Emu Model/geometry/Shank_R.obj]

v 0.0443124668383562 0.00338575647123289 0.0218516831013699
v 0.0428471668383562 0.00319715647123288 0.0218565831013699
v 0.0446651668383562 -0.000125843528767114 0.0198568831013699
v 0.0433085668383562 0.00523895647123289 0.0226282831013699
v 0.0432614668383562 0.00832795647123288 0.0230355831013699
v 0.0414983668383562 0.00838495647123289 0.0230428831013699
v 0.0459393668383562 0.00511725647123289 0.0218308831013699
v 0.0223738668383562 0.0303074564712329 0.0285854831013699
v 0.0200398668383562 0.0345235564712329 0.0295213831013699
v 0.0212175668383562 0.0303627564712329 0.0283495831013699
v 0.0212419668383562 0.0348770564712329 0.0297243831013699
v 0.0191434668383562 0.0374875564712329 0.0303448831013699
v 0.0195335668383562 0.0402410564712329 0.0310028831013699
v 0.0242354668383562 0.0266490564712329 0.0273248831013699
v 0.0246459668383562 0.0278112564712329 0.0278445831013699
v 0.0231468668383562 0.0335588564712329 0.0292417831013699
v 0.0280497668383562 0.0345733564712329 0.0288151831013699
v 0.0251210668383562 0.0413927564712329 0.0304606831013698
v 0.0286772668383562 0.0216949564712329 0.0260567831013699
v 0.0256613668383562 0.0223772564712329 0.0250215831013699
v 0.0284434668383562 0.0197376564712329 0.0252444831013698
v 0.0259119668383562 0.0246649564712329 0.0267010831013699
v 0.0274537668383562 0.0245169564712329 0.0267642831013699
v 0.0274756668383562 0.0274820564712329 0.0273815831013699
v 0.0243537668383562 0.0441653564712329 0.0309901831013699
v 0.0191153668383562 0.0422195564712329 0.0312979831013699
v 0.0235209668383562 0.0467674564712329 0.0311380831013699
v 0.0321147668383562 0.0171614564712329 0.0245553831013698
v 0.0309427668383562 0.0162776564712329 0.0239204831013699
v 0.0331402668383562 0.0146130564712329 0.0237116831013699
v 0.0335201668383562 0.0273205564712329 0.0266120831013699
v 0.0305660668383562 0.0371702564712329 0.0289296831013698
v 0.0293150668383562 0.0429606564712329 0.0300988831013699
v 0.0285795668383562 0.0452320564712329 0.0305483831013699
v 0.0389696668383562 0.00566025647123289 0.0218566831013699
v 0.0350101668383562 0.00719005647123289 0.0213132831013699
v 0.0378992668383562 0.00390545647123289 0.0204341831013699
v 0.0350503668383562 0.0095155564712329 0.0225431831013699
v 0.0341202668383562 0.0127464564712329 0.0232695831013698
v 0.0357200668383562 0.0141900564712329 0.0236252831013699
v 0.0378281668383562 0.0179193564712329 0.0242638831013699
v 0.0351129668383562 0.0218787564712329 0.0254495831013699
v 0.0331323668383562 0.0297458564712329 0.0271273831013699
v 0.0404124668383562 0.00225165647123288 0.0206255831013699
v 0.0395720668383562 -0.000113643528767124 0.0191486831013699
v 0.0393670668383562 0.0120280564712329 0.0233157831013698
v 0.0359122668383562 0.0391967564712329 0.0283054831013699
v 0.0425963668383562 0.00118395647123289 0.0206351831013699
v 0.0427766668383562 -0.00158714352876713 0.0193971831013699
v 0.0434761668383562 -0.00651564352876713 0.0174742831013698
v 0.0391807668383562 0.0153062564712329 0.0236867831013699
v 0.0407619668383562 0.0174686564712329 0.0238119831013699
v 0.0370644668383562 0.0256398564712329 0.0258045831013699
v 0.0383433668383562 0.0294391564712329 0.0261749831013699
v 0.0332966668383562 0.0428243564712329 0.0294464831013699
v 0.0338547668383562 0.0444562564712329 0.0294946831013699
v 0.0316008668383562 0.0457106564712329 0.0299661831013699
v 0.0448850668383562 -0.00266914352876711 0.0189036831013699
v 0.0456405668383562 -0.00654274352876712 0.0176865831013699
v 0.0416240668383562 0.0128450564712329 0.0232596831013699
v 0.0353317668383562 0.0440014564712329 0.0288840831013699
v 0.0481192668383562 -0.00206864352876712 0.0184354831013699
v 0.0480814668383562 -0.00605454352876712 0.0174249831013699
v 0.0472346668383562 0.00056455647123288 0.0195901831013699
v 0.0478826668383562 0.00221415647123288 0.0199988831013699
v 0.0464244668383562 0.0105756564712329 0.0217773831013699
v 0.0441431668383562 0.0122358564712329 0.0226924831013699
v 0.0428259668383562 0.0179081564712329 0.0234641831013699
v 0.0414705668383562 0.0240980564712329 0.0246969831013699
v 0.0394094668383562 0.0322772564712329 0.0264285831013699
v 0.0380097668383562 0.0373603564712329 0.0274352831013699
v 0.0367216668383562 0.0407723564712329 0.0280650831013698
v 0.0451230668383562 0.0165334564712329 0.0226678831013699
v 0.0435662668383562 0.0225900564712329 0.0239520831013699
v 0.0415629668383562 0.0299500564712329 0.0254653831013699
v 0.0389851668383562 0.0373883564712329 0.0268814831013698
v 0.0494968668383562 -0.00795214352876712 0.0161732831013699
v 0.0512345668383562 -0.00499584352876713 0.0165731831013699
v 0.0501571668383562 -0.000545643528767112 0.0182270831013699
v 0.0493443668383562 0.00392375647123289 0.0198034831013699
v 0.0489808668383562 0.00679505647123289 0.0204293831013699
v 0.0473560668383562 0.0125877564712329 0.0213636831013699
v 0.0457691668383562 0.0202140564712329 0.0228648831013699
v 0.0431475668383562 0.0280080564712329 0.0244659831013699
v 0.0519124668383562 -0.00345804352876712 0.0165171831013699
v 0.0509878668383562 0.00123525647123288 0.0180369831013699
v 0.0503238668383562 0.00673315647123288 0.0194888831013699
v 0.0484236668383562 0.0130368564712329 0.0205315831013699
v 0.0473616668383562 0.0181143564712329 0.0216305831013699
v 0.0123574668383562 0.0431686564712329 0.0307547831013699
v 0.0123006668383562 0.0411884564712329 0.0298954831013699
v 0.0163654668383562 0.0412558564712329 0.0310045831013699
v 0.0127799668383562 0.0473687564712329 0.0315161831013699
v 0.0100432668383562 0.0464385564712329 0.0311834831013699
v 0.0121329668383562 0.0517095564712329 0.0320222831013698
v 0.0100614668383562 0.0495541564712329 0.0317606831013699
v 0.0199347668383562 0.0306038564712329 0.0276371831013699
v 0.0183087668383562 0.0360650564712329 0.0294987831013698
v 0.0170973668383562 0.0341353564712329 0.0275572831013699
v 0.0158156668383562 0.0373402564712329 0.0289326831013699
v 0.0157654668383562 0.0501953564712329 0.0317916831013699
v 0.0212420668383562 0.0280264564712329 0.0266746831013699
v 0.0181375668383562 0.0533442564712329 0.0318473831013699
v 0.0159747668383562 0.0539507564712329 0.0319857831013699
v 0.0223642668383562 0.0255113564712329 0.0250593831013698
v 0.0204443668383562 0.0486049564712329 0.0314583831013699
v 0.0286828668383562 0.0178762564712329 0.0237679831013698
v 0.0268704668383562 0.0196591564712329 0.0235353831013699
v 0.0216908668383562 0.0557022564712329 0.0316063831013699
v 0.0319277668383562 0.0130681564712329 0.0223643831013699
v 0.0289514668383562 0.0155803564712329 0.0221027831013699
v 0.0311313668383562 0.0122438564712329 0.0210924831013699
v 0.0331468668383562 0.00739065647123288 0.0199297831013699
v 0.0349776668383562 0.00416665647123289 0.0188838831013699
v 0.0335214668383562 0.0104104564712329 0.0222031831013699
v 0.0256455668383562 0.0503627564712329 0.0308818831013699
v 0.0260805668383562 0.0559003564712329 0.0310045831013699
v 0.0233399668383562 0.0573564564712329 0.0314242831013699
v 0.0371792668383562 -0.000580943528767114 0.0170436831013699
v 0.0293975668383562 0.0483818564712329 0.0301812831013699
v 0.0284889668383562 0.0512426564712329 0.0302670831013699
v 0.0421092668383562 -0.00641544352876712 0.0168423831013699
v 0.0396765668383562 -0.00572034352876712 0.0154680831013699
v 0.0416488668383562 -0.00842354352876712 0.0151464831013699
v 0.0401331668383562 -0.00465594352876712 0.0166998831013699
v 0.0283691668383562 0.0562256564712329 0.0304442831013699
v 0.0449750668383562 -0.0117015435287671 0.0146487831013699
v 0.0444037668383562 -0.00818744352876712 0.0166458831013699
v 0.0436988668383562 -0.0108796435287671 0.0146748831013699
v 0.0316142668383562 0.0506138564712329 0.0292486831013699
v 0.0467720668383562 -0.0115490435287671 0.0148948831013699
v 0.0339047668383562 0.0469281564712329 0.0289072831013699
v 0.0331328668383562 0.0509152564712329 0.0284781831013699
v 0.0481720668383562 -0.0101554435287671 0.0154392831013699
v 0.0368634668383562 0.0432626564712329 0.0276071831013699
v 0.0358983668383562 0.0467859564712329 0.0276089831013699
v 0.0391263668383562 0.0432403564712329 0.0253104831013699
v 0.0511968668383562 -0.0144302435287671 0.0122107831013699
v 0.0407681668383562 0.0356939564712329 0.0254850831013699
v 0.0410892668383562 0.0402158564712329 0.0241115831013699
v 0.0521325668383562 -0.0101361435287671 0.0140345831013699
v 0.0461294668383562 0.0220924564712329 0.0225033831013699
v 0.0444815668383562 0.0276115564712329 0.0232855831013699
v 0.0441539668383562 0.0325492564712329 0.0226702831013699
v 0.0534869668383562 -0.00976324352876712 0.0131878831013699
v 0.0532027668383562 -0.00540694352876711 0.0145928831013699
v 0.0527244668383562 -0.00248774352876713 0.0156745831013699
v 0.0517979668383562 0.00217665647123289 0.0171094831013698
v 0.0511409668383562 0.00628465647123289 0.0183480831013699
v 0.0508048668383562 0.00858815647123289 0.0185625831013699
v 0.0492553668383562 0.0136775564712329 0.0193974831013699
v 0.0476018668383562 0.0218648564712329 0.0207090831013699
v 0.0543750668383562 -0.00399544352876713 0.0131207831013699
v 0.0526906668383562 0.00413925647123289 0.0156126831013699
v 0.0494600668383562 0.0216201564712329 0.0181158831013699
v 0.00936456683835618 0.0434724564712329 0.0299141831013699
v 0.00860556683835617 0.0456604564712329 0.0306681831013699
v 0.0071624668383562 0.0437279564712329 0.0291286831013699
v 0.00609626683835618 0.0465693564712329 0.0298080831013698
v 0.00805896683835619 0.0491228564712329 0.0313631831013699
v 0.00704216683835618 0.0504247564712329 0.0310638831013699
v 0.00987926683835619 0.0409097564712329 0.0284224831013699
v 0.00895426683835618 0.0515241564712329 0.0316104831013699
v 0.0082300668383562 0.0532699564712329 0.0310161831013699
v 0.0138439668383562 0.0360531564712329 0.0264620831013699
v 0.0105296668383562 0.0537434564712329 0.0314978831013699
v 0.0100751668383562 0.0555166564712329 0.0304500831013699
v 0.0152137668383562 0.0341795564712329 0.0258795831013699
v 0.0133315668383562 0.0553589564712329 0.0316513831013698
v 0.0134360668383562 0.0577433564712329 0.0308741831013699
v 0.0176492668383562 0.0287124564712329 0.0237497831013699
v 0.0174902668383562 0.0558505564712329 0.0318381831013699
v 0.0190351668383562 0.0581169564712329 0.0314680831013699
v 0.0246175668383562 0.0176787564712329 0.0187509831013699
v 0.0183918668383562 0.0597961564712329 0.0307544831013699
v 0.0312623668383562 0.00874725647123288 0.0179945831013699
v 0.0331095668383562 0.00495415647123289 0.0174452831013699
v 0.0304206668383562 0.0114188564712329 0.0194921831013699
v 0.0283974668383562 0.0137072564712329 0.0190205831013699
v 0.0237448668383562 0.0594269564712329 0.0311093831013699
v 0.0228136668383562 0.0611518564712329 0.0305708831013699
v 0.0349252668383562 0.00137905647123288 0.0162268831013699
v 0.0360414668383562 -0.00105174352876712 0.0150697831013699
v 0.0388340668383562 -0.00554574352876712 0.0143655831013699
v 0.0256855668383562 0.0591282564712329 0.0309435831013699
v 0.0242989668383562 0.0618632564712329 0.0302056831013699
v 0.0407050668383562 -0.00826764352876712 0.0138203831013699
v 0.0425079668383562 -0.0117062435287671 0.0125363831013699
v 0.0280112668383562 0.0600872564712329 0.0299018831013699
v 0.0264797668383562 0.0622039564712329 0.0294324831013699
v 0.0452840668383562 -0.0136546435287671 0.0131181831013699
v 0.0435370668383562 -0.0138209435287671 0.0116242831013699
v 0.0455795668383562 -0.0173125435287671 0.0108245831013699
v 0.0302150668383562 0.0560396564712329 0.0295714831013699
v 0.0304595668383562 0.0589535564712329 0.0287376831013699
v 0.0473940668383562 -0.0168391435287671 0.0114078831013699
v 0.0321128668383562 0.0547523564712329 0.0285466831013699
v 0.0330777668383562 0.0561238564712329 0.0274704831013699
v 0.0491280668383562 -0.0150001435287671 0.0124128831013699
v 0.0350122668383562 0.0514663564712329 0.0268562831013699
v 0.0532664668383562 -0.0178378435287671 0.00997198310136987
v 0.0382117668383562 0.0481905564712329 0.0246565831013699
v 0.0356586668383562 0.0542242564712329 0.0253688831013699
v 0.0529222668383562 -0.0139646435287671 0.0117734831013699
v 0.0544372668383562 -0.0165260435287671 0.00985738310136985
v 0.0548545668383562 -0.00991444352876712 0.0115831831013699
v 0.0472362668383562 0.0265347564712329 0.0203200831013698
v 0.0436585668383562 0.0406529564712329 0.0214037831013699
v 0.0511684668383562 0.0120833564712329 0.0168988831013699
v 0.0524963668383562 0.00951365647123288 0.0152561831013699
v 0.0515476668383562 0.0141516564712329 0.0159791831013699
v 0.0537102668383562 0.0109474564712329 0.0130886831013698
v 0.0480508668383562 0.0309088564712329 0.0187499831013699
v 0.0545960668383562 0.00509955647123288 0.0122655831013699
v 0.00553036683835617 0.0443001564712329 0.0282177831013699
v 0.00648906683835618 0.0408021564712329 0.0261376831013699
v 0.00246596683835618 0.0473858564712329 0.0265180831013699
v 0.00489776683835619 0.0492965564712329 0.0294148831013699
v 0.0114658668383562 0.0374381564712329 0.0261387831013699
v 0.00564596683835616 0.0520848564712329 0.0294699831013699
v 0.00634336683835618 0.0554619564712329 0.0280066831013698
v 0.00988106683835616 0.0578900564712329 0.0287511831013699
v 0.0133834668383562 0.0301976564712329 0.0207758831013699
v 0.0124032668383562 0.0606828564712329 0.0286043831013699
v 0.0181439668383562 0.0241317564712329 0.0196392831013699
v 0.0189865668383562 0.0230924564712329 0.0193330831013699
v 0.0231265668383562 0.0193137564712329 0.0190351831013699
v 0.0147938668383562 0.0615071564712329 0.0288587831013699
v 0.0264319668383562 0.0159247564712329 0.0189662831013699
v 0.0180395668383562 0.0627032564712329 0.0288329831013698
v 0.0313611668383562 0.00772135647123288 0.0156584831013699
v 0.0328065668383562 0.00465255647123289 0.0157601831013699
v 0.0297249668383562 0.0107324564712329 0.0168993831013699
v 0.0344477668383562 0.00139555647123288 0.0146498831013699
v 0.0357099668383562 -0.00109844352876712 0.0137247831013699
v 0.0222913668383562 0.0636427564712329 0.0290601831013699
v 0.0388364668383562 -0.00583604352876711 0.0128250831013699
v 0.0238942668383562 0.0648860564712329 0.0283054831013699
v 0.0410556668383562 -0.00977204352876712 0.0114190831013699
v 0.0431960668383562 -0.0139671435287671 0.0102834831013699
v 0.0255177668383562 0.0653274564712329 0.0275261831013698
v 0.0285186668383562 0.0644441564712329 0.0266255831013699
v 0.0462813668383562 -0.0187849435287671 0.00964628310136989
v 0.0445848668383562 -0.0170264435287671 0.00937108310136991
v 0.0460881668383562 -0.0201856435287671 0.0085132831013699
v 0.0292777668383562 0.0617374564712329 0.0281041831013699
v 0.0484762668383562 -0.0210382435287671 0.00851528310136984
v 0.0475299668383562 -0.0226054435287671 0.00656238310136986
v 0.0321476668383562 0.0585201564712329 0.0273773831013698
v 0.0510997668383562 -0.0206837435287671 0.00867988310136986
v 0.0504054668383562 -0.0216154435287671 0.00803758310136987
v 0.0527905668383562 -0.0227787435287671 0.0065289831013699
v 0.0538254668383562 -0.0214463435287671 0.0074515831013699
v 0.0546522668383562 -0.0190331435287671 0.0085443831013699
v 0.0412788668383562 0.0495500564712329 0.0210637831013699
v 0.0381209668383562 0.0528644564712329 0.0233503831013699
v 0.0554685668383562 -0.0213055435287671 0.0059904831013699
v 0.0558274668383562 -0.0184265435287671 0.00702598310136993
v 0.0552536668383562 -0.0140750435287671 0.00980978310136987
v 0.0560721668383562 -0.0115766435287671 0.00919738310136992
v 0.0555632668383562 -0.00611624352876712 0.0108337831013699
v 0.0468368668383562 0.0346002564712329 0.0193371831013699
v 0.0560483668383562 -0.00233194352876712 0.0102803831013699
v 0.0558116668383562 0.000202356471232873 0.0106973831013699
v 0.0518129668383562 0.0218014564712329 0.0149276831013699
v 0.0506671668383562 0.0268515564712329 0.0159977831013699
v 0.00364286683835618 0.0438633564712329 0.0259139831013699
v 0.00775286683835619 0.0381810564712329 0.0243098831013699
v 0.00550726683835617 0.0396039564712329 0.0238006831013699
v 0.00258976683835618 0.0499148564712329 0.0272778831013699
v 0.00364406683835616 0.0523074564712329 0.0276552831013699
v 0.00931456683835619 0.0346998564712329 0.0214751831013699
v 0.0115357668383562 0.0344162564712329 0.0228464831013699
v 0.0160398668383562 0.0255815564712329 0.0190915831013699
v 0.0126363668383562 0.0660220564712329 0.0258144831013699
v 0.0149965668383562 0.0652473564712329 0.0269261831013699
v 0.0262320668383562 0.0137349564712329 0.0144646831013699
v 0.0284969668383562 0.0118873564712329 0.0153206831013699
v 0.0298200668383562 0.00999515647123288 0.0133860831013699
v 0.0209962668383562 0.0660585564712329 0.0276295831013699
v 0.0196111668383562 0.0675309564712329 0.0266993831013699
v 0.0342061668383562 0.00230435647123288 0.0120923831013699
v 0.0361124668383562 -0.00141204352876713 0.0123538831013699
v 0.0332117668383562 0.00379355647123288 0.0134565831013699
v 0.0384588668383562 -0.00440474352876713 0.0106476831013699
v 0.0229586668383562 0.0678360564712329 0.0267886831013699
v 0.0415532668383562 -0.0101926435287671 0.00986438310136989
v 0.0398690668383562 -0.00635184352876711 0.00993558310136988
v 0.0254333668383562 0.0680125564712329 0.0262125831013699
v 0.0443809668383562 -0.0176084435287671 0.00747208310136993
v 0.0453155668383562 -0.0205087435287671 0.00601448310136987
v 0.0463915668383562 -0.0217277435287671 0.0065636831013699
v 0.0439062668383562 -0.0152332435287671 0.00759398310136988
v 0.0429610668383562 -0.0129516435287671 0.00889658310136987
v 0.0313769668383562 0.0631507564712329 0.0250685831013699
v 0.0488843668383562 -0.0239297435287671 0.0056813831013699
v 0.0507985668383562 -0.0243275435287671 0.00534998310136986
v 0.0540543668383562 -0.0244385435287671 0.00471588310136989
v 0.0358014668383562 0.0580679564712329 0.0232224831013699
v 0.0549804668383562 -0.0232555435287671 0.00505438310136985
v 0.0411421668383562 0.0560152564712329 0.0186309831013698
v 0.0438970668383562 0.0490961564712329 0.0183949831013699
v 0.0568702668383562 -0.0191743435287671 0.00421148310136987
v 0.0569631668383562 -0.0136868435287671 0.00618578310136986
v 0.0572546668383562 -0.0110437435287671 0.00627948310136989
v 0.0568047668383562 -0.00629354352876711 0.00770148310136992
v 0.0571374668383562 -0.00345294352876711 0.00767998310136991
v 0.0536401668383562 0.0166187564712329 0.0130355831013699
v 0.0501366668383562 0.0302033564712329 0.0161047831013699
v 0.0562177668383562 0.00334675647123288 0.0093240831013699
v 0.0547707668383562 0.0100961564712329 0.0110733831013699
v 0.0012147668383562 0.0455866564712329 0.0247549831013699
v 0.000249066838356182 0.0473828564712329 0.0245302831013699
v 0.00389876683835619 0.0389055564712329 0.0219779831013699
v 0.00193526683835618 0.0434782564712329 0.0242641831013699
v 0.00559666683835619 0.0373603564712329 0.0216818831013699
v 0.00181576683835619 0.0519571564712329 0.0259783831013699
v 0.00457266683835619 0.0562496564712329 0.0261456831013699
v 0.0111189668383562 0.0297820564712329 0.0184803831013698
v 0.00714396683835616 0.0597630564712329 0.0262596831013699
v 0.0205268668383562 0.0194092564712329 0.0161642831013699
v 0.0226631668383562 0.0173142564712329 0.0153785831013699
v 0.0235782668383562 0.0156207564712329 0.0136162831013699
v 0.0164517668383562 0.0706753564712329 0.0246202831013699
v 0.0310938668383562 0.00830705647123289 0.0113428831013699
v 0.0322481668383562 0.00640915647123289 0.0106342831013699
v 0.0362105668383562 -0.000187443528767109 0.0103665831013699
v 0.0377633668383562 -0.000929143528767121 0.00798788310136989
v 0.0224032668383562 0.0715651564712329 0.0249772831013699
v 0.0249743668383562 0.0704403564712329 0.0253639831013699
v 0.0472504668383562 -0.0255783435287671 0.0037528831013699
v 0.0459157668383562 -0.0242382435287671 0.00305928310136988
v 0.0472566668383562 -0.0269278435287671 0.00244528310136988
v 0.0460603668383562 -0.0232355435287671 0.00480678310136989
v 0.0447290668383562 -0.0182876435287671 0.00545698310136988
v 0.0443796668383562 -0.0146481435287671 0.00580408310136987
v 0.0432439668383562 -0.0114289435287671 0.00732878310136992
v 0.0440461668383562 -0.00994264352876711 0.00500448310136992
v 0.0426149668383562 -0.00619364352876713 0.00497618310136988
v 0.0281312668383562 0.0695972564712329 0.0245781831013699
v 0.0492003668383562 -0.0275044435287671 0.00303848310136989
v 0.0493760668383562 -0.0291809435287671 0.00191038310136987
v 0.0445733668383562 -0.0117879435287671 0.00482278310136985
v 0.0293684668383562 0.0663016564712329 0.0249848831013699
v 0.0511965668383562 -0.0277531435287671 0.00287828310136984
v 0.0529537668383562 -0.0289750435287671 0.00164158310136986
v 0.0319082668383562 0.0647129564712329 0.0238121831013698
v 0.0336284668383562 0.0631367564712329 0.0227448831013699
v 0.0550834668383562 -0.0289038435287671 0.00107428310136987
v 0.0367398668383562 0.0599964564712329 0.0212655831013699
v 0.0563861668383562 -0.0266615435287671 0.00169248310136988
v 0.0564292668383562 -0.0228456435287671 0.00359128310136986
v 0.0422595668383562 0.0546192564712329 0.0180423831013699
v 0.0573381668383562 -0.0242751435287671 0.00146448310136987
v 0.0589960668383562 -0.0194979435287671 0.000421883101369869
v 0.0586358668383562 -0.0136166435287671 0.00355338310136988
v 0.0455348668383562 0.0462765564712329 0.0174193831013699
v 0.0590966668383562 -0.0103409435287671 0.00344418310136985
v 0.0580090668383562 -0.00531384352876711 0.00567148310136989
v 0.0563032668383562 0.00869755647123288 0.00792708310136991
v 0.0547060668383562 0.0155853564712329 0.0113459831013699
v 0.0539493668383562 0.0216540564712329 0.0118375831013699
v 0.0518660668383562 0.0275568564712329 0.0141029831013699
v 0.0519455668383562 0.0347045564712329 0.0123395831013698
v 0.0505712668383562 0.0349098564712329 0.0141702831013699
v 0.0584428668383562 -0.00155794352876712 0.00506778310136985
v 0.0582638668383562 0.00348495647123288 0.00490498310136989
v 0.0528018668383562 0.0325393564712329 0.0114691831013699
v 3.65668383561779e-05 0.0424595564712329 0.0226115831013699
v 0.000424566838356177 0.0388541564712329 0.0205103831013699
v -0.00165723316164382 0.0430866564712329 0.0219600831013699
v -0.00221483316164384 0.0445123564712329 0.0221697831013699
v -0.0015600331616438 0.0477989564712329 0.0231515831013699
v -0.000728833161643822 0.0497522564712329 0.0236768831013699
v 0.00489946683835618 0.0348126564712329 0.0189678831013699
v 0.000243766838356196 0.0517475564712329 0.0244201831013698
v 0.0015622668383562 0.0540542564712329 0.0246261831013699
v 0.00600816683835617 0.0325800564712329 0.0175733831013699
v 0.0025864668383562 0.0583290564712329 0.0233062831013698
v 0.0080196668383562 0.0297733564712329 0.0163751831013699
v 0.00389236683835617 0.0607825564712329 0.0233319831013699
v 0.0137973668383562 0.0245075564712329 0.0160643831013699
v 0.0159992668383562 0.0189886564712329 0.0118167831013699
v 0.0171012668383562 0.0182337564712329 0.0116573831013699
v 0.00894936683835618 0.0639416564712329 0.0252226831013699
v 0.0206814668383562 0.0172377564712329 0.0133372831013699
v 0.0112858668383562 0.0657423564712329 0.0254756831013698
v 0.0102904668383562 0.0701322564712329 0.0231964831013699
v 0.0240451668383562 0.0143195564712329 0.0118045831013699
v 0.0148634668383562 0.0704856564712329 0.0243462831013699
v 0.0297491668383562 0.00955675647123287 0.00903018310136988
v 0.0281003668383562 0.0107213564712329 0.0085422831013699
v 0.0310345668383562 0.00811705647123287 0.00808518310136985
v 0.0331446668383562 0.00520495647123288 0.00948008310136988
v 0.0359633668383562 0.00215345647123287 0.00731998310136989
v 0.0415433668383562 -0.00367574352876712 0.00462528310136989
v 0.0251048668383562 0.0726182564712329 0.0246128831013699
v 0.0470500668383562 -0.0277964435287671 0.000200983101369845
v 0.0458803668383562 -0.0244928435287671 0.00179868310136988
v 0.0451749668383562 -0.0195919435287671 0.00298988310136988
v 0.0451135668383562 -0.0160423435287671 0.00435338310136985
v 0.0252679668383562 0.0749032564712329 0.0237839831013699
v 0.0499892668383562 -0.0305674435287671 0.000654183101369887
v 0.0480010668383562 -0.0293584435287671 0.000592183101369881
v 0.0491184668383562 -0.0326709435287671 -0.000702216898630093
v 0.0305145668383562 0.0692646564712329 0.0237687831013699
v 0.0286248668383562 0.0742770564712329 0.0234345831013699
v 0.0273021668383562 0.0746139564712329 0.0237655831013699
v 0.0498727668383562 -0.0334434435287671 -0.00188011689863016
v 0.0521234668383562 -0.0324217435287671 -0.00098151689863013
v 0.0342844668383562 0.0652848564712329 0.0217791831013699
v 0.0330855668383562 0.0673868564712329 0.0227246831013699
v 0.0540152668383562 -0.0325180435287671 -0.00203781689863008
v 0.0554197668383562 -0.0307379435287671 -0.000727816898630107
v 0.0560492668383562 -0.0316899435287671 -0.00175621689863015
v 0.0365499668383562 0.0631483564712329 0.0198295831013698
v 0.0349192668383562 0.0710944564712329 0.0218277831013698
v 0.0567268668383562 -0.0293088435287671 -0.000547416898630138
v 0.0575456668383562 -0.0281148435287671 -0.00113541689863011
v 0.0390988668383562 0.0601613564712329 0.0188907831013699
v 0.0587468668383562 -0.0223197435287671 -0.000696416898630148
v 0.0444484668383562 0.0517844564712329 0.0165891831013699
v 0.0597449668383562 -0.0154823435287671 0.000463983101369914
v 0.0596131668383562 -0.0122281435287671 0.00214298310136984
v 0.0487498668383562 0.0424351564712329 0.0142654831013699
v 0.0462939668383562 0.0499869564712329 0.0149661831013699
v 0.0599738668383562 -0.00821244352876713 0.0014866831013699
v 0.0596214668383562 -0.00380054352876712 0.00248008310136988
v 0.0591447668383562 0.000360756471232876 0.00340138310136984
v 0.0564631668383562 0.0120173564712329 0.00721288310136986
v 0.0563191668383562 0.0180612564712329 0.00779218310136987
v 0.0556288668383562 0.0214252564712329 0.00885788310136987
v 0.0547645668383562 0.0252378564712329 0.00977868310136992
v -0.00422363316164381 0.0409451564712329 0.0186332831013699
v -0.0027868331616438 0.0393181564712329 0.0188638831013699
v -0.00482293316164381 0.0432059564712329 0.0189878831013698
v -0.00501043316164382 0.0454737564712329 0.0192239831013699
v -0.00270683316164383 0.0463213564712329 0.0220924831013699
v -0.00231093316164382 0.0500248564712329 0.0220100831013699
v 0.000305466838356194 0.0371458564712329 0.0187841831013699
v -0.00245953316164382 0.0521982564712329 0.0211877831013699
v 0.00329296683835617 0.0320888564712329 0.0152000831013698
v -0.00164143316164381 0.0541312564712329 0.0212550831013699
v 0.0101261668383562 0.0268949564712329 0.0150408831013699
v 0.0142665668383562 0.0208270564712329 0.0124370831013699
v 0.0057464668383562 0.0640166564712329 0.0232664831013699
v 0.00813446683835617 0.0679216564712329 0.0230587831013698
v 0.0199114668383562 0.0155513564712329 0.00959508310136992
v 0.0255993668383562 0.0120473564712329 0.00817678310136993
v 0.0177390668383562 0.0756947564712329 0.0224052831013699
v 0.0320523668383562 0.00738545647123287 0.0062681831013699
v 0.0345996668383562 0.00485965647123289 0.0057028831013699
v 0.0222642668383562 0.0772522564712329 0.0223325831013699
v 0.0478035668383562 -0.0325103435287671 -0.0018627168986301
v 0.0469466668383562 -0.0317674435287671 -0.00240791689863012
v 0.0467181668383562 -0.0264818435287671 -0.000468416898630142
v 0.0459570668383562 -0.0229219435287671 0.000999883101369836
v 0.0374217668383562 0.00229975647123289 0.0040715831013699
v 0.0487121668383562 -0.0346499435287671 -0.00371561689863009
v 0.0504487668383562 -0.0349858435287671 -0.00350391689863011
v 0.0469500668383562 -0.0240593435287671 -0.00110461689863012
v 0.0460908668383562 -0.0200054435287671 0.00102068310136988
v 0.0475312668383562 -0.0168894435287671 -0.000322316898630104
v 0.0463707668383562 -0.0139608435287671 0.0023611831013699
v 0.0464153668383562 -0.00861054352876713 0.000183883101369908
v 0.0276593668383562 0.0766020564712329 0.0228204831013699
v 0.0258521668383562 0.0785029564712329 0.0219298831013698
v 0.0516745668383562 -0.0335641435287671 -0.00240051689863013
v 0.0536351668383562 -0.0335267435287671 -0.00334501689863015
v 0.0466550668383562 -0.0122615435287671 0.00142738310136986
v 0.0309012668383562 0.0773435564712329 0.0218372831013698
v 0.0554729668383562 -0.0346544435287671 -0.0047275168986301
v 0.0377682668383562 0.0658099564712329 0.0175354831013699
v 0.0355954668383562 0.0663339564712329 0.0204792831013699
v 0.0332222668383562 0.0734923564712329 0.0220761831013699
v 0.0339099668383562 0.0756660564712329 0.0213802831013699
v 0.0567119668383562 -0.0337483435287671 -0.00451821689863013
v 0.0574901668383562 -0.0312171435287671 -0.00314891689863012
v 0.0394227668383562 0.0628663564712329 0.0173275831013698
v 0.0366294668383562 0.0706394564712329 0.0198351831013699
v 0.0353666668383562 0.0722906564712329 0.0211403831013699
v 0.0355981668383562 0.0746953564712329 0.0204302831013699
v 0.0581772668383562 -0.0289863435287671 -0.00402781689863013
v 0.0364935668383562 0.0724515564712329 0.0192817831013699
v 0.0591057668383562 -0.0265567435287671 -0.00444281689863013
v 0.0440527668383562 0.0560574564712329 0.0157102831013698
v 0.0431207668383562 0.0605632564712329 0.0150109831013698
v 0.0610327668383562 -0.0195402435287671 -0.00394841689863012
v 0.0462362668383562 0.0541661564712329 0.0137807831013699
v 0.0604449668383562 -0.0139475435287671 -0.00121681689863012
v 0.0521221668383562 0.0411809564712329 0.0105020831013699
v 0.0485680668383562 0.0500607564712329 0.0120128831013699
v 0.0608443668383562 -0.00336334352876712 -0.000487516898630136
v 0.0598431668383562 0.00451605647123288 0.00162248310136992
v 0.0588087668383562 0.00970655647123288 0.00303908310136985
v 0.0587285668383562 0.0165737564712329 0.0029247831013699
v 0.0557293668383562 0.0295631564712329 0.00727838310136986
v 0.0577588668383562 0.0229483564712329 0.00494178310136989
v 0.0569346668383562 0.0250476564712329 0.00620748310136987
v -0.00474593316164382 0.0475910564712329 0.0194423831013699
v 0.00115716683835618 0.0339253564712329 0.0157748831013699
v -0.00249873316164381 0.0372080564712329 0.0172475831013699
v 0.00433666683835618 0.0297539564712329 0.0135144831013699
v -0.000334433161643832 0.0578737564712329 0.0207282831013699
v 0.0066547668383562 0.0255455564712329 0.0103557831013699
v 0.00998326683835618 0.0241206564712329 0.0117300831013699
v 0.00337516683835618 0.0675410564712329 0.0202667831013699
v 0.00778366683835618 0.0727103564712329 0.0208062831013698
v 0.0224555668383562 0.0132919564712329 0.00723188310136991
v 0.0271205668383562 0.0111961564712329 0.00521188310136989
v 0.0304224668383562 0.00897895647123288 0.00430008310136987
v 0.0131376668383562 0.0745266564712329 0.0219424831013699
v 0.0156916668383562 0.0773541564712329 0.0212635831013699
v 0.0336881668383562 0.00660985647123288 0.00357588310136986
v 0.0488973668383562 -0.0363173435287671 -0.00473611689863013
v 0.0480566668383562 -0.0336763435287671 -0.00452371689863013
v 0.0479452668383562 -0.0361475435287671 -0.00571621689863011
v 0.0469836668383562 -0.0308294435287671 -0.00317541689863016
v 0.0423733668383562 -0.00309984352876712 0.00243568310136988
v 0.0217572668383562 0.0805965564712329 0.0208267831013699
v 0.0502793668383562 -0.0373705435287671 -0.00497921689863012
v 0.0494446668383562 -0.0374721435287671 -0.00603981689863015
v 0.0511732668383562 -0.0379849435287671 -0.00620871689863012
v 0.0482365668383562 -0.0303006435287671 -0.00558771689863014
v 0.0472638668383562 -0.0266415435287671 -0.0024959168986301
v 0.0456874668383562 -0.00629734352876711 -9.38168986300836e-05
v 0.0520229668383562 -0.0371955435287671 -0.00523871689863009
v 0.0292277668383562 0.0794163564712329 0.0209836831013699
v 0.0557587668383562 -0.0366489435287671 -0.00687071689863011
v 0.0483188668383562 -0.0163650435287671 -0.00171871689863012
v 0.0487934668383562 -0.0112529435287671 -0.00310481689863012
v 0.0477945668383562 -0.00840724352876712 -0.00218021689863013
v 0.0555810668383562 -0.0361718435287671 -0.00593761689863015
v 0.0324838668383562 0.0785232564712329 0.0204962831013699
v 0.0565387668383562 -0.0355093435287671 -0.00674771689863013
v 0.0574163668383562 -0.0334735435287671 -0.00569851689863016
v 0.0376386668383562 0.0675683564712329 0.0175821831013699
v 0.0347173668383562 0.0762423564712329 0.0203123831013698
v 0.0335748668383562 0.0784233564712329 0.0196814831013699
v 0.0579313668383562 -0.0308502435287671 -0.00768461689863009
v 0.0587649668383562 -0.0283492435287671 -0.00613001689863013
v 0.0397026668383562 0.0652351564712329 0.0156825831013699
v 0.0359035668383562 0.0744415564712329 0.0189360831013699
v 0.0350045668383562 0.0767788564712329 0.0185743831013699
v 0.0420746668383562 0.0629541564712329 0.0149422831013699
v 0.0447376668383562 0.0593697564712329 0.0137086831013699
v 0.0614418668383562 -0.0161326435287671 -0.00461461689863013
v 0.0607479668383562 -0.00975054352876711 -0.00223111689863015
v 0.0610223668383562 -0.00638644352876712 -0.00171821689863011
v 0.0620466668383562 0.00197025647123288 -0.00270711689863012
v 0.0596247668383562 0.0124321564712329 0.00129848310136987
v 0.0549491668383562 0.0357815564712329 0.00753838310136984
v 0.0539223668383562 0.0393278564712329 0.00838328310136988
v 0.0512873668383562 0.0461253564712329 0.00988528310136988
v -0.00544503316164383 0.0381417564712329 0.0165133831013699
v -0.00724873316164382 0.0387071564712329 0.0156361831013699
v -0.00656833316164382 0.0358074564712329 0.0146327831013698
v -0.00630443316164384 0.0402891564712329 0.0171375831013699
v -0.00768573316164384 0.0426195564712329 0.0166028831013699
v -0.0072048331616438 0.0450449564712329 0.0175144831013699
v -0.00345213316164381 0.0362210564712329 0.0159583831013699
v -0.00701983316164381 0.0477647564712329 0.0170172831013699
v -0.00137503316164381 0.0329230564712329 0.0137450831013698
v -0.00558103316164382 0.0500592564712329 0.0179916831013699
v -0.000465833161643808 0.0314831564712329 0.0125485831013699
v -0.00514713316164384 0.0532376564712329 0.0174789831013699
v 0.00184626683835618 0.0298599564712329 0.0118753831013699
v -0.0026876331616438 0.0565855564712329 0.0188137831013699
v -0.00170023316164383 0.0590290564712329 0.0188019831013699
v -0.000453833161643796 0.0613930564712329 0.0190887831013699
v 0.0108192668383562 0.0213602564712329 0.00961308310136988
v 0.00137036683835617 0.0655551564712329 0.0192619831013699
v 0.0123608668383562 0.0193592564712329 0.00891108310136984
v 0.0151439668383562 0.0169208564712329 0.00784578310136991
v 0.0184728668383562 0.0152244564712329 0.00769338310136991
v 0.00405826683835617 0.0700988564712329 0.0197689831013699
v 0.0188681668383562 0.0142725564712329 0.00553988310136988
v 0.00892436683835618 0.0750939564712329 0.0202454831013699
v 0.0245708668383562 0.0121749564712329 0.00498758310136987
v 0.0104707668383562 0.0771125564712329 0.0199197831013699
v 0.0147099668383562 0.0795378564712329 0.0200633831013699
v 0.0295878668383562 0.00949245647123288 0.00321958310136988
v 0.0193840668383562 0.0825597564712329 0.0198170831013699
v 0.0352841668383562 0.00561375647123288 0.00147388310136992
v 0.0369694668383562 0.00370535647123288 0.0024249831013699
v 0.0403305668383562 0.000514056471232885 0.00141068310136988
v 0.0502345668383562 -0.0373208435287671 -0.00715671689863012
v 0.0495230668383562 -0.0352337435287671 -0.00758931689863013
v 0.0484628668383562 -0.0327330435287671 -0.00603511689863012
v 0.0487837668383562 -0.0247725435287671 -0.0040421168986301
v 0.0426658668383562 -0.00112084352876712 -0.00013631689863014
v 0.0242495668383562 0.0817106564712329 0.0202986831013699
v 0.0528790668383562 -0.0370188435287671 -0.00750291689863014
v 0.0509995668383562 -0.0359181435287671 -0.00804541689863014
v 0.0501613668383562 -0.0271917435287671 -0.00658621689863015
v 0.0489541668383562 -0.0218118435287671 -0.00365931689863014
v 0.0447484668383562 -0.00259344352876711 -0.00166891689863014
v 0.0469242668383562 -0.00586184352876712 -0.00211291689863013
v 0.0260145668383562 0.0829413564712329 0.0190742831013699
v 0.0553803668383562 -0.0359864435287671 -0.0076676168986301
v 0.0532470668383562 -0.0357281435287671 -0.00813941689863013
v 0.0505851668383562 -0.0247523435287671 -0.00694101689863014
v 0.0496880668383562 -0.0209704435287671 -0.00516911689863014
v 0.0498369668383562 -0.0170595435287671 -0.00563931689863012
v 0.0493944668383562 -0.0136809435287671 -0.00425241689863015
v 0.0291354668383562 0.0811645564712329 0.0195249831013699
v 0.0303203668383562 0.0825660564712329 0.0174088831013698
v 0.0569557668383562 -0.0334915435287671 -0.00770601689863015
v 0.0337195668383562 0.0790089564712329 0.0177007831013699
v 0.0322962668383562 0.0803986564712329 0.0181165831013699
v 0.0587867668383562 -0.0290183435287671 -0.00825121689863012
v 0.0392156668383562 0.0679902564712329 0.0145832831013699
v 0.0379525668383562 0.0693762564712329 0.0161797831013699
v 0.0369379668383562 0.0718426564712329 0.0159413831013699
v 0.0358196668383562 0.0738103564712329 0.0164994831013699
v 0.0348337668383562 0.0765981564712329 0.0171440831013699
v 0.0606696668383562 -0.0262864435287671 -0.00809581689863009
v 0.0612926668383562 -0.0234672435287671 -0.00696271689863015
v 0.0438625668383562 0.0625668564712329 0.0130569831013699
v 0.0441280668383562 0.0653723564712329 0.0109007831013699
v 0.0616901668383562 -0.0183720435287671 -0.00624031689863008
v 0.0612598668383562 -0.0123128435287671 -0.00435751689863012
v 0.0471577668383562 0.0567894564712329 0.0116055831013699
v 0.0463437668383562 0.0596409564712329 0.0113548831013699
v 0.0615924668383562 -0.00994294352876711 -0.00480851689863016
v 0.0505487668383562 0.0528856564712329 0.00770868310136985
v 0.0621230668383562 -0.00437034352876711 -0.00363551689863012
v 0.0628062668383562 -0.00165564352876713 -0.00462401689863012
v 0.0616557668383562 0.00530565647123288 -0.00221551689863014
v 0.0569560668383562 0.0292492564712329 0.00511318310136988
v 0.0532966668383562 0.0446384564712329 0.00745468310136987
v 0.0597173668383562 0.0202964564712329 0.000578283101369925
v 0.0581399668383562 0.0278961564712329 0.00292988310136988
v 0.0569960668383562 0.0320676564712329 0.00430378310136986
v 0.0550848668383562 0.0391834564712329 0.00612858310136988
v 0.0544164668383562 0.0428563564712329 0.00611418310136985
v -0.00520313316164381 0.0342135564712329 0.0139328831013699
v -0.00648913316164382 0.0337027564712329 0.0130114831013699
v -0.00818373316164384 0.0382422564712329 0.0142940831013699
v -0.00869513316164383 0.0432313564712329 0.0151715831013699
v -0.00949393316164385 0.0475843564712329 0.0140136831013699
v -0.00517773316164383 0.0325820564712329 0.0125914831013699
v -0.00307203316164381 0.0315322564712329 0.0115384831013699
v -0.00770863316164383 0.0497465564712329 0.0158218831013698
v -0.00632233316164382 0.0521523564712329 0.0167252831013699
v -0.00198123316164381 0.0304208564712329 0.0101195831013699
v 0.00206336683835617 0.0275166564712329 0.00898608310136984
v -0.00398053316164382 0.0569798564712329 0.0172587831013699
v -0.00365753316164383 0.0585224564712329 0.0174651831013699
v 0.00386936683835618 0.0258943564712329 0.00796368310136986
v 0.00776386683835617 0.0237757564712329 0.00904548310136988
v -0.00217373316164382 0.0614695564712329 0.0178754831013699
v -0.000798333161643822 0.0635973564712329 0.0183134831013699
v 0.0103047668383562 0.0207906564712329 0.0080055831013699
v 0.0123351668383562 0.0183158564712329 0.00676738310136993
v 0.0155253668383562 0.0159842564712329 0.00610288310136986
v 0.000298466838356187 0.0673782564712329 0.0183991831013699
v 0.00180356683835617 0.0705030564712329 0.0187431831013699
v 0.00358326683835616 0.0733308564712329 0.0189157831013699
v 0.0068738668383562 0.0749080564712329 0.0195587831013699
v 0.0228406668383562 0.0125447564712329 0.00400708310136988
v 0.00905076683835618 0.0783347564712329 0.0193548831013699
v 0.0123204668383562 0.0802526564712329 0.0193546831013699
v 0.0264288668383562 0.0112628564712329 0.00350878310136993
v 0.0142988668383562 0.0815433564712329 0.0193953831013699
v 0.0313443668383562 0.00807535647123288 0.00198118310136991
v 0.0188500668383562 0.0842143564712329 0.0191122831013699
v 0.0372314668383562 0.00348435647123288 0.000338883101369869
v 0.0389646668383562 0.00232415647123288 0.000299583101369905
v 0.0405796668383562 0.00123715647123289 -0.000655016898630123
v 0.0396511668383562 0.00178675647123289 -0.00159541689863013
v 0.0234307668383562 0.0841211564712329 0.0188766831013699
v 0.0494711668383562 -0.0315215435287671 -0.00700381689863011
v 0.0420101668383562 -7.83435287671219e-05 -0.000819216898630126
v 0.0514743668383562 -0.0322903435287671 -0.00829381689863012
v 0.0513909668383562 -0.0298697435287671 -0.00829191689863013
v 0.0261224668383562 0.0847559564712329 0.0179977831013699
v 0.0536011668383562 -0.0331546435287671 -0.00865561689863009
v 0.0529447668383562 -0.0306466435287671 -0.00945921689863011
v 0.0517983668383562 -0.0285108435287671 -0.00869501689863011
v 0.0454622668383562 -0.00204204352876712 -0.00392651689863016
v 0.0282727668383562 0.0839004564712329 0.0174467831013699
v 0.0552311668383562 -0.0332764435287671 -0.00860211689863011
v 0.0547930668383562 -0.0310854435287671 -0.00965061689863012
v 0.0500601668383562 -0.0105021435287671 -0.00516771689863016
v 0.0568587668383562 -0.0317662435287671 -0.00881681689863012
v 0.0563244668383562 -0.0298525435287671 -0.0105927168986301
v 0.0337306668383562 0.0777706564712329 0.0155287831013699
v 0.0347853668383562 0.0739964564712329 0.0142416831013699
v 0.0332507668383562 0.0795672564712329 0.0164311831013699
v 0.0318012668383562 0.0820394564712329 0.0164847831013699
v 0.0585560668383562 -0.0295134435287671 -0.00986351689863008
v 0.0375504668383562 0.0716910564712329 0.0138135831013699
v 0.0362322668383562 0.0728679564712329 0.0144455831013699
v 0.0608699668383562 -0.0278588435287671 -0.0106408168986301
v 0.0398416668383562 0.0691836564712329 0.0128289831013699
v 0.0613835668383562 -0.0249053435287671 -0.00963501689863011
v 0.0618524668383562 -0.0185540435287671 -0.00837681689863012
v 0.0621166668383562 -0.0154550435287671 -0.00737071689863011
v 0.0621253668383562 -0.0115183435287671 -0.0072024168986301
v 0.0625160668383562 -0.00813284352876713 -0.00647491689863011
v 0.0483012668383562 0.0571093564712329 0.00941668310136989
v 0.0627098668383562 -0.00530544352876712 -0.00608241689863009
v 0.0631039668383562 -0.00382824352876711 -0.00601611689863008
v 0.0615695668383562 0.00900375647123287 -0.0023877168986301
v 0.0519928668383562 0.0497580564712329 0.00711278310136987
v 0.0623753668383562 0.00459935647123288 -0.00418371689863012
v 0.0610332668383562 0.0125957564712329 -0.00138801689863016
v 0.0590172668383562 0.0255311564712329 0.00128728310136983
v 0.0591153668383562 0.0288962564712329 0.000966283101369869
v 0.0579031668383562 0.0330432564712329 0.00195938310136984
v -0.00921973316164382 0.0392697564712329 0.0122296831013698
v -0.00823683316164384 0.0344751564712329 0.0110975831013699
v -0.00962793316164381 0.0421903564712329 0.0125086831013699
v -0.00809543316164382 0.0327430564712329 0.00959918310136987
v -0.0101503331616438 0.0469818564712329 0.0128669831013699
v -0.00809383316164383 0.0530279564712329 0.0153260831013699
v -0.00728523316164381 0.0573665564712329 0.0154478831013699
v -0.00582943316164383 0.0583504564712329 0.0163267831013699
v -0.00162903316164384 0.0293866564712329 0.00888578310136984
v -0.00485953316164384 0.0608226564712329 0.0170183831013699
v -0.00678723316164381 0.0623237564712329 0.0167139831013699
v -0.00688223316164382 0.0651476564712329 0.0170125831013699
v -0.00276073316164382 0.0639641564712329 0.0175958831013699
v -0.00537593316164381 0.0669434564712329 0.0172284831013699
v 0.00678226683835617 0.0235565564712329 0.00679798310136992
v -0.00129693316164384 0.0695334564712329 0.0179924831013699
v -0.0031884331616438 0.0719060564712329 0.0175077831013699
v 0.0091857668383562 0.0206057564712329 0.00482848310136985
v 0.0107870668383562 0.0191709564712329 0.00512428310136992
v 0.0122918668383562 0.0174266564712329 0.00380358310136986
v -0.000394233161643831 0.0748527564712329 0.0182750831013699
v 0.0142558668383562 0.0162743564712329 0.00421338310136987
v 0.00158946683835617 0.0761397564712329 0.0186855831013699
v 7.29668383561699e-05 0.0779040564712329 0.0185204831013699
v 0.0170084668383562 0.0149563564712329 0.0036854831013699
v 0.00556936683835615 0.0776826564712329 0.0190666831013699
v 0.00290376683835619 0.0834392564712329 0.0193027831013699
v 0.0196863668383562 0.0135846564712329 0.00124288310136983
v 0.0218217668383562 0.0124917564712329 0.00213978310136986
v 0.00869866683835616 0.0799019564712329 0.0192884831013699
v 0.00627906683835619 0.0870685564712329 0.0195310831013699
v 0.0237321668383562 0.0108112564712329 0.00116658310136986
v 0.0272070668383562 0.0101312564712329 0.0021988831013699
v 0.0273551668383562 0.00749985647123289 -0.000220716898630124
v 0.0112799668383562 0.0856049564712329 0.0192221831013699
v 0.0125246668383562 0.0828054564712329 0.0192050831013699
v 0.0284662668383562 0.00876325647123288 0.00130738310136985
v 0.0121274668383562 0.0884674564712329 0.0190829831013699
v 0.0315433668383562 0.00733925647123287 0.000937883101369885
v 0.0296276668383562 0.00631085647123289 -0.000412916898630156
v 0.0181234668383562 0.0860506564712329 0.0189313831013699
v 0.0331182668383562 0.00586215647123288 -2.40168986301303e-05
v 0.0327592668383562 0.00394515647123288 -0.00190541689863011
v 0.0168769668383562 0.0908140564712329 0.0187594831013699
v 0.0112334668383562 0.0894852564712329 0.0189199831013699
v 0.0350201668383562 0.00530975647123287 0.000151983101369879
v 0.0350751668383562 0.00335045647123287 -0.00163191689863013
v 0.0379587668383562 0.00229915647123288 -0.00159311689863012
v 0.0219973668383562 0.0898256564712329 0.0181652831013699
v 0.0235244668383562 0.0860272564712329 0.0182473831013699
v 0.0198691668383562 0.0929336564712329 0.0177324831013699
v 0.0413087668383562 0.00053595647123289 -0.00284781689863012
v 0.0231958668383562 0.0919744564712329 0.0172779831013699
v 0.0434995668383562 -0.00078274352876713 -0.00370751689863014
v 0.0265352668383562 0.0866298564712329 0.0173173831013699
v 0.0255362668383562 0.0899976564712329 0.0168866831013699
v 0.0532597668383562 -0.0290708435287671 -0.0103910168986301
v 0.0513269668383562 -0.0218545435287671 -0.00879461689863009
v 0.0289015668383562 0.0874855564712329 0.0156584831013699
v 0.0548129668383562 -0.0289035435287671 -0.0113997168986301
v 0.0525274668383562 -0.0265724435287671 -0.0101801168986301
v 0.0512004668383562 -0.0185709435287671 -0.00810561689863015
v 0.0507650668383562 -0.0131995435287671 -0.00632711689863014
v 0.0509465668383562 -0.00940124352876712 -0.00631271689863011
v 0.0498286668383562 -0.00697784352876712 -0.00555321689863009
v 0.0480989668383562 -0.00464224352876712 -0.00469351689863012
v 0.0463608668383562 -0.000952743528767105 -0.00545391689863012
v 0.0313503668383562 0.0852707564712329 0.0144857831013699
v 0.0298791668383562 0.0848200564712329 0.0161491831013699
v 0.0520370668383562 -0.0173081435287671 -0.00862801689863008
v 0.0515972668383562 -0.0120862435287671 -0.00710611689863011
v 0.0340313668383562 0.0791067564712329 0.0147305831013699
v 0.0325623668383562 0.0826440564712329 0.0151407831013699
v 0.0363005668383562 0.0740539564712329 0.0135297831013699
v 0.0356114668383562 0.0789049564712329 0.0136979831013699
v 0.0345180668383562 0.0811380564712329 0.0139988831013699
v 0.0594631668383562 -0.0284395435287671 -0.0113992168986301
v 0.0408948668383562 0.0692340564712329 0.0119631831013698
v 0.0385996668383562 0.0725444564712329 0.0126378831013699
v 0.0389784668383562 0.0761710564712329 0.0121090831013699
v 0.0609076668383562 -0.0259168435287671 -0.0111499168986301
v 0.0612060668383562 -0.0240398435287671 -0.0112172168986301
v 0.0438358668383562 0.0677055564712329 0.0100660831013699
v 0.0409099668383562 0.0720258564712329 0.0114445831013699
v 0.0613234668383562 -0.0211034435287671 -0.0100368168986301
v 0.0614386668383562 -0.0179229435287671 -0.0099165168986301
v 0.0621231668383562 -0.0163032435287671 -0.0091307168986301
v 0.0417277668383562 0.0731321564712329 0.0105149831013699
v 0.0618720668383562 -0.0119672435287671 -0.00890361689863017
v 0.0625763668383562 -0.00968424352876712 -0.00800331689863015
v 0.0462697668383562 0.0634500564712329 0.00894098310136987
v 0.0456274668383562 0.0660386564712329 0.00863548310136986
v 0.0624885668383562 -0.00737504352876713 -0.00779731689863011
v 0.0621113668383562 -0.00527394352876712 -0.00813281689863016
v 0.0492476668383562 0.0575918564712329 0.0065635831013699
v 0.0626996668383562 -0.00085094352876712 -0.0070073168986301
v 0.0629288668383562 0.00125615647123289 -0.0079610168986301
v 0.0625491668383562 0.00700035647123289 -0.00445611689863012
v 0.0627605668383562 0.00498505647123289 -0.00740401689863013
v 0.0626832668383562 0.0100259564712329 -0.00466241689863012
v 0.0620464668383562 0.0122088564712329 -0.00293811689863011
v 0.0609182668383562 0.0179712564712329 -0.00125881689863011
v 0.0570328668383562 0.0367094564712329 0.00236108310136984
v 0.0557761668383562 0.0421878564712329 0.00336668310136989
v 0.0549883668383562 0.0465731564712329 0.00302608310136987
v 0.0535278668383562 0.0500236564712329 0.00393218310136983
v 0.0515631668383562 0.0531544564712329 0.00548688310136991
v 0.0623854668383562 0.0158548564712329 -0.00310221689863016
v 0.0601688668383562 0.0262698564712329 -0.000473516898630122
v 0.0600235668383562 0.0298207564712329 -0.00113021689863013
v -0.00929583316164381 0.0332467564712329 0.0088667831013699
v -0.00975363316164382 0.0366358564712329 0.0101315831013699
v -0.0102651331616438 0.0406511564712329 0.0110689831013698
v -0.0101785331616438 0.0436712564712329 0.0116236831013699
v -0.00445973316164383 0.0296676564712329 0.00835778310136986
v -0.00741583316164382 0.0314311564712329 0.00882018310136989
v -0.00539783316164383 0.0275120564712329 0.00662448310136993
v -0.0120169331616438 0.0482373564712329 0.0100609831013699
v -0.0105559331616438 0.0499918564712329 0.0124469831013699
v -0.00985233316164383 0.0527088564712329 0.0137556831013699
v -0.00251093316164383 0.0286377564712329 0.00788798310136984
v -0.00878513316164381 0.0552005564712329 0.0143365831013699
v -0.000699933161643823 0.0273422564712329 0.00710648310136985
v -0.00889823316164381 0.0583274564712329 0.0130115831013699
v -0.00838873316164382 0.0586257564712329 0.0142830831013699
v -0.00803523316164381 0.0621088564712329 0.0160142831013699
v -0.00873003316164384 0.0612514564712329 0.0138693831013699
v -0.00846523316164383 0.0653697564712329 0.0158134831013699
v 0.00227366683835617 0.0251337564712329 0.00573948310136985
v -0.00746633316164383 0.0671267564712329 0.0162139831013699
v 0.00464306683835616 0.0237706564712329 0.00515458310136985
v -0.00615983316164384 0.0693040564712329 0.0160816831013699
v -0.0049392331616438 0.0703805564712329 0.0169485831013699
v -0.00505183316164382 0.0722335564712329 0.0164381831013699
v 0.00654666683835617 0.0222693564712329 0.00448208310136988
v -0.00177273316164384 0.0767678564712329 0.0177452831013699
v -0.00289783316164383 0.0759261564712329 0.0167786831013699
v 0.00912126683835618 0.0192852564712329 0.00322708310136988
v -0.00201583316164383 0.0783001564712329 0.0168440831013699
v -0.00146603316164381 0.0804195564712329 0.0175811831013699
v -0.00014323316164383 0.0810872564712329 0.0184778831013699
v 0.0130170668383562 0.0161473564712329 0.00234868310136988
v -0.000118333161643808 0.0833451564712329 0.0177922831013699
v 0.0158141668383562 0.0148908564712329 0.0018400831013699
v 0.00292046683835617 0.0857456564712329 0.0190779831013699
v 0.00124876683835617 0.0853416564712329 0.0180702831013699
v 0.00305016683835618 0.0880589564712329 0.0182335831013699
v 0.0203044668383562 0.0133879564712329 0.000747083101369894
v 0.00602056683835617 0.0881878564712329 0.0193632831013699
v 0.00561946683835618 0.0896322564712329 0.0188766831013699
v 0.00419356683835617 0.0893744564712329 0.0182226831013699
v 0.0215786668383562 0.0121445564712329 0.00012658310136987
v 0.0241416668383562 0.00997905647123289 -0.000661916898630099
v 0.00563206683835618 0.0903022564712329 0.0182182831013699
v 0.0264707668383562 0.00790905647123288 -0.0013666168986301
v 0.0113058668383562 0.0906345564712329 0.0184897831013699
v 0.0111731668383562 0.0914188564712329 0.0176266831013699
v 0.0280215668383562 0.00648025647123288 -0.00185281689863009
v 0.0299043668383562 0.00501525647123288 -0.00212501689863009
v 0.0159388668383562 0.0922410564712329 0.0182220831013699
v 0.0315871668383562 0.00417025647123288 -0.0027507168986301
v 0.0334356668383562 0.00312005647123288 -0.00320311689863012
v 0.0154629668383562 0.0928321564712329 0.0172775831013699
v 0.0343688668383562 0.00225755647123288 -0.00347411689863014
v 0.0370436668383562 0.00116945647123289 -0.00415541689863008
v 0.0198336668383562 0.0937163564712329 0.0168940831013699
v 0.0398159668383562 0.000783856471232885 -0.00471351689863014
v 0.0391440668383562 0.00120525647123287 -0.00331531689863013
v 0.0414466668383562 2.47564712328868e-05 -0.00502881689863011
v 0.0226499668383562 0.0937588564712329 0.0162740831013699
v 0.0441295668383562 1.12564712328872e-05 -0.00579531689863011
v 0.0244599668383562 0.0927918564712329 0.0157784831013699
v 0.0468146668383562 0.000311556471232877 -0.0067851168986301
v 0.0265125668383562 0.0905694564712329 0.0158364831013699
v 0.0269556668383562 0.0907837564712329 0.0148063831013699
v 0.0539225668383562 -0.0271261435287671 -0.0112605168986302
v 0.0529093668383562 -0.0232324435287671 -0.0102828168986301
v 0.0483680668383562 -0.00260674352876712 -0.00567661689863014
v 0.0496564668383562 0.000109856471232878 -0.0064377168986301
v 0.0292773668383562 0.0877215564712329 0.0144250831013699
v 0.0554433668383562 -0.0264950435287671 -0.0116936168986301
v 0.0545205668383562 -0.0206462435287671 -0.0102927168986301
v 0.0531778668383562 -0.0150229435287671 -0.00871211689863011
v 0.0526349668383562 -0.0110055435287671 -0.00771261689863012
v 0.0514892668383562 -0.00673564352876713 -0.00682351689863014
v 0.0528733668383562 -0.00472464352876711 -0.00741121689863011
v 0.0523463668383562 -0.00144554352876711 -0.00717301689863009
v 0.0335232668383562 0.0837320564712329 0.0128477831013699
v 0.0592737668383562 -0.0275322435287671 -0.0119957168986301
v 0.0573305668383562 -0.0259689435287671 -0.0118674168986301
v 0.0552396668383562 -0.0157234435287671 -0.00953251689863016
v 0.0538449668383562 -0.00898334352876712 -0.00798341689863014
v 0.0360898668383562 0.0815339564712329 0.0126186831013699
v 0.0593480668383562 -0.0250772435287671 -0.0118222168986301
v 0.0580031668383562 -0.0195518435287671 -0.0107854168986302
v 0.0573352668383562 -0.0159935435287671 -0.0101019168986301
v 0.0563486668383562 -0.0111997435287671 -0.00898931689863014
v 0.0553927668383562 -0.00707904352876711 -0.00821821689863012
v 0.0563411668383562 -0.00476694352876712 -0.00824921689863012
v 0.0543893668383562 -0.00369844352876712 -0.00825511689863012
v 0.0390296668383562 0.0777815564712329 0.0116657831013699
v 0.0365525668383562 0.0817470564712329 0.0116812831013698
v 0.0602783668383562 -0.0218437435287671 -0.0110897168986301
v 0.0599315668383562 -0.0180823435287671 -0.0106068168986301
v 0.0589836668383562 -0.0149260435287671 -0.0101485168986301
v 0.0582507668383562 -0.00985274352876711 -0.00909371689863014
v 0.0577466668383562 -0.00344174352876711 -0.00854881689863013
v 0.0390075668383562 0.0788236564712329 0.0107657831013699
v 0.0610545668383562 -0.0156559435287671 -0.0100352168986301
v 0.0607032668383562 -0.0122702435287671 -0.00958721689863012
v 0.0596686668383562 -0.00811884352876711 -0.00896791689863008
v 0.0595181668383562 -0.00525074352876712 -0.00879761689863012
v 0.0442575668383562 0.0691724564712329 0.0091061831013699
v 0.0403391668383562 0.0765055564712329 0.00981428310136989
v 0.0420928668383562 0.0733257564712329 0.00937368310136988
v 0.0616669668383562 -0.00934864352876712 -0.00884731689863011
v 0.0612977668383562 -0.00603764352876712 -0.00864961689863014
v 0.0609931668383562 -0.00462284352876711 -0.00916291689863014
v 0.0446294668383562 0.0701008564712329 0.00759978310136983
v 0.0453049668383562 0.0682770564712329 0.00771508310136992
v 0.0622004668383562 -0.00320984352876712 -0.00885581689863008
v 0.0621427668383562 -0.00177344352876711 -0.00870411689863015
v 0.0494089668383562 0.0590108564712329 0.00526128310136992
v 0.0476405668383562 0.0638256564712329 0.0062046831013699
v 0.0630819668383562 0.00723415647123288 -0.00710071689863012
v 0.0516624668383562 0.0547011564712329 0.00440668310136988
v 0.0543384668383562 0.0519524564712329 0.00176148310136992
v 0.0634368668383562 0.00928045647123289 -0.00770201689863009
v 0.0634196668383562 0.0130598564712329 -0.0053182168986301
v 0.0629960668383562 0.0157590564712329 -0.00405711689863009
v 0.0608333668383562 0.0268320564712329 -0.00166281689863013
v 0.0605213668383562 0.0339918564712329 -0.00387351689863014
v 0.0589745668383562 0.0383617564712329 -0.00191131689863017
v 0.0560105668383562 0.0490040564712329 1.70831013698858e-05
v 0.0633738668383562 0.0158719564712329 -0.0056134168986301
v 0.0627629668383562 0.0198861564712329 -0.00469151689863012
v 0.0615640668383562 0.0262887564712329 -0.00340531689863011
v 0.0609984668383562 0.0303200564712329 -0.00374791689863013
v -0.00909813316164382 0.0291727564712329 0.0061738831013699
v -0.0115541331616438 0.0330961564712329 0.00716118310136993
v -0.0127859331616438 0.0360821564712329 0.00749918310136988
v -0.0114445331616438 0.0384997564712329 0.0093607831013699
v -0.0127287331616438 0.0398840564712329 0.00844688310136987
v -0.0124783331616438 0.0434576564712329 0.0094786831013699
v -0.00784593316164381 0.0257271564712329 0.00315218310136989
v -0.00557593316164381 0.0260554564712329 0.0047277831013699
v -0.0037260331616438 0.0264157564712329 0.00570798310136988
v -0.0110945331616438 0.0463876564712329 0.0111538831013698
v -0.0110080331616438 0.0524991564712329 0.0110634831013698
v -0.000342733161643821 0.0240486564712329 0.00383818310136985
v -0.0103221331616438 0.0561582564712329 0.0104539831013699
v -0.00989953316164383 0.0602304564712329 0.00860838310136985
v 0.00136346683835617 0.0242607564712329 0.00460708310136987
v -0.00864353316164382 0.0624503564712329 0.0125538831013699
v 0.000884766838356171 0.0229891564712329 0.00297948310136986
v -0.00758003316164382 0.0662231564712329 0.0133405831013699
v 0.00422186683835618 0.0209838564712329 0.0024712831013699
v -0.00663753316164384 0.0692159564712329 0.0143236831013699
v -0.0070368331616438 0.0673899564712329 0.0123063831013699
v -0.00560723316164383 0.0717796564712329 0.0136505831013699
v 0.00691626683835617 0.0194195564712329 0.00212608310136991
v -0.00395793316164383 0.0740687564712329 0.0144874831013699
v 0.00890016683835618 0.0165109564712329 0.000676983101369877
v -0.00146553316164383 0.0784486564712329 0.0149508831013699
v 0.0100728668383562 0.0151877564712329 8.29831013698379e-05
v 0.0156559668383562 0.0140090564712329 0.00062688310136988
v 0.0131560668383562 0.0137039564712329 -0.000109216898630082
v -0.00069463316164381 0.0813808564712329 0.0149372831013699
v 0.0158481668383562 0.0127850564712329 -0.000953616898630105
v 0.00177676683835618 0.0842469564712329 0.0151503831013699
v 0.00167486683835616 0.0853389564712329 0.0169839831013699
v 0.0201977668383562 0.0118841564712329 -0.00204771689863015
v 0.00304606683835618 0.0852863564712329 0.0145580831013699
v 0.00454486683835617 0.0877284564712329 0.0157388831013699
v 0.0224057668383562 0.0111559564712329 -0.00194631689863012
v 0.00687826683835618 0.0897160564712329 0.0159576831013699
v 0.0242459668383562 0.0101983564712329 -0.00260541689863014
v 0.00890306683835618 0.0906989564712329 0.0165822831013699
v 0.00972116683835617 0.0907351564712329 0.0155181831013699
v 0.0297385668383562 0.00631805647123289 -0.00339801689863012
v 0.0267661668383562 0.00886885647123288 -0.00298221689863015
v 0.0300888668383562 0.00812195647123289 -0.00428621689863012
v 0.0323874668383562 0.00458865647123288 -0.00407981689863013
v 0.0310842668383562 0.00631165647123288 -0.00408441689863015
v 0.0152781668383562 0.0927154564712329 0.0160949831013699
v 0.0160085668383562 0.0925266564712329 0.0145520831013699
v 0.0347662668383562 0.00315435647123288 -0.00470211689863015
v 0.0340648668383562 0.00460795647123288 -0.00499271689863012
v 0.0370753668383562 0.0022484564712329 -0.00537071689863011
v 0.0186971668383562 0.0933825564712329 0.0158770831013699
v 0.0182382668383562 0.0924615564712329 0.0141938831013699
v 0.0414455668383562 0.00123985647123288 -0.00617201689863012
v 0.0394382668383562 0.00396715647123289 -0.00671131689863008
v 0.0219340668383562 0.0922403564712329 0.0143400831013699
v 0.0452369668383562 0.00130705647123289 -0.00768761689863012
v 0.0251071668383562 0.0916461564712329 0.0146685831013699
v 0.0258721668383562 0.0895092564712329 0.0131761831013699
v 0.0275662668383562 0.0876582564712329 0.0121253831013699
v 0.0281378668383562 0.0883923564712329 0.0132928831013699
v 0.0309993668383562 0.0853987564712329 0.0120635831013699
v 0.0301495668383562 0.0854392564712329 0.0108264831013699
v 0.0515333668383562 -0.00183924352876712 -0.00818021689863013
v 0.0483902668383562 8.14564712328936e-05 -0.00809541689863014
v 0.0499164668383562 -0.00159804352876712 -0.00946941689863012
v 0.0329857668383562 0.0832180564712329 0.0100214831013699
v 0.0564489668383562 -0.0216076435287671 -0.0134384168986301
v 0.0557575668383562 -0.0215042435287671 -0.0146109168986301
v 0.0578426668383562 -0.0224298435287671 -0.0147606168986301
v 0.0553670668383562 -0.0199783435287671 -0.0136254168986301
v 0.0556810668383562 -0.0174528435287671 -0.0123320168986301
v 0.0540556668383562 -0.0134504435287671 -0.0119362168986301
v 0.0547892668383562 -0.0130978435287671 -0.0114282168986301
v 0.0544474668383562 -0.00991784352876712 -0.0116734168986301
v 0.0528303668383562 -0.00349934352876713 -0.00947041689863015
v 0.0353947668383562 0.0811480564712329 0.00932348310136988
v 0.0344116668383562 0.0828400564712329 0.0112784831013699
v 0.0578290668383562 -0.0197503435287671 -0.0126428168986301
v 0.0563265668383562 -0.0127999435287671 -0.0111951168986301
v 0.0555251668383562 -0.0105247435287671 -0.0109038168986301
v 0.0542835668383562 -0.00719874352876712 -0.0109552168986301
v 0.0553807668383562 -0.00718364352876712 -0.00993851689863012
v 0.0534563668383562 -0.00470734352876712 -0.0102226168986301
v 0.0547517668383562 -0.00466534352876712 -0.00909901689863007
v 0.0376178668383562 0.0790936564712329 0.00897038310136988
v 0.0605564668383562 -0.0211793435287671 -0.0136315168986301
v 0.0619382668383562 -0.0215657435287671 -0.0151189168986301
v 0.0611715668383562 -0.0191776435287671 -0.0128742168986302
v 0.0593738668383562 -0.0167416435287671 -0.0121535168986301
v 0.0580852668383562 -0.0114421435287671 -0.0109123168986301
v 0.0567718668383562 -0.00449774352876711 -0.00890181689863012
v 0.0413018668383562 0.0747948564712329 0.00766168310136989
v 0.0390806668383562 0.0770917564712329 0.00775448310136989
v 0.0609622668383562 -0.0138529435287671 -0.0118326168986301
v 0.0598321668383562 -0.00935624352876711 -0.0106095168986302
v 0.0593336668383562 -0.00511504352876711 -0.00935501689863011
v 0.0423604668383562 0.0732590564712329 0.00700938310136984
v 0.0637375668383562 -0.0198146435287671 -0.0139797168986301
v 0.0640789668383562 -0.0204813435287671 -0.0155563168986301
v 0.0632483668383562 -0.0145650435287671 -0.0127763168986301
v 0.0623228668383562 -0.0116060435287671 -0.0117289168986301
v 0.0613325668383562 -0.00558014352876712 -0.0100095168986301
v 0.0446776668383562 0.0707639564712329 0.00625408310136988
v 0.0644536668383562 -0.0191410435287671 -0.0147514168986301
v 0.0645892668383562 -0.0158078435287671 -0.0145413168986301
v 0.0647998668383562 -0.0144504435287671 -0.0136872168986301
v 0.0636333668383562 -0.0111148435287671 -0.0122547168986301
v 0.0629679668383562 -0.00444184352876711 -0.0105296168986301
v 0.0626034668383562 -0.00199964352876712 -0.00960871689863013
v 0.0497291668383562 0.0629039564712329 0.00342408310136988
v 0.0479189668383562 0.0663380564712329 0.00432538310136987
v 0.0469694668383562 0.0688871564712329 0.00364808310136988
v 0.0645621668383562 -0.0106288435287671 -0.0134215168986301
v 0.0644917668383562 -0.00768124352876712 -0.0128753168986301
v 0.0645600668383562 -0.00482394352876711 -0.0119966168986301
v 0.0634961668383562 -0.000334343528767114 -0.00988921689863015
v 0.0636969668383562 0.00204935647123289 -0.00937831689863011
v 0.0531577668383562 0.0559446564712329 0.00188108310136992
v 0.0513162668383562 0.0581425564712329 0.0033264831013699
v 0.0517314668383562 0.0597967564712329 0.00189678310136987
v 0.0648873668383562 -0.00159304352876712 -0.0118440168986301
v 0.0639098668383562 0.00625665647123287 -0.00913551689863012
v 0.0641878668383562 0.00955115647123288 -0.00982451689863012
v 0.0567455668383562 0.0459141564712329 -0.000238416898630134
v 0.0550326668383562 0.0525790564712329 0.000285083101369876
v 0.0639578668383562 0.0139288564712329 -0.00954841689863012
v 0.0638522668383562 0.0117931564712329 -0.00867901689863015
v 0.0635260668383562 0.0181327564712329 -0.00885031689863014
v 0.0630688668383562 0.0217046564712329 -0.00732931689863009
v -0.0135310331616438 0.0348592564712329 0.00575938310136986
v -0.0131441331616438 0.0319399564712329 0.00472688310136987
v -0.0137834331616438 0.0404873564712329 0.00689018310136991
v -0.0107268331616438 0.0284274564712329 0.00399378310136983
v -0.0130560331616438 0.0458584564712329 0.00889488310136988
v -0.0129066331616438 0.0486220564712329 0.0083473831013699
v -0.00182503316164381 0.0233137564712329 0.00200618310136985
v -0.00618123316164382 0.0250723564712329 0.00296978310136986
v -0.0118698331616438 0.0529661564712329 0.00887568310136988
v -0.00914923316164382 0.0611915564712329 0.0106100831013699
v 0.00260156683835619 0.0197237564712329 -0.000796316898630134
v -0.00801823316164382 0.0650472564712329 0.0111953831013699
v 0.00480036683835619 0.0191806564712329 0.000406683101369876
v -0.00688303316164382 0.0699469564712329 0.0118513831013699
v 0.00515996683835618 0.0168141564712329 -0.00282701689863013
v -0.00553253316164384 0.0735611564712329 0.0125145831013699
v -0.00568343316164382 0.0758560564712329 0.0109395831013699
v -0.00412803316164381 0.0763250564712329 0.0130484831013699
v -0.00346313316164384 0.0789575564712329 0.0123740831013699
v -0.00148363316164382 0.0809941564712329 0.0133943831013699
v 0.0117321668383562 0.0136816564712329 -0.00114941689863013
v 0.0141249668383562 0.0124696564712329 -0.00203361689863013
v 0.00051766683835619 0.0831573564712329 0.0138796831013699
v 0.0149183668383562 0.0116821564712329 -0.00400021689863012
v 0.00202656683835617 0.0852752564712329 0.0130643831013699
v 0.0173794668383562 0.0115486564712329 -0.00442471689863011
v 0.0211674668383562 0.0115300564712329 -0.00417201689863012
v 0.00382546683835616 0.0867830564712329 0.0139909831013699
v 0.0058815668383562 0.0884874564712329 0.0143248831013699
v 0.0232926668383562 0.0113083564712329 -0.0043607168986301
v 0.0246209668383562 0.0113257564712329 -0.00460491689863007
v 0.00787036683835618 0.0904226564712329 0.0136844831013699
v 0.00647586683835619 0.0894908564712329 0.0131725831013699
v 0.0264391668383562 0.0108102564712329 -0.00507841689863009
v 0.0104374668383562 0.0911248564712329 0.0142713831013699
v 0.0296245668383562 0.0105025564712329 -0.00541531689863012
v 0.0332155668383562 0.00932405647123288 -0.00566991689863011
v 0.0310889668383562 0.00995385647123288 -0.00579211689863013
v 0.0134254668383562 0.0920670564712329 0.0135589831013699
v 0.0346198668383562 0.00765375647123288 -0.00572761689863011
v 0.0159366668383562 0.0924845564712329 0.0127950831013699
v 0.0366254668383562 0.00610335647123288 -0.00620061689863011
v 0.0340769668383562 0.00947865647123289 -0.00669231689863009
v 0.0183739668383562 0.0916754564712329 0.0129775831013699
v 0.0373775668383562 0.00763225647123288 -0.00751081689863015
v 0.0201178668383562 0.0917115564712329 0.0134500831013699
v 0.0201859668383562 0.0912862564712329 0.0115797831013699
v 0.0404027668383562 0.00562745647123288 -0.00798401689863015
v 0.0228209668383562 0.0899088564712329 0.0112520831013699
v 0.0224092668383562 0.0904929564712329 0.0126992831013699
v 0.0425271668383562 0.00448305647123287 -0.0085632168986301
v 0.0251873668383562 0.0885262564712329 0.0105577831013699
v 0.0255947668383562 0.0884169564712329 0.0117466831013699
v 0.0443866668383562 0.00424925647123289 -0.0095129168986301
v 0.0283872668383562 0.0868928564712329 0.00935518310136985
v 0.0470299668383562 0.00171705647123288 -0.00962751689863012
v 0.0294748668383562 0.0858977564712329 0.00998478310136991
v 0.0486517668383562 0.000318856471232878 -0.0102545168986301
v 0.0500814668383562 -0.00145864352876712 -0.0106193168986301
v 0.0328055668383562 0.0833277564712329 0.00829968310136986
v 0.0549227668383562 -0.0177416435287671 -0.0141981168986301
v 0.0541545668383562 -0.0133759435287671 -0.0127833168986301
v 0.0523388668383562 -0.00303994352876712 -0.0114386168986301
v 0.0339779668383562 0.0823684564712329 0.0083743831013699
v 0.0576463668383562 -0.0212869435287671 -0.0164827168986301
v 0.0582301668383562 -0.0221137435287671 -0.0160304168986301
v 0.0560211668383562 -0.0189901435287671 -0.0156557168986302
v 0.0553974668383562 -0.0162196435287671 -0.0150844168986301
v 0.0548945668383562 -0.0117634435287671 -0.0137671168986301
v 0.0545751668383562 -0.0100862435287671 -0.0128475168986301
v 0.0542882668383562 -0.00699194352876711 -0.0122895168986301
v 0.0534285668383562 -0.00440174352876713 -0.0120752168986301
v 0.0354338668383562 0.0814591564712329 0.00690118310136983
v 0.0366839668383562 0.0797595564712329 0.00771798310136984
v 0.0393034668383562 0.0776338564712329 0.0062565831013699
v 0.0615241668383562 -0.0212247435287671 -0.0166387168986301
v 0.0422935668383562 0.0746844564712329 0.00526638310136984
v 0.0633858668383562 -0.0202109435287671 -0.0175507168986301
v 0.0642901668383562 -0.0192318435287671 -0.0167285168986301
v 0.0647664668383562 -0.0174540435287671 -0.0161399168986301
v 0.0645881668383562 -0.0148196435287671 -0.0164915168986302
v 0.0457423668383562 0.0713893564712329 0.00332118310136986
v 0.0647969668383562 -0.0118911435287671 -0.0153488168986302
v 0.0649135668383562 -0.00921564352876711 -0.0151711168986302
v 0.0651050668383562 -0.00755764352876712 -0.0143163168986301
v 0.0658063668383562 -0.00423794352876711 -0.0148029168986301
v 0.0657098668383562 -0.000421343528767118 -0.0127103168986301
v 0.0649914668383562 0.00465955647123288 -0.0109243168986301
v 0.0536763668383562 0.0566177564712329 0.000469283101369844
v 0.0659880668383561 0.00209215647123288 -0.0133210168986301
v 0.0654485668383562 0.00722455647123288 -0.0126262168986301
v 0.0623258668383562 0.0273836564712329 -0.00685891689863011
v 0.0591284668383562 0.0440183564712329 -0.00516441689863012
v 0.0580055668383562 0.0500701564712329 -0.00509911689863013
v 0.0560410668383562 0.0547190564712329 -0.00354941689863009
v 0.0637103668383562 0.0215836564712329 -0.00962451689863014
v 0.0632556668383562 0.0248335564712329 -0.00902961689863013
v 0.0615648668383562 0.0344445564712329 -0.00750251689863013
v 0.0602485668383562 0.0391754564712329 -0.00580511689863017
v -0.0128615331616438 0.0277591564712329 0.00198628310136989
v -0.0123140331616438 0.0260139564712329 0.00100498310136987
v -0.0145739331616438 0.0325063564712329 0.00308158310136986
v -0.0143393331616438 0.0349982564712329 0.00402078310136988
v -0.0144892331616438 0.0394824564712329 0.00438098310136986
v -0.0141745331616438 0.0421831564712329 0.00541668310136989
v -0.00986043316164384 0.0241998564712329 0.00085958310136991
v -0.00743203316164381 0.0226904564712329 0.000102483101369844
v -0.0139333331616438 0.0451673564712329 0.00644868310136987
v -0.0130849331616438 0.0495073564712329 0.00697748310136986
v -0.0118686331616438 0.0539007564712329 0.00765528310136993
v -0.0040360331616438 0.0227841564712329 0.000743183101369893
v 0.000402566838356183 0.0203782564712329 -0.00139331689863009
v -0.00836973316164383 0.0650639564712329 0.00948708310136986
v -0.00768273316164381 0.0697151564712329 0.00966238310136991
v -0.00711533316164384 0.0729774564712329 0.00959928310136987
v 0.00702696683835619 0.0145921564712329 -0.00464751689863013
v 0.00900846683835618 0.0136015564712329 -0.0047275168986301
v -0.0042569331616438 0.0788129564712329 0.0112863831013699
v 0.0117943668383562 0.0118237564712329 -0.00677081689863013
v -0.00233403316164382 0.0813738564712329 0.0118654831013699
v 0.000213766838356194 0.0848960564712329 0.0115735831013699
v 0.0199438668383562 0.0115006564712329 -0.00592611689863015
v 0.00324726683835619 0.0882130564712329 0.0120248831013699
v 0.00501286683835617 0.0888967564712329 0.0127372831013699
v 0.0222991668383562 0.0115772564712329 -0.00588321689863008
v 0.0245131668383562 0.0115397564712329 -0.0070324168986301
v 0.0285412668383562 0.0114910564712329 -0.0074051168986301
v 0.00806436683835618 0.0923645564712329 0.0118015831013699
v 0.0100466668383562 0.0919635564712329 0.0128623831013699
v 0.00872766683835619 0.0942960564712329 0.0100572831013699
v 0.0122106668383562 0.0929479564712329 0.0121292831013699
v 0.0132610668383562 0.0940257564712329 0.0104940831013699
v 0.0331433668383562 0.0105224564712329 -0.0075885168986301
v 0.0316819668383562 0.0110952564712329 -0.00817411689863012
v 0.0152294668383562 0.0941216564712329 0.00991038310136988
v 0.0365669668383562 0.00911455647123288 -0.00860921689863009
v 0.0170939668383562 0.0936317564712329 0.00971248310136985
v 0.0414005668383562 0.00653995647123289 -0.00960701689863014
v 0.0378355668383562 0.0087197564712329 -0.00951141689863017
v 0.0208804668383562 0.0920350564712329 0.00934238310136987
v 0.0228277668383562 0.0905432564712329 0.00991068310136983
v 0.0265115668383562 0.0889162564712329 0.00838758310136983
v 0.0459613668383562 0.00459655647123287 -0.0116256168986301
v 0.0288657668383562 0.0875937564712329 0.00761718310136988
v 0.0486154668383562 0.00216715647123288 -0.0122273168986301
v 0.0306905668383562 0.0863781564712329 0.00705558310136989
v 0.0523990668383562 0.00274505647123288 -0.0168913168986301
v 0.0506875668383562 -0.000431243528767125 -0.0123465168986301
v 0.0336577668383562 0.0837806564712329 0.00653088310136984
v 0.0573672668383562 -0.0192522435287671 -0.0167257168986301
v 0.0563545668383562 -0.0146459435287671 -0.0158330168986301
v 0.0557553668383562 -0.0100285435287671 -0.0144636168986301
v 0.0551680668383562 -0.00685094352876711 -0.0137672168986301
v 0.0536024668383562 -0.00222744352876712 -0.0142105168986301
v 0.0597962668383562 -0.0200145435287671 -0.0175232168986301
v 0.0587062668383562 -0.0144687435287671 -0.0175887168986301
v 0.0576214668383562 -0.0112811435287671 -0.0164444168986301
v 0.0568544668383562 -0.00769624352876712 -0.0157459168986301
v 0.0557447668383562 -0.00345634352876711 -0.0159589168986302
v 0.0389027668383562 0.0797031564712329 0.0046736831013699
v 0.0621408668383562 -0.0200722435287671 -0.0179746168986301
v 0.0614713668383562 -0.0185780435287671 -0.0185894168986301
v 0.0599769668383562 -0.0177614435287671 -0.0180686168986301
v 0.0431818668383562 0.0753135564712329 0.00337608310136989
v 0.0628598668383562 -0.0181222435287671 -0.0186097168986301
v 0.0425778668383562 0.0786391564712329 0.00107758310136985
v 0.0640986668383562 -0.0174217435287671 -0.0177841168986301
v 0.0636584668383562 -0.0153235435287671 -0.0183409168986302
v 0.0642480668383562 -0.0133810435287671 -0.0177948168986301
v 0.0446414668383562 0.0739293564712329 0.00249798310136989
v 0.0646373668383562 -0.00977204352876712 -0.0171892168986301
v 0.0652540668383562 -0.00802754352876713 -0.0171931168986301
v 0.0509072668383562 0.0667718564712329 -0.00243741689863014
v 0.0658874668383562 -0.00632714352876712 -0.0165593168986301
v 0.0550916668383562 0.0575975564712329 -0.0037797168986301
v 0.0532533668383562 0.0634951564712329 -0.00497391689863014
v 0.0670221668383562 -0.00371354352876711 -0.0182347168986302
v 0.0668142668383561 0.000313056471232892 -0.0165576168986302
v 0.0649673668383562 0.0125217564712329 -0.0123672168986301
v 0.0579043668383562 0.0525856564712329 -0.00632541689863009
v 0.0654173668383562 0.0168554564712329 -0.0133986168986301
v 0.0648698668383562 0.0196186564712329 -0.0123719168986302
v 0.0631630668383562 0.0288286564712329 -0.0104145168986302
v -0.0143656331616438 0.0282893564712329 0.000533583101369861
v -0.0142423331616438 0.0306085564712329 0.00235468310136988
v -0.0149014331616438 0.0322659564712329 0.00136828310136988
v -0.0144850331616438 0.0367083564712329 0.00249558310136988
v -0.0141870331616438 0.0418268564712329 0.00379088310136988
v -0.0139946331616438 0.0449368564712329 0.00487288310136991
v -0.0137337331616438 0.0473294564712329 0.00451688310136988
v -0.0129917331616438 0.0497253564712329 0.00545348310136984
v -0.00298083316164383 0.0206653564712329 -0.00216501689863013
v -0.0118296331616438 0.0537394564712329 0.00608938310136992
v -0.0111055331616438 0.0534363564712329 0.0046313831013699
v -0.0110511331616438 0.0569489564712329 0.00678318310136988
v -0.0100689331616438 0.0578216564712329 0.00531208310136988
v -0.0101721331616438 0.0598930564712329 0.00639698310136988
v -0.00980343316164381 0.0612796564712329 0.00731378310136993
v -0.00376913316164382 0.0195175564712329 -0.00436411689863009
v 0.000108566838356194 0.0190766564712329 -0.00338901689863014
v -0.000739333161643818 0.0180112564712329 -0.0056076168986301
v 0.00250616683835617 0.0166550564712329 -0.0054087168986301
v -0.00842243316164382 0.0651701564712329 0.00750818310136986
v -0.00797053316164381 0.0691767564712329 0.00828098310136988
v -0.00599873316164382 0.0754102564712329 0.00929488310136989
v -0.00438483316164381 0.0791715564712329 0.00949298310136987
v -0.00286413316164383 0.0822233564712329 0.00966608310136985
v 0.0135095668383562 0.0110009564712329 -0.00862151689863011
v -0.00134883316164383 0.0854967564712329 0.00910768310136983
v 5.18668383561738e-05 0.0874088564712329 0.00947778310136987
v 0.0156180668383562 0.0106197564712329 -0.0100425168986301
v 0.00219726683835617 0.0897324564712329 0.0102772831013699
v 0.00302876683835618 0.0910055564712329 0.0103973831013699
v 0.0186518668383562 0.0110359564712329 -0.00962081689863015
v 0.0222669668383562 0.0114578564712329 -0.00874501689863011
v 0.0272989668383562 0.0120310564712329 -0.0111593168986301
v 0.00566416683835619 0.0941834564712329 0.00889448310136987
v 0.0308727668383562 0.0119542564712329 -0.0109831168986301
v 0.0346884668383562 0.0109747564712329 -0.0114295168986301
v 0.0194398668383562 0.0939522564712329 0.00734598310136991
v 0.0402076668383562 0.00865455647123288 -0.0119977168986301
v 0.0368153668383562 0.0106078564712329 -0.0125304168986301
v 0.0440664668383562 0.00726245647123289 -0.0130674168986301
v 0.0472155668383562 0.00613615647123289 -0.0149795168986301
v 0.0494342668383562 0.00458265647123289 -0.0156315168986301
v 0.0525894668383562 0.000729756471232884 -0.0154387168986301
v 0.0370637668383562 0.0831424564712329 0.00359888310136991
v 0.0547418668383562 -0.00108744352876712 -0.0166840168986301
v 0.0604844668383562 -0.0155700435287671 -0.0186288168986301
v 0.0600244668383562 -0.0121526435287671 -0.0191851168986301
v 0.0589250668383562 -0.0110562435287671 -0.0183591168986301
v 0.0585871668383562 -0.00820744352876712 -0.0190257168986301
v 0.0386605668383562 0.0829505564712329 0.00203228310136988
v 0.0616514668383562 -0.0132718435287671 -0.0194906168986301
v 0.0634159668383562 -0.0127248435287671 -0.0191239168986301
v 0.0640613668383562 -0.0107907435287671 -0.0183752168986301
v 0.0644024668383562 -0.00855174352876711 -0.0188768168986301
v 0.0477051668383562 0.0725424564712329 -0.00193291689863012
v 0.0667356668383562 -0.00594204352876711 -0.0184592168986301
v 0.0501613668383562 0.0688410564712329 -0.00280581689863013
v 0.0667712668383562 0.00362885647123289 -0.0171918168986301
v 0.0670101668383562 0.00516385647123288 -0.0184341168986301
v 0.0662728668383562 0.00794085647123288 -0.0159208168986301
v 0.0664843668383562 0.0121096564712329 -0.0171519168986301
v 0.0646203668383562 0.0233731564712329 -0.0126709168986301
v 0.0619065668383562 0.0369572564712329 -0.00983791689863012
v 0.0607117668383562 0.0431687564712329 -0.00906531689863016
v 0.0593326668383562 0.0489822564712329 -0.00785261689863009
v 0.0569290668383562 0.0570291564712329 -0.00702401689863014
v 0.0659707668383562 0.0240628564712329 -0.0160515168986302
v -0.0137028331616438 0.0231455564712329 -0.00267751689863011
v -0.0149132331616438 0.0242879564712329 -0.00269061689863015
v -0.0166295331616438 0.0283287564712329 -0.00248971689863015
v -0.0154447331616438 0.0306753564712329 -0.0004457168986301
v -0.0151870331616438 0.0326995564712329 -0.000869516898630129
v -0.0147601331616438 0.0337479564712329 -1.77168986301157e-05
v -0.0121289331616438 0.0219731564712329 -0.00305321689863008
v -0.0139061331616438 0.0374050564712329 0.00017608310136985
v -0.0139862331616438 0.0393336564712329 0.0021235831013699
v -0.00978933316164385 0.0211938564712329 -0.00344621689863012
v -0.0128487331616438 0.0407318564712329 0.000454583101369865
v -0.0121944331616438 0.0439404564712329 0.00115728310136987
v -0.0129865331616438 0.0454606564712329 0.00309928310136987
v -0.0108882331616438 0.0476151564712329 0.00195298310136988
v -0.0118526331616438 0.0495923564712329 0.00373828310136987
v -0.0100975331616438 0.0502314564712329 0.00253038310136988
v -0.00911223316164381 0.0551621564712329 0.0031775831013699
v -0.00824633316164383 0.0610000564712329 0.0044712831013699
v -0.00779373316164381 0.0645643564712329 0.00584698310136988
v -0.00750483316164383 0.0628668564712329 0.00424418310136987
v -0.00672683316164382 0.0641108564712329 0.00394188310136989
v -0.00743643316164383 0.0689530564712329 0.00722068310136986
v 0.00298256683835618 0.0146470564712329 -0.00857301689863016
v -0.00647593316164383 0.0674663564712329 0.00524218310136987
v -0.00602593316164382 0.0735481564712329 0.00743128310136987
v 0.00544596683835619 0.0131725564712329 -0.00908381689863008
v -0.00568463316164383 0.0714016564712329 0.00563098310136989
v -0.00522383316164382 0.0726381564712329 0.00543178310136988
v -0.0046585331616438 0.0772769564712329 0.00725098310136985
v 0.00958236683835617 0.0120673564712329 -0.00815441689863011
v -0.00334743316164382 0.0815367564712329 0.00792858310136985
v -0.00168593316164381 0.0855303564712329 0.00771298310136986
v 0.0135939668383562 0.0105492564712329 -0.0105053168986302
v 0.00149046683835619 0.0913325564712329 0.0078511831013699
v 0.00240066683835619 0.0914135564712329 0.00934278310136988
v 0.0236194668383562 0.0117203564712329 -0.0125626168986301
v 0.0207186668383562 0.0112989564712329 -0.0120844168986301
v 0.0108594668383562 0.0951182564712329 0.00899138310136988
v 0.0140432668383562 0.0965165564712329 0.00593728310136987
v 0.0166530668383562 0.0953319564712329 0.00684668310136988
v 0.0384652668383562 0.0108165564712329 -0.0142949168986301
v 0.0233133668383562 0.0949058564712329 0.00308608310136987
v 0.0423133668383562 0.00990775647123288 -0.0160136168986301
v 0.0262350668383562 0.0935125564712329 0.0025772831013699
v 0.0454908668383562 0.00798725647123288 -0.0157989168986301
v 0.0361834668383562 0.0859077564712329 0.00152038310136987
v 0.0579434668383562 -0.00468694352876711 -0.0199660168986301
v 0.0564609668383562 -0.00153334352876712 -0.0193315168986301
v 0.0556273668383562 0.000327756471232885 -0.0196219168986301
v 0.0609067668383562 -0.00920784352876712 -0.0204953168986301
v 0.0593130668383562 -0.00603554352876712 -0.0207809168986302
v 0.0412386668383562 0.0814177564712329 0.000117783101369895
v 0.0626021668383562 -0.0106965435287671 -0.0197261168986301
v 0.0625812668383562 -0.00863124352876712 -0.0204150168986301
v 0.0640346668383562 -0.00742894352876712 -0.0204385168986301
v 0.0660021668383562 -0.00576144352876712 -0.0214455168986302
v 0.0666351668383562 -0.00507674352876712 -0.0205621168986301
v 0.0671076668383562 -0.00288714352876712 -0.0203558168986301
v 0.0673048668383562 -0.00183274352876713 -0.0196489168986301
v 0.0670782668383562 0.00147515647123288 -0.0196700168986301
v 0.0556405668383562 0.0601671564712329 -0.00706491689863015
v 0.0666327668383561 0.0167153564712329 -0.0175805168986302
v 0.0651407668383562 0.0246726564712329 -0.0142747168986301
v 0.0627588668383562 0.0356558564712329 -0.0115975168986301
v 0.0603616668383562 0.0501162564712329 -0.0109273168986301
v 0.0588639668383562 0.0546841564712329 -0.00995971689863012
v -0.0163265331616438 0.0224901564712329 -0.00566861689863013
v -0.0161780331616438 0.0255585564712329 -0.00329671689863009
v -0.0170545331616438 0.0296387564712329 -0.00345441689863013
v -0.0105880331616438 0.0202201564712329 -0.00598221689863015
v -0.0146560331616438 0.0211071564712329 -0.00620761689863014
v -0.0147974331616438 0.0358711564712329 -0.0043589168986301
v -0.0140280331616438 0.0369818564712329 -0.00240071689863014
v -0.00897833316164381 0.0195192564712329 -0.00677271689863007
v -0.0133745331616438 0.0389194564712329 -0.00155901689863014
v -0.0128531331616438 0.0411056564712329 -0.00154791689863015
v -0.00434063316164382 0.0181924564712329 -0.00723761689863012
v -0.0120681331616438 0.0434628564712329 -0.000598316898630102
v -0.0110360331616438 0.0456077564712329 0.000379783101369879
v -0.0111282331616438 0.0453156564712329 -0.000995416898630141
v -0.0101223331616438 0.0479473564712329 -0.000306216898630085
v -0.00950063316164382 0.0496510564712329 0.00140138310136984
v -0.00180543316164383 0.0170553564712329 -0.00807541689863012
v -0.00873413316164381 0.0511109564712329 0.000669983101369898
v -0.00893353316164383 0.0525310564712329 0.00180448310136988
v 0.000569466838356181 0.0157277564712329 -0.00869531689863012
v -0.00876033316164382 0.0533284564712329 0.000113283101369877
v -0.00847903316164383 0.0553988564712329 0.00140838310136987
v -0.00789133316164381 0.0574156564712329 0.00210938310136988
v -0.00786013316164383 0.0600284564712329 0.00306858310136987
v -0.0079307331616438 0.0595878564712329 0.0010234831013699
v -0.00722893316164383 0.0628215564712329 0.00214158310136986
v -0.00609043316164382 0.0670669564712329 0.00279248310136987
v -0.00572533316164381 0.0683686564712329 0.00420118310136985
v -0.00571103316164381 0.0688321564712329 0.00244058310136985
v -0.00518733316164383 0.0717073564712329 0.00341928310136985
v 0.00755946683835618 0.0119103564712329 -0.00996841689863015
v 0.0106948668383562 0.0104642564712329 -0.0115754168986301
v -0.00463283316164381 0.0752293564712329 0.00497438310136988
v -0.0040968331616438 0.0780535564712329 0.00515978310136983
v -0.00231443316164381 0.0841921564712329 0.00535838310136988
v -0.0010814331616438 0.0876364564712329 0.00364188310136987
v 0.0151118668383562 0.0102168564712329 -0.0117908168986301
v 0.000345066838356167 0.0899794564712329 0.00650808310136991
v 0.00255856683835617 0.0933095564712329 0.00619238310136988
v 0.0037986668383562 0.0938962564712329 0.00735618310136987
v 0.00613136683835619 0.0957819564712329 0.00637538310136992
v 0.00763966683835618 0.0970114564712329 0.00535678310136983
v 0.0301824668383562 0.0126468564712329 -0.0143238168986301
v 0.00965016683835618 0.0971455564712329 0.00552248310136988
v 0.0118117668383562 0.0971369564712329 0.00532858310136991
v 0.0320059668383562 0.0124432564712329 -0.0139150168986301
v 0.0356831668383562 0.0119593564712329 -0.0147856168986301
v 0.0203041668383562 0.0956317564712329 0.00423018310136986
v 0.0408601668383562 0.0102098564712329 -0.0154393168986301
v 0.0280068668383562 0.0921192564712329 0.00274818310136987
v 0.0473845668383562 0.00725485647123289 -0.0170955168986301
v 0.0504413668383562 0.00525205647123288 -0.0177889168986301
v 0.0331829668383562 0.0893025564712329 0.000793183101369888
v 0.0537181668383562 0.00333055647123288 -0.0195333168986301
v 0.0565687668383562 0.00028595647123289 -0.0212386168986301
v 0.0366066668383562 0.0881405564712329 -0.00198531689863013
v 0.0604887668383562 -0.00666844352876712 -0.0211437168986301
v 0.0580041668383562 -0.00256694352876712 -0.0210902168986302
v 0.0405073668383562 0.0836834564712329 -0.00156331689863015
v 0.0622838668383562 -0.00689774352876713 -0.0212935168986301
v 0.0439768668383562 0.0796914564712329 -0.00232821689863016
v 0.0653094668383562 -0.00545154352876712 -0.0219135168986301
v 0.0638214668383562 -0.00362334352876711 -0.0229883168986301
v 0.0462370668383562 0.0766889564712329 -0.00338941689863015
v 0.0483690668383562 0.0733782564712329 -0.00441001689863013
v 0.0662275668383562 -0.00310144352876712 -0.0223663168986301
v 0.0670051668383561 -0.000235343528767112 -0.0219298168986301
v 0.0664731668383562 -0.00140164352876712 -0.0235758168986301
v 0.0523199668383562 0.0674737564712329 -0.0071271168986301
v 0.0535170668383562 0.0660472564712329 -0.00829111689863016
v 0.0674040668383562 0.00641185647123288 -0.0200128168986302
v 0.0673091668383562 0.00218655647123288 -0.0231253168986301
v 0.0671152668383562 0.00890235647123289 -0.0187524168986301
v 0.0552980668383562 0.0630296564712329 -0.00920111689863012
v 0.0676783668383562 0.00883085647123288 -0.0216045168986301
v 0.0676451668383562 0.0134442564712329 -0.0207743168986301
v 0.0663219668383561 0.0224344564712329 -0.0168536168986301
v 0.0651376668383562 0.0276778564712329 -0.0148954168986301
v 0.0644199668383562 0.0343719564712329 -0.0147790168986301
v 0.0627746668383562 0.0406122564712329 -0.0131730168986301
v 0.0616339668383562 0.0455645564712329 -0.0121106168986301
v 0.0568605668383562 0.0607573564712329 -0.0102430168986301
v 0.0666651668383562 0.0202741564712329 -0.0180179168986301
v 0.0666698668383562 0.0281728564712329 -0.0182363168986301
v 0.0661022668383562 0.0313902564712329 -0.0173062168986301
v -0.0185003331616438 0.0250681564712329 -0.00688931689863009
v -0.0176787331616438 0.0274034564712329 -0.00530431689863015
v -0.0169894331616438 0.0312890564712329 -0.00463541689863012
v -0.0102877331616438 0.0185525564712329 -0.00803281689863011
v -0.0128784331616438 0.0198156564712329 -0.00720691689863012
v -0.00810963316164381 0.0180908564712329 -0.00841721689863012
v -0.0124228331616438 0.0435412564712329 -0.00253901689863012
v -0.00598603316164384 0.0168463564712329 -0.00898331689863008
v -0.0107701331616438 0.0472674564712329 -0.00247221689863009
v -0.00124653316164383 0.0155602564712329 -0.0094067168986301
v 0.00144906683835619 0.0122420564712329 -0.0112358168986301
v -0.00997683316164383 0.0495180564712329 -0.0019398168986301
v 0.00113606683835618 0.0141213564712329 -0.0101018168986302
v -0.00973743316164383 0.0537159564712329 -0.00277261689863012
v -0.00873163316164383 0.0561036564712329 -0.000829616898630148
v 0.00296296683835617 0.0133689564712329 -0.0103295168986301
v -0.0093417331616438 0.0577780564712329 -0.00353011689863009
v -0.00769163316164384 0.0621553564712329 0.000487483101369923
v 0.00666646683835617 0.0112127564712329 -0.0113134168986301
v 0.00577406683835616 0.0101243564712329 -0.0122978168986301
v -0.00668793316164382 0.0653595564712329 0.00141618310136987
v 0.00832376683835617 0.0102267564712329 -0.0122645168986301
v -0.00595573316164383 0.0705023564712329 0.000633183101369894
v 0.0106421668383562 0.00888015647123289 -0.0132962168986301
v -0.00436563316164382 0.0772184564712329 0.00270368310136987
v 0.0138628668383562 0.00948035647123288 -0.0131202168986301
v -0.00209343316164382 0.0852244564712329 0.00267098310136987
v 0.0215479668383562 0.0111549564712329 -0.0138666168986301
v 0.000530366838356167 0.0912538564712329 0.00329508310136989
v 0.0031085668383562 0.0954006564712329 0.00211768310136989
v 0.00457146683835619 0.0954916564712329 0.00492588310136993
v 0.0061007668383562 0.0977649564712329 0.00265718310136986
v 0.0267148668383562 0.0121476564712329 -0.0145853168986301
v 0.0315763668383562 0.0122515564712329 -0.0155866168986302
v 0.0293423668383562 0.0124871564712329 -0.0154380168986301
v 0.0135584668383562 0.0980599564712329 0.00300398310136984
v 0.0349178668383562 0.0122196564712329 -0.0162598168986301
v 0.0380946668383562 0.0113546564712329 -0.0165366168986301
v 0.0193559668383562 0.0973127564712329 0.00192618310136988
v 0.0395668668383562 0.0113828564712329 -0.0171428168986301
v 0.0214977668383562 0.0972650564712329 0.000579183101369896
v 0.0414895668383562 0.0101985564712329 -0.0172362168986301
v 0.0442273668383562 0.00889855647123289 -0.0179062168986301
v 0.0274343668383562 0.0936277564712329 0.00112128310136983
v 0.0465375668383562 0.00757625647123289 -0.0185646168986301
v 0.0494602668383562 0.00613925647123288 -0.0193917168986301
v 0.0472473668383562 0.00698125647123289 -0.0193886168986301
v 0.0340968668383562 0.0899761564712329 -0.0012409168986301
v 0.0509097668383562 0.00603045647123289 -0.0201171168986301
v 0.0525439668383562 0.00456295647123288 -0.0202558168986302
v 0.0547530668383562 0.00222475647123288 -0.0209704168986302
v 0.0560064668383562 0.000795056471232888 -0.0222385168986301
v 0.0533260668383562 0.00398355647123287 -0.0211576168986301
v 0.0596494668383562 -0.00267454352876711 -0.0222475168986301
v 0.0575257668383562 -0.00107344352876712 -0.0220802168986301
v 0.0590331668383562 -0.00183524352876711 -0.0230176168986301
v 0.0616456668383562 -0.00340604352876712 -0.0226962168986302
v 0.0606058668383562 -0.00199744352876711 -0.0230102168986301
v 0.0418846668383562 0.0842196564712329 -0.00504741689863014
v 0.0630691668383562 -0.00293534352876712 -0.0236967168986301
v 0.0651877668383562 -0.00260154352876713 -0.0236893168986301
v 0.0518674668383562 0.0700115564712329 -0.00900691689863015
v 0.0501532668383562 0.0724090564712329 -0.00776901689863013
v 0.0679076668383562 0.00510365647123288 -0.0239285168986301
v 0.0580968668383562 0.0592555564712329 -0.0123630168986301
v 0.0671768668383562 0.0196155564712329 -0.0200978168986301
v 0.0643840668383562 0.0369020564712329 -0.0156906168986301
v 0.0631698668383562 0.0416267564712329 -0.0149302168986301
v 0.0618167668383562 0.0475382564712329 -0.0137552168986301
v 0.0608290668383562 0.0515159564712329 -0.0135189168986302
v -0.0178363331616438 0.0168775564712329 -0.00885531689863012
v -0.0197001331616438 0.0169501564712329 -0.00967721689863016
v -0.0187757331616438 0.0153175564712329 -0.00970411689863016
v -0.0186414331616438 0.0196311564712329 -0.00812661689863009
v -0.0153508331616438 0.0126653564712329 -0.0101106168986301
v -0.0166116331616438 0.0126813564712329 -0.0102767168986301
v -0.0145887331616438 0.00801625647123289 -0.0116666168986301
v -0.0157130331616438 0.0186658564712329 -0.00801601689863013
v -0.0170595331616438 0.0200320564712329 -0.00754231689863011
v -0.0180535331616438 0.0221447564712329 -0.00725621689863015
v -0.0190444331616438 0.0235795564712329 -0.0080904168986301
v -0.00962463316164383 0.00245525647123288 -0.0133068168986301
v -0.0112750331616438 0.00693695647123288 -0.0118612168986301
v -0.0116994331616438 0.0113533564712329 -0.0105949168986301
v -0.0191668331616438 0.0258510564712329 -0.00850431689863013
v -0.0179136331616438 0.0295003564712329 -0.00647841689863016
v -0.0182264331616438 0.0301581564712329 -0.00876171689863015
v -0.00837713316164382 0.00286345647123289 -0.0131726168986301
v -0.00975723316164381 0.0167527564712329 -0.0088990168986301
v -0.00603273316164382 0.00139655647123289 -0.0141541168986301
v -0.00667553316164382 0.0120570564712329 -0.0106070168986301
v -0.0153684331616438 0.0360987564712329 -0.0070573168986301
v -0.0149292331616438 0.0387485564712329 -0.00876371689863015
v -0.00624313316164385 0.00753885647123288 -0.0120904168986301
v -0.00478733316164381 0.00537055647123288 -0.0129108168986301
v -0.0140157331616438 0.0412233564712329 -0.00633461689863013
v -0.00337203316164383 0.00307925647123289 -0.0139025168986301
v -0.00156823316164384 0.00157335647123288 -0.0148999168986301
v -0.00422623316164381 0.0141258564712329 -0.0101534168986301
v -0.0131224331616438 0.0446824564712329 -0.00609531689863013
v 0.000750666838356173 0.00562595647123289 -0.0134612168986301
v -0.000525433161643829 0.00972665647123287 -0.0118482168986301
v -0.0113518331616438 0.0492202564712329 -0.00613311689863011
v -0.0103768331616438 0.0528182564712329 -0.00501271689863009
v 0.00284176683835616 0.00256465647123288 -0.0149508168986301
v 0.0038740668383562 0.00112725647123289 -0.0157533168986301
v 0.00397436683835617 0.00908135647123288 -0.0125603168986301
v 0.00816156683835617 0.00810075647123289 -0.0134342168986301
v -0.00851913316164382 0.0632274564712329 -0.0032158168986301
v -0.00798243316164382 0.0667548564712329 -0.00379171689863012
v 0.00575296683835619 0.000780056471232887 -0.0163758168986302
v 0.0112653668383562 0.00329485647123288 -0.0162055168986301
v 0.0103370668383562 0.00631665647123288 -0.0145404168986301
v -0.00495453316164382 0.0753340564712329 0.00094648310136991
v -0.00634373316164383 0.0715106564712329 -0.00184241689863013
v 0.0143475668383562 0.00224275647123288 -0.0175733168986301
v -0.00399023316164382 0.0797493564712329 -0.00077901689863008
v -0.00283613316164383 0.0833136564712329 0.000714283101369895
v 0.0150591668383562 0.00877155647123289 -0.0141391168986301
v 0.0154036668383562 0.00569325647123288 -0.0158692168986301
v 0.0171309668383562 0.00783745647123289 -0.0151602168986301
v 0.0251044668383562 0.00671935647123288 -0.0176143168986301
v -0.00152023316164382 0.0881609564712329 0.000344583101369922
v 0.0265775668383562 -0.0247441435287671 -0.0243321168986301
v 0.0251089668383562 -0.0258780435287671 -0.0261651168986301
v 0.0277924668383562 -0.0268978435287671 -0.0258054168986301
v 0.0270782668383562 -0.0220269435287671 -0.0237327168986302
v 0.0258175668383562 -0.0209304435287671 -0.0236275168986301
v 0.0233444668383562 0.0107742564712329 -0.0150706168986301
v 0.00131516683835617 0.0937355564712329 0.000924483101369833
v 0.0283487668383562 -0.0248096435287671 -0.0244296168986301
v 0.0295503668383562 -0.0258185435287671 -0.0251132168986301
v 0.0288146668383562 -0.0205238435287671 -0.0237160168986301
v 0.0265064668383562 -0.0189555435287671 -0.0233841168986301
v 0.0244172668383562 0.00958705647123288 -0.0159761168986302
v 0.00443136683835618 0.0970111564712329 0.0012897831013699
v 0.0325802668383562 -0.0249580435287671 -0.0253629168986301
v 0.0318824668383562 -0.0235593435287671 -0.0247446168986301
v 0.0306741668383562 -0.0195077435287671 -0.0241627168986301
v 0.0326748668383562 -0.0212177435287671 -0.0245695168986301
v 0.00713146683835619 0.0989298564712329 0.00109338310136986
v 0.0335767668383562 -0.0237206435287671 -0.0257471168986301
v 0.0279711668383562 0.0118778564712329 -0.0156573168986301
v 0.0280484668383562 0.00861525647123289 -0.0171488168986301
v 0.00902306683835619 0.0982730564712329 0.0034268831013699
v 0.0307922668383562 0.0110569564712329 -0.0165163168986301
v 0.0318098668383562 0.00742825647123288 -0.0183065168986301
v 0.0116690668383562 0.0988938564712329 0.00163048310136987
v 0.0337605668383562 0.0114917564712329 -0.0167856168986301
v 0.0174487668383562 0.0984612564712329 0.000843583101369894
v 0.0372037668383562 0.00872535647123288 -0.0183443168986301
v 0.0376811668383562 0.00578925647123288 -0.0196267168986302
v 0.0368457668383562 0.0104880564712329 -0.0175454168986302
v 0.0419979668383562 0.00481805647123289 -0.0203487168986301
v 0.0390326668383562 0.00222565647123288 -0.0213740168986301
v 0.0407938668383562 0.00965325647123288 -0.0182501168986302
v 0.0462758668383562 0.00178385647123289 -0.0219773168986301
v 0.0433321668383562 0.00834245647123288 -0.0190149168986301
v 0.0439984668383562 0.00535115647123288 -0.0202991168986301
v 0.0468037668383562 -0.00122674352876712 -0.0233963168986301
v 0.0451625668383562 0.00695725647123288 -0.0196620168986301
v 0.0261566668383562 0.0954381564712329 -0.00126521689863013
v 0.0482018668383562 0.00518445647123288 -0.0205426168986301
v 0.0320937668383562 0.0922897564712329 -0.00292271689863011
v 0.0514905668383562 -0.00218594352876712 -0.0240326168986301
v 0.0519043668383562 0.00136235647123288 -0.0223550168986301
v 0.0516211668383562 0.00424195647123289 -0.0210751168986301
v 0.0581197668383562 -0.00441234352876713 -0.0244246168986301
v 0.0547506668383562 -0.00237814352876713 -0.0239076168986301
v 0.0552477668383562 -0.00674994352876712 -0.0255473168986301
v 0.0544013668383562 0.000978056471232877 -0.0223846168986301
v 0.0589619668383562 -0.0128654435287671 -0.0269624168986301
v 0.0578493668383562 -0.00729434352876712 -0.0254583168986301
v 0.0572955668383562 -0.0129168435287671 -0.0270739168986301
v 0.0571380668383562 -0.00229634352876712 -0.0235463168986301
v 0.0620314668383562 -0.0211165435287671 -0.0291276168986301
v 0.0614202668383562 -0.0150316435287671 -0.0276519168986301
v 0.0599266668383562 -0.00860484352876711 -0.0258588168986301
v 0.0611937668383562 -0.00288314352876712 -0.0238203168986301
v 0.0394635668383562 0.0864391564712329 -0.00404021689863016
v 0.0653348668383562 -0.0195911435287671 -0.0296132168986301
v 0.0641910668383562 -0.0181511435287671 -0.0287380168986301
v 0.0630733668383562 -0.0223310435287671 -0.0299787168986301
v 0.0626573668383562 -0.0114452435287671 -0.0269209168986301
v 0.0616034668383562 -0.00617334352876711 -0.0251613168986302
v 0.0668175668383562 -0.0164704435287671 -0.0288766168986301
v 0.0675260668383562 -0.0171925435287671 -0.0295584168986301
v 0.0648402668383562 -0.0117953435287671 -0.0273461168986301
v 0.0641473668383562 -0.00833014352876713 -0.0262455168986301
v 0.0634679668383562 -0.00396734352876711 -0.0246145168986301
v 0.0452944668383562 0.0820818564712329 -0.0094146168986301
v 0.0666553668383562 -0.0102917435287671 -0.0273851168986302
v 0.0654805668383562 -0.00582234352876712 -0.0257909168986301
v 0.0651291668383562 -0.00319694352876712 -0.0247337168986301
v 0.0686538668383562 -0.0144284435287671 -0.0298460168986301
v 0.0678900668383562 -0.0132626435287671 -0.0286803168986301
v 0.0674700668383562 -0.00871324352876712 -0.0273280168986301
v 0.0669734668383562 -0.00435094352876711 -0.0261060168986301
v 0.0669910668383562 -0.00194644352876712 -0.0252345168986302
v 0.0485641668383562 0.0765177564712329 -0.00930361689863013
v 0.0683363668383562 -0.00793554352876712 -0.0280657168986301
v 0.0686340668383562 -0.00532704352876712 -0.0279592168986301
v 0.0685824668383562 -0.00247164352876711 -0.0268277168986301
v 0.0678915668383561 0.000912156471232883 -0.0250490168986301
v 0.0537924668383562 0.0682531564712329 -0.0107594168986301
v 0.0560494668383562 0.0658797564712329 -0.0123123168986301
v 0.0685632668383562 0.000452456471232876 -0.0264112168986301
v 0.0680378668383562 0.0102621564712329 -0.0236605168986301
v 0.0683269668383562 0.00649935647123287 -0.0252355168986301
v 0.0571644668383562 0.0636954564712329 -0.0129041168986301
v 0.0678586668383562 0.0178486564712329 -0.0234668168986301
v 0.0679689668383562 0.0235837564712329 -0.0234405168986301
v 0.0675164668383562 0.0252654564712329 -0.0207848168986302
v 0.0647618668383562 0.0380207564712329 -0.0177085168986301
v 0.0635441668383562 0.0422750564712329 -0.0169708168986301
v 0.0607798668383562 0.0553513564712329 -0.0173263168986301
v 0.0672359668383562 0.0289770564712329 -0.0208285168986301
v 0.0664303668383562 0.0322327564712329 -0.0192048168986301
v -0.0217716331616438 0.0146408564712329 -0.0125386168986301
v -0.0198233331616438 0.0127230564712329 -0.0119069168986301
v -0.0212173331616438 0.0182434564712329 -0.0110682168986301
v -0.0202087331616438 0.0189489564712329 -0.00973071689863014
v -0.0170052331616438 0.0101956564712329 -0.0117421168986301
v -0.0151550331616438 0.00465585647123289 -0.0140199168986301
v -0.0203290331616438 0.0218000564712329 -0.0101448168986301
v -0.0133739331616438 0.00221805647123288 -0.0147665168986301
v -0.0204704331616438 0.0251268564712329 -0.0114424168986301
v -0.0111495331616438 0.00173395647123288 -0.0142221168986301
v -0.00836433316164381 -0.00270714352876711 -0.0177596168986301
v -0.0168874331616438 0.0329474564712329 -0.00801471689863009
v -0.00663773316164384 0.000174156471232881 -0.0149708168986301
v -0.00485963316164381 -0.00347084352876711 -0.0182911168986301
v -0.00144113316164382 1.27564712328748e-05 -0.0158881168986301
v -0.00196193316164384 -0.00200974352876711 -0.0173289168986301
v -0.0138098331616438 0.0437095564712329 -0.00798401689863015
v -0.0124198331616438 0.0476089564712329 -0.00741871689863011
v 0.00339086683835618 -0.00203384352876712 -0.0179003168986301
v -0.0107489331616438 0.0517503564712329 -0.00585831689863009
v -0.00992043316164382 0.0563289564712329 -0.00556801689863012
v 0.00497356683835617 -0.00433574352876712 -0.0198386168986301
v 0.00540516683835618 -0.00123094352876713 -0.0176871168986301
v -0.00925363316164382 0.0611864564712329 -0.00533531689863015
v 0.00974926683835617 0.000548056471232891 -0.0175331168986301
v -0.00729233316164382 0.0687169564712329 -0.00263971689863013
v 0.0100440668383562 -0.00495304352876712 -0.0213945168986301
v 0.0133604668383562 -0.00102914352876712 -0.0194493168986301
v -0.00536283316164382 0.0749271564712329 -0.00100801689863017
v -0.00605103316164382 0.0738453564712329 -0.00321291689863012
v -0.00480863316164382 0.0777367564712329 -0.00246781689863013
v -0.00252023316164382 0.0856548564712329 -0.000637816898630128
v 0.0158336668383562 -0.00277074352876712 -0.0210533168986302
v 0.0188665668383562 0.000605756471232885 -0.0195737168986301
v 0.0245695668383562 -0.0226470435287671 -0.0249001168986301
v 0.0239639668383562 -0.0233584435287671 -0.0263601168986301
v 0.0233702668383562 0.00205115647123287 -0.0197155168986301
v -0.00024873316164381 0.0908485564712329 0.000757783101369869
v 0.0261536668383562 -0.0266204435287671 -0.0268043168986301
v 0.0276252668383562 -0.0271343435287671 -0.0278190168986301
v 0.0249680668383562 -0.0197481435287671 -0.0240172168986301
v 0.0242590668383562 -0.0178520435287671 -0.0248467168986301
v 0.0247576668383562 -0.0154614435287671 -0.0253629168986301
v 0.0219966668383562 -0.00275244352876711 -0.0221608168986301
v 0.0295443668383562 -0.0268461435287671 -0.0275304168986301
v 0.0273367668383562 -0.0152051435287671 -0.0252317168986301
v 0.0321568668383562 -0.0257817435287671 -0.0262360168986301
v 0.0328925668383562 -0.0259649435287671 -0.0282445168986301
v 0.0301969668383562 -0.0158978435287671 -0.0252510168986301
v 0.0323614668383562 -0.0157057435287671 -0.0259289168986301
v 0.0287594668383562 0.00487335647123288 -0.0192835168986301
v 0.0291164668383562 0.00232465647123289 -0.0206283168986302
v 0.0345861668383562 -0.0247860435287671 -0.0279419168986301
v 0.0346740668383562 -0.0217516435287671 -0.0267802168986301
v 0.0336535668383562 -0.0184998435287671 -0.0260633168986301
v 0.00957626683835616 0.0994935564712329 0.000631183101369892
v 0.0358754668383562 -0.0221548435287671 -0.0283533168986301
v 0.0296054668383562 -0.00103374352876712 -0.0223992168986301
v 0.0315690668383562 -0.000228043528767111 -0.0220926168986301
v 0.0305007668383562 -0.00388084352876711 -0.0236899168986301
v 0.0396692668383562 -0.00232924352876712 -0.0234437168986301
v 0.0339097668383562 -0.00494214352876711 -0.0242550168986301
v 0.0139490668383562 0.100250056471233 -0.0014708168986301
v 0.0406253668383562 -0.00605314352876712 -0.0251785168986301
v 0.0194154668383562 0.0988646564712329 -0.000935016898630125
v 0.0453505668383562 -0.00879134352876712 -0.0264937168986301
v 0.0459480668383562 -0.00579284352876712 -0.0252633168986302
v 0.0221311668383562 0.0985981564712329 -0.00322591689863011
v 0.0501712668383562 -0.00641444352876712 -0.0255514168986301
v 0.0556361668383562 -0.0286496435287671 -0.0314998168986301
v 0.0535954668383562 -0.0312839435287671 -0.0319922168986301
v 0.0554476668383562 -0.0360308435287671 -0.0333384168986302
v 0.0536078668383562 -0.0256773435287671 -0.0306453168986301
v 0.0522027668383562 -0.0217851435287671 -0.0297212168986301
v 0.0520199668383562 -0.0253443435287671 -0.0306832168986301
v 0.0525097668383562 -0.0172274435287671 -0.0284827168986301
v 0.0494987668383562 -0.0182431435287671 -0.0289826168986301
v 0.0490601668383562 -0.0102757435287671 -0.0267831168986301
v 0.0285924668383562 0.0945904564712329 -0.0027796168986301
v 0.0580518668383562 -0.0307129435287671 -0.0323305168986301
v 0.0560312668383562 -0.0235804435287671 -0.0299333168986302
v 0.0582122668383562 -0.0365522435287671 -0.0339030168986301
v 0.0571195668383562 -0.0266394435287671 -0.0309772168986301
v 0.0582288668383562 -0.0190215435287671 -0.0286626168986301
v 0.0606075668383562 -0.0311599435287671 -0.0329331168986302
v 0.0610306668383562 -0.0286640435287671 -0.0322161168986301
v 0.0592012668383562 -0.0241979435287671 -0.0301747168986302
v 0.0591914668383562 -0.0216970435287671 -0.0293582168986301
v 0.0361922668383562 0.0922782564712329 -0.00811281689863008
v 0.0626529668383562 -0.0302104435287671 -0.0332881168986301
v 0.0612084668383562 -0.0241025435287671 -0.0303414168986301
v 0.0377963668383562 0.0912927564712329 -0.00885321689863011
v 0.0640936668383562 -0.0269748435287671 -0.0326120168986301
v 0.0649374668383562 -0.0219215435287671 -0.0309363168986301
v 0.0400176668383562 0.0877556564712329 -0.00710951689863015
v 0.0426232668383562 0.0851615564712329 -0.00823781689863012
v 0.0652092668383562 -0.0266102435287671 -0.0332412168986301
v 0.0663945668383562 -0.0220519435287671 -0.0325858168986301
v 0.0674008668383562 -0.0198023435287671 -0.0323931168986301
v 0.0478408668383562 0.0797222564712329 -0.0120511168986301
v 0.0690027668383562 -0.0148235435287671 -0.0309072168986301
v 0.0684312668383562 -0.0170578435287671 -0.0320021168986301
v 0.0517435668383562 0.0736003564712329 -0.0131097168986302
v 0.0691207668383562 -0.00918444352876711 -0.0303778168986302
v 0.0691952668383562 -0.00211724352876712 -0.0286799168986301
v 0.0692532668383562 0.00311465647123288 -0.0284917168986302
v 0.0537218668383562 0.0705245564712329 -0.0138085168986302
v 0.0685938668383562 0.00808955647123288 -0.0267504168986301
v 0.0684408668383562 0.0149822564712329 -0.0269523168986301
v 0.0628942668383562 0.0472510564712329 -0.0177448168986301
v 0.0621851668383562 0.0500786564712329 -0.0174045168986301
v 0.0594548668383562 0.0591364564712329 -0.0169015168986301
v 0.0564521668383562 0.0660080564712329 -0.0138101168986302
v 0.0678010668383562 0.0269846564712329 -0.0231749168986302
v 0.0650540668383562 0.0400755564712329 -0.0204838168986302
v -0.0190877331616438 0.00676695647123288 -0.0154959168986301
v -0.0200252331616438 0.00842575647123288 -0.0149043168986301
v -0.0209768331616438 0.0119603564712329 -0.0132363168986301
v -0.0224241331616438 0.0184196564712329 -0.0122602168986301
v -0.0214673331616438 0.0217583564712329 -0.0116339168986301
v -0.0163713331616438 0.00210755647123288 -0.0168493168986301
v -0.0128241331616438 -0.000227443528767121 -0.0166749168986302
v -0.0199918331616438 0.0264617564712329 -0.0107429168986301
v -0.0106272331616438 -0.00159954352876712 -0.0171894168986301
v -0.0118797331616438 -0.00381624352876711 -0.0192460168986301
v -0.0189282331616438 0.0287744564712329 -0.0102657168986302
v -0.0187306331616438 0.0305763564712329 -0.0101826168986301
v -0.0174176331616438 0.0334244564712329 -0.00975841689863011
v -0.00717523316164384 -0.00648074352876711 -0.0207241168986301
v -0.0166233331616438 0.0353301564712329 -0.0100475168986301
v -0.0159455331616438 0.0371571564712329 -0.00930991689863014
v -0.0148345331616438 0.0414266564712329 -0.00862311689863016
v -0.00292803316164383 -0.00623914352876712 -0.0205474168986302
v -0.0137011331616438 0.0456105564712329 -0.00797711689863012
v 0.00214706683835619 -0.00504654352876711 -0.0199844168986301
v 0.000495266838356184 -0.00652084352876711 -0.0209666168986302
v -0.0124591331616438 0.0497463564712329 -0.00774361689863012
v -0.0114453331616438 0.0523058564712329 -0.00736601689863009
v 0.00394106683835616 -0.00681154352876712 -0.0215689168986301
v -0.0111527331616438 0.0540089564712329 -0.0068530168986301
v -0.0108597331616438 0.0564672564712329 -0.00694111689863014
v -0.0102011331616438 0.0584964564712329 -0.00598541689863014
v -0.00927633316164383 0.0644594564712329 -0.00504491689863007
v -0.00897463316164382 0.0669937564712329 -0.00518281689863009
v -0.00817523316164381 0.0690396564712329 -0.00430101689863011
v 0.0097531668383562 -0.00790444352876711 -0.0234307168986301
v -0.00708103316164382 0.0717219564712329 -0.00370641689863016
v -0.0068476331616438 0.0741828564712329 -0.00412181689863012
v -0.00590343316164382 0.0756917564712329 -0.00317471689863014
v 0.0163937668383562 -0.00748704352876711 -0.0241444168986301
v -0.00468653316164383 0.0799465564712329 -0.0025575168986301
v -0.00355063316164381 0.0840927564712329 -0.0018472168986301
v 0.0192156668383562 -0.00703574352876712 -0.0242202168986301
v -0.00232163316164383 0.0883232564712329 -0.00130891689863011
v -0.00174953316164381 0.0906263564712329 -0.00175511689863012
v 0.0240248668383562 -0.0247727435287671 -0.0281093168986301
v 0.0250740668383562 -0.0262511435287671 -0.0282554168986301
v 0.0225708668383562 -0.0227698435287671 -0.0295051168986301
v 0.0222917668383562 -0.0198897435287671 -0.0272142168986301
v 0.0226075668383562 -0.0178057435287671 -0.0261999168986301
v -0.000906133161643813 0.0913125564712329 -0.000957316898630156
v 0.0230890668383562 -0.0157153435287671 -0.0259217168986301
v 0.0240086668383562 -0.0132740435287671 -0.0260836168986301
v 0.0243846668383562 -0.00657494352876711 -0.0246561168986301
v 0.000910566838356192 0.0945405564712329 -0.00124391689863013
v 0.0262635668383562 -0.0133204435287671 -0.0257670168986301
v 0.0242354668383562 -0.00484434352876713 -0.0236998168986302
v 0.00231136683835617 0.0960582564712329 -0.000699516898630126
v 0.00516186683835618 0.0988039564712329 -0.00043361689863014
v 0.0315442668383562 -0.0264500435287671 -0.0296442168986301
v 0.0311344668383562 -0.0118928435287671 -0.0258641168986301
v 0.0290645668383562 -0.0143287435287671 -0.0255788168986301
v 0.0282375668383562 -0.0105982435287671 -0.0256613168986302
v 0.0257705668383562 -0.00926104352876711 -0.0254959168986301
v 0.0260623668383562 -0.00701594352876712 -0.0247849168986301
v 0.0320762668383562 -0.00840534352876711 -0.0253210168986301
v 0.00629346683835619 0.0999336564712329 -0.0010808168986301
v 0.0346611668383562 -0.0254710435287671 -0.0296940168986301
v 0.0320543668383562 -0.0140636435287671 -0.0260180168986301
v 0.00752336683835617 0.101021256471233 -0.00275501689863011
v 0.0362392668383562 -0.0238086435287671 -0.0294330168986301
v 0.0365485668383562 -0.0250045435287671 -0.0306322168986301
v 0.0353032668383562 -0.0177926435287671 -0.0272889168986301
v 0.0359803668383562 -0.0156065435287671 -0.0272801168986301
v 0.0344301668383562 -0.0125258435287671 -0.0264371168986301
v 0.0386533668383562 -0.0227298435287671 -0.0301149168986302
v 0.0375226668383562 -0.0193638435287671 -0.0286869168986301
v 0.0367159668383562 -0.0128510435287671 -0.0268966168986302
v 0.0368579668383562 -0.00909384352876712 -0.0259404168986301
v 0.0370978668383562 -0.00753304352876712 -0.0254647168986301
v 0.0387631668383562 -0.0156862435287671 -0.0279435168986301
v 0.0404626668383562 -0.0230011435287671 -0.0306152168986301
v 0.0415470668383562 -0.0195956435287671 -0.0295709168986301
v 0.0435221668383562 -0.0204805435287671 -0.0300619168986301
v 0.0427008668383562 -0.0158904435287671 -0.0284418168986301
v 0.0416769668383562 -0.00952064352876712 -0.0265047168986301
v 0.0173962668383562 0.100167856471233 -0.00315051689863011
v 0.0514035668383562 -0.0502938435287671 -0.0368123168986301
v 0.0499368668383562 -0.0525037435287671 -0.0379150168986301
v 0.0520960668383562 -0.0519770435287671 -0.0374341168986301
v 0.0501111668383562 -0.0476276435287671 -0.0364072168986301
v 0.0513189668383562 -0.0458120435287671 -0.0353420168986301
v 0.0491360668383562 -0.0427535435287671 -0.0352764168986301
v 0.0499114668383562 -0.0386901435287671 -0.0339364168986301
v 0.0480713668383562 -0.0363094435287671 -0.0343080168986301
v 0.0472367668383562 -0.0334246435287671 -0.0340748168986301
v 0.0501782668383562 -0.0332950435287671 -0.0328762168986301
v 0.0454012668383562 -0.0271468435287671 -0.0323168168986301
v 0.0483085668383562 -0.0248437435287671 -0.0310744168986301
v 0.0448634668383562 -0.0251039435287671 -0.0317486168986301
v 0.0457453668383562 -0.0156032435287671 -0.0284018168986301
v 0.0463186668383562 -0.0213855435287671 -0.0302672168986301
v 0.0198179668383562 0.0996697564712329 -0.00360741689863009
v 0.0525026668383562 -0.0554185435287671 -0.0399694168986301
v 0.0546129668383562 -0.0524127435287671 -0.0381294168986301
v 0.0542009668383562 -0.0498510435287671 -0.0365493168986301
v 0.0533521668383562 -0.0461950435287671 -0.0353079168986301
v 0.0518714668383562 -0.0392809435287671 -0.0338035168986301
v 0.0514211668383562 -0.0357689435287671 -0.0330667168986301
v 0.0500923668383562 -0.0309607435287671 -0.0322567168986301
v 0.0487367668383562 -0.0212743435287671 -0.0299750168986301
v 0.0558027668383562 -0.0494974435287671 -0.0366793168986301
v 0.0562811668383562 -0.0519959435287671 -0.0384511168986301
v 0.0553123668383562 -0.0459208435287671 -0.0354854168986302
v 0.0539103668383562 -0.0396536435287671 -0.0339898168986301
v 0.0529379668383562 -0.0344452435287671 -0.0327576168986302
v 0.0237970668383562 0.0984976564712329 -0.00528081689863008
v 0.0574060668383562 -0.0487151435287671 -0.0371834168986301
v 0.0575540668383562 -0.0512838435287671 -0.0388037168986301
v 0.0570561668383562 -0.0447319435287671 -0.0356235168986301
v 0.0561193668383562 -0.0397983435287671 -0.0343363168986301
v 0.0269052668383562 0.0969710564712329 -0.00551381689863012
v 0.0587048668383562 -0.0483868435287671 -0.0382691168986302
v 0.0598486668383562 -0.0438418435287671 -0.0365770168986301
v 0.0587057668383562 -0.0424326435287671 -0.0355049168986301
v 0.0293346668383562 0.0961432564712329 -0.00641631689863015
v 0.0602608668383562 -0.0450112435287671 -0.0378054168986302
v 0.0600893668383562 -0.0408139435287671 -0.0355264168986301
v 0.0604541668383562 -0.0370421435287671 -0.0345748168986301
v 0.0323389668383562 0.0950214564712329 -0.00774591689863013
v 0.0620006668383562 -0.0418448435287671 -0.0376869168986301
v 0.0619241668383562 -0.0387162435287671 -0.0359193168986301
v 0.0610191668383562 -0.0344840435287671 -0.0340897168986301
v 0.0626975668383562 -0.0399499435287671 -0.0378066168986301
v 0.0631058668383562 -0.0378908435287671 -0.0365935168986301
v 0.0628827668383562 -0.0346974435287671 -0.0351845168986301
v 0.0639168668383562 -0.0357566435287671 -0.0370732168986301
v 0.0645095668383562 -0.0337460435287671 -0.0362063168986301
v 0.0640133668383562 -0.0305106435287671 -0.0343277168986301
v 0.0651139668383562 -0.0314381435287671 -0.0363619168986301
v 0.0652076668383562 -0.0284821435287671 -0.0344323168986301
v 0.0661641668383562 -0.0271933435287671 -0.0356942168986301
v 0.0667575668383562 -0.0248326435287671 -0.0348147168986301
v 0.0672431668383562 -0.0229155435287671 -0.0351149168986302
v 0.0681840668383562 -0.0201184435287671 -0.0355092168986301
v 0.0689471668383562 -0.0160982435287671 -0.0340493168986301
v 0.0692550668383562 -0.0138390435287671 -0.0325782168986302
v 0.0695014668383562 -0.00897144352876712 -0.0321625168986301
v 0.0695518668383562 -0.00574284352876712 -0.0316457168986302
v 0.0695130668383561 -0.00258494352876712 -0.0308093168986301
v 0.0694555668383562 0.00581035647123289 -0.0325622168986301
v 0.0692251668383562 0.00822075647123288 -0.0310309168986301
v 0.0581898668383562 0.0626886564712329 -0.0161468168986301
v 0.0573530668383562 0.0654757564712329 -0.0176786168986302
v 0.0690580668383562 0.0176367564712329 -0.0300495168986301
v 0.0686034668383562 0.0219948564712329 -0.0281599168986301
v 0.0677792668383562 0.0297747564712329 -0.0262634168986301
v 0.0668858668383562 0.0334054564712329 -0.0237031168986301
v 0.0633028668383562 0.0482879564712329 -0.0194768168986301
v 0.0644036668383562 0.0455195564712329 -0.0211084168986301
v 0.0604554668383562 0.0585991564712329 -0.0184853168986301
v -0.0300254331616438 0.0128890564712329 -0.0140826168986301
v -0.0307848331616438 0.0172703564712329 -0.0131384168986301
v -0.0341444331616438 0.0154266564712329 -0.0134341168986301
v -0.0273630331616438 0.00425825647123289 -0.0164768168986301
v -0.0289091331616438 0.00867505647123289 -0.0151040168986301
v -0.0304778331616438 0.00567755647123289 -0.0158871168986301
v -0.0262742331616438 0.0120755564712329 -0.0144231168986301
v -0.0303685331616438 0.0262146564712329 -0.0114644168986301
v -0.0337606331616438 0.0195964564712329 -0.0125992168986301
v -0.0239302331616438 0.00914925647123288 -0.0153006168986302
v -0.0274085331616438 0.0172184564712329 -0.0132887168986301
v -0.0228951331616438 0.00604825647123287 -0.0162649168986301
v -0.0199862331616438 0.00128665647123288 -0.0180404168986301
v -0.0245193331616438 0.0136815564712329 -0.0139155168986301
v -0.0257167331616438 0.0187786564712329 -0.0130399168986301
v -0.0266028331616438 0.0234150564712329 -0.0122880168986301
v -0.0286033331616438 0.0325181564712329 -0.0104585168986301
v -0.0210651331616438 0.00672855647123288 -0.0159863168986301
v -0.0221259331616438 0.0104762564712329 -0.0146034168986302
v -0.0227959331616438 0.0133186564712329 -0.0136334168986301
v -0.0235212331616438 0.0172838564712329 -0.0129251168986301
v -0.0238186331616438 0.0215563564712329 -0.0125243168986302
v -0.0247111331616438 0.0249017564712329 -0.0121576168986301
v -0.0250401331616438 0.0406508564712329 -0.00924821689863009
v -0.0283299331616438 0.0385019564712329 -0.0093797168986301
v -0.0178003331616438 0.00198055647123288 -0.0174961168986301
v -0.0176351331616438 -0.00166194352876713 -0.0193007168986301
v -0.0223870331616438 0.0233898564712329 -0.0121794168986301
v -0.0230608331616438 0.0264290564712329 -0.0119679168986301
v -0.0239834331616438 0.0301689564712329 -0.0113122168986301
v -0.0256568331616438 0.0455212564712329 -0.00831701689863013
v -0.0301963331616438 0.0449872564712329 -0.00811971689863011
v -0.0142044331616438 -0.00399464352876712 -0.0198308168986301
v -0.0176223331616438 -0.00505044352876712 -0.0206153168986301
v -0.0147199331616438 -0.00184204352876711 -0.0187155168986301
v -0.0212778331616438 0.0279867564712329 -0.0115342168986301
v -0.0217757331616438 0.0305524564712329 -0.0113528168986301
v -0.0215110331616438 0.0344006564712329 -0.0107523168986301
v -0.0211015331616438 0.0365053564712329 -0.0104041168986301
v -0.0114248331616438 -0.00581704352876711 -0.0206202168986301
v -0.0197886331616438 0.0293514564712329 -0.0111308168986301
v -0.0201457331616438 0.0322193564712329 -0.0109472168986301
v -0.0219734331616438 0.0449560564712329 -0.00876091689863012
v -0.0185258331616438 0.0346768564712329 -0.0105481168986302
v -0.0190550331616438 0.0371266564712329 -0.0104184168986301
v -0.0185431331616438 0.0410659564712329 -0.00982271689863012
v -0.0204251331616438 0.0549875564712329 -0.00710561689863015
v -0.0103104331616438 -0.00883974352876711 -0.0225887168986301
v -0.0173732331616438 0.0388498564712329 -0.0100218168986301
v -0.0187409331616438 0.0451402564712329 -0.00906221689863013
v -0.0212197331616438 0.0603013564712329 -0.0060942168986301
v -0.0158946331616438 0.0401857564712329 -0.00964861689863011
v -0.0163070331616438 0.0430652564712329 -0.00934721689863011
v -0.0168058331616438 0.0456916564712329 -0.00909711689863013
v -0.0163921331616438 0.0496848564712329 -0.00847481689863011
v -0.0164882331616438 0.0535677564712329 -0.00777441689863012
v -0.00814733316164382 -0.0108838435287671 -0.0239732168986301
v -0.00576703316164384 -0.0111520435287671 -0.0242288168986302
v -0.0148011331616438 0.0444986564712329 -0.00892291689863012
v -0.0151397331616438 0.0474145564712329 -0.00868201689863013
v -0.0153533331616438 0.0578120564712329 -0.0071155168986301
v -0.0177146331616438 0.0636686564712329 -0.00578771689863011
v -0.0137055331616438 0.0489167564712329 -0.00842141689863013
v -0.0137934331616438 0.0518921564712329 -0.0080843168986301
v -0.0145801331616438 0.0542248564712329 -0.00782491689863013
v -0.0141874331616438 0.0620458564712329 -0.00643781689863016
v -0.0165602331616438 0.0714923564712329 -0.00449671689863013
v -0.0208205331616438 0.0745745564712329 -0.00370971689863009
v -0.0123267331616438 0.0530048564712329 -0.00776861689863012
v -0.0128417331616438 0.0557948564712329 -0.00744611689863012
v -0.0133568331616438 0.0582841564712329 -0.00719091689863011
v -0.0161311331616438 0.0763437564712329 -0.00373151689863016
v -0.00182353316164383 -0.0107989435287671 -0.0242318168986301
v -0.0117607331616438 0.0601439564712329 -0.00670461689863011
v -0.0123408331616438 0.0632255564712329 -0.0063585168986301
v -0.0134612331616438 0.0683061564712329 -0.00537581689863015
v -0.0125181331616438 0.0727078564712329 -0.00471171689863009
v -0.0130341331616438 0.0810628564712329 -0.00328681689863014
v -0.0186618331616438 0.0806099564712329 -0.00294821689863012
v 0.00220846683835618 -0.0122481435287671 -0.0258312168986301
v 0.00510926683835619 -0.0101736435287671 -0.0244449168986302
v -0.0104311331616438 0.0624176564712329 -0.00621031689863011
v -0.0109552331616438 0.0662941564712329 -0.00568181689863012
v -0.0115853331616438 0.0689846564712329 -0.0054165168986301
v -0.0110794331616438 0.0759782564712329 -0.00426891689863013
v -0.00991213316164383 0.0708107564712329 -0.0050304168986301
v -0.00830783316164382 0.0729631564712329 -0.00458111689863011
v -0.00885753316164384 0.0754166564712329 -0.00443151689863014
v -0.00964583316164383 0.0792765564712329 -0.00384491689863009
v -0.0116775331616438 0.0865869564712329 -0.00268821689863008
v -0.00724523316164383 0.0773294564712329 -0.00396381689863012
v -0.00784443316164382 0.0798970564712329 -0.00382491689863013
v -0.00858603316164383 0.0836486564712329 -0.00330511689863017
v 0.00797856683835618 -0.0122773435287671 -0.0263323168986301
v 0.0136891668383562 -0.0126310435287671 -0.0268670168986301
v 0.0137686668383562 -0.00938084352876711 -0.0249372168986301
v -0.00594573316164382 0.0790983564712329 -0.00357781689863013
v -0.0060437331616438 0.0819642564712329 -0.00332911689863014
v -0.00652013316164382 0.0846624564712329 -0.0032450168986301
v -0.00720223316164381 0.0874518564712329 -0.00290191689863012
v -0.0058100331616438 0.0900695564712329 -0.00273501689863009
v 0.0170363668383562 -0.0108148435287671 -0.0259539168986301
v -0.00489883316164383 0.0836247564712329 -0.00297351689863012
v -0.00495403316164381 0.0863036564712329 -0.00279241689863008
v -0.00366793316164382 0.0893811564712329 -0.00243341689863014
v -0.00461863316164382 0.0924647564712329 -0.00256171689863016
v 0.0208947668383562 -0.0185240435287671 -0.0280455168986301
v 0.0209998668383562 -0.0156986435287671 -0.0269775168986301
v 0.0196078668383562 -0.0172974435287671 -0.0283542168986301
v 0.0194424668383562 -0.0142271435287671 -0.0272086168986301
v 0.0203674668383562 -0.00978084352876711 -0.0254690168986301
v 0.0187238668383562 -0.0121340435287671 -0.0265297168986301
v -0.00209713316164381 0.0924788564712329 -0.0022235168986301
v 0.0242838668383562 -0.0251628435287671 -0.0317634168986301
v 0.0231845668383562 -0.0241548435287671 -0.0321217168986301
v 0.0218986668383562 -0.0136309435287671 -0.0263736168986301
v 0.0227289668383562 -0.0115147435287671 -0.0259351168986302
v -0.000198233161643829 0.0950559564712329 -0.00223861689863014
v -0.00150753316164384 0.0944516564712329 -0.00249821689863011
v 0.0267377668383562 -0.0267884435287671 -0.0312058168986301
v 0.00049606683835618 0.0972920564712329 -0.00256611689863012
v 0.0288081668383562 -0.0271094435287671 -0.0310269168986301
v 0.00156306683835619 0.0975236564712329 -0.00219771689863013
v 0.00413246683835619 0.0996324564712329 -0.00189641689863013
v 0.00255186683835618 0.100243056471233 -0.00281591689863009
v 0.0335970668383562 -0.0262975435287671 -0.0311955168986301
v 0.0308651668383562 -0.0271716435287671 -0.0318937168986301
v 0.0335010668383562 -0.0272888435287671 -0.0325091168986301
v 0.00499536683835619 0.101216956471233 -0.00313751689863012
v 0.0365462668383562 -0.0262971435287671 -0.0318279168986301
v 0.0114713668383562 0.101297456471233 -0.00340871689863009
v 0.0384622668383562 -0.0254112435287671 -0.0315109168986301
v 0.0389536668383562 -0.0276880435287671 -0.0330015168986301
v 0.0410674668383562 -0.0266379435287671 -0.0323773168986301
v 0.0399740668383562 -0.0294061435287671 -0.0338605168986301
v 0.0136222668383562 0.101270956471233 -0.0039728168986301
v 0.0490507668383562 -0.0551714435287671 -0.0395328168986301
v 0.0469089668383562 -0.0547303435287671 -0.0400934168986301
v 0.0477707668383562 -0.0567775435287671 -0.0401739168986301
v 0.0490506668383562 -0.0529657435287671 -0.0387177168986301
v 0.0472996668383562 -0.0515091435287671 -0.0398408168986301
v 0.0482409668383562 -0.0508559435287671 -0.0386951168986301
v 0.0445522668383562 -0.0342163435287671 -0.0352331168986301
v 0.0452092668383562 -0.0318143435287671 -0.0340605168986301
v 0.0416872668383562 -0.0316714435287671 -0.0347074168986301
v 0.0433438668383562 -0.0288249435287671 -0.0332511168986301
v 0.0427893668383562 -0.0257260435287671 -0.0320018168986301
v 0.0509947668383562 -0.0544903435287671 -0.0391022168986301
v 0.0501830668383562 -0.0567181435287671 -0.0403093168986301
v 0.0490836668383562 -0.0477558435287671 -0.0372240168986301
v 0.0475958668383562 -0.0461007435287671 -0.0383351168986301
v 0.0479935668383562 -0.0426632435287671 -0.0362337168986301
v 0.0466472668383562 -0.0374321435287671 -0.0356487168986301
v 0.0454119668383562 -0.0396220435287671 -0.0375916168986301
v 0.0452717668383562 -0.0362834435287671 -0.0359406168986302
v 0.0191980668383562 0.100286856471233 -0.00515271689863017
v 0.0553419668383562 -0.0565413435287671 -0.0418276168986301
v 0.0580264668383562 -0.0521795435287671 -0.0403633168986301
v 0.0589503668383562 -0.0499167435287671 -0.0403719168986301
v 0.0597169668383562 -0.0488570435287671 -0.0419439168986301
v 0.0602191668383562 -0.0471933435287671 -0.0405539168986301
v 0.0622629668383562 -0.0435544435287671 -0.0417010168986301
v 0.0634324668383562 -0.0384090435287671 -0.0383847168986301
v 0.0640676668383562 -0.0368300435287671 -0.0394008168986301
v 0.0656673668383562 -0.0308832435287671 -0.0376762168986301
v 0.0401420668383562 0.0898174564712329 -0.0104426168986301
v 0.0667829668383562 -0.0258762435287671 -0.0378673168986301
v 0.0424356668383562 0.0883356564712329 -0.0123395168986301
v 0.0442745668383562 0.0866004564712329 -0.0137277168986301
v 0.0695054668383562 -0.0126200435287671 -0.0362558168986301
v 0.0513636668383562 0.0759377564712329 -0.0153432168986301
v 0.0699213668383562 -0.00762524352876713 -0.0360983168986301
v 0.0699343668383562 -0.00251084352876713 -0.0342969168986301
v 0.0697431668383562 0.000992256471232883 -0.0333708168986301
v 0.0548466668383562 0.0698647564712329 -0.0162945168986302
v 0.0697410668383562 0.00303885647123288 -0.0349086168986301
v 0.0592183668383562 0.0626792564712329 -0.0187695168986301
v 0.0650095668383562 0.0446429564712329 -0.0228799168986301
v 0.0640231668383562 0.0486296564712329 -0.0210551168986302
v 0.0615914668383562 0.0563949564712329 -0.0193287168986301
v 0.0678219668383561 0.0318971564712329 -0.0278479168986301
v 0.0673397668383562 0.0349132564712329 -0.0269694168986301
v 0.0656760668383562 0.0417781564712329 -0.0243213168986301
v 0.0649792668383562 0.0471263564712329 -0.0227609168986301
v -0.0425832331616438 0.00503865647123289 -0.0158114168986301
v -0.0446923331616438 0.0132635564712329 -0.0134122168986301
v -0.0449871331616438 0.00898145647123288 -0.0150098168986301
v -0.0462444331616438 0.0140997564712329 -0.0135449168986301
v -0.0470026331616438 0.0243630564712329 -0.0108664168986301
v -0.0483764331616438 0.0243686564712329 -0.0111782168986301
v -0.0484439331616438 0.0328399564712329 -0.00915411689863016
v -0.0496005331616438 0.0316530564712329 -0.00973231689863013
v -0.0504100331616438 0.0337340564712329 -0.00963301689863016
v -0.0494650331616438 0.0379784564712329 -0.0080999168986301
v -0.0403703331616438 0.00276695647123287 -0.0162009168986301
v -0.0408303331616438 0.00111515647123288 -0.0168772168986301
v -0.0426477331616438 0.0119675564712329 -0.0137190168986301
v -0.0433153331616438 0.0163732564712329 -0.0126647168986301
v -0.0450267331616438 0.0233972564712329 -0.0110710168986302
v -0.0464790331616438 0.0305472564712329 -0.00959291689863012
v -0.0482077331616438 0.0397654564712329 -0.00753361689863014
v -0.0501572331616438 0.0425185564712329 -0.00787601689863016
v -0.0485669331616438 0.0446192564712329 -0.00659901689863007
v -0.0497418331616438 0.0466449564712329 -0.00669671689863011
v -0.0366765331616438 -0.00200304352876712 -0.0178292168986301
v -0.0397376331616438 -0.000440443528767112 -0.0180134168986301
v -0.0370425331616438 -0.00246624352876712 -0.0183257168986302
v -0.0382360331616438 0.00107285647123288 -0.0166154168986301
v -0.0399136331616438 0.00852425647123288 -0.0147064168986301
v -0.0438032331616438 0.0271057564712329 -0.0104129168986302
v -0.0452535331616438 0.0339369564712329 -0.00892751689863014
v -0.0465367331616438 0.0399210564712329 -0.00753841689863011
v -0.0477846331616438 0.0471578564712329 -0.00622801689863012
v -0.0492805331616438 0.0486097564712329 -0.00675671689863011
v -0.0485299331616438 0.0509395564712329 -0.00577091689863013
v -0.0354868331616438 -0.00347404352876712 -0.0192724168986301
v -0.0344190331616438 -0.00163304352876711 -0.0175770168986301
v -0.0376204331616438 0.0128404564712329 -0.0138060168986301
v -0.0365305331616438 0.0225396564712329 -0.0118553168986301
v -0.0368136331616438 0.0310399564712329 -0.0101716168986301
v -0.0422184331616438 0.0369513564712329 -0.00855131689863015
v -0.0456409331616438 0.0452251564712329 -0.00663441689863015
v -0.0459783331616438 0.0488862564712329 -0.00589931689863016
v -0.0469183331616438 0.0508616564712329 -0.00556801689863012
v -0.0481180331616438 0.0523350564712329 -0.00597841689863016
v -0.0459390331616438 0.0545396564712329 -0.0050691168986301
v -0.0471392331616438 0.0552637564712329 -0.00567281689863008
v -0.0320123331616438 -0.00463264352876712 -0.0189849168986301
v -0.0330575331616438 -0.00489654352876712 -0.0197905168986301
v -0.0343529331616438 0.00171985647123288 -0.0167383168986301
v -0.0441080331616438 0.0535009564712329 -0.00522861689863013
v -0.0445583331616438 0.0586526564712329 -0.00450431689863012
v -0.0456915331616438 0.0589593564712329 -0.0051193168986301
v -0.0290634331616438 -0.00597164352876711 -0.0206446168986301
v -0.0302562331616438 -0.00339844352876711 -0.0185641168986301
v -0.0308216331616438 -0.000483943528767128 -0.0176941168986301
v -0.0325548331616438 0.00992325647123288 -0.0147478168986301
v -0.0386049331616438 0.0417261564712329 -0.00792311689863012
v -0.0430179331616438 0.0582178564712329 -0.00453301689863012
v -0.0446625331616438 0.0612519564712329 -0.0049880168986301
v -0.0270425331616438 -0.00568374352876712 -0.0199996168986301
v -0.0402501331616438 0.0494228564712329 -0.00637101689863012
v -0.0348172331616438 0.0457840564712329 -0.0075399168986301
v -0.0427814331616438 0.0619919564712329 -0.00400451689863013
v -0.0436930331616438 0.0638241564712329 -0.00438401689863011
v -0.0417510331616438 0.0655417564712329 -0.00354541689863014
v -0.0257068331616438 -0.00635124352876712 -0.0212127168986301
v -0.0249367331616438 -0.00168624352876712 -0.0187206168986301
v -0.0270001331616438 -0.00459134352876713 -0.0193911168986301
v -0.0336348331616438 0.0286477564712329 -0.0108772168986301
v -0.0327928331616438 0.0387077564712329 -0.00906291689863015
v -0.0350145331616438 0.0537082564712329 -0.00610331689863008
v -0.0387919331616438 0.0568391564712329 -0.0052179168986301
v -0.0403367331616438 0.0646456564712329 -0.00366321689863014
v -0.0420736331616438 0.0684780564712329 -0.00345271689863008
v -0.0404764331616438 0.0683758564712329 -0.00311561689863016
v -0.0415521331616438 0.0698059564712329 -0.00359541689863013
v -0.0393768331616438 0.0721844564712329 -0.00259391689863014
v -0.0404998331616438 0.0729248564712329 -0.00319851689863015
v -0.0219021331616438 -0.00530244352876712 -0.0206364168986302
v -0.0220086331616438 -0.00622564352876712 -0.0216798168986301
v -0.0217935331616438 -0.00345574352876711 -0.0197168168986301
v -0.0313995331616438 0.0345695564712329 -0.00995921689863011
v -0.0368954331616438 0.0622905564712329 -0.00443891689863007
v -0.0376154331616438 0.0710497564712329 -0.00276091689863012
v -0.0379716331616438 0.0764210564712329 -0.00201091689863009
v -0.0392429331616438 0.0769588564712329 -0.00288501689863008
v -0.0286913331616438 0.0720800564712329 -0.00343421689863016
v -0.0364714331616438 0.0756660564712329 -0.00207301689863015
v -0.0383231331616438 0.0793540564712329 -0.00198551689863014
v -0.0175746331616438 -0.00688084352876711 -0.0218511168986301
v -0.0284183331616438 0.0554734564712329 -0.00643901689863013
v -0.0342006331616438 0.0689056564712329 -0.00350501689863009
v -0.0367743331616438 0.0798279564712329 -0.00156641689863007
v -0.0370764331616438 0.0821877564712329 -0.00199691689863013
v -0.0265216331616438 0.0540251564712329 -0.00684271689863014
v -0.0345869331616438 0.0786680564712329 -0.00172591689863011
v -0.0336843331616438 0.0826675564712329 -0.00109331689863013
v -0.0351639331616438 0.0834384564712329 -0.00106601689863012
v -0.0351676331616438 0.0857441564712329 -0.00149421689863016
v -0.0144362331616438 -0.00863154352876712 -0.0228893168986301
v -0.0138110331616438 -0.00736734352876711 -0.0217941168986301
v -0.0309450331616438 0.0776817564712329 -0.00225111689863011
v -0.0337110331616438 0.0858143564712329 -0.000779516898630095
v -0.0331246331616438 0.0887324564712329 -0.00130051689863009
v -0.0115185331616438 -0.0102753435287671 -0.0240181168986301
v -0.0244766331616438 0.0719193564712329 -0.00386231689863009
v -0.0298467331616438 0.0819900564712329 -0.00161601689863011
v -0.0307423331616438 0.0866975564712329 -0.000730116898630118
v -0.0321494331616438 0.0881306564712329 -0.000662516898630117
v -0.0221241331616438 0.0695485564712329 -0.00447001689863014
v -0.0298065331616438 0.0889999564712329 -0.000585116898630111
v -0.0296801331616438 0.0912894564712329 -0.00109211689863015
v -0.00688083316164384 -0.0133498435287671 -0.0261576168986301
v -0.0251026331616438 0.0804304564712329 -0.0023222168986301
v -0.0263475331616438 0.0847625564712329 -0.00154051689863011
v -0.0253439331616438 0.0900088564712329 -0.000873316898630128
v -0.0286057331616438 0.0908846564712329 -0.000659516898630141
v -0.0249036331616438 0.0921080564712329 -0.000829216898630136
v -0.0258934331616438 0.0931358564712329 -0.00143181689863014
v -0.0206897331616438 0.0870140564712329 -0.00182461689863012
v -0.0224524331616438 0.0927066564712329 -0.000977916898630138
v -0.0235249331616438 0.0940600564712329 -0.00137711689863007
v -0.0185236331616438 0.0936085564712329 -0.00119581689863013
v -0.0209091331616438 0.0946785564712329 -0.00103981689863014
v -0.0221141331616438 0.0954149564712329 -0.0017024168986301
v -0.0154834331616438 0.0891379564712329 -0.00207671689863015
v -0.0189161331616438 0.0970192564712329 -0.00172121689863014
v -0.0165815331616438 0.0963261564712329 -0.00123901689863015
v -0.0142139331616438 0.0947154564712329 -0.00156711689863015
v -0.0162176331616438 0.0976051564712329 -0.00140481689863015
v -0.0105416331616438 0.0922567564712329 -0.00216341689863014
v -0.00976803316164382 0.0956590564712329 -0.00196171689863012
v -0.00586823316164381 0.0985659564712329 -0.00230131689863011
v -0.00921423316164383 0.0994163564712329 -0.00219191689863013
v 0.0113416668383562 -0.0134241435287671 -0.0273603168986301
v 0.0140915668383562 -0.0149506435287671 -0.0283048168986301
v 0.0117502668383562 -0.0178887435287671 -0.0307332168986301
v 0.0158018668383562 -0.0144115435287671 -0.0278394168986301
v 0.0170150668383562 -0.0177036435287671 -0.0294844168986301
v 0.0194460668383562 -0.0193171435287671 -0.0298613168986301
v 0.0186680668383562 -0.0212088435287671 -0.0326685168986301
v 0.0178277668383562 -0.0167342435287671 -0.0287187168986301
v -0.00170823316164381 0.0973452564712329 -0.00264731689863013
v -0.00400193316164382 0.0949592564712329 -0.00248681689863012
v -0.00528233316164384 0.100252256471233 -0.00276831689863011
v 0.0212141668383562 -0.0213971435287671 -0.0304190168986301
v 0.0205951668383562 -0.0221385435287671 -0.0326074168986301
v -0.00286523316164383 0.0991178564712329 -0.00275601689863014
v -0.00283843316164381 0.100815556471233 -0.00371171689863009
v 0.0256917668383562 -0.0262445435287671 -0.0330456168986302
v 0.000704266838356171 0.0996530564712329 -0.00296071689863014
v 0.00131636683835618 0.101048456471233 -0.00394111689863014
v 0.0284865668383562 -0.0276031435287671 -0.0332502168986301
v 0.0315123668383562 -0.0284413435287671 -0.0335665168986301
v 0.0287793668383562 -0.0285659435287671 -0.0350437168986301
v 0.0305405668383562 -0.0298635435287671 -0.0357749168986301
v 0.00412376683835619 0.101462456471233 -0.00413541689863012
v 0.0343054668383562 -0.0292092435287671 -0.0337834168986301
v 0.0331190668383562 -0.0300820435287671 -0.0346011168986302
v 0.0358938668383562 -0.0316854435287671 -0.0352187168986301
v 0.00949626683835619 0.102059156471233 -0.00581561689863014
v 0.0396274668383562 -0.0341420435287671 -0.0362663168986301
v 0.0367379668383562 -0.0349512435287671 -0.0378455168986301
v 0.0398669668383562 -0.0326857435287671 -0.0353747168986301
v 0.0457710668383562 -0.0625005435287671 -0.0426345168986301
v 0.0452153668383562 -0.0648040435287671 -0.0448393168986301
v 0.0466259668383562 -0.0648507435287671 -0.0444583168986301
v 0.0447568668383562 -0.0618900435287671 -0.0428216168986301
v 0.0442034668383562 -0.0600579435287671 -0.0424497168986301
v 0.0456610668383562 -0.0596545435287671 -0.0418340168986301
v 0.0440421668383562 -0.0578617435287671 -0.0424127168986301
v 0.0456761668383562 -0.0575653435287671 -0.0411976168986301
v 0.0450242668383562 -0.0560772435287671 -0.0414062168986301
v 0.0475102668383562 -0.0624251435287671 -0.0428182168986301
v 0.0490150668383562 -0.0633016435287671 -0.0437907168986301
v 0.0477207668383562 -0.0589061435287671 -0.0413548168986301
v 0.0459376668383562 -0.0544723435287671 -0.0409370168986301
v 0.0430524668383562 -0.0359011435287671 -0.0365788168986301
v 0.0403313668383562 -0.0371485435287671 -0.0383915168986301
v 0.0430751668383562 -0.0386434435287671 -0.0383877168986301
v 0.0507866668383562 -0.0595839435287671 -0.0422207168986301
v 0.0457567668383562 -0.0506699435287671 -0.0424351168986301
v 0.0473220668383562 -0.0488215435287671 -0.0395389168986301
v 0.0456784668383562 -0.0476834435287671 -0.0417592168986301
v 0.0453313668383562 -0.0451323435287671 -0.0411979168986301
v 0.0456996668383562 -0.0428601435287671 -0.0392727168986301
v 0.0443930668383562 -0.0424747435287671 -0.0404357168986301
v 0.0148058668383562 0.102180856471233 -0.00841271689863016
v 0.0513178668383562 -0.0617393435287671 -0.0439374168986301
v 0.0533818668383562 -0.0591981435287671 -0.0431017168986301
v 0.0533069668383562 -0.0603813435287671 -0.0447294168986301
v 0.0551958668383562 -0.0584841435287671 -0.0443124168986301
v 0.0226699668383562 0.0998410564712329 -0.00779721689863017
v 0.0568435668383562 -0.0561559435287671 -0.0427245168986301
v 0.0569855668383562 -0.0565939435287671 -0.0440821168986301
v 0.0577884668383562 -0.0545957435287671 -0.0435558168986301
v 0.0587832668383562 -0.0512456435287671 -0.0444807168986301
v 0.0290003668383562 0.0974956564712329 -0.0092853168986301
v 0.0639848668383562 -0.0375542435287671 -0.0413580168986301
v 0.0378225668383562 0.0931613564712329 -0.0126811168986301
v 0.0338491668383562 0.0955552564712329 -0.0117154168986301
v 0.0656331668383562 -0.0318199435287671 -0.0411524168986301
v 0.0469610668383562 0.0826929564712329 -0.0147139168986301
v 0.0684628668383562 -0.0192335435287671 -0.0404097168986301
v 0.0701074668383562 -0.0104435435287671 -0.0414967168986301
v 0.0528173668383562 0.0747037564712329 -0.0182580168986302
v 0.0588777668383562 0.0644470564712329 -0.0199864168986301
v 0.0565249668383562 0.0690734564712329 -0.0219232168986301
v 0.0695371668383562 0.0102393564712329 -0.0328512168986301
v 0.0691143668383562 0.0207943564712329 -0.0310820168986301
v 0.0627086668383562 0.0584373564712329 -0.0210891168986301
v 0.0575365668383562 0.0667189564712329 -0.0206596168986301
v 0.0683475668383562 0.0296404564712329 -0.0301977168986301
v 0.0654310668383562 0.0445634564712329 -0.0255570168986301
v 0.0655184668383562 0.0474414564712329 -0.0239558168986301
v 0.0650752668383562 0.0499203564712329 -0.0226955168986301
v 0.0642861668383562 0.0545542564712329 -0.0220585168986301
v 0.0632364668383562 0.0590965564712329 -0.0221932168986301
v 0.0607342668383562 0.0626351564712329 -0.0215147168986301
v 0.0657462668383562 0.0498255564712329 -0.0246716168986301
v 0.0656495668383562 0.0520363564712329 -0.0243225168986301
v 0.0650347668383562 0.0541852564712329 -0.0233538168986301
v -0.0439413331616438 0.00300375647123288 -0.0170894168986301
v -0.0469840331616438 0.00175805647123288 -0.0190734168986301
v -0.0460722331616438 8.98564712328853e-05 -0.0196746168986301
v -0.0467987331616438 0.00594525647123288 -0.0170804168986301
v -0.0473178331616438 0.0135390564712329 -0.0142792168986301
v -0.0514611331616438 0.0270775564712329 -0.0120140168986301
v -0.0484519331616438 0.0128657564712329 -0.0152990168986302
v -0.0501864331616438 0.0263274564712329 -0.0114579168986301
v -0.0509044331616438 0.0307461564712329 -0.0106909168986301
v -0.0522771331616438 0.0321280564712329 -0.0116006168986301
v -0.0518149331616438 0.0351457564712329 -0.0106129168986301
v -0.0427541331616438 0.000291156471232887 -0.0184168168986301
v -0.0504609331616438 0.0373831564712329 -0.00893071689863012
v -0.0517060331616438 0.0383020564712329 -0.0103119168986301
v -0.0510029331616438 0.0425050564712329 -0.00878591689863012
v -0.0510483331616438 0.0444281564712329 -0.00913871689863016
v -0.0405946331616438 -0.00152084352876711 -0.0200307168986301
v -0.0382102331616438 -0.00282504352876713 -0.0199794168986301
v -0.0501175331616438 0.0493018564712329 -0.00836081689863016
v -0.0485987331616438 0.0537009564712329 -0.00757251689863009
v -0.0359866331616438 -0.00387154352876712 -0.0210020168986301
v -0.0337375331616438 -0.00517194352876711 -0.0213600168986301
v -0.0469065331616438 0.0572272564712329 -0.00638741689863015
v -0.0300122331616438 -0.00633594352876711 -0.0222809168986302
v -0.0451235331616438 0.0616462564712329 -0.00627841689863012
v -0.0438240331616438 0.0656121564712329 -0.00613341689863012
v -0.0267139331616438 -0.00689654352876712 -0.0226867168986302
v -0.0422621331616438 0.0698824564712329 -0.00508551689863013
v -0.0229432331616438 -0.00671224352876712 -0.0229543168986301
v -0.0419868331616438 0.0712242564712329 -0.00601531689863011
v -0.0403793331616438 0.0746062564712329 -0.00390581689863012
v -0.0400038331616438 0.0762656564712329 -0.00465151689863008
v -0.0382822331616438 0.0806532564712329 -0.00339691689863014
v -0.0186850331616438 -0.00797344352876711 -0.0242533168986301
v -0.0357496331616438 0.0855682564712329 -0.00290341689863016
v -0.0165416331616438 -0.00923854352876712 -0.0248116168986301
v -0.0146296331616438 -0.0100142435287671 -0.0248131168986301
v -0.0341708331616438 0.0879547564712329 -0.00280411689863014
v -0.0113980331616438 -0.0123365435287671 -0.0260055168986301
v -0.0146743331616438 -0.0109221435287671 -0.0257835168986301
v -0.0321420331616438 0.0897917564712329 -0.00374841689863009
v -0.00946663316164381 -0.0143362435287671 -0.0270597168986301
v -0.0290180331616438 0.0921150564712329 -0.00233051689863012
v -0.0046362331616438 -0.0153100435287671 -0.0277420168986302
v -0.00125333316164383 -0.0156016435287671 -0.0284469168986302
v -0.00301543316164382 -0.0140630435287671 -0.0269090168986301
v -0.0243680331616438 0.0946291564712329 -0.00308031689863014
v 0.0058535668383562 -0.0149320435287671 -0.0283646168986301
v 0.00380936683835617 -0.0166038435287671 -0.0294733168986301
v -0.0209470331616438 0.0968520564712329 -0.00334361689863016
v -0.0180151331616438 0.0984133564712329 -0.00310801689863011
v 0.00950126683835617 -0.0179669435287671 -0.0306886168986301
v 0.00968276683835617 -0.0165356435287671 -0.0297723168986301
v -0.0152825331616438 0.0988302564712329 -0.00223261689863008
v -0.0171153331616438 0.0993083564712329 -0.00490261689863014
v -0.0145495331616438 0.0995177564712329 -0.00372721689863015
v -0.00855373316164382 0.100430756471233 -0.00299381689863015
v 0.0143823668383562 -0.0178660435287671 -0.0303447168986301
v 0.0151638668383562 -0.0193444435287671 -0.0315309168986301
v -0.00677643316164384 0.101260656471233 -0.00451951689863012
v 0.0164377668383562 -0.0199674435287671 -0.0321291168986301
v -0.00529853316164383 0.101236356471233 -0.0036966168986301
v 0.0237087668383562 -0.0256538435287671 -0.0341888168986301
v 0.0210305668383562 -0.0233125435287671 -0.0337644168986301
v -0.00307293316164381 0.101581456471233 -0.00530971689863013
v 0.0259510668383562 -0.0272070435287671 -0.0348988168986301
v 0.00319096683835615 0.102039556471233 -0.00581441689863016
v 0.0327662668383562 -0.0321079435287671 -0.0365322168986301
v 0.00695776683835619 0.102069856471233 -0.0061347168986301
v 0.0422143668383562 -0.0604774435287671 -0.0441155168986301
v 0.0438104668383562 -0.0641619435287671 -0.0452591168986301
v 0.0427102668383562 -0.0583920435287671 -0.0435131168986301
v 0.0360961668383562 -0.0361085435287671 -0.0386331168986301
v 0.0384803668383562 -0.0378647435287671 -0.0391819168986301
v 0.0468826668383562 -0.0659645435287671 -0.0459423168986301
v 0.0427692668383562 -0.0570701435287671 -0.0436470168986302
v 0.0444629668383562 -0.0535729435287671 -0.0428842168986301
v 0.0107902668383562 0.102691056471233 -0.00794821689863007
v 0.0494467668383562 -0.0652565435287671 -0.0469430168986301
v 0.0428231668383562 -0.0410232435287671 -0.0403328168986301
v 0.0507999668383562 -0.0633772435287671 -0.0461203168986301
v 0.0172087668383562 0.102065156471233 -0.0102631168986301
v 0.0525965668383562 -0.0615454435287671 -0.0473353168986301
v 0.0559769668383562 -0.0574154435287671 -0.0458633168986301
v 0.0573644668383562 -0.0545861435287671 -0.0470468168986301
v 0.0265723668383562 0.0997712564712329 -0.0125471168986301
v 0.0594383668383562 -0.0494703435287671 -0.0448277168986301
v 0.0314797668383562 0.0970449564712329 -0.0114539168986301
v 0.0613603668383562 -0.0455988435287671 -0.0443134168986301
v 0.0635553668383562 -0.0392159435287671 -0.0444011168986301
v 0.0651518668383562 -0.0334308435287671 -0.0439975168986301
v 0.0666315668383562 -0.0265521435287671 -0.0408006168986301
v 0.0667616668383562 -0.0257471435287671 -0.0427772168986301
v 0.0438960668383562 0.0886937564712329 -0.0168245168986301
v 0.0691674668383562 -0.0163634435287671 -0.0424818168986301
v 0.0452452668383562 0.0870884564712329 -0.0175690168986301
v 0.0506796668383562 0.0793518564712329 -0.0198944168986301
v 0.0698318668383562 -0.0129243435287671 -0.0421014168986301
v 0.0702002668383562 -0.000602443528767121 -0.0388123168986301
v 0.0543352668383562 0.0726841564712329 -0.0199605168986302
v 0.0698275668383562 0.00844735647123289 -0.0352184168986301
v 0.0701145668383562 0.0105630564712329 -0.0360224168986301
v 0.0699489668383562 0.0137481564712329 -0.0345564168986301
v 0.0696943668383561 0.0184149564712329 -0.0332902168986302
v 0.0583373668383562 0.0663186564712329 -0.0230164168986302
v 0.0681770668383562 0.0321102564712329 -0.0314719168986301
v 0.0668538668383562 0.0387881564712329 -0.0300381168986301
v 0.0655534668383562 0.0462861564712329 -0.0268079168986301
v 0.0614321668383562 0.0622833564712329 -0.0250724168986301
v 0.0652155668383562 0.0548099564712329 -0.0249425168986301
v -0.0472086331616438 -0.00093044352876713 -0.0210661168986301
v -0.0484418331616438 0.00517765647123289 -0.0184751168986301
v -0.0489840331616438 0.0102316564712329 -0.0167812168986301
v -0.0494719331616438 0.00723875647123289 -0.0185128168986302
v -0.0530165331616438 0.0241466564712329 -0.0146214168986301
v -0.0512332331616438 0.0211939564712329 -0.0142135168986301
v -0.0524303331616438 0.0264103564712329 -0.0130098168986301
v -0.0536357331616438 0.0263099564712329 -0.0145988168986301
v -0.0536728331616438 0.0293834564712329 -0.0136348168986301
v -0.0527528331616438 0.0295193564712329 -0.0123360168986301
v -0.0536090331616438 0.0327484564712329 -0.0130025168986301
v -0.0440798331616438 -0.00334084352876712 -0.0213231168986301
v -0.0438807331616438 -0.00131044352876712 -0.0200526168986301
v -0.0450490331616438 -0.00360774352876711 -0.0217082168986301
v -0.0533203331616438 0.0343967564712329 -0.0128963168986301
v -0.0528590331616438 0.0384695564712329 -0.0119741168986301
v -0.0524744331616438 0.0405969564712329 -0.0117072168986301
v -0.0391812331616438 -0.00402154352876712 -0.0214932168986301
v -0.0391003331616438 -0.00748304352876712 -0.0231433168986301
v -0.0516134331616438 0.0450594564712329 -0.0109039168986301
v -0.0507577331616438 0.0487479564712329 -0.0101777168986301
v -0.0367520331616438 -0.00620664352876711 -0.0227449168986301
v -0.0495300331616438 0.0521526564712329 -0.00946261689863009
v -0.0336895331616438 -0.00936644352876712 -0.0241854168986301
v -0.0351486331616438 -0.00526394352876712 -0.0220879168986301
v -0.0475381331616438 0.0567706564712329 -0.00887341689863014
v -0.0325467331616438 -0.00671624352876712 -0.0229259168986301
v -0.0457124331616438 0.0612432564712329 -0.00833601689863012
v -0.0306381331616438 -0.00833144352876712 -0.0239466168986301
v -0.0283113331616438 -0.00975654352876712 -0.0246417168986301
v -0.0297153331616438 -0.0116725435287671 -0.0252995168986301
v -0.0277179331616438 -0.00784994352876713 -0.0237396168986301
v -0.0439981331616438 0.0657530564712329 -0.00763561689863013
v -0.0245408331616438 -0.0161161435287671 -0.0269535168986301
v -0.0275625331616438 -0.0137180435287671 -0.0261022168986301
v -0.0262878331616438 -0.0170106435287671 -0.0273450168986301
v -0.0205650331616438 -0.0131540435287671 -0.0261546168986301
v -0.0221247331616438 -0.0104513435287671 -0.0252369168986301
v -0.0220864331616438 -0.00838054352876712 -0.0244738168986302
v -0.0234989331616438 -0.00727234352876711 -0.0237337168986301
v -0.0216814331616438 -0.0216391435287671 -0.0288109168986301
v -0.0203816331616438 -0.0201182435287671 -0.0283715168986302
v -0.0158489331616438 -0.0161272435287671 -0.0273037168986301
v -0.0406862331616438 0.0745079564712329 -0.00636061689863016
v -0.0400010331616438 0.0764766564712329 -0.00591231689863014
v -0.0192577331616438 -0.00868904352876711 -0.0248067168986301
v -0.0200520331616438 -0.0101747435287671 -0.0253214168986302
v -0.0380490331616438 0.0812575564712329 -0.00540781689863012
v -0.0136591331616438 -0.0219737435287671 -0.0291963168986301
v -0.0186070331616438 -0.0265283435287671 -0.0303239168986301
v -0.0152446331616438 -0.0256981435287671 -0.0302243168986301
v -0.0152397331616438 -0.0305179435287671 -0.0315946168986301
v -0.0116431331616438 -0.0269084435287671 -0.0308120168986301
v -0.0138465331616438 -0.0156702435287671 -0.0272908168986301
v -0.0356496331616438 0.0857578564712329 -0.00438821689863017
v -0.0088118331616438 -0.0338482435287671 -0.0330557168986301
v -0.0100024331616438 -0.0197785435287671 -0.0287675168986301
v -0.0102951331616438 -0.0156459435287671 -0.0275464168986301
v -0.0330853331616438 0.0887493564712329 -0.00499531689863009
v -0.00778153316164384 -0.0256354435287671 -0.0307756168986301
v -0.00308043316164383 -0.0300036435287671 -0.0325400168986301
v -0.00354993316164381 -0.0355269435287671 -0.0339928168986301
v -0.00678883316164383 -0.0205321435287671 -0.0293359168986301
v -0.00154073316164383 -0.0262241435287671 -0.0316501168986301
v -0.00594963316164382 -0.0168119435287671 -0.0283437168986301
v -0.0289560331616438 0.0920514564712329 -0.00450191689863016
v 0.00202146683835616 -0.0427269435287671 -0.0364042168986301
v -0.0050003331616438 -0.0399773435287671 -0.0350800168986301
v 0.00131776683835616 -0.0453376435287671 -0.0370394168986301
v -0.000170333161643832 -0.0381785435287671 -0.0350296168986301
v 0.00802656683835618 -0.0344561435287671 -0.0349726168986301
v 0.0030554668383562 -0.0237305435287671 -0.0315101168986301
v -0.00115433316164382 -0.0176920435287671 -0.0293057168986301
v -0.0249204331616438 0.0945906564712329 -0.00495691689863015
v 0.00584676683835617 -0.0300000435287671 -0.0335630168986301
v 0.0069878668383562 -0.0490581435287671 -0.0384582168986301
v 0.00529976683835617 -0.0513272435287671 -0.0389265168986301
v 0.0119658668383562 -0.0538864435287671 -0.0401808168986301
v 0.0114985668383562 -0.0402177435287671 -0.0367803168986301
v 0.00435936683835619 -0.0204231435287671 -0.0308427168986302
v -0.0225428331616438 0.0961885564712329 -0.00515341689863014
v 0.00880756683835618 -0.0558581435287671 -0.0404197168986301
v 0.00637296683835617 -0.0188308435287671 -0.0306746168986301
v -0.0194330331616438 0.0982333564712329 -0.00518071689863009
v 0.0116485668383562 -0.0296963435287671 -0.0341677168986301
v 0.0123888668383562 -0.0270577435287671 -0.0335836168986301
v 0.0188869668383562 -0.0662134435287671 -0.0437156168986301
v 0.0173657668383562 -0.0631668435287671 -0.0428254168986301
v 0.0145206668383562 -0.0651395435287671 -0.0430696168986301
v 0.0132687668383562 -0.0590850435287671 -0.0415864168986301
v 0.0176525668383562 -0.0565817435287671 -0.0413860168986301
v 0.0171296668383562 -0.0334302435287671 -0.0357192168986301
v 0.0112602668383562 -0.0218279435287671 -0.0321719168986301
v 0.0224443668383562 -0.0686108435287671 -0.0447196168986301
v 0.0190758668383562 -0.0702889435287671 -0.0448551168986301
v 0.0215055668383562 -0.0510504435287671 -0.0405007168986301
v 0.0175522668383562 -0.0454739435287671 -0.0387439168986302
v 0.0123858668383562 -0.0201079435287671 -0.0318672168986301
v 0.0251211668383562 -0.0728848435287671 -0.0463836168986301
v 0.0288765668383562 -0.0706626435287671 -0.0461017168986301
v 0.0259477668383562 -0.0607745435287671 -0.0431350168986301
v 0.0180157668383562 -0.0260543435287671 -0.0341132168986301
v 0.0149123668383562 -0.0220092435287671 -0.0327882168986302
v 0.0163205668383562 -0.0208892435287671 -0.0326354168986301
v 0.0309216668383562 -0.0693298435287671 -0.0459294168986301
v 0.0230995668383562 -0.0370568435287671 -0.0372946168986301
v 0.0205457668383562 -0.0297065435287671 -0.0352619168986301
v 0.0308225668383562 -0.0646506435287671 -0.0446154168986301
v 0.0312196668383562 -0.0615922435287671 -0.0438848168986301
v 0.0246077668383562 -0.0444095435287671 -0.0392392168986301
v 0.0260207668383562 -0.0512905435287671 -0.0410452168986301
v 0.0194585668383562 -0.0233721435287671 -0.0337493168986301
v -0.0082029331616438 0.101747756471233 -0.00800751689863011
v 0.0313984668383562 -0.0740256435287671 -0.0474639168986301
v 0.0326840668383562 -0.0587856435287671 -0.0433911168986301
v 0.0265921668383562 -0.0343093435287671 -0.0370979168986301
v 0.0221340668383562 -0.0260213435287671 -0.0346231168986301
v 0.0246570668383562 -0.0297174435287671 -0.0358947168986301
v 0.0346197668383562 -0.0768866435287671 -0.0485385168986301
v 0.0292359668383562 -0.0470931435287671 -0.0404407168986301
v 0.0304060668383562 -0.0510930435287671 -0.0415332168986302
v 0.0291440668383562 -0.0416597435287671 -0.0391042168986301
v 0.0297028668383562 -0.0346257435287671 -0.0376006168986301
v 0.0255291668383562 -0.0281996435287671 -0.0355921168986301
v -0.00361333316164381 0.102320356471233 -0.00844481689863008
v 0.0365734668383562 -0.0727846435287671 -0.0475031168986301
v 0.0379569668383562 -0.0772929435287671 -0.0490206168986301
v 0.0361129668383562 -0.0679456435287671 -0.0460217168986301
v 0.0292787668383562 -0.0326453435287671 -0.0371345168986301
v 0.0396134668383562 -0.0622533435287671 -0.0448656168986301
v 0.0365193668383562 -0.0574607435287671 -0.0435501168986301
v 0.0297559668383562 -0.0302833435287671 -0.0364943168986301
v 0.0395343668383562 -0.0719352435287671 -0.0476576168986301
v 0.0421816668383562 -0.0725825435287671 -0.0484046168986301
v 0.0422534668383562 -0.0671939435287671 -0.0463996168986301
v 0.0403455668383562 -0.0661327435287671 -0.0458903168986301
v 0.0405526668383562 -0.0520917435287671 -0.0430518168986301
v 0.0411018668383562 -0.0498731435287671 -0.0426944168986301
v 0.0318557668383562 -0.0337984435287671 -0.0375825168986301
v -7.79331616438117e-05 0.102325556471233 -0.00727111689863008
v 0.0385345668383562 -0.0571236435287671 -0.0436879168986301
v 0.0359808668383562 -0.0401258435287671 -0.0396925168986301
v 0.0438174668383562 -0.0691741435287671 -0.0473951168986301
v 0.0421742668383562 -0.0634781435287671 -0.0452517168986301
v 0.0407025668383562 -0.0603008435287671 -0.0444214168986301
v 0.0407830668383562 -0.0579773435287671 -0.0439554168986301
v 0.0380965668383562 -0.0456074435287671 -0.0412801168986301
v 0.0380044668383562 -0.0392531435287671 -0.0397329168986301
v 0.00784786683835617 0.103515256471233 -0.00986361689863013
v 0.0447602668383562 -0.0710660435287671 -0.0485548168986301
v 0.0448517668383562 -0.0668711435287671 -0.0464356168986301
v 0.0420081668383562 -0.0540987435287671 -0.0434506168986301
v 0.0429505668383562 -0.0491762435287671 -0.0428223168986301
v 0.0417756668383562 -0.0437745435287671 -0.0414387168986301
v 0.0468335668383562 -0.0674959435287671 -0.0473334168986301
v 0.0484397668383562 -0.0692004435287671 -0.0491402168986301
v 0.0469756668383562 -0.0712247435287671 -0.0497834168986301
v 0.0434814668383562 -0.0522722435287671 -0.0432777168986301
v 0.0431655668383562 -0.0423135435287671 -0.0410989168986301
v 0.0486550668383562 -0.0670178435287671 -0.0479424168986301
v 0.0447502668383562 -0.0497057435287671 -0.0429274168986301
v 0.0133058668383562 0.102720556471233 -0.00934751689863011
v 0.0498775668383562 -0.0680886435287671 -0.0501099168986301
v 0.0511045668383562 -0.0655279435287671 -0.0498478168986301
v 0.0528017668383562 -0.0626091435287671 -0.0502656168986301
v 0.0200986668383562 0.101753356471233 -0.0120588168986301
v 0.0544410668383562 -0.0592005435287671 -0.0475681168986301
v 0.0559587668383562 -0.0566845435287671 -0.0476335168986301
v 0.0243725668383562 0.100442856471233 -0.0120409168986301
v 0.0585103668383562 -0.0518744435287671 -0.0478170168986301
v 0.0604145668383562 -0.0476442435287671 -0.0489339168986301
v 0.0614012668383562 -0.0454867435287671 -0.0477130168986301
v 0.0296871668383562 0.0986384564712329 -0.0128424168986301
v 0.0625444668383562 -0.0424821435287671 -0.0460121168986301
v 0.0360810668383562 0.0965378564712329 -0.0163200168986301
v 0.0645561668383562 -0.0362363435287671 -0.0475317168986301
v 0.0384165668383562 0.0947778564712329 -0.0166576168986301
v 0.0660727668383562 -0.0292824435287671 -0.0442064168986301
v 0.0675077668383562 -0.0228110435287671 -0.0431071168986301
v 0.0701875668383562 -0.00833714352876712 -0.0406412168986302
v 0.0703123668383562 -0.00355504352876712 -0.0400145168986301
v 0.0528728668383562 0.0762161564712329 -0.0211422168986301
v 0.0698445668383562 0.00494445647123289 -0.0377052168986301
v 0.0546309668383562 0.0737485564712329 -0.0222748168986301
v 0.0704370668383562 0.0124682564712329 -0.0367523168986301
v 0.0601986668383562 0.0641177564712329 -0.0243858168986301
v 0.0576621668383562 0.0680919564712329 -0.0234398168986301
v 0.0706229668383562 0.0163073564712329 -0.0361604168986301
v 0.0699961668383562 0.0191401564712329 -0.0345235168986301
v 0.0689775668383562 0.0278490564712329 -0.0325401168986301
v 0.0658166668383562 0.0439347564712329 -0.0292786168986301
v 0.0627196668383562 0.0602866564712329 -0.0249626168986301
v 0.0659397668383562 0.0463137564712329 -0.0290509168986301
v 0.0662458668383562 0.0499293564712329 -0.0286216168986301
v 0.0662546668383562 0.0518619564712329 -0.0294999168986301
v 0.0647489668383562 0.0564859564712329 -0.0265506168986301
v 0.0630756668383562 0.0605302564712329 -0.0268509168986301
v -0.0494500331616438 0.00247335647123288 -0.0207219168986301
v -0.0497314331616438 0.00245195647123288 -0.0214898168986301
v -0.0472959331616438 -0.00141614352876712 -0.0222447168986301
v -0.0502875331616438 0.00669935647123288 -0.0196518168986302
v -0.0539857331616438 0.0227958564712329 -0.0167962168986301
v -0.0540498331616438 0.0246917564712329 -0.0155134168986301
v -0.0543485331616438 0.0251949564712329 -0.0159269168986301
v -0.0465478331616438 -0.00309394352876713 -0.0227197168986301
v -0.0538646331616438 0.0275202564712329 -0.0159498168986301
v -0.0541401331616438 0.0328548564712329 -0.0143075168986301
v -0.0418650331616438 -0.00758474352876712 -0.0236886168986301
v -0.0451150331616438 -0.00467464352876712 -0.0232873168986301
v -0.0435386331616438 -0.00703504352876712 -0.0246625168986301
v -0.0534802331616438 0.0353328564712329 -0.0144509168986301
v -0.0532197331616438 0.0392170564712329 -0.0130812168986301
v -0.0414597331616438 -0.00867314352876712 -0.0249550168986301
v -0.0525403331616438 0.0412724564712329 -0.0134157168986301
v -0.0522684331616438 0.0431339564712329 -0.0123763168986301
v -0.0368724331616438 -0.0104671435287671 -0.0247373168986301
v -0.0386149331616438 -0.0105513435287671 -0.0256321168986302
v -0.0515075331616438 0.0454349564712329 -0.0125472168986301
v -0.0510862331616438 0.0478741564712329 -0.0116520168986301
v -0.0348590331616438 -0.0126099435287671 -0.0267666168986301
v -0.0502447331616438 0.0499208564712329 -0.0115339168986301
v -0.0493137331616438 0.0527967564712329 -0.0108391168986302
v -0.0322960331616438 -0.0119600435287671 -0.0254108168986301
v -0.0313249331616438 -0.0142828435287671 -0.0269843168986301
v -0.0489613331616438 0.0523078564712329 -0.0121438168986301
v -0.0475985331616438 0.0562900564712329 -0.0107049168986301
v -0.0326859331616438 -0.0138648435287671 -0.0274240168986302
v -0.0313704331616438 -0.0143832435287671 -0.0282774168986301
v -0.0465100331616438 0.0594593564712329 -0.00994871689863014
v -0.0286798331616438 -0.0142045435287671 -0.0263707168986301
v -0.0290782331616438 -0.0157782435287671 -0.0275047168986301
v -0.0298109331616438 -0.0157334435287671 -0.0286149168986302
v -0.0456446331616438 0.0600692564712329 -0.0112977168986301
v -0.0449799331616438 0.0628796564712329 -0.00983571689863016
v -0.0262877331616438 -0.0190458435287671 -0.0286337168986301
v -0.0280375331616438 -0.0174750435287671 -0.0286139168986301
v -0.0271832331616438 -0.0191251435287671 -0.0297890168986301
v -0.0436693331616438 0.0666293564712329 -0.0088780168986301
v -0.0233630331616438 -0.0232243435287671 -0.0299940168986301
v -0.0255807331616438 -0.0207752435287671 -0.0298709168986301
v -0.0247014331616438 -0.0227440435287671 -0.0312412168986301
v -0.0238518331616438 -0.0202275435287671 -0.0284986168986301
v -0.0428069331616438 0.0667905564712329 -0.0105484168986301
v -0.0421529331616438 0.0703301564712329 -0.00896991689863008
v -0.0204592331616438 -0.0277488435287671 -0.0313584168986301
v -0.0223868331616438 -0.0257821435287671 -0.0316100168986301
v -0.0211476331616438 -0.0280543435287671 -0.0324552168986301
v -0.0211582331616438 -0.0253595435287671 -0.0302239168986301
v -0.0178212331616438 -0.0312793435287671 -0.0323277168986301
v -0.0198020331616438 -0.0295710435287671 -0.0324782168986301
v -0.0186299331616438 -0.0319219435287671 -0.0337465168986301
v -0.0182514331616438 -0.0292194435287671 -0.0313402168986301
v -0.0406549331616438 0.0739067564712329 -0.00804251689863011
v -0.0397136331616438 0.0765518564712329 -0.0074628168986301
v -0.0146061331616438 -0.0362071435287671 -0.0341110168986301
v -0.0158304331616438 -0.0340121435287671 -0.0330684168986301
v -0.0163399331616438 -0.0347022435287671 -0.0343137168986302
v -0.0155613331616438 -0.0326686435287671 -0.0323754168986301
v -0.0385880331616438 0.0777644564712329 -0.00846971689863008
v -0.0104552331616438 -0.0407404435287671 -0.0354737168986301
v -0.0116714331616438 -0.0383964435287671 -0.0343132168986301
v -0.0133697331616438 -0.0383418435287671 -0.0354416168986301
v -0.0129600331616438 -0.0356511435287671 -0.0332870168986301
v -0.0366691331616438 0.0818862564712329 -0.00778821689863013
v -0.0109715331616438 -0.0414894435287671 -0.0369927168986301
v -0.00935363316164381 -0.0382891435287671 -0.0342218168986301
v -0.0351094331616438 0.0856215564712329 -0.00635551689863012
v -0.00731023316164381 -0.0412840435287671 -0.0351909168986301
v -0.00740293316164384 -0.0428113435287671 -0.0357419168986301
v -0.00702753316164381 -0.0449010435287671 -0.0368002168986301
v -0.00413153316164383 -0.0485494435287671 -0.0377751168986301
v -0.00588493316164382 -0.0477763435287671 -0.0386715168986301
v -0.00375143316164384 -0.0507264435287671 -0.0391271168986301
v -0.0051593331616438 -0.0449312435287671 -0.0363633168986301
v -0.0329108331616438 0.0871115564712329 -0.00736021689863015
v -0.00100873316164382 -0.0532191435287671 -0.0393786168986301
v -0.0025060331616438 -0.0530587435287671 -0.0408093168986301
v -0.00174603316164382 -0.0505607435287671 -0.0381224168986302
v -0.0027260331616438 -0.0470782435287671 -0.0370485168986301
v -0.0294275331616438 0.0903517564712329 -0.00683751689863016
v 0.00131376683835618 -0.0563384435287671 -0.0403799168986301
v 0.000861666838356173 -0.0537917435287671 -0.0391337168986301
v 0.00163036683835618 -0.0522486435287671 -0.0387129168986301
v -0.0282807331616438 0.0918484564712329 -0.00605091689863013
v 0.00392006683835619 -0.0596329435287671 -0.0415909168986301
v 0.00372366683835618 -0.0574205435287671 -0.0403349168986301
v 0.000665166838356185 -0.0570399435287671 -0.0418501168986301
v -0.0254753331616438 0.0937594564712329 -0.00705261689863007
v 0.00765516683835618 -0.0651665435287671 -0.0433516168986302
v 0.00538806683835616 -0.0622275435287671 -0.0427769168986301
v 0.00557156683835619 -0.0641007435287671 -0.0442085168986301
v 0.00676296683835617 -0.0617906435287671 -0.0419800168986301
v 0.00619076683835618 -0.0595746435287671 -0.0410922168986301
v 0.00348646683835616 -0.0605429435287671 -0.0428599168986301
v 0.0058055668383562 -0.0577565435287671 -0.0404912168986301
v 0.00952526683835617 -0.0687535435287671 -0.0445450168986301
v 0.00963496683835618 -0.0659188435287671 -0.0430422168986301
v 0.00917146683835618 -0.0621226435287671 -0.0419301168986301
v 0.00933606683835617 -0.0594727435287671 -0.0413140168986301
v 0.0119926668383562 -0.0676541435287671 -0.0434358168986301
v 0.0134368668383562 -0.0708128435287671 -0.0446212168986301
v 0.0120529668383562 -0.0713726435287671 -0.0453781168986301
v -0.0230434331616438 0.0956781564712329 -0.0065826168986301
v -0.0208740331616438 0.0973597564712329 -0.00712861689863009
v 0.0157074668383562 -0.0743038435287671 -0.0464163168986301
v 0.0153844668383562 -0.0757279435287671 -0.0477268168986301
v 0.0134745668383562 -0.0744303435287671 -0.0475989168986301
v 0.0151704668383562 -0.0702968435287671 -0.0443960168986301
v 0.0171907668383562 -0.0734941435287671 -0.0457242168986301
v 0.0186317668383562 -0.0779118435287671 -0.0485532168986301
v 0.0191570668383562 -0.0725642435287671 -0.0455055168986301
v -0.0167638331616438 0.0996454564712329 -0.00691001689863013
v 0.0229936668383562 -0.0765961435287671 -0.0475633168986301
v 0.0225429668383562 -0.0786644435287671 -0.0487935168986301
v 0.0225440668383562 -0.0747790435287671 -0.0466909168986301
v 0.0269088668383562 -0.0805259435287671 -0.0496946168986301
v 0.0284997668383562 -0.0784552435287671 -0.0485207168986301
v 0.0256707668383562 -0.0750683435287671 -0.0471057168986301
v -0.0111129331616438 0.101029056471233 -0.00786961689863008
v 0.0304794668383562 -0.0780765435287671 -0.0484689168986301
v 0.0297362668383562 -0.0827270435287671 -0.0514817168986301
v 0.0317044668383562 -0.0805720435287671 -0.0497035168986301
v 0.0350650668383562 -0.0820197435287671 -0.0510326168986301
v 0.0335711668383562 -0.0795277435287671 -0.0492786168986301
v -0.00531583316164383 0.102339556471233 -0.00853881689863012
v 0.0356423668383562 -0.0808742435287671 -0.0502207168986301
v 0.0387896668383562 -0.0811643435287671 -0.0516980168986301
v 0.0391100668383562 -0.0798946435287671 -0.0507551168986301
v 0.0394916668383562 -0.0777445435287671 -0.0496509168986301
v 0.00023776683835619 0.103195956471233 -0.00970481689863012
v 0.0405215668383562 -0.0802627435287671 -0.0529814168986301
v 0.00207086683835619 0.104019356471233 -0.0117728168986301
v 0.0426161668383562 -0.0760654435287671 -0.0501795168986301
v 0.0427018668383562 -0.0779509435287671 -0.0518509168986301
v 0.00466416683835619 0.103513456471233 -0.00995821689863013
v 0.0443806668383562 -0.0755630435287671 -0.0511573168986301
v 0.0458779668383562 -0.0745879435287671 -0.0523219168986301
v 0.00946116683835618 0.103652956471233 -0.0109790168986301
v 0.0486870668383562 -0.0706946435287671 -0.0516931168986301
v 0.0506293668383562 -0.0679737435287671 -0.0528016168986301
v 0.0513024668383562 -0.0664218435287671 -0.0525441168986301
v 0.0541131668383562 -0.0600507435287671 -0.0494310168986301
v 0.0557419668383562 -0.0581415435287671 -0.0513862168986301
v 0.0570393668383562 -0.0554097435287671 -0.0496776168986301
v 0.0575166668383562 -0.0547606435287671 -0.0520401168986301
v 0.0266408668383562 0.100602156471233 -0.0147226168986301
v 0.0317919668383562 0.0986835564712329 -0.0149202168986302
v 0.0297009668383562 0.100209956471233 -0.0162923168986301
v 0.0637546668383562 -0.0393134435287671 -0.0507487168986301
v 0.0352042668383562 0.0975756564712329 -0.0171604168986301
v 0.0654098668383562 -0.0326375435287671 -0.0479407168986301
v 0.0670274668383562 -0.0261365435287671 -0.0477948168986301
v 0.0409147668383562 0.0928285564712329 -0.0179800168986301
v 0.0430624668383562 0.0917004564712329 -0.0207300168986301
v 0.0677969668383562 -0.0231017435287671 -0.0470851168986301
v 0.0685596668383562 -0.0197550435287671 -0.0462678168986301
v 0.0472785668383562 0.0858513564712329 -0.0213459168986301
v 0.0456317668383562 0.0886942564712329 -0.0214966168986301
v 0.0510354668383562 0.0809534564712329 -0.0230472168986302
v 0.0497057668383562 0.0830309564712329 -0.0231998168986302
v 0.0707823668383562 -0.00406574352876712 -0.0450807168986301
v 0.0556897668383562 0.0738283564712329 -0.0241203168986301
v 0.0562372668383562 0.0714210564712329 -0.0236485168986301
v 0.0536111668383562 0.0764393564712329 -0.0229706168986301
v 0.0706032668383562 0.00604865647123289 -0.0416471168986302
v 0.0592486668383562 0.0659012564712329 -0.0251308168986301
v 0.0588537668383562 0.0683720564712329 -0.0255744168986302
v 0.0712031668383562 0.0150848564712329 -0.0378802168986301
v 0.0710081668383562 0.0109552564712329 -0.0393889168986301
v 0.0710738668383562 0.0178908564712329 -0.0368357168986301
v 0.0701796668383562 0.0228843564712329 -0.0353448168986301
v 0.0695217668383562 0.0280548564712329 -0.0339703168986301
v 0.0687209668383562 0.0310991564712329 -0.0331324168986301
v 0.0677457668383562 0.0351153564712329 -0.0325359168986301
v 0.0670822668383562 0.0390106564712329 -0.0312488168986301
v 0.0616015668383562 0.0635848564712329 -0.0269192168986301
v 0.0600801668383562 0.0655051564712329 -0.0258082168986301
v 0.0687726668383562 0.0330766564712329 -0.0341142168986301
v 0.0679738668383562 0.0369387564712329 -0.0339838168986301
v 0.0677922668383562 0.0417465564712329 -0.0328181168986301
v 0.0669352668383562 0.0464682564712329 -0.0317430168986301
v 0.0666975668383562 0.0484986564712329 -0.0310785168986301
v 0.0659105668383562 0.0539387564712329 -0.0297312168986301
v 0.0650035668383561 0.0569940564712329 -0.0287304168986302
v -0.0491539331616438 0.00216205647123288 -0.0223489168986301
v -0.0520696331616438 0.0161046564712329 -0.0191225168986301
v -0.0537420331616438 0.0239374564712329 -0.0172775168986302
v -0.0460967331616438 -0.00315394352876711 -0.0240790168986301
v -0.0472740331616438 0.000560056471232889 -0.0233659168986301
v -0.0481933331616438 0.00312905647123288 -0.0229927168986301
v -0.0494560331616438 0.00961215647123288 -0.0215599168986301
v -0.0523490331616438 0.0225508564712329 -0.0184853168986301
v -0.0528293331616438 0.0278498564712329 -0.0174074168986301
v -0.0535310331616438 0.0321097564712329 -0.0158697168986301
v -0.0440502331616438 -0.00462514352876713 -0.0248569168986301
v -0.0429983331616438 -0.0064998435287671 -0.0253288168986301
v -0.0452261331616438 -0.00261384352876712 -0.0246936168986301
v -0.0453882331616438 0.000476556471232889 -0.0245469168986301
v -0.0473384331616438 0.0064881564712329 -0.0230881168986301
v -0.0479918331616438 0.0114457564712329 -0.0222980168986301
v -0.0497533331616438 0.0163349564712329 -0.0206794168986301
v -0.0491459331616438 0.0190797564712329 -0.0208245168986301
v -0.0497886331616438 0.0208791564712329 -0.0201241168986301
v -0.0522889331616438 0.0300444564712329 -0.0174138168986301
v -0.0523069331616438 0.0349645564712329 -0.0160714168986302
v -0.0526325331616438 0.0379971564712329 -0.0148135168986301
v -0.0412895331616438 -0.00766814352876712 -0.0257804168986301
v -0.0421511331616438 -0.00209664352876711 -0.0258381168986301
v -0.0497027331616438 0.0285306564712329 -0.0188374168986301
v -0.0514268331616438 0.0356001564712329 -0.0164358168986302
v -0.0507273331616438 0.0409103564712329 -0.0152987168986301
v -0.0515471331616438 0.0411400564712329 -0.0147033168986301
v -0.0511249331616438 0.0440549564712329 -0.0139096168986301
v -0.0389241331616438 -0.00896824352876711 -0.0266599168986301
v -0.0407035331616438 -0.00534744352876711 -0.0263378168986301
v -0.0499581331616438 0.0482590564712329 -0.0131591168986301
v -0.0366052331616438 -0.0106397435287671 -0.0271037168986301
v -0.0373289331616438 -0.00791504352876712 -0.0279049168986301
v -0.0480591331616438 0.0428062564712329 -0.0159693168986301
v -0.0482447331616438 0.0483358564712329 -0.0143625168986301
v -0.0353395331616438 -0.00941454352876712 -0.0285101168986301
v -0.0462083331616438 0.0546942564712329 -0.0132248168986301
v -0.0468641331616438 0.0557455564712329 -0.0122659168986301
v -0.0320587331616438 -0.0120161435287671 -0.0292583168986301
v -0.0339464331616438 -0.0108578435287671 -0.0289275168986301
v -0.0313172331616438 -0.0138315435287671 -0.0297740168986301
v -0.0440604331616438 0.0555016564712329 -0.0139310168986301
v -0.0441163331616438 0.0606530564712329 -0.0123633168986301
v -0.0278313331616438 -0.0191607435287671 -0.0318078168986301
v -0.0287743331616438 -0.0170264435287671 -0.0300706168986301
v -0.0298262331616438 -0.0155109435287671 -0.0307793168986301
v -0.0425963331616438 0.0579236564712329 -0.0140344168986301
v -0.0435692331616438 0.0636160564712329 -0.0115224168986301
v -0.0247845331616438 -0.0233690435287671 -0.0328503168986301
v -0.0231885331616438 -0.0256894435287671 -0.0339233168986302
v -0.0263933331616438 -0.0210845435287671 -0.0325999168986301
v -0.0415297331616438 0.0638150564712329 -0.0127860168986301
v -0.0214543331616438 -0.0289502435287671 -0.0353119168986302
v -0.0406850331616438 0.0681067564712329 -0.0117126168986301
v -0.0407768331616438 0.0708323564712329 -0.0104252168986301
v -0.0196505331616438 -0.0320691435287671 -0.0363237168986301
v -0.0179345331616438 -0.0339196435287671 -0.0365261168986301
v -0.0392126331616438 0.0747607564712329 -0.0096750168986301
v -0.0354433331616438 0.0795032564712329 -0.0105374168986301
v -0.00836213316164383 -0.0458682435287671 -0.0405734168986301
v -0.00832803316164382 -0.0445188435287671 -0.0377948168986301
v -0.0330360331616438 0.0842907564712329 -0.00959181689863015
v -0.00656653316164382 -0.0483199435287671 -0.0415059168986301
v -0.0302646331616438 0.0864162564712329 -0.00993221689863011
v -0.0286356331616438 0.0882048564712329 -0.00982911689863014
v -0.0276504331616438 0.0895202564712329 -0.00920511689863013
v 0.00330496683835618 -0.0618973435287671 -0.0448978168986301
v 0.00538356683835617 -0.0652257435287671 -0.0457594168986301
v 0.00241596683835618 -0.0609912435287671 -0.0452006168986301
v -0.0269421331616438 0.0893329564712329 -0.0109061168986301
v 0.00811486683835616 -0.0688551435287671 -0.0463472168986301
v -0.0252396331616438 0.0917319564712329 -0.00982051689863017
v 0.0105725668383562 -0.0715350435287671 -0.0467688168986301
v 0.00901116683835618 -0.0707856435287671 -0.0484206168986301
v -0.0223511331616438 0.0944345564712329 -0.00949811689863012
v -0.0233286331616438 0.0944520564712329 -0.00832671689863013
v 0.0130197668383562 -0.0754354435287671 -0.0499537168986301
v 0.0139133668383562 -0.0760694435287671 -0.0495188168986301
v 0.0164825668383562 -0.0783621435287671 -0.0500143168986301
v -0.0202765331616438 0.0964148564712329 -0.00961681689863014
v 0.0195802668383562 -0.0806912435287671 -0.0504487168986301
v 0.0184020668383562 -0.0804904435287671 -0.0511501168986301
v -0.0166225331616438 0.0989028564712329 -0.00982251689863012
v 0.0214496668383562 -0.0821149435287671 -0.0517404168986301
v 0.0228050668383562 -0.0811987435287671 -0.0503205168986301
v 0.0226551668383562 -0.0827706435287671 -0.0516261168986301
v -0.0149315331616438 0.0999358564712329 -0.0085360168986301
v -0.0136819331616438 0.100373056471233 -0.0101539168986302
v 0.0258188668383562 -0.0821943435287671 -0.0509638168986301
v 0.0254278668383562 -0.0836965435287671 -0.0530900168986301
v 0.0271820668383562 -0.0838465435287671 -0.0526009168986301
v -0.0109865331616438 0.101240856471233 -0.0101045168986301
v 0.0292218668383562 -0.0837155435287671 -0.0535528168986301
v -0.00936113316164383 0.102017356471233 -0.0101243168986301
v 0.0313161668383562 -0.0834304435287671 -0.0527571168986301
v -0.00472053316164384 0.103148656471233 -0.0107831168986301
v 0.0359770668383562 -0.0825752435287671 -0.0523062168986301
v 0.000244666838356195 0.104075156471233 -0.0117392168986302
v 0.0380619668383562 -0.0825339435287671 -0.0565414168986301
v 0.0432681668383562 -0.0778664435287671 -0.0528686168986301
v 0.00645606683835617 0.104179356471233 -0.0122737168986301
v 0.0476503668383562 -0.0725517435287671 -0.0533336168986301
v 0.0442532668383562 -0.0769488435287671 -0.0543982168986301
v 0.0111237668383562 0.104150556471233 -0.0149044168986301
v 0.0492074668383562 -0.0703566435287671 -0.0531382168986301
v 0.0172950668383562 0.103315956471233 -0.0150757168986301
v 0.0529698668383562 -0.0630922435287671 -0.0531841168986301
v 0.0211155668383562 0.102253256471233 -0.0148541168986301
v 0.0562361668383562 -0.0571791435287671 -0.0532304168986301
v 0.0225731668383562 0.103643556471233 -0.0200613168986301
v 0.0318371668383562 0.0998476564712329 -0.0180821168986302
v 0.0376207668383562 0.0965204564712329 -0.0190898168986302
v 0.0397122668383562 0.0953367564712329 -0.0206765168986301
v 0.0698596668383562 -0.0134073435287671 -0.0451983168986301
v 0.0704463668383562 -0.00968704352876712 -0.0445571168986301
v 0.0705150668383562 0.00233175647123288 -0.0425382168986301
v 0.0542137668383562 0.0776843564712329 -0.0250723168986301
v 0.0577283668383562 0.0716139564712329 -0.0255911168986301
v 0.0596022668383562 0.0704388564712329 -0.0271631168986301
v 0.0563152668383562 0.0753303564712329 -0.0259183168986301
v 0.0713256668383562 0.00847825647123289 -0.0425311168986301
v 0.0599326668383562 0.0689311564712329 -0.0271583168986301
v 0.0584147668383562 0.0726676564712329 -0.0272396168986301
v 0.0727388668383562 0.0180505564712329 -0.0397207168986301
v 0.0720792668383562 0.0210687564712329 -0.0380588168986301
v 0.0712294668383562 0.0265722564712329 -0.0365651168986301
v 0.0710033668383562 0.0296439564712329 -0.0366022168986301
v 0.0688597668383562 0.0350171564712329 -0.0361540168986301
v 0.0686124668383562 0.0411895564712329 -0.0346749168986302
v 0.0691401668383562 0.0384511564712329 -0.0372998168986301
v 0.0638932668383562 0.0608979564712329 -0.0300827168986301
v 0.0622164668383562 0.0639996564712329 -0.0286187168986301
v 0.0609503668383562 0.0679576564712329 -0.0286287168986302
v 0.0727900668383562 0.0194498564712329 -0.0401060168986301
v 0.0721984668383562 0.0245554564712329 -0.0385997168986301
v 0.0715956668383561 0.0282895564712329 -0.0378951168986301
v 0.0685759668383562 0.0425000564712329 -0.0348295168986301
v 0.0676847668383562 0.0455871564712329 -0.0337889168986301
v 0.0668934668383562 0.0488349564712329 -0.0328719168986302
v 0.0662730668383562 0.0519198564712329 -0.0317374168986301
v 0.0654518668383562 0.0559990564712329 -0.0308256168986301
v 0.0642878668383562 0.0600135564712329 -0.0313834168986301
v -0.0454100331616438 0.00408215647123288 -0.0242176168986301
v -0.0477398331616438 0.0133525564712329 -0.0224169168986301
v -0.0484526331616438 0.0176889564712329 -0.0215579168986301
v -0.0436235331616438 0.00207965647123289 -0.0253407168986302
v -0.0450960331616438 0.00775345647123288 -0.0243166168986301
v -0.0457810331616438 0.0127535564712329 -0.0240355168986301
v -0.0474394331616438 0.0152570564712329 -0.0235531168986302
v -0.0475778331616438 0.0176273564712329 -0.0231379168986301
v -0.0472364331616438 0.0190521564712329 -0.0222753168986301
v -0.0480706331616438 0.0211628564712329 -0.0213350168986302
v -0.0488074331616438 0.0273621564712329 -0.0196659168986301
v -0.0494100331616438 0.0344274564712329 -0.0175283168986301
v -0.0407086331616438 -0.00341244352876713 -0.0265578168986301
v -0.0381966331616438 -0.0055563435287671 -0.0277262168986301
v -0.0412983331616438 -0.000395843528767106 -0.0264837168986301
v -0.0412393331616438 0.00215015647123289 -0.0269981168986301
v -0.0432930331616438 0.00391835647123288 -0.0264914168986301
v -0.0441534331616438 0.00660335647123288 -0.0259989168986301
v -0.0446916331616438 0.00877865647123288 -0.0251230168986301
v -0.0473229331616438 0.0206809564712329 -0.0230786168986301
v -0.0479149331616438 0.0253985564712329 -0.0215540168986301
v -0.0477079331616438 0.0276401564712329 -0.0211467168986301
v -0.0470911331616438 0.0291924564712329 -0.0206426168986301
v -0.0482238331616438 0.0318049564712329 -0.0189647168986301
v -0.0476869331616438 0.0344618564712329 -0.0185030168986301
v -0.0478170331616438 0.0383149564712329 -0.0172715168986301
v -0.0375272331616438 -0.00489764352876712 -0.0290016168986301
v -0.0397026331616438 -0.00282114352876713 -0.0283591168986301
v -0.0406141331616438 -0.000545043528767122 -0.0279366168986301
v -0.0472742331616438 0.0316355564712329 -0.0205564168986301
v -0.0465369331616438 0.0352511564712329 -0.0199014168986301
v -0.0467705331616438 0.0370633564712329 -0.0182251168986301
v -0.0351536331616438 -0.00839184352876712 -0.0298603168986301
v -0.0360334331616438 -0.00785114352876712 -0.0295726168986301
v -0.0373359331616438 -0.00615174352876713 -0.0294516168986301
v -0.0451708331616438 0.0378297564712329 -0.0188863168986301
v -0.0457503331616438 0.0409062564712329 -0.0176105168986301
v -0.0449306331616438 0.0423695564712329 -0.0173055168986301
v -0.0463672331616438 0.0469395564712329 -0.0154494168986301
v -0.0336940331616438 -0.0111914435287671 -0.0309471168986302
v -0.0318601331616438 -0.0138797435287671 -0.0317157168986301
v -0.0448626331616438 0.0395574564712329 -0.0192732168986302
v -0.0440893331616438 0.0418610564712329 -0.0191211168986301
v -0.0438713331616438 0.0457434564712329 -0.0169856168986302
v -0.0446477331616438 0.0470906564712329 -0.0160473168986301
v -0.0438272331616438 0.0513024564712329 -0.0152753168986301
v -0.0316564331616438 -0.0172662435287671 -0.0345860168986301
v -0.0284752331616438 -0.0192291435287671 -0.0329017168986301
v -0.0431064331616438 0.0452259564712329 -0.0184025168986302
v -0.0431575331616438 0.0496164564712329 -0.0162761168986301
v -0.0255777331616438 -0.0237644435287671 -0.0347879168986301
v -0.0422797331616438 0.0485948564712329 -0.0179594168986301
v -0.0413993331616438 0.0505321564712329 -0.0171999168986301
v -0.0422330331616438 0.0524697564712329 -0.0158993168986302
v -0.0423005331616438 0.0555780564712329 -0.0150072168986301
v -0.0232724331616438 -0.0269357435287671 -0.0359365168986301
v -0.0414933331616438 0.0527161564712329 -0.0174041168986301
v -0.0415024331616438 0.0546807564712329 -0.0163853168986302
v -0.0410264331616438 0.0567778564712329 -0.0165478168986301
v -0.0413464331616438 0.0574138564712329 -0.0152474168986301
v -0.0412124331616438 0.0598546564712329 -0.0144025168986301
v -0.0224591331616438 -0.0307819435287671 -0.0387445168986301
v -0.0405063331616438 0.0594166564712329 -0.0159328168986301
v -0.0397441331616438 0.0609231564712329 -0.0152360168986301
v -0.0400226331616438 0.0641061564712329 -0.0137670168986301
v -0.0394786331616438 0.0633842564712329 -0.0155306168986301
v -0.0387085331616438 0.0654771564712329 -0.0142486168986301
v -0.0391300331616438 0.0678869564712329 -0.0131457168986301
v -0.0388395331616438 0.0705641564712329 -0.0122392168986302
v -0.0158146331616438 -0.0380349435287671 -0.0405779168986301
v -0.0386623331616438 0.0661925564712329 -0.0153704168986301
v -0.0383763331616438 0.0697937564712329 -0.0139685168986301
v -0.0373131331616438 0.0721291564712329 -0.0135569168986301
v -0.0376067331616438 0.0730240564712329 -0.0121193168986301
v -0.0117455331616438 -0.0423330435287671 -0.0403325168986301
v -0.0363664331616438 0.0737447564712329 -0.0131353168986301
v -0.0365193331616438 0.0754441564712329 -0.0119842168986301
v -0.0359221331616438 0.0762761564712329 -0.0136348168986301
v -0.0347079331616438 0.0786895564712329 -0.0132031168986301
v -0.0350582331616438 0.0784260564712329 -0.0119598168986301
v -0.0333605331616438 0.0820422564712329 -0.0109802168986302
v -0.00558513316164383 -0.0507285435287671 -0.0433243168986301
v -0.00395603316164383 -0.0530494435287671 -0.0442967168986301
v -0.0331498331616438 0.0814896564712329 -0.0123631168986301
v -0.0314221331616438 0.0844402564712329 -0.0110326168986301
v -0.00104553316164382 -0.0565757435287671 -0.0455411168986301
v -0.0307070331616438 0.0848947564712329 -0.0123283168986301
v 0.000410466838356188 -0.0591206435287671 -0.0468411168986301
v -0.0285890331616438 0.0879129564712329 -0.0129031168986301
v -0.0290361331616438 0.0869300564712329 -0.0112203168986301
v 0.00548076683835619 -0.0666378435287671 -0.0484708168986301
v -0.0277294331616438 0.0887040564712329 -0.0119029168986301
v -0.0252986331616438 0.0914613564712329 -0.0118759168986301
v -0.0240226331616438 0.0923133564712329 -0.0116827168986301
v -0.0223538331616438 0.0942488564712329 -0.0115152168986301
v 0.0139430668383562 -0.0766385435287671 -0.0513917168986301
v -0.0205406331616438 0.0954214564712329 -0.0116765168986301
v -0.0189545331616438 0.0971879564712329 -0.0115456168986302
v 0.0213138668383562 -0.0822760435287671 -0.0535920168986301
v 0.0187073668383562 -0.0808219435287671 -0.0541915168986301
v -0.0175026331616438 0.0980219564712329 -0.0116720168986301
v 0.0238642668383562 -0.0834137435287671 -0.0549959168986301
v -0.0155864331616438 0.0998131564712329 -0.0118873168986302
v 0.0270555668383562 -0.0838937435287671 -0.0579837168986301
v -0.0132727331616438 0.101157656471233 -0.0120366168986301
v -0.00908953316164382 0.103233556471233 -0.0132937168986301
v 0.0327857668383562 -0.0836883435287671 -0.0575602168986301
v 0.0353408668383562 -0.0834062435287671 -0.0566481168986301
v -0.00379223316164382 0.104202256471233 -0.0135571168986301
v 0.0401166668383562 -0.0816467435287671 -0.0589881168986301
v 0.00189156683835617 0.104448756471233 -0.0134917168986302
v 0.0419187668383562 -0.0795487435287671 -0.0571827168986301
v 0.0473645668383562 -0.0728618435287671 -0.0578820168986301
v 0.0486206668383562 -0.0710063435287671 -0.0571605168986301
v 0.0502642668383562 -0.0682250435287671 -0.0562560168986301
v 0.0275774668383562 0.102277256471233 -0.0199192168986301
v 0.0610583668383562 -0.0460975435287671 -0.0546047168986301
v 0.0627031668383562 -0.0424883435287671 -0.0535980168986301
v 0.0341711668383562 0.100768756471233 -0.0243490168986301
v 0.0652041668383562 -0.0346648435287671 -0.0507759168986301
v 0.0656998668383562 -0.0321674435287671 -0.0508416168986301
v 0.0666461668383562 -0.0279302435287671 -0.0517544168986301
v 0.0674352668383562 -0.0242100435287671 -0.0516234168986301
v 0.0416912668383562 0.0940612564712329 -0.0230083168986301
v 0.0684419668383562 -0.0195205435287671 -0.0510478168986301
v 0.0447499668383562 0.0903869564712329 -0.0232048168986301
v 0.0491785668383562 0.0845082564712329 -0.0250354168986301
v 0.0704507668383562 -0.00936494352876713 -0.0489261168986301
v 0.0513383668383562 0.0819175564712329 -0.0253817168986301
v 0.0538940668383562 0.0791171564712329 -0.0262042168986301
v 0.0526501668383562 0.0809539564712329 -0.0269410168986302
v 0.0561082668383562 0.0768596564712329 -0.0275259168986302
v 0.0726876668383562 0.0123653564712329 -0.0426346168986301
v 0.0598382668383562 0.0710885564712329 -0.0291581168986301
v 0.0578100668383562 0.0745977564712329 -0.0284446168986301
v 0.0617148668383562 0.0666124564712329 -0.0306301168986302
v 0.0734281668383562 0.0141719564712329 -0.0441301168986301
v 0.0723955668383562 0.0253128564712329 -0.0402688168986301
v 0.0710220668383562 0.0338398564712329 -0.0412666168986301
v 0.0698844668383562 0.0342570564712329 -0.0379398168986301
v 0.0697465668383562 0.0366999564712329 -0.0390228168986301
v 0.0668850668383562 0.0490446564712329 -0.0346110168986301
v 0.0660274668383562 0.0517910564712329 -0.0338717168986302
v 0.0654395668383562 0.0539701564712329 -0.0336480168986301
v 0.0647184668383562 0.0579849564712329 -0.0341294168986301
v -0.0451506331616438 0.00935355647123289 -0.0259406168986301
v -0.0471085331616438 0.0138629564712329 -0.0255062168986301
v -0.0479960331616438 0.0163855564712329 -0.0257172168986301
v -0.0475800331616438 0.0197537564712329 -0.0239956168986301
v -0.0426208331616438 0.00274355647123288 -0.0280686168986301
v -0.0415863331616438 -0.000361543528767119 -0.0297043168986301
v -0.0441209331616438 0.00486315647123289 -0.0281984168986301
v -0.0481332331616438 0.0252951564712329 -0.0237757168986301
v -0.0478677331616438 0.0281510564712329 -0.0228964168986301
v -0.0477286331616438 0.0312686564712329 -0.0227782168986301
v -0.0401653331616438 -0.00287534352876712 -0.0303022168986302
v -0.0387212331616438 -0.00518304352876713 -0.0311141168986301
v -0.0469383331616438 0.0347609564712329 -0.0218182168986301
v -0.0352451331616438 -0.00927384352876712 -0.0313212168986302
v -0.0366585331616438 -0.00796744352876712 -0.0314252168986301
v -0.0451484331616438 0.0378194564712329 -0.0201053168986301
v -0.0343280331616438 -0.0144954435287671 -0.0352019168986301
v -0.0359240331616438 -0.0103687435287671 -0.0329352168986301
v -0.0451392331616438 0.0394938564712329 -0.0214573168986301
v -0.0443306331616438 0.0415697564712329 -0.0208527168986301
v -0.0427608331616438 0.0461785564712329 -0.0197595168986301
v -0.0284884331616438 -0.0221805435287671 -0.0361966168986301
v -0.0252762331616438 -0.0272605435287671 -0.0386400168986301
v -0.0424504331616438 0.0488994564712329 -0.0200368168986301
v -0.0418789331616438 0.0517713564712329 -0.0194979168986301
v -0.0413524331616438 0.0555205564712329 -0.0181870168986301
v -0.0409435331616438 0.0593206564712329 -0.0180356168986301
v -0.0400312331616438 0.0642811564712329 -0.0179202168986301
v -0.0185744331616438 -0.0358361435287671 -0.0414562168986301
v -0.0226142331616438 -0.0323575435287671 -0.0412655168986301
v -0.0386688331616438 0.0696585564712329 -0.0162438168986301
v -0.0373187331616438 0.0740175564712329 -0.0155023168986301
v -0.0110399331616438 -0.0449494435287671 -0.0445048168986301
v -0.00964163316164382 -0.0478369435287671 -0.0468374168986301
v -0.0363790331616438 0.0787396564712329 -0.0166777168986301
v -0.00621503316164382 -0.0525091435287671 -0.0476776168986301
v -0.0334356331616438 0.0829564564712329 -0.0149653168986301
v -0.0318726331616438 0.0841056564712329 -0.0136179168986301
v -0.0309262331616438 0.0863365564712329 -0.0143991168986302
v 0.00176006683835619 -0.0634007435287671 -0.0528574168986301
v 0.00303986683835619 -0.0641570435287671 -0.0506154168986301
v 0.00443686683835617 -0.0668423435287671 -0.0535937168986301
v -0.0273749331616438 0.0901052564712329 -0.0136143168986301
v -0.0267502331616438 0.0920102564712329 -0.0146815168986301
v 0.00936866683835619 -0.0720887435287671 -0.0525856168986301
v -0.0240523331616438 0.0942634564712329 -0.0139211168986301
v 0.0107831668383562 -0.0739535435287671 -0.0545473168986301
v -0.0223156331616438 0.0955251564712329 -0.0136025168986301
v 0.0137781668383562 -0.0769485435287671 -0.0554772168986301
v -0.0207175331616438 0.0968909564712329 -0.0135698168986301
v -0.0178113331616438 0.0988772564712329 -0.0132414168986301
v 0.0223611668383562 -0.0828696435287671 -0.0578803168986301
v -0.0142469331616438 0.101893256471233 -0.0144050168986302
v 0.0249068668383562 -0.0837711435287671 -0.0574554168986301
v -0.0117933331616438 0.103835856471233 -0.0165521168986301
v -0.00704163316164383 0.105346956471233 -0.0181335168986301
v 0.0368205668383562 -0.0837804435287671 -0.0594808168986301
v 0.0385091668383562 -0.0829967435287671 -0.0595897168986301
v 0.000357466838356191 0.105272056471233 -0.0186859168986301
v -0.00191953316164381 0.104862056471233 -0.0156932168986301
v 0.0433990668383562 -0.0780218435287671 -0.0582785168986301
v 0.00610306683835618 0.105069656471233 -0.0179183168986301
v 0.0455291668383562 -0.0753987435287671 -0.0590492168986301
v 0.00926836683835619 0.104722556471233 -0.0168647168986301
v 0.0523652668383562 -0.0635662435287671 -0.0561491168986301
v 0.0147947668383562 0.104975056471233 -0.0193286168986301
v 0.0196676668383562 0.104899656471233 -0.0221690168986302
v 0.0528246668383562 -0.0620176435287671 -0.0580705168986301
v 0.0564068668383562 -0.0558623435287671 -0.0578015168986301
v 0.0587171668383562 -0.0507014435287671 -0.0582530168986301
v 0.0299573668383562 0.102158556471233 -0.0219971168986301
v 0.0654207668383562 -0.0332991435287671 -0.0551284168986301
v 0.0454022668383562 0.0905026564712329 -0.0278215168986301
v 0.0421659668383562 0.0945163564712329 -0.0272016168986301
v 0.0697614668383562 -0.0135008435287671 -0.0493725168986301
v 0.0505529668383562 0.0836427564712329 -0.0289237168986301
v 0.0708505668383562 -0.00267134352876712 -0.0496690168986301
v 0.0707997668383562 -0.000454643528767118 -0.0481108168986301
v 0.0708885668383562 0.00257005647123287 -0.0464268168986301
v 0.0710773668383562 0.00543905647123288 -0.0457833168986301
v 0.0580515668383562 0.0758722564712329 -0.0321820168986302
v 0.0567058668383562 0.0775317564712329 -0.0320088168986301
v 0.0728473668383562 0.0118185564712329 -0.0450870168986301
v 0.0650283668383562 0.0534306564712329 -0.0351654168986301
v 0.0653061668383562 0.0521610564712329 -0.0361917168986302
v 0.0629313668383562 0.0645771564712329 -0.0352407168986301
v 0.0729557668383562 0.0190372564712329 -0.0452493168986301
v 0.0725839668383562 0.0255664564712329 -0.0443402168986301
v 0.0717682668383562 0.0311094564712329 -0.0425296168986301
v 0.0721971668383562 0.0277502564712329 -0.0429423168986302
v 0.0699962668383562 0.0388154564712329 -0.0413551168986301
v 0.0690619668383562 0.0437905564712329 -0.0395916168986301
v 0.0675220668383562 0.0478524564712329 -0.0370360168986301
v 0.0664165668383562 0.0506746564712329 -0.0364462168986301
v 0.0650861668383562 0.0556889564712329 -0.0348799168986301
v 0.0639853668383562 0.0611957564712329 -0.0361109168986301
v -0.0441133331616438 0.00323655647123287 -0.0295546168986301
v -0.0457612331616438 0.00472255647123289 -0.0303226168986301
v -0.0469979331616438 0.00865735647123288 -0.0288239168986301
v -0.0488893331616438 0.0184846564712329 -0.0267012168986301
v -0.0485938331616438 0.0218710564712329 -0.0254150168986301
v -0.0489941331616438 0.0285377564712329 -0.0259009168986302
v -0.0486856331616438 0.0314496564712329 -0.0254778168986301
v -0.0402502331616438 -0.00810224352876711 -0.0351899168986302
v -0.0374806331616438 -0.0105059435287671 -0.0346609168986302
v -0.0407354331616438 -0.00597024352876713 -0.0336351168986301
v -0.0406011331616438 -0.00361514352876711 -0.0316081168986301
v -0.0368970331616438 -0.0145102435287671 -0.0381946168986301
v -0.0476253331616438 0.0358238564712329 -0.0248670168986301
v -0.0460863331616438 0.0389251564712329 -0.0238810168986301
v -0.0323774331616438 -0.0202444435287671 -0.0393417168986301
v -0.0449449331616438 0.0425978564712329 -0.0238204168986301
v -0.0434158331616438 0.0471484564712329 -0.0219046168986301
v -0.0277964331616438 -0.0264725435287671 -0.0412595168986301
v -0.0430758331616438 0.0517666564712329 -0.0229213168986301
v -0.0426894331616438 0.0538019564712329 -0.0220547168986301
v -0.0426186331616438 0.0589200564712329 -0.0217016168986301
v -0.0396479331616438 0.0693135564712329 -0.0182916168986301
v -0.0389441331616438 0.0735487564712329 -0.0183275168986301
v -0.0354878331616438 0.0812992564712329 -0.0170048168986301
v -0.00106613316164381 -0.0606984435287671 -0.0541456168986301
v -0.00191833316164383 -0.0581054435287671 -0.0503908168986301
v 0.00341636683835617 -0.0654620435287671 -0.0529213168986301
v -0.0314343331616438 0.0886864564712329 -0.0168752168986301
v -0.0292593331616438 0.0902563564712329 -0.0157573168986301
v 0.0167694668383562 -0.0798390435287671 -0.0583021168986301
v -0.0218545331616438 0.0991490564712329 -0.0170127168986301
v -0.0193900331616438 0.0993527564712329 -0.0153184168986301
v -0.0165048331616438 0.101986256471233 -0.0165396168986301
v 0.0228972668383562 -0.0833326435287671 -0.0615904168986301
v -0.00891643316164381 0.104668156471233 -0.0168199168986301
v 0.0349231668383562 -0.0843561435287671 -0.0612810168986301
v -0.00483393316164382 0.105521556471233 -0.0186716168986301
v -0.00323453316164382 0.105581156471233 -0.0190083168986301
v 0.0411259668383562 -0.0807832435287671 -0.0612213168986301
v 0.00934036683835618 0.105553356471233 -0.0206411168986301
v 0.0494278668383562 -0.0696165435287671 -0.0603761168986301
v 0.0509385668383562 -0.0664832435287671 -0.0591968168986301
v 0.0576380668383562 -0.0532797435287671 -0.0579825168986301
v 0.0598458668383562 -0.0477152435287671 -0.0594419168986301
v 0.0262319668383562 0.105378856471233 -0.0279953168986301
v 0.0627146668383562 -0.0419862435287671 -0.0555463168986301
v 0.0632226668383562 -0.0401271435287671 -0.0574251168986301
v 0.0645169668383562 -0.0364586435287671 -0.0545584168986301
v 0.0356288668383562 0.100035156471233 -0.0252720168986301
v 0.0401118668383562 0.0965357564712329 -0.0266130168986301
v 0.0381152668383562 0.0977534564712329 -0.0246124168986301
v 0.0675516668383562 -0.0245394435287671 -0.0553905168986301
v 0.0687566668383562 -0.0186070435287671 -0.0519147168986301
v 0.0697352668383562 -0.0149021435287671 -0.0522648168986301
v 0.0704114668383562 -0.0104268435287671 -0.0515383168986301
v 0.0490719668383562 0.0856222564712329 -0.0292049168986301
v 0.0706769668383561 -0.00775154352876711 -0.0509593168986301
v 0.0525066668383562 0.0816007564712329 -0.0298612168986301
v 0.0709212668383562 0.00238815647123287 -0.0490122168986301
v 0.0716094668383561 0.00599545647123288 -0.0483563168986301
v 0.0723860668383562 0.00929615647123289 -0.0476627168986301
v 0.0729762668383561 0.0125237564712329 -0.0476164168986301
v 0.0654649668383561 0.0556505564712329 -0.0372252168986301
v 0.0615946668383562 0.0681324564712329 -0.0348749168986301
v 0.0603880668383562 0.0707082564712329 -0.0335187168986301
v 0.0732767668383562 0.0150259564712329 -0.0463675168986301
v 0.0677086668383562 0.0493797564712329 -0.0396832168986301
v 0.0671280668383562 0.0514988564712329 -0.0391929168986301
v 0.0660221668383562 0.0526323564712329 -0.0374710168986301
v 0.0707442668383562 0.0355110564712329 -0.0429385168986301
v -0.0509724331616438 0.0166864564712329 -0.0309483168986301
v -0.0484757331616438 0.0129819564712329 -0.0282053168986302
v -0.0470734331616438 0.00368415647123288 -0.0326225168986301
v -0.0475979331616438 0.00626345647123287 -0.0314811168986301
v -0.0482255331616438 0.00833875647123289 -0.0309570168986301
v -0.0500756331616438 0.0236359564712329 -0.0279005168986302
v -0.0506520331616438 0.0260250564712329 -0.0292089168986301
v -0.0432055331616438 -0.00228864352876712 -0.0329320168986301
v -0.0488217331616438 0.0340780564712329 -0.0275647168986301
v -0.0296860331616438 -0.0241806435287671 -0.0407200168986301
v -0.0437889331616438 0.0482906564712329 -0.0238182168986301
v -0.0262614331616438 -0.0290220435287671 -0.0423509168986301
v -0.0240727331616438 -0.0316087435287671 -0.0426959168986301
v -0.0202106331616438 -0.0363867435287671 -0.0457486168986301
v -0.0420103331616438 0.0637183564712329 -0.0219515168986301
v -0.0175150331616438 -0.0384087435287671 -0.0448451168986301
v -0.0410199331616438 0.0720755564712329 -0.0215866168986301
v -0.0146945331616438 -0.0415432435287671 -0.0456428168986301
v -0.0400432331616438 0.0768983564712329 -0.0220315168986301
v -0.0112405331616438 -0.0473044435287671 -0.0492036168986301
v -0.00955633316164384 -0.0496281435287671 -0.0500714168986301
v -0.00600623316164381 -0.0540167435287671 -0.0507076168986301
v -0.0340263331616438 0.0848691564712329 -0.0173676168986301
v 0.00674296683835618 -0.0700072435287671 -0.0565817168986301
v -0.0275972331616438 0.0946847564712329 -0.0173430168986301
v 0.0100033668383562 -0.0735149435287671 -0.0579909168986301
v 0.0121399668383562 -0.0756795435287671 -0.0577776168986301
v -0.0262281331616438 0.0994741564712329 -0.0205127168986301
v 0.0184274668383562 -0.0812281435287671 -0.0603440168986301
v 0.0253766668383562 -0.0842196435287671 -0.0627920168986301
v 0.0289767668383562 -0.0841642435287671 -0.0607527168986301
v 0.0338355668383562 -0.0845658435287671 -0.0626718168986301
v 0.0365703668383562 -0.0844131435287671 -0.0646621168986301
v 0.0383348668383562 -0.0835083435287671 -0.0623314168986301
v 0.0397671668383562 -0.0822415435287671 -0.0629252168986301
v 0.0424496668383562 -0.0795218435287671 -0.0650644168986301
v 0.00475516683835617 0.105336256471233 -0.0200992168986301
v 0.0468123668383562 -0.0742405435287671 -0.0649317168986301
v 0.0132783668383562 0.105592656471233 -0.0219461168986301
v 0.0486429668383562 -0.0711972435287671 -0.0649468168986301
v 0.0515280668383562 -0.0654119435287671 -0.0628046168986301
v 0.0183888668383562 0.105305856471233 -0.0231757168986301
v 0.0541320668383562 -0.0598570435287671 -0.0597233168986301
v 0.0559247668383562 -0.0567612435287671 -0.0603174168986301
v 0.0257607668383562 0.104071056471233 -0.0236775168986301
v 0.0617854668383562 -0.0433972435287671 -0.0600365168986301
v 0.0330401668383562 0.103009956471233 -0.0301713168986301
v 0.0656024668383562 -0.0328587435287671 -0.0578601168986301
v 0.0651279668383562 -0.0344128435287671 -0.0585969168986301
v 0.0387027668383562 0.0989508564712329 -0.0302190168986301
v 0.0665380668383562 -0.0288729435287671 -0.0563517168986301
v 0.0686729668383562 -0.0207266435287671 -0.0546811168986301
v 0.0444021668383562 0.0925704564712329 -0.0296729168986301
v 0.0702457668383562 -0.0179791435287671 -0.0566550168986301
v 0.0694649668383562 -0.0183686435287671 -0.0543010168986301
v 0.0502782668383562 0.0844466564712329 -0.0309263168986301
v 0.0462961668383562 0.0897472564712329 -0.0293726168986301
v 0.0487954668383562 0.0874915564712329 -0.0326121168986301
v 0.0709063668383561 -0.0114739435287671 -0.0539836168986301
v 0.0709828668383562 -0.00660984352876712 -0.0526145168986301
v 0.0523061668383562 0.0820043564712329 -0.0331201168986301
v 0.0706032668383562 0.00120385647123289 -0.0541863168986301
v 0.0708608668383562 -0.00230854352876711 -0.0536728168986301
v 0.0713355668383562 0.00566745647123289 -0.0518024168986301
v 0.0705908668383562 0.00322675647123288 -0.0538826168986301
v 0.0720846668383562 0.00857875647123288 -0.0495590168986301
v 0.0572955668383562 0.0768614564712329 -0.0331154168986301
v 0.0598531668383562 0.0713523564712329 -0.0351093168986301
v 0.0617658668383562 0.0674964564712329 -0.0362680168986301
v 0.0582009668383562 0.0752137564712329 -0.0345420168986301
v 0.0727128668383562 0.0217321564712329 -0.0473008168986301
v 0.0724611668383562 0.0239318564712329 -0.0477561168986301
v 0.0709484668383562 0.0324893564712329 -0.0451055168986301
v 0.0665968668383562 0.0539913564712329 -0.0395677168986301
v 0.0650661668383562 0.0574815564712329 -0.0386869168986301
v 0.0633382668383562 0.0626740564712329 -0.0373442168986301
v 0.0722592668383562 0.0274383564712329 -0.0459407168986301
v 0.0692422668383562 0.0432012564712329 -0.0416188168986301
v 0.0683861668383562 0.0462363564712329 -0.0411276168986301
v 0.0673410668383562 0.0506114564712329 -0.0403846168986301
v -0.0457539331616438 -0.000438043528767126 -0.0341801168986302
v -0.0457625331616438 -0.00345934352876712 -0.0363793168986301
v -0.0497404331616438 0.00470705647123287 -0.0356468168986301
v -0.0500636331616438 0.00773865647123288 -0.0344184168986301
v -0.0512577331616438 0.0122736564712329 -0.0338156168986301
v -0.0530866331616438 0.0206970564712329 -0.0335516168986301
v -0.0522315331616438 0.0225397564712329 -0.0318504168986302
v -0.0445449331616438 -0.00559904352876713 -0.0367626168986301
v -0.0438965331616438 -0.00737434352876712 -0.0378099168986301
v -0.0498111331616438 0.0328074564712329 -0.0299612168986301
v -0.0401273331616438 -0.0112878435287671 -0.0388337168986301
v -0.0474179331616438 0.0384934564712329 -0.0282610168986301
v -0.0365441331616438 -0.0170132435287671 -0.0404171168986301
v -0.0304290331616438 -0.0268815435287671 -0.0446604168986301
v -0.0457191331616438 0.0449744564712329 -0.0303761168986301
v -0.0438402331616438 0.0520017564712329 -0.0258568168986301
v -0.0452339331616438 0.0479094564712329 -0.0305361168986301
v -0.0243454331616438 -0.0329787435287671 -0.0456063168986301
v -0.0271140331616438 -0.0313562435287671 -0.0469024168986301
v -0.0439148331616438 0.0584108564712329 -0.0261941168986301
v -0.0421118331616438 0.0667295564712329 -0.0230984168986301
v -0.0167220331616438 -0.0406163435287671 -0.0475110168986301
v -0.0133020331616438 -0.0463583435287671 -0.0513201168986301
v -0.0370388331616438 0.0831813564712329 -0.0202580168986302
v -0.0350972331616438 0.0865515564712329 -0.0195152168986301
v -0.00421343316164383 -0.0571788435287671 -0.0537781168986301
v -0.0326515331616438 0.0899307564712329 -0.0189107168986301
v 0.000886866838356176 -0.0632736435287671 -0.0549949168986301
v -0.0312951331616438 0.0923672564712329 -0.0189586168986301
v 0.00342016683835619 -0.0665590435287671 -0.0563424168986301
v 0.00821366683835617 -0.0719381435287671 -0.0591125168986301
v -0.0279516331616438 0.0981608564712329 -0.0207642168986301
v 0.0140210668383562 -0.0779956435287671 -0.0610773168986301
v -0.0242314331616438 0.100079356471233 -0.0196957168986301
v 0.0174193668383562 -0.0814389435287671 -0.0638951168986301
v 0.0156859668383562 -0.0801751435287671 -0.0638596168986301
v -0.0207353331616438 0.101614456471233 -0.0190969168986301
v -0.0154974331616438 0.103899156471233 -0.0190969168986301
v -0.0196383331616438 0.102684956471233 -0.0198047168986301
v -0.0131683331616438 0.105533956471233 -0.0207499168986301
v 0.0307511668383562 -0.0852338435287671 -0.0658691168986301
v -0.0116223331616438 0.106865456471233 -0.0228788168986301
v 0.0345629668383562 -0.0849759435287671 -0.0656623168986301
v 0.0384223668383562 -0.0835077435287671 -0.0646243168986301
v -0.00137423316164381 0.106031156471233 -0.0226358168986301
v 0.0404737668383562 -0.0815873435287671 -0.0661450168986301
v 0.000709266838356176 0.105695656471233 -0.0221623168986301
v 0.00481886683835617 0.105447956471233 -0.0218188168986301
v 0.0107123668383562 0.106009556471233 -0.0237320168986301
v 0.0526607668383562 -0.0632573435287671 -0.0630214168986301
v 0.0166064668383562 0.105444856471233 -0.0232739168986301
v 0.0565882668383562 -0.0558562435287671 -0.0634444168986301
v 0.0228715668383562 0.105284756471233 -0.0252371168986301
v 0.0572581668383562 -0.0542942435287671 -0.0630002168986301
v 0.0279104668383562 0.105153056471233 -0.0292575168986301
v 0.0619201668383562 -0.0429912435287671 -0.0637660168986301
v 0.0635198668383562 -0.0388877435287671 -0.0618972168986301
v 0.0355420668383562 0.101358056471233 -0.0296872168986301
v 0.0408518668383562 0.0970333564712329 -0.0301047168986301
v 0.0682509668383562 -0.0225466435287671 -0.0560980168986301
v 0.0431917668383562 0.0948594564712329 -0.0314995168986301
v 0.0690666668383562 -0.0208395435287671 -0.0582276168986301
v 0.0710107668383561 -0.0153226435287671 -0.0558109168986301
v 0.0713869668383562 -0.0122368435287671 -0.0560026168986301
v 0.0713813668383562 -0.00958124352876712 -0.0554280168986301
v 0.0515694668383562 0.0831786564712329 -0.0346974168986302
v 0.0713684668383562 -0.00825484352876713 -0.0560206168986301
v 0.0540563668383562 0.0800103564712329 -0.0348749168986301
v 0.0716622668383562 0.00902185647123288 -0.0516926168986301
v 0.0566373668383562 0.0761964564712329 -0.0360165168986301
v 0.0581777668383562 0.0717189564712329 -0.0375430168986301
v 0.0723085668383562 0.0113266564712329 -0.0513646168986301
v 0.0609753668383562 0.0671297564712329 -0.0387049168986301
v 0.0598198668383562 0.0698713564712329 -0.0371966168986301
v 0.0726757668383562 0.0149904564712329 -0.0505563168986301
v 0.0724674668383562 0.0160447564712329 -0.0525403168986301
v 0.0722030668383562 0.0221894564712329 -0.0508081168986301
v 0.0667142668383562 0.0503140564712329 -0.0423242168986301
v 0.0686459668383562 0.0445032564712329 -0.0443201168986301
v 0.0652949668383562 0.0564756564712329 -0.0407011168986302
v 0.0634988668383562 0.0611380564712329 -0.0401651168986301
v 0.0621767668383562 0.0631771564712329 -0.0397167168986301
v 0.0714585668383562 0.0296048564712329 -0.0487428168986301
v 0.0714376668383562 0.0305373564712329 -0.0470092168986301
v 0.0708153668383562 0.0338158564712329 -0.0466729168986301
v 0.0703238668383561 0.0368639564712329 -0.0468104168986301
v -0.0524978331616438 0.0144994564712329 -0.0348606168986301
v -0.0540516331616438 0.0175842564712329 -0.0366369168986301
v -0.0482805331616438 -0.000556743528767126 -0.0376510168986301
v -0.0507799331616438 0.0290090564712329 -0.0304899168986301
v -0.0402745331616438 -0.0139244435287671 -0.0416393168986302
v -0.0488337331616438 0.0356630564712329 -0.0294429168986301
v -0.0465486331616438 0.0428584564712329 -0.0313257168986302
v -0.0373532331616438 -0.0193937435287671 -0.0443986168986301
v -0.0293479331616438 -0.0290114435287671 -0.0462897168986301
v -0.0445039331616438 0.0540233564712329 -0.0289514168986301
v -0.0437487331616438 0.0606822564712329 -0.0258477168986301
v -0.0425575331616438 0.0721145564712329 -0.0251734168986301
v -0.0187481331616438 -0.0412831435287671 -0.0518453168986301
v -0.0113596331616438 -0.0488609435287671 -0.0525880168986301
v -0.00903433316164381 -0.0520237435287671 -0.0544999168986301
v -0.0371877331616438 0.0865786564712329 -0.0227030168986301
v -0.0332558331616438 0.0929442564712329 -0.0218509168986301
v -0.0313440331616438 0.0942226564712329 -0.0206404168986301
v 0.00256726683835617 -0.0665685435287671 -0.0590988168986301
v 0.00439246683835617 -0.0691195435287671 -0.0622417168986301
v 0.0190375668383562 -0.0825630435287671 -0.0656541168986301
v 0.0220293668383562 -0.0840722435287671 -0.0662658168986301
v 0.0243167668383562 -0.0842009435287671 -0.0637793168986301
v -0.0080387331616438 0.106657256471233 -0.0216609168986301
v -0.00618563316164383 0.106670656471233 -0.0223809168986301
v -0.00419073316164384 0.106525956471233 -0.0229258168986302
v 0.0370039668383562 -0.0848759435287671 -0.0695124168986301
v 0.0025392668383562 0.105807056471233 -0.0253195168986301
v 0.0457948668383562 -0.0754730435287671 -0.0666349168986301
v 0.0092378668383562 0.106332756471233 -0.0258209168986301
v 0.0477279668383562 -0.0728916435287671 -0.0668748168986301
v 0.0508332668383562 -0.0667527435287671 -0.0670777168986301
v 0.0137598668383562 0.106232556471233 -0.0284184168986301
v 0.0553711668383562 -0.0587302435287671 -0.0658663168986301
v 0.0221625668383562 0.106078056471233 -0.0275208168986301
v 0.0589919668383562 -0.0501395435287671 -0.0646330168986301
v 0.0609267668383562 -0.0457692435287671 -0.0665918168986301
v 0.0643855668383562 -0.0360815435287671 -0.0629296168986301
v 0.0657622668383561 -0.0309868435287671 -0.0633911168986301
v 0.0665016668383562 -0.0281930435287671 -0.0622614168986301
v 0.0673125668383562 -0.0255718435287671 -0.0618250168986301
v 0.0679900668383562 -0.0236341435287671 -0.0616567168986301
v 0.0456999668383562 0.0922350564712329 -0.0327524168986301
v 0.0694198668383562 -0.0198987435287671 -0.0607399168986301
v 0.0710408668383562 -0.0161252435287671 -0.0583676168986301
v 0.0714257668383562 -0.0124767435287671 -0.0580373168986301
v 0.0712009668383562 -0.00850734352876711 -0.0578174168986301
v 0.0527304668383562 0.0820744564712329 -0.0359433168986301
v 0.0500004668383562 0.0862927564712329 -0.0354773168986301
v 0.0709956668383562 -0.00230544352876712 -0.0565349168986301
v 0.0710623668383562 -0.00512314352876711 -0.0565455168986301
v 0.0549071668383562 0.0777412564712329 -0.0372905168986301
v 0.0542094668383562 0.0794219564712329 -0.0365084168986301
v 0.0715355668383562 0.00566885647123287 -0.0540420168986301
v 0.0564886668383562 0.0755448564712329 -0.0377330168986301
v 0.0584927668383562 0.0704755564712329 -0.0391875168986301
v 0.0725239668383562 0.00681545647123288 -0.0558537168986301
v 0.0725285668383562 0.0103767564712329 -0.0532446168986301
v 0.0614004668383562 0.0665524564712329 -0.0402554168986301
v 0.0598467668383562 0.0689480564712329 -0.0393122168986301
v 0.0726959668383561 0.0135110564712329 -0.0532347168986301
v 0.0709097668383562 0.0289506564712329 -0.0511246168986301
v 0.0666484668383562 0.0510273564712329 -0.0436037168986301
v 0.0652456668383562 0.0571114564712329 -0.0427089168986301
v 0.0631802668383562 0.0622291564712329 -0.0415483168986301
v 0.0709323668383562 0.0320176564712329 -0.0505735168986301
v 0.0689817668383562 0.0431280564712329 -0.0492435168986301
v 0.0683773668383562 0.0458617564712329 -0.0462373168986301
v 0.0674986668383562 0.0490688564712329 -0.0453920168986301
v 0.0658501668383562 0.0558133564712329 -0.0440417168986301
v -0.0513538331616438 0.00104785647123289 -0.0398105168986301
v -0.0485283331616438 -0.00338484352876711 -0.0397467168986301
v -0.0528113331616438 0.00336735647123289 -0.0400730168986301
v -0.0525482331616438 0.00780245647123287 -0.0374362168986301
v -0.0491435331616438 -0.00548634352876712 -0.0417840168986301
v -0.0533784331616438 0.0222816564712329 -0.0337688168986301
v -0.0528203331616438 0.0254329564712329 -0.0335621168986301
v -0.0449806331616438 -0.00934624352876712 -0.0412137168986301
v -0.0421480331616438 -0.0130302435287671 -0.0425290168986301
v -0.0398494331616438 -0.0168031435287671 -0.0446556168986301
v -0.0483159331616438 0.0385160564712329 -0.0308537168986301
v -0.0504711331616438 0.0367557564712329 -0.0341785168986301
v -0.0349860331616438 -0.0232629435287671 -0.0460181168986301
v -0.0478765331616438 0.0418824564712329 -0.0341758168986301
v -0.0326934331616438 -0.0269303435287671 -0.0477603168986301
v -0.0249740331616438 -0.0351798435287671 -0.0503194168986301
v -0.0452210331616438 0.0506690564712329 -0.0318545168986301
v -0.0224352331616438 -0.0379059435287671 -0.0514997168986301
v -0.0439069331616438 0.0657696564712329 -0.0273983168986301
v -0.0438424331616438 0.0700128564712329 -0.0275716168986301
v -0.0413425331616438 0.0771066564712329 -0.0251454168986301
v -0.0171944331616438 -0.0445816435287671 -0.0545333168986301
v -0.0402762331616438 0.0807423564712329 -0.0252208168986301
v -0.0144379331616438 -0.0469213435287671 -0.0540854168986301
v -0.0102797331616438 -0.0538134435287671 -0.0614790168986301
v -0.0382636331616438 0.0855702564712329 -0.0239476168986301
v -0.00676183316164383 -0.0558816435287671 -0.0580543168986301
v -0.00350503316164383 -0.0600546435287671 -0.0583338168986301
v -0.0362828331616438 0.0890912564712329 -0.0229688168986301
v -0.000967233161643821 -0.0629705435287671 -0.0588556168986301
v -0.0333338331616438 0.0956321564712329 -0.0236583168986301
v -0.0321193331616438 0.100245056471233 -0.0256707168986301
v -0.0303715331616438 0.101042856471233 -0.0250223168986302
v 0.0112357668383562 -0.0753557435287671 -0.0659149168986301
v -0.0272768331616438 0.102201556471233 -0.0238719168986302
v 0.0143168668383562 -0.0788604435287671 -0.0647225168986301
v -0.0239435331616438 0.103247156471233 -0.0230178168986301
v -0.0181906331616438 0.104564156471233 -0.0216687168986301
v 0.0274265668383562 -0.0853689435287671 -0.0674906168986301
v 0.0263192668383562 -0.0855995435287671 -0.0704354168986301
v -0.0147099331616438 0.107463356471233 -0.0246636168986301
v -0.0156805331616438 0.105966356471233 -0.0224962168986301
v 0.0301249668383562 -0.0864807435287671 -0.0704343168986301
v 0.0318285668383562 -0.0865807435287671 -0.0710443168986301
v 0.0351980668383562 -0.0854350435287671 -0.0683878168986301
v 0.0379733668383562 -0.0842302435287671 -0.0700517168986301
v 0.0403106668383562 -0.0813590435287671 -0.0702396168986301
v 0.0429102668383562 -0.0783017435287671 -0.0707085168986301
v 0.00432976683835617 0.105880556471233 -0.0268675168986301
v 0.00260386683835617 0.105912656471233 -0.0275464168986301
v 0.0444640668383562 -0.0766654435287671 -0.0703459168986301
v 0.0469572668383562 -0.0737031435287671 -0.0724721168986301
v 0.0480076668383562 -0.0721737435287671 -0.0724698168986301
v 0.0492918668383562 -0.0698967435287671 -0.0701329168986301
v 0.0546562668383562 -0.0603769435287671 -0.0685983168986301
v 0.0520115668383562 -0.0647438435287671 -0.0694018168986301
v 0.0581888668383562 -0.0518908435287671 -0.0677400168986301
v 0.0619371668383562 -0.0425153435287671 -0.0664406168986301
v 0.0638765668383562 -0.0371011435287671 -0.0642710168986301
v 0.0335920668383562 0.103675256471233 -0.0346040168986301
v 0.0384539668383562 0.100024956471233 -0.0346586168986301
v 0.0362682668383562 0.101510056471233 -0.0331413168986301
v 0.0436489668383562 0.0949366564712329 -0.0347667168986301
v 0.0703790668383562 -0.0169259435287671 -0.0614124168986301
v 0.0483037668383562 0.0890295564712329 -0.0364807168986301
v 0.0710035668383562 -0.0153845435287671 -0.0601958168986301
v 0.0511805668383562 0.0852237564712329 -0.0366430168986301
v 0.0497985668383562 0.0878984564712329 -0.0384141168986301
v 0.0709332668383562 -0.00817554352876712 -0.0608734168986301
v 0.0710979668383562 -0.00385284352876712 -0.0585693168986301
v 0.0710019668383562 0.00260435647123287 -0.0553782168986301
v 0.0544727668383562 0.0801586564712329 -0.0379252168986302
v 0.0532126668383562 0.0845684564712329 -0.0393173168986301
v 0.0541039668383562 0.0825594564712329 -0.0389439168986301
v 0.0717488668383562 0.000538856471232876 -0.0583166168986301
v 0.0584815668383562 0.0730496564712329 -0.0409211168986301
v 0.0568471668383562 0.0757741564712329 -0.0392017168986301
v 0.0562856668383562 0.0789083564712329 -0.0398203168986301
v 0.0569399668383562 0.0771955564712329 -0.0400837168986301
v 0.0731842668383562 0.0100659564712329 -0.0552994168986301
v 0.0730409668383562 0.00880285647123287 -0.0563796168986301
v 0.0602755668383562 0.0694115564712329 -0.0412770168986301
v 0.0729959668383562 0.0125395564712329 -0.0556538168986301
v 0.0721050668383562 0.0214237564712329 -0.0531310168986301
v 0.0644239668383562 0.0618077564712329 -0.0454314168986301
v 0.0634109668383562 0.0645043564712329 -0.0442791168986301
v 0.0614902668383562 0.0682079564712329 -0.0425596168986301
v 0.0676358668383562 0.0494180564712329 -0.0469950168986301
v 0.0659989668383562 0.0563368564712329 -0.0457869168986301
v -0.0555833331616438 0.00950235647123288 -0.0404508168986301
v -0.0543597331616438 0.0126533564712329 -0.0379795168986302
v -0.0551942331616438 0.0159348564712329 -0.0388677168986301
v -0.0512217331616438 -0.00109974352876711 -0.0409218168986301
v -0.0549203331616438 0.0204534564712329 -0.0376487168986301
v -0.0458191331616438 -0.0110256435287671 -0.0434743168986301
v -0.0472778331616438 -0.00786994352876712 -0.0418887168986301
v -0.0544960331616438 0.0243280564712329 -0.0366540168986301
v -0.0431610331616438 -0.0153157435287671 -0.0463434168986301
v -0.0535581331616438 0.0285425564712329 -0.0368485168986301
v -0.0509366331616438 0.0351478564712329 -0.0339072168986301
v -0.0401458331616438 -0.0192412435287671 -0.0473327168986301
v -0.0351098331616438 -0.0264088435287671 -0.0497495168986301
v -0.0463424331616438 0.0460778564712329 -0.0332050168986301
v -0.0319744331616438 -0.0286510435287671 -0.0497309168986301
v -0.0298895331616438 -0.0312730435287671 -0.0516106168986301
v -0.0453890331616438 0.0555417564712329 -0.0320541168986301
v -0.0454098331616438 0.0584588564712329 -0.0307143168986301
v -0.0452591331616438 0.0606115564712329 -0.0297664168986301
v -0.0443651331616438 0.0668087564712329 -0.0290791168986301
v -0.0226073331616438 -0.0403227435287671 -0.0571948168986301
v -0.0442604331616438 0.0733061564712329 -0.0289209168986301
v -0.0145393331616438 -0.0490632435287671 -0.0591287168986301
v -0.0113341331616438 -0.0506747435287671 -0.0565671168986301
v -0.0389055331616438 0.0898410564712329 -0.0268208168986301
v -0.0047338331616438 -0.0599225435287671 -0.0613704168986301
v -0.00195933316164382 -0.0630118435287671 -0.0626228168986301
v 0.00048836683835618 -0.0655188435287671 -0.0635824168986301
v 0.00767256683835618 -0.0719804435287671 -0.0630167168986301
v -0.0268161331616438 0.104318656471233 -0.0258694168986301
v 0.0163968668383562 -0.0811062435287671 -0.0701178168986301
v -0.0231599331616438 0.105593256471233 -0.0255395168986302
v 0.0197827668383562 -0.0831426435287671 -0.0703474168986301
v 0.0219586668383562 -0.0841590435287671 -0.0705200168986301
v -0.0172727331616438 0.107746556471233 -0.0257559168986301
v -0.0130675331616438 0.108392556471233 -0.0266767168986302
v -0.00987523316164382 0.108109956471233 -0.0260553168986301
v 0.0337036668383562 -0.0861701435287671 -0.0710024168986301
v -0.00348353316164382 0.107456156471233 -0.0275597168986301
v -0.000345633161643821 0.106637856471233 -0.0273875168986301
v 0.00106726683835617 0.106315856471233 -0.0288624168986302
v 0.00672946683835615 0.106347156471233 -0.0308418168986301
v 0.00928036683835617 0.106528856471233 -0.0310170168986301
v 0.0508724668383562 -0.0667750435287671 -0.0724787168986301
v 0.0200772668383562 0.106587056471233 -0.0297067168986301
v 0.0524551668383562 -0.0639051435287671 -0.0710728168986301
v 0.0553714668383562 -0.0591314435287671 -0.0706169168986301
v 0.0564248668383562 -0.0568256435287671 -0.0702899168986301
v 0.0233532668383562 0.106666856471233 -0.0318225168986301
v 0.0596896668383562 -0.0481566435287671 -0.0704141168986301
v 0.0256422668383562 0.106625756471233 -0.0331558168986301
v 0.0281925668383562 0.106380656471233 -0.0358235168986301
v 0.0268074668383562 0.107069656471233 -0.0367172168986301
v 0.0642855668383562 -0.0348332435287671 -0.0669672168986301
v 0.0655634668383561 -0.0311052435287671 -0.0663399168986301
v 0.0411921668383562 0.0977944564712329 -0.0354386168986301
v 0.0663306668383562 -0.0275373435287671 -0.0663877168986301
v 0.0456804668383562 0.0932965564712329 -0.0367060168986301
v 0.0437426668383562 0.0956620564712329 -0.0368002168986301
v 0.0691855668383562 -0.0185553435287671 -0.0646244168986301
v 0.0477698668383562 0.0906713564712329 -0.0380210168986301
v 0.0705567668383562 -0.0138209435287671 -0.0639060168986301
v 0.0707334668383562 -0.0113054435287671 -0.0625541168986301
v 0.0710394668383562 -0.00436704352876713 -0.0606987168986301
v 0.0717569668383562 -0.000360843528767113 -0.0598869168986301
v 0.0558099668383562 0.0812669564712329 -0.0414613168986301
v 0.0727010668383562 0.00289265647123289 -0.0597127168986301
v 0.0730394668383562 0.00709195647123288 -0.0584622168986301
v 0.0591274668383562 0.0732416564712329 -0.0430219168986301
v 0.0603287668383562 0.0710350564712329 -0.0434987168986301
v 0.0575689668383562 0.0774318564712329 -0.0422066168986301
v 0.0729796668383562 0.0110373564712329 -0.0574825168986301
v 0.0725372668383562 0.0154718564712329 -0.0568466168986301
v 0.0723597668383562 0.0187448564712329 -0.0563212168986301
v 0.0721004668383562 0.0219333564712329 -0.0547818168986301
v 0.0709515668383562 0.0281131564712329 -0.0532502168986301
v 0.0616735668383562 0.0688506564712329 -0.0444941168986301
v 0.0632493668383562 0.0655752564712329 -0.0455395168986301
v 0.0713515668383562 0.0286785564712329 -0.0557070168986301
v 0.0710184668383561 0.0308861564712329 -0.0541919168986301
v 0.0707990668383562 0.0333022564712329 -0.0538192168986301
v 0.0679107668383562 0.0484302564712329 -0.0492754168986301
v 0.0669372668383562 0.0527053564712329 -0.0482182168986301
v -0.0493652331616438 -0.00817404352876712 -0.0440195168986302
v -0.0522729331616438 -0.00501934352876712 -0.0440195168986302
v -0.0533146331616438 -0.00129964352876712 -0.0429921168986301
v -0.0483157331616438 -0.0105461435287671 -0.0452658168986301
v -0.0457840331616438 -0.0130627435287671 -0.0457774168986301
v -0.0427221331616438 -0.0170966435287671 -0.0480316168986301
v -0.0382833331616438 -0.0236144435287671 -0.0497769168986301
v -0.0401751331616438 -0.0206823435287671 -0.0486627168986301
v -0.0481389331616438 0.0431138564712329 -0.0360341168986301
v -0.0470952331616438 0.0453437564712329 -0.0346050168986301
v -0.0465876331616438 0.0495047564712329 -0.0351671168986301
v -0.0263123331616438 -0.0358331435287671 -0.0535543168986301
v -0.0257508331616438 -0.0374190435287671 -0.0558877168986301
v -0.0459523331616438 0.0533278564712329 -0.0345617168986301
v -0.0460255331616438 0.0608306564712329 -0.0324809168986301
v -0.0448054331616438 0.0659742564712329 -0.0306955168986301
v -0.0440753331616438 0.0751962564712329 -0.0300268168986301
v -0.0168779331616438 -0.0462690435287671 -0.0572533168986301
v -0.0418354331616438 0.0800086564712329 -0.0279294168986301
v -0.0401145331616438 0.0858799564712329 -0.0273962168986301
v -0.00844113316164383 -0.0560063435287671 -0.0621731168986301
v -0.0376941331616438 0.0924779564712329 -0.0261670168986302
v -0.0362231331616438 0.0954450564712329 -0.0264786168986301
v -0.00326853316164383 -0.0622885435287671 -0.0646098168986301
v -0.0351070331616438 0.0978099564712329 -0.0271495168986301
v -0.0334818331616438 0.0982438564712329 -0.0254379168986301
v 0.00543116683835618 -0.0705167435287671 -0.0670996168986301
v -0.0286063331616438 0.103242056471233 -0.0257175168986301
v 0.00819406683835619 -0.0731569435287671 -0.0686808168986301
v 0.0128461668383562 -0.0780220435287671 -0.0695934168986301
v 0.0134387668383562 -0.0788407435287671 -0.0715776168986301
v -0.0169359331616438 0.108482356471233 -0.0270889168986301
v 0.0280366668383562 -0.0863028435287671 -0.0714083168986301
v 0.0249471668383562 -0.0855526435287671 -0.0734778168986301
v 0.0300506668383562 -0.0870611435287671 -0.0720434168986301
v 0.0309949668383562 -0.0871253435287671 -0.0741812168986301
v 0.0340938668383562 -0.0862304435287671 -0.0729721168986301
v -0.00781263316164382 0.108523856471233 -0.0282982168986301
v 0.0354149668383562 -0.0855408435287671 -0.0731227168986301
v 0.0363134668383562 -0.0848256435287671 -0.0754141168986301
v 0.0385520668383562 -0.0832105435287671 -0.0733800168986301
v 0.0403763668383562 -0.0811932435287671 -0.0740984168986301
v 0.00174586683835617 0.106447156471233 -0.0332743168986301
v 0.00335736683835616 0.106351456471233 -0.0338276168986301
v 0.0442258668383562 -0.0769193435287671 -0.0728297168986301
v 0.0192365668383562 0.107064856471233 -0.0335994168986301
v 0.0582332668383562 -0.0519115435287671 -0.0720806168986301
v 0.0623959668383562 -0.0390323435287671 -0.0692539168986301
v 0.0356662668383562 0.102755956471233 -0.0364378168986301
v 0.0408071668383562 0.0986452564712329 -0.0366623168986301
v 0.0672933668383562 -0.0238996435287671 -0.0655008168986301
v 0.0679782668383562 -0.0221383435287671 -0.0656371168986301
v 0.0453428668383562 0.0964960564712329 -0.0402059168986301
v 0.0463900668383562 0.0953474564712329 -0.0402545168986301
v 0.0427203668383562 0.0980290564712329 -0.0390820168986301
v 0.0698030668383562 -0.0161578435287671 -0.0643016168986301
v 0.0465725668383562 0.0938238564712329 -0.0388558168986301
v 0.0497544668383562 0.0895055564712329 -0.0400131168986301
v 0.0711797668383562 -0.00851224352876712 -0.0631387168986301
v 0.0522056668383562 0.0872985564712329 -0.0425652168986301
v 0.0513345668383562 0.0877689564712329 -0.0410250168986301
v 0.0716385668383562 -0.000586143528767125 -0.0618179168986301
v 0.0542682668383562 0.0838750564712329 -0.0425437168986301
v 0.0732439668383562 0.00693635647123289 -0.0615414168986301
v 0.0574408668383562 0.0781312564712329 -0.0442385168986301
v 0.0725038668383562 0.0107982564712329 -0.0591952168986301
v 0.0727715668383561 0.0125824564712329 -0.0590964168986301
v 0.0724972668383562 0.0216161564712329 -0.0578128168986301
v 0.0722626668383562 0.0237966564712329 -0.0570138168986301
v 0.0602143668383562 0.0727976564712329 -0.0488637168986301
v 0.0687587668383562 0.0437577564712329 -0.0534785168986301
v 0.0705923668383562 0.0339764564712329 -0.0570037168986301
v 0.0678204668383562 0.0484158564712329 -0.0549851168986301
v 0.0661001668383562 0.0559930564712329 -0.0495460168986301
v 0.0651724668383562 0.0593037564712329 -0.0487439168986301
v 0.0644342668383562 0.0614266564712329 -0.0489519168986301
v 0.0636901668383562 0.0638561564712329 -0.0484672168986301
v -0.0531833331616438 -0.00529104352876711 -0.0456982168986301
v -0.0516013331616438 -0.00799704352876712 -0.0459972168986301
v -0.0543582331616438 -0.000438043528767126 -0.0441395168986301
v -0.0541804331616438 0.00268985647123288 -0.0420172168986301
v -0.0563591331616438 0.00920765647123288 -0.0420318168986301
v -0.0563899331616438 0.0125215564712329 -0.0405307168986301
v -0.0505579331616438 -0.00910454352876712 -0.0464897168986301
v -0.0489806331616438 -0.0114061435287671 -0.0472406168986301
v -0.0559767331616438 0.0168614564712329 -0.0406474168986301
v -0.0554354331616438 0.0229876564712329 -0.0392835168986301
v -0.0450549331616438 -0.0154057435287671 -0.0488609168986301
v -0.0548520331616438 0.0259107564712329 -0.0389123168986301
v -0.0429039331616438 -0.0183397435287671 -0.0497618168986301
v -0.0534890331616438 0.0302869564712329 -0.0382071168986302
v -0.0405816331616438 -0.0218287435287671 -0.0505550168986301
v -0.0511905331616438 0.0364912564712329 -0.0372203168986301
v -0.0384772331616438 -0.0252499435287671 -0.0526985168986301
v -0.0372200331616438 -0.0261643435287671 -0.0519543168986301
v -0.0347977331616438 -0.0283817435287671 -0.0529110168986301
v -0.0313991331616438 -0.0314411435287671 -0.0540763168986301
v -0.0486903331616438 0.0417623564712329 -0.0366444168986301
v -0.0472463331616438 0.0470205564712329 -0.0361836168986301
v -0.0274391331616438 -0.0360552435287671 -0.0554353168986301
v -0.0458605331616438 0.0562617564712329 -0.0342186168986301
v -0.0213035331616438 -0.0418886435287671 -0.0578780168986301
v -0.0449066331616438 0.0682187564712329 -0.0317605168986301
v -0.0449114331616438 0.0725669564712329 -0.0311498168986301
v -0.0191829331616438 -0.0446340435287671 -0.0587939168986301
v -0.0173361331616438 -0.0468771435287671 -0.0605634168986301
v -0.0427435331616438 0.0789733564712329 -0.0299189168986301
v -0.0418970331616438 0.0827747564712329 -0.0309630168986301
v -0.0137244331616438 -0.0502546435287671 -0.0606245168986301
v -0.0116887331616438 -0.0525250435287671 -0.0615118168986301
v -0.0410583331616438 0.0847427564712329 -0.0291709168986301
v -0.0393642331616438 0.0903067564712329 -0.0284038168986301
v -0.0385158331616438 0.0928216564712329 -0.0286138168986301
v -0.00632823316164383 -0.0592783435287671 -0.0636220168986301
v -0.0373690331616438 0.0945321564712329 -0.0276918168986301
v -0.0335547331616438 0.100351256471233 -0.0277158168986301
v 0.000492066838356175 -0.0658346435287671 -0.0658179168986301
v -0.0303837331616438 0.103100956471233 -0.0275287168986301
v -0.0269549331616438 0.105292756471233 -0.0275460168986301
v 0.0101746668383562 -0.0751339435287671 -0.0692070168986301
v 0.0159671668383562 -0.0810271435287671 -0.0729269168986301
v -0.0222862331616438 0.107197656471233 -0.0275990168986301
v -0.0212864331616438 0.108184056471233 -0.0294010168986301
v 0.0227757668383562 -0.0849308435287671 -0.0742815168986301
v -0.0140988331616438 0.108951356471233 -0.0287180168986301
v -0.0170240331616438 0.109032756471233 -0.0297235168986301
v 0.0274203668383562 -0.0869000435287671 -0.0762431168986301
v -0.00958843316164382 0.109192956471233 -0.0300147168986301
v -0.00457523316164382 0.108256756471233 -0.0299413168986301
v -0.00264653316164382 0.107983656471233 -0.0324860168986301
v 9.27668383561842e-05 0.106892656471233 -0.0332905168986301
v 0.0435179668383562 -0.0781516435287671 -0.0765354168986301
v 0.0477212668383562 -0.0727138435287671 -0.0755579168986301
v 0.0449133668383562 -0.0763810435287671 -0.0761971168986301
v 0.0492280668383562 -0.0701686435287671 -0.0751812168986301
v 0.0149547668383562 0.107193356471233 -0.0345754168986301
v 0.0546638668383562 -0.0592115435287671 -0.0763107168986301
v 0.0208649668383562 0.107424756471233 -0.0357906168986302
v 0.0563552668383562 -0.0563456435287671 -0.0747670168986301
v 0.0603732668383562 -0.0453348435287671 -0.0720694168986301
v 0.0330186668383562 0.105282256471233 -0.0403395168986301
v 0.0631878668383562 -0.0364614435287671 -0.0703382168986301
v 0.0647811668383562 -0.0329495435287671 -0.0701797168986301
v 0.0654467668383562 -0.0313885435287671 -0.0695450168986301
v 0.0415056668383562 0.0995297564712329 -0.0407735168986301
v 0.0665281668383562 -0.0263435435287671 -0.0691884168986301
v 0.0670206668383562 -0.0242817435287671 -0.0694846168986301
v 0.0684691668383562 -0.0206670435287671 -0.0676611168986301
v 0.0698631668383562 -0.0175032435287671 -0.0675207168986301
v 0.0701898668383562 -0.0160601435287671 -0.0668355168986301
v 0.0709863668383562 -0.0132527435287671 -0.0662097168986301
v 0.0485266668383562 0.0937356564712329 -0.0415822168986301
v 0.0716646668383562 -0.00712894352876713 -0.0647696168986301
v 0.0714431668383562 -0.00338324352876712 -0.0633183168986301
v 0.0506351668383562 0.0900427564712329 -0.0423352168986301
v 0.0716837668383562 -0.00597224352876712 -0.0654074168986301
v 0.0713250668383562 -0.000579943528767113 -0.0655262168986301
v 0.0715457668383562 0.00121285647123288 -0.0648665168986301
v 0.0549242668383562 0.0830301564712329 -0.0462128168986301
v 0.0532354668383562 0.0860088564712329 -0.0439463168986301
v 0.0727962668383562 0.00490475647123288 -0.0628262168986301
v 0.0585470668383562 0.0761062564712329 -0.0482293168986301
v 0.0729958668383562 0.00939845647123289 -0.0621386168986301
v 0.0729200668383562 0.0124066564712329 -0.0613659168986301
v 0.0725370668383562 0.0190296564712329 -0.0618994168986301
v 0.0618641668383562 0.0697025564712329 -0.0499168168986301
v 0.0724014668383562 0.0234743564712329 -0.0602473168986301
v 0.0721471668383562 0.0253812564712329 -0.0592719168986301
v 0.0711968668383562 0.0303826564712329 -0.0579714168986301
v 0.0669149668383562 0.0525640564712329 -0.0545782168986301
v 0.0663563668383562 0.0545903564712329 -0.0552318168986301
v 0.0648706668383562 0.0593356564712329 -0.0520638168986301
v 0.0622839668383562 0.0683491564712329 -0.0507793168986301
v -0.0535033331616438 -0.00546144352876711 -0.0471323168986301
v -0.0511229331616438 -0.00926024352876711 -0.0484267168986301
v -0.0548259331616438 -0.000665243528767123 -0.0460605168986301
v -0.0554293331616438 0.00263285647123289 -0.0452738168986301
v -0.0570479331616438 0.0106365564712329 -0.0434657168986301
v -0.0569251331616438 0.0135890564712329 -0.0429125168986301
v -0.0485614331616438 -0.0123992435287671 -0.0494379168986301
v -0.0561636331616438 0.0176246564712329 -0.0421962168986301
v -0.0556326331616438 0.0230879564712329 -0.0410536168986301
v -0.0450136331616438 -0.0160814435287671 -0.0505589168986301
v -0.0549809331616438 0.0263671564712329 -0.0407826168986301
v -0.0424273331616438 -0.0198913435287671 -0.0519008168986301
v -0.0536329331616438 0.0305282564712329 -0.0400627168986301
v -0.0397252331616438 -0.0238361435287671 -0.0533827168986301
v -0.0524506331616438 0.0335690564712329 -0.0393469168986301
v -0.0508222331616438 0.0373395564712329 -0.0392642168986301
v -0.0375494331616438 -0.0264447435287671 -0.0540800168986301
v -0.0347265331616438 -0.0290919435287671 -0.0552303168986301
v -0.0483360331616438 0.0426547564712329 -0.0383904168986301
v -0.0332722331616438 -0.0302591435287671 -0.0551677168986301
v -0.0475772331616438 0.0454456564712329 -0.0375361168986301
v -0.0307699331616438 -0.0331761435287671 -0.0561418168986301
v -0.0278317331616438 -0.0364484435287671 -0.0572615168986301
v -0.0464199331616438 0.0506517564712329 -0.0378016168986301
v -0.0461004331616438 0.0538011564712329 -0.0364582168986302
v -0.0260424331616438 -0.0378325435287671 -0.0580715168986301
v -0.0460035331616438 0.0574308564712329 -0.0361455168986302
v -0.0461968331616438 0.0609780564712329 -0.0348158168986301
v -0.0239041331616438 -0.0396400435287671 -0.0587362168986301
v -0.0211414331616438 -0.0426220435287671 -0.0595232168986301
v -0.0451327331616438 0.0672219564712329 -0.0343374168986301
v -0.0191478331616438 -0.0450185435287671 -0.0606754168986301
v -0.0451267331616438 0.0719617564712329 -0.0330559168986301
v -0.0448334331616438 0.0744898564712329 -0.0327723168986301
v -0.0429127331616438 0.0794524564712329 -0.0319141168986301
v -0.0152203331616438 -0.0489314435287671 -0.0618751168986301
v -0.0118275331616438 -0.0527164435287671 -0.0631988168986301
v -0.0399376331616438 0.0893204564712329 -0.0303754168986301
v -0.0098022331616438 -0.0548248435287671 -0.0633950168986301
v -0.00798663316164383 -0.0573701435287671 -0.0648514168986301
v -0.00607573316164381 -0.0598625435287671 -0.0656937168986301
v -0.0386276331616438 0.0928373564712329 -0.0305617168986301
v -0.00365293316164383 -0.0620973435287671 -0.0661951168986301
v -0.0370682331616438 0.0956083564712329 -0.0295184168986301
v -0.0344735331616438 0.0996072564712329 -0.0292771168986301
v 0.000457166838356199 -0.0658225435287671 -0.0674587168986301
v 0.00197026683835616 -0.0672462435287671 -0.0682994168986301
v 0.00547816683835617 -0.0706407435287671 -0.0692063168986301
v -0.0322514331616438 0.102013056471233 -0.0292936168986301
v 0.00700236683835617 -0.0720622435287671 -0.0699596168986301
v 0.0105376668383562 -0.0754971435287671 -0.0710488168986301
v -0.0290844331616438 0.104667556471233 -0.0293562168986301
v -0.0266445331616438 0.105928256471233 -0.0294060168986301
v 0.0125525668383562 -0.0777344435287671 -0.0723833168986301
v 0.0151523668383562 -0.0799903435287671 -0.0741992168986301
v 0.0178603668383562 -0.0825276435287671 -0.0735724168986301
v 0.0205633668383562 -0.0839400435287671 -0.0742653168986301
v 0.0288120668383562 -0.0870588435287671 -0.0773254168986301
v -0.0115438331616438 0.109350056471233 -0.0310079168986301
v 0.0312534668383562 -0.0866248435287671 -0.0783672168986301
v 0.0338044668383562 -0.0856191435287671 -0.0784527168986301
v -0.00613243316164383 0.108737156471233 -0.0318059168986301
v -0.00925913316164384 0.109343356471233 -0.0327938168986301
v 0.0399486668383562 -0.0815398435287671 -0.0773542168986301
v 0.00780076683835618 0.107110856471233 -0.0364498168986301
v 0.0114989668383562 0.107338156471233 -0.0370922168986301
v 0.0118153668383562 0.107135156471233 -0.0347965168986302
v 0.0515221668383562 -0.0640741435287671 -0.0772122168986301
v 0.0530019668383562 -0.0621642435287671 -0.0746775168986301
v 0.0557942668383562 -0.0570993435287671 -0.0765474168986301
v 0.0588853668383562 -0.0500040435287671 -0.0767169168986301
v 0.0251763668383562 0.107509156471233 -0.0374106168986301
v 0.0591413668383562 -0.0493603435287671 -0.0737090168986301
v 0.0606762668383562 -0.0437412435287671 -0.0731123168986301
v 0.0349313668383562 0.104437756471233 -0.0409682168986301
v 0.0379106668383562 0.102510656471233 -0.0414247168986301
v 0.0660621668383562 -0.0274241435287671 -0.0724127168986301
v 0.0677461668383562 -0.0217017435287671 -0.0704890168986301
v 0.0693259668383562 -0.0161730435287671 -0.0705545168986301
v 0.0708042668383562 -0.0134355435287671 -0.0674056168986301
v 0.0465345668383562 0.0961424564712329 -0.0454206168986301
v 0.0711188668383562 -0.00933724352876711 -0.0670258168986301
v 0.0712410668383562 -0.00555894352876711 -0.0669961168986301
v 0.0511412668383562 0.0905898564712329 -0.0451967168986301
v 0.0502361668383562 0.0920455564712329 -0.0455524168986301
v 0.0711870668383562 -0.00347884352876712 -0.0672576168986301
v 0.0715465668383562 0.00316835647123288 -0.0651080168986301
v 0.0718618668383562 0.00571195647123289 -0.0647402168986301
v 0.0729481668383562 0.00737685647123289 -0.0635264168986301
v 0.0571163668383562 0.0790362564712329 -0.0507833168986301
v 0.0727214668383562 0.0101157564712329 -0.0641005168986301
v 0.0728612668383562 0.0132136564712329 -0.0630934168986301
v 0.0691428668383562 0.0409980564712329 -0.0571577168986301
v 0.0686243668383562 0.0438540564712329 -0.0565526168986301
v 0.0635467668383562 0.0625495564712329 -0.0516156168986301
v -0.0523361331616438 -0.00734634352876712 -0.0499565168986301
v -0.0538366331616438 -0.00431244352876711 -0.0487732168986301
v -0.0553643331616438 0.00090685647123287 -0.0477641168986301
v -0.0555745331616438 0.00401285647123288 -0.0473051168986301
v -0.0558769331616438 0.00624635647123288 -0.0462085168986301
v -0.0569869331616438 0.0113560564712329 -0.0447559168986301
v -0.0568484331616438 0.0139425564712329 -0.0448426168986301
v -0.0507022331616438 -0.00933304352876711 -0.0502419168986301
v -0.0562407331616438 0.0162163564712329 -0.0439498168986301
v -0.0558757331616438 0.0198127564712329 -0.0429460168986301
v -0.0474218331616438 -0.0131994435287671 -0.0513243168986301
v -0.0552951331616438 0.0200120564712329 -0.0439740168986301
v -0.0554293331616438 0.0232853564712329 -0.0425783168986301
v -0.0549243331616438 0.0255906564712329 -0.0426269168986301
v -0.0436777331616438 -0.0177538435287671 -0.0528273168986301
v -0.0453221331616438 -0.0152936435287671 -0.0521349168986301
v -0.0540456331616438 0.0289045564712329 -0.0417074168986301
v -0.0414656331616438 -0.0208216435287671 -0.0538115168986301
v -0.0532496331616438 0.0309832564712329 -0.0414149168986301
v -0.0384877331616438 -0.0246980435287671 -0.0549698168986301
v -0.0514873331616438 0.0354520564712329 -0.0409105168986301
v -0.0513388331616438 0.0343502564712329 -0.0419520168986301
v -0.0348485331616438 -0.0286785435287671 -0.0563399168986301
v -0.0363610331616438 -0.0269520435287671 -0.0561189168986301
v -0.0502375331616438 0.0378491564712329 -0.0405820168986301
v -0.0485450331616438 0.0416977564712329 -0.0396123168986301
v -0.0333988331616438 -0.0298759435287671 -0.0567350168986301
v -0.0478595331616438 0.0421290564712329 -0.0406557168986301
v -0.0311437331616438 -0.0321889435287671 -0.0577687168986301
v -0.0467191331616438 0.0472025564712329 -0.0390352168986301
v -0.0287120331616438 -0.0351071435287671 -0.0589754168986301
v -0.0270306331616438 -0.0368985435287671 -0.0591615168986301
v -0.0465171331616438 0.0454514564712329 -0.0402775168986301
v -0.0254669331616438 -0.0379406435287671 -0.0595222168986301
v -0.0455674331616438 0.0521170564712329 -0.0389793168986302
v -0.0457570331616438 0.0543790564712329 -0.0379940168986301
v -0.0457929331616438 0.0570293564712329 -0.0374812168986301
v -0.0458689331616438 0.0610052564712329 -0.0366282168986301
v -0.0231659331616438 -0.0398964435287671 -0.0603385168986301
v -0.0453366331616438 0.0607009564712329 -0.0374487168986302
v -0.0454750331616438 0.0647610564712329 -0.0358311168986301
v -0.0200357331616438 -0.0437238435287671 -0.0614971168986301
v -0.0214824331616438 -0.0416670435287671 -0.0608586168986301
v -0.0448803331616438 0.0688506564712329 -0.0353545168986301
v -0.0446310331616438 0.0660436564712329 -0.0366634168986301
v -0.0449654331616438 0.0735529564712329 -0.0345315168986301
v -0.0169268331616438 -0.0466612435287671 -0.0625673168986301
v -0.0437740331616438 0.0772820564712329 -0.0337775168986301
v -0.0151528331616438 -0.0485072435287671 -0.0637509168986301
v -0.0428843331616438 0.0794106564712329 -0.0335245168986301
v -0.0137081331616438 -0.0499454435287671 -0.0638032168986301
v -0.0124143331616438 -0.0517161435287671 -0.0644526168986301
v -0.0415637331616438 0.0835223564712329 -0.0327407168986301
v -0.0408814331616438 0.0833911564712329 -0.0338399168986301
v -0.0406314331616438 0.0866861564712329 -0.0322702168986301
v -0.0100291331616438 -0.0540158435287671 -0.0652211168986301
v -0.0400558331616438 0.0871747564712329 -0.0331209168986301
v -0.00686703316164383 -0.0586070435287671 -0.0667070168986301
v -0.00798853316164383 -0.0568010435287671 -0.0661689168986301
v -0.0392627331616438 0.0902116564712329 -0.0319195168986302
v -0.00359473316164383 -0.0616291435287671 -0.0675608168986301
v -0.0374622331616438 0.0933687564712329 -0.0325095168986301
v -0.0367364331616438 0.0957564564712329 -0.0311760168986301
v -0.00190503316164381 -0.0632264435287671 -0.0685106168986301
v -0.0349360331616438 0.0976950564712329 -0.0318563168986302
v 0.00129026683835617 -0.0659854435287671 -0.0691654168986301
v -0.0342735331616438 0.0994815564712329 -0.0307134168986302
v 0.00324866683835617 -0.0680767435287671 -0.0703155168986301
v -0.0322686331616438 0.101591356471233 -0.0312640168986301
v 0.00559446683835618 -0.0701466435287671 -0.0707602168986301
v -0.0306764331616438 0.103086756471233 -0.0307454168986301
v 0.00800166683835618 -0.0723386435287671 -0.0717508168986301
v -0.0292737331616438 0.104448556471233 -0.0313528168986301
v 0.0108230668383562 -0.0748988435287671 -0.0728695168986301
v -0.0274319331616438 0.105423856471233 -0.0310126168986301
v 0.0127884668383562 -0.0775082435287671 -0.0734323168986301
v -0.0231834331616438 0.107129356471233 -0.0309878168986301
v 0.0178078668383562 -0.0820787435287671 -0.0754159168986301
v -0.0210241331616438 0.107655556471233 -0.0317345168986302
v -0.0213843331616438 0.108167256471233 -0.0306158168986301
v 0.0200901668383562 -0.0829020435287671 -0.0763206168986301
v -0.0174201331616438 0.108388256471233 -0.0322802168986301
v 0.0227041668383562 -0.0844793435287671 -0.0768309168986301
v -0.0180460331616438 0.108810756471233 -0.0310185168986301
v 0.0262654668383562 -0.0863962435287671 -0.0787493168986301
v -0.0135759331616438 0.109071556471233 -0.0323173168986301
v -0.00746213316164382 0.108725656471233 -0.0335389168986301
v -0.00437603316164381 0.108232056471233 -0.0337107168986301
v 0.0363135668383562 -0.0839642435287671 -0.0790735168986301
v 0.000658666838356164 0.106547556471233 -0.0356663168986301
v 0.00261906683835617 0.106370656471233 -0.0360942168986301
v 0.0420038668383562 -0.0790596435287671 -0.0785888168986301
v 0.0442439668383562 -0.0764611435287671 -0.0790962168986301
v 0.00467496683835616 0.106620656471233 -0.0362668168986301
v 0.0462500668383562 -0.0736838435287671 -0.0789096168986301
v 0.0474775668383562 -0.0717730435287671 -0.0798034168986301
v 0.0494289668383562 -0.0689571435287671 -0.0780527168986301
v 0.0146321668383562 0.107705456471233 -0.0387309168986301
v 0.0523697668383562 -0.0619313435287671 -0.0785555168986301
v 0.0192056668383562 0.108308356471233 -0.0399769168986301
v 0.0261645668383562 0.107572056471233 -0.0400172168986301
v 0.0612602668383562 -0.0403929435287671 -0.0751538168986301
v 0.0326790668383562 0.105807856471233 -0.0424884168986301
v 0.0633336668383562 -0.0336569435287671 -0.0771214168986301
v 0.0654931668383562 -0.0283630435287671 -0.0758996168986301
v 0.0435852668383562 0.0986963564712329 -0.0449933168986301
v 0.0416984668383562 0.100329956471233 -0.0453213168986301
v 0.0683852668383562 -0.0187720435287671 -0.0717802168986301
v 0.0697208668383562 -0.0112539435287671 -0.0711927168986301
v 0.0486058668383562 0.0942221564712329 -0.0469087168986301
v 0.0702173668383562 -0.00923244352876712 -0.0703814168986301
v 0.0707707668383562 -0.00512954352876711 -0.0697268168986301
v 0.0714058668383562 0.00170525647123287 -0.0667365168986301
v 0.0713747668383562 -0.00162824352876713 -0.0683464168986301
v 0.0706326668383562 0.00497475647123288 -0.0670988168986301
v 0.0708328668383562 0.00589885647123288 -0.0662461168986301
v 0.0547419668383562 0.0836717564712329 -0.0486677168986301
v 0.0518792668383562 0.0895134564712329 -0.0475617168986301
v 0.0720228668383562 0.0104249564712329 -0.0660003168986301
v 0.0716092668383561 0.00820905647123289 -0.0660886168986301
v 0.0724382668383562 0.0122715564712329 -0.0658777168986301
v 0.0725876668383562 0.0147172564712329 -0.0655001168986301
v 0.0626681668383562 0.0643640564712329 -0.0525112168986301
v 0.0635695668383562 0.0609830564712329 -0.0537588168986301
v 0.0618621668383562 0.0635975564712329 -0.0541204168986301
v 0.0621020668383562 0.0678219564712329 -0.0519892168986301
v 0.0603147668383562 0.0661548564712329 -0.0546079168986301
v 0.0602218668383562 0.0693977564712329 -0.0540811168986301
v 0.0608550668383562 0.0708362564712329 -0.0517629168986301
v 0.0597592668383562 0.0733778564712329 -0.0513859168986301
v 0.0588561668383562 0.0757032564712329 -0.0509317168986301
v 0.0723988668383561 0.0186414564712329 -0.0651864168986301
v 0.0715662668383562 0.0258436564712329 -0.0662502168986301
v 0.0713824668383562 0.0282342564712329 -0.0631701168986301
v 0.0701906668383562 0.0344663564712329 -0.0617395168986301
v 0.0682884668383562 0.0454099564712329 -0.0600926168986301
v 0.0691152668383562 0.0383691564712329 -0.0660652168986301
v 0.0678983668383562 0.0481714564712329 -0.0601233168986301
v 0.0673954668383562 0.0508417564712329 -0.0594095168986301
v 0.0653183668383562 0.0574075564712329 -0.0556485168986301
v -0.0539174331616438 -0.00219444352876712 -0.0505889168986301
v -0.0552352331616438 0.00174905647123288 -0.0490294168986301
v -0.0551827331616438 0.00405825647123288 -0.0487803168986301
v -0.0550377331616438 0.00656385647123289 -0.0476006168986301
v -0.0559306331616438 0.0113424564712329 -0.0461437168986301
v -0.0503641331616438 -0.00672424352876712 -0.0527240168986301
v -0.0485916331616438 -0.0105171435287671 -0.0519080168986301
v -0.0515076331616438 -0.00632904352876711 -0.0513541168986301
v -0.0535796331616438 0.00734335647123288 -0.0485996168986301
v -0.0533758331616438 0.0100333564712329 -0.0479877168986301
v -0.0551027331616438 0.0164027564712329 -0.0451635168986301
v -0.0479933331616438 -0.0101162435287671 -0.0526921168986301
v -0.0493715331616438 -0.00858624352876712 -0.0527992168986301
v -0.0520110331616438 0.0146236564712329 -0.0470818168986301
v -0.0538036331616438 0.0185862564712329 -0.0452133168986301
v -0.0544072331616438 0.0237571564712329 -0.0436662168986301
v -0.0449541331616438 -0.0137991435287671 -0.0540642168986301
v -0.0467516331616438 -0.0120166435287671 -0.0535635168986301
v -0.0480487331616438 -0.00959874352876711 -0.0538502168986301
v -0.0518660331616438 0.00991645647123288 -0.0489138168986301
v -0.0506619331616438 0.0192440564712329 -0.0463424168986301
v -0.0522618331616438 0.0221201564712329 -0.0449813168986301
v -0.0527580331616438 0.0275089564712329 -0.0434602168986301
v -0.0533137331616438 0.0288043564712329 -0.0427422168986301
v -0.0427000331616438 -0.0164671435287671 -0.0552881168986301
v -0.0453328331616438 -0.0130811435287671 -0.0546197168986301
v -0.0501325331616438 0.0160600564712329 -0.0477088168986301
v -0.0496349331616438 0.0220403564712329 -0.0459364168986301
v -0.0502284331616438 0.0256405564712329 -0.0447285168986301
v -0.0516153331616438 0.0319266564712329 -0.0426708168986301
v -0.0401223331616438 -0.0209029435287671 -0.0554078168986301
v -0.0377794331616438 -0.0232290435287671 -0.0564950168986301
v -0.0395313331616438 -0.0198726435287671 -0.0565867168986301
v -0.0416694331616438 -0.0181368435287671 -0.0557417168986301
v -0.0483736331616438 0.0212559564712329 -0.0469548168986301
v -0.0481474331616438 0.0245585564712329 -0.0458569168986301
v -0.0492443331616438 0.0292508564712329 -0.0441123168986301
v -0.0364661331616438 -0.0249282435287671 -0.0567313168986301
v -0.0368577331616438 -0.0232019435287671 -0.0576662168986301
v -0.0389213331616438 -0.0213903435287671 -0.0567817168986301
v -0.0471335331616438 0.0240186564712329 -0.0470579168986301
v -0.0475275331616438 0.0282418564712329 -0.0450230168986301
v -0.0478423331616438 0.0331653564712329 -0.0435123168986301
v -0.0481980331616438 0.0365074564712329 -0.0425199168986301
v -0.0488899331616438 0.0383151564712329 -0.0416728168986301
v -0.0336903331616438 -0.0279757435287671 -0.0576983168986301
v -0.0348591331616438 -0.0251443435287671 -0.0576949168986301
v -0.0464351331616438 0.0265550564712329 -0.0463261168986301
v -0.0457454331616438 0.0280877564712329 -0.0465002168986301
v -0.0459714331616438 0.0301415564712329 -0.0450387168986301
v -0.0320394331616438 -0.0292585435287671 -0.0584870168986301
v -0.0297928331616438 -0.0314669435287671 -0.0594961168986301
v -0.0333914331616438 -0.0267781435287671 -0.0587407168986301
v -0.0348864331616438 -0.0246084435287671 -0.0586418168986301
v -0.0449316331616438 0.0298131564712329 -0.0461826168986301
v -0.0444965331616438 0.0328889564712329 -0.0446925168986301
v -0.0457302331616438 0.0373161564712329 -0.0430097168986301
v -0.0440693331616438 0.0401674564712329 -0.0427538168986301
v -0.0454616331616438 0.0442602564712329 -0.0411713168986301
v -0.0287118331616438 -0.0331388435287671 -0.0596235168986301
v -0.0295071331616438 -0.0308806435287671 -0.0605065168986301
v -0.0310114331616438 -0.0295198435287671 -0.0596757168986301
v -0.0320654331616438 -0.0278238435287671 -0.0597831168986301
v -0.0436607331616438 0.0321327564712329 -0.0457960168986301
v -0.0426203331616438 0.0336971564712329 -0.0450854168986301
v -0.0434974331616438 0.0368249564712329 -0.0439560168986301
v -0.0453784331616438 0.0487881564712329 -0.0400409168986302
v -0.0259057331616438 -0.0361576435287671 -0.0605388168986301
v -0.0271403331616438 -0.0335439435287671 -0.0605544168986301
v -0.0284753331616438 -0.0319309435287671 -0.0605938168986301
v -0.0423830331616438 0.0360876564712329 -0.0452317168986301
v -0.0419042331616438 0.0393345564712329 -0.0437936168986301
v -0.0405987331616438 0.0408992564712329 -0.0437560168986301
v -0.0431672331616438 0.0453807564712329 -0.0417029168986301
v -0.0438879331616438 0.0512525564712329 -0.0401441168986301
v -0.0448249331616438 0.0558470564712329 -0.0387041168986301
v -0.0242358331616438 -0.0360426435287671 -0.0620340168986301
v -0.0241780331616438 -0.0377263435287671 -0.0609803168986301
v -0.0261013331616438 -0.0344664435287671 -0.0614331168986301
v -0.0271620331616438 -0.0328185435287671 -0.0614518168986301
v -0.0411195331616438 0.0389835564712329 -0.0446798168986301
v -0.0405521331616438 0.0438253564712329 -0.0430523168986301
v -0.0381384331616438 0.0475196564712329 -0.0428557168986301
v -0.0430800331616438 0.0552226564712329 -0.0395662168986301
v -0.0438896331616438 0.0593723564712329 -0.0384457168986301
v -0.0444621331616438 0.0625867564712329 -0.0375642168986302
v -0.0201560331616438 -0.0408998435287671 -0.0626905168986301
v -0.0225794331616438 -0.0385538435287671 -0.0625552168986301
v -0.0242499331616438 -0.0361015435287671 -0.0627176168986301
v -0.0399514331616438 0.0411767564712329 -0.0445046168986301
v -0.0399055331616438 0.0431536564712329 -0.0440736168986301
v -0.0394024331616438 0.0543862564712329 -0.0408551168986301
v -0.0429394331616438 0.0635660564712329 -0.0379004168986301
v -0.0426356331616438 0.0673342564712329 -0.0371526168986301
v -0.0438393331616438 0.0686784564712329 -0.0364323168986301
v -0.0442383331616438 0.0730371564712329 -0.0354058168986301
v -0.0158873331616438 -0.0457897435287671 -0.0640966168986301
v -0.0185583331616438 -0.0427561435287671 -0.0630921168986301
v -0.0206740331616438 -0.0399300435287671 -0.0633722168986301
v -0.0376744331616438 0.0468563564712329 -0.0434728168986301
v -0.0379712331616438 0.0506167564712329 -0.0422250168986301
v -0.0381358331616438 0.0606473564712329 -0.0398342168986301
v -0.0370007331616438 0.0649377564712329 -0.0392240168986301
v -0.0431975331616438 0.0739214564712329 -0.0356658168986301
v -0.0431009331616438 0.0772379564712329 -0.0346935168986302
v -0.0168493331616438 -0.0423086435287671 -0.0645158168986301
v -0.0184860331616438 -0.0415472435287671 -0.0639961168986301
v -0.0372992331616438 0.0494226564712329 -0.0431307168986301
v -0.0367707331616438 0.0517920564712329 -0.0422915168986301
v -0.0368401331616438 0.0548706564712329 -0.0415715168986301
v -0.0381135331616438 0.0697232564712329 -0.0378695168986301
v -0.0375736331616438 0.0730743564712329 -0.0372523168986301
v -0.0407104331616438 0.0773434564712329 -0.0354811168986301
v -0.0417892331616438 0.0796653564712329 -0.0345628168986302
v -0.0113708331616438 -0.0495594435287671 -0.0662306168986301
v -0.0140131331616438 -0.0472786435287671 -0.0649767168986301
v -0.0155294331616438 -0.0446980435287671 -0.0651052168986301
v -0.0362686331616438 0.0523796564712329 -0.0427879168986301
v -0.0351220331616438 0.0562688564712329 -0.0420507168986301
v -0.0355765331616438 0.0561279564712329 -0.0416104168986301
v -0.0356043331616438 0.0590897564712329 -0.0409326168986301
v -0.0344124331616438 0.0602437564712329 -0.0409461168986301
v -0.0396433331616438 0.0820123564712329 -0.0346355168986301
v -0.0107971331616438 -0.0516131435287671 -0.0658580168986301
v -0.0112573331616438 -0.0490842435287671 -0.0669296168986301
v -0.0131316331616438 -0.0474756435287671 -0.0659998168986301
v -0.0142365331616438 -0.0457638435287671 -0.0660544168986301
v -0.0339421331616438 0.0600454564712329 -0.0414599168986301
v -0.0345133331616438 0.0634161564712329 -0.0402873168986301
v -0.0333854331616438 0.0646499564712329 -0.0402299168986301
v -0.0373891331616438 0.0804074564712329 -0.0355515168986301
v -0.0391998331616438 0.0863404564712329 -0.0337164168986301
v -0.00675033316164381 -0.0558364435287671 -0.0677507168986301
v -0.00843173316164381 -0.0535892435287671 -0.0672548168986301
v -0.0084780331616438 -0.0523879435287671 -0.0680664168986301
v -0.0103729331616438 -0.0507742435287671 -0.0670778168986301
v -0.0339141331616438 0.0607897564712329 -0.0415762168986301
v -0.0327973331616438 0.0645898564712329 -0.0408483168986301
v -0.0333416331616438 0.0679028564712329 -0.0395344168986301
v -0.0334802331616438 0.0768169564712329 -0.0374068168986301
v -0.0337955331616438 0.0899783564712329 -0.0341843168986301
v -0.0379835331616438 0.0905770564712329 -0.0329765168986301
v -0.00249353316164383 -0.0607038435287671 -0.0690436168986301
v -0.00527713316164383 -0.0576491435287671 -0.0681242168986301
v -0.00619643316164381 -0.0553378435287671 -0.0690195168986301
v -0.00764433316164381 -0.0540225435287671 -0.0681980168986301
v -0.0326999331616438 0.0668497564712329 -0.0404661168986301
v -0.0305356331616438 0.0718409564712329 -0.0393190168986301
v -0.00298893316164381 -0.0580546435287671 -0.0693755168986301
v -0.00500253316164384 -0.0564882435287671 -0.0691631168986301
v -0.0306917331616438 0.0702580564712329 -0.0399319168986301
v -0.0312079331616438 0.0828497564712329 -0.0365432168986301
v -0.0350648331616438 0.0953222564712329 -0.0325931168986301
v 0.000504566838356174 -0.0635788435287671 -0.0700963168986301
v -0.000159833161643835 -0.0611079435287671 -0.0706356168986301
v -0.00162613316164381 -0.0597648435287671 -0.0705715168986301
v -0.00338693316164385 -0.0574155435287671 -0.0700682168986301
v -0.0293019331616438 0.0762585564712329 -0.0385676168986301
v -0.0275878331616438 0.0785362564712329 -0.0384260168986301
v -0.0335068331616438 0.0977217564712329 -0.0323231168986301
v 0.00267676683835619 -0.0656090435287671 -0.0708643168986301
v 0.00286516683835619 -0.0644903435287671 -0.0718499168986301
v 0.00114246683835617 -0.0631089435287671 -0.0715487168986301
v -0.0285008331616438 0.0735625564712329 -0.0395303168986301
v -0.0283039331616438 0.0761454564712329 -0.0391261168986301
v -0.0293669331616438 0.0908163564712329 -0.0350739168986302
v -0.0290611331616438 0.0995184564712329 -0.0329235168986301
v -0.0306345331616438 0.101536756471233 -0.0319607168986301
v 0.00550146683835617 -0.0684876435287671 -0.0719886168986301
v 0.0047216668383562 -0.0662458435287671 -0.0724285168986301
v -0.0247164331616438 0.0838497564712329 -0.0378613168986301
v 0.00746596683835618 -0.0694594435287671 -0.0734011168986301
v 0.00612746683835619 -0.0682059435287671 -0.0734328168986301
v -0.0236020331616438 0.0875156564712329 -0.0371880168986301
v -0.0255881331616438 0.0946965564712329 -0.0349877168986301
v -0.0283537331616438 0.103127156471233 -0.0321346168986301
v 0.0101121668383562 -0.0721147435287671 -0.0747609168986301
v 0.00893036683835619 -0.0715058435287671 -0.0741544168986301
v -0.0229842331616438 0.0847408564712329 -0.0381298168986301
v -0.0239772331616438 0.0990716564712329 -0.0341812168986301
v -0.0266220331616438 0.104864056471233 -0.0319556168986301
v 0.0133249668383562 -0.0761308435287671 -0.0753615168986301
v 0.0119801668383562 -0.0748782435287671 -0.0751555168986301
v 0.0107685668383562 -0.0734304435287671 -0.0752041168986301
v -0.0223971331616438 0.0875593564712329 -0.0378734168986301
v -0.0218388331616438 0.0903338564712329 -0.0369080168986301
v 0.0145758668383562 -0.0768050435287671 -0.0759947168986301
v 0.0154659668383562 -0.0786079435287671 -0.0754423168986301
v -0.0209366331616438 0.0897790564712329 -0.0377984168986301
v -0.0198683331616438 0.0927008564712329 -0.0367941168986301
v -0.0210841331616438 0.104744456471233 -0.0332347168986302
v -0.0211865331616438 0.106415456471233 -0.0325813168986301
v 0.0175509668383562 -0.0792406435287671 -0.0768686168986301
v 0.0162030668383562 -0.0780508435287671 -0.0768716168986301
v -0.0194620331616438 0.0919116564712329 -0.0373854168986301
v -0.0180764331616438 0.0958248564712329 -0.0363573168986301
v -0.0197016331616438 0.103083556471233 -0.0339413168986301
v 0.0189390668383562 -0.0811621435287671 -0.0777089168986301
v 0.0172102668383562 -0.0787943435287671 -0.0776179168986301
v -0.0168938331616438 0.0935574564712329 -0.0373092168986301
v -0.0170425331616438 0.100574056471233 -0.0352225168986302
v 0.0210994668383562 -0.0827575435287671 -0.0781465168986301
v -0.0142820331616438 0.0999321564712329 -0.0361165168986302
v -0.0137559331616438 0.106413256471233 -0.0340220168986301
v 0.0246609668383562 -0.0851923435287671 -0.0799610168986301
v 0.0235096668383562 -0.0845217435287671 -0.0788365168986301
v -0.0142670331616438 0.0981472564712329 -0.0368834168986301
v -0.0127788331616438 0.104565756471233 -0.0348404168986301
v -0.0155309331616438 0.107789256471233 -0.0331303168986302
v 0.0268346668383562 -0.0868427435287671 -0.0804424168986301
v -0.0128770331616438 0.0999556564712329 -0.0368147168986301
v 0.0299207668383562 -0.0870817435287671 -0.0802922168986301
v -0.0109957331616438 0.100945756471233 -0.0367434168986301
v -0.0100069331616438 0.103511156471233 -0.0358954168986301
v -0.0102374331616438 0.108705656471233 -0.0337331168986301
v -0.00856703316164381 0.103383756471233 -0.0366282168986301
v -0.00622173316164384 0.107023256471233 -0.0350541168986301
v 0.0339306668383562 -0.0857091435287671 -0.0808834168986301
v -0.00586083316164382 0.104150556471233 -0.0369997168986301
v -0.00428293316164383 0.105081656471233 -0.0364910168986301
v -0.0048864331616438 0.107520356471233 -0.0349294168986301
v 0.0365467668383562 -0.0838367435287671 -0.0809479168986301
v -0.00323903316164381 0.105076256471233 -0.0374688168986301
v -0.00300863316164382 0.106577056471233 -0.0360407168986301
v -0.00163053316164383 0.106169956471233 -0.0374617168986301
v -0.000303433161643829 0.106419856471233 -0.0368983168986301
v 0.0399575668383562 -0.0809087435287671 -0.0805378168986301
v 0.0414597668383562 -0.0785189435287671 -0.0809674168986301
v 0.0436829668383562 -0.0770785435287671 -0.0803574168986301
v 0.0457661668383562 -0.0743036435287671 -0.0803548168986301
v 0.00540676683835617 0.106460156471233 -0.0409785168986301
v 0.00964426683835617 0.107073456471233 -0.0401020168986301
v 0.0490952668383562 -0.0694606435287671 -0.0798993168986301
v 0.0504073668383562 -0.0666997435287671 -0.0795486168986301
v 0.0515440668383562 -0.0641690435287671 -0.0793552168986301
v 0.0180990668383562 0.108313956471233 -0.0409830168986301
v 0.0532456668383562 -0.0605081435287671 -0.0791392168986301
v 0.0577115668383562 -0.0523367435287671 -0.0787150168986301
v 0.0596637668383562 -0.0468556435287671 -0.0772675168986301
v 0.0620555668383562 -0.0371866435287671 -0.0763637168986301
v 0.0648749668383562 -0.0300405435287671 -0.0766828168986301
v 0.0369068668383562 0.104096156471233 -0.0460105168986301
v 0.0390714668383562 0.102374856471233 -0.0448610168986301
v 0.0677407668383562 -0.0192857435287671 -0.0746040168986301
v 0.0685209668383562 -0.0166607435287671 -0.0731789168986301
v 0.0702610668383562 -0.00767134352876712 -0.0724070168986301
v 0.0504707668383562 0.0920717564712329 -0.0492815168986301
v 0.0712569668383562 -0.00295744352876713 -0.0705347168986301
v 0.0719016668383562 0.000706456471232894 -0.0693953168986301
v 0.0700168668383562 0.00692565647123289 -0.0697173168986301
v 0.0718183668383562 0.00136465647123288 -0.0699600168986301
v 0.0702065668383562 0.00630065647123289 -0.0716831168986301
v 0.0712797668383562 0.00933835647123289 -0.0679010168986301
v 0.0602537668383562 0.0639100564712329 -0.0557735168986301
v 0.0550304668383562 0.0838939564712329 -0.0541794168986301
v 0.0621901668383562 0.0617454564712329 -0.0560091168986301
v 0.0594337668383562 0.0719391564712329 -0.0542919168986301
v 0.0587635668383562 0.0743480564712329 -0.0550049168986301
v 0.0580475668383562 0.0773244564712329 -0.0539965168986301
v 0.0719791668383562 0.0228289564712329 -0.0664120168986301
v 0.0665963668383562 0.0537319564712329 -0.0595537168986301
v 0.0642504668383562 0.0591502564712329 -0.0570754168986301
v -0.0540623331616438 0.00183375647123288 -0.0505199168986301
v -0.0534920331616438 -0.00159504352876712 -0.0511812168986301
v -0.0508334331616438 -0.00375994352876712 -0.0526584168986301
v -0.0509219331616438 -0.00109114352876712 -0.0525208168986301
v -0.0526511331616438 0.00232955647123288 -0.0511433168986301
v -0.0527181331616438 0.00542585647123288 -0.0499830168986301
v -0.0468621331616438 -0.0126437435287671 -0.0550464168986301
v -0.0499517331616438 -0.0112095435287671 -0.0558827168986301
v -0.0481621331616438 -0.0137993435287671 -0.0560562168986301
v -0.0490825331616438 -0.00952354352876712 -0.0543697168986301
v -0.0500299331616438 -0.00736834352876713 -0.0539885168986301
v -0.0491913331616438 -0.00441364352876712 -0.0538668168986301
v -0.0508539331616438 0.00227555647123288 -0.0519083168986301
v -0.0513034331616438 0.00702015647123289 -0.0504061168986301
v -0.0455485331616438 -0.0170731435287671 -0.0568401168986301
v -0.0468311331616438 -0.0184396435287671 -0.0575587168986301
v -0.0425763331616438 -0.0207024435287671 -0.0579716168986301
v -0.0444667331616438 -0.0158460435287671 -0.0559690168986301
v -0.0502110331616438 0.00157635647123289 -0.0524598168986301
v -0.0508430331616438 0.00644525647123288 -0.0514520168986301
v -0.0495996331616438 0.00895415647123288 -0.0510444168986301
v -0.0502177331616438 0.0119172564712329 -0.0493928168986301
v -0.0418294331616438 -0.0190802435287671 -0.0570328168986301
v -0.0497840331616438 0.0125533564712329 -0.0503997168986301
v -0.0488354331616438 0.0146948564712329 -0.0496915168986301
v -0.0490805331616438 0.0162329564712329 -0.0486271168986301
v -0.0362780331616438 -0.0268870435287671 -0.0601565168986301
v -0.0405768331616438 -0.0238312435287671 -0.0590383168986301
v -0.0391819331616438 -0.0276316435287671 -0.0605253168986301
v -0.0391332331616438 -0.0223305435287671 -0.0581018168986301
v -0.0488890331616438 0.0168084564712329 -0.0496514168986301
v -0.0478404331616438 0.0194835564712329 -0.0493082168986301
v -0.0477997331616438 0.0193532564712329 -0.0486752168986301
v -0.0365370331616438 -0.0241832435287671 -0.0587187168986301
v -0.0478231331616438 0.0224457564712329 -0.0481724168986301
v -0.0469337331616438 0.0247453564712329 -0.0481053168986301
v -0.0325800331616438 -0.0311784435287671 -0.0617694168986301
v -0.0347613331616438 -0.0307376435287671 -0.0617560168986301
v -0.0336801331616438 -0.0274866435287671 -0.0599644168986301
v -0.0465520331616438 0.0269483564712329 -0.0475575168986301
v -0.0309584331616438 -0.0308982435287671 -0.0612788168986301
v -0.0296115331616438 -0.0336874435287671 -0.0627084168986301
v -0.0453257331616438 0.0291956564712329 -0.0472059168986301
v -0.0453922331616438 0.0311921564712329 -0.0472696168986301
v -0.0441505331616438 0.0322134564712329 -0.0467656168986301
v -0.0286958331616438 -0.0325852435287671 -0.0617769168986301
v -0.0429480331616438 0.0341171564712329 -0.0459499168986301
v -0.0442617331616438 0.0356393564712329 -0.0465762168986301
v -0.0430560331616438 0.0378830564712329 -0.0460415168986301
v -0.0258993331616438 -0.0359159435287671 -0.0630280168986301
v -0.0261996331616438 -0.0375626435287671 -0.0640736168986301
v -0.0419493331616438 0.0380265564712329 -0.0454292168986301
v -0.0416850331616438 0.0403096564712329 -0.0453456168986301
v -0.0432911331616438 0.0418530564712329 -0.0455831168986301
v -0.0229513331616438 -0.0389862435287671 -0.0640952168986301
v -0.0250692331616438 -0.0414451435287671 -0.0659535168986301
v -0.0409320331616438 0.0437887564712329 -0.0447703168986301
v -0.0423696331616438 0.0463731564712329 -0.0448127168986301
v -0.0402585331616438 0.0478398564712329 -0.0443051168986301
v -0.0193182331616438 -0.0435960435287671 -0.0660850168986301
v -0.0209015331616438 -0.0406620435287671 -0.0647147168986301
v -0.0381677331616438 0.0480255564712329 -0.0437420168986301
v -0.0409464331616438 0.0514382564712329 -0.0440565168986301
v -0.0190270331616438 -0.0415640435287671 -0.0648299168986301
v -0.0383499331616438 0.0541957564712329 -0.0433688168986301
v -0.0390202331616438 0.0569288564712329 -0.0432750168986301
v -0.0159777331616438 -0.0481699435287671 -0.0677451168986301
v -0.0161272331616438 -0.0450447435287671 -0.0661319168986301
v -0.0371532331616438 0.0538286564712329 -0.0430375168986301
v -0.0130830331616438 -0.0488667435287671 -0.0675509168986301
v -0.0355554331616438 0.0563255564712329 -0.0424329168986301
v -0.0359255331616438 0.0594232564712329 -0.0424374168986301
v -0.0379013331616438 0.0604441564712329 -0.0428249168986301
v -0.0365572331616438 0.0640794564712329 -0.0422553168986301
v -0.0105230331616438 -0.0518894435287671 -0.0686402168986301
v -0.0118490331616438 -0.0525985435287671 -0.0694254168986301
v -0.0347945331616438 0.0636123564712329 -0.0418275168986301
v -0.0354340331616438 0.0677289564712329 -0.0416204168986301
v -0.00776443316164382 -0.0551807435287671 -0.0699147168986301
v -0.0336689331616438 0.0676378564712329 -0.0410877168986301
v -0.0347373331616438 0.0707696564712329 -0.0410717168986302
v -0.00524443316164383 -0.0569690435287671 -0.0703835168986301
v -0.00724473316164384 -0.0590445435287671 -0.0722638168986301
v -0.0307884331616438 0.0718632564712329 -0.0400791168986301
v -0.00406263316164382 -0.0612287435287671 -0.0731194168986301
v -0.00302433316164383 -0.0599636435287671 -0.0718263168986301
v -0.0335872331616438 0.0754791564712329 -0.0403161168986301
v -0.0297710331616438 0.0765161564712329 -0.0395830168986301
v -0.0320363331616438 0.0802544564712329 -0.0397442168986301
v -0.00097203316164382 -0.0608234435287671 -0.0717425168986301
v -0.0286768331616438 0.0825332564712329 -0.0391727168986301
v -0.00061873316164382 -0.0629565435287671 -0.0730936168986301
v 0.00187886683835617 -0.0641915435287671 -0.0728234168986301
v -0.0298991331616438 0.0841248564712329 -0.0393327168986301
v 0.00394526683835617 -0.0659722435287671 -0.0734070168986301
v -0.0257270331616438 0.0820845564712329 -0.0387327168986301
v 0.00389496683835616 -0.0681231435287671 -0.0755517168986301
v 0.00698656683835616 -0.0693519435287671 -0.0745334168986301
v -0.0236814331616438 0.0873499564712329 -0.0384779168986301
v -0.0257078331616438 0.0886601564712329 -0.0389481168986301
v 0.00965596683835618 -0.0732693435287671 -0.0767566168986301
v 0.00725346683835618 -0.0710365435287671 -0.0759897168986301
v -0.0218901331616438 0.0938076564712329 -0.0383463168986301
v -0.0259374331616438 0.0923317564712329 -0.0389968168986301
v 0.0117159668383562 -0.0746330435287671 -0.0767632168986301
v 0.0117703668383562 -0.0757246435287671 -0.0779603168986301
v 0.0151397668383562 -0.0775548435287671 -0.0773585168986301
v -0.0197456331616438 0.0931556564712329 -0.0378101168986301
v -0.0216929331616438 0.0959821564712329 -0.0385685168986301
v -0.0200251331616438 0.0979152564712329 -0.0382108168986301
v 0.0204525668383562 -0.0828561435287671 -0.0797371168986301
v 0.0195623668383562 -0.0816957435287671 -0.0789735168986301
v 0.0170417668383562 -0.0806525435287671 -0.0797139168986301
v -0.0176064331616438 0.0975732564712329 -0.0375395168986302
v -0.0183607331616438 0.0994898564712329 -0.0385315168986302
v -0.0160802331616438 0.0998352564712329 -0.0376133168986301
v -0.0167490331616438 0.100940256471233 -0.0386619168986301
v 0.0227421668383562 -0.0846670435287671 -0.0803293168986301
v 0.0218584668383562 -0.0862344435287671 -0.0820886168986301
v -0.0147291331616438 0.101808056471233 -0.0380375168986301
v 0.0256503668383562 -0.0871635435287671 -0.0816824168986301
v -0.0125360331616438 0.102662756471233 -0.0375515168986301
v -0.0131626331616438 0.103666956471233 -0.0385432168986301
v 0.0290583668383562 -0.0876168435287671 -0.0819715168986301
v -0.0102771331616438 0.103322156471233 -0.0373318168986301
v -0.0114613331616438 0.104113956471233 -0.0381217168986301
v 0.0309548668383562 -0.0874800435287671 -0.0819703168986301
v -0.00923013316164384 0.104786356471233 -0.0386982168986301
v 0.0335666668383562 -0.0864610435287671 -0.0821177168986301
v 0.0322234668383562 -0.0882379435287671 -0.0831544168986301
v 0.0370311668383562 -0.0865548435287671 -0.0836748168986301
v 0.0356484668383562 -0.0882447435287671 -0.0840614168986301
v -0.00320863316164383 0.105635456471233 -0.0387431168986301
v 0.0361006668383562 -0.0852734435287671 -0.0824626168986301
v 0.0393510668383562 -0.0842415435287671 -0.0833446168986301
v 0.0394497668383562 -0.0825055435287671 -0.0822238168986301
v -0.00105623316164383 0.105930056471233 -0.0402288168986301
v 0.0420110668383562 -0.0820164435287671 -0.0831655168986301
v 0.0454062668383562 -0.0851392435287671 -0.0852453168986301
v 0.0418613668383562 -0.0792296435287671 -0.0816149168986301
v 0.00253726683835617 0.106188156471233 -0.0398479168986301
v 0.0446990668383562 -0.0799760435287671 -0.0831464168986301
v 0.0487637668383562 -0.0819887435287671 -0.0850864168986301
v 0.0448864668383562 -0.0773912435287671 -0.0820867168986301
v 0.0470618668383562 -0.0783532435287671 -0.0834362168986301
v 0.0472202668383562 -0.0764438435287671 -0.0829371168986301
v 0.0466996668383562 -0.0748601435287671 -0.0820203168986301
v 0.0480969668383562 -0.0726212435287671 -0.0815946168986301
v 0.0497481668383562 -0.0732430435287671 -0.0828214168986301
v 0.0498111668383562 -0.0700615435287671 -0.0816129168986301
v 0.0500138668383562 -0.0685708435287671 -0.0810588168986301
v 0.0514400668383562 -0.0695854435287671 -0.0826054168986301
v 0.0517017668383562 -0.0653472435287671 -0.0810088168986301
v 0.0163429668383562 0.108118156471233 -0.0444626168986301
v 0.0132473668383562 0.107460656471233 -0.0427382168986301
v 0.0520991668383562 -0.0672756435287671 -0.0823567168986301
v 0.0525506668383562 -0.0634647435287671 -0.0817618168986301
v 0.0526720668383562 -0.0618327435287671 -0.0807559168986301
v 0.0531299668383562 -0.0595014435287671 -0.0827418168986301
v 0.0558158668383562 -0.0543406435287671 -0.0840890168986301
v 0.0228399668383562 0.108480856471233 -0.0448237168986301
v 0.0589104668383562 -0.0484865435287671 -0.0806330168986301
v 0.0600447668383562 -0.0429988435287671 -0.0806545168986301
v 0.0308023668383562 0.106694156471233 -0.0447398168986301
v 0.0294510668383562 0.107319956471233 -0.0469975168986301
v 0.0614262668383562 -0.0380330435287671 -0.0796180168986301
v 0.0353903668383562 0.105225856471233 -0.0486679168986301
v 0.0663125668383562 -0.0244865435287671 -0.0764529168986301
v 0.0407457668383562 0.102714656471233 -0.0483477168986301
v 0.0442620668383562 0.0992846564712329 -0.0478090168986301
v 0.0688663668383562 -0.0123023435287671 -0.0741485168986301
v 0.0694258668383562 -0.00968504352876712 -0.0731845168986301
v 0.0461300668383562 0.0978774564712329 -0.0496580168986301
v 0.0473619668383562 0.0965072564712329 -0.0507153168986301
v 0.0710217668383562 -0.00580404352876712 -0.0752814168986301
v 0.0714982668383562 -0.00171164352876713 -0.0725902168986301
v 0.0525826668383562 0.0885751564712329 -0.0524478168986301
v 0.0705278668383562 0.00882805647123289 -0.0711150168986301
v 0.0613574668383562 0.0630476564712329 -0.0580951168986301
v 0.0598012668383562 0.0649663564712329 -0.0571313168986301
v 0.0595210668383562 0.0665494564712329 -0.0561555168986301
v 0.0588665668383562 0.0697532564712329 -0.0564788168986301
v 0.0719740668383561 0.0122971564712329 -0.0698329168986301
v 0.0724157668383562 0.0149954564712329 -0.0692876168986301
v 0.0720711668383562 0.0184786564712329 -0.0700794168986301
v 0.0704820668383561 0.0296096564712329 -0.0699765168986301
v 0.0696775668383562 0.0351967564712329 -0.0656626168986301
v 0.0645404668383562 0.0585051564712329 -0.0601632168986301
v 0.0633640668383562 0.0605502564712329 -0.0586288168986301
v -0.0477925331616438 -0.0207252435287671 -0.0590043168986301
v -0.0483339331616438 -0.0173247435287671 -0.0575535168986301
v -0.0486890331616438 -0.0201831435287671 -0.0594712168986301
v -0.0504438331616438 -0.0135365435287671 -0.0576854168986301
v -0.0495659331616438 -0.0141099435287671 -0.0568178168986301
v -0.0514518331616438 -0.00844424352876712 -0.0566324168986301
v -0.0507807331616438 -0.00765434352876712 -0.0549795168986301
v -0.0522632331616438 -0.00408464352876711 -0.0556721168986301
v -0.0508600331616438 -0.00565014352876711 -0.0546750168986301
v -0.0514282331616438 -0.00295674352876711 -0.0541685168986301
v -0.0530614331616438 -0.000261643528767119 -0.0543708168986301
v -0.0522021331616438 0.00101005647123288 -0.0533525168986301
v -0.0534892331616438 0.00190655647123288 -0.0542702168986301
v -0.0535997331616438 0.00677805647123288 -0.0523985168986301
v -0.0543131331616438 0.00725235647123287 -0.0527694168986301
v -0.0439659331616438 -0.0265505435287671 -0.0606468168986301
v -0.0455165331616438 -0.0253857435287671 -0.0609524168986301
v -0.0437121331616438 -0.0268485435287671 -0.0617881168986301
v -0.0458022331616438 -0.0224782435287671 -0.0590976168986301
v -0.0468414331616438 -0.0224141435287671 -0.0600611168986301
v -0.0519553331616438 0.00643565647123288 -0.0519622168986301
v -0.0526844331616438 0.00984425647123288 -0.0517808168986301
v -0.0537792331616438 0.0119192564712329 -0.0524977168986301
v -0.0527534331616438 0.0136582564712329 -0.0509122168986301
v -0.0537068331616438 0.0139963564712329 -0.0515287168986301
v -0.0434519331616438 -0.0231744435287671 -0.0589283168986301
v -0.0427965331616438 -0.0257611435287671 -0.0598446168986301
v -0.0519348331616438 0.0161649564712329 -0.0505737168986301
v -0.0529647331616438 0.0180885564712329 -0.0513260168986301
v -0.0518761331616438 0.0189727564712329 -0.0500387168986301
v -0.0527978331616438 0.0204180564712329 -0.0502193168986301
v -0.0386848331616438 -0.0299882435287671 -0.0620259168986301
v -0.0396699331616438 -0.0296376435287671 -0.0628533168986301
v -0.0513361331616438 0.0222790564712329 -0.0495331168986301
v -0.0524037331616438 0.0228905564712329 -0.0504075168986301
v -0.0512796331616438 0.0257800564712329 -0.0488488168986301
v -0.0521594331616438 0.0268652564712329 -0.0490910168986301
v -0.0358603331616438 -0.0321415435287671 -0.0640512168986301
v -0.0496909331616438 0.0227498564712329 -0.0490375168986301
v -0.0491322331616438 0.0247383564712329 -0.0486377168986301
v -0.0506125331616438 0.0284492564712329 -0.0484430168986301
v -0.0516854331616438 0.0292038564712329 -0.0492848168986301
v -0.0504092331616438 0.0310505564712329 -0.0478628168986301
v -0.0516743331616438 0.0348549564712329 -0.0475485168986301
v -0.0510836331616438 0.0340505564712329 -0.0473599168986301
v -0.0352818331616438 -0.0317035435287671 -0.0625474168986301
v -0.0478148331616438 0.0259459564712329 -0.0482924168986301
v -0.0475219331616438 0.0289285564712329 -0.0478643168986301
v -0.0480084331616438 0.0353314564712329 -0.0468494168986301
v -0.0501934331616438 0.0368123564712329 -0.0467972168986301
v -0.0513192331616438 0.0368870564712329 -0.0478470168986301
v -0.0512443331616438 0.0389682564712329 -0.0471762168986301
v -0.0512574331616438 0.0437155564712329 -0.0454280168986301
v -0.0518950331616438 0.0444283564712329 -0.0456740168986301
v -0.0325802331616438 -0.0351988435287671 -0.0642395168986301
v -0.0341862331616438 -0.0335478435287671 -0.0641933168986301
v -0.0333116331616438 -0.0348298435287671 -0.0649812168986301
v -0.0329701331616438 -0.0331483435287671 -0.0628945168986301
v -0.0461145331616438 0.0334733564712329 -0.0471681168986301
v -0.0484499331616438 0.0387667564712329 -0.0461053168986301
v -0.0494394331616438 0.0445569564712329 -0.0450958168986301
v -0.0501126331616438 0.0465315564712329 -0.0449452168986301
v -0.0507562331616438 0.0474945564712329 -0.0454647168986301
v -0.0299173331616438 -0.0354848435287671 -0.0636214168986301
v -0.0304559331616438 -0.0368947435287671 -0.0646380168986301
v -0.0310672331616438 -0.0369292435287671 -0.0657111168986301
v -0.0459964331616438 0.0376480564712329 -0.0463925168986301
v -0.0467836331616438 0.0471080564712329 -0.0446128168986301
v -0.0489106331616438 0.0490050564712329 -0.0445778168986301
v -0.0498967331616438 0.0495080564712329 -0.0456073168986301
v -0.0493161331616438 0.0516260564712329 -0.0445976168986301
v -0.0484442331616438 0.0512319564712329 -0.0441429168986301
v -0.0275578331616438 -0.0401431435287671 -0.0658966168986301
v -0.0292910331616438 -0.0386085435287671 -0.0656879168986301
v -0.0283907331616438 -0.0398269435287671 -0.0668180168986301
v -0.0274224331616438 -0.0385281435287671 -0.0646927168986301
v -0.0445569331616438 0.0391641564712329 -0.0461690168986301
v -0.0446202331616438 0.0441963564712329 -0.0452392168986301
v -0.0466608331616438 0.0511046564712329 -0.0439780168986301
v -0.0477415331616438 0.0534321564712329 -0.0438992168986301
v -0.0486726331616438 0.0537006564712329 -0.0449400168986301
v -0.0481109331616438 0.0557330564712329 -0.0439653168986301
v -0.0260942331616438 -0.0417597435287671 -0.0674500168986301
v -0.0433518331616438 0.0485709564712329 -0.0445148168986301
v -0.0448731331616438 0.0559111564712329 -0.0433324168986301
v -0.0450631331616438 0.0518648564712329 -0.0439351168986301
v -0.0465551331616438 0.0576775564712329 -0.0432820168986301
v -0.0474072331616438 0.0578961564712329 -0.0442359168986301
v -0.0468897331616438 0.0599740564712329 -0.0433004168986301
v -0.0225582331616438 -0.0450615435287671 -0.0675502168986301
v -0.0242728331616438 -0.0434079435287671 -0.0674161168986301
v -0.0232802331616438 -0.0449927435287671 -0.0685958168986301
v -0.0227606331616438 -0.0429617435287671 -0.0662481168986301
v -0.0436740331616438 0.0601112564712329 -0.0427253168986301
v -0.0453941331616438 0.0617566564712329 -0.0426878168986301
v -0.0462074331616438 0.0621262564712329 -0.0435220168986301
v -0.0457135331616438 0.0642351564712329 -0.0426423168986301
v -0.0443987331616438 0.0652491564712329 -0.0421452168986301
v -0.0197494331616438 -0.0483616435287671 -0.0686933168986301
v -0.0214731331616438 -0.0468045435287671 -0.0685138168986301
v -0.0206447331616438 -0.0479907435287671 -0.0698359168986301
v -0.0195219331616438 -0.0468801435287671 -0.0675954168986301
v -0.0402135331616438 0.0589043564712329 -0.0430345168986301
v -0.0426353331616438 0.0649015564712329 -0.0420087168986301
v -0.0445317331616438 0.0668429564712329 -0.0426123168986301
v -0.0173969331616438 -0.0496689435287671 -0.0688359168986301
v -0.0187031331616438 -0.0495890435287671 -0.0699781168986301
v -0.0164407331616438 -0.0516499435287671 -0.0702279168986301
v -0.0427464331616438 0.0684272564712329 -0.0417293168986301
v -0.0435762331616438 0.0688731564712329 -0.0426861168986301
v -0.0430600331616438 0.0710336564712329 -0.0416824168986301
v -0.0416950331616438 0.0726521564712329 -0.0410308168986301
v -0.0146993331616438 -0.0531667435287671 -0.0704419168986301
v -0.0156093331616438 -0.0527355435287671 -0.0712567168986301
v -0.0150526331616438 -0.0511341435287671 -0.0691308168986301
v -0.0383485331616438 0.0636971564712329 -0.0423655168986301
v -0.0400289331616438 0.0670565564712329 -0.0417445168986301
v -0.0400079331616438 0.0711502564712329 -0.0410728168986301
v -0.0425194331616438 0.0731769564712329 -0.0419302168986301
v -0.0416919331616438 0.0760165564712329 -0.0404729168986301
v -0.0423218331616438 0.0773329564712329 -0.0407324168986301
v -0.0119124331616438 -0.0547114435287671 -0.0706434168986301
v -0.0135933331616438 -0.0542850435287671 -0.0717072168986301
v -0.0113934331616438 -0.0563199435287671 -0.0720452168986301
v -0.0370675331616438 0.0697132564712329 -0.0413852168986301
v -0.0397807331616438 0.0753969564712329 -0.0403916168986301
v -0.0396057331616438 0.0801907564712329 -0.0400017168986301
v -0.0403028331616438 0.0806872564712329 -0.0405131168986301
v -0.00939633316164384 -0.0576018435287671 -0.0719522168986301
v -0.0103629331616438 -0.0576174435287671 -0.0733228168986301
v -0.00823903316164382 -0.0590988435287671 -0.0736194168986301
v -0.0372854331616438 0.0804368564712329 -0.0397552168986301
v -0.0387730331616438 0.0831603564712329 -0.0402891168986301
v -0.0356698331616438 0.0760186564712329 -0.0403453168986301
v -0.0374467331616438 0.0835741564712329 -0.0396482168986301
v -0.0368306331616438 0.0859442564712329 -0.0400933168986301
v -0.00533023316164383 -0.0613122435287671 -0.0745405168986301
v -0.0345122331616438 0.0841170564712329 -0.0393991168986301
v -0.0358943331616438 0.0858742564712329 -0.0395485168986301
v -0.00223023316164384 -0.0632578435287671 -0.0743457168986301
v -0.0325364331616438 0.0871039564712329 -0.0392460168986301
v -0.0346192331616438 0.0877710564712329 -0.0397918168986302
v 0.00128416683835619 -0.0661873435287671 -0.0752039168986301
v -0.000895033161643827 -0.0650358435287671 -0.0759007168986301
v -0.0319540331616438 0.0888482564712329 -0.0393523168986301
v -0.0329869331616438 0.0894496564712329 -0.0403380168986301
v 0.00255636683835619 -0.0676480435287671 -0.0764922168986301
v -0.0311751331616438 0.0906719564712329 -0.0397533168986302
v 0.00394856683835618 -0.0694047435287671 -0.0776465168986301
v 0.00556436683835618 -0.0710193435287671 -0.0776040168986301
v -0.0276733331616438 0.0899596564712329 -0.0390567168986301
v -0.0289321331616438 0.0915458564712329 -0.0393740168986301
v -0.0296463331616438 0.0922609564712329 -0.0403410168986301
v 0.00737606683835618 -0.0736620435287671 -0.0788875168986301
v 0.00719576683835618 -0.0728267435287671 -0.0777154168986301
v -0.0275700331616438 0.0933537564712329 -0.0397659168986301
v 0.0102998668383562 -0.0758018435287671 -0.0794017168986301
v -0.0252506331616438 0.0942684564712329 -0.0392478168986301
v -0.0260969331616438 0.0949801564712329 -0.0403525168986301
v 0.0119817668383562 -0.0777805435287671 -0.0803555168986301
v 0.0128765668383562 -0.0780376435287671 -0.0793971168986301
v -0.0236395331616438 0.0964787564712329 -0.0396096168986301
v 0.0156904668383562 -0.0807544435287671 -0.0812140168986301
v 0.0193368668383562 -0.0840974435287671 -0.0814324168986301
v 0.0175571668383562 -0.0832846435287671 -0.0823632168986301
v -0.0199445331616438 0.0990351564712329 -0.0396317168986302
v -0.0226911331616438 0.0978327564712329 -0.0403923168986301
v 0.0199195668383562 -0.0854181435287671 -0.0827746168986301
v 0.0221937668383562 -0.0869729435287671 -0.0833723168986301
v -0.0147687331616438 0.102379756471233 -0.0397286168986301
v 0.0246064668383562 -0.0881647435287671 -0.0839331168986301
v 0.0270677668383562 -0.0889865435287671 -0.0850054168986301
v 0.0276064668383562 -0.0887079435287671 -0.0836396168986301
v -0.0125777331616438 0.104012256471233 -0.0396235168986301
v 0.0309373668383562 -0.0901181435287671 -0.0854970168986301
v 0.0327943668383562 -0.0900063435287671 -0.0849824168986301
v -0.00991223316164383 0.104751156471233 -0.0399457168986301
v 0.0335354668383562 -0.0901982435287671 -0.0859057168986301
v 0.0364637668383562 -0.0891168435287671 -0.0850374168986301
v -0.00516253316164383 0.105534956471233 -0.0400722168986301
v -0.00367773316164383 0.104897156471233 -0.0438510168986301
v 0.0397412668383562 -0.0890031435287671 -0.0868742168986301
v 0.0397796668383562 -0.0870181435287671 -0.0846070168986301
v 0.0011829668383562 0.105800756471233 -0.0426466168986301
v 0.0442525668383562 -0.0871753435287671 -0.0861381168986301
v 0.0462419668383562 -0.0870766435287671 -0.0876032168986301
v 0.0466806668383562 -0.0862783435287671 -0.0866205168986301
v 0.0466004668383562 -0.0865886435287671 -0.0881691168986301
v 0.0490296668383562 -0.0840443435287671 -0.0862508168986301
v 0.0486130668383562 -0.0850977435287671 -0.0874136168986301
v 0.00908476683835616 0.106722756471233 -0.0440795168986302
v 0.00685426683835619 0.106428556471233 -0.0431400168986301
v 0.0500725668383562 -0.0839648435287671 -0.0878974168986301
v 0.0509382668383562 -0.0790868435287671 -0.0848669168986301
v 0.0517842668383562 -0.0811664435287671 -0.0862620168986301
v 0.0517748668383562 -0.0823736435287671 -0.0872544168986301
v 0.0520282668383562 -0.0813548435287671 -0.0878357168986301
v 0.0528210668383562 -0.0792254435287671 -0.0859037168986301
v 0.0536830668383562 -0.0789118435287671 -0.0869255168986301
v 0.0532361668383562 -0.0769546435287671 -0.0855669168986301
v 0.0528272668383562 -0.0742116435287671 -0.0843130168986301
v 0.0537016668383562 -0.0769036435287671 -0.0872074168986301
v 0.0542053668383562 -0.0741011435287671 -0.0851536168986301
v 0.0548197668383562 -0.0740747435287671 -0.0860545168986301
v 0.0531909668383562 -0.0692712435287671 -0.0837661168986301
v 0.0528901668383562 -0.0661275435287671 -0.0830376168986301
v 0.0538834668383562 -0.0687776435287671 -0.0851116168986301
v 0.0532792668383562 -0.0662143435287671 -0.0846644168986301
v 0.0525593668383562 -0.0618131435287671 -0.0828996168986301
v 0.0181535668383562 0.108400856471233 -0.0451759168986301
v 0.0554021668383562 -0.0545255435287671 -0.0851887168986301
v 0.0211079668383562 0.108561456471233 -0.0452146168986301
v 0.0577729668383562 -0.0501923435287671 -0.0834993168986301
v 0.0633377668383562 -0.0325946435287671 -0.0791803168986301
v 0.0621499668383562 -0.0355961435287671 -0.0798865168986301
v 0.0377672668383562 0.104197756471233 -0.0488608168986301
v 0.0670308668383562 -0.0202234435287671 -0.0787578168986301
v 0.0676409668383562 -0.0168570435287671 -0.0784947168986301
v 0.0434840668383562 0.101559456471233 -0.0502616168986301
v 0.0689982668383562 -0.0109967435287671 -0.0769891168986301
v 0.0498030668383562 0.0932755564712329 -0.0513318168986301
v 0.0712073668383562 -0.000146443528767123 -0.0741406168986301
v 0.0501452668383562 0.0929501564712329 -0.0573137168986301
v 0.0516952668383562 0.0903385564712329 -0.0570211168986301
v 0.0700672668383562 0.00547305647123289 -0.0740175168986301
v 0.0711833668383562 0.0123935564712329 -0.0735220168986301
v 0.0595287668383562 0.0665288564712329 -0.0578779168986301
v 0.0586201668383562 0.0690260564712329 -0.0583963168986301
v 0.0568374668383562 0.0799020564712329 -0.0561325168986301
v 0.0546412668383562 0.0846472564712329 -0.0560803168986301
v 0.0716285668383562 0.0143776564712329 -0.0735070168986301
v 0.0718437668383562 0.0175770564712329 -0.0725596168986301
v 0.0616757668383562 0.0635344564712329 -0.0599520168986301
v 0.0593638668383562 0.0676530564712329 -0.0596107168986301
v 0.0575617668383562 0.0731845564712329 -0.0585696168986301
v 0.0716558668383561 0.0234431564712329 -0.0693206168986301
v 0.0717255668383562 0.0216922564712329 -0.0707371168986301
v 0.0705541668383562 0.0273747564712329 -0.0737358168986301
v 0.0697273668383562 0.0339637564712329 -0.0694209168986301
v 0.0669278668383562 0.0506527564712329 -0.0636457168986301
v 0.0656188668383562 0.0556179564712329 -0.0618091168986301
v 0.0628851668383562 0.0621016564712329 -0.0615414168986301
v 0.0683988668383562 0.0432112564712329 -0.0668960168986301
v 0.0686532668383562 0.0419516564712329 -0.0663848168986301
v 0.0674912668383562 0.0470483564712329 -0.0659398168986301
v -0.0496256331616438 -0.0154473435287671 -0.0595575168986301
v -0.0510306331616438 -0.0113610435287671 -0.0589701168986301
v -0.0496567331616438 -0.0133461435287671 -0.0603023168986301
v -0.0523792331616438 -0.00749394352876712 -0.0598425168986301
v -0.0525990331616438 -0.00477654352876712 -0.0578423168986301
v -0.0529155331616438 -0.00161324352876713 -0.0567433168986301
v -0.0535246331616438 0.00258705647123289 -0.0552533168986301
v -0.0541031331616438 0.00874915647123288 -0.0537239168986301
v -0.0450521331616438 -0.0246804435287671 -0.0619512168986301
v -0.0467178331616438 -0.0212858435287671 -0.0611535168986301
v -0.0476981331616438 -0.0192110435287671 -0.0606524168986301
v -0.0481991331616438 -0.0151635435287671 -0.0610901168986301
v -0.0529620331616438 0.00420995647123287 -0.0557382168986301
v -0.0537223331616438 0.0110001564712329 -0.0535564168986301
v -0.0537123331616438 0.0141943564712329 -0.0527013168986301
v -0.0425343331616438 -0.0269513435287671 -0.0628334168986301
v -0.0455854331616438 -0.0220259435287671 -0.0621215168986301
v -0.0528829331616438 0.0147459564712329 -0.0535757168986301
v -0.0530153331616438 0.0170426564712329 -0.0524342168986301
v -0.0527414331616438 0.0205187564712329 -0.0513641168986301
v -0.0520171331616438 0.0196528564712329 -0.0526345168986301
v -0.0521480331616438 0.0233895564712329 -0.0513050168986301
v -0.0520765331616438 0.0267821564712329 -0.0502412168986301
v -0.0385145331616438 -0.0296421435287671 -0.0640347168986301
v -0.0512813331616438 0.0235205564712329 -0.0521524168986301
v -0.0512804331616438 0.0283014564712329 -0.0509749168986301
v -0.0512979331616438 0.0319623564712329 -0.0494285168986301
v -0.0363075331616438 -0.0312438435287671 -0.0647155168986301
v -0.0504257331616438 0.0293350564712329 -0.0511588168986301
v -0.0504684331616438 0.0337151564712329 -0.0498624168986301
v -0.0508384331616438 0.0378530564712329 -0.0486267168986301
v -0.0514593331616438 0.0436831564712329 -0.0469315168986301
v -0.0340473331616438 -0.0325660435287671 -0.0655972168986301
v -0.0497656331616438 0.0370129564712329 -0.0496555168986301
v -0.0501887331616438 0.0411832564712329 -0.0486684168986301
v -0.0501884331616438 0.0448927564712329 -0.0477912168986301
v -0.0503552331616438 0.0472131564712329 -0.0466371168986301
v -0.0308040331616438 -0.0363251435287671 -0.0665682168986301
v -0.0492475331616438 0.0488362564712329 -0.0472175168986301
v -0.0486368331616438 0.0521612564712329 -0.0462118168986301
v -0.0291539331616438 -0.0381087435287671 -0.0671602168986301
v -0.0478887331616438 0.0508663564712329 -0.0472355168986301
v -0.0477100331616438 0.0557137564712329 -0.0453012168986301
v -0.0259792331616438 -0.0411733435287671 -0.0684154168986301
v -0.0466176331616438 0.0551433564712329 -0.0464771168986301
v -0.0466026331616438 0.0587262564712329 -0.0450760168986301
v -0.0243622331616438 -0.0427298435287671 -0.0689407168986301
v -0.0218503331616438 -0.0456985435287671 -0.0698680168986301
v -0.0453140331616438 0.0594104564712329 -0.0457853168986301
v -0.0454378331616438 0.0629723564712329 -0.0442901168986301
v -0.0431399331616438 0.0655607564712329 -0.0449561168986301
v -0.0434162331616438 0.0674063564712329 -0.0440266168986301
v -0.0184351331616438 -0.0488605435287671 -0.0712959168986301
v -0.0424289331616438 0.0705950564712329 -0.0434750168986301
v -0.0164953331616438 -0.0508975435287671 -0.0717103168986301
v -0.0157645331616438 -0.0502128435287671 -0.0729416168986301
v -0.0418179331616438 0.0733754564712329 -0.0430910168986301
v -0.0415202331616438 0.0763561564712329 -0.0424186168986301
v -0.0133993331616438 -0.0533960435287671 -0.0729551168986301
v -0.0137038331616438 -0.0515116435287671 -0.0740267168986301
v -0.0404376331616438 0.0748056564712329 -0.0436546168986301
v -0.0396213331616438 0.0805657564712329 -0.0416753168986301
v -0.0113838331616438 -0.0556722435287671 -0.0734423168986301
v -0.0117284331616438 -0.0531529435287671 -0.0748272168986301
v -0.0388400331616438 0.0798569564712329 -0.0426653168986301
v -0.00826893316164382 -0.0579690435287671 -0.0749240168986301
v -0.0375553331616438 0.0821096564712329 -0.0424509168986301
v -0.0367148331616438 0.0849302564712329 -0.0413663168986301
v -0.00623143316164382 -0.0597554435287671 -0.0754345168986301
v -0.00317713316164384 -0.0622454435287671 -0.0766644168986301
v -0.0333591331616438 0.0868657564712329 -0.0422757168986301
v -0.0339007331616438 0.0880498564712329 -0.0411620168986301
v 0.000327366838356186 -0.0656351435287671 -0.0773512168986301
v 0.00221256683835616 -0.0673093435287671 -0.0780154168986301
v -0.0301788331616438 0.0902290564712329 -0.0420922168986301
v -0.0308989331616438 0.0908761564712329 -0.0411399168986301
v 0.00597906683835617 -0.0714680435287671 -0.0795103168986301
v 0.0050323668383562 -0.0697582435287671 -0.0812391168986301
v 0.00661976683835619 -0.0709378435287671 -0.0819592168986301
v -0.0278681331616438 0.0931249564712329 -0.0411975168986301
v 0.00919796683835616 -0.0746403435287671 -0.0809488168986301
v -0.0256279331616438 0.0939017564712329 -0.0421119168986301
v -0.0244933331616438 0.0959658564712329 -0.0411876168986301
v 0.0133608668383562 -0.0787463435287671 -0.0816306168986301
v -0.0206857331616438 0.0980688564712329 -0.0421627168986301
v -0.0219788331616438 0.0980308564712329 -0.0412335168986301
v 0.0161053668383562 -0.0812341435287671 -0.0832941168986301
v 0.0177993668383562 -0.0826112435287671 -0.0849316168986301
v 0.0146737668383562 -0.0794228435287671 -0.0842222168986301
v 0.0186341668383562 -0.0840367435287671 -0.0844704168986301
v 0.0202167668383562 -0.0857551435287671 -0.0849520168986301
v -0.0184655331616438 0.0997015564712329 -0.0413913168986301
v 0.0227197668383562 -0.0870225435287671 -0.0855586168986301
v 0.0256110668383562 -0.0878346435287671 -0.0865277168986301
v -0.0133856331616438 0.102511356471233 -0.0414896168986301
v -0.0158715331616438 0.100453956471233 -0.0424541168986301
v 0.0274708668383562 -0.0885799435287671 -0.0863023168986301
v -0.0107735331616438 0.102870756471233 -0.0429872168986301
v 0.0324404668383562 -0.0899396435287671 -0.0866857168986301
v 0.0292311668383562 -0.0878909435287671 -0.0876555168986301
v -0.00776233316164382 0.103497656471233 -0.0443431168986301
v 0.0364683668383562 -0.0892773435287671 -0.0875909168986301
v 0.0340314668383562 -0.0884933435287671 -0.0878800168986301
v 0.0366937668383562 -0.0879410435287671 -0.0882720168986301
v 0.0410961668383562 -0.0880967435287671 -0.0881183168986301
v 0.0413989668383562 -0.0866023435287671 -0.0886733168986301
v 0.0454214668383562 -0.0856899435287671 -0.0886922168986301
v 0.0028963668383562 0.105773456471233 -0.0452383168986301
v 0.0475789668383562 -0.0844182435287671 -0.0884997168986301
v 0.0499388668383562 -0.0812755435287671 -0.0886974168986301
v 0.0109486668383562 0.107125456471233 -0.0473431168986301
v 0.0530228668383562 -0.0784849435287671 -0.0879408168986301
v 0.0527071668383562 -0.0767851435287671 -0.0881358168986301
v 0.0542132668383562 -0.0740288435287671 -0.0871061168986301
v 0.0541386668383562 -0.0716225435287671 -0.0867800168986301
v 0.0532077668383562 -0.0720999435287671 -0.0874841168986301
v 0.0530085668383562 -0.0664775435287671 -0.0859069168986301
v 0.0521709668383562 -0.0676358435287671 -0.0867272168986301
v 0.0522717668383562 -0.0631866435287671 -0.0847227168986301
v 0.0519745668383562 -0.0605958435287671 -0.0850504168986301
v 0.0528875668383562 -0.0586018435287671 -0.0849696168986301
v 0.0223708668383562 0.108820256471233 -0.0487912168986301
v 0.0250783668383562 0.108590656471233 -0.0489661168986301
v 0.0583119668383562 -0.0478777435287671 -0.0847522168986301
v 0.0268238668383562 0.108080656471233 -0.0475364168986301
v 0.0597233668383562 -0.0429820435287671 -0.0836753168986301
v 0.0320835668383562 0.106868156471233 -0.0505367168986301
v 0.0650679668383562 -0.0261935435287671 -0.0814103168986301
v 0.0418336668383562 0.102974356471233 -0.0514500168986301
v 0.0664344668383562 -0.0218987435287671 -0.0812802168986301
v 0.0680141668383562 -0.0147291435287671 -0.0793940168986301
v 0.0448690668383562 0.100519056471233 -0.0529656168986301
v 0.0697354668383562 -0.00913004352876712 -0.0783396168986301
v 0.0470116668383562 0.0974969564712329 -0.0557787168986301
v 0.0710814668383562 -0.00170954352876712 -0.0769192168986301
v 0.0712003668383562 -0.00399494352876711 -0.0763517168986301
v 0.0706882668383562 0.00136045647123288 -0.0761897168986301
v 0.0532223668383562 0.0875878564712329 -0.0563225168986301
v 0.0697500668383562 0.00776575647123288 -0.0751464168986301
v 0.0575248668383562 0.0720515564712329 -0.0609667168986301
v 0.0565438668383562 0.0762581564712329 -0.0588116168986301
v 0.0560353668383562 0.0798696564712329 -0.0580654168986301
v 0.0556797668383562 0.0819177564712329 -0.0569207168986301
v 0.0611945668383562 0.0659906564712329 -0.0617563168986301
v 0.0656363668383562 0.0549617564712329 -0.0646202168986301
v 0.0639620668383562 0.0593857564712329 -0.0630996168986301
v 0.0630533668383562 0.0622087564712329 -0.0657829168986301
v -0.0507232331616438 -0.0104079435287671 -0.0608565168986301
v -0.0517657331616438 -0.00910934352876712 -0.0600967168986301
v -0.0530888331616438 -0.00518484352876711 -0.0600021168986301
v -0.0530526331616438 -0.00263844352876712 -0.0589584168986301
v -0.0525099331616438 -0.000376843528767115 -0.0587058168986301
v -0.0526905331616438 0.00104145647123288 -0.0571337168986301
v -0.0444725331616438 -0.0206611435287671 -0.0627337168986301
v -0.0464704331616438 -0.0176627435287671 -0.0618482168986301
v -0.0477241331616438 -0.0139895435287671 -0.0621761168986301
v -0.0486474331616438 -0.0134717435287671 -0.0616955168986301
v -0.0499448331616438 -0.0118244435287671 -0.0616087168986301
v -0.0524037331616438 0.00163395647123288 -0.0588422168986301
v -0.0514667331616438 0.00335035647123287 -0.0580000168986301
v -0.0520037331616438 0.00632975647123289 -0.0562638168986301
v -0.0509462331616438 0.0101211564712329 -0.0560276168986301
v -0.0524577331616438 0.0107309564712329 -0.0547667168986301
v -0.0428172331616438 -0.0249748435287671 -0.0632647168986301
v -0.0447651331616438 -0.0170363435287671 -0.0632509168986301
v -0.0468160331616438 -0.0155468435287671 -0.0629519168986301
v -0.0514114331616438 0.00584655647123287 -0.0581074168986301
v -0.0505675331616438 0.00773845647123289 -0.0569798168986301
v -0.0500478331616438 0.0149737564712329 -0.0551566168986301
v -0.0517339331616438 0.0169006564712329 -0.0536027168986301
v -0.0395490331616438 -0.0250643435287671 -0.0646226168986301
v -0.0404755331616438 -0.0266391435287671 -0.0640053168986301
v -0.0418049331616438 -0.0221650435287671 -0.0638689168986301
v -0.0426108331616438 -0.0203262435287671 -0.0639324168986301
v -0.0442118331616438 -0.0183304435287671 -0.0639377168986301
v -0.0502427331616438 0.0101248564712329 -0.0574882168986301
v -0.0492167331616438 0.0118979564712329 -0.0565919168986301
v -0.0482958331616438 0.0163974564712329 -0.0555704168986301
v -0.0489486331616438 0.0194809564712329 -0.0544608168986301
v -0.0399030331616438 -0.0221728435287671 -0.0649018168986301
v -0.0418054331616438 -0.0207816435287671 -0.0648321168986301
v -0.0491565331616438 0.0144236564712329 -0.0568057168986301
v -0.0478361331616438 0.0216264564712329 -0.0543867168986301
v -0.0496549331616438 0.0248430564712329 -0.0526579168986301
v -0.0367238331616438 -0.0284496435287671 -0.0654211168986301
v -0.0369663331616438 -0.0253980435287671 -0.0660829168986301
v -0.0389810331616438 -0.0239162435287671 -0.0658342168986301
v -0.0480423331616438 0.0186957564712329 -0.0561268168986301
v -0.0470669331616438 0.0204590564712329 -0.0553690168986301
v -0.0476910331616438 0.0241172564712329 -0.0538564168986301
v -0.0466263331616438 0.0263239564712329 -0.0535140168986301
v -0.0480989331616438 0.0296150564712329 -0.0519674168986301
v -0.0489119331616438 0.0325732564712329 -0.0509636168986301
v -0.0341443331616438 -0.0304311435287671 -0.0663309168986301
v -0.0346871331616438 -0.0285515435287671 -0.0667367168986301
v -0.0363744331616438 -0.0266250435287671 -0.0667619168986301
v -0.0468440331616438 0.0229627564712329 -0.0555430168986301
v -0.0457256331616438 0.0247356564712329 -0.0548786168986301
v -0.0463238331616438 0.0283636564712329 -0.0531485168986301
v -0.0481495331616438 0.0364488564712329 -0.0504092168986301
v -0.0492069331616438 0.0419574564712329 -0.0489489168986301
v -0.0323429331616438 -0.0325186435287671 -0.0667972168986301
v -0.0320007331616438 -0.0302312435287671 -0.0678227168986301
v -0.0339489331616438 -0.0289727435287671 -0.0676452168986301
v -0.0455418331616438 0.0265524564712329 -0.0549538168986301
v -0.0445529331616438 0.0286939564712329 -0.0548830168986301
v -0.0448371331616438 0.0308583564712329 -0.0529812168986301
v -0.0451616331616438 0.0339188564712329 -0.0519397168986301
v -0.0463335331616438 0.0414896564712329 -0.0499035168986301
v -0.0480481331616438 0.0478636564712329 -0.0479871168986301
v -0.0294360331616438 -0.0357770435287671 -0.0678253168986301
v -0.0291958331616438 -0.0333727435287671 -0.0689446168986301
v -0.0312115331616438 -0.0318254435287671 -0.0685905168986301
v -0.0436000331616438 0.0305659564712329 -0.0543807168986301
v -0.0433005331616438 0.0332746564712329 -0.0528738168986301
v -0.0408443331616438 0.0379872564712329 -0.0523668168986301
v -0.0447344331616438 0.0459131564712329 -0.0493976168986301
v -0.0262890331616438 -0.0385445435287671 -0.0691047168986301
v -0.0269289331616438 -0.0367203435287671 -0.0695630168986301
v -0.0286267331616438 -0.0347469435287671 -0.0696066168986301
v -0.0421322331616438 0.0330380564712329 -0.0541640168986301
v -0.0416227331616438 0.0356726564712329 -0.0528069168986301
v -0.0455397331616438 0.0545445564712329 -0.0470605168986301
v -0.0245714331616438 -0.0407801435287671 -0.0695996168986301
v -0.0242762331616438 -0.0385113435287671 -0.0706442168986301
v -0.0262881331616438 -0.0371793435287671 -0.0703994168986301
v -0.0411937331616438 0.0343490564712329 -0.0538784168986301
v -0.0403497331616438 0.0361422564712329 -0.0539813168986301
v -0.0416620331616438 0.0436093564712329 -0.0508104168986301
v -0.0393158331616438 0.0396797564712329 -0.0524316168986301
v -0.0413540331616438 0.0492664564712329 -0.0496119168986301
v -0.0433702331616438 0.0614971564712329 -0.0459765168986301
v -0.0193624331616438 -0.0459983435287671 -0.0718761168986301
v -0.0217746331616438 -0.0437570435287671 -0.0706827168986301
v -0.0215611331616438 -0.0417199435287671 -0.0716919168986301
v -0.0235587331616438 -0.0400338435287671 -0.0713920168986301
v -0.0386325331616438 0.0384669564712329 -0.0530236168986301
v -0.0392474331616438 0.0421348564712329 -0.0519650168986301
v -0.0383090331616438 0.0434414564712329 -0.0518061168986301
v -0.0395024331616438 0.0629654564712329 -0.0466939168986301
v -0.0187852331616438 -0.0451146435287671 -0.0729512168986301
v -0.0207727331616438 -0.0433045435287671 -0.0725439168986301
v -0.0385057331616438 0.0402650564712329 -0.0534538168986301
v -0.0378624331616438 0.0420652564712329 -0.0534627168986301
v -0.0376849331616438 0.0466867564712329 -0.0512419168986301
v -0.0367887331616438 0.0504964564712329 -0.0506045168986301
v -0.0396170331616438 0.0531719564712329 -0.0491608168986301
v -0.0169674331616438 -0.0480781435287671 -0.0736048168986301
v -0.0182904331616438 -0.0464082435287671 -0.0735359168986301
v -0.0371060331616438 0.0445671564712329 -0.0524689168986301
v -0.0365025331616438 0.0463723564712329 -0.0526607168986301
v -0.0388275331616438 0.0701449564712329 -0.0451174168986301
v -0.0152868331616438 -0.0495030435287671 -0.0745685168986301
v -0.0159361331616438 -0.0485209435287671 -0.0742081168986301
v -0.0356130331616438 0.0487658564712329 -0.0519547168986301
v -0.0348254331616438 0.0504580564712329 -0.0512246168986301
v -0.0354586331616438 0.0526616564712329 -0.0503834168986301
v -0.0353123331616438 0.0571263564712329 -0.0492892168986301
v -0.0369494331616438 0.0597742564712329 -0.0482236168986301
v -0.0342768331616438 0.0664427564712329 -0.0473136168986301
v -0.00920023316164384 -0.0554323435287671 -0.0754645168986301
v -0.0129898331616438 -0.0516355435287671 -0.0753199168986301
v -0.0335333331616438 0.0528948564712329 -0.0513321168986301
v -0.0337023331616438 0.0554339564712329 -0.0502154168986301
v -0.0351216331616438 0.0755134564712329 -0.0449430168986301
v -0.0374596331616438 0.0793705564712329 -0.0433593168986302
v -0.00862913316164382 -0.0549750435287671 -0.0763629168986301
v -0.0107960331616438 -0.0533868435287671 -0.0761449168986301
v -0.0322199331616438 0.0553608564712329 -0.0514276168986301
v -0.0322215331616438 0.0579686564712329 -0.0499556168986301
v -0.0311811331616438 0.0601873564712329 -0.0496165168986301
v -0.00581173316164382 -0.0580980435287671 -0.0775969168986301
v -0.0068322331616438 -0.0576550435287671 -0.0770940168986301
v -0.0081517331616438 -0.0561125435287671 -0.0769435168986301
v -0.0309134331616438 0.0575983564712329 -0.0510979168986301
v -0.0299853331616438 0.0612712564712329 -0.0496346168986301
v -0.0316114331616438 0.0685384564712329 -0.0475661168986301
v -0.0265979331616438 0.0832236564712329 -0.0452677168986301
v -0.0319473331616438 0.0860907564712329 -0.0430066168986301
v -0.00473323316164381 -0.0597144435287671 -0.0779685168986301
v -0.0292691331616438 0.0602713564712329 -0.0508644168986301
v -0.0295542331616438 0.0643020564712329 -0.0490713168986301
v -0.0299054331616438 0.0772021564712329 -0.0459609168986301
v -0.000921433161643809 -0.0631000435287671 -0.0791909168986301
v -0.00251013316164383 -0.0620102435287671 -0.0787589168986301
v -0.0281978331616438 0.0627210564712329 -0.0503884168986301
v -0.0277432331616438 0.0644548564712329 -0.0494912168986301
v -0.0284450331616438 0.0677169564712329 -0.0485745168986301
v 2.09668383561734e-05 -0.0644573435287671 -0.0795691168986301
v 0.00190886683835617 -0.0661632435287671 -0.0806516168986301
v -0.0262724331616438 0.0692488564712329 -0.0488987168986301
v -0.0250858331616438 0.0757108564712329 -0.0475931168986301
v -0.0268827331616438 0.0911927564712329 -0.0427948168986301
v 0.00265576683835619 -0.0672655435287671 -0.0807428168986301
v -0.0242516331616438 0.0748976564712329 -0.0481391168986301
v 0.0078689668383562 -0.0726902435287671 -0.0822319168986301
v -0.0224052331616438 0.0831469564712329 -0.0464329168986301
v -0.0236285331616438 0.0886288564712329 -0.0445373168986301
v -0.0234611331616438 0.0940382564712329 -0.0428558168986301
v 0.0117736668383562 -0.0760222435287671 -0.0837171168986301
v 0.0100698668383562 -0.0745928435287671 -0.0836360168986301
v -0.0219585331616438 0.0793900564712329 -0.0476102168986301
v -0.0195671331616438 0.0928058564712329 -0.0445759168986301
v 0.0124958668383562 -0.0772272435287671 -0.0842809168986301
v -0.0197302331616438 0.0845223564712329 -0.0469457168986301
v -0.0195887331616438 0.0874103564712329 -0.0461742168986301
v 0.0149686668383562 -0.0799673435287671 -0.0860036168986301
v 0.0196216668383562 -0.0851065435287671 -0.0865816168986301
v 0.0178141668383562 -0.0831312435287671 -0.0872415168986301
v -0.0172003331616438 0.0915095564712329 -0.0460515168986301
v -0.0179389331616438 0.0940138564712329 -0.0447709168986301
v -0.0172547331616438 0.0984949564712329 -0.0430532168986301
v 0.0215707668383562 -0.0865553435287671 -0.0875971168986301
v -0.0161610331616438 0.0943148564712329 -0.0454662168986301
v 0.0242044668383562 -0.0872630435287671 -0.0885470168986301
v -0.0133884331616438 0.0995598564712329 -0.0444476168986301
v 0.0269973668383562 -0.0873266435287671 -0.0884239168986301
v -0.0116279331616438 0.101440256471233 -0.0440905168986301
v -0.0116195331616438 0.0995378564712329 -0.0458687168986301
v 0.0303771668383562 -0.0864153435287671 -0.0888828168986301
v -0.0083631331616438 0.102519156471233 -0.0455888168986301
v 0.0337438668383562 -0.0854687435287671 -0.0885314168986301
v 0.0321725668383562 -0.0870629435287671 -0.0882280168986301
v 0.0325638668383562 -0.0844549435287671 -0.0893936168986301
v -0.00595773316164383 0.104023456471233 -0.0449173168986301
v 0.0355632668383562 -0.0833091435287671 -0.0891912168986301
v 0.0370235668383562 -0.0843726435287671 -0.0886764168986301
v 0.0380607668383562 -0.0820556435287671 -0.0887823168986301
v 0.0372757668383562 -0.0810760435287671 -0.0896586168986301
v 0.0408507668383562 -0.0814167435287671 -0.0886604168986301
v 0.0389783668383562 -0.0803262435287671 -0.0891600168986301
v -0.000618533161643814 0.105155456471233 -0.0455454168986301
v 0.0457647668383562 -0.0832612435287671 -0.0888644168986301
v 0.0427468668383562 -0.0788998435287671 -0.0885722168986301
v 0.0407075668383562 -0.0781163435287671 -0.0892496168986301
v 0.0439555668383562 -0.0763750435287671 -0.0883979168986301
v 0.0423519668383562 -0.0757050435287671 -0.0889971168986301
v 0.0454740668383562 -0.0740771435287671 -0.0881455168986301
v 0.0439281668383562 -0.0732935435287671 -0.0887473168986301
v 0.00679166683835619 0.106240256471233 -0.0487251168986301
v 0.0485326668383562 -0.0796718435287671 -0.0887006168986301
v 0.0489129668383562 -0.0738015435287671 -0.0880053168986301
v 0.0470424668383562 -0.0717233435287671 -0.0879318168986301
v 0.0455163668383562 -0.0710180435287671 -0.0885705168986301
v 0.0505728668383562 -0.0780637435287671 -0.0885594168986301
v 0.0491367668383562 -0.0692832435287671 -0.0875582168986301
v 0.0471602668383562 -0.0687758435287671 -0.0884117168986301
v 0.0500399668383562 -0.0666958435287671 -0.0871592168986301
v 0.0488782668383562 -0.0660704435287671 -0.0878964168986301
v 0.0518163668383562 -0.0745520435287671 -0.0880200168986301
v 0.0165969668383562 0.108331156471233 -0.0496987168986301
v 0.0513913668383562 -0.0646460435287671 -0.0863534168986301
v 0.0506971668383562 -0.0616545435287671 -0.0866613168986301
v 0.0497660668383562 -0.0639303435287671 -0.0877473168986301
v 0.0506943668383562 -0.0601357435287671 -0.0877167168986301
v 0.0195197668383562 0.108720856471233 -0.0501576168986301
v 0.0565111668383562 -0.0512139435287671 -0.0863997168986301
v 0.0293750668383562 0.107750056471233 -0.0528421168986301
v 0.0604283668383562 -0.0385028435287671 -0.0860517168986301
v 0.0621088668383562 -0.0333480435287671 -0.0847962168986301
v 0.0631696668383562 -0.0302865435287671 -0.0842563168986301
v 0.0370320668383562 0.104714656471233 -0.0519184168986301
v 0.0670275668383562 -0.0191121435287671 -0.0831181168986301
v 0.0419682668383562 0.103049156471233 -0.0531865168986301
v 0.0436914668383562 0.101867456471233 -0.0534260168986301
v 0.0701393668383562 -0.00700874352876713 -0.0789047168986301
v 0.0489072668383562 0.0948847564712329 -0.0577404168986301
v 0.0707774668383561 -0.00438724352876711 -0.0786785168986301
v 0.0696226668383562 0.00620385647123288 -0.0766561168986301
v 0.0695487668383562 0.00189765647123288 -0.0805322168986301
v 0.0699432668383562 0.00975905647123289 -0.0759220168986301
v 0.0583708668383562 0.0701106564712329 -0.0616340168986301
v 0.0561146668383562 0.0758810564712329 -0.0605635168986301
v 0.0552085668383562 0.0820553564712329 -0.0590516168986301
v 0.0543312668383562 0.0847254564712329 -0.0595574168986301
v 0.0534614668383562 0.0871240564712329 -0.0619950168986301
v 0.0527550668383562 0.0888313564712329 -0.0607461168986301
v 0.0602144668383562 0.0686318564712329 -0.0639156168986301
v 0.0702214668383562 0.0304569564712329 -0.0722249168986301
v 0.0693287668383562 0.0366396564712329 -0.0709628168986301
v 0.0661352668383562 0.0514969564712329 -0.0671540168986301
v 0.0650729668383561 0.0557645564712329 -0.0661692168986301
v 0.0645509668383562 0.0569867564712329 -0.0677781168986301
v 0.0619904668383562 0.0649395564712329 -0.0633271168986301
v 0.0678252668383562 0.0446468564712329 -0.0717363168986301
v 0.0666342668383562 0.0498984564712329 -0.0682384168986301
v -0.0529569331616438 -0.00801754352876712 -0.0614944168986301
v -0.0541625331616438 -0.00575524352876712 -0.0618961168986301
v -0.0538698331616438 -0.00825814352876712 -0.0629241168986301
v -0.0529291331616438 -0.00991504352876713 -0.0643769168986301
v -0.0508952331616438 -0.0110296435287671 -0.0627658168986301
v -0.0539458331616438 -0.00321314352876712 -0.0609083168986301
v -0.0540543331616438 -0.000681143528767122 -0.0610476168986301
v -0.0492128331616438 -0.0130132435287671 -0.0639061168986301
v -0.0471759331616438 -0.0152609435287671 -0.0651540168986301
v -0.0540222331616438 0.00178305647123289 -0.0614672168986301
v -0.0529153331616438 0.00359585647123288 -0.0603333168986301
v -0.0518433331616438 0.00752695647123289 -0.0596607168986301
v -0.0447563331616438 -0.0179948435287671 -0.0664779168986301
v -0.0507212331616438 0.00801995647123288 -0.0581601168986301
v -0.0426827331616438 -0.0197943435287671 -0.0657850168986301
v -0.0506509331616438 0.0120701564712329 -0.0590100168986301
v -0.0495453331616438 0.0161064564712329 -0.0583012168986301
v -0.0415149331616438 -0.0213430435287671 -0.0668485168986301
v -0.0395351331616438 -0.0236298435287671 -0.0676397168986301
v -0.0484915331616438 0.0164256564712329 -0.0568405168986301
v -0.0369685331616438 -0.0262569435287671 -0.0688678168986301
v -0.0483843331616438 0.0206505564712329 -0.0576549168986301
v -0.0472823331616438 0.0236824564712329 -0.0569549168986301
v -0.0345214331616438 -0.0283206435287671 -0.0689640168986301
v -0.0467662331616438 0.0263108564712329 -0.0582000168986301
v -0.0328450331616438 -0.0300551435287671 -0.0693389168986301
v -0.0453728331616438 0.0287173564712329 -0.0578058168986301
v -0.0308796331616438 -0.0326626435287671 -0.0708218168986301
v -0.0291614331616438 -0.0343206435287671 -0.0712780168986301
v -0.0440395331616438 0.0312336564712329 -0.0578221168986301
v -0.0427891331616438 0.0321002564712329 -0.0554269168986301
v -0.0427008331616438 0.0332342564712329 -0.0573799168986301
v -0.0259737331616438 -0.0376448435287671 -0.0722020168986301
v -0.0245882331616438 -0.0391483435287671 -0.0726853168986301
v -0.0416030331616438 0.0349483564712329 -0.0571683168986301
v -0.0221868331616438 -0.0417099435287671 -0.0736772168986301
v -0.0400561331616438 0.0376384564712329 -0.0562010168986301
v -0.0191145331616438 -0.0453510435287671 -0.0753516168986301
v -0.0173047331616438 -0.0474308435287671 -0.0757823168986301
v -0.0154981331616438 -0.0492759435287671 -0.0768651168986301
v -0.0373858331616438 0.0434687564712329 -0.0542164168986301
v -0.0369705331616438 0.0464418564712329 -0.0557000168986301
v -0.0134022331616438 -0.0510175435287671 -0.0769314168986301
v -0.0356479331616438 0.0485523564712329 -0.0535210168986301
v -0.0344595331616438 0.0501031564712329 -0.0521750168986301
v -0.0113682331616438 -0.0527353435287671 -0.0772706168986301
v -0.0332687331616438 0.0521202564712329 -0.0529090168986301
v -0.0094093331616438 -0.0547407435287671 -0.0778430168986301
v -0.0328864331616438 0.0536387564712329 -0.0529282168986301
v -0.0318965331616438 0.0558927564712329 -0.0544255168986301
v -0.0073949331616438 -0.0571699435287671 -0.0793590168986301
v -0.00569553316164381 -0.0590124435287671 -0.0804254168986301
v -0.0303775331616438 0.0580363564712329 -0.0524029168986301
v -0.00357623316164382 -0.0608384435287671 -0.0804119168986301
v -0.00245343316164381 -0.0621517435287671 -0.0810836168986301
v -0.00033373316164384 -0.0646100435287671 -0.0825809168986301
v -0.0277429331616438 0.0624673564712329 -0.0522595168986301
v -0.0269669331616438 0.0640944564712329 -0.0507534168986301
v 0.00265516683835618 -0.0676290435287671 -0.0828129168986301
v -0.0260417331616438 0.0673807564712329 -0.0498987168986301
v -0.0255561331616438 0.0670282564712329 -0.0517746168986301
v -0.0244642331616438 0.0706698564712329 -0.0498855168986301
v 0.00529396683835617 -0.0704248435287671 -0.0835672168986301
v 0.00728296683835619 -0.0727929435287671 -0.0847699168986301
v -0.0233097331616438 0.0713909564712329 -0.0514174168986301
v -0.0229429331616438 0.0747671564712329 -0.0491364168986301
v 0.0103944668383562 -0.0754853435287671 -0.0852603168986301
v -0.0222275331616438 0.0741163564712329 -0.0507043168986301
v -0.0203984331616438 0.0786321564712329 -0.0493911168986301
v -0.0204184331616438 0.0805919564712329 -0.0481709168986301
v 0.0128460668383562 -0.0785214435287671 -0.0866939168986301
v -0.0191914331616438 0.0814645564712329 -0.0486996168986301
v 0.0159218668383562 -0.0817866435287671 -0.0879123168986301
v -0.0180069331616438 0.0837660564712329 -0.0489174168986301
v -0.0176311331616438 0.0881200564712329 -0.0472588168986301
v 0.0188001668383562 -0.0849500435287671 -0.0890477168986301
v 0.0199023668383562 -0.0863235435287671 -0.0903534168986301
v -0.0166786331616438 0.0882079564712329 -0.0485932168986301
v 0.0205733668383562 -0.0871511435287671 -0.0918974168986301
v 0.0222331668383562 -0.0875540435287671 -0.0910042168986301
v -0.0155249331616438 0.0928229564712329 -0.0468811168986301
v -0.0134642331616438 0.0924210564712329 -0.0501266168986301
v -0.0111858331616438 0.0982021564712329 -0.0474704168986301
v 0.0258544668383562 -0.0870041435287671 -0.0903285168986301
v 0.0280425668383562 -0.0862086435287671 -0.0909279168986301
v 0.0301846668383562 -0.0853611435287671 -0.0907506168986301
v -0.00865923316164383 0.101231856471233 -0.0469592168986301
v 0.0327575668383562 -0.0835139435287671 -0.0919086168986301
v -0.00550063316164384 0.102840656471233 -0.0486388168986301
v 0.0350132668383562 -0.0824147435287671 -0.0907504168986301
v -0.00146393316164384 0.104717956471233 -0.0477068168986301
v 0.0382634668383562 -0.0795455435287671 -0.0905066168986301
v 0.0395716668383562 -0.0778506435287671 -0.0910334168986301
v 0.00263196683835618 0.105507456471233 -0.0483666168986301
v 0.0414301668383562 -0.0755248435287671 -0.0902975168986301
v 0.0429590668383562 -0.0728294435287671 -0.0907279168986301
v 0.0443359668383562 -0.0714030435287671 -0.0897057168986301
v 0.0469547668383562 -0.0677090435287671 -0.0895785168986301
v 0.0114132668383562 0.107180256471233 -0.0501071168986301
v 0.0481645668383562 -0.0655631435287671 -0.0893261168986301
v 0.0491565668383562 -0.0629619435287671 -0.0892721168986301
v 0.0523392668383562 -0.0561850435287671 -0.0893505168986301
v 0.0536213668383562 -0.0525466435287671 -0.0911316168986301
v 0.0205343668383562 0.108712656471233 -0.0542883168986301
v 0.0232374668383562 0.108755356471233 -0.0554069168986301
v 0.0575948668383562 -0.0477083435287671 -0.0872281168986301
v 0.0581311668383562 -0.0447022435287671 -0.0883403168986301
v 0.0592015668383562 -0.0406980435287671 -0.0887301168986301
v 0.0316713668383562 0.107191956471233 -0.0560712168986301
v 0.0300593668383562 0.107719756471233 -0.0566726168986301
v 0.0350646668383562 0.105653556471233 -0.0548186168986301
v 0.0643959668383562 -0.0269842435287671 -0.0846114168986301
v 0.0662279668383562 -0.0220542435287671 -0.0835272168986301
v 0.0402516668383562 0.103497656471233 -0.0558204168986301
v 0.0681903668383562 -0.0148040435287671 -0.0827888168986301
v 0.0694473668383562 -0.0112251435287671 -0.0819620168986301
v 0.0447625668383562 0.100570656471233 -0.0577842168986301
v 0.0699876668383562 -0.00897244352876711 -0.0821991168986301
v 0.0704651668383562 -0.00558244352876712 -0.0809833168986301
v 0.0702669668383562 -0.00514904352876712 -0.0821940168986301
v 0.0703394668383562 -0.00138974352876713 -0.0802803168986301
v 0.0692482668383562 0.00432885647123289 -0.0800820168986301
v 0.0694144668383561 0.00797785647123289 -0.0779896168986301
v 0.0698174668383562 0.0105714564712329 -0.0787381168986301
v 0.0577124668383562 0.0723042564712329 -0.0632103168986301
v 0.0569249668383562 0.0737906564712329 -0.0633429168986301
v 0.0558075668383562 0.0767447564712329 -0.0622681168986301
v 0.0547058668383562 0.0830030564712329 -0.0617482168986301
v 0.0712549668383562 0.0136650564712329 -0.0778577168986301
v 0.0715692668383562 0.0158525564712329 -0.0777551168986301
v 0.0701663668383562 0.0255697564712329 -0.0800165168986301
v 0.0699339668383562 0.0302774564712329 -0.0762946168986301
v 0.0697781668383562 0.0336344564712329 -0.0742858168986301
v 0.0623847668383562 0.0641627564712329 -0.0673955168986301
v 0.0607083668383562 0.0682546564712329 -0.0653627168986301
v 0.0663252668383562 0.0500035564712329 -0.0710319168986301
v -0.0545376331616438 -0.00766164352876711 -0.0640308168986301
v -0.0551025331616438 -0.00259554352876712 -0.0623518168986301
v -0.0512341331616438 -0.0115627435287671 -0.0652906168986301
v -0.0545417331616438 -0.000331043528767117 -0.0626083168986301
v -0.0531865331616438 0.00412215647123289 -0.0619736168986301
v -0.0527976331616438 0.00617685647123288 -0.0609939168986301
v -0.0520711331616438 0.00839045647123289 -0.0613248168986301
v -0.0517145331616438 0.0104627564712329 -0.0603475168986301
v -0.0448198331616438 -0.0190936435287671 -0.0691457168986301
v -0.0509842331616438 0.0127052564712329 -0.0606201168986301
v -0.0505536331616438 0.0147133564712329 -0.0596323168986301
v -0.0397868331616438 -0.0244648435287671 -0.0706316168986301
v -0.0498335331616438 0.0169638564712329 -0.0599177168986301
v -0.0494144331616438 0.0190481564712329 -0.0589749168986301
v -0.0487681331616438 0.0212765564712329 -0.0592727168986301
v -0.0483165331616438 0.0232182564712329 -0.0583874168986301
v -0.0368887331616438 -0.0279289435287671 -0.0726732168986301
v -0.0343296331616438 -0.0300091435287671 -0.0718593168986301
v -0.0318055331616438 -0.0330940435287671 -0.0729818168986301
v -0.0298233331616438 -0.0350098435287671 -0.0735783168986301
v -0.0293040331616438 -0.0363292435287671 -0.0752341168986301
v -0.0270616331616438 -0.0384798435287671 -0.0758126168986301
v -0.0236180331616438 -0.0415236435287671 -0.0766026168986301
v -0.0203006331616438 -0.0454374435287671 -0.0789136168986301
v -0.0402436331616438 0.0372696564712329 -0.0572453168986301
v -0.0390484331616438 0.0408123564712329 -0.0566679168986301
v -0.0382039331616438 0.0433742564712329 -0.0560695168986301
v -0.0184509331616438 -0.0470357435287671 -0.0787076168986301
v -0.0158247331616438 -0.0495115435287671 -0.0790567168986301
v -0.0362388331616438 0.0480704564712329 -0.0556646168986301
v -0.0356310331616438 0.0502672564712329 -0.0552674168986301
v -0.0128694331616438 -0.0526034435287671 -0.0805429168986301
v -0.0339250331616438 0.0527625564712329 -0.0547813168986301
v -0.00939443316164382 -0.0559540435287671 -0.0809078168986301
v -0.0302347331616438 0.0584185564712329 -0.0541671168986301
v -0.00556693316164381 -0.0603044435287671 -0.0835699168986301
v -0.0286260331616438 0.0609101564712329 -0.0539076168986301
v -0.0268670331616438 0.0639883564712329 -0.0536032168986301
v -0.00123703316164384 -0.0646316435287671 -0.0846682168986301
v 0.00125636683835617 -0.0678030435287671 -0.0860669168986301
v 0.00453446683835618 -0.0709619435287671 -0.0859526168986301
v -0.0255695331616438 0.0663546564712329 -0.0532010168986301
v 0.00661286683835619 -0.0738847435287671 -0.0883988168986301
v -0.0226652331616438 0.0711518564712329 -0.0532080168986301
v -0.0207868331616438 0.0745898564712329 -0.0529950168986301
v 0.0126806668383562 -0.0796930435287671 -0.0892607168986301
v -0.0186907331616438 0.0782156564712329 -0.0528153168986301
v 0.0149797668383562 -0.0823269435287671 -0.0904656168986301
v 0.0162057668383562 -0.0832469435287671 -0.0904564168986301
v -0.0170398331616438 0.0823286564712329 -0.0520745168986301
v -0.0161631331616438 0.0852660564712329 -0.0514348168986301
v -0.0153471331616438 0.0882100564712329 -0.0510136168986301
v 0.0232698668383562 -0.0879026435287671 -0.0937245168986301
v 0.0248373668383562 -0.0872985435287671 -0.0940788168986301
v -0.00931993316164384 0.0977949564712329 -0.0502147168986301
v -0.00694393316164382 0.100505756471233 -0.0500822168986301
v 0.0347232668383562 -0.0813180435287671 -0.0943923168986301
v -4.07331616438245e-05 0.104229156471233 -0.0509528168986301
v -0.00180473316164384 0.103184756471233 -0.0514787168986301
v 0.00199516683835618 0.104877456471233 -0.0512181168986301
v 0.0058662668383562 0.105743856471233 -0.0516185168986301
v 0.0162322668383562 0.108293356471233 -0.0524457168986301
v 0.0488960668383562 -0.0594452435287671 -0.0940450168986301
v 0.0470289668383562 -0.0633985435287671 -0.0947023168986301
v 0.0502168668383562 -0.0579028435287671 -0.0924350168986301
v 0.0521449668383562 -0.0544860435287671 -0.0923056168986301
v 0.0563024668383562 -0.0474415435287671 -0.0904099168986301
v 0.0576379668383562 -0.0436192435287671 -0.0910317168986301
v 0.0606823668383562 -0.0363979435287671 -0.0887836168986301
v 0.0627294668383562 -0.0313876435287671 -0.0876616168986301
v 0.0646233668383561 -0.0263371435287671 -0.0864817168986301
v 0.0384152668383562 0.104314356471233 -0.0564641168986301
v 0.0670969668383562 -0.0183595435287671 -0.0849550168986301
v 0.0423385668383562 0.102194856471233 -0.0574849168986301
v 0.0679506668383562 -0.0145738435287671 -0.0845156168986301
v 0.0684393668383562 -0.0125667435287671 -0.0845188168986301
v 0.0699216668383562 -0.00806544352876712 -0.0831759168986301
v 0.0453916668383562 0.100309556471233 -0.0600084168986301
v 0.0696190668383561 -0.00155354352876712 -0.0826352168986301
v 0.0689989668383562 0.00640205647123289 -0.0802955168986301
v 0.0520500668383562 0.0899817564712329 -0.0623267168986301
v 0.0499018668383562 0.0934153564712329 -0.0605868168986301
v 0.0689632668383562 0.00943565647123287 -0.0807819168986301
v 0.0555130668383562 0.0788311564712329 -0.0635967168986301
v 0.0561884668383562 0.0775238564712329 -0.0648791168986301
v 0.0545688668383562 0.0837242564712329 -0.0651612168986301
v 0.0593974668383562 0.0716312564712329 -0.0659401168986301
v 0.0580756668383562 0.0737685564712329 -0.0654459168986301
v 0.0567296668383562 0.0777401564712329 -0.0663171168986301
v 0.0712821668383562 0.0147645564712329 -0.0791225168986301
v 0.0710472668383562 0.0200317564712329 -0.0781905168986301
v 0.0703720668383562 0.0235932564712329 -0.0805179168986301
v 0.0641881668383562 0.0599664564712329 -0.0707780168986301
v 0.0609127668383562 0.0675702564712329 -0.0671924168986301
v 0.0683128668383562 0.0407462564712329 -0.0748693168986301
v 0.0662970668383562 0.0495018564712329 -0.0728135168986301
v 0.0658146668383562 0.0521796564712329 -0.0726489168986301
v 0.0655952668383562 0.0539110564712329 -0.0705240168986301
v -0.0528252331616438 -0.00921924352876712 -0.0660189168986301
v -0.0544387331616438 -0.00501984352876712 -0.0647009168986301
v -0.0542095331616438 -0.00159704352876711 -0.0640941168986301
v -0.0513755331616438 -0.0114797435287671 -0.0672576168986301
v -0.0523107331616438 -0.00708634352876711 -0.0671272168986301
v -0.0534469331616438 0.00197135647123288 -0.0630891168986301
v -0.0492603331616438 -0.0143050435287671 -0.0682655168986301
v -0.0520178331616438 0.00426275647123288 -0.0634714168986301
v -0.0522934331616438 0.00627615647123289 -0.0622775168986301
v -0.0471502331616438 -0.0170752435287671 -0.0691223168986301
v -0.0511277331616438 0.00948195647123289 -0.0621327168986301
v -0.0432122331616438 -0.0211741435287671 -0.0701695168986301
v -0.0495882331616438 0.00629825647123287 -0.0641424168986301
v -0.0495985331616438 0.0107291564712329 -0.0627592168986301
v -0.0500679331616438 0.0139701564712329 -0.0612657168986301
v -0.0479825331616438 0.0142788564712329 -0.0625012168986301
v -0.0488475331616438 0.0186037564712329 -0.0604302168986301
v -0.0466454331616438 0.0176768564712329 -0.0619977168986301
v -0.0476765331616438 0.0210337564712329 -0.0604885168986301
v -0.0476916331616438 0.0234067564712329 -0.0595754168986301
v -0.0345993331616438 -0.0309162435287671 -0.0743621168986301
v -0.0458315331616438 0.0218632564712329 -0.0611307168986301
v -0.0454490331616438 0.0238899564712329 -0.0607697168986301
v -0.0463235331616438 0.0257887564712329 -0.0595107168986301
v -0.0317672331616438 -0.0341174435287671 -0.0755014168986301
v -0.0445559331616438 0.0261869564712329 -0.0604210168986301
v -0.0448740331616438 0.0281872564712329 -0.0593476168986301
v -0.0429621331616438 0.0268178564712329 -0.0607852168986301
v -0.0435294331616438 0.0301836564712329 -0.0593203168986301
v -0.0282317331616438 -0.0376484435287671 -0.0765123168986301
v -0.0415485331616438 0.0301832564712329 -0.0602575168986301
v -0.0418203331616438 0.0329718564712329 -0.0589257168986301
v -0.0390334331616438 0.0269532564712329 -0.0618399168986301
v -0.0399104331616438 0.0315431564712329 -0.0603321168986301
v -0.0390602331616438 0.0338532564712329 -0.0599227168986301
v -0.0402978331616438 0.0352822564712329 -0.0587306168986301
v -0.0388861331616438 0.0371648564712329 -0.0588295168986301
v -0.0389448331616438 0.0394042564712329 -0.0577955168986301
v -0.0359000331616438 0.0356712564712329 -0.0603805168986301
v -0.0364119331616438 0.0392998564712329 -0.0592285168986301
v -0.0376552331616438 0.0413556564712329 -0.0580592168986301
v -0.0376828331616438 0.0436992564712329 -0.0570754168986301
v -0.0352452331616438 0.0444166564712329 -0.0582760168986301
v -0.0355552331616438 0.0473797564712329 -0.0570806168986301
v -0.0155486331616438 -0.0513729435287671 -0.0837826168986301
v -0.0350125331616438 0.0502905564712329 -0.0562288168986301
v -0.0322531331616438 0.0424524564712329 -0.0597777168986301
v -0.0330216331616438 0.0505294564712329 -0.0573897168986301
v -0.0334524331616438 0.0526865564712329 -0.0560710168986301
v -0.0312507331616438 0.0493922564712329 -0.0583698168986301
v -0.0306657331616438 0.0545909564712329 -0.0569333168986301
v -0.0307443331616438 0.0566847564712329 -0.0556610168986301
v -0.0079683331616438 -0.0584619435287671 -0.0846561168986301
v -0.00985053316164383 -0.0567509435287671 -0.0847627168986301
v -0.0305554331616438 0.0526593564712329 -0.0576987168986301
v -0.0275274331616438 0.0596781564712329 -0.0563928168986301
v -0.0282962331616438 0.0605172564712329 -0.0552511168986301
v -0.0267427331616438 0.0588201564712329 -0.0570947168986301
v -0.0253787331616438 0.0645049564712329 -0.0555751168986301
v 0.00147436683835617 -0.0691175435287671 -0.0882552168986301
v -0.0237252331616438 0.0631946564712329 -0.0570123168986301
v -0.0238856331616438 0.0675328564712329 -0.0547295168986301
v -0.0238394331616438 0.0654794564712329 -0.0560503168986301
v 0.00707586683835618 -0.0753361435287671 -0.0905326168986301
v -0.0207134331616438 0.0726823564712329 -0.0544144168986301
v 0.0107847668383562 -0.0787960435287671 -0.0913482168986301
v -0.0207637331616438 0.0680295564712329 -0.0569672168986301
v -0.0188889331616438 0.0717587564712329 -0.0565658168986301
v -0.0176423331616438 0.0771120564712329 -0.0547111168986301
v 0.0159605668383562 -0.0840200435287671 -0.0935284168986301
v -0.0161142331616438 0.0803691564712329 -0.0545160168986301
v 0.0181253668383562 -0.0857057435287671 -0.0938210168986301
v -0.0148054331616438 0.0833318564712329 -0.0545438168986301
v -0.0134545331616438 0.0869463564712329 -0.0537744168986301
v 0.0220361668383562 -0.0878981435287671 -0.0938958168986301
v -0.0123847331616438 0.0903220564712329 -0.0527626168986301
v -0.0122002331616438 0.0897168564712329 -0.0535901168986301
v -0.00958923316164381 0.0946364564712329 -0.0523022168986301
v 0.0265129668383562 -0.0863383435287671 -0.0947748168986301
v 0.0297350668383562 -0.0849608435287671 -0.0938494168986301
v -0.00661843316164382 0.0982429564712329 -0.0524045168986301
v 0.0323931668383562 -0.0825142435287671 -0.0964357168986301
v -0.00499633316164383 0.101257356471233 -0.0511631168986301
v -0.00406443316164382 0.101118856471233 -0.0526292168986301
v 0.0363975668383562 -0.0790138435287671 -0.0957641168986301
v 0.0387418668383562 -0.0766358435287671 -0.0951411168986301
v 0.000379366838356154 0.104230456471233 -0.0525443168986301
v 0.0027225668383562 0.105076956471233 -0.0525506168986301
v 0.0404971668383562 -0.0739422435287671 -0.0956297168986301
v 0.00725696683835617 0.106326156471233 -0.0527332168986301
v 0.0433181668383562 -0.0690640435287671 -0.0961524168986301
v 0.0454915668383562 -0.0659381435287671 -0.0954627168986301
v 0.0141137668383562 0.108022756471233 -0.0535034168986301
v 0.0167416668383562 0.108525156471233 -0.0545946168986301
v 0.0276287668383562 0.108163756471233 -0.0573848168986301
v 0.0600047668383562 -0.0368536435287671 -0.0917518168986301
v 0.0638910668383562 -0.0283500435287671 -0.0891066168986301
v 0.0337428668383562 0.106500856471233 -0.0570135168986301
v 0.0356314668383562 0.106166356471233 -0.0578095168986301
v 0.0648876668383562 -0.0248575435287671 -0.0893515168986301
v 0.0382159668383562 0.104977356471233 -0.0578618168986301
v 0.0659294668383562 -0.0202213435287671 -0.0888439168986301
v 0.0405011668383562 0.103893056471233 -0.0585535168986301
v 0.0427032668383562 0.102556956471233 -0.0594112168986301
v 0.0670832668383562 -0.0160330435287671 -0.0863105168986301
v 0.0681863668383562 -0.0100259435287671 -0.0855811168986301
v 0.0694599668383562 -0.00533234352876712 -0.0839007168986301
v 0.0678023668383562 -0.00737654352876711 -0.0862202168986301
v 0.0681088668383562 -0.00411374352876712 -0.0857188168986301
v 0.0686493668383562 -0.00047174352876711 -0.0843609168986301
v 0.0462433668383562 0.0993198564712329 -0.0609555168986301
v 0.0679671668383562 0.000872256471232874 -0.0858997168986301
v 0.0684537668383562 0.00865285647123289 -0.0816062168986301
v 0.0680493668383562 0.00605815647123288 -0.0842450168986301
v 0.0693641668383562 0.0127501564712329 -0.0823309168986301
v 0.0554597668383562 0.0811776564712329 -0.0652827168986301
v 0.0531497668383562 0.0874885564712329 -0.0639437168986301
v 0.0584476668383562 0.0746614564712329 -0.0675824168986301
v 0.0706387668383562 0.0188923564712329 -0.0809414168986301
v 0.0700394668383562 0.0181443564712329 -0.0825842168986301
v 0.0700553668383562 0.0274035564712329 -0.0785559168986301
v 0.0636317668383562 0.0612600564712329 -0.0712738168986301
v 0.0617197668383562 0.0650232564712329 -0.0694907168986301
v 0.0604282668383562 0.0678433564712329 -0.0697300168986301
v 0.0597272668383562 0.0715672564712329 -0.0682989168986301
v 0.0693999668383562 0.0329134564712329 -0.0789912168986301
v 0.0687174668383561 0.0365385564712329 -0.0791916168986301
v 0.0666616668383562 0.0475465564712329 -0.0740583168986301
v -0.0513695331616438 -0.00943624352876712 -0.0689830168986301
v -0.0523511331616438 -0.00343314352876711 -0.0661262168986301
v -0.0491460331616438 -0.0157635435287671 -0.0706577168986301
v -0.0478358331616438 -0.0180982435287671 -0.0715180168986301
v -0.0503677331616438 -0.0138680435287671 -0.0714336168986301
v -0.0506636331616438 -0.0122266435287671 -0.0693010168986301
v -0.0514898331616438 -0.00542784352876713 -0.0682119168986301
v -0.0509952331616438 -0.00293494352876712 -0.0672950168986301
v -0.0506487331616438 -0.000641043528767121 -0.0664629168986301
v -0.0498875331616438 0.00303005647123289 -0.0653713168986301
v -0.0460912331616438 -0.0198702435287671 -0.0723330168986301
v -0.0496920331616438 -0.000528643528767109 -0.0681351168986301
v -0.0489821331616438 0.00168325647123288 -0.0673371168986301
v -0.0482401331616438 0.00341055647123288 -0.0664809168986301
v -0.0473887331616438 0.00656975647123288 -0.0652574168986301
v -0.0409038331616438 -0.0248940435287671 -0.0742025168986301
v -0.0471482331616438 0.00983465647123288 -0.0641365168986301
v -0.0393709331616438 -0.0267180435287671 -0.0755171168986301
v -0.0436287331616438 0.0101340564712329 -0.0661738168986301
v -0.0441926331616438 0.0108106564712329 -0.0652136168986301
v -0.0446830331616438 0.0123728564712329 -0.0642919168986301
v -0.0371741331616438 -0.0292997435287671 -0.0774128168986301
v -0.0429034331616438 0.0157247564712329 -0.0638048168986301
v -0.0336039331616438 -0.0330849435287671 -0.0785446168986301
v -0.0421602331616438 0.0112492564712329 -0.0668085168986301
v -0.0420890331616438 0.0133945564712329 -0.0650587168986301
v -0.0423040331616438 0.0187998564712329 -0.0631065168986301
v -0.0305121331616438 -0.0360308435287671 -0.0788247168986301
v -0.0407375331616438 0.0131487564712329 -0.0665410168986301
v -0.0404050331616438 0.0161493564712329 -0.0645392168986301
v -0.0262280331616438 -0.0403269435287671 -0.0791441168986301
v -0.0386565331616438 0.0154016564712329 -0.0663323168986301
v -0.0380970331616438 0.0199913564712329 -0.0640349168986301
v -0.0370218331616438 0.0168566564712329 -0.0657548168986301
v -0.0369500331616438 0.0165950564712329 -0.0666596168986301
v -0.0369104331616438 0.0185204564712329 -0.0650286168986301
v -0.0243564331616438 -0.0426206435287671 -0.0804076168986301
v -0.0359473331616438 0.0185084564712329 -0.0663938168986301
v -0.0357603331616438 0.0207829564712329 -0.0646894168986301
v -0.0355552331616438 0.0246185564712329 -0.0635385168986301
v -0.0194559331616438 -0.0470551435287671 -0.0814012168986301
v -0.0348245331616438 0.0202345564712329 -0.0659286168986301
v -0.0341262331616438 0.0230757564712329 -0.0645979168986301
v -0.0341298331616438 0.0291674564712329 -0.0625647168986301
v -0.0329562331616438 0.0314826564712329 -0.0622992168986301
v -0.0333828331616438 0.0222218564712329 -0.0657530168986301
v -0.0322686331616438 0.0237910564712329 -0.0651629168986301
v -0.0330195331616438 0.0269854564712329 -0.0637095168986301
v -0.0317243331616438 0.0360092564712329 -0.0614715168986301
v -0.0316699331616438 0.0266768564712329 -0.0653340168986301
v -0.0315754331616438 0.0287088564712329 -0.0636893168986301
v -0.0302596331616438 0.0293820564712329 -0.0648294168986301
v -0.0302324331616438 0.0308838564712329 -0.0636150168986301
v -0.0298731331616438 0.0339407564712329 -0.0627620168986301
v -0.0292478331616438 0.0392801564712329 -0.0614182168986301
v -0.0291008331616438 0.0322179564712329 -0.0641525168986301
v -0.0284567331616438 0.0337786564712329 -0.0644274168986301
v -0.0287109331616438 0.0362955564712329 -0.0625160168986301
v -0.0280305331616438 0.0424783564712329 -0.0609912168986301
v -0.0290673331616438 0.0469689564712329 -0.0596769168986301
v -0.0273699331616438 0.0359751564712329 -0.0640498168986301
v -0.0275803331616438 0.0376027564712329 -0.0625625168986301
v -0.0274313331616438 0.0405368564712329 -0.0618261168986301
v -0.0263801331616438 0.0387711564712329 -0.0633386168986301
v -0.0255400331616438 0.0412822564712329 -0.0632329168986301
v -0.0262902331616438 0.0416151564712329 -0.0619419168986301
v -0.0268909331616438 0.0465223564712329 -0.0608122168986301
v -0.0275848331616438 0.0499238564712329 -0.0594447168986301
v -0.0272232331616438 0.0548689564712329 -0.0581548168986301
v -0.00357763316164383 -0.0640221435287671 -0.0873056168986301
v -0.0255608331616438 0.0458814564712329 -0.0624652168986301
v -0.0249424331616438 0.0474993564712329 -0.0618020168986301
v -0.0261066331616438 0.0500545564712329 -0.0602071168986301
v -0.0260517331616438 0.0530385564712329 -0.0592855168986301
v -0.000802933161643843 -0.0673523435287671 -0.0887423168986301
v -0.0250170331616438 0.0496448564712329 -0.0619289168986301
v -0.0247183331616438 0.0526880564712329 -0.0609559168986301
v -0.0250948331616438 0.0540838564712329 -0.0594606168986301
v -0.0243926331616438 0.0569744564712329 -0.0589095168986301
v -0.0236990331616438 0.0609735564712329 -0.0577049168986301
v -0.0239207331616438 0.0551689564712329 -0.0604365168986301
v -0.0231266331616438 0.0574443564712329 -0.0601484168986301
v -0.0226124331616438 0.0601012564712329 -0.0587660168986301
v 0.00476636683835616 -0.0738048435287671 -0.0920243168986301
v -0.0218309331616438 0.0607516564712329 -0.0599677168986301
v -0.0220242331616438 0.0652764564712329 -0.0574083168986301
v 0.00871506683835618 -0.0780502435287671 -0.0940252168986301
v -0.0209848331616438 0.0654882564712329 -0.0589845168986301
v -0.0207077331616438 0.0663364564712329 -0.0581601168986301
v -0.0197946331616438 0.0682087564712329 -0.0588846168986301
v -0.0192491331616438 0.0693459564712329 -0.0581923168986301
v 0.0132605668383562 -0.0826119435287671 -0.0958759168986301
v -0.0176969331616438 0.0728291564712329 -0.0581847168986301
v -0.0165477331616438 0.0761574564712329 -0.0578901168986301
v -0.0169472331616438 0.0760694564712329 -0.0562968168986301
v 0.0179675668383562 -0.0861214435287671 -0.0973356168986301
v -0.0153446331616438 0.0801566564712329 -0.0576862168986301
v -0.0153511331616438 0.0805938564712329 -0.0558856168986301
v 0.0202660668383562 -0.0874545435287671 -0.0978102168986301
v 0.0217189668383562 -0.0877056435287671 -0.0974661168986301
v -0.0143478331616438 0.0833120564712329 -0.0565652168986301
v -0.0136493331616438 0.0850686564712329 -0.0552614168986301
v 0.0233566668383562 -0.0872902435287671 -0.0976395168986301
v -0.0130955331616438 0.0862404564712329 -0.0563241168986301
v -0.0117509331616438 0.0894087564712329 -0.0554505168986301
v 0.0275298668383562 -0.0852778435287671 -0.0964247168986301
v -0.00955163316164381 0.0929486564712329 -0.0557287168986301
v -0.00950683316164383 0.0934210564712329 -0.0537076168986301
v 0.0283770668383562 -0.0833776435287671 -0.0995987168986301
v -0.00596723316164383 0.0983951564712329 -0.0549920168986301
v -0.00689703316164383 0.0970681564712329 -0.0537217168986301
v 0.0336492668383562 -0.0812701435287671 -0.0975322168986301
v -0.00340823316164382 0.101471156471233 -0.0543310168986301
v -0.00191953316164381 0.102733256471233 -0.0540848168986301
v -0.00057723316164382 0.104243856471233 -0.0544229168986301
v 0.0373694668383562 -0.0752735435287671 -0.10065051689863
v 0.00245526683835617 0.106021856471233 -0.0544763168986301
v 0.00397086683835618 0.106046656471233 -0.0536579168986301
v 0.00553346683835618 0.108129556471233 -0.0550528168986301
v 0.00989866683835619 0.107788556471233 -0.0539954168986301
v 0.0100653668383562 0.109345256471233 -0.0550850168986301
v 0.0143763668383562 0.108584556471233 -0.0546298168986301
v 0.0132804668383562 0.109731456471233 -0.0553828168986301
v 0.0488014668383562 -0.0574611435287671 -0.0975193168986301
v 0.0160499668383562 0.109281356471233 -0.0560062168986301
v 0.0170614668383562 0.108854156471233 -0.0559119168986301
v 0.0203814668383562 0.109178756471233 -0.0566477168986301
v 0.0558422668383562 -0.0458979435287671 -0.0945571168986301
v 0.0228306668383562 0.109009756471233 -0.0583860168986301
v 0.0617402668383562 -0.0327207435287671 -0.0912885168986301
v 0.0635014668383562 -0.0283583435287671 -0.0907677168986301
v 0.0325002668383562 0.107606256471233 -0.0599012168986301
v 0.0350712668383562 0.107251656471233 -0.0606262168986301
v 0.0377663668383562 0.107144556471233 -0.0609830168986301
v 0.0388637668383562 0.105851356471233 -0.0591528168986301
v 0.0401461668383562 0.106793156471233 -0.0607434168986301
v 0.0666285668383562 -0.0130345435287671 -0.0881099168986301
v 0.0415128668383562 0.104928956471233 -0.0601071168986301
v 0.0416580668383562 0.106575156471233 -0.0611933168986301
v 0.0670512668383562 -0.0111376435287671 -0.0876898168986301
v 0.0673413668383562 -0.00447384352876712 -0.0876208168986301
v 0.0448772668383562 0.101714956471233 -0.0618982168986301
v 0.0428482668383562 0.105332156471233 -0.0617854168986301
v 0.0469831668383562 0.0981079564712329 -0.0632234168986301
v 0.0676425668383562 0.000848456471232883 -0.0874334168986301
v 0.0494407668383562 0.0938036564712329 -0.0640605168986301
v 0.0541124668383562 0.0842224564712329 -0.0686247168986301
v 0.0529695668383562 0.0865797564712329 -0.0693859168986301
v 0.0691203668383562 0.0152495564712329 -0.0837648168986301
v 0.0562135668383562 0.0798411564712329 -0.0680879168986301
v 0.0578055668383562 0.0761156564712329 -0.0689935168986301
v 0.0697473668383562 0.0243378564712329 -0.0843926168986301
v 0.0691054668383562 0.0302210564712329 -0.0830356168986301
v 0.0656184668383562 0.0495355564712329 -0.0750719168986301
v 0.0665639668383562 0.0446086564712329 -0.0769242168986301
v 0.0655317668383562 0.0477663564712329 -0.0768314168986301
v 0.0634979668383562 0.0570343564712329 -0.0739523168986301
v 0.0649225668383562 0.0542628564712329 -0.0735718168986301
v 0.0636523668383562 0.0598070564712329 -0.0721103168986301
v 0.0610571668383562 0.0621891564712329 -0.0735640168986301
v 0.0609779668383562 0.0648899564712329 -0.0716167168986301
v 0.0589562668383562 0.0730481564712329 -0.0705807168986301
v 0.0679442668383562 0.0398270564712329 -0.0786948168986301
v 0.0671454668383562 0.0420152564712329 -0.0773995168986301
v -0.0496610331616438 -0.0166850435287671 -0.0731156168986301
v -0.0478165331616438 -0.0193348435287671 -0.0742970168986301
v -0.0512394331616438 -0.0119075435287671 -0.0733133168986301
v -0.0512937331616438 -0.0099360435287671 -0.0722340168986301
v -0.0511188331616438 -0.00657294352876713 -0.0703440168986301
v -0.0506024331616438 -0.00406484352876713 -0.0697863168986301
v -0.0447713331616438 -0.0220988435287671 -0.0747331168986301
v -0.0482756331616438 0.00217765647123289 -0.0682119168986301
v -0.0452246331616438 0.00698205647123289 -0.0675108168986301
v -0.0460362331616438 0.00524125647123287 -0.0701744168986301
v -0.0432153331616438 0.0101758564712329 -0.0703322168986301
v -0.0432005331616438 0.0100155564712329 -0.0678206168986301
v -0.0402826331616438 0.0134334564712329 -0.0679537168986301
v -0.0293058331616438 -0.0380548435287671 -0.0814312168986301
v -0.0378280331616438 0.0163375564712329 -0.0683014168986301
v -0.0355236331616438 0.0198053564712329 -0.0680044168986301
v -0.0230481331616438 -0.0450408435287671 -0.0843073168986301
v -0.0338959331616438 0.0227333564712329 -0.0676811168986301
v -0.0324335331616438 0.0251199564712329 -0.0668772168986301
v -0.0312445331616438 0.0281969564712329 -0.0668133168986301
v -0.0130016331616438 -0.0547323435287671 -0.0862861168986301
v -0.0295005331616438 0.0312197564712329 -0.0659704168986301
v -0.0284600331616438 0.0343956564712329 -0.0663477168986301
v -0.00729923316164383 -0.0611863435287671 -0.0892127168986301
v -0.0268129331616438 0.0369873564712329 -0.0652801168986301
v -0.00499303316164385 -0.0643000435287671 -0.0914968168986301
v -0.0263882331616438 0.0388434564712329 -0.0652058168986301
v -0.0256109331616438 0.0416300564712329 -0.0650995168986301
v -0.0253823331616438 0.0434658564712329 -0.0645074168986301
v -0.0254456331616438 0.0471836564712329 -0.0640181168986301
v 0.000566766838356186 -0.0695112435287671 -0.0912979168986301
v -0.0245824331616438 0.0528170564712329 -0.0627006168986301
v -0.0234687331616438 0.0563139564712329 -0.0622001168986301
v -0.0225900331616438 0.0585818564712329 -0.0617239168986301
v -0.0214325331616438 0.0626571564712329 -0.0611922168986301
v -0.0207116331616438 0.0661542564712329 -0.0607772168986301
v -0.0198845331616438 0.0684951564712329 -0.0608469168986301
v 0.0136979668383562 -0.0835728435287671 -0.0976152168986301
v -0.0179899331616438 0.0721961564712329 -0.0594904168986301
v -0.0148326331616438 0.0829176564712329 -0.0595573168986301
v -0.0118734331616438 0.0893319564712329 -0.0576956168986301
v 0.0264105668383562 -0.0849626435287671 -0.0992811168986301
v -0.00689173316164382 0.0983031564712329 -0.0584354168986301
v -0.00558433316164383 0.0994900564712329 -0.0569012168986301
v -0.00430503316164382 0.101364156471233 -0.0573204168986301
v 0.0341011668383562 -0.0795663435287671 -0.10124501689863
v 0.0364039668383562 -0.0774472435287671 -0.0990143168986301
v -0.00254223316164381 0.103368856471233 -0.0569548168986301
v -0.000803933161643844 0.105747656471233 -0.0580771168986301
v 0.00140526683835618 0.106794756471233 -0.0563870168986301
v 0.0039725668383562 0.108789456471233 -0.0562521168986301
v 0.0428045668383562 -0.0671697435287671 -0.10108111689863
v 0.00854046683835616 0.110972556471233 -0.0563054168986301
v 0.0465065668383562 -0.0619157435287671 -0.0986073168986301
v 0.0121438668383562 0.112382156471233 -0.0560818168986301
v 0.0109783668383562 0.113308856471233 -0.0570130168986301
v 0.0138488668383562 0.111391556471233 -0.0560783168986301
v 0.0157893668383562 0.111120456471233 -0.0567153168986301
v 0.0152285668383562 0.114980856471233 -0.0566625168986301
v 0.0144652668383562 0.116103156471233 -0.0569907168986301
v 0.0511905668383562 -0.0539232435287671 -0.0957765168986301
v 0.0180273668383562 0.110255456471233 -0.0574457168986301
v 0.0169311668383562 0.112336756471233 -0.0576686168986301
v 0.0159391668383562 0.116150056471233 -0.0581892168986301
v 0.0534599668383562 -0.0499238435287671 -0.0953861168986301
v 0.0193563668383562 0.110536756471233 -0.0587771168986301
v 0.0216026668383562 0.109607656471233 -0.0594283168986301
v 0.0583196668383562 -0.0389433435287671 -0.0951746168986301
v 0.0261746668383562 0.108488756471233 -0.0596344168986301
v 0.0595443668383562 -0.0355372435287671 -0.0949892168986301
v 0.0612711668383562 -0.0311615435287671 -0.0946378168986301
v 0.0633927668383562 -0.0257361435287671 -0.0935724168986301
v 0.0645532668383562 -0.0215134435287671 -0.0925405168986301
v 0.0656640668383562 -0.0176798435287671 -0.0910525168986301
v 0.0663963668383562 -0.0125949435287671 -0.0897871168986301
v 0.0406958668383562 0.107310856471233 -0.0623299168986301
v 0.0668667668383562 -0.00777774352876712 -0.0890461168986301
v 0.0436720668383562 0.104467356471233 -0.0632191168986301
v 0.0425159668383562 0.106025756471233 -0.0633260168986301
v 0.0488418668383562 0.0940202564712329 -0.0676875168986301
v 0.0466368668383562 0.0975418564712329 -0.0670738168986301
v 0.0452088668383562 0.100966556471233 -0.0641805168986301
v 0.0677255668383562 0.00933935647123288 -0.0882489168986301
v 0.0516608668383562 0.0891205564712329 -0.0689131168986301
v 0.0683315668383562 0.0111925564712329 -0.0855332168986301
v 0.0682752668383562 0.0156084564712329 -0.0862963168986301
v 0.0698481668383562 0.0204840564712329 -0.0839028168986301
v 0.0596671668383562 0.0645991564712329 -0.0741531168986301
v 0.0609037668383562 0.0600315564712329 -0.0751260168986301
v 0.0591505668383562 0.0679033564712329 -0.0729051168986301
v 0.0574670668383562 0.0734857564712329 -0.0736360168986301
v 0.0576534668383562 0.0754793564712329 -0.0713716168986301
v 0.0568139668383562 0.0779396564712329 -0.0707028168986301
v 0.0685113668383562 0.0277109564712329 -0.0907243168986301
v 0.0689340668383562 0.0288564564712329 -0.0858156168986301
v 0.0689410668383562 0.0334908564712329 -0.0818169168986301
v 0.0656673668383562 0.0469190564712329 -0.0780538168986301
v 0.0668029668383562 0.0440064564712329 -0.0794927168986301
v 0.0638525668383562 0.0516723564712329 -0.0769575168986301
v 0.0623894668383562 0.0576161564712329 -0.0754268168986301
v 0.0674342668383562 0.0410319564712329 -0.0818493168986301
v -0.0500500331616438 -0.0169609435287671 -0.0751422168986301
v -0.0487612331616438 -0.0187637435287671 -0.0755109168986301
v -0.0507157331616439 -0.0148842435287671 -0.0741912168986301
v -0.0511514331616438 -0.00823904352876713 -0.0728033168986301
v -0.0507154331616438 -0.00688944352876711 -0.0739119168986301
v -0.0465212331616438 -0.0214906435287671 -0.0779908168986301
v -0.0494054331616438 -0.00230814352876711 -0.0723154168986301
v -0.0478630331616438 0.00184945647123289 -0.0707941168986301
v -0.0427351331616438 -0.0255531435287671 -0.0801201168986301
v -0.0378663331616438 -0.0303123435287671 -0.0812479168986301
v -0.0314407331616438 -0.0356066435287671 -0.0800244168986301
v -0.0405797331616438 0.0137998564712329 -0.0712301168986301
v -0.0390164331616438 0.0163927564712329 -0.0725801168986301
v -0.0264161331616438 -0.0419553435287671 -0.0845287168986301
v -0.0372057331616438 0.0185520564712329 -0.0707875168986301
v -0.0350584331616438 0.0219899564712329 -0.0696921168986301
v -0.0180485331616438 -0.0506346435287671 -0.0873172168986301
v -0.0331804331616438 0.0268936564712329 -0.0701256168986301
v -0.0149223331616438 -0.0550149435287671 -0.0905404168986301
v -0.0316339331616438 0.0294357564712329 -0.0685029168986301
v -0.0301131331616438 0.0326970564712329 -0.0681554168986301
v -0.00993343316164383 -0.0599300435287671 -0.0917110168986301
v -0.0278820331616438 0.0380301564712329 -0.0679955168986301
v -0.0264607331616438 0.0419959564712329 -0.0680143168986301
v -0.00213833316164383 -0.0677304435287671 -0.0934587168986301
v -0.0262901331616438 0.0455087564712329 -0.0684498168986301
v -0.000222133161643823 -0.0703849435287671 -0.0956808168986301
v -0.0257902331616438 0.0492938564712329 -0.0659649168986301
v -0.0248325331616438 0.0554800564712329 -0.0659803168986301
v -0.0253536331616438 0.0535806564712329 -0.0663406168986301
v -0.0235028331616438 0.0586279564712329 -0.0649581168986301
v 0.00491626683835616 -0.0753359435287671 -0.0962058168986301
v -0.0228001331616438 0.0614346564712329 -0.0656288168986301
v -0.0217623331616438 0.0652732564712329 -0.0648014168986301
v -0.0215685331616438 0.0665696564712329 -0.0651248168986301
v 0.0107335668383562 -0.0813302435287671 -0.0981159168986301
v -0.0206298331616438 0.0688481564712329 -0.0641573168986301
v 0.0164765668383562 -0.0855897435287671 -0.0988751168986301
v -0.0176585331616438 0.0753165564712329 -0.0621283168986301
v -0.0190691331616438 0.0724908564712329 -0.0641473168986301
v 0.0186519668383562 -0.0869231435287671 -0.0992512168986301
v -0.0162333331616438 0.0803559564712329 -0.0620429168986301
v 0.0204951668383562 -0.0878259435287671 -0.0998946168986301
v 0.0224356668383562 -0.0876544435287671 -0.10052681689863
v -0.0143528331616438 0.0852230564712329 -0.0614628168986301
v 0.0241275668383562 -0.0865119435287671 -0.10009151689863
v -0.0127911331616438 0.0885617564712329 -0.0611910168986301
v -0.0095600331616438 0.0945612564712329 -0.0603207168986301
v 0.0265144668383562 -0.0832403435287671 -0.10322831689863
v 0.0313560668383562 -0.0811962435287671 -0.10230451689863
v 0.0329348668383562 -0.0802262435287671 -0.10245711689863
v 0.00314426683835617 0.109416056471233 -0.0583917168986301
v 0.0400963668383562 -0.0712639435287671 -0.10082241689863
v 0.00738336683835619 0.112620156471233 -0.0595956168986301
v 0.0441954668383562 -0.0659593435287671 -0.0993653168986301
v 0.0087917668383562 0.112792556471233 -0.0583676168986301
v 0.0129212668383562 0.115884456471233 -0.0581814168986301
v 0.0473609668383562 -0.0586855435287671 -0.0999107168986301
v 0.0491858668383562 -0.0556650435287671 -0.0987005168986301
v 0.0503730668383562 -0.0528173435287671 -0.0988323168986301
v 0.0516896668383562 -0.0497793435287671 -0.0993059168986301
v 0.0183092668383562 0.112449956471233 -0.0593568168986301
v 0.0543575668383562 -0.0461332435287671 -0.0978080168986301
v 0.0198492668383562 0.110915756471233 -0.0603397168986301
v 0.0187348668383562 0.114393356471233 -0.0612555168986301
v 0.0228382668383562 0.110196256471233 -0.0619015168986301
v 0.0256977668383562 0.108946056471233 -0.0620090168986301
v 0.0566409668383562 -0.0410265435287671 -0.0976387168986301
v 0.0283114668383562 0.108160256471233 -0.0629118168986301
v 0.0579501668383562 -0.0382215435287671 -0.0977598168986301
v 0.0348313668383562 0.107323356471233 -0.0631574168986301
v 0.0644775668383562 -0.0176970435287671 -0.0963259168986301
v 0.0394460668383562 0.107484256471233 -0.0639308168986301
v 0.0660049668383562 -0.0134988435287671 -0.0928250168986301
v 0.0444509668383562 0.101072956471233 -0.0665714168986301
v 0.0434783668383562 0.104367356471233 -0.0651577168986301
v 0.0420560668383562 0.106141856471233 -0.0668694168986301
v 0.0667534668383562 -0.00144304352876712 -0.0907797168986301
v 0.0672841668383562 0.00396185647123289 -0.0910499168986301
v 0.0675173668383562 0.00765575647123289 -0.0906223168986301
v 0.0695335668383562 0.0220401564712329 -0.0859924168986301
v 0.0599146668383562 0.0627648564712329 -0.0761786168986301
v 0.0612271668383562 0.0585843564712329 -0.0770756168986301
v 0.0582861668383562 0.0687725564712329 -0.0749793168986301
v 0.0562687668383562 0.0778998564712329 -0.0734132168986301
v 0.0555418668383562 0.0805571564712329 -0.0724183168986301
v 0.0542035668383562 0.0835174564712329 -0.0738217168986301
v 0.0659713668383562 0.0460042564712329 -0.0798918168986301
v 0.0643695668383562 0.0491241564712329 -0.0795862168986301
v 0.0632992668383562 0.0524916564712329 -0.0787907168986301
v 0.0620545668383562 0.0573154564712329 -0.0777258168986301
v 0.0679075668383562 0.0375245564712329 -0.0839713168986301
v 0.0667319668383562 0.0426991564712329 -0.0832210168986301
v -0.0499074331616438 -0.0173793435287671 -0.0771446168986301
v -0.0507450331616438 -0.0152616435287671 -0.0767527168986301
v -0.0513266331616438 -0.0121404435287671 -0.0753369168986301
v -0.0511935331616438 -0.0106294435287671 -0.0759655168986301
v -0.0470694331616438 0.000432156471232875 -0.0751590168986301
v -0.0460376331616438 0.00409775647123289 -0.0727797168986301
v -0.0352034331616438 -0.0334567435287671 -0.0827717168986301
v -0.0438500331616438 0.00805215647123288 -0.0740915168986301
v -0.0433640331616438 0.00964775647123288 -0.0723523168986301
v -0.0326352331616438 -0.0362058435287671 -0.0837201168986301
v -0.0301938331616438 -0.0385157435287671 -0.0842502168986301
v -0.0250462331616438 -0.0462069435287671 -0.0911446168986301
v -0.0222071331616438 -0.0470602435287671 -0.0875440168986301
v -0.0361826331616438 0.0210233564712329 -0.0717584168986301
v -0.0347242331616438 0.0250921564712329 -0.0727996168986301
v -0.0197394331616438 -0.0503627435287671 -0.0906555168986301
v -0.0135032331616438 -0.0570666435287671 -0.0923607168986301
v -0.0314745331616438 0.0313068564712329 -0.0698991168986301
v -0.0304671331616438 0.0342986564712329 -0.0706931168986301
v -0.0288236331616438 0.0374977564712329 -0.0696923168986301
v -0.00779713316164382 -0.0627302435287671 -0.0935623168986301
v -0.0266616331616438 0.0489526564712329 -0.0710932168986301
v -0.0248967331616438 0.0578723564712329 -0.0700569168986301
v 0.00654436683835619 -0.0780592435287671 -0.0991309168986301
v 0.0149453668383562 -0.0856025435287671 -0.10060511689863
v 0.0152471668383562 -0.0864084435287671 -0.10233041689863
v 0.0174940668383562 -0.0871936435287671 -0.10203971689863
v 0.0207735668383562 -0.0885887435287671 -0.10201311689863
v -0.0177891331616438 0.0760192564712329 -0.0640685168986301
v 0.0223271668383562 -0.0878328435287671 -0.10219491689863
v 0.0243570668383562 -0.0858970435287671 -0.10189701689863
v -0.0110194331616438 0.0922869564712329 -0.0618101168986301
v -0.00676803316164382 0.100288956471233 -0.0616985168986301
v -0.00569143316164383 0.101728356471233 -0.0617154168986301
v -0.00310883316164381 0.104848656471233 -0.0622059168986301
v 0.0337931668383562 -0.0787344435287671 -0.10360721689863
v -0.00191313316164382 0.106116656471233 -0.0624636168986301
v 0.0446440668383562 -0.0637653435287671 -0.10098411689863
v 0.0104107668383562 0.114742256471233 -0.0599317168986301
v 0.0126761668383562 0.116387556471233 -0.0607380168986301
v 0.0150313668383562 0.116898156471233 -0.0598635168986301
v 0.0177087668383562 0.115571756471233 -0.0615502168986301
v 0.0512076668383562 -0.0492172435287671 -0.10119601689863
v 0.0222352668383562 0.111945556471233 -0.0631477168986301
v 0.0552031668383562 -0.0438270435287671 -0.0985660168986301
v 0.0537219668383562 -0.0458576435287671 -0.10003221689863
v 0.0557544668383562 -0.0423413435287671 -0.0983431168986301
v 0.0265783668383562 0.108529156471233 -0.0642114168986301
v 0.0244602668383562 0.109961856471233 -0.0635994168986301
v 0.0591984668383562 -0.0353441435287671 -0.0977484168986301
v 0.0600083668383562 -0.0332472435287671 -0.0967024168986301
v 0.0608569668383562 -0.0309616435287671 -0.0981873168986301
v 0.0615157668383562 -0.0290318435287671 -0.0978659168986301
v 0.0309947668383562 0.107704256471233 -0.0647768168986301
v 0.0625235668383562 -0.0262088435287671 -0.0972277168986301
v 0.0340939668383562 0.107157656471233 -0.0662715168986301
v 0.0361996668383562 0.107102556471233 -0.0663609168986301
v 0.0403257668383562 0.107179256471233 -0.0656749168986301
v 0.0657233668383562 -0.0133555435287671 -0.0946639168986301
v 0.0661011668383562 -0.0111534435287671 -0.0934086168986301
v 0.0662147668383562 -0.00555584352876712 -0.0926115168986301
v 0.0431961668383562 0.103048456471233 -0.0688817168986301
v 0.0445125668383562 0.100192256471233 -0.0695550168986301
v 0.0675310668383562 0.00948365647123288 -0.0902811168986301
v 0.0675940668383562 0.0139746564712329 -0.0901631168986301
v 0.0679859668383562 0.0169003564712329 -0.0900592168986301
v 0.0535474668383562 0.0848474564712329 -0.0743337168986301
v 0.0508838668383562 0.0894340564712329 -0.0736681168986301
v 0.0689379668383562 0.0218292564712329 -0.0900670168986301
v 0.0605040668383562 0.0618740564712329 -0.0777535168986301
v 0.0588172668383562 0.0664367564712329 -0.0774128168986301
v 0.0580511668383562 0.0684959564712329 -0.0768182168986301
v 0.0569067668383562 0.0723835564712329 -0.0759479168986301
v 0.0552628668383562 0.0798915564712329 -0.0756969168986301
v 0.0692296668383562 0.0231894564712329 -0.0886067168986301
v 0.0685787668383561 0.0259116564712329 -0.0922381168986301
v 0.0680931668383562 0.0352311564712329 -0.0856644168986301
v 0.0657159668383561 0.0450517564712329 -0.0831502168986301
v 0.0648720668383562 0.0480696564712329 -0.0814410168986301
v 0.0639448668383562 0.0509512564712329 -0.0811278168986301
v 0.0624359668383562 0.0577358564712329 -0.0794628168986301
v 0.0623765668383562 0.0611328564712329 -0.0813471168986301
v 0.0666607668383562 0.0417139564712329 -0.0860450168986301
v -0.0484422331616438 -0.0198843435287671 -0.0795014168986301
v -0.0497545331616438 -0.0173605435287671 -0.0798836168986301
v -0.0506982331616438 -0.0130788435287671 -0.0781976168986301
v -0.0503614331616438 -0.00976624352876712 -0.0779267168986301
v -0.0482548331616438 -0.0214350435287671 -0.0822195168986301
v -0.0485828331616438 -0.00478924352876711 -0.0775101168986301
v -0.0395691331616438 -0.0298340435287671 -0.0851798168986301
v -0.0417679331616438 -0.0276505435287671 -0.0842445168986301
v -0.0449369331616438 0.00321925647123289 -0.0776007168986301
v -0.0379390331616438 -0.0316714435287671 -0.0860568168986301
v -0.0350143331616438 -0.0352342435287671 -0.0873796168986301
v -0.0361300331616438 -0.0338090435287671 -0.0864119168986301
v -0.0326750331616438 -0.0378313435287671 -0.0879079168986301
v -0.0406531331616438 0.0138385564712329 -0.0742924168986301
v -0.0290252331616438 -0.0417210435287671 -0.0893104168986301
v -0.0381691331616438 0.0182524564712329 -0.0740681168986301
v -0.0370316331616438 0.0208748564712329 -0.0748064168986301
v -0.0217752331616438 -0.0492445435287671 -0.0920647168986301
v -0.0364837331616438 0.0225484564712329 -0.0753713168986301
v -0.0350633331616438 0.0258769564712329 -0.0747156168986301
v -0.0332598331616438 0.0287814564712329 -0.0724931168986301
v -0.0314315331616438 0.0342163564712329 -0.0740019168986301
v -0.0106554331616438 -0.0601123435287671 -0.0938649168986301
v -0.0292573331616438 0.0384415564712329 -0.0726589168986301
v -0.00497493316164382 -0.0670388435287671 -0.0977931168986301
v -0.00253953316164382 -0.0688927435287671 -0.0969567168986301
v -0.0270082331616438 0.0425970564712329 -0.0705353168986301
v -0.0271036331616438 0.0459642564712329 -0.0723122168986301
v 0.00193066683835616 -0.0734531435287671 -0.0982583168986301
v -0.0260827331616438 0.0529347564712329 -0.0701337168986301
v -0.0257970331616438 0.0555468564712329 -0.0710620168986301
v -0.0239231331616438 0.0600472564712329 -0.0692498168986301
v -0.0233328331616438 0.0624609564712329 -0.0706641168986301
v 0.00885236683835619 -0.0816587435287671 -0.10274131689863
v 0.0121556668383562 -0.0845012435287671 -0.10202771689863
v -0.0224183331616438 0.0648344564712329 -0.0691097168986301
v -0.0202005331616438 0.0705525564712329 -0.0677215168986301
v -0.0185271331616438 0.0748596564712329 -0.0669088168986301
v 0.0184215668383562 -0.0874464435287671 -0.10362141689863
v 0.0139329668383562 -0.0866926435287671 -0.10502901689863
v -0.0171280331616438 0.0791252564712329 -0.0663223168986301
v 0.0205284668383562 -0.0871710435287671 -0.10427371689863
v -0.0160810331616438 0.0821833564712329 -0.0664351168986301
v 0.0224322668383562 -0.0867660435287671 -0.10363421689863
v -0.0145523331616438 0.0857943564712329 -0.0661603168986301
v 0.0234316668383562 -0.0849593435287671 -0.10514531689863
v -0.0135491331616438 0.0880542564712329 -0.0654798168986301
v -0.0120507331616438 0.0911529564712329 -0.0656148168986301
v 0.0272346668383562 -0.0816062435287671 -0.10652901689863
v -0.0104213331616438 0.0942368564712329 -0.0648068168986301
v -0.00905543316164384 0.0969548564712329 -0.0645225168986301
v 0.0291433668383562 -0.0808088435287671 -0.10627541689863
v -0.00762543316164382 0.0995651564712329 -0.0636560168986301
v -0.00399193316164381 0.105437356471233 -0.0658197168986301
v 0.0347749668383562 -0.0758691435287671 -0.10556211689863
v 0.0378214668383562 -0.0716752435287671 -0.10498621689863
v 0.0395555668383562 -0.0692183435287671 -0.10465201689863
v 0.0410855668383562 -0.0668874435287671 -0.10466921689863
v 0.0419562668383562 -0.0650721435287671 -0.10514651689863
v 0.00436096683835618 0.111757156471233 -0.0631017168986301
v 0.0431053668383562 -0.0628913435287671 -0.10477281689863
v 0.00750496683835619 0.113780856471233 -0.0635931168986301
v 0.0100950668383562 0.114800956471233 -0.0620754168986301
v 0.0456432668383562 -0.0576496435287671 -0.10380471689863
v 0.0479060668383562 -0.0545347435287671 -0.10213311689863
v 0.0136826668383562 0.116202256471233 -0.0629357168986301
v 0.0162635668383562 0.116189256471233 -0.0622854168986301
v 0.0201471668383562 0.115289156471233 -0.0648195168986301
v 0.0180455668383562 0.115694656471233 -0.0646529168986301
v 0.0208776668383562 0.114656056471233 -0.0642739168986301
v 0.0543064668383562 -0.0445763435287671 -0.10112981689863
v 0.0554451668383562 -0.0426498435287671 -0.10169491689863
v 0.0230565668383562 0.112043556471233 -0.0646392168986301
v 0.0249789668383562 0.109431656471233 -0.0658516168986301
v 0.0234494668383562 0.111460356471233 -0.0661255168986301
v 0.0585090668383562 -0.0370466435287671 -0.10072761689863
v 0.0575666668383562 -0.0389511435287671 -0.10151701689863
v 0.0276936668383562 0.108057656471233 -0.0668061168986301
v 0.0315123668383562 0.107349956471233 -0.0671274168986301
v 0.0400988668383562 0.106522756471233 -0.0680314168986301
v 0.0653286668383562 -0.00957604352876711 -0.0971844168986301
v 0.0653936668383562 -0.00570024352876711 -0.0965665168986301
v 0.0417161668383562 0.105220156471233 -0.0687292168986301
v 0.0659807668383562 -0.00172484352876712 -0.0937913168986301
v 0.0660780668383562 0.00354165647123289 -0.0952749168986301
v 0.0459166668383562 0.0976123564712329 -0.0708061168986301
v 0.0523039668383562 0.0866775564712329 -0.0763736168986301
v 0.0591272668383562 0.0663776564712329 -0.0787554168986301
v 0.0573961668383562 0.0702808564712329 -0.0785237168986301
v 0.0561676668383562 0.0736156564712329 -0.0775302168986301
v 0.0539432668383562 0.0829619564712329 -0.0780980168986301
v 0.0681260668383562 0.0314226564712329 -0.0887551168986301
v 0.0654718668383562 0.0468475564712329 -0.0848582168986301
v 0.0646474668383562 0.0498761564712329 -0.0827113168986301
v 0.0630285668383562 0.0575708564712329 -0.0807606168986301
v 0.0608633668383562 0.0637115564712329 -0.0802195168986301
v 0.0660847668383562 0.0442218564712329 -0.0848436168986301
v 0.0638902668383562 0.0553227564712329 -0.0827822168986301
v -0.0492314331616438 -0.0193421435287671 -0.0816511168986301
v -0.0502508331616438 -0.0147501435287671 -0.0803523168986301
v -0.0501783331616438 -0.0122975435287671 -0.0799407168986301
v -0.0463458331616438 -0.0237034435287671 -0.0833040168986301
v -0.0492217331616438 -0.00880154352876712 -0.0801177168986301
v -0.0462025331616438 -0.000508443528767111 -0.0782617168986301
v -0.0465232331616438 -0.00322264352876712 -0.0802116168986301
v -0.0444388331616438 0.00461945647123288 -0.0774697168986301
v -0.0423064331616438 0.00929965647123289 -0.0770034168986301
v -0.0411173331616438 0.0117825564712329 -0.0774248168986301
v -0.0404128331616438 0.0137734564712329 -0.0763543168986301
v -0.0395197331616438 0.0160509564712329 -0.0757290168986301
v -0.0382911331616438 0.0187127564712329 -0.0761025168986301
v -0.0177670331616438 -0.0536761435287671 -0.0934280168986301
v -0.0358196331616438 0.0252900564712329 -0.0762089168986301
v -0.0158786331616438 -0.0558023435287671 -0.0941703168986301
v -0.0130208331616438 -0.0584934435287671 -0.0952213168986301
v -0.0339076331616438 0.0292643564712329 -0.0746165168986301
v -0.0322692331616438 0.0325411564712329 -0.0739277168986301
v -0.00961913316164381 -0.0623298435287671 -0.0975391168986301
v -0.0119987331616438 -0.0595669435287671 -0.0959547168986301
v -0.0307323331616438 0.0360469564712329 -0.0736143168986301
v -0.0071903331616438 -0.0646847435287671 -0.0975014168986301
v -0.0277969331616438 0.0424646564712329 -0.0725420168986301
v -0.0289271331616438 0.0409613564712329 -0.0741585168986301
v -0.00285693316164384 -0.0701337435287671 -0.0999066168986301
v -0.000461333161643818 -0.0727630435287671 -0.10116181689863
v -0.0268417331616438 0.0510367564712329 -0.0725640168986301
v 0.0031762668383562 -0.0759609435287671 -0.10106051689863
v 0.00548146683835618 -0.0791207435287671 -0.10357381689863
v 0.00766136683835617 -0.0816566435287671 -0.10525991689863
v -0.0211535331616438 0.0679766564712329 -0.0684453168986301
v 0.0111987668383562 -0.0849987435287671 -0.10597461689863
v -0.0191233331616438 0.0735096564712329 -0.0683210168986301
v 0.0196019668383562 -0.0868438435287671 -0.10592081689863
v 0.0161372668383562 -0.0871525435287671 -0.10581821689863
v -0.0180848331616438 0.0774948564712329 -0.0685668168986301
v -0.0169084331616438 0.0807010564712329 -0.0674175168986301
v 0.0216867668383562 -0.0861774435287671 -0.10581881689863
v 0.0249771668383562 -0.0834437435287671 -0.10607131689863
v 0.0309924668383562 -0.0799529435287671 -0.10589851689863
v -0.00673133316164382 0.101863356471233 -0.0654381168986301
v 0.0326986668383562 -0.0782659435287671 -0.10627121689863
v -0.00159333316164381 0.108159956471233 -0.0661226168986301
v 0.0363597668383562 -0.0734554435287671 -0.10599181689863
v 0.0385604668383562 -0.0701354435287671 -0.10599541689863
v 0.00191766683835617 0.110748456471233 -0.0649760168986301
v 0.0401467668383562 -0.0678008435287671 -0.10578161689863
v 0.00644536683835617 0.114130356471233 -0.0669447168986301
v 0.0102184668383562 0.114927956471233 -0.0642018168986301
v 0.0130659668383562 0.115900656471233 -0.0646803168986301
v 0.0455677668383562 -0.0556153435287671 -0.10592381689863
v 0.0159771668383562 0.115973056471233 -0.0644077168986301
v 0.0502264668383562 -0.0495080435287671 -0.10391141689863
v 0.0526695668383562 -0.0464875435287671 -0.10290431689863
v 0.0175546668383562 0.116164756471233 -0.0669755168986301
v 0.0217168668383562 0.114616156471233 -0.0665920168986301
v 0.0256583668383562 0.108446856471233 -0.0686440168986301
v 0.0576969668383562 -0.0380097435287671 -0.10498721689863
v 0.0603696668383562 -0.0312856435287671 -0.10184521689863
v 0.0611636668383562 -0.0282774435287671 -0.10107601689863
v 0.0621617668383562 -0.0232776435287671 -0.10100791689863
v 0.0362025668383562 0.105422556471233 -0.0706246168986301
v 0.0314711668383562 0.106979356471233 -0.0691648168986301
v 0.0632789668383562 -0.0188159435287671 -0.0999977168986301
v 0.0371558668383562 0.105862156471233 -0.0692538168986301
v 0.0645499668383562 -0.0139103435287671 -0.0987155168986301
v 0.0401919668383562 0.104159756471233 -0.0710517168986301
v 0.0431004668383562 0.100957956471233 -0.0728774168986301
v 0.0417586668383562 0.103444656471233 -0.0710123168986301
v 0.0651997668383562 -0.00298634352876712 -0.0970791168986301
v 0.0657226668383562 0.000137856471232878 -0.0956628168986301
v 0.0664905668383562 0.00493225647123288 -0.0946889168986301
v 0.0666430668383562 0.00729515647123288 -0.0944515168986301
v 0.0666612668383562 0.0102126564712329 -0.0938137168986301
v 0.0503656668383562 0.0896152564712329 -0.0776866168986301
v 0.0485335668383562 0.0928084564712329 -0.0743388168986301
v 0.0670643668383562 0.0148886564712329 -0.0930638168986301
v 0.0669126668383562 0.0163766564712329 -0.0944434168986301
v 0.0677763668383562 0.0204548564712329 -0.0939723168986301
v 0.0584207668383562 0.0705399564712329 -0.0821531168986301
v 0.0568504668383562 0.0719912564712329 -0.0797916168986301
v 0.0558034668383562 0.0753403564712329 -0.0792178168986301
v 0.0549520668383562 0.0799650564712329 -0.0781368168986301
v 0.0685256668383562 0.0244117564712329 -0.0930881168986301
v 0.0673849668383562 0.0365816564712329 -0.0882436168986301
v 0.0620339668383562 0.0618028564712329 -0.0828957168986301
v 0.0609890668383562 0.0644475564712329 -0.0822996168986301
v 0.0596024668383562 0.0673415564712329 -0.0812535168986301
v 0.0664884668383562 0.0407415564712329 -0.0884098168986301
v 0.0651651668383562 0.0477890564712329 -0.0867948168986301
v 0.0639389668383562 0.0543903564712329 -0.0845585168986301
v 0.0631283668383562 0.0583728564712329 -0.0834357168986301
v -0.0500147331616438 -0.0189468435287671 -0.0834405168986301
v -0.0492772331616438 -0.0214079435287671 -0.0850358168986301
v -0.0505263331616438 -0.0157743435287671 -0.0826595168986301
v -0.0498908331616438 -0.0134812435287671 -0.0820947168986301
v -0.0464640331616438 -0.0245323435287671 -0.0854029168986301
v -0.0500746331616438 -0.0118947435287671 -0.0817250168986301
v -0.0491428331616438 -0.00923194352876712 -0.0813867168986301
v -0.0488500331616438 -0.00725104352876713 -0.0813188168986301
v -0.0478139331616438 -0.00512774352876712 -0.0811402168986301
v -0.0477806331616438 -0.00543224352876712 -0.0800647168986301
v -0.0419661331616438 -0.0284870435287671 -0.0863690168986301
v -0.0462221331616438 -0.00277814352876711 -0.0809357168986301
v -0.0398636331616438 -0.0306611435287671 -0.0871835168986301
v -0.0381414331616438 -0.0331188435287671 -0.0883090168986301
v -0.0461199331616438 -0.00100434352876712 -0.0800708168986301
v -0.0449174331616438 0.00173725647123289 -0.0799669168986301
v -0.0366559331616438 -0.0346900435287671 -0.0884253168986301
v -0.0449032331616438 0.00321415647123288 -0.0793997168986301
v -0.0442244331616438 0.00529675647123289 -0.0793742168986301
v -0.0339887331616438 -0.0377084435287671 -0.0893851168986301
v -0.0327828331616438 -0.0394359435287671 -0.0906013168986301
v -0.0425279331616438 0.00788075647123287 -0.0793488168986301
v -0.0308318331616438 -0.0406959435287671 -0.0903336168986301
v -0.0421936331616438 0.00992465647123289 -0.0785362168986301
v -0.0283865331616438 -0.0434897435287671 -0.0913921168986301
v -0.0409315331616438 0.0130606564712329 -0.0780334168986301
v -0.0397896331616438 0.0151823564712329 -0.0783882168986301
v -0.0276586331616438 -0.0446527435287671 -0.0923784168986301
v -0.0259482331616438 -0.0461120435287671 -0.0922202168986301
v -0.0396348331616438 0.0166477564712329 -0.0776462168986301
v -0.0233431331616438 -0.0490708435287671 -0.0934149168986301
v -0.0217201331616438 -0.0514903435287671 -0.0949089168986301
v -0.0388866331616438 0.0189393564712329 -0.0777107168986301
v -0.0382243331616438 0.0208953564712329 -0.0769859168986301
v -0.0202041331616438 -0.0525296435287671 -0.0949672168986301
v -0.0369201331616438 0.0236751564712329 -0.0765938168986301
v -0.0178872331616438 -0.0549413435287671 -0.0954025168986301
v -0.0355993331616438 0.0276353564712329 -0.0760753168986301
v -0.0145971331616438 -0.0583217435287671 -0.0968856168986301
v -0.0343163331616438 0.0303572564712329 -0.0756519168986301
v -0.0118360331616438 -0.0610060435287671 -0.0981551168986301
v -0.0329635331616438 0.0337814564712329 -0.0753607168986301
v -0.0318942331616438 0.0364627564712329 -0.0750191168986301
v -0.00783543316164384 -0.0653332435287671 -0.0995101168986301
v -0.00524103316164382 -0.0686915435287671 -0.10073951689863
v -0.00893823316164383 -0.0637392435287671 -0.0988754168986301
v -0.0300616331616438 0.0393329564712329 -0.0745191168986301
v -0.0287232331616438 0.0431129564712329 -0.0740356168986301
v -0.0276803331616438 0.0458794564712329 -0.0736522168986301
v -0.0276066331616438 0.0491225564712329 -0.0729925168986301
v -0.0275018331616438 0.0512922564712329 -0.0731382168986301
v -0.0268877331616438 0.0535845564712329 -0.0722200168986301
v 0.00162926683835618 -0.0755713435287671 -0.10291241689863
v 0.00181746683835618 -0.0769556435287671 -0.10462131689863
v -0.0262909331616438 0.0559398564712329 -0.0723158168986301
v -0.0257558331616438 0.0579137564712329 -0.0715577168986301
v -0.0244536331616438 0.0608437564712329 -0.0711494168986301
v 0.00977096683835618 -0.0837685435287671 -0.10627031689863
v -0.0231346331616438 0.0646376564712329 -0.0706298168986301
v -0.0218765331616438 0.0674508564712329 -0.0701485168986301
v -0.0206731331616438 0.0695901564712329 -0.0704542168986301
v -0.0205138331616438 0.0709829564712329 -0.0697450168986301
v -0.0198052331616438 0.0735799564712329 -0.0698076168986301
v 0.0167912668383562 -0.0875175435287671 -0.10808271689863
v 0.0139035668383562 -0.0873632435287671 -0.10748571689863
v -0.0192378331616438 0.0754106564712329 -0.0690917168986301
v -0.0179706331616438 0.0796733564712329 -0.0684650168986301
v 0.0194932668383562 -0.0867375435287671 -0.10816731689863
v -0.0167183331616438 0.0825716564712329 -0.0680660168986301
v 0.0220475668383562 -0.0857853435287671 -0.10779431689863
v -0.0154563331616438 0.0849141564712329 -0.0676718168986301
v -0.0142253331616438 0.0872313564712329 -0.0680689168986301
v 0.0237606668383562 -0.0842947435287671 -0.10820411689863
v -0.0138912331616438 0.0886791564712329 -0.0673854168986301
v 0.0264721668383562 -0.0824921435287671 -0.10781651689863
v -0.0124493331616438 0.0917095564712329 -0.0669608168986301
v -0.0111054331616438 0.0942734564712329 -0.0665935168986301
v -0.00990463316164383 0.0961481564712329 -0.0666979168986301
v 0.0290226668383562 -0.0810069435287671 -0.10876881689863
v -0.00965233316164382 0.0974728564712329 -0.0663170168986301
v -0.00905283316164382 0.0996172564712329 -0.0665512168986301
v 0.0311169668383562 -0.0796512435287671 -0.10785171689863
v -0.00789023316164383 0.101203856471233 -0.0664726168986301
v 0.0328920668383562 -0.0775486435287671 -0.10771881689863
v 0.0336456668383562 -0.0759578435287671 -0.10792841689863
v 0.0357855668383562 -0.0744190435287671 -0.10744011689863
v 0.0378085668383562 -0.0715238435287671 -0.10734541689863
v 0.0394592668383562 -0.0691068435287671 -0.10712621689863
v 0.0410349668383562 -0.0667496435287671 -0.10690541689863
v 0.00325676683835618 0.112147556471233 -0.0662327168986301
v 0.0425140668383562 -0.0638113435287671 -0.10659901689863
v 0.0426615668383562 -0.0622356435287671 -0.10665061689863
v 0.0439313668383562 -0.0603795435287671 -0.10598991689863
v 0.00946706683835619 0.115326956471233 -0.0673076168986301
v 0.0449472668383562 -0.0578402435287671 -0.10596811689863
v 0.0138955668383562 0.116572056471233 -0.0667042168986301
v 0.0460074668383562 -0.0543987435287671 -0.10682771689863
v 0.0158442668383562 0.116565356471233 -0.0664869168986301
v 0.0497520668383562 -0.0490672435287671 -0.10915331689863
v 0.0528686668383562 -0.0454054435287671 -0.10785381689863
v 0.0198414668383562 0.116214656471233 -0.0672220168986301
v 0.0236462668383562 0.108756756471233 -0.0699928168986301
v 0.0230220668383562 0.109627056471233 -0.0698066168986301
v 0.0238562668383562 0.109680756471233 -0.0683775168986301
v 0.0226174668383562 0.111034556471233 -0.0699406168986301
v 0.0224094668383562 0.113566556471233 -0.0679444168986301
v 0.0215232668383562 0.115563756471233 -0.0680954168986301
v 0.0556816668383562 -0.0412784435287671 -0.10724441689863
v 0.0276352668383562 0.107792356471233 -0.0702772168986301
v 0.0247714668383562 0.108086256471233 -0.0711928168986301
v 0.0587866668383562 -0.0353961435287671 -0.10437121689863
v 0.0288597668383562 0.107417856471233 -0.0726942168986301
v 0.0597417668383562 -0.0316564435287671 -0.10514081689863
v 0.0304832668383562 0.107075756471233 -0.0716113168986301
v 0.0613457668383562 -0.0249602435287671 -0.10349031689863
v 0.0352424668383562 0.105401756471233 -0.0720922168986301
v 0.0623813668383562 -0.0205390435287671 -0.10304071689863
v 0.0383435668383562 0.103941656471233 -0.0733377168986301
v 0.0634655668383562 -0.0162870435287671 -0.10207181689863
v 0.0647943668383562 -0.0103845435287671 -0.0996297168986301
v 0.0642385668383562 -0.0133149435287671 -0.10116181689863
v 0.0404667668383562 0.102910656471233 -0.0742715168986301
v 0.0651434668383562 -0.00836454352876713 -0.0994685168986301
v 0.0418440668383562 0.101964656471233 -0.0742667168986301
v 0.0657886668383562 0.000948056471232875 -0.0983960168986301
v 0.0654456668383562 -0.00301214352876712 -0.0985858168986301
v 0.0656729668383562 0.00175415647123288 -0.0973576168986301
v 0.0457753668383562 0.0956419564712329 -0.0795529168986301
v 0.0451337668383562 0.0974214564712329 -0.0753493168986301
v 0.0661564668383562 0.00358825647123288 -0.0974922168986301
v 0.0664304668383562 0.00582545647123289 -0.0975302168986301
v 0.0663511668383562 0.0102343564712329 -0.0956958168986301
v 0.0666895668383562 0.0124739564712329 -0.0955205168986301
v 0.0673479668383562 0.0178051564712329 -0.0944197168986301
v 0.0571911668383562 0.0732877564712329 -0.0824387168986301
v 0.0558652668383562 0.0763236564712329 -0.0816245168986301
v 0.0550483668383562 0.0790585564712329 -0.0844342168986301
v 0.0539130668383562 0.0817971564712329 -0.0837433168986301
v 0.0681387668383562 0.0280769564712329 -0.0926569168986301
v 0.0672784668383562 0.0313632564712329 -0.0938681168986301
v 0.0668884668383562 0.0365435564712329 -0.0905323168986301
v 0.0605207668383562 0.0655258564712329 -0.0840760168986301
v 0.0589480668383562 0.0695790564712329 -0.0831824168986301
v 0.0655429668383562 0.0446830564712329 -0.0888336168986301
v 0.0639001668383562 0.0527032564712329 -0.0869056168986301
v 0.0624921668383562 0.0576281564712329 -0.0870304168986301
v -0.0512547331616438 -0.0172788435287671 -0.0842218168986301
v -0.0529301331616438 -0.0179449435287671 -0.0861259168986301
v -0.0510502331616438 -0.0194579435287671 -0.0855384168986301
v -0.0537479331616438 -0.0145248435287671 -0.0847455168986301
v -0.0520086331616438 -0.0143612435287671 -0.0839351168986301
v -0.0522362331616438 -0.00874844352876712 -0.0827105168986301
v -0.0555302331616438 -0.00703554352876712 -0.0827301168986301
v -0.0523731331616438 -0.0121887435287671 -0.0836089168986301
v -0.0510903331616438 -0.0128065435287671 -0.0831566168986301
v -0.0504325331616438 -0.00958644352876711 -0.0823206168986301
v -0.0519424331616438 -0.00430344352876712 -0.0817929168986301
v -0.0496558331616438 -0.00114504352876711 -0.0811835168986301
v -0.0550450331616438 -0.00263354352876712 -0.0816519168986301
v -0.0539998331616438 0.00220575647123288 -0.0806328168986301
v -0.0486521331616438 -0.0239241435287671 -0.0880943168986301
v -0.0456684331616438 -0.0266029435287671 -0.0878023168986301
v -0.0500716331616438 -0.00579584352876712 -0.0817727168986301
v -0.0486523331616438 0.00281345647123289 -0.0805553168986301
v -0.0536260331616438 0.00461385647123289 -0.0801627168986301
v -0.0505959331616438 0.0105046564712329 -0.0792053168986301
v -0.0534448331616438 0.00865725647123289 -0.0795234168986301
v -0.0439744331616438 -0.0286854435287671 -0.0887135168986301
v -0.0483068331616438 -0.00342344352876713 -0.0813663168986301
v -0.0483146331616438 0.00687705647123288 -0.0798668168986301
v -0.0524549331616438 0.0127103564712329 -0.0788016168986301
v -0.0398455331616438 -0.0329173435287671 -0.0890870168986301
v -0.0414396331616438 -0.0330419435287671 -0.0902058168986301
v -0.0403275331616438 -0.0358929435287671 -0.0910117168986301
v -0.0428754331616438 -0.0308710435287671 -0.0897574168986301
v -0.0475631331616438 0.00031685647123289 -0.0807749168986301
v -0.0380682331616438 -0.0379523435287671 -0.0910302168986301
v -0.0373387331616438 -0.0360608435287671 -0.0898287168986301
v -0.0459991331616438 0.00234305647123288 -0.0804166168986301
v -0.0459812331616438 0.00525595647123288 -0.0799636168986301
v -0.0471015331616438 0.00930425647123288 -0.0794545168986301
v -0.0449390331616438 0.0137907564712329 -0.0787773168986301
v -0.0514100331616438 0.0170829564712329 -0.0781283168986301
v -0.0331914331616438 -0.0427439435287671 -0.0925852168986301
v -0.0346283331616438 -0.0392666435287671 -0.0910046168986301
v -0.0351077331616438 -0.0425019435287671 -0.0927342168986301
v -0.0387518331616438 -0.0385289435287671 -0.0917391168986301
v -0.0436789331616438 0.00894965647123289 -0.0794677168986301
v -0.0503337331616438 0.0214169564712329 -0.0774488168986301
v -0.0465330331616438 0.0243253564712329 -0.0769661168986301
v -0.0506604331616438 0.0256287564712329 -0.0766485168986301
v -0.0323793331616438 -0.0455160435287671 -0.0937275168986301
v -0.0315207331616438 -0.0413059435287671 -0.0916337168986301
v -0.0433531331616438 0.0119106564712329 -0.0789524168986301
v -0.0440400331616438 0.0190417564712329 -0.0779080168986301
v -0.0430882331616438 0.0284081564712329 -0.0763380168986301
v -0.0483230331616438 0.0317391564712329 -0.0757020168986301
v -0.0291595331616438 -0.0483203435287671 -0.0947505168986301
v -0.0294839331616438 -0.0443102435287671 -0.0927371168986301
v -0.0419072331616438 0.0141202564712329 -0.0786454168986301
v -0.0467445331616438 0.0360005564712329 -0.0751321168986301
v -0.0267595331616438 -0.0475175435287671 -0.0938960168986301
v -0.0409520331616438 0.0180950564712329 -0.0780533168986301
v -0.0399488331616438 0.0224535564712329 -0.0774718168986301
v -0.0427713331616438 0.0339531564712329 -0.0755081168986301
v -0.0441849331616438 0.0418090564712329 -0.0742451168986301
v -0.0238520331616438 -0.0510102435287671 -0.0952447168986301
v -0.0263395331616438 -0.0514872435287671 -0.0961566168986301
v -0.0246216331616438 -0.0525956435287671 -0.0966323168986301
v -0.0254570331616438 -0.0479009435287671 -0.0938591168986301
v -0.0382715331616438 0.0253657564712329 -0.0770693168986301
v -0.0382818331616438 0.0316936564712329 -0.0760290168986301
v -0.0227183331616438 -0.0539008435287671 -0.0972298168986301
v -0.0382920331616438 0.0353677564712329 -0.0754217168986301
v -0.0395437331616438 0.0440229564712329 -0.0740252168986301
v -0.0427719331616438 0.0518033564712329 -0.0726235168986301
v -0.0181851331616438 -0.0560933435287671 -0.0970130168986301
v -0.0191908331616438 -0.0571818435287671 -0.0986832168986301
v -0.0367355331616438 0.0263041564712329 -0.0768169168986301
v -0.0370933331616438 0.0291400564712329 -0.0764281168986301
v -0.0168912331616438 -0.0584977435287671 -0.0985554168986301
v -0.0354748331616438 0.0316204564712329 -0.0760732168986301
v -0.0363649331616438 0.0451727564712329 -0.0739628168986301
v -0.0357332331616438 0.0516410564712329 -0.0728718168986301
v -0.0409379331616438 0.0595359564712329 -0.0713664168986301
v -0.0148901331616438 -0.0612628435287671 -0.0999201168986301
v -0.0340896331616438 0.0329177564712329 -0.0758816168986301
v -0.0338100331616438 0.0365401564712329 -0.0754400168986301
v -0.0340864331616438 0.0397649564712329 -0.0750150168986301
v -0.0117596331616438 -0.0632785435287671 -0.10031441689863
v -0.0313820331616438 0.0411303564712329 -0.0749583168986301
v -0.0335779331616438 0.0469459564712329 -0.0738150168986301
v -0.0109698331616438 -0.0651059435287671 -0.10190921689863
v -0.0316922331616438 0.0528400564712329 -0.0728874168986301
v -0.0333213331616438 0.0596851564712329 -0.0715913168986301
v -0.0381348331616438 0.0665698564712329 -0.0703024168986301
v -0.00793303316164384 -0.0677149435287671 -0.10231441689863
v -0.0298478331616438 0.0419492564712329 -0.0747399168986301
v -0.0301560331616438 0.0446800564712329 -0.0743686168986301
v -0.0305554331616438 0.0472593564712329 -0.0740087168986301
v -0.0305608331616438 0.0571207564712329 -0.0721969168986301
v -0.0315726331616438 0.0681553564712329 -0.0702789168986301
v -0.0394056331616438 0.0726211564712329 -0.0692312168986301
v -0.0064606331616438 -0.0694104435287671 -0.10280641689863
v -0.00449863316164381 -0.0707685435287671 -0.10285691689863
v -0.0287235331616438 0.0465392564712329 -0.0740911168986301
v -0.0294666331616438 0.0509798564712329 -0.0733507168986301
v -0.0301917331616438 0.0622832564712329 -0.0713320168986301
v -0.0284455331616438 0.0753228564712329 -0.0692365168986301
v -0.0358399331616438 0.0769769564712329 -0.0686272168986301
v -0.00239093316164382 -0.0733798435287671 -0.10436591689863
v -0.0283436331616438 0.0550832564712329 -0.0726265168986301
v -0.0273586331616438 0.0593651564712329 -0.0720004168986301
v -0.0317749331616438 0.0802278564712329 -0.0682359168986301
v -0.0375496331616438 0.0812913564712329 -0.0677445168986301
v -0.0365709331616438 0.0870206564712329 -0.0667933168986301
v -0.0256759331616438 0.0624344564712329 -0.0716251168986301
v -0.0280653331616438 0.0690501564712329 -0.0703297168986301
v -0.0353315331616438 0.0882527564712329 -0.0666894168986301
v 0.0050477668383562 -0.0806350435287671 -0.10663921689863
v -0.0251741331616438 0.0851285564712329 -0.0678347168986301
v -0.0304770331616438 0.0907451564712329 -0.0666844168986301
v -0.0241523331616438 0.0633307564712329 -0.0714127168986301
v -0.0244714331616438 0.0660913564712329 -0.0710341168986301
v -0.0229869331616438 0.0690385564712329 -0.0707449168986301
v -0.0249660331616438 0.0739649564712329 -0.0697128168986301
v -0.0256308331616438 0.0814449564712329 -0.0683586168986301
v 0.00781576683835619 -0.0830374435287671 -0.10753531689863
v 0.00905986683835619 -0.0843031435287671 -0.10776391689863
v -0.0219310331616438 0.0791385564712329 -0.0690742168986301
v -0.0219542331616438 0.0729756564712329 -0.0701295168986301
v -0.0256101331616438 0.0907418564712329 -0.0671050168986301
v -0.0292306331616438 0.0944181564712329 -0.0663877168986301
v -0.0221736331616438 0.0952687564712329 -0.0669929168986301
v 0.0114709668383562 -0.0883849435287671 -0.11005041689863
v 0.0116422668383562 -0.0865771435287671 -0.10793941689863
v -0.0206204331616438 0.0769917564712329 -0.0694560168986301
v -0.0196389331616438 0.0813641564712329 -0.0688470168986301
v -0.0189616331616438 0.0866091564712329 -0.0681836168986301
v -0.0189706331616438 0.0915551564712329 -0.0675792168986301
v 0.0138732668383562 -0.0897726435287671 -0.11089661689863
v 0.0156263668383562 -0.0892551435287671 -0.11064771689863
v -0.0190895331616438 0.0784686564712329 -0.0692350168986301
v 0.0184288668383562 -0.0874046435287671 -0.11003121689863
v -0.0179222331616438 0.0837820564712329 -0.0685500168986301
v -0.0164088331616438 0.0863908564712329 -0.0683273168986301
v 0.0217987668383562 -0.0862378435287671 -0.11064271689863
v -0.0153242331616438 0.0902227564712329 -0.0678374168986301
v -0.0162942331616438 0.0946140564712329 -0.0675828168986301
v -0.0199726331616438 0.0986898564712329 -0.0669410168986301
v 0.0235440668383562 -0.0853340435287671 -0.10970851689863
v -0.0137608331616438 0.0928590564712329 -0.0676328168986301
v -0.0143016331616438 0.0963108564712329 -0.0676708168986301
v -0.0137977331616438 0.0996485564712329 -0.0676157168986301
v 0.0279142668383562 -0.0825868435287671 -0.10948701689863
v 0.0264288668383562 -0.0843874435287671 -0.11051031689863
v -0.0122918331616438 0.0952570564712329 -0.0674946168986301
v -0.0110025331616438 0.0994374564712329 -0.0674896168986301
v -0.0107353331616438 0.0966158564712329 -0.0672058168986301
v -0.0136513331616438 0.101284956471233 -0.0681138168986301
v 0.0295719668383562 -0.0834278435287671 -0.11090151689863
v -0.00945243316164382 0.101398656471233 -0.0682274168986301
v -0.00689923316164381 0.102456056471233 -0.0681319168986301
v 0.0318447668383562 -0.0800040435287671 -0.10944151689863
v 0.0330095668383562 -0.0810216435287671 -0.11062351689863
v 0.0331251668383562 -0.0830819435287671 -0.11187821689863
v 0.0339360668383562 -0.0777894435287671 -0.10915251689863
v 0.0371340668383562 -0.0750020435287671 -0.10914631689863
v -0.00390593316164381 0.105863356471233 -0.0675991168986301
v -0.00487173316164383 0.104217756471233 -0.0687741168986301
v 0.0381071668383562 -0.0801985435287671 -0.11170041689863
v 0.0354527668383562 -0.0783303435287671 -0.11003601689863
v -0.00236843316164381 0.107366456471233 -0.0671934168986301
v -0.000529333161643802 0.109094856471233 -0.0677937168986301
v 0.0387420668383562 -0.0760510435287671 -0.11023341689863
v 0.0416603668383562 -0.0761430435287671 -0.11126611689863
v 0.0388144668383562 -0.0723554435287671 -0.10885881689863
v 0.00132666683835617 0.110681756471233 -0.0672467168986301
v 0.0428332668383562 -0.0738278435287671 -0.11093681689863
v 0.0413425668383562 -0.0712634435287671 -0.10964071689863
v 0.0403893668383562 -0.0699345435287671 -0.10869451689863
v 0.00313726683835616 0.112023156471233 -0.0681895168986301
v 0.0419344668383562 -0.0681950435287671 -0.10883311689863
v 0.00541706683835616 0.113564956471233 -0.0678298168986301
v 0.0450958668383562 -0.0688447435287671 -0.11051291689863
v 0.0432427668383562 -0.0653267435287671 -0.10841811689863
v 0.0447509668383562 -0.0665888435287671 -0.10971411689863
v 0.0438208668383562 -0.0632027435287671 -0.10836781689863
v 0.0443844668383562 -0.0603309435287671 -0.10768341689863
v 0.0450136668383562 -0.0613037435287671 -0.10925891689863
v 0.0448247668383562 -0.0587344435287671 -0.10883051689863
v 0.0446603668383562 -0.0567804435287671 -0.10885371689863
v 0.0122445668383562 0.116818656471233 -0.0684981168986301
v 0.0460616668383562 -0.0536262435287671 -0.10888771689863
v 0.0143150668383562 0.118146956471233 -0.0687388168986301
v 0.0155398668383562 0.118168956471233 -0.0681697168986301
v 0.0176136668383562 0.118036356471233 -0.0681111168986301
v 0.0192243668383562 0.117536256471233 -0.0682358168986301
v 0.0198332668383562 0.119503556471233 -0.0690306168986301
v 0.0540419668383562 -0.0434823435287671 -0.10954231689863
v 0.0224805668383562 0.113476056471233 -0.0697761168986301
v 0.0223080668383562 0.116313956471233 -0.0707220168986301
v 0.0210905668383562 0.117421456471233 -0.0690239168986301
v 0.0211354668383562 0.119544856471233 -0.0695976168986301
v 0.0577049668383562 -0.0377381435287671 -0.10870131689863
v 0.0606993668383562 -0.0277717435287671 -0.10430391689863
[truncated: 1,236,084 more chars]
