# Supplementary material for: Hindlimb kinematics, kinetics and muscle dynamics during sit-to-stand and sit-to-walk transitions in emus (Dromaius novaehollandiae)
Source: J Exp Biol. 2024 Dec 2;227(24):jeb247519. doi: 10.1242/jeb.247519 (PMC11708823; doi:10.1242/jeb.247519)
Supplement: Dataset 1. [file jexbio-227-247519-Dataset1.zip › Dataset1/DataS1/Emu Model/geometry/Shin_R.obj]

v 0.0148995734831687 -0.0571238164180609 -0.362446266811127
v 0.0184435734831687 -0.0570244164180609 -0.364085066811127
v 0.0149837734831687 -0.0577280164180609 -0.361861766811127
v 0.0201715734831687 -0.0577180164180609 -0.364294566811127
v 0.0202980734831687 -0.0566971164180609 -0.364968866811127
v 0.0216580734831687 -0.0572763164180609 -0.364776466811127
v 0.0075456734831687 -0.0553885164180609 -0.359088066811127
v 0.0097280734831687 -0.0564665164180609 -0.359363666811127
v 0.0080194734831687 -0.0560512164180609 -0.358427766811127
v 0.00934607348316871 -0.0555049164180609 -0.360068766811127
v 0.0115339734831687 -0.0566988164180609 -0.360293866811127
v 0.0111713734831687 -0.0555578164180609 -0.360927466811127
v 0.0131214734831687 -0.0568940164180609 -0.361372066811127
v 0.0131012734831687 -0.0555782164180609 -0.361885066811127
v 0.0173339734831687 -0.0556097164180609 -0.363787666811127
v 0.0200277734831687 -0.0551831164180609 -0.365091766811127
v 0.0218095734831687 -0.0554049164180609 -0.365545466811127
v 0.0226011734831687 -0.0565600164180609 -0.365294066811127
v 0.0232038734831687 -0.0553566164180609 -0.365098066811127
v 0.00401817348316871 -0.0534394164180609 -0.357336666811127
v 0.0061217734831687 -0.0548024164180609 -0.357824066811127
v 0.00465237348316871 -0.0541371164180609 -0.356744466811127
v 0.0056826734831687 -0.0536534164180609 -0.358414466811127
v 0.00745317348316871 -0.0537485164180609 -0.359353466811127
v 0.0111632734831687 -0.0538077164180609 -0.360994866811127
v 0.0166619734831687 -0.0535789164180609 -0.363439166811127
v 0.0202131734831687 -0.0536053164180609 -0.365146966811127
v 0.0218832734831687 -0.0528074164180609 -0.365657066811127
v 0.0230691734831687 -0.0534557164180609 -0.365380866811127
v 0.000174973483168722 -0.0516620164180609 -0.355500466811127
v 0.000904773483168697 -0.0525604164180609 -0.354728866811127
v -0.000889926516831285 -0.0520454164180609 -0.354167366811127
v 0.0024106734831687 -0.0529796164180609 -0.356062866811127
v 0.00206097348316872 -0.0517475164180609 -0.356641966811127
v 0.00384657348316869 -0.0518192164180609 -0.357554566811127
v 0.0048701734831687 -0.0512676164180609 -0.357985566811127
v 0.0166206734831687 -0.0494570164180609 -0.363189166811127
v 0.0219310734831687 -0.0507307164180609 -0.365659466811127
v 0.0205755734831687 -0.0505401164180609 -0.365100066811127
v 0.0233818734831687 -0.0513063164180609 -0.365558566811127
v -0.00531962651683129 -0.0498695164180609 -0.352954766811127
v -0.0046086265168313 -0.0507948164180609 -0.352233966811127
v -0.0064934265168313 -0.0502732164180609 -0.351826566811127
v -0.0029426265168313 -0.0511607164180609 -0.353298066811127
v -0.0033739265168313 -0.0498951164180609 -0.354000366811127
v -0.00162612651683131 -0.0513064164180609 -0.354501066811127
v -0.00162472651683129 -0.0499328164180609 -0.354926166811127
v 0.000190873483168708 -0.0499063164180609 -0.355808166811127
v 0.00202497348316871 -0.0498914164180609 -0.356631966811127
v 0.0084143734831687 -0.0496543164180609 -0.359461866811127
v 0.0220530734831687 -0.0474274164180609 -0.365607566811127
v 0.0236597734831687 -0.0494637164180609 -0.366245066811127
v 0.0248265734831687 -0.0502417164180609 -0.365756566811127
v 0.0261278734831687 -0.0499402164180609 -0.366532166811127
v 0.0257669734831687 -0.0489764164180609 -0.367275466811127
v 0.0292432734831687 -0.0499800164180609 -0.367933766811127
v 0.0327654734831687 -0.0488087164180609 -0.370379366811127
v 0.0329762734831687 -0.0497959164180609 -0.369613466811127
v 0.0346349734831687 -0.0493327164180609 -0.370586466811127
v 0.0347621734831687 -0.0483025164180609 -0.371234066811127
v 0.0364344734831687 -0.0486525164180609 -0.370949066811127
v -0.0161294265168313 -0.0478885164180609 -0.347880866811127
v -0.0151787265168313 -0.0486230164180609 -0.347492666811127
v -0.0164533265168313 -0.0482688164180609 -0.347147666811127
v -0.0143080265168313 -0.0478625164180609 -0.348890266811127
v -0.0120923265168313 -0.0486397164180609 -0.349015066811127
v -0.0108230265168313 -0.0479131164180609 -0.350401666811127
v -0.0102721265168313 -0.0488128164180609 -0.349845966811127
v -0.00844952651683131 -0.0492682164180609 -0.350830666811127
v -0.00883592651683132 -0.0480417164180609 -0.351448466811127
v -0.00720252651683129 -0.0494925164180609 -0.352040566811127
v -0.00712112651683128 -0.0481059164180609 -0.352365566811127
v -0.00527312651683129 -0.0481057164180609 -0.353232366811127
v -0.0034223265168313 -0.0480525164180609 -0.354068166811127
v -0.0020641265168313 -0.0469781164180609 -0.354592266811127
v 0.00157917348316872 -0.0468439164180609 -0.356206466811127
v 0.00817437348316868 -0.0451640164180609 -0.359121166811127
v 0.0193727734831687 -0.0469194164180609 -0.364311066811127
v 0.0250638734831687 -0.0473020164180609 -0.367054666811127
v 0.0291978734831687 -0.0472322164180609 -0.368921366811127
v 0.0329834734831687 -0.0470920164180609 -0.370607066811127
v 0.0345245734831687 -0.0467707164180609 -0.371281466811127
v 0.0365004734831687 -0.0471889164180609 -0.371931366811127
v 0.0382781734831687 -0.0473317164180609 -0.372232866811127
v 0.0383847734831687 -0.0462264164180609 -0.372660966811127
v 0.0394779734831687 -0.0466270164180609 -0.372157866811127
v -0.0162443265168313 -0.0463872164180609 -0.348171566811127
v -0.0181537265168313 -0.0463170164180609 -0.347053966811127
v -0.0178324265168313 -0.0473158164180609 -0.346334466811127
v -0.0127238265168313 -0.0462586164180609 -0.349720866811127
v -0.0096410265168313 -0.0463218164180609 -0.351119066811127
v 0.0175971734831687 -0.0374264164180609 -0.363023366811127
v 0.0211515734831687 -0.0433255164180609 -0.364937366811127
v 0.0348312734831687 -0.0451465164180609 -0.371333566811127
v 0.0367136734831687 -0.0450250164180609 -0.372187166811127
v 0.0384807734831687 -0.0444175164180609 -0.372887566811127
v 0.0400130734831687 -0.0451449164180609 -0.372783766811127
v -0.0216903265168313 -0.0442491164180609 -0.345239166811127
v -0.0204660265168313 -0.0457221164180609 -0.344760966811127
v -0.0230083265168313 -0.0438804164180609 -0.344055066811127
v -0.0199269265168313 -0.0457223164180609 -0.345935366811127
v -0.0198910265168313 -0.0444174164180609 -0.346354866811127
v -0.0182661265168313 -0.0442916164180609 -0.347130266811127
v -0.00981162651683129 -0.0431543164180609 -0.350838266811127
v -0.0061693265168313 -0.0430446164180609 -0.352481266811127
v 0.0302554734831687 -0.0431120164180609 -0.369086266811127
v 0.0381928734831687 -0.0426509164180609 -0.372776866811127
v 0.0401406734831687 -0.0429305164180609 -0.373353166811127
v 0.0408983734831687 -0.0440267164180609 -0.373042566811127
v 0.0416475734831687 -0.0429138164180609 -0.372875166811127
v -0.0252201265168313 -0.0421426164180609 -0.343523166811127
v -0.0251559265168313 -0.0425642164180609 -0.342764466811127
v -0.0235674265168313 -0.0423861164180609 -0.344555966811127
v -0.0220593265168313 -0.0421573164180609 -0.345303066811127
v -0.0175478265168313 -0.0418729164180609 -0.347257166811127
v 0.0338845734831687 -0.0395126164180609 -0.370552666811127
v 0.0403091734831687 -0.0404237164180609 -0.373553766811127
v 0.0386411734831687 -0.0406776164180609 -0.372868866811127
v 0.0419107734831687 -0.0411531164180609 -0.373515366811127
v -0.0264920265168313 -0.0406348164180609 -0.343053066811127
v -0.0262687265168313 -0.0414817164180609 -0.342126466811127
v -0.0272220265168313 -0.0398836164180609 -0.341781366811127
v -0.0253791265168313 -0.0406375164180609 -0.343764266811127
v -0.0180112265168313 -0.0403576164180609 -0.346955966811127
v 0.0046432734831687 -0.0272808164180609 -0.356634866811127
v 0.0366505734831687 -0.0379953164180609 -0.371752266811127
v 0.0401054734831687 -0.0377868164180609 -0.373417966811127
v 0.0418529734831687 -0.0388481164180609 -0.373945466811127
v 0.0426485734831687 -0.0399371164180609 -0.373707166811127
v 0.0431694734831687 -0.0387290164180609 -0.373364666811127
v -0.0279656265168313 -0.0372337164180609 -0.341383466811127
v -0.0255168265168313 -0.0365261164180609 -0.343424466811127
v -0.0225753265168313 -0.0374678164180609 -0.344744466811127
v 0.0274624734831687 -0.0276772164180609 -0.367039366811127
v 0.0384784734831687 -0.0359799164180609 -0.372518166811127
v 0.0419566734831687 -0.0363512164180609 -0.373998266811127
v 0.0431935734831687 -0.0363499164180609 -0.373647166811127
v -0.0273774265168313 -0.0367588164180609 -0.342321466811127
v -0.0216659265168313 -0.0334736164180609 -0.344945966811127
v -0.0136277265168313 -0.0244551164180609 -0.348169566811127
v 0.0366149734831687 -0.0349619164180609 -0.371562066811127
v 0.0402952734831687 -0.0319264164180609 -0.373216766811127
v 0.0419280734831687 -0.0315451164180609 -0.373722066811127
v -0.0283329265168313 -0.0345257164180609 -0.341763166811127
v -0.0283177265168313 -0.0357744164180609 -0.340808166811127
v -0.0287577265168313 -0.0334864164180609 -0.340669466811127
v -0.0272422265168313 -0.0345969164180609 -0.342541666811127
v -0.0235055265168313 -0.0344856164180609 -0.344166566811127
v 0.0431945734831687 -0.0312652164180609 -0.373350966811127
v -0.0284730265168313 -0.0291869164180609 -0.341423966811127
v -0.0288917265168313 -0.0275688164180609 -0.340289666811127
v 0.0418654734831687 -0.0263707164180609 -0.373401866811127
v 0.0431002734831687 -0.0285478164180609 -0.373142466811127
v -0.0272633265168313 -0.0196535164180609 -0.341748866811127
v 0.0402432734831687 -0.0252426164180609 -0.372823966811127
v 0.0185067734831687 -0.0191751164180609 -0.362527566811127
v 0.0417932734831687 -0.0230802164180609 -0.373182366811127
v 0.0427263734831687 -0.0236313164180609 -0.373046166811127
v -0.0285290265168313 -0.0222300164180609 -0.341049066811127
v -0.0290802265168313 -0.0215630164180609 -0.339915966811127
v -0.0235763265168313 -0.0184924164180609 -0.343323966811127
v 0.0356386734831687 -0.0209834164180609 -0.370412966811127
v 0.0384707734831687 -0.0209779164180609 -0.371783066811127
v 0.0402768734831687 -0.0228867164180609 -0.372712966811127
v -0.0254722265168313 -0.0145539164180609 -0.342299566811127
v 0.0406062734831687 -0.0206843164180609 -0.372468366811127
v 0.0421869734831687 -0.0211750164180609 -0.372136566811127
v -0.0199191265168313 -0.0114420164180609 -0.344630366811127
v 0.0292496734831687 -0.0131481164180609 -0.367096766811127
v 0.0384174734831687 -0.0169430164180609 -0.371604166811127
v 0.0347143734831687 -0.0170165164180609 -0.369786866811127
v 0.0399618734831687 -0.0183510164180609 -0.372182566811127
v 0.0408826734831687 -0.0179728164180609 -0.371859766811127
v -0.0292068265168313 -0.0167368164180609 -0.339652466811127
v -0.00830602651683129 -0.0156379164180609 -0.350150566811127
v 0.00465707348316871 -0.0115506164180609 -0.355841066811127
v 0.0397358734831687 -0.0167502164180609 -0.371933066811127
v -0.0284962265168313 -0.0154928164180609 -0.340725366811127
v -0.0270930265168313 -0.0157973164180609 -0.341633966811127
v -0.0227013265168313 -0.0129487164180609 -0.343455166811127
v 0.0365499734831687 -0.0148162164180609 -0.370638166811127
v 0.0319670734831687 -0.0140660164180609 -0.368388766811127
v 0.0385825734831687 -0.0147649164180609 -0.371331266811127
v 0.0403729734831687 -0.0160019164180609 -0.371148766811127
v 0.0391354734831687 -0.0136634164180609 -0.370773166811127
v -0.0290050265168313 -0.0137802164180609 -0.339556066811127
v 0.0228708734831687 -0.0103236164180609 -0.364047266811127
v 0.0347141734831687 -0.0129459164180609 -0.369718666811127
v 0.0328880734831687 -0.0109951164180609 -0.368799766811127
v 0.0366347734831687 -0.0129358164180609 -0.370509366811127
v 0.0379670734831687 -0.0128558164180609 -0.370800566811127
v -0.0271370265168313 -0.0132097164180609 -0.341407766811127
v -0.0282573265168313 -0.0123211164180609 -0.340335266811127
v -0.0254459265168313 -0.0115473164180609 -0.342142666811127
v 0.0192054734831687 -0.00442961641806087 -0.362078466811127
v 0.0255923734831687 -0.0102365164180609 -0.365293066811127
v 0.0291740734831687 -0.00910691641806088 -0.366952966811127
v 0.0309986734831687 -0.0110190164180609 -0.367891566811127
v 0.0350513734831687 -0.0110355164180609 -0.369517566811127
v 0.0367587734831687 -0.0112851164180609 -0.369627666811127
v 0.0384970734831687 -0.0123165164180609 -0.369856166811127
v -0.0269782265168313 -0.0110847164180609 -0.341247066811127
v -0.0276532265168313 -0.00948401641806088 -0.340208666811127
v -0.0236721265168313 -0.00750561641806088 -0.342757266811127
v 0.0273778734831687 -0.00914871641806087 -0.366114266811127
v 0.0310828734831687 -0.00910051641806087 -0.367771666811127
v 0.0331831734831687 -0.00923861641806088 -0.368448666811127
v 0.0351868734831687 -0.00981451641806088 -0.368515566811127
v 0.0340847734831687 -0.00893921641806088 -0.368163466811127
v -0.0266582265168313 -0.00870311641806087 -0.341132966811127
v -0.0172110265168313 -0.00538551641806088 -0.345553966811127
v -0.00583372651683128 -0.00409341641806088 -0.350669866811127
v 0.0255545734831687 -0.00719251641806088 -0.365212766811127
v 0.0274406734831687 -0.00729421641806087 -0.365963666811127
v 0.0294564734831687 -0.00742591641806088 -0.366599266811127
v 0.0314612734831687 -0.00779921641806088 -0.367051966811127
v 0.0297898734831687 -0.00684851641806088 -0.365798866811127
v 0.0332456734831687 -0.00832041641806087 -0.367337166811127
v -0.0273650265168313 -0.00794751641806087 -0.339910466811127
v -0.0252970265168313 -0.00711581641806087 -0.341926366811127
v -0.0264283265168313 -0.00631701641806088 -0.340863366811127
v 0.0220919734831687 -0.00348751641806087 -0.363467766811127
v 0.0257659734831687 -0.00541261641806087 -0.364933166811127
v 0.0277607734831687 -0.00614131641806088 -0.365233966811127
v 0.0260656734831687 -0.00454651641806088 -0.364141566811127
v -0.0251489265168313 -0.00505391641806088 -0.341845666811127
v -0.0258857265168313 -0.00428081641806088 -0.341010866811127
v -0.0234550265168313 -0.00364611641806088 -0.342651366811127
v -0.0218319265168313 -0.00243741641806088 -0.343343266811127
v -0.0117464265168313 -0.00374561641806088 -0.347962866811127
v 0.00462827348316869 -0.00181921641806088 -0.355315966811127
v 0.0240270734831687 -0.00341741641806088 -0.364020866811127
v 0.0243304734831687 -0.00232951641806088 -0.363173366811127
v -0.0247561265168313 -0.00268031641806088 -0.341701566811127
v -0.0256858265168313 -0.00283531641806088 -0.340174466811127
v -0.0172597265168313 -0.000246416418060877 -0.345284366811127
v -0.00448272651683129 -0.00203091641806088 -0.351180166811127
v 0.0201326734831687 -0.00136071641806088 -0.362450766811127
v 0.0164529734831687 0.000520783581939126 -0.360593866811127
v 0.0222367734831687 -0.00114641641806087 -0.363133266811127
v 0.0230532734831687 -0.000355416418060882 -0.362647566811127
v -0.0232066265168313 -0.00056711641806087 -0.342427466811127
v -0.0244210265168313 -0.000906816418060875 -0.341436366811127
v -0.0213402265168313 -0.000632016418060877 -0.343478466811127
v -0.0127241265168313 -0.000201316418060878 -0.347378466811127
v -0.00904002651683128 -7.70164180608768e-05 -0.349030266811127
v -0.00826352651683129 0.00165178358193913 -0.349325466811127
v 0.000944373483168698 0.000115083581939124 -0.353585766811127
v 0.00457737348316872 0.00125078358193912 -0.355162366811127
v 0.0082725734831687 0.000291183581939129 -0.356867766811127
v 0.0146451734831687 0.000456983581939123 -0.359754066811127
v 0.0215170734831687 0.000737683581939118 -0.362671766811127
v 0.0197616734831687 0.00116418358193913 -0.362173166811127
v -0.0240144265168313 8.44835819391251e-05 -0.341121466811127
v -0.0214989265168313 0.00158338358193912 -0.343147566811127
v -0.0228809265168313 0.00136438358193913 -0.342091966811127
v -0.0193965265168313 0.00166698358193913 -0.344192266811127
v -0.0145328265168313 0.00173668358193912 -0.346412966811127
v -0.0126452265168313 0.00176838358193912 -0.347191966811127
v -0.0104966265168313 0.00216778358193912 -0.348040466811127
v -0.00434472651683129 0.00211508358193912 -0.351161566811127
v 0.0018248734831687 0.00214048358193913 -0.353925366811127
v 0.00849767348316871 0.00448878358193912 -0.356873466811127
v 0.0164295734831687 0.00260988358193913 -0.360560766811127
v 0.0202857734831687 0.00235808358193913 -0.361963066811127
v 0.0220005734831687 0.00143238358193912 -0.361982966811127
v 0.0208808734831687 0.00283378358193913 -0.361439066811127
v -0.0221866265168313 0.00258268358193912 -0.342045266811127
v -0.0198927265168313 0.00287958358193913 -0.343745966811127
v -0.0211373265168313 0.00326338358193912 -0.342856366811127
v -0.0170714265168313 0.00321108358193913 -0.344895566811127
v -0.0143038265168313 0.00321978358193913 -0.346008866811127
v -0.0121715265168313 0.00321838358193913 -0.346766366811127
v -0.0137375265168313 0.00378668358193913 -0.345378166811127
v -0.0103469265168313 0.00343438358193913 -0.347519966811127
v -0.00841852651683128 0.00322008358193913 -0.348921066811127
v -0.00500892651683127 0.00378518358193913 -0.350571166811127
v -0.00173142651683131 0.00395948358193912 -0.352088866811127
v 0.000412173483168715 0.00443018358193913 -0.352922566811127
v 0.0021664734831687 0.00388478358193912 -0.353977166811127
v 0.00417817348316871 0.00430468358193912 -0.354843566811127
v 0.0146276734831687 0.00450898358193912 -0.359652266811127
v 0.0165076734831687 0.00451018358193912 -0.360393866811127
v 0.0185057734831687 0.00426288358193912 -0.360964166811127
v 0.0189820734831687 0.00475658358193912 -0.360372966811127
v -0.0198607265168313 0.00375368358193912 -0.342895966811127
v -0.0168941265168313 0.00381388358193912 -0.344157866811127
v -0.00874102651683129 0.00403858358193913 -0.347766766811127
v -0.00592942651683129 0.00466398358193913 -0.349178766811127
v -0.00146882651683128 0.00508548358193912 -0.351222066811127
v 2.34734831687233e-05 0.00540918358193912 -0.351630566811127
v 0.00273577348316872 0.00578058358193912 -0.353875666811127
v 0.00144967348316871 0.00585038358193912 -0.352352766811127
v 0.00902757348316871 0.00612798358193913 -0.356837466811127
v 0.0128582734831687 0.00612768358193912 -0.358528666811127
v 0.0148559734831687 0.00613298358193912 -0.359242666811127
v 0.0168250734831687 0.00573888358193912 -0.359674566811127
v 0.0154034734831687 0.00664248358193912 -0.358678566811127
v 0.0026229734831687 0.00635888358193912 -0.353312166811127
v 0.0047685734831687 0.00680818358193912 -0.354040466811127
v 0.00942087348316872 0.00705448358193912 -0.356017566811127
v 0.0121201734831687 0.00701098358193913 -0.357264666811127
v 0.0190657734831687 -0.0577126164180609 -0.362552566811127
v 0.0156759734831687 -0.0575449164180609 -0.360584166811127
v 0.0207126734831687 -0.0577480164180609 -0.363650466811127
v 0.0218493734831687 -0.0574883164180609 -0.363786666811127
v 0.0092201734831687 -0.0562141164180609 -0.357650066811127
v 0.0079084734831687 -0.0553706164180609 -0.357042166811127
v 0.0121517734831687 -0.0567590164180609 -0.358965266811127
v 0.0142215734831687 -0.0572182164180609 -0.360204266811127
v 0.0227601734831687 -0.0566334164180609 -0.364143366811127
v 0.0236084734831687 -0.0551148164180609 -0.363915766811127
v 0.00644577348316869 -0.0545312164180609 -0.356268966811127
v 0.00306137348316871 -0.0532089164180609 -0.354931066811127
v 0.0237008734831687 -0.0535294164180609 -0.364249966811127
v 0.0010216734831687 -0.0525228164180609 -0.353549966811127
v -0.00209352651683131 -0.0514827164180609 -0.352288766811127
v 0.0237506734831687 -0.0519306164180609 -0.364561366811127
v -0.00503342651683131 -0.0505469164180609 -0.351014366811127
v -0.00788652651683128 -0.0494154164180609 -0.349577466811127
v 0.0249045734831687 -0.0504975164180609 -0.364373666811127
v 0.0267938734831687 -0.0500755164180609 -0.365182666811127
v 0.0303538734831687 -0.0502304164180609 -0.366696766811127
v 0.0332592734831687 -0.0500861164180609 -0.368369666811127
v 0.0351874734831687 -0.0495131164180609 -0.369165766811127
v 0.0367043734831687 -0.0488084164180609 -0.369739966811127
v -0.0163770265168313 -0.0480857164180609 -0.345720766811127
v -0.0144813265168313 -0.0487092164180609 -0.346337966811127
v -0.0115651265168313 -0.0487414164180609 -0.347742266811127
v -0.0096489265168313 -0.0489152164180609 -0.348551666811127
v 0.0388166734831687 -0.0474376164180609 -0.371336966811127
v 0.0399421734831687 -0.0464810164180609 -0.370969066811127
v -0.0183380265168313 -0.0469220164180609 -0.344848766811127
v -0.0203324265168313 -0.0455607164180609 -0.343220466811127
v 0.0409974734831687 -0.0447335164180609 -0.371715666811127
v -0.0226717265168313 -0.0440860164180609 -0.342484466811127
v 0.0421699734831687 -0.0426522164180609 -0.371544266811127
v -0.0244561265168313 -0.0426865164180609 -0.339826566811127
v 0.0428705734831687 -0.0405141164180609 -0.372454166811127
v -0.0270451265168313 -0.0404695164180609 -0.340048066811127
v -0.0258619265168313 -0.0417718164180609 -0.340187766811127
v 0.0436767734831687 -0.0380565164180609 -0.372321466811127
v -0.0276640265168313 -0.0386904164180609 -0.340337966811127
v 0.0439125734831687 -0.0343721164180609 -0.372268466811127
v -0.0287657265168313 -0.0347201164180609 -0.339010266811127
v -0.0281597265168313 -0.0368769164180609 -0.339409866811127
v -0.0289152265168313 -0.0322075164180609 -0.339131066811127
v 0.0438578734831687 -0.0294218164180609 -0.372155866811127
v -0.0289334265168313 -0.0278273164180609 -0.338784166811127
v 0.0438037734831687 -0.0273966164180609 -0.371444566811127
v 0.0435227734831687 -0.0250325164180609 -0.371840666811127
v -0.0291492265168313 -0.0227393164180609 -0.338591266811127
v 0.0431459734831687 -0.0231912164180609 -0.372099766811127
v 0.0428181734831687 -0.0212910164180609 -0.370879166811127
v -0.0292859265168313 -0.0197519164180609 -0.337978466811127
v 0.0418211734831687 -0.0184060164180609 -0.370668766811127
v -0.0292803265168313 -0.0169982164180609 -0.337809566811127
v 0.0407223734831687 -0.0155595164180609 -0.369941266811127
v -0.0290549265168313 -0.0151829164180609 -0.337587766811127
v 0.0397389734831687 -0.0135853164180609 -0.369298666811127
v -0.0287899265168313 -0.0127428164180609 -0.338215266811127
v 0.0367297734831687 -0.0106451164180609 -0.368318666811127
v 0.0387904734831687 -0.0120843164180609 -0.368574166811127
v -0.0281820265168313 -0.00995351641806087 -0.338999666811127
v -0.0280898265168313 -0.00932381641806088 -0.337371666811127
v 0.0356491734831687 -0.00973301641806087 -0.367069766811127
v 0.0314857734831687 -0.00750611641806087 -0.365638466811127
v 0.0338736734831687 -0.00857481641806088 -0.365745966811127
v -0.0276265265168313 -0.00773621641806087 -0.338288666811127
v -0.0274379265168313 -0.00675431641806087 -0.337810066811127
v 0.0273106734831687 -0.00544511641806087 -0.363633566811127
v 0.0287514734831687 -0.00644941641806087 -0.364307266811127
v -0.0265799265168313 -0.00501781641806088 -0.339676966811127
v -0.0268160265168313 -0.00496041641806087 -0.337563766811127
v 0.0256413734831687 -0.00350581641806088 -0.362736366811127
v -0.0258533265168313 -0.00250121641806087 -0.338902366811127
v 0.0240544734831687 -0.00128531641806088 -0.361539266811127
v -0.0249578265168313 -0.00126271641806088 -0.338957266811127
v 0.0230855734831687 0.000259383581939124 -0.361768866811127
v -0.0232781265168313 0.00124418358193912 -0.340743966811127
v 0.0225288734831687 0.00121218358193913 -0.361179066811127
v -0.0235792265168313 0.000236983581939125 -0.338017466811127
v -0.0222571265168313 0.00247398358193912 -0.340584866811127
v -0.0213538265168313 0.00311598358193912 -0.340460066811127
v -0.0213983265168313 0.00341138358193913 -0.341780266811127
v -0.0107807265168313 0.00376328358193913 -0.346620766811127
v 0.0204550734831687 0.00348458358193912 -0.360200066811127
v -0.0201960265168313 0.00373208358193913 -0.341577266811127
v -0.0150505265168313 0.00378918358193912 -0.343642466811127
v -0.0121637265168313 0.00381668358193912 -0.345112666811127
v -0.00944732651683128 0.00389828358193912 -0.345582066811127
v -0.00783262651683128 0.00435128358193913 -0.346978466811127
v -0.0050950265168313 0.00483928358193913 -0.347879066811127
v -0.00256392651683129 0.00508158358193912 -0.348993766811127
v -0.000826826516831303 0.00523808358193913 -0.349791866811127
v 0.0012386734831687 0.00554678358193912 -0.350522366811127
v 0.0167001734831687 0.00602978358193913 -0.358383766811127
v 0.0187009734831687 0.00488348358193912 -0.358863366811127
v 0.00288707348316872 0.00643468358193913 -0.352351766811127
v 0.00557727348316872 0.00687718358193912 -0.353070966811127
v 0.0087839734831687 0.00693288358193913 -0.353755566811127
v 0.0103330734831687 0.00722908358193913 -0.355160166811127
v 0.0131504734831687 0.00701128358193912 -0.356142866811127
v 0.0147187734831687 0.00659928358193913 -0.356301666811127
v 0.0188376734831687 -0.0572624164180609 -0.361011966811127
v 0.0214194734831687 -0.0569159164180609 -0.362352266811127
v 0.0093448734831687 -0.0556273164180609 -0.356641866811127
v 0.0142500734831687 -0.0561440164180609 -0.357974366811127
v 0.0166966734831687 -0.0567562164180609 -0.359433466811127
v 0.0193227734831687 -0.0566588164180609 -0.360326566811127
v 0.0221194734831687 -0.0558685164180609 -0.361453166811127
v 0.0229601734831687 -0.0553554164180609 -0.362492366811127
v 0.0055302734831687 -0.0537047164180609 -0.354672366811127
v 0.00809907348316868 -0.0540632164180609 -0.354989466811127
v 0.00967647348316872 -0.0547204164180609 -0.355767766811127
v 0.0111143734831687 -0.0539316164180609 -0.355137666811127
v 0.0147574734831687 -0.0552552164180609 -0.357077066811127
v 0.0220700734831687 -0.0547894164180609 -0.361018166811127
v 0.0228022734831687 -0.0531350164180609 -0.361583766811127
v 0.0236223734831687 -0.0537911164180609 -0.362996266811127
v 0.000287373483168679 -0.0519123164180609 -0.351879666811127
v 0.0037694734831687 -0.0527413164180609 -0.353158066811127
v 0.00155117348316869 -0.0516907164180609 -0.351192766811127
v 0.00647847348316868 -0.0531271164180609 -0.353527966811127
v 0.0237618734831687 -0.0515556164180609 -0.362944966811127
v 0.0228061734831687 -0.0508768164180609 -0.361276366811127
v -0.0046104265168313 -0.0501003164180609 -0.349807366811127
v -0.00164312651683129 -0.0509217164180609 -0.350646566811127
v -0.0029453265168313 -0.0492000164180609 -0.348097866811127
v 0.0236687734831687 -0.0497029164180609 -0.361712166811127
v 0.0251428734831687 -0.0497025164180609 -0.362749266811127
v 0.0272379734831687 -0.0496879164180609 -0.363505066811127
v 0.0260172734831687 -0.0490203164180609 -0.362000666811127
v 0.0308025734831687 -0.0499614164180609 -0.364962566811127
v 0.0328697734831687 -0.0498913164180609 -0.366086266811127
v 0.0342788734831687 -0.0497495164180609 -0.367305666811127
v 0.0359706734831687 -0.0489993164180609 -0.367753866811127
v -0.0149342265168313 -0.0483007164180609 -0.345014866811127
v -0.0109431265168313 -0.0484890164180609 -0.346233466811127
v -0.00911452651683128 -0.0485942164180609 -0.346867466811127
v -0.0068920265168313 -0.0490904164180609 -0.348130266811127
v 0.0246516734831687 -0.0491106164180609 -0.361534566811127
v 0.0396747734831687 -0.0460600164180609 -0.368460066811127
v 0.0372468734831687 -0.0475477164180609 -0.366303166811127
v 0.0392567734831687 -0.0468044164180609 -0.369547666811127
v -0.0190135265168313 -0.0457768164180609 -0.341985866811127
v -0.0161824265168313 -0.0474045164180609 -0.343566066811127
v -0.0135791265168313 -0.0479952164180609 -0.343662466811127
v -0.0107343265168313 -0.0481759164180609 -0.344534766811127
v 0.0408473734831687 -0.0449002164180609 -0.369634866811127
v -0.0217289265168313 -0.0441881164180609 -0.340559566811127
v 0.0417418734831687 -0.0434106164180609 -0.369318166811127
v -0.0228791265168313 -0.0434877164180609 -0.339225666811127
v 0.0427181734831687 -0.0409507164180609 -0.370243766811127
v 0.0420942734831687 -0.0422876164180609 -0.368974666811127
v -0.0278732265168313 -0.0403027164180609 -0.338167366811127
v -0.0265590265168313 -0.0417394164180609 -0.337904066811127
v -0.0289091265168313 -0.0411375164180609 -0.336553766811127
v -0.0251824265168313 -0.0423397164180609 -0.338223966811127
v 0.0432458734831687 -0.0384993164180609 -0.369101366811127
v 0.0436296734831687 -0.0385543164180609 -0.371229666811127
v -0.0291813265168313 -0.0386786164180609 -0.337328266811127
v -0.0290716265168313 -0.0403421164180609 -0.336989866811127
v -0.0308701265168313 -0.0392016164180609 -0.335874066811127
v -0.0279650265168313 -0.0387514164180609 -0.338849366811127
v 0.0435268734831687 -0.0370908164180609 -0.369054066811127
v -0.0302613265168313 -0.0367785164180609 -0.336535766811127
v -0.0307263265168313 -0.0382509164180609 -0.336136566811127
v -0.0315704265168313 -0.0365849164180609 -0.335616566811127
v -0.0289199265168313 -0.0366004164180609 -0.337931366811127
v 0.0440281734831687 -0.0346647164180609 -0.370491466811127
v 0.0438659734831687 -0.0346723164180609 -0.369340666811127
v -0.0318191265168313 -0.0333098164180609 -0.335433066811127
v -0.0295522265168313 -0.0346227164180609 -0.337310166811127
v -0.0306492265168313 -0.0327023164180609 -0.336198866811127
v -0.0295169265168313 -0.0329813164180609 -0.337479566811127
v 0.0441115734831687 -0.0298117164180609 -0.370593066811127
v -0.0305393265168313 -0.0298287164180609 -0.336035366811127
v -0.0294616265168313 -0.0302262164180609 -0.337392666811127
v 0.0438882734831687 -0.0272442164180609 -0.369336966811127
v 0.0438553734831687 -0.0261871164180609 -0.370187866811127
v -0.0315021265168313 -0.0281341164180609 -0.335049866811127
v -0.0303002265168313 -0.0270428164180609 -0.336043666811127
v -0.0292304265168313 -0.0272886164180609 -0.337548666811127
v 0.0433432734831687 -0.0233092164180609 -0.368700566811127
v -0.0311853265168313 -0.0260962164180609 -0.334853266811127
v -0.0294157265168313 -0.0255067164180609 -0.337253966811127
v -0.0302630265168313 -0.0245817164180609 -0.335742566811127
v 0.0434231734831687 -0.0233332164180609 -0.370252366811127
v -0.0294358265168313 -0.0234684164180609 -0.337161766811127
v -0.0294490265168313 -0.0216672164180609 -0.336691666811127
v 0.0429421734831687 -0.0214482164180609 -0.368763666811127
v 0.0423635734831687 -0.0192205164180609 -0.369360666811127
v -0.0296012265168313 -0.0208186164180609 -0.335139366811127
v -0.0293279265168313 -0.0194839164180609 -0.336839166811127
v -0.0291437265168313 -0.0183753164180609 -0.335347166811127
v 0.0416668734831687 -0.0169833164180609 -0.368069066811127
v -0.0289196265168313 -0.0162087164180609 -0.335615366811127
v 0.0409129734831687 -0.0155907164180609 -0.367879166811127
v -0.0283883265168313 -0.0146818164180609 -0.335350566811127
v 0.0398364734831687 -0.0132382164180609 -0.367439766811127
v -0.0282711265168313 -0.0127800164180609 -0.336106366811127
v 0.0377099734831687 -0.0114623164180609 -0.366582066811127
v 0.0396216734831687 -0.0132975164180609 -0.366609166811127
v 0.0347429734831687 -0.00977291641806088 -0.364045966811127
v 0.0358798734831687 -0.0102223164180609 -0.365328566811127
v -0.0276988265168313 -0.00953771641806088 -0.335976766811127
v 0.0275138734831687 -0.00768911641806088 -0.360166866811127
v 0.0297613734831687 -0.00913681641806088 -0.361142866811127
v 0.0289875734831687 -0.00704831641806088 -0.362903766811127
v 0.0320857734831687 -0.00831561641806088 -0.364060166811127
v 0.0316981734831687 -0.00945991641806088 -0.362222066811127
v -0.0273944265168313 -0.00772261641806088 -0.336246566811127
v 0.0258605734831687 -0.00542361641806088 -0.359833166811127
v 0.0269748734831687 -0.00541861641806087 -0.361942566811127
v -0.0269615265168313 -0.00588401641806088 -0.335975866811127
v -0.0262110265168313 -0.00348321641806087 -0.335542566811127
v 0.0240006734831687 -0.00187271641806088 -0.359808866811127
v 0.0253221734831687 -0.00338621641806088 -0.361001266811127
v -0.0252203265168313 -0.00170221641806088 -0.335926066811127
v -0.0243943265168313 -0.000741116418060878 -0.336604766811127
v 0.0227340734831687 0.000294583581939123 -0.360019766811127
v 0.0212424734831687 0.00173738358193912 -0.359062866811127
v 0.0205168734831687 0.00119458358193913 -0.357655566811127
v 0.0192872734831687 0.00352628358193912 -0.358081866811127
v -0.0215138265168313 0.00223318358193913 -0.338877566811127
v -0.0223138265168313 0.00104748358193912 -0.337373266811127
v -0.0200246265168313 0.00322358358193912 -0.340018266811127
v -0.0200103265168313 0.00257918358193912 -0.338342166811127
v -0.0183753265168313 0.00322428358193912 -0.339871166811127
v -0.0155181265168313 0.00349328358193912 -0.342159566811127
v -0.0175419265168313 0.00265488358193912 -0.338558066811127
v -0.0140283265168313 0.00293568358193912 -0.341317566811127
v -0.0116822265168313 0.00354318358193912 -0.343696766811127
v -0.0107395265168313 0.00305458358193912 -0.342523166811127
v -0.0085042265168313 0.00347638358193912 -0.344061866811127
v 0.0151574734831687 0.00425118358193912 -0.353807666811127
v 0.0175935734831687 0.00248998358193912 -0.355053866811127
v 0.0172322734831687 0.00506058358193912 -0.357119866811127
v -0.00593732651683129 0.00424018358193912 -0.345965266811127
v -0.00316772651683128 0.00429968358193913 -0.346345366811127
v -0.000504126516831294 0.00479538358193912 -0.348037266811127
v 0.00200947348316871 0.00507428358193913 -0.348999966811127
v 0.00360037348316872 0.00585098358193913 -0.350842266811127
v 0.0040139734831687 0.00460428358193912 -0.348331266811127
v 0.00602697348316872 0.00611708358193912 -0.351588166811127
v 0.00561837348316871 0.00472778358193913 -0.349218666811127
v 0.0079617734831687 0.00466858358193912 -0.350018066811127
v 0.0084836734831687 0.00636408358193912 -0.352410866811127
v 0.0098244734831687 0.00607778358193913 -0.352308466811127
v 0.0142258734831687 0.00582168358193912 -0.354365766811127
v 0.0108102734831687 0.00675868358193912 -0.353725266811127
v 0.0127231734831687 0.00651428358193912 -0.354241466811127
v 0.0164310734831687 -0.0553658164180609 -0.357731666811127
v 0.0182614734831687 -0.0553411164180609 -0.358649566811127
v 0.0204109734831687 -0.0550818164180609 -0.359905866811127
v 0.00980757348316871 -0.0532579164180609 -0.354034466811127
v 0.0134915734831687 -0.0542665164180609 -0.356004466811127
v 0.0145786734831687 -0.0529734164180609 -0.355275766811127
v 0.0162597734831687 -0.0531024164180609 -0.356268366811127
v 0.0182734734831687 -0.0533768164180609 -0.357843366811127
v 0.0056838734831687 -0.0519694164180609 -0.351679066811127
v 0.00832387348316871 -0.0526967164180609 -0.353001666811127
v 0.00780837348316871 -0.0515341164180609 -0.351212466811127
v 0.0125276734831687 -0.0528472164180609 -0.354395066811127
v 0.0167147734831687 -0.0515476164180609 -0.356096666811127
v 0.0201422734831687 -0.0517336164180609 -0.358970366811127
v 0.0218642734831687 -0.0515548164180609 -0.360277466811127
v 0.000588073483168694 -0.0502905164180609 -0.349497966811127
v 0.00436937348316871 -0.0510598164180609 -0.350444566811127
v 0.00362437348316871 -0.0491846164180609 -0.348501766811127
v 0.0174744734831687 -0.0498123164180609 -0.356466866811127
v 0.0193733734831687 -0.0494780164180609 -0.357787766811127
v 0.0210462734831687 -0.0501986164180609 -0.359127866811127
v 0.0224410734831687 -0.0497081164180609 -0.359849366811127
v 0.0288766734831687 -0.0493519164180609 -0.362640166811127
v 0.0312001734831687 -0.0494986164180609 -0.363638066811127
v 0.0330102734831687 -0.0494188164180609 -0.364528066811127
v 0.0350950734831687 -0.0489411164180609 -0.365793666811127
v -0.00611182651683129 -0.0483244164180609 -0.345795666811127
v -0.00367502651683127 -0.0483982164180609 -0.346433566811127
v -0.000226126516831293 -0.0492547164180609 -0.348252166811127
v 0.0011355734831687 -0.0485077164180609 -0.347559366811127
v 0.0189131734831687 -0.0477796164180609 -0.357091166811127
v 0.0213276734831687 -0.0486514164180609 -0.358346666811127
v 0.0243955734831687 -0.0474076164180609 -0.358617766811127
v 0.0244718734831687 -0.0485677164180609 -0.360020466811127
v 0.0267368734831687 -0.0486121164180609 -0.361138166811127
v 0.0290245734831687 -0.0486984164180609 -0.361481366811127
v 0.0318793734831687 -0.0488224164180609 -0.362638566811127
v 0.0344542734831687 -0.0485330164180609 -0.363989066811127
v 0.0364038734831687 -0.0477969164180609 -0.364817366811127
v -0.0162169265168313 -0.0458371164180609 -0.339291466811127
v -0.0147631265168313 -0.0470336164180609 -0.341378266811127
v -0.0115863265168313 -0.0478936164180609 -0.343051666811127
v 0.0378895734831687 -0.0462447164180609 -0.364953766811127
v 0.0389123734831687 -0.0461023164180609 -0.366812966811127
v 0.0405177734831687 -0.0446267164180609 -0.367401766811127
v -0.0197344265168313 -0.0448390164180609 -0.339777666811127
v 0.0414361734831687 -0.0429020164180609 -0.367669966811127
v -0.0237780265168313 -0.0430486164180609 -0.337506966811127
v -0.0253143265168313 -0.0426085164180609 -0.336560166811127
v -0.0205904265168313 -0.0442463164180609 -0.338416766811127
v 0.0418130734831687 -0.0406738164180609 -0.366165666811127
v -0.0303038265168313 -0.0406136164180609 -0.335399966811127
v -0.0295093265168313 -0.0417495164180609 -0.334012366811127
v -0.0307531265168313 -0.0412554164180609 -0.333944766811127
v -0.0279465265168313 -0.0418826164180609 -0.335736566811127
v 0.0427706734831687 -0.0378482164180609 -0.366441566811127
v -0.0321156265168313 -0.0386739164180609 -0.334585266811127
v -0.0315953265168313 -0.0403865164180609 -0.333310766811127
v -0.0325793265168313 -0.0393972164180609 -0.333055166811127
v -0.0335117265168313 -0.0373035164180609 -0.333582266811127
v -0.0331598265168313 -0.0383196164180609 -0.332471466811127
v -0.0340244265168313 -0.0366356164180609 -0.332209166811127
v -0.0329420265168313 -0.0367300164180609 -0.334613166811127
v -0.0342651265168313 -0.0352863164180609 -0.333273166811127
v -0.0350800265168313 -0.0344079164180609 -0.331780266811127
v -0.0329285265168313 -0.0350058164180609 -0.334798666811127
v -0.0350853265168313 -0.0329284164180609 -0.332401966811127
v -0.0355476265168313 -0.0331694164180609 -0.331443166811127
v -0.0340810265168313 -0.0335217164180609 -0.333876366811127
v -0.0330129265168313 -0.0330027164180609 -0.334665066811127
v 0.0439552734831687 -0.0301406164180609 -0.368785266811127
v 0.0434579734831687 -0.0318042164180609 -0.366528466811127
v -0.0348937265168313 -0.0325458164180609 -0.331124066811127
v -0.0341283265168313 -0.0316649164180609 -0.333427166811127
v -0.0343497265168313 -0.0310461164180609 -0.331855766811127
v -0.0329268265168313 -0.0306729164180609 -0.334309166811127
v 0.0434965734831687 -0.0287649164180609 -0.366618966811127
v -0.0334632265168313 -0.0292858164180609 -0.333032766811127
v -0.0334194265168313 -0.0288646164180609 -0.331777066811127
v -0.0321319265168313 -0.0274937164180609 -0.334079766811127
v -0.0324224265168313 -0.0273551164180609 -0.332476666811127
v 0.0432965734831687 -0.0240412164180609 -0.367802166811127
v -0.0316102265168313 -0.0260121164180609 -0.333392966811127
v -0.0307576265168313 -0.0245874164180609 -0.332807966811127
v -0.0310147265168313 -0.0248941164180609 -0.334361166811127
v -0.0304127265168313 -0.0232480164180609 -0.334489366811127
v -0.0300453265168313 -0.0225409164180609 -0.333287766811127
v 0.0426345734831687 -0.0205618164180609 -0.367237566811127
v -0.0291474265168313 -0.0207503164180609 -0.333163966811127
v 0.0423329734831687 -0.0208778164180609 -0.366032066811127
v 0.0417886734831687 -0.0188954164180609 -0.365835166811127
v -0.0287666265168313 -0.0189825164180609 -0.333741466811127
v 0.0415725734831687 -0.0174360164180609 -0.366659966811127
v -0.0284218265168313 -0.0168494164180609 -0.334086866811127
v 0.0405093734831687 -0.0155130164180609 -0.365839766811127
v -0.0269000265168313 -0.0149011164180609 -0.332059466811127
v 0.0389554734831687 -0.0142427164180609 -0.364537366811127
v 0.0398943734831687 -0.0152358164180609 -0.365048566811127
v 0.0388239734831687 -0.0132617164180609 -0.365392566811127
v -0.0274225265168313 -0.0129913164180609 -0.334017966811127
v 0.0337839734831687 -0.0111875164180609 -0.361998866811127
v 0.0359423734831687 -0.0121258164180609 -0.363001266811127
v 0.0353646734831687 -0.0108796164180609 -0.363591666811127
v 0.0370909734831687 -0.0118641164180609 -0.364563966811127
v -0.0271353265168313 -0.0106468164180609 -0.334460366811127
v 0.0289824734831687 -0.0104534164180609 -0.359231866811127
v 0.0303016734831687 -0.0104178164180609 -0.360431666811127
v -0.0267723265168313 -0.00854651641806088 -0.334839066811127
v -0.0261916265168313 -0.00880441641806088 -0.334069166811127
v -0.0263902265168313 -0.00602111641806087 -0.334468866811127
v 0.0263895734831687 -0.00784881641806087 -0.358498466811127
v 0.0248372734831687 -0.00578531641806088 -0.357652066811127
v -0.0263863265168313 -0.00506491641806088 -0.334589266811127
v 0.0240173734831687 -0.00362831641806088 -0.358275166811127
v 0.0235121734831687 -0.00404571641806088 -0.356438366811127
v 0.0212995734831687 -0.00164571641806088 -0.355195366811127
v 0.0225315734831687 -0.00382541641806088 -0.354162066811127
v 0.0223878734831687 -0.00167601641806088 -0.357388066811127
v -0.0242629265168313 -0.000964016418060876 -0.333217066811127
v 0.0193431734831687 0.000373583581939126 -0.354899166811127
v 0.0204391734831687 0.000241083581939125 -0.356556066811127
v -0.0232571265168313 -2.10164180608763e-05 -0.335464666811127
v -0.0213535265168313 0.000897883581939124 -0.335538666811127
v 0.0158716734831687 0.00207758358193912 -0.352147466811127
v -0.0204319265168313 0.00163618358193913 -0.336716166811127
v -0.0184491265168313 0.00175018358193912 -0.336294066811127
v -0.0134941265168313 0.00211908358193913 -0.339756966811127
v -0.0162562265168313 0.00177688358193912 -0.337247666811127
v -0.0114087265168313 0.00214498358193912 -0.340341966811127
v -0.0076700265168313 0.00254788358193912 -0.341568066811127
v -0.00610612651683129 0.00334558358193912 -0.343867566811127
v -0.00332642651683129 0.00214728358193912 -0.341801466811127
v -0.0018846265168313 0.00317968358193912 -0.344164866811127
v 0.0141050734831687 0.00323468358193912 -0.351582866811127
v 0.00106177348316872 0.00409898358193912 -0.346206666811127
v 0.00997387348316872 0.00478428358193912 -0.350837466811127
v 0.0115540734831687 0.00565268358193913 -0.352358366811127
v 0.0114129734831687 0.00352088358193912 -0.350094266811127
v 0.0131173734831687 0.00520498358193913 -0.352740966811127
v 0.00914447348316869 -0.0515851164180609 -0.351654666811127
v 0.0136463734831687 -0.0520588164180609 -0.353963566811127
v 0.0153239734831687 -0.0514555164180609 -0.354703966811127
v 0.00660807348316872 -0.0496296164180609 -0.349101366811127
v 0.00930597348316872 -0.0506381164180609 -0.350834166811127
v 0.0129872734831687 -0.0509080164180609 -0.352553866811127
v 0.0145043734831687 -0.0508374164180609 -0.353402066811127
v 0.0152910734831687 -0.0495185164180609 -0.353611466811127
v 0.0164507734831687 -0.0497249164180609 -0.355305966811127
v -0.000826926516831306 -0.0483825164180609 -0.346941966811127
v 0.0029512734831687 -0.0483162164180609 -0.347435866811127
v 0.0163630734831687 -0.0467976164180609 -0.354318866811127
v 0.0156800734831687 -0.0474717164180609 -0.353160066811127
v 0.0175558734831687 -0.0475428164180609 -0.355833666811127
v 0.0222444734831687 -0.0474784164180609 -0.357931266811127
v 0.0269327734831687 -0.0471175164180609 -0.359331266811127
v 0.0285752734831687 -0.0478083164180609 -0.360314066811127
v 0.0310810734831687 -0.0478009164180609 -0.361098166811127
v 0.0339574734831687 -0.0476759164180609 -0.362538366811127
v 0.0360712734831687 -0.0471932164180609 -0.363753966811127
v -0.0124715265168313 -0.0468618164180609 -0.339865166811127
v -0.0135205265168313 -0.0461179164180609 -0.338105666811127
v -0.0106158265168313 -0.0471734164180609 -0.340505366811127
v -0.0090331265168313 -0.0476129164180609 -0.342081066811127
v -0.00162232651683131 -0.0478569164180609 -0.345287266811127
v 0.0017764734831687 -0.0477990164180609 -0.346472466811127
v 0.0162200734831687 -0.0460538164180609 -0.353302466811127
v 0.0175514734831687 -0.0454717164180609 -0.355005766811127
v 0.0193141734831687 -0.0460995164180609 -0.356433266811127
v 0.0214672734831687 -0.0456839164180609 -0.356973466811127
v 0.0239627734831687 -0.0453647164180609 -0.357492666811127
v 0.0269614734831687 -0.0457114164180609 -0.358462866811127
v 0.0295160734831687 -0.0465454164180609 -0.359633766811127
v 0.0324909734831687 -0.0466561164180609 -0.360855266811127
v 0.0351854734831687 -0.0463979164180609 -0.362222166811127
v 0.0369404734831687 -0.0457201164180609 -0.363029666811127
v 0.0393792734831687 -0.0446550164180609 -0.365448266811127
v -0.0156537265168313 -0.0453357164180609 -0.336741766811127
v 0.0182825734831687 -0.0432233164180609 -0.354241066811127
v 0.0184227734831687 -0.0443472164180609 -0.355198466811127
v 0.0198267734831687 -0.0436770164180609 -0.355721566811127
v 0.0220074734831687 -0.0435192164180609 -0.356447166811127
v 0.0241214734831687 -0.0436514164180609 -0.356962966811127
v 0.0382918734831687 -0.0445130164180609 -0.363702866811127
v 0.0398700734831687 -0.0432213164180609 -0.364637566811127
v 0.0406728734831687 -0.0428979164180609 -0.365768966811127
v -0.0225632265168313 -0.0432796164180609 -0.336210766811127
v 0.0192371734831687 -0.0415214164180609 -0.354636966811127
v 0.0207488734831687 -0.0413385164180609 -0.355615166811127
v 0.0413525734831687 -0.0398904164180609 -0.364565766811127
v -0.0304066265168313 -0.0413808164180609 -0.332689966811127
v -0.0287132265168313 -0.0419297164180609 -0.332282466811127
v -0.0272719265168313 -0.0422729164180609 -0.333519066811127
v -0.0253017265168313 -0.0426036164180609 -0.334756966811127
v -0.0227619265168313 -0.0426600164180609 -0.332512066811127
v 0.0197910734831687 -0.0399174164180609 -0.354898166811127
v -0.0322227265168313 -0.0394799164180609 -0.331780466811127
v -0.0309772265168313 -0.0404316164180609 -0.331270266811127
v 0.0419896734831687 -0.0383272164180609 -0.364774866811127
v 0.0426428734831687 -0.0360201164180609 -0.365081866811127
v -0.0329102265168313 -0.0380019164180609 -0.331137966811127
v 0.0431480734831687 -0.0357699164180609 -0.366531266811127
v -0.0339827265168313 -0.0353763164180609 -0.330904266811127
v 0.0428626734831687 -0.0316585164180609 -0.364848866811127
v -0.0350029265168313 -0.0336584164180609 -0.330951366811127
v -0.0337691265168313 -0.0335167164180609 -0.330332666811127
v -0.0332228265168313 -0.0317965164180609 -0.330372266811127
v -0.0321573265168313 -0.0303622164180609 -0.330270766811127
v 0.0427240734831687 -0.0276209164180609 -0.364688566811127
v -0.0318782265168313 -0.0280553164180609 -0.331066066811127
v 0.0428467734831687 -0.0247016164180609 -0.365637266811127
v 0.0423360734831687 -0.0238160164180609 -0.364566166811127
v -0.0310317265168313 -0.0261795164180609 -0.331513166811127
v -0.0299877265168313 -0.0247246164180609 -0.331026266811127
v -0.0288229265168313 -0.0234948164180609 -0.329598266811127
v 0.0419686734831687 -0.0217628164180609 -0.364690066811127
v 0.0418141734831687 -0.0237054164180609 -0.363735166811127
v 0.0408145734831687 -0.0198446164180609 -0.363550366811127
v -0.0283193265168313 -0.0208462164180609 -0.331119966811127
v 0.0412025734831687 -0.0194974164180609 -0.364441566811127
v 0.0364576734831687 -0.0154713164180609 -0.361315166811127
v 0.0386944734831687 -0.0186877164180609 -0.361872166811127
v 0.0376768734831687 -0.0152385164180609 -0.362668766811127
v 0.0395973734831687 -0.0175287164180609 -0.363402366811127
v 0.0407178734831687 -0.0171898164180609 -0.364982266811127
v -0.0277103265168313 -0.0175004164180609 -0.332184566811127
v 0.0357127734831687 -0.0135177164180609 -0.361945566811127
v 0.0339732734831687 -0.0143353164180609 -0.360302966811127
v 0.0338970734831687 -0.0122268164180609 -0.361345966811127
v -0.0266709265168313 -0.0131129164180609 -0.332156566811127
v 0.0302708734831687 -0.0118500164180609 -0.359355166811127
v -0.0264830265168313 -0.0110671164180609 -0.332316066811127
v 0.0279139734831687 -0.0111327164180609 -0.357780266811127
v 0.0269865734831687 -0.00964291641806087 -0.357657566811127
v 0.0267504734831687 -0.0113757164180609 -0.356382366811127
v 0.0256118734831687 -0.00826951641806088 -0.356297666811127
v -0.0262075265168313 -0.00889911641806088 -0.332697766811127
v -0.0261094265168313 -0.00569231641806088 -0.333142266811127
v 0.0243863734831687 -0.00734911641806087 -0.353671766811127
v 0.0236164734831687 -0.00602581641806087 -0.353309166811127
v -0.0258958265168313 -0.00447991641806088 -0.331796766811127
v -0.0258419265168313 -0.00345661641806088 -0.333386466811127
v -0.0255655265168313 -0.00298691641806088 -0.331775366811127
v 0.0204329734831687 -0.00247271641806088 -0.352030566811127
v -0.0250809265168313 -0.00203521641806088 -0.331861766811127
v 0.0194245734831687 -0.000577716418060877 -0.353431466811127
v -0.0218633265168313 0.000327283581939126 -0.334009866811127
v -0.0208447265168313 0.000446383581939123 -0.333285066811127
v -0.0194194265168313 0.00108198358193912 -0.334848266811127
v -0.0139539265168313 0.000882783581939127 -0.336986366811127
v -0.0126600265168313 0.000653483581939125 -0.337151066811127
v -0.0112041265168313 0.000942983581939123 -0.338135766811127
v 0.0147808734831687 0.00170208358193912 -0.350287266811127
v 0.0176521734831687 7.29835819391275e-05 -0.351678766811127
v -0.0089799265168313 0.00181348358193912 -0.339589566811127
v -0.00471732651683129 0.00158448358193912 -0.339724366811127
v 0.00183657348316871 0.00368918358193912 -0.344930066811127
v -0.000155526516831289 0.00341928358193912 -0.344582766811127
v 0.0027600734831687 0.00293908358193912 -0.343072066811127
v 0.00358857348316871 0.00388908358193912 -0.346068166811127
v 0.0082232734831687 0.00317608358193913 -0.347102166811127
v 0.0054519734831687 0.00377038358193912 -0.346896066811127
v 0.00734297348316873 0.00373058358193912 -0.348094966811127
v 0.00915447348316872 0.00368928358193912 -0.349084266811127
v 0.0104328734831687 0.00284398358193912 -0.348347166811127
v 0.0123359734831687 0.00270518358193912 -0.349666466811127
v 0.0118827734831687 -0.0496611164180609 -0.351279066811127
v 0.0140806734831687 -0.0497098164180609 -0.352419166811127
v 0.00585977348316871 -0.0485379164180609 -0.348007966811127
v 0.00781287348316873 -0.0484545164180609 -0.348552266811127
v 0.0105576734831687 -0.0484749164180609 -0.349858066811127
v 0.0132634734831687 -0.0485368164180609 -0.351139866811127
v 0.0148940734831687 -0.0481036164180609 -0.351904266811127
v -0.00865382651683128 -0.0468843164180609 -0.339617366811127
v -0.00641322651683129 -0.0472750164180609 -0.341118466811127
v -0.0041788265168313 -0.0474219164180609 -0.342209466811127
v 0.000826573483168724 -0.0471126164180609 -0.343054166811127
v 0.00100797348316872 -0.0473680164180609 -0.344436466811127
v 0.00289677348316872 -0.0474889164180609 -0.345713366811127
v 0.0051577734831687 -0.0474110164180609 -0.346102466811127
v 0.00764347348316871 -0.0475244164180609 -0.347093266811127
v 0.0106712734831687 -0.0475652164180609 -0.348611566811127
v 0.0141823734831687 -0.0475679164180609 -0.350184766811127
v 0.0154454734831687 -0.0468978164180609 -0.350157766811127
v 0.0163126734831687 -0.0459483164180609 -0.351461266811127
v 0.0300590734831687 -0.0452282164180609 -0.359148666811127
v 0.0326179734831687 -0.0452852164180609 -0.360199366811127
v 0.0346326734831687 -0.0445761164180609 -0.360837666811127
v 0.0365622734831687 -0.0438802164180609 -0.361712866811127
v -0.0181196265168313 -0.0445176164180609 -0.335930666811127
v -0.0107443265168313 -0.0461753164180609 -0.337186666811127
v 0.0171908734831687 -0.0443726164180609 -0.351244766811127
v 0.0173725734831687 -0.0440197164180609 -0.352683566811127
v 0.0291766734831687 -0.0439577164180609 -0.358427066811127
v 0.0314754734831687 -0.0436096164180609 -0.359077166811127
v 0.0339374734831687 -0.0427267164180609 -0.359746966811127
v 0.0383821734831687 -0.0428920164180609 -0.362795566811127
v -0.0220412265168313 -0.0430183164180609 -0.334257366811127
v 0.0175566734831687 -0.0431791164180609 -0.351531666811127
v 0.0177373734831687 -0.0414815164180609 -0.351873766811127
v 0.0181416734831687 -0.0422292164180609 -0.353117366811127
v 0.0268234734831687 -0.0417632164180609 -0.357197466811127
v 0.0296262734831687 -0.0415478164180609 -0.357870366811127
v 0.0321362734831687 -0.0413343164180609 -0.358642266811127
v 0.0358603734831687 -0.0408558164180609 -0.360085966811127
v 0.0374502734831687 -0.0406337164180609 -0.360959566811127
v 0.0386502734831687 -0.0397690164180609 -0.361475166811127
v 0.0397175734831687 -0.0411153164180609 -0.363165166811127
v -0.0295088265168313 -0.0413682164180609 -0.330952566811127
v -0.0273505265168313 -0.0418248164180609 -0.329596866811127
v -0.0264425265168313 -0.0422175164180609 -0.331607966811127
v 0.0188403734831687 -0.0399752164180609 -0.353541566811127
v 0.0178491734831687 -0.0393688164180609 -0.351983766811127
v 0.0220681734831687 -0.0399200164180609 -0.355507866811127
v 0.0239871734831687 -0.0397055164180609 -0.355994566811127
v 0.0312172734831687 -0.0393215164180609 -0.357853066811127
v 0.0343488734831687 -0.0398647164180609 -0.359150866811127
v 0.0406044734831687 -0.0390019164180609 -0.363129166811127
v -0.0311848265168313 -0.0388745164180609 -0.329757566811127
v 0.0182557734831687 -0.0379743164180609 -0.352328266811127
v 0.0201393734831687 -0.0380821164180609 -0.353975766811127
v 0.0221970734831687 -0.0377603164180609 -0.354858166811127
v 0.0241278734831687 -0.0367482164180609 -0.355272766811127
v 0.0261058734831687 -0.0368342164180609 -0.355929566811127
v 0.0299144734831687 -0.0358618164180609 -0.356794166811127
v 0.0399117734831687 -0.0367184164180609 -0.361712666811127
v 0.0408235734831687 -0.0371993164180609 -0.362584966811127
v 0.0416798734831687 -0.0368778164180609 -0.363612066811127
v -0.0323451265168313 -0.0369172164180609 -0.330032966811127
v -0.0308223265168313 -0.0372266164180609 -0.328562566811127
v 0.0187593734831687 -0.0371262164180609 -0.352283166811127
v 0.0199684734831687 -0.0361725164180609 -0.352895866811127
v 0.0210556734831687 -0.0363666164180609 -0.353797266811127
v 0.0224970734831687 -0.0360631164180609 -0.354367066811127
v -0.0325124265168313 -0.0347317164180609 -0.329719666811127
v -0.0313490265168313 -0.0353549164180609 -0.328786966811127
v 0.0212022734831687 -0.0350171164180609 -0.353018866811127
v 0.0239326734831687 -0.0336487164180609 -0.353979266811127
v 0.0259203734831687 -0.0335047164180609 -0.354875366811127
v 0.0281305734831687 -0.0339474164180609 -0.355823266811127
v 0.0410008734831687 -0.0330834164180609 -0.362349266811127
v 0.0399858734831687 -0.0303886164180609 -0.361297266811127
v 0.0420403734831687 -0.0323597164180609 -0.363540466811127
v -0.0323578265168313 -0.0330350164180609 -0.329592066811127
v -0.0312443265168313 -0.0333506164180609 -0.328671966811127
v -0.0311939265168313 -0.0314080164180609 -0.328986166811127
v 0.0410210734831687 -0.0290707164180609 -0.362171966811127
v 0.0419719734831687 -0.0280525164180609 -0.363346966811127
v -0.0306908265168313 -0.0292518164180609 -0.329469966811127
v 0.0398108734831687 -0.0257184164180609 -0.361069666811127
v -0.0300920265168313 -0.0279623164180609 -0.329470166811127
v 0.0408468734831687 -0.0260885164180609 -0.362088266811127
v -0.0293574265168313 -0.0279961164180609 -0.328398866811127
v -0.0294345265168313 -0.0254355164180609 -0.329535066811127
v 0.0387539734831687 -0.0245194164180609 -0.360395966811127
v 0.0386013734831687 -0.0219816164180609 -0.360749566811127
v 0.0402469734831687 -0.0237905164180609 -0.361857966811127
v 0.0370027734831687 -0.0211391164180609 -0.359683366811127
v 0.0401795734831687 -0.0211013164180609 -0.362483166811127
v -0.0284499265168313 -0.0221143164180609 -0.330158766811127
v -0.0277216265168313 -0.0210511164180609 -0.329549066811127
v 0.0345324734831687 -0.0202147164180609 -0.358502166811127
v 0.0349512734831687 -0.0186197164180609 -0.359129766811127
v -0.0274643265168313 -0.0196084164180609 -0.329558566811127
v 0.0284031734831687 -0.0182170164180609 -0.355229866811127
v 0.0297976734831687 -0.0195847164180609 -0.355935466811127
v 0.0290929734831687 -0.0157147164180609 -0.356766766811127
v 0.0319087734831687 -0.0210720164180609 -0.356997466811127
v 0.0313816734831687 -0.0179483164180609 -0.357480166811127
v 0.0365543734831687 -0.0172941164180609 -0.360642066811127
v -0.0270854265168313 -0.0174340164180609 -0.330134466811127
v 0.0267539734831687 -0.0152762164180609 -0.355061566811127
v 0.0311313734831687 -0.0155639164180609 -0.358221366811127
v 0.0350518734831687 -0.0161636164180609 -0.360069466811127
v -0.0267177265168313 -0.0158819164180609 -0.330680066811127
v -0.0262268265168313 -0.0148561164180609 -0.330042566811127
v 0.0255867734831687 -0.0156850164180609 -0.353382366811127
v 0.0250139734831687 -0.0140395164180609 -0.353138566811127
v 0.0276165734831687 -0.0136211164180609 -0.356399066811127
v 0.0261165734831687 -0.0123302164180609 -0.355158266811127
v 0.0251518734831687 -0.0112517164180609 -0.353833966811127
v -0.0261035265168313 -0.0112958164180609 -0.330523966811127
v 0.0255952734831687 -0.0101162164180609 -0.354964666811127
v 0.0249403734831687 -0.00963041641806088 -0.353656566811127
v -0.0260006265168313 -0.00925051641806088 -0.330607766811127
v -0.0257575265168313 -0.00540301641806087 -0.329721366811127
v 0.0215014734831687 -0.00404751641806088 -0.351842066811127
v -0.0252912265168313 -0.00359181641806088 -0.329096666811127
v -0.0237036265168313 -0.00105051641806088 -0.330173266811127
v 0.0165363734831687 -0.000641616418060875 -0.348206466811127
v 0.0185886734831687 -0.00125981641806087 -0.350714366811127
v 0.0150550734831687 0.000668383581939123 -0.348893766811127
v -0.0228183265168313 -0.000330916418060878 -0.331845366811127
v -0.0191805265168313 0.000556683581939124 -0.332759266811127
v -0.0174844265168313 0.00100488358193912 -0.334587666811127
v -0.0179209265168313 0.000366283581939124 -0.331855966811127
v -0.0158013265168313 0.000751483581939126 -0.334800566811127
v -0.0135720265168313 3.3183581939128e-05 -0.334545866811127
v 0.0132757734831687 0.00161128358193913 -0.348807166811127
v 0.0117900734831687 0.00192348358193912 -0.347630366811127
v 0.0130601734831687 0.00113578358193913 -0.347019866811127
v -0.0061858265168313 0.00140978358193912 -0.338527066811127
v -0.00282702651683131 0.00138328358193912 -0.340337866811127
v -0.00101512651683128 0.00147308358193913 -0.340752966811127
v 0.00112527348316871 0.00212538358193912 -0.341809466811127
v 0.0038739734831687 0.00339328358193913 -0.344326866811127
v 0.00557927348316872 0.00233218358193912 -0.341574866811127
v 0.0070051734831687 0.00246548358193912 -0.342539666811127
v 0.0079616734831687 0.00281418358193913 -0.344997766811127
v 0.0101694734831687 0.00235268358193912 -0.345891966811127
v -0.00444412651683129 -0.0467439164180609 -0.339719566811127
v -0.00212862651683129 -0.0468945164180609 -0.341269466811127
v -0.000305726516831306 -0.0469266164180609 -0.342084566811127
v 0.00377307348316869 -0.0469301164180609 -0.343412566811127
v 0.00866467348316871 -0.0470552164180609 -0.345582666811127
v 0.0116134734831687 -0.0470715164180609 -0.347331866811127
v 0.0141536734831687 -0.0468404164180609 -0.348073166811127
v 0.0166679734831687 -0.0455493164180609 -0.349308966811127
v -0.0143655265168313 -0.0451821164180609 -0.334203166811127
v -0.0127736265168313 -0.0457021164180609 -0.335905066811127
v -0.00830662651683131 -0.0457918164180609 -0.336084766811127
v -0.00639252651683128 -0.0459243164180609 -0.337158166811127
v 0.0171805734831687 -0.0439270164180609 -0.349859066811127
v -0.0210226265168313 -0.0429593164180609 -0.332332566811127
v -0.0182171265168313 -0.0439836164180609 -0.333263766811127
v 0.0170257734831687 -0.0417334164180609 -0.349458666811127
v -0.0255936265168313 -0.0421090164180609 -0.329790766811127
v -0.0238058265168313 -0.0423760164180609 -0.330728666811127
v 0.0169136734831687 -0.0402696164180609 -0.349886966811127
v 0.0379318734831687 -0.0377835164180609 -0.360582566811127
v -0.0290976265168313 -0.0391231164180609 -0.326910666811127
v -0.0280525265168313 -0.0404353164180609 -0.326500066811127
v 0.0172884734831687 -0.0379937164180609 -0.350436266811127
v 0.0161773734831687 -0.0388924164180609 -0.348785566811127
v 0.0158745734831687 -0.0383119164180609 -0.348696366811127
v 0.0311246734831687 -0.0347508164180609 -0.357102066811127
v 0.0347196734831687 -0.0366122164180609 -0.358929566811127
v 0.0164172734831687 -0.0374694164180609 -0.348649166811127
v 0.0191000734831687 -0.0355960164180609 -0.351266866811127
v 0.0365734734831687 -0.0346322164180609 -0.359627666811127
v 0.0387699734831687 -0.0354676164180609 -0.360839566811127
v -0.0302264265168313 -0.0355265164180609 -0.327449066811127
v 0.0181608734831687 -0.0354418164180609 -0.349530066811127
v 0.0199923734831687 -0.0333644164180609 -0.350301366811127
v 0.0209504734831687 -0.0335712164180609 -0.351709166811127
v 0.0223770734831687 -0.0334610164180609 -0.352881866811127
v 0.0305046734831687 -0.0314767164180609 -0.356395766811127
v 0.0329793734831687 -0.0326723164180609 -0.357670166811127
v -0.0301655265168313 -0.0335010164180609 -0.327313766811127
v 0.0216629734831687 -0.0313436164180609 -0.350914966811127
v 0.0231219734831687 -0.0315546164180609 -0.352381466811127
v 0.0247820734831687 -0.0317051164180609 -0.353585066811127
v 0.0266245734831687 -0.0312694164180609 -0.354487066811127
v 0.0284123734831687 -0.0317606164180609 -0.355501566811127
v 0.0339088734831687 -0.0306365164180609 -0.357912466811127
v 0.0388537734831687 -0.0284578164180609 -0.360467766811127
v -0.0298853265168313 -0.0315703164180609 -0.327263766811127
v 0.0233970734831687 -0.0292548164180609 -0.351608766811127
v 0.0249984734831687 -0.0296011164180609 -0.353017766811127
v 0.0285673734831687 -0.0287764164180609 -0.355059166811127
v 0.0303980734831687 -0.0283327164180609 -0.355951266811127
v 0.0357416734831687 -0.0296153164180609 -0.358787066811127
v -0.0295785265168313 -0.0299076164180609 -0.327516966811127
v 0.0250735734831687 -0.0271640164180609 -0.352374266811127
v 0.0266937734831687 -0.0276331164180609 -0.353729966811127
v 0.0330129734831687 -0.0276606164180609 -0.357237766811127
v 0.0365840734831687 -0.0276166164180609 -0.359158066811127
v 0.0258837734831687 -0.0254090164180609 -0.352708366811127
v 0.0270880734831687 -0.0250418164180609 -0.353634366811127
v 0.0284932734831687 -0.0248141164180609 -0.354586666811127
v 0.0302647734831687 -0.0249483164180609 -0.355687066811127
v 0.0320778734831687 -0.0256713164180609 -0.356714866811127
v 0.0364685734831687 -0.0255764164180609 -0.359080066811127
v -0.0287305265168313 -0.0262061164180609 -0.327532166811127
v 0.0259654734831687 -0.0219919164180609 -0.352394466811127
v 0.0319911734831687 -0.0236413164180609 -0.356773066811127
v 0.0347039734831687 -0.0236638164180609 -0.358210866811127
v 0.0363968734831687 -0.0224494164180609 -0.359139866811127
v -0.0283111265168313 -0.0234231164180609 -0.327675466811127
v 0.0270228734831687 -0.0224244164180609 -0.353453666811127
v 0.0284365734831687 -0.0206656164180609 -0.354685066811127
v 0.0301086734831687 -0.0216475164180609 -0.355810166811127
v -0.0278450265168313 -0.0216288164180609 -0.327868666811127
v 0.0267878734831687 -0.0202594164180609 -0.353340866811127
v -0.0271766265168313 -0.0193415164180609 -0.327404066811127
v -0.0269383265168313 -0.0177107164180609 -0.328145866811127
v 0.0265470734831687 -0.0179492164180609 -0.353593066811127
v 0.0248149734831687 -0.0178261164180609 -0.351461566811127
v 0.0242335734831687 -0.0147247164180609 -0.351612766811127
v -0.0264797265168313 -0.0152054164180609 -0.328549666811127
v -0.0262181265168313 -0.0121265164180609 -0.327685366811127
v 0.0237295734831687 -0.0123266164180609 -0.351286266811127
v -0.0259354265168313 -0.00985751641806088 -0.328888666811127
v 0.0235143734831687 -0.00888101641806088 -0.351308166811127
v 0.0230919734831687 -0.00966061641806088 -0.349887966811127
v -0.0259505265168313 -0.00805261641806088 -0.326686366811127
v 0.0227579734831687 -0.00784751641806088 -0.350061966811127
v 0.0240705734831687 -0.00790421641806088 -0.352699866811127
v -0.0256913265168313 -0.00567391641806088 -0.326656066811127
v 0.0225110734831687 -0.00617791641806088 -0.351248266811127
v 0.0220789734831687 -0.00675351641806088 -0.349270966811127
v -0.0253122265168313 -0.00404211641806088 -0.326924166811127
v 0.0206002734831687 -0.00409671641806088 -0.349959366811127
v 0.0191126734831687 -0.00270741641806087 -0.348909966811127
v -0.0244435265168313 -0.00228551641806087 -0.328055166811127
v -0.0230059265168313 -0.00102131641806087 -0.328224366811127
v 0.0161888734831687 -0.000743216418060876 -0.345974766811127
v 0.0175699734831687 -0.00137361641806088 -0.348079066811127
v -0.0221366265168313 -0.000337816418060875 -0.329924866811127
v -0.0202897265168313 3.96835819391275e-05 -0.330181766811127
v -0.0148150265168313 -6.21164180608785e-05 -0.332650066811127
v -0.0165922265168313 0.000153583581939121 -0.331660366811127
v -0.0107392265168313 -0.000803516418060875 -0.334050766811127
v -0.0089384265168313 -0.000289116418060877 -0.335154566811127
v -0.00702092651683128 0.000232383581939125 -0.335549766811127
v -0.0058082265168313 0.000590583581939128 -0.336080866811127
v -0.00306392651683129 0.000360183581939122 -0.335736166811127
v -0.00231372651683129 0.000981983581939121 -0.338701366811127
v -0.000340126516831296 0.000833483581939125 -0.338760966811127
v 0.000832773483168681 0.00122368358193913 -0.340115066811127
v 0.0122358734831687 0.00138778358193913 -0.343207366811127
v 0.0136944734831687 0.000644283581939124 -0.344093966811127
v 0.0144716734831687 0.000302483581939128 -0.345873866811127
v 0.00430387348316871 0.00171168358193913 -0.340150866811127
v 0.00891407348316869 0.00231688358193912 -0.343243466811127
v 0.0109560734831687 0.00183048358193912 -0.342385366811127
v -0.00256572651683129 -0.0463634164180609 -0.339793366811127
v 0.000180573483168689 -0.0458884164180609 -0.340628266811127
v 0.00173677348316872 -0.0465017164180609 -0.341678666811127
v 0.00379637348316872 -0.0465927164180609 -0.342002866811127
v 0.00612797348316871 -0.0467861164180609 -0.342177166811127
v 0.00530497348316872 -0.0464332164180609 -0.340895266811127
v 0.00920427348316871 -0.0469732164180609 -0.343635966811127
v 0.0115246734831687 -0.0469306164180609 -0.344828866811127
v 0.0128849734831687 -0.0468309164180609 -0.346093566811127
v 0.0146876734831687 -0.0463743164180609 -0.345832166811127
v 0.0160366734831687 -0.0458627164180609 -0.348100066811127
v -0.0122759265168313 -0.0453528164180609 -0.334029266811127
v -0.0135504265168313 -0.0449212164180609 -0.332595766811127
v -0.0103415265168313 -0.0456256164180609 -0.335056366811127
v -0.0045785265168313 -0.0459489164180609 -0.338031766811127
v -0.0028710265168313 -0.0449492164180609 -0.337410866811127
v -0.000308126516831292 -0.0447904164180609 -0.339127166811127
v 0.00089687348316872 -0.0446465164180609 -0.339795766811127
v 0.00284247348316871 -0.0457755164180609 -0.340425966811127
v 0.0162068734831687 -0.0454889164180609 -0.346474666811127
v 0.0168889734831687 -0.0442992164180609 -0.347364966811127
v -0.0175782265168313 -0.0437020164180609 -0.331113166811127
v -0.0155557265168313 -0.0445024164180609 -0.332612466811127
v 0.0170074734831687 -0.0429008164180609 -0.348145466811127
v 0.0169935734831687 -0.0425954164180609 -0.346725066811127
v -0.0276044265168313 -0.0412230164180609 -0.327374366811127
v -0.0260139265168313 -0.0417293164180609 -0.326899866811127
v -0.0238460265168313 -0.0420423164180609 -0.326272766811127
v -0.0208669265168313 -0.0427257164180609 -0.330073266811127
v -0.0185537265168313 -0.0430109164180609 -0.328638666811127
v 0.0164493734831687 -0.0405962164180609 -0.347957166811127
v 0.0161278734831687 -0.0404116164180609 -0.346006766811127
v 0.0160333734831687 -0.0381094164180609 -0.346993166811127
v -0.0281949265168313 -0.0375755164180609 -0.324991666811127
v 0.0166663734831687 -0.0361841164180609 -0.346122166811127
v 0.0169848734831687 -0.0361662164180609 -0.347842566811127
v -0.0290056265168313 -0.0355911164180609 -0.325823266811127
v 0.0177606734831687 -0.0347125164180609 -0.346736766811127
v 0.0185054734831687 -0.0342457164180609 -0.348397366811127
v -0.0290405265168313 -0.0335236164180609 -0.325665966811127
v 0.0191103734831687 -0.0329409164180609 -0.347334766811127
v 0.0202060734831687 -0.0320042164180609 -0.349249966811127
v -0.0289165265168313 -0.0315253164180609 -0.325517766811127
v 0.0218516734831687 -0.0295470164180609 -0.349932466811127
v -0.0287266265168313 -0.0295301164180609 -0.325636766811127
v 0.0208596734831687 -0.0296539164180609 -0.348025066811127
v 0.0217216734831687 -0.0279581164180609 -0.348537066811127
v 0.0232185734831687 -0.0262986164180609 -0.349910966811127
v 0.0235415734831687 -0.0274521164180609 -0.350931666811127
v -0.0283513265168313 -0.0274593164180609 -0.325501366811127
v 0.0215038734831687 -0.0263958164180609 -0.347247066811127
v 0.0248281734831687 -0.0250454164180609 -0.351541266811127
v -0.0282783265168313 -0.0242470164180609 -0.326041066811127
v 0.0221574734831687 -0.0254937164180609 -0.348105266811127
v 0.0234759734831687 -0.0229365164180609 -0.349442766811127
v 0.0250575734831687 -0.0219959164180609 -0.351355266811127
v -0.0278822265168313 -0.0215598164180609 -0.325850466811127
v 0.0238827734831687 -0.0204659164180609 -0.349720966811127
v 0.0245374734831687 -0.0193207164180609 -0.350734566811127
v -0.0274734265168313 -0.0194367164180609 -0.325989566811127
v 0.0231079734831687 -0.0177178164180609 -0.348549766811127
v -0.0273773265168313 -0.0166876164180609 -0.324381966811127
v 0.0238502734831687 -0.0166141164180609 -0.350134766811127
v 0.0231615734831687 -0.0155273164180609 -0.348722566811127
v -0.0268504265168313 -0.0160384164180609 -0.326616466811127
v 0.0235649734831687 -0.0144480164180609 -0.350006166811127
v 0.0227993734831687 -0.0133096164180609 -0.347936566811127
v -0.0266350265168313 -0.0132513164180609 -0.325907266811127
v 0.0227809734831687 -0.0102272164180609 -0.348422766811127
v 0.0222464734831687 -0.00774861641806088 -0.348093566811127
v 0.0213312734831687 -0.00629621641806088 -0.347890166811127
v 0.0197610734831687 -0.00446861641806088 -0.346807066811127
v 0.0185528734831687 -0.00258151641806088 -0.346946566811127
v -0.0252565265168313 -0.00394091641806087 -0.325013166811127
v 0.0183448734831687 -0.00256111641806088 -0.345109666811127
v -0.0088969265168313 -0.00103001641806088 -0.333768466811127
v -0.0091181265168313 -0.00137701641806088 -0.332788366811127
v -0.0113280265168313 -0.00138921641806088 -0.331981566811127
v 0.0173283734831687 -0.00157551641806088 -0.345431666811127
v -0.0210862265168313 -0.000552916418060878 -0.327581166811127
v -0.0225346265168313 -0.00171061641806088 -0.324741566811127
v -0.0191583265168313 -0.000429116418060878 -0.327725466811127
v -0.0176077265168313 -0.000275516418060874 -0.329046166811127
v -0.0152836265168313 -0.000720416418060872 -0.329255366811127
v -0.0137321265168313 -0.000900916418060879 -0.330560666811127
v -0.00374132651683129 -0.00036091641806088 -0.333276766811127
v 0.00285537348316869 0.000577883581939123 -0.337348266811127
v 0.0019000734831687 -0.000101016418060873 -0.334704466811127
v 0.00366477348316871 0.00107878358193912 -0.338785866811127
v 0.0082107734831687 0.00181018358193913 -0.340953466811127
v 0.0105333734831687 0.00172348358193913 -0.341570766811127
v 0.00783597348316872 -0.0467329164180609 -0.340344366811127
v 0.0105996734831687 -0.0469862164180609 -0.341206266811127
v 0.0126652734831687 -0.0469693164180609 -0.342177266811127
v 0.0137300734831687 -0.0466916164180609 -0.343694566811127
v 0.0153963734831687 -0.0460491164180609 -0.344095866811127
v -0.0107522265168313 -0.0449822164180609 -0.333145366811127
v -0.00753282651683132 -0.0451072164180609 -0.334677366811127
v -0.00474362651683127 -0.0450095164180609 -0.336110766811127
v 0.00420077348316872 -0.0450994164180609 -0.338280966811127
v 0.0023468734831687 -0.0445614164180609 -0.338734966811127
v 0.00610977348316871 -0.0457838164180609 -0.338519766811127
v 0.0172121734831687 -0.0449047164180609 -0.345039166811127
v 0.0173504734831687 -0.0442778164180609 -0.346292366811127
v 0.0179473734831687 -0.0441590164180609 -0.345598966811127
v -0.0160385265168313 -0.0436452164180609 -0.329239966811127
v -0.0147566265168313 -0.0440139164180609 -0.330428866811127
v -0.0128485265168313 -0.0444794164180609 -0.331675866811127
v -0.0106887265168313 -0.0438735164180609 -0.330986066811127
v -0.00892172651683129 -0.0441259164180609 -0.332412166811127
v -0.00559912651683128 -0.0443381164180609 -0.334454966811127
v -0.00210682651683128 -0.0432350164180609 -0.335109966811127
v -0.000112926516831285 -0.0431468164180609 -0.336121866811127
v 0.000865973483168719 -0.0440139164180609 -0.338245866811127
v 0.0170436734831687 -0.0424057164180609 -0.345271066811127
v -0.0265194265168313 -0.0408296164180609 -0.325259966811127
v -0.0249178265168313 -0.0416313164180609 -0.324895066811127
v -0.0206068265168313 -0.0425178164180609 -0.327526066811127
v 0.0157111734831687 -0.0398761164180609 -0.345005266811127
v -0.0273601265168313 -0.0396153164180609 -0.324654366811127
v 0.0156876734831687 -0.0385518164180609 -0.344988066811127
v 0.0157501734831687 -0.0395120164180609 -0.343844866811127
v 0.0157613734831687 -0.0382306164180609 -0.343642566811127
v 0.0159016734831687 -0.0375015164180609 -0.343971666811127
v 0.0165883734831687 -0.0366969164180609 -0.344410366811127
v -0.0277246265168313 -0.0357270164180609 -0.323972266811127
v 0.0174826734831687 -0.0352030164180609 -0.345287166811127
v 0.0187153734831687 -0.0337273164180609 -0.345090966811127
v -0.0279777265168313 -0.0335518164180609 -0.323856466811127
v 0.0193661734831687 -0.0321843164180609 -0.346029266811127
v -0.0281046265168313 -0.0315005164180609 -0.323681366811127
v 0.0202283734831687 -0.0302164164180609 -0.346191466811127
v -0.0281802265168313 -0.0295581164180609 -0.323617666811127
v 0.0208288734831687 -0.0277574164180609 -0.345547666811127
v 0.0209303734831687 -0.0284904164180609 -0.347070066811127
v -0.0282506265168313 -0.0275115164180609 -0.323890466811127
v 0.0210410734831687 -0.0257108164180609 -0.345376266811127
v -0.0282286265168313 -0.0240795164180609 -0.324106966811127
v 0.0213634734831687 -0.0244880164180609 -0.346661366811127
v 0.0211192734831687 -0.0227289164180609 -0.345268366811127
v 0.0223440734831687 -0.0211861164180609 -0.347772166811127
v -0.0280801265168313 -0.0215961164180609 -0.323740766811127
v 0.0215434734831687 -0.0202938164180609 -0.346515966811127
v 0.0211467734831687 -0.0187711164180609 -0.345031766811127
v -0.0278748265168313 -0.0198183164180609 -0.323844666811127
v -0.0281572265168313 -0.0182918164180609 -0.321240166811127
v 0.0217020734831687 -0.0148970164180609 -0.346142466811127
v 0.0212437734831687 -0.0147353164180609 -0.344774266811127
v 0.0224612734831687 -0.0152029164180609 -0.347401966811127
v -0.0268794265168313 -0.0126981164180609 -0.323812066811127
v 0.0217333734831687 -0.0110889164180609 -0.345986366811127
v 0.0212452734831687 -0.0117034164180609 -0.344597366811127
v 0.0211224734831687 -0.00971001641806088 -0.344589566811127
v 0.0223546734831687 -0.0103193164180609 -0.347241066811127
v -0.0263051265168313 -0.00913751641806088 -0.324592366811127
v -0.0264676265168313 -0.00955131641806087 -0.322740866811127
v 0.0214721734831687 -0.00882021641806088 -0.345986366811127
v 0.0207792734831687 -0.00807871641806088 -0.344813666811127
v 0.0220177734831687 -0.00822501641806088 -0.347326066811127
v -0.0261445265168313 -0.00704811641806088 -0.322884266811127
v 0.0191669734831687 -0.00492381641806088 -0.343369266811127
v 0.0201219734831687 -0.00698921641806087 -0.343829166811127
v 0.0196248734831687 -0.00526871641806088 -0.345017966811127
v 0.0205636734831687 -0.00645841641806087 -0.345992166811127
v -0.0258964265168313 -0.00587081641806088 -0.324396666811127
v -0.0258321265168313 -0.00495531641806088 -0.323015666811127
v -0.0252381265168313 -0.00351231641806088 -0.323208966811127
v 0.0183461734831687 -0.00301341641806088 -0.343736366811127
v -0.0243200265168313 -0.00271311641806087 -0.324123766811127
v -0.0126926265168313 -0.00168131641806088 -0.327418966811127
v -0.0076845265168313 -0.00153071641806088 -0.331291166811127
v -0.00955182651683129 -0.00168821641806088 -0.330781966811127
v -0.00660192651683131 -0.00124971641806088 -0.331927066811127
v 0.0159636734831687 -0.000924216418060876 -0.342251366811127
v 0.0168938734831687 -0.00152661641806088 -0.343169166811127
v -0.0214845265168313 -0.00174921641806088 -0.323706566811127
v -0.00539422651683127 -0.00071971641806088 -0.332739766811127
v -0.00181782651683129 -0.000381816418060878 -0.333057466811127
v 0.0054085734831687 0.000574183581939121 -0.337291366811127
v 0.00676617348316869 0.00121668358193913 -0.339193566811127
v 0.00969387348316872 0.000678983581939123 -0.338881866811127
v 0.0119729734831687 0.00126108358193913 -0.341587466811127
v 0.0120499734831687 0.000534383581939121 -0.340017066811127
v 0.0137575734831687 0.000279983581939126 -0.341790766811127
v 0.0076969734831687 -0.0463746164180609 -0.339130366811127
v 0.0119375734831687 -0.0467310164180609 -0.339105566811127
v 0.0146439734831687 -0.0465187164180609 -0.341422866811127
v 0.00529897348316871 -0.0445800164180609 -0.336606766811127
v 0.0158770734831687 -0.0458431164180609 -0.340914766811127
v 0.0163358734831687 -0.0454087164180609 -0.342849766811127
v 0.0172972734831687 -0.0442354164180609 -0.343474466811127
v 0.0176799734831687 -0.0438547164180609 -0.344853866811127
v -0.0174849265168313 -0.0429699164180609 -0.327429866811127
v -0.0148988265168313 -0.0434115164180609 -0.327646966811127
v -0.0141266265168313 -0.0436715164180609 -0.328811766811127
v -0.0123590265168313 -0.0437002164180609 -0.329637566811127
v -0.00971882651683129 -0.0432158164180609 -0.330280066811127
v -0.00783982651683129 -0.0429652164180609 -0.331325566811127
v -0.00437952651683129 -0.0433640164180609 -0.333734066811127
v 0.0023507734831687 -0.0435274164180609 -0.336650566811127
v 0.000933473483168717 -0.0425050164180609 -0.335117566811127
v 0.0168704734831687 -0.0428404164180609 -0.341329766811127
v 0.0169541734831687 -0.0426415164180609 -0.343488066811127
v -0.0233802265168313 -0.0417906164180609 -0.324793066811127
v -0.0233128265168313 -0.0413938164180609 -0.323933466811127
v -0.0201973265168313 -0.0422593164180609 -0.325684866811127
v -0.00488982651683131 -0.0426984164180609 -0.332193566811127
v -0.00138142651683129 -0.0425566164180609 -0.333831166811127
v 0.0163142734831687 -0.0405739164180609 -0.342257366811127
v -0.0259099265168313 -0.0390838164180609 -0.323171566811127
v -0.0247372265168313 -0.0401347164180609 -0.322940066811127
v 0.0166309734831687 -0.0390696164180609 -0.340888366811127
v -0.0270743265168313 -0.0372194164180609 -0.323560166811127
v -0.0258063265168313 -0.0362423164180609 -0.321541866811127
v 0.0180321734831687 -0.0357687164180609 -0.342408966811127
v 0.0192047734831687 -0.0342262164180609 -0.342244066811127
v -0.0272015265168313 -0.0335523164180609 -0.322006866811127
v -0.0266682265168313 -0.0350638164180609 -0.321931566811127
v 0.0201078734831687 -0.0311081164180609 -0.344099866811127
v -0.0275647265168313 -0.0315323164180609 -0.321673266811127
v -0.0279017265168313 -0.0296252164180609 -0.321819666811127
v 0.0208387734831687 -0.0285862164180609 -0.343851166811127
v 0.0214131734831687 -0.0284302164180609 -0.341360866811127
v -0.0281529265168313 -0.0277081164180609 -0.321796466811127
v 0.0211538734831687 -0.0263606164180609 -0.343701066811127
v -0.0282923265168313 -0.0256725164180609 -0.321692466811127
v 0.0212875734831687 -0.0233155164180609 -0.343601066811127
v -0.0283101265168313 -0.0226368164180609 -0.321480266811127
v 0.0212825734831687 -0.0183071164180609 -0.343372166811127
v 0.0212658734831687 -0.0153308164180609 -0.343234766811127
v -0.0284051265168313 -0.0167827164180609 -0.319231366811127
v -0.0270407265168313 -0.0124576164180609 -0.322055066811127
v 0.0211443734831687 -0.0106809164180609 -0.342716066811127
v -0.0273358265168313 -0.0125550164180609 -0.319618066811127
v -0.0263189265168313 -0.00890411641806087 -0.319908366811127
v 0.0206914734831687 -0.00861561641806088 -0.343280366811127
v -0.0258292265168313 -0.00608521641806088 -0.320822866811127
v -0.0253350265168313 -0.00416371641806088 -0.321483866811127
v 0.0191146734831687 -0.00491321641806088 -0.341977966811127
v 0.0181628734831687 -0.00294421641806088 -0.341792066811127
v -0.0243394265168313 -0.00303391641806088 -0.321406866811127
v -0.0233055265168313 -0.00242701641806087 -0.322298566811127
v -0.0111458265168313 -0.00198791641806088 -0.326164366811127
v -0.00853202651683127 -0.00179061641806087 -0.329074866811127
v -0.00442572651683132 -0.00151781641806088 -0.328639166811127
v -0.0032175265168313 -0.00118921641806088 -0.330048566811127
v 0.0148609734831687 -0.00107751641806088 -0.339522366811127
v 0.0164162734831687 -0.00176401641806088 -0.340910566811127
v 0.0178300734831687 -0.00304351641806088 -0.340931266811127
v -0.0196920265168313 -0.00146131641806087 -0.324069466811127
v -0.0177814265168313 -0.00127701641806088 -0.325177566811127
v 0.0048854734831687 -0.000102916418060872 -0.334949066811127
v 0.00893187348316871 0.000118483581939124 -0.336940766811127
v 0.0113347734831687 -8.75164180608734e-05 -0.337968066811127
v 0.0135730734831687 -0.0467998164180609 -0.339795366811127
v 0.0132002734831687 -0.0465792164180609 -0.338001066811127
v 0.0151240734831687 -0.0463708164180609 -0.339614366811127
v 0.0085166734831687 -0.0454421164180609 -0.337066066811127
v 0.00816547348316871 -0.0442206164180609 -0.335515166811127
v 0.0106992734831687 -0.0462699164180609 -0.338061466811127
v 0.0168017734831687 -0.0444604164180609 -0.340170566811127
v 0.0170440734831687 -0.0441824164180609 -0.341914766811127
v 0.00296917348316869 -0.0426811164180609 -0.334690466811127
v 0.00493227348316869 -0.0436460164180609 -0.335544866811127
v 0.00463037348316872 -0.0428368164180609 -0.334116966811127
v 0.0169189734831687 -0.0427081164180609 -0.340412766811127
v -0.0194996265168313 -0.0416756164180609 -0.324137066811127
v -0.0166650265168313 -0.0424210164180609 -0.325739066811127
v -0.0143391265168313 -0.0424921164180609 -0.326022766811127
v -0.0121333265168313 -0.0425353164180609 -0.326842666811127
v -0.00904492651683128 -0.0421743164180609 -0.328096366811127
v -0.0078466265168313 -0.0423167164180609 -0.329301966811127
v -0.00588582651683128 -0.0421808164180609 -0.330043666811127
v -0.0026286265168313 -0.0422358164180609 -0.331546266811127
v -0.0004107265168313 -0.0422294164180609 -0.332569466811127
v 0.0015495734831687 -0.0423458164180609 -0.333862366811127
v 0.0170186734831687 -0.0409361164180609 -0.338777366811127
v -0.0231568265168313 -0.0397450164180609 -0.321999066811127
v -0.0218120265168313 -0.0406849164180609 -0.322903866811127
v -0.0246721265168313 -0.0375104164180609 -0.321070666811127
v -0.0240827265168313 -0.0387554164180609 -0.321479466811127
v 0.0172727734831687 -0.0374932164180609 -0.340743766811127
v 0.0183855734831687 -0.0357802164180609 -0.341060766811127
v 0.0191297734831687 -0.0345768164180609 -0.340869866811127
v -0.0268390265168313 -0.0333688164180609 -0.319977566811127
v -0.0257733265168313 -0.0349797164180609 -0.319920566811127
v 0.0198328734831687 -0.0325985164180609 -0.341663566811127
v 0.0206893734831687 -0.0302413164180609 -0.341901666811127
v -0.0277661265168313 -0.0305022164180609 -0.320163166811127
v -0.0282431265168313 -0.0296961164180609 -0.318803966811127
v -0.0282436265168313 -0.0282515164180609 -0.320274866811127
v -0.0288800265168313 -0.0268579164180609 -0.318626566811127
v 0.0216133734831687 -0.0260833164180609 -0.341980766811127
v -0.0285376265168313 -0.0256560164180609 -0.320070366811127
v 0.0217228734831687 -0.0210762164180609 -0.341789466811127
v -0.0286418265168313 -0.0213067164180609 -0.319269066811127
v -0.0284279265168313 -0.0183489164180609 -0.319797866811127
v 0.0216248734831687 -0.0166118164180609 -0.341631766811127
v 0.0214392734831687 -0.0138920164180609 -0.341818066811127
v -0.0281414265168313 -0.0149549164180609 -0.318592866811127
v 0.0213016734831687 -0.0105166164180609 -0.341312066811127
v -0.0267805265168313 -0.0103825164180609 -0.318582766811127
v 0.0207685734831687 -0.00883811641806087 -0.341485566811127
v 0.0210092734831687 -0.0100593164180609 -0.340280666811127
v 0.0203913734831687 -0.00829101641806088 -0.340117066811127
v -0.0257793265168313 -0.00688541641806088 -0.318106366811127
v 0.0199179734831687 -0.00689641641806087 -0.340929566811127
v -0.0253836265168313 -0.00543351641806088 -0.318717666811127
v 0.0187345734831687 -0.00476071641806088 -0.340237266811127
v -0.0248908265168313 -0.00442831641806088 -0.319058966811127
v 0.0161165734831687 -0.00335831641806088 -0.337285266811127
v -0.0224106265168313 -0.00250851641806087 -0.320535366811127
v -0.0204708265168313 -0.00214391641806088 -0.321426466811127
v -0.0187418265168313 -0.00201441641806088 -0.322005066811127
v -0.0142444265168313 -0.00236491641806087 -0.322057466811127
v -0.0169454265168313 -0.00189961641806088 -0.323038166811127
v -0.00684822651683129 -0.00176031641806088 -0.327601866811127
v -0.00954922651683129 -0.00199321641806088 -0.326301266811127
v 0.0135149734831687 -0.00143001641806088 -0.337023066811127
v 0.0104742734831687 -0.000557816418060873 -0.335654966811127
v 0.0153223734831687 -0.00202671641806088 -0.338401366811127
v -0.00108522651683129 -0.00113301641806088 -0.329875966811127
v 0.00284357348316872 -0.000761516418060874 -0.331856366811127
v 0.00716267348316871 -0.00047671641806088 -0.333613466811127
v 0.00855857348316871 -0.000406616418060876 -0.334540666811127
v 0.0146203734831687 -0.0464645164180609 -0.338341166811127
v 0.0114522734831687 -0.0453276164180609 -0.335933566811127
v 0.00945837348316872 -0.0440033164180609 -0.334722966811127
v 0.0153004734831687 -0.0459594164180609 -0.337017366811127
v 0.0161933734831687 -0.0454940164180609 -0.338218566811127
v 0.0170837734831687 -0.0442715164180609 -0.337544066811127
v 0.00756207348316873 -0.0431701164180609 -0.334214966811127
v -0.0173143265168313 -0.0414715164180609 -0.323723066811127
v -0.0146707265168313 -0.0417014164180609 -0.324533866811127
v -0.0125156265168313 -0.0418669164180609 -0.324605266811127
v -0.0141965265168313 -0.0413642164180609 -0.323705566811127
v -0.0104825265168313 -0.0419734164180609 -0.325796166811127
v -0.00807982651683131 -0.0418669164180609 -0.326908766811127
v -0.00512932651683129 -0.0419054164180609 -0.328233466811127
v 0.000513673483168692 -0.0420430164180609 -0.330624866811127
v 0.0021499734831687 -0.0421136164180609 -0.331593966811127
v 0.00420577348316872 -0.0423743164180609 -0.332769566811127
v 0.0076461734831687 -0.0426716164180609 -0.333061166811127
v -0.0206543265168313 -0.0394588164180609 -0.321113466811127
v -0.0195270265168313 -0.0404428164180609 -0.321759066811127
v -0.0171787265168313 -0.0410493164180609 -0.322375466811127
v -0.0152698265168313 -0.0413622164180609 -0.323071466811127
v 0.0172692734831687 -0.0384429164180609 -0.338616066811127
v -0.0232679265168313 -0.0376733164180609 -0.320048366811127
v -0.0228135265168313 -0.0382198164180609 -0.319995966811127
v -0.0214950265168313 -0.0389707164180609 -0.320144366811127
v 0.0177186734831687 -0.0361567164180609 -0.338029266811127
v 0.0179119734831687 -0.0366105164180609 -0.339442366811127
v -0.0243649265168313 -0.0362948164180609 -0.319267766811127
v 0.0185646734831687 -0.0346760164180609 -0.339658366811127
v 0.0181117734831687 -0.0329983164180609 -0.338107466811127
v -0.0259204265168313 -0.0344472164180609 -0.318531466811127
v 0.0193648734831687 -0.0324788164180609 -0.339899266811127
v -0.0274675265168313 -0.0318275164180609 -0.318982366811127
v -0.0269408265168313 -0.0331000164180609 -0.318234466811127
v -0.0277581265168313 -0.0318188164180609 -0.317332266811127
v 0.0187301734831687 -0.0320513164180609 -0.338382466811127
v 0.0202983734831687 -0.0305829164180609 -0.340020866811127
v -0.0287326265168313 -0.0301510164180609 -0.316690066811127
v 0.0210879734831687 -0.0284550164180609 -0.339918866811127
v 0.0202151734831687 -0.0283354164180609 -0.337094366811127
v -0.0295768265168313 -0.0276251164180609 -0.315656166811127
v -0.0289803265168313 -0.0283717164180609 -0.317539766811127
v 0.0217463734831687 -0.0262702164180609 -0.340187466811127
v -0.0297099265168313 -0.0250220164180609 -0.315326466811127
v 0.0219098734831687 -0.0244396164180609 -0.340458466811127
v 0.0217302734831687 -0.0236311164180609 -0.339120666811127
v 0.0219113734831687 -0.0187965164180609 -0.340187666811127
v 0.0216972734831687 -0.0190786164180609 -0.338895466811127
v -0.0296220265168313 -0.0215238164180609 -0.315094766811127
v -0.0289561265168313 -0.0185731164180609 -0.317068566811127
v -0.0291023265168313 -0.0169985164180609 -0.315528366811127
v 0.0214359734831687 -0.0151609164180609 -0.338635166811127
v -0.0279140265168313 -0.0128516164180609 -0.316540966811127
v 0.0216747734831687 -0.0150716164180609 -0.340146866811127
v 0.0213571734831687 -0.0125250164180609 -0.340102066811127
v 0.0207692734831687 -0.0112140164180609 -0.338848166811127
v -0.0271323265168313 -0.0104398164180609 -0.316630766811127
v -0.0263257265168313 -0.00809001641806088 -0.316424766811127
v 0.0202222734831687 -0.00912961641806087 -0.338877266811127
v 0.0192306734831687 -0.00686241641806088 -0.338916366811127
v 0.0192948734831687 -0.00915571641806088 -0.336619766811127
v 0.0182174734831687 -0.00718951641806088 -0.336120166811127
v -0.0256308265168313 -0.00646391641806088 -0.316762066811127
v 0.0175272734831687 -0.00482751641806087 -0.337953266811127
v 0.0169715734831687 -0.00524241641806087 -0.335828066811127
v -0.0246878265168313 -0.00498421641806088 -0.315352566811127
v -0.0239869265168313 -0.00392121641806088 -0.316909066811127
v 0.0144959734831687 -0.00310131641806088 -0.333436166811127
v 0.0153023734831687 -0.00363141641806088 -0.334201066811127
v 0.0146022734831687 -0.00240971641806088 -0.336065766811127
v -0.0233043265168313 -0.00316381641806088 -0.318500366811127
v -0.0215390265168313 -0.00266261641806088 -0.318753166811127
v -0.0196992265168313 -0.00244491641806088 -0.319466666811127
v -0.0169815265168313 -0.00228251641806088 -0.320778366811127
v -0.0105880265168313 -0.00234031641806087 -0.323621066811127
v -0.0119884265168313 -0.00259651641806088 -0.321913366811127
v -0.00774952651683128 -0.00205981641806088 -0.324913666811127
v -0.00322882651683132 -0.00165051641806088 -0.327217766811127
v 0.0010631734831687 -0.00176631641806087 -0.326811366811127
v 0.00268437348316872 -0.00117501641806087 -0.329572366811127
v 0.0120978734831687 -0.00160101641806087 -0.332377966811127
v 0.0128422734831687 -0.00178061641806088 -0.334436166811127
v 0.00985007348316869 -0.00072721641806088 -0.333400366811127
v 0.00569787348316869 -0.00102861641806087 -0.330166566811127
v 0.0137479734831687 -0.0452907164180609 -0.335161166811127
v 0.0129819734831687 -0.0446067164180609 -0.333930666811127
v 0.0167329734831687 -0.0443369164180609 -0.336242666811127
v 0.0110142734831687 -0.0433555164180609 -0.332297766811127
v 0.0109545734831687 -0.0438782164180609 -0.333613866811127
v 0.0172567734831687 -0.0427265164180609 -0.336352566811127
v -0.0131931265168313 -0.0417284164180609 -0.322464666811127
v -0.0150758265168313 -0.0415816164180609 -0.321673866811127
v -0.0112486265168313 -0.0417614164180609 -0.322432466811127
v -0.00847352651683131 -0.0418420164180609 -0.324465466811127
v -0.00605762651683131 -0.0418729164180609 -0.325564266811127
v -0.000570626516831291 -0.0420337164180609 -0.327992666811127
v 0.00756627348316871 -0.0422416164180609 -0.329440966811127
v 0.00678037348316871 -0.0423652164180609 -0.331307566811127
v 0.0173742734831687 -0.0404994164180609 -0.336616066811127
v 0.0175954734831687 -0.0392345164180609 -0.335119866811127
v -0.0202767265168313 -0.0395488164180609 -0.319484366811127
v -0.0182961265168313 -0.0408973164180609 -0.319293966811127
v -0.0174537265168313 -0.0409902164180609 -0.320889166811127
v -0.0229654265168313 -0.0373392164180609 -0.318741166811127
v -0.0218346265168313 -0.0385115164180609 -0.317897266811127
v -0.0232647265168313 -0.0370769164180609 -0.317538566811127
v 0.0174606734831687 -0.0373462164180609 -0.336706366811127
v 0.0173838734831687 -0.0362849164180609 -0.335391566811127
v -0.0242379265168313 -0.0363490164180609 -0.315277966811127
v -0.0250324265168313 -0.0353676164180609 -0.317892866811127
v 0.0174211734831687 -0.0348436164180609 -0.335950366811127
v -0.0257024265168313 -0.0348831164180609 -0.315102966811127
v -0.0265283265168313 -0.0338221164180609 -0.316934966811127
v 0.0178406734831687 -0.0330879164180609 -0.336727366811127
v 0.0171566734831687 -0.0335434164180609 -0.334831266811127
v -0.0275825265168313 -0.0328833164180609 -0.314433766811127
v -0.0282566265168313 -0.0316895164180609 -0.315075366811127
v 0.0174983734831687 -0.0322897164180609 -0.334831466811127
v 0.0190895734831687 -0.0308069164180609 -0.337412266811127
v -0.0292556265168313 -0.0299062164180609 -0.314591766811127
v 0.0195693734831687 -0.0291113164180609 -0.335922266811127
v -0.0299631265168313 -0.0279987164180609 -0.313311266811127
v 0.0209051734831687 -0.0271885164180609 -0.338079266811127
v 0.0208289734831687 -0.0258549164180609 -0.336913666811127
v -0.0302207265168313 -0.0255944164180609 -0.313198266811127
v -0.0303471265168313 -0.0221312164180609 -0.312709766811127
v 0.0212897734831687 -0.0232529164180609 -0.337764066811127
v 0.0209247734831687 -0.0235782164180609 -0.336341066811127
v 0.0210064734831687 -0.0202004164180609 -0.336208266811127
v -0.0304905265168313 -0.0192031164180609 -0.312159666811127
v 0.0212870734831687 -0.0176782164180609 -0.337524766811127
v 0.0209823734831687 -0.0182157164180609 -0.336098366811127
v -0.0296680265168313 -0.0169550164180609 -0.313787066811127
v 0.0209713734831687 -0.0157000164180609 -0.336824566811127
v 0.0206313734831687 -0.0130179164180609 -0.337288066811127
v 0.0206963734831687 -0.0148282164180609 -0.336040966811127
v 0.0201311734831687 -0.0121574164180609 -0.336236266811127
v -0.0282249265168313 -0.0125997164180609 -0.314916766811127
v -0.0284390265168313 -0.0105140164180609 -0.313016266811127
v -0.0275912265168313 -0.0102047164180609 -0.314782266811127
v -0.0272772265168313 -0.00878951641806087 -0.314157866811127
v 0.0186188734831687 -0.00898051641806088 -0.334780266811127
v -0.0263243265168313 -0.00709181641806088 -0.314299466811127
v -0.0233117265168313 -0.00382591641806088 -0.314506266811127
v -0.0225320265168313 -0.00316201641806087 -0.316584866811127
v -0.0203536265168313 -0.00281391641806087 -0.315899666811127
v -0.0184617265168313 -0.00263001641806088 -0.316760966811127
v -0.0170235265168313 -0.00252621641806088 -0.318566366811127
v -0.0148104265168313 -0.00269901641806088 -0.318452966811127
v -0.0130050265168313 -0.00286271641806087 -0.319273666811127
v -0.0094125265168313 -0.00287791641806087 -0.320919866811127
v -0.0061508265168313 -0.00222181641806088 -0.323466166811127
v -0.00430792651683129 -0.00206211641806088 -0.324367166811127
v -0.000726226516831296 -0.00191111641806088 -0.325991366811127
v 0.0061246734831687 -0.00182951641806088 -0.326194166811127
v 0.0081564734831687 -0.000915216418060874 -0.330615366811127
v 0.0108622734831687 -0.00117881641806088 -0.331647366811127
v 0.0133255734831687 -0.00234421641806087 -0.332341666811127
v 0.0095521734831687 -0.000965016418060877 -0.330659766811127
v 0.0145837734831687 -0.0443815164180609 -0.333629666811127
v 0.0156640734831687 -0.0445373164180609 -0.334567966811127
v 0.0129367734831687 -0.0436917164180609 -0.332655466811127
v 0.0114820734831687 -0.0427699164180609 -0.330588566811127
v 0.0159650734831687 -0.0434230164180609 -0.333490866811127
v 0.0168002734831687 -0.0431938164180609 -0.334525666811127
v -0.0164135265168313 -0.0416290164180609 -0.319596366811127
v -0.0141618265168313 -0.0420131164180609 -0.319958766811127
v -0.0156885265168313 -0.0421762164180609 -0.318144666811127
v -0.0118858265168313 -0.0419181164180609 -0.320743566811127
v -0.0108643265168313 -0.0416609164180609 -0.321331966811127
v -0.00910522651683129 -0.0418893164180609 -0.321704366811127
v -0.0070957265168313 -0.0419460164180609 -0.322892266811127
v -0.00465342651683132 -0.0420102164180609 -0.323896166811127
v -0.000597926516831299 -0.0420922164180609 -0.325755066811127
v 0.0048392734831687 -0.0420832164180609 -0.328236766811127
v 0.00949857348316871 -0.0425503164180609 -0.330677566811127
v 0.0165274734831687 -0.0411206164180609 -0.332519266811127
v 0.0172993734831687 -0.0411418164180609 -0.334073766811127
v -0.0192734265168313 -0.0409165164180609 -0.317021466811127
v 0.0175166734831687 -0.0389262164180609 -0.334083966811127
v -0.0225550265168313 -0.0382619164180609 -0.315818966811127
v -0.0213424265168313 -0.0398297164180609 -0.315490466811127
v 0.0172396734831687 -0.0368331164180609 -0.334074766811127
v 0.0170125734831687 -0.0350241164180609 -0.334307966811127
v -0.0270212265168313 -0.0336641164180609 -0.313085366811127
v 0.0164309734831687 -0.0334556164180609 -0.333280166811127
v -0.0279463265168313 -0.0324847164180609 -0.312342766811127
v 0.0167952734831687 -0.0321664164180609 -0.333088366811127
v 0.0183275734831687 -0.0304569164180609 -0.333846466811127
v 0.0181585734831687 -0.0310198164180609 -0.334708766811127
v -0.0295403265168313 -0.0301833164180609 -0.311647366811127
v 0.0196466734831687 -0.0286218164180609 -0.334500466811127
v -0.0304905265168313 -0.0281601164180609 -0.310973066811127
v 0.0203011734831687 -0.0268797164180609 -0.335142366811127
v -0.0306130265168313 -0.0259453164180609 -0.311830166811127
v 0.0204079734831687 -0.0250673164180609 -0.333691266811127
v -0.0311420265168313 -0.0241109164180609 -0.310497066811127
v -0.0313771265168313 -0.0209240164180609 -0.310312766811127
v -0.0312637265168313 -0.0164425164180609 -0.310100666811127
v 0.0205591734831687 -0.0178624164180609 -0.332974366811127
v -0.0304670265168313 -0.0164632164180609 -0.311664466811127
v -0.0303355265168313 -0.0139882164180609 -0.310962466811127
v -0.0295455265168313 -0.0136526164180609 -0.312331866811127
v 0.0200512734831687 -0.0132496164180609 -0.334374666811127
v -0.0295476265168313 -0.0107573164180609 -0.310953266811127
v 0.0193860734831687 -0.0110340164180609 -0.334709766811127
v 0.0180535734831687 -0.00892671641806087 -0.332187966811127
v -0.0284624265168313 -0.00898651641806088 -0.311415766811127
v 0.0174633734831687 -0.00709311641806087 -0.333714566811127
v 0.0169858734831687 -0.00726861641806088 -0.331455866811127
v -0.0270541265168313 -0.00730051641806088 -0.311885466811127
v -0.0257252265168313 -0.00612971641806088 -0.313481766811127
v 0.0147531734831687 -0.00488781641806087 -0.329667966811127
v 0.0159119734831687 -0.00506321641806088 -0.332739266811127
v -0.0249009265168313 -0.00529991641806088 -0.312352566811127
v 0.0135030734831687 -0.00351051641806088 -0.329149766811127
v 0.0143364734831687 -0.00347181641806088 -0.331641166811127
v -0.0220491265168313 -0.00333201641806088 -0.314244966811127
v -0.0156223265168313 -0.00280111641806088 -0.315338366811127
v -0.0104090265168313 -0.00331681641806088 -0.318297566811127
v -0.00286672651683131 -0.00286281641806087 -0.320518866811127
v -0.00457722651683132 -0.00296851641806088 -0.319785966811127
v 0.00317057348316871 -0.00277101641806088 -0.322255766811127
v 0.0074356734831687 -0.00157481641806088 -0.327582166811127
v 0.0087087734831687 -0.00190261641806087 -0.326640166811127
v 0.0106328734831687 -0.00139971641806088 -0.329935366811127
v 0.0124039734831687 -0.00220671641806088 -0.330349666811127
v 0.0134187734831687 -0.0423417164180609 -0.330825166811127
v 0.0149612734831687 -0.0424554164180609 -0.332096966811127
v -0.0149618265168313 -0.0424278164180609 -0.316699166811127
v -0.0167250265168313 -0.0422656164180609 -0.316138666811127
v -0.0182755265168313 -0.0419117164180609 -0.315751066811127
v -0.0134267265168313 -0.0423663164180609 -0.317758166811127
v -0.00979212651683131 -0.0420266164180609 -0.319821066811127
v -0.00671232651683129 -0.0420494164180609 -0.321212266811127
v -0.00462272651683132 -0.0419410164180609 -0.321518566811127
v -0.0027089265168313 -0.0419232164180609 -0.322925266811127
v -0.000240026516831304 -0.0418864164180609 -0.324009766811127
v 0.00556647348316869 -0.0417954164180609 -0.326612166811127
v 0.0100064734831687 -0.0419573164180609 -0.328764166811127
v 0.0119605734831687 -0.0421462164180609 -0.329920966811127
v 0.0152046734831687 -0.0414762164180609 -0.331302966811127
v -0.0203634265168313 -0.0410063164180609 -0.314379166811127
v -0.0218861265168313 -0.0394937164180609 -0.314082566811127
v 0.0155734734831687 -0.0403948164180609 -0.330946966811127
v 0.0164751734831687 -0.0391233164180609 -0.331556066811127
v 0.0172161734831687 -0.0394667164180609 -0.332841566811127
v -0.0231166265168313 -0.0377582164180609 -0.314108266811127
v 0.0166498734831687 -0.0373794164180609 -0.332359266811127
v 0.0160537734831687 -0.0376824164180609 -0.331201166811127
v -0.0242470265168313 -0.0360065164180609 -0.311722066811127
v 0.0149867734831687 -0.0354263164180609 -0.331272266811127
v 0.0150242734831687 -0.0370423164180609 -0.330568466811127
v 0.0138095734831687 -0.0350169164180609 -0.330510566811127
v 0.0162981734831687 -0.0349487164180609 -0.332865166811127
v -0.0271336265168313 -0.0332885164180609 -0.310572966811127
v 0.0137795734831687 -0.0338491164180609 -0.330398066811127
v 0.0130623734831687 -0.0347346164180609 -0.329409666811127
v 0.0129697734831687 -0.0332590164180609 -0.328728366811127
v 0.0154038734831687 -0.0330930164180609 -0.331611166811127
v -0.0287755265168313 -0.0315162164180609 -0.310020666811127
v 0.0140863734831687 -0.0326204164180609 -0.329876366811127
v 0.0153741734831687 -0.0317164164180609 -0.330066866811127
v 0.0161252734831687 -0.0306922164180609 -0.329177666811127
v 0.0170796734831687 -0.0311450164180609 -0.332116266811127
v -0.0297854265168313 -0.0304516164180609 -0.310389966811127
v 0.0182042734831687 -0.0293145164180609 -0.331079966811127
v 0.0189447734831687 -0.0290319164180609 -0.332956566811127
v -0.0306676265168313 -0.0281890164180609 -0.308842466811127
v 0.0192210734831687 -0.0280182164180609 -0.332022166811127
v 0.0199697734831687 -0.0269096164180609 -0.333229166811127
v -0.0308205265168313 -0.0265565164180609 -0.310690066811127
v -0.0315710265168313 -0.0252481164180609 -0.308520766811127
v -0.0316190265168313 -0.0237890164180609 -0.309265166811127
v -0.0315597265168313 -0.0242839164180609 -0.307820366811127
v -0.0317772265168313 -0.0219162164180609 -0.307979866811127
v 0.0206420734831687 -0.0204628164180609 -0.332750966811127
v 0.0202037734831687 -0.0213984164180609 -0.330712766811127
v -0.0318056265168313 -0.0197981164180609 -0.309160666811127
v -0.0318464265168313 -0.0186761164180609 -0.307753866811127
v -0.0316325265168313 -0.0169346164180609 -0.309089566811127
v -0.0316763265168313 -0.0165430164180609 -0.307551066811127
v 0.0201981734831687 -0.0150156164180609 -0.333182366811127
v 0.0197255734831687 -0.0159041164180609 -0.330333166811127
v -0.0314287265168313 -0.0155019164180609 -0.308585166811127
v -0.0308957265168313 -0.0138702164180609 -0.307985866811127
v -0.0308740265168313 -0.0139302164180609 -0.309589166811127
v 0.0191357734831687 -0.0133753164180609 -0.330267266811127
v -0.0300452265168313 -0.0107364164180609 -0.308176166811127
v 0.0183429734831687 -0.0110011164180609 -0.330135766811127
v -0.0300013265168313 -0.0108770164180609 -0.309621566811127
v -0.0293942265168313 -0.00964841641806088 -0.309029666811127
v -0.0284800265168313 -0.00870841641806087 -0.308442466811127
v -0.0284195265168313 -0.00852061641806088 -0.310205266811127
v -0.0268884265168313 -0.00684291641806088 -0.309614966811127
v -0.0260623265168313 -0.00609001641806088 -0.310660566811127
v 0.0160922734831687 -0.00716171641806088 -0.328736166811127
v -0.0234928265168313 -0.00456651641806088 -0.310877866811127
v -0.0219592265168313 -0.00377051641806087 -0.311313566811127
v -0.0204487265168313 -0.00330041641806088 -0.311549066811127
v -0.0190780265168313 -0.00292401641806088 -0.313124566811127
v -0.0168305265168313 -0.00288461641806088 -0.313115566811127
v -0.0132197265168313 -0.00310261641806088 -0.314822666811127
v -0.0118317265168313 -0.00328721641806087 -0.316574366811127
v -0.0074819265168313 -0.00357511641806087 -0.317443766811127
v 0.000678773483168693 -0.00282251641806087 -0.322021266811127
v 0.00536877348316869 -0.00271471641806088 -0.322136166811127
v 0.0118338734831687 -0.00266421641806087 -0.327620766811127
v 0.00947867348316869 -0.00241581641806087 -0.325164866811127
v 0.0126090734831687 -0.00363871641806088 -0.326383566811127
v -0.0152138265168313 -0.0424937164180609 -0.314657966811127
v -0.0177482265168313 -0.0423939164180609 -0.313575966811127
v -0.0193050265168313 -0.0420818164180609 -0.313249266811127
v -0.0100338265168313 -0.0423411164180609 -0.317157266811127
v -0.00721212651683129 -0.0421589164180609 -0.318433766811127
v -0.00541952651683131 -0.0420332164180609 -0.319548666811127
v -0.00283392651683129 -0.0413676164180609 -0.319905566811127
v -0.00170412651683127 -0.0414700164180609 -0.321878166811127
v 0.0062397734831687 -0.0406218164180609 -0.324071966811127
v 0.00834357348316872 -0.0411739164180609 -0.326397166811127
v 0.0101204734831687 -0.0411279164180609 -0.327246066811127
v 0.0119255734831687 -0.0407835164180609 -0.328147966811127
v 0.0139097734831687 -0.0406174164180609 -0.329607366811127
v -0.0213161265168313 -0.0403669164180609 -0.312194866811127
v -0.0200453265168313 -0.0416659164180609 -0.311908266811127
v -0.00033122651683129 -0.0409512164180609 -0.321074366811127
v 0.0034220734831687 -0.0406686164180609 -0.322738166811127
v 0.00783097348316872 -0.0406165164180609 -0.325003666811127
v 0.00948167348316872 -0.0401102164180609 -0.325495166811127
v 0.0109917734831687 -0.0400821164180609 -0.326781666811127
v 0.0118506734831687 -0.0388706164180609 -0.327085766811127
v 0.0130799734831687 -0.0395733164180609 -0.328209966811127
v 0.0147745734831687 -0.0388552164180609 -0.329825466811127
v -0.0215680265168313 -0.0399864164180609 -0.311087366811127
v 0.0124151734831687 -0.0373696164180609 -0.327600966811127
v 0.0137650734831687 -0.0370427164180609 -0.329275966811127
v -0.0232260265168313 -0.0371595164180609 -0.310438166811127
v -0.0240851265168313 -0.0360291164180609 -0.309664066811127
v 0.0120311734831687 -0.0353759164180609 -0.327659266811127
v 0.0107093734831687 -0.0350406164180609 -0.326410466811127
v -0.0256437265168313 -0.0343668164180609 -0.307740566811127
v 0.0118948734831687 -0.0334065164180609 -0.326691066811127
v 0.0127318734831687 -0.0325576164180609 -0.326998566811127
v 0.0138613734831687 -0.0320023164180609 -0.327856766811127
v -0.0286905265168313 -0.0313211164180609 -0.307759066811127
v -0.0299058265168313 -0.0296499164180609 -0.307228966811127
v 0.0168728734831687 -0.0293414164180609 -0.327575366811127
v 0.0178947734831687 -0.0292085164180609 -0.330279366811127
v -0.0305437265168313 -0.0283849164180609 -0.306909666811127
v 0.0181908734831687 -0.0282652164180609 -0.329275066811127
v 0.0191293734831687 -0.0271250164180609 -0.330563666811127
v -0.0309670265168313 -0.0260752164180609 -0.306253366811127
v 0.0196635734831687 -0.0254963164180609 -0.330897566811127
v 0.0199337734831687 -0.0231250164180609 -0.330325766811127
v -0.0310388265168313 -0.0205623164180609 -0.304362866811127
v 0.0199826734831687 -0.0199921164180609 -0.329382366811127
v -0.0310351265168313 -0.0186500164180609 -0.304352966811127
v 0.0194723734831687 -0.0160739164180609 -0.328060966811127
v -0.0311952265168313 -0.0153760164180609 -0.306844566811127
v -0.0299982265168313 -0.0126536164180609 -0.306220966811127
v -0.0295417265168313 -0.0109230164180609 -0.306732266811127
v 0.0174706734831687 -0.00929311641806088 -0.329313566811127
v 0.0173173734831687 -0.00976601641806087 -0.327040066811127
v -0.0290853265168313 -0.00976971641806088 -0.307353666811127
v -0.0261223265168313 -0.00756301641806088 -0.305546266811127
v 0.0150047734831687 -0.00631121641806088 -0.325159566811127
v 0.0163922734831687 -0.00819251641806088 -0.326020266811127
v -0.0264218265168313 -0.00683271641806088 -0.307861966811127
v 0.0138943734831687 -0.00502561641806087 -0.325419366811127
v 0.0142572734831687 -0.00503431641806088 -0.327261566811127
v -0.0253988265168313 -0.00580691641806087 -0.308932966811127
v 0.0125529734831687 -0.00401541641806088 -0.325004166811127
v -0.0224044265168313 -0.00436311641806088 -0.308868566811127
v -0.0174062265168313 -0.00319941641806087 -0.309542266811127
v -0.00978222651683128 -0.00378651641806087 -0.313014766811127
v -0.0087542265168313 -0.00379651641806088 -0.315402866811127
v -0.00396142651683129 -0.00320431641806087 -0.317949666811127
v -0.00184802651683127 -0.00306981641806087 -0.318851966811127
v -5.24265168312943e-05 -0.00310431641806088 -0.319682666811127
v 0.0017398734831687 -0.00310991641806088 -0.320508266811127
v 0.00704887348316871 -0.00276601641806087 -0.322053966811127
v 0.0107884734831687 -0.00296361641806087 -0.324992866811127
v -0.0186317265168313 -0.0422987164180609 -0.311624366811127
v -0.0168987265168313 -0.0424853164180609 -0.311322666811127
v -0.0155277265168313 -0.0425662164180609 -0.312441166811127
v -0.0137674265168313 -0.0425762164180609 -0.313322366811127
v -0.0109482265168313 -0.0425961164180609 -0.314654766811127
v -0.00698802651683131 -0.0424359164180609 -0.316270366811127
v -0.00447062651683128 -0.0420693164180609 -0.317578566811127
v -0.00310412651683128 -0.0414953164180609 -0.318594366811127
v -0.0204008265168313 -0.0409032164180609 -0.309921666811127
v -0.0214992265168313 -0.0395810164180609 -0.309454666811127
v -0.0191518265168313 -0.0418920164180609 -0.310378866811127
v -0.000654626516831291 -0.0410852164180609 -0.319478566811127
v 0.0029133734831687 -0.0407851164180609 -0.321102466811127
v 0.0057559734831687 -0.0407041164180609 -0.322367666811127
v 0.00828147348316868 -0.0404334164180609 -0.323334366811127
v 0.00931727348316871 -0.0391018164180609 -0.324191666811127
v 0.0096825734831687 -0.0388410164180609 -0.324835766811127
v 0.0105070734831687 -0.0389355164180609 -0.325855466811127
v -0.0226637265168313 -0.0375832164180609 -0.308656266811127
v 0.0094635734831687 -0.0374880164180609 -0.323707566811127
v 0.0107728734831687 -0.0370988164180609 -0.326046766811127
v 0.00997527348316871 -0.0356436164180609 -0.324864066811127
v 0.00971007348316871 -0.0357409164180609 -0.322929766811127
v -0.0236071265168313 -0.0361891164180609 -0.306897566811127
v 0.0101071734831687 -0.0343626164180609 -0.323728766811127
v 0.0110513734831687 -0.0334089164180609 -0.323369866811127
v 0.0110228734831687 -0.0335448164180609 -0.325083466811127
v -0.0269527265168313 -0.0330108164180609 -0.307047566811127
v 0.0117666734831687 -0.0327562164180609 -0.324230166811127
v 0.0128804734831687 -0.0321957164180609 -0.325213866811127
v 0.0146796734831687 -0.0309052164180609 -0.324938066811127
v 0.0156200734831687 -0.0304658164180609 -0.327067866811127
v -0.0289204265168313 -0.0309655164180609 -0.305744766811127
v -0.0295012265168313 -0.0301724164180609 -0.304829466811127
v -0.0302661265168313 -0.0283921164180609 -0.304477166811127
v 0.0181921734831687 -0.0273789164180609 -0.327798566811127
v 0.0172668734831687 -0.0284324164180609 -0.326546166811127
v -0.0306021265168313 -0.0263235164180609 -0.304060166811127
v 0.0188983734831687 -0.0254142164180609 -0.327865766811127
v -0.0308903265168313 -0.0235289164180609 -0.304553266811127
v 0.0192021734831687 -0.0226160164180609 -0.326594966811127
v 0.0195881734831687 -0.0205156164180609 -0.327157766811127
v -0.0308184265168313 -0.0166962164180609 -0.304235866811127
v -0.0305583265168313 -0.0151429164180609 -0.304810266811127
v -0.0294345265168313 -0.0129532164180609 -0.304323566811127
v 0.0188446734831687 -0.0137791164180609 -0.327111866811127
v -0.0287342265168313 -0.0111191164180609 -0.304977666811127
v -0.0274505265168313 -0.00976791641806087 -0.304233266811127
v -0.0247086265168313 -0.00649871641806088 -0.304380366811127
v -0.0224308265168313 -0.00467961641806088 -0.305917266811127
v -0.0209285265168313 -0.00386571641806088 -0.308560166811127
v -0.0192554265168313 -0.00346621641806088 -0.308751366811127
v -0.0147648265168313 -0.00319071641806087 -0.308603666811127
v -0.0129705265168313 -0.00323791641806088 -0.309475666811127
v -0.0113932265168313 -0.00344751641806088 -0.310934866811127
v -0.0087124265168313 -0.00410091641806088 -0.313415266811127
v -0.0071595265168313 -0.00392361641806088 -0.314286766811127
v -0.0046877265168313 -0.00344971641806088 -0.315368966811127
v -0.00282032651683131 -0.00311401641806087 -0.316179866811127
v -0.00104632651683131 -0.00305961641806088 -0.317042566811127
v 0.0007600734831687 -0.00324231641806088 -0.317898366811127
v 0.00266567348316871 -0.00343821641806088 -0.318719366811127
v 0.00438377348316871 -0.00346291641806087 -0.319389066811127
v 0.0097413734831687 -0.00331701641806088 -0.322522766811127
v 0.00794547348316871 -0.00307091641806088 -0.321515166811127
v 0.0107629734831687 -0.00421371641806088 -0.321596466811127
v -0.0172975265168313 -0.0419768164180609 -0.309646466811127
v -0.0160381265168313 -0.0423352164180609 -0.309912766811127
v -0.0143636265168313 -0.0425410164180609 -0.310247366811127
v -0.0120982265168313 -0.0427339164180609 -0.311153366811127
v -0.0101243265168313 -0.0428283164180609 -0.312754866811127
v -0.0065291265168313 -0.0431825164180609 -0.312172566811127
v -0.00556052651683128 -0.0427046164180609 -0.314771966811127
v -0.0020719265168313 -0.0421851164180609 -0.316461366811127
v 0.0072754734831687 -0.0413293164180609 -0.321630566811127
v 0.00757337348316869 -0.0419411164180609 -0.320316266811127
v 0.00441147348316873 -0.0420408164180609 -0.318910066811127
v 0.0091546734831687 -0.0418498164180609 -0.320966266811127
v 0.0088825734831687 -0.0413897164180609 -0.321999766811127
v 0.0098410734831687 -0.0416115164180609 -0.321696166811127
v -0.0203748265168313 -0.0398533164180609 -0.307853266811127
v -0.0196784265168313 -0.0405335164180609 -0.308051666811127
v -0.0186541265168313 -0.0412914164180609 -0.308881966811127
v -0.000143326516831271 -0.0420585164180609 -0.317082666811127
v 0.00173567348316872 -0.0420374164180609 -0.317836666811127
v 0.0107559734831687 -0.0407364164180609 -0.322264866811127
v 0.0100088734831687 -0.0390582164180609 -0.323037766811127
v 0.0114213734831687 -0.0394642164180609 -0.322529966811127
v -0.0215978265168313 -0.0386949164180609 -0.307883966811127
v 0.0099607734831687 -0.0372898164180609 -0.322741466811127
v 0.0114417734831687 -0.0376451164180609 -0.322086066811127
v -0.0221571265168313 -0.0373079164180609 -0.305982966811127
v 0.0102732734831687 -0.0357379164180609 -0.321927866811127
v -0.0249758265168313 -0.0349499164180609 -0.305301766811127
v -0.0266927265168313 -0.0335033164180609 -0.304923966811127
v 0.0106090734831687 -0.0346793164180609 -0.322209866811127
v 0.0116331734831687 -0.0338166164180609 -0.321815566811127
v -0.0276100265168313 -0.0331410164180609 -0.302362966811127
v -0.0283547265168313 -0.0321290164180609 -0.303805366811127
v 0.0123633734831687 -0.0326006164180609 -0.322734066811127
v 0.0135635734831687 -0.0315591164180609 -0.321576966811127
v -0.0288385265168313 -0.0319023164180609 -0.302988166811127
v -0.0296699265168313 -0.0304528164180609 -0.302543666811127
v 0.0159390734831687 -0.0296144164180609 -0.324606566811127
v -0.0304780265168313 -0.0286320164180609 -0.301464566811127
v 0.0172755734831687 -0.0276485164180609 -0.325189866811127
v 0.0164647734831687 -0.0280909164180609 -0.322867866811127
v 0.0181649734831687 -0.0253684164180609 -0.325211666811127
v -0.0306933265168313 -0.0247562164180609 -0.302923666811127
v 0.0186298734831687 -0.0232254164180609 -0.324098766811127
v -0.0307826265168313 -0.0217402164180609 -0.302695166811127
v 0.0189890734831687 -0.0214460164180609 -0.324200966811127
v 0.0190673734831687 -0.0195555164180609 -0.324187466811127
v -0.0307626265168313 -0.0188737164180609 -0.302090866811127
v 0.0193516734831687 -0.0179871164180609 -0.326067766811127
v 0.0187906734831687 -0.0170919164180609 -0.323703466811127
v -0.0305833265168313 -0.0170008164180609 -0.302215666811127
v 0.0189994734831687 -0.0153901164180609 -0.326001066811127
v -0.0300055265168313 -0.0150749164180609 -0.302117866811127
v 0.0181402734831687 -0.0138148164180609 -0.323727366811127
v 0.0169217734831687 -0.0100319164180609 -0.323895266811127
v -0.0279359265168313 -0.0111499164180609 -0.302991966811127
v 0.0151778734831687 -0.00789441641806087 -0.321215866811127
v 0.0161023734831687 -0.00864381641806088 -0.322739066811127
v -0.0267020265168313 -0.00986781641806088 -0.302111966811127
v 0.0140467734831687 -0.00647461641806088 -0.321990766811127
v -0.0234059265168313 -0.00531451641806088 -0.304923966811127
v -0.0089888265168313 -0.00376321641806088 -0.310898866811127
v -0.00698252651683129 -0.00425411641806088 -0.312168266811127
v 0.00364587348316872 -0.00404471641806087 -0.316771766811127
v 0.00717817348316871 -0.00361141641806088 -0.319695066811127
v 0.00661827348316871 -0.00400591641806088 -0.318066566811127
v 0.00897457348316871 -0.00373491641806088 -0.320598366811127
v 0.00849497348316872 -0.00407751641806087 -0.318857866811127
v 0.0104351734831687 -0.00463401641806088 -0.319681666811127
v 0.0123078734831687 -0.00535201641806087 -0.321341166811127
v -0.0204966265168313 -0.00398611641806088 -0.306111366811127
v -0.0184321265168313 -0.00350681641806087 -0.306866566811127
v -0.0161556265168313 -0.00327871641806088 -0.306841166811127
v -0.00594472651683128 -0.00380961641806088 -0.312704466811127
v -0.0038083265168313 -0.00321751641806087 -0.313498766811127
v -0.00201222651683131 -0.00291621641806087 -0.314381466811127
v -0.000209226516831307 -0.00300991641806088 -0.315252766811127
v 0.00192387348316869 -0.00343941641806088 -0.316126466811127
v -0.0122374265168313 -0.0426398164180609 -0.309461266811127
v -0.0128048265168313 -0.0422994164180609 -0.308440866811127
v -0.00794162651683128 -0.0432120164180609 -0.310460166811127
v -0.00459372651683129 -0.0430843164180609 -0.312541166811127
v -0.0029194265168313 -0.0427148164180609 -0.313804966811127
v -0.00112162651683129 -0.0424820164180609 -0.314607666811127
v 0.000783473483168706 -0.0423705164180609 -0.315837166811127
v 0.0052560734831687 -0.0424970164180609 -0.317497066811127
v 0.0145170734831687 -0.0421883164180609 -0.319288266811127
v 0.0139739734831687 -0.0417154164180609 -0.320478966811127
v -0.0169946265168313 -0.0408483164180609 -0.307728866811127
v -0.0152223265168313 -0.0415520164180609 -0.307905066811127
v 0.0135237734831687 -0.0408537164180609 -0.321408366811127
v 0.0129044734831687 -0.0392905164180609 -0.321965466811127
v 0.0143033734831687 -0.0394988164180609 -0.321657366811127
v -0.0204205265168313 -0.0384759164180609 -0.305963766811127
v -0.0188076265168313 -0.0393954164180609 -0.306519566811127
v -0.0172670265168313 -0.0398709164180609 -0.306589866811127
v 0.0132869734831687 -0.0372835164180609 -0.321254066811127
v 0.0143570734831687 -0.0377843164180609 -0.321030566811127
v -0.0216359265168313 -0.0369871164180609 -0.303784966811127
v 0.0122141734831687 -0.0356162164180609 -0.321106666811127
v -0.0260681265168313 -0.0343085164180609 -0.302525366811127
v -0.0235133265168313 -0.0358832164180609 -0.303876966811127
v 0.0126863734831687 -0.0335274164180609 -0.320257266811127
v -0.0290269265168313 -0.0316547164180609 -0.301090466811127
v 0.0129400734831687 -0.0321428164180609 -0.318788066811127
v 0.0150520734831687 -0.0292552164180609 -0.319541666811127
v 0.0151090734831687 -0.0298492164180609 -0.322061366811127
v -0.0298644265168313 -0.0300443164180609 -0.300195866811127
v 0.0161569734831687 -0.0277778164180609 -0.320491066811127
v -0.0306365265168313 -0.0272732164180609 -0.301674866811127
v 0.0171985734831687 -0.0258513164180609 -0.320822666811127
v 0.0177308734831687 -0.0253166164180609 -0.322779566811127
v -0.0306948265168313 -0.0232468164180609 -0.300581766811127
v 0.0184298734831687 -0.0231279164180609 -0.321949366811127
v -0.0307365265168313 -0.0210934164180609 -0.298529266811127
v -0.0306548265168313 -0.0190636164180609 -0.297923666811127
v 0.0185914734831687 -0.0197980164180609 -0.320732366811127
v 0.0184458734831687 -0.0173291164180609 -0.321188266811127
v -0.0303470265168313 -0.0172928164180609 -0.297600166811127
v 0.0184827734831687 -0.0156835164180609 -0.323120566811127
v 0.0177720734831687 -0.0140570164180609 -0.320477566811127
v -0.0288805265168313 -0.0133466164180609 -0.301025166811127
v 0.0172674734831687 -0.0118655164180609 -0.321328166811127
v -0.0267564265168313 -0.0105411164180609 -0.300299866811127
v 0.0159343734831687 -0.00914471641806087 -0.320068066811127
v 0.0147146734831687 -0.00798041641806088 -0.318632066811127
v -0.0250524265168313 -0.00802831641806088 -0.301427266811127
v -0.0234569265168313 -0.00656221641806087 -0.300047266811127
v 0.0122428734831687 -0.00580461641806088 -0.319266166811127
v 0.0138185734831687 -0.00692181641806087 -0.319796666811127
v -0.0233158265168313 -0.00558741641806088 -0.302840366811127
v -0.0216530265168313 -0.00469121641806088 -0.301740566811127
v 0.00271247348316872 -0.00326161641806088 -0.313811966811127
v 0.0048382734831687 -0.00400191641806088 -0.315983266811127
v 0.00777757348316871 -0.00407641641806088 -0.316722266811127
v 0.0097171734831687 -0.00449601641806088 -0.317580966811127
v 0.0113681734831687 -0.00531361641806088 -0.317406566811127
v -0.0205922265168313 -0.00417261641806088 -0.303044466811127
v -0.0193800265168313 -0.00380861641806087 -0.304320066811127
v -0.0175623265168313 -0.00347701641806087 -0.305069166811127
v -0.0135239265168313 -0.00319341641806088 -0.305884066811127
v -0.0121250265168313 -0.00325271641806087 -0.307672166811127
v -0.0102819265168313 -0.00337731641806088 -0.308417966811127
v -0.0077098265168313 -0.00333411641806088 -0.307427566811127
v -0.00703092651683129 -0.00371521641806088 -0.310256266811127
v -0.00482152651683129 -0.00336071641806088 -0.310880066811127
v -0.00297282651683131 -0.00299001641806088 -0.311721766811127
v -0.00120922651683131 -0.00286511641806087 -0.312592766811127
v 0.00065647348316869 -0.00302441641806088 -0.313413966811127
v -0.0107213265168313 -0.0427431164180609 -0.307488466811127
v -0.0087385265168313 -0.0430816164180609 -0.307291566811127
v -0.0057096265168313 -0.0433650164180609 -0.310363566811127
v 0.000630273483168714 -0.0428613164180609 -0.310977266811127
v 0.00159817348316868 -0.0426737164180609 -0.313634566811127
v 0.0034346734831687 -0.0428356164180609 -0.314478266811127
v 0.00527107348316869 -0.0429627164180609 -0.315301566811127
v 0.00704777348316871 -0.0429553164180609 -0.316157866811127
v 0.0098178734831687 -0.0427924164180609 -0.317499866811127
v 0.0125373734831687 -0.0424687164180609 -0.318586866811127
v 0.0160554734831687 -0.0418016164180609 -0.319891166811127
v -0.0159285265168313 -0.0404360164180609 -0.305919566811127
v -0.0142563265168313 -0.0414639164180609 -0.305673066811127
v 0.0159198734831687 -0.0410881164180609 -0.320447766811127
v 0.0155804734831687 -0.0393167164180609 -0.321108666811127
v 0.0172373734831687 -0.0395997164180609 -0.320042566811127
v -0.0186725265168313 -0.0384819164180609 -0.305047066811127
v -0.0172300265168313 -0.0393053164180609 -0.305479666811127
v -0.0169836265168313 -0.0393502164180609 -0.304625766811127
v 0.0156555734831687 -0.0376120164180609 -0.320555966811127
v 0.0166409734831687 -0.0382057164180609 -0.320361166811127
v -0.0184994265168313 -0.0382717164180609 -0.304176666811127
v -0.0197932265168313 -0.0378114164180609 -0.303490466811127
v 0.0135780734831687 -0.0357958164180609 -0.320126966811127
v 0.0163245734831687 -0.0370426164180609 -0.319429766811127
v 0.0148848734831687 -0.0364398164180609 -0.319676166811127
v -0.0230575265168313 -0.0358819164180609 -0.301718266811127
v 0.0122313734831687 -0.0333007164180609 -0.317948666811127
v 0.0123611734831687 -0.0339784164180609 -0.317496166811127
v 0.0124689734831687 -0.0336394164180609 -0.318663266811127
v 0.0135999734831687 -0.0350038164180609 -0.318567166811127
v -0.0277420265168313 -0.0329201164180609 -0.300361566811127
v -0.0262747265168313 -0.0339094164180609 -0.300378666811127
v -0.0263559265168313 -0.0335782164180609 -0.298138766811127
v -0.0288288265168313 -0.0314770164180609 -0.299661966811127
v 0.0139143734831687 -0.0307327164180609 -0.319043266811127
v -0.0299713265168313 -0.0290920164180609 -0.298289966811127
v 0.0157662734831687 -0.0277232164180609 -0.317685766811127
v -0.0304881265168313 -0.0267665164180609 -0.298009866811127
v 0.0169509734831687 -0.0254519164180609 -0.317595266811127
v -0.0306480265168313 -0.0249717164180609 -0.298218366811127
v 0.0177441734831687 -0.0241366164180609 -0.319509566811127
v 0.0186473734831687 -0.0213416164180609 -0.321115866811127
v 0.0179590734831687 -0.0158073164180609 -0.319017266811127
v -0.0297160265168313 -0.0155300164180609 -0.298286766811127
v -0.0281910265168313 -0.0129239164180609 -0.298670766811127
v 0.0170544734831687 -0.0120037164180609 -0.317997966811127
v -0.0268526265168313 -0.0110295164180609 -0.298302166811127
v 0.0164768734831687 -0.0103279164180609 -0.319089666811127
v -0.0242817265168313 -0.00768001641806088 -0.299424066811127
v 0.0157998734831687 -0.00939451641806088 -0.317209166811127
v 0.0133997734831687 -0.00683661641806087 -0.317606866811127
v -0.0223216265168313 -0.00554141641806088 -0.299566766811127
v 0.0062114734831687 -0.00381281641806088 -0.315153166811127
v 0.00911377348316869 -0.00424531641806088 -0.315261366811127
v 0.00724407348316872 -0.00362671641806087 -0.313616066811127
v 0.0109128734831687 -0.00505261641806087 -0.315847566811127
v -0.0177991265168313 -0.00370981641806088 -0.300564966811127
v -0.0103600265168313 -0.00320191641806088 -0.306238066811127
v -0.0057938265168313 -0.00336811641806087 -0.308282366811127
v -0.00395522651683128 -0.00324021641806087 -0.309086666811127
v -0.0012783265168313 -0.00303241641806088 -0.310720166811127
v 0.0014770734831687 -0.00312891641806088 -0.311568166811127
v 0.00311267348316868 -0.00316101641806088 -0.311999266811127
v 0.00473367348316869 -0.00339621641806088 -0.313449966811127
v -0.0121151265168313 -0.0422605164180609 -0.305385266811127
v -0.00954782651683128 -0.0428670164180609 -0.304657866811127
v -0.00635132651683132 -0.0433842164180609 -0.306854866811127
v -0.0026461265168313 -0.0433953164180609 -0.308452666811127
v -0.00122362651683131 -0.0430363164180609 -0.310169166811127
v 0.00274717348316869 -0.0430582164180609 -0.311078666811127
v 0.00531467348316872 -0.0432829164180609 -0.313488366811127
v 0.00797577348316869 -0.0435409164180609 -0.314274166811127
v 0.0102377734831687 -0.0433308164180609 -0.315900866811127
v 0.0127347734831687 -0.0431394164180609 -0.316830566811127
v 0.0150309734831687 -0.0429178164180609 -0.317275666811127
v 0.0164567734831687 -0.0422487164180609 -0.318510766811127
v 0.0177385734831687 -0.0411870164180609 -0.318678466811127
v -0.0151329265168313 -0.0410803164180609 -0.303624866811127
v -0.0180711265168313 -0.0387934164180609 -0.303391366811127
v -0.0131310265168313 -0.0420860164180609 -0.302492966811127
v 0.0182614734831687 -0.0393713164180609 -0.318629666811127
v 0.0175388734831687 -0.0380969164180609 -0.319141166811127
v -0.0213422265168313 -0.0365518164180609 -0.300778466811127
v -0.0198418265168313 -0.0374445164180609 -0.300989266811127
v -0.0186280265168313 -0.0384872164180609 -0.302163066811127
v 0.0156177734831687 -0.0361756164180609 -0.317931766811127
v 0.0171315734831687 -0.0370941164180609 -0.318037266811127
v -0.0245072265168313 -0.0349234164180609 -0.299601966811127
v -0.0226961265168313 -0.0357908164180609 -0.299282466811127
v 0.0150477734831687 -0.0357170164180609 -0.316492466811127
v 0.0134160734831687 -0.0346306164180609 -0.316563866811127
v 0.0128369734831687 -0.0327840164180609 -0.316728266811127
v 0.0137773734831687 -0.0310980164180609 -0.316853266811127
v -0.0289882265168313 -0.0308339164180609 -0.298036966811127
v -0.0281727265168313 -0.0317250164180609 -0.296482066811127
v -0.0293215265168313 -0.0302159164180609 -0.296448666811127
v -0.0277531265168313 -0.0322527164180609 -0.297917266811127
v 0.0147174734831687 -0.0294834164180609 -0.317210866811127
v -0.0299525265168313 -0.0288991164180609 -0.296421566811127
v -0.0303473265168313 -0.0275545164180609 -0.295660966811127
v -0.0308121265168313 -0.0249563164180609 -0.295251366811127
v 0.0177960734831687 -0.0231116164180609 -0.317648266811127
v -0.0310164265168313 -0.0225677164180609 -0.294519166811127
v 0.0181919734831687 -0.0222140164180609 -0.319192166811127
v 0.0181294734831687 -0.0211813164180609 -0.317532566811127
v -0.0309626265168313 -0.0213926164180609 -0.294162766811127
v 0.0183456734831687 -0.0197845164180609 -0.319123566811127
v 0.0181171734831687 -0.0181130164180609 -0.317346466811127
v -0.0305194265168313 -0.0181350164180609 -0.295344466811127
v -0.0299637265168313 -0.0164284164180609 -0.295495166811127
v -0.0293685265168313 -0.0153201164180609 -0.295683866811127
v 0.0175922734831687 -0.0141690164180609 -0.317233866811127
v 0.0165699734831687 -0.0106328164180609 -0.316999366811127
v -0.0255387265168313 -0.00946811641806088 -0.297248266811127
v 0.0151283734831687 -0.00830101641806088 -0.315322466811127
v 0.0147414734831687 -0.00811021641806087 -0.316679366811127
v -0.0242758265168313 -0.00828801641806087 -0.296175866811127
v 0.0121851734831687 -0.00578281641806088 -0.315029566811127
v 0.0136169734831687 -0.00687001641806088 -0.315144766811127
v -0.0213961265168313 -0.00484721641806088 -0.299303366811127
v 0.0078910734831687 -0.00366151641806087 -0.311806666811127
v 0.0102838734831687 -0.00463621641806088 -0.312582166811127
v 0.0120467734831687 -0.00543931641806088 -0.311515166811127
v -0.0199314265168313 -0.00424701641806088 -0.299839366811127
v -0.0159150265168313 -0.00338931641806087 -0.301442266811127
v -0.0140953265168313 -0.00322601641806088 -0.302304466811127
v -0.0113595265168313 -0.00315781641806088 -0.303568066811127
v -0.0075234265168313 -0.00327761641806087 -0.305230066811127
v -0.00496312651683128 -0.00347471641806087 -0.306459466811127
v -0.00316372651683131 -0.00353851641806088 -0.307291866811127
v -0.000438726516831273 -0.00349521641806087 -0.308571966811127
v 0.00305037348316869 -0.00349491641806088 -0.308373266811127
v 0.00461577348316872 -0.00330191641806088 -0.310382866811127
v 0.0063594734831687 -0.00336221641806088 -0.311316666811127
v 0.0104729734831687 -0.0439642164180609 -0.314378666811127
v 0.0110535734831687 -0.0449181164180609 -0.312824966811127
v 0.0092858734831687 -0.0442174164180609 -0.312868366811127
v 0.0120839734831687 -0.0446673164180609 -0.313891066811127
v 0.0130239734831687 -0.0438537164180609 -0.315468966811127
v 0.0141701734831687 -0.0445894164180609 -0.314472666811127
v 0.0160179734831687 -0.0437782164180609 -0.315593166811127
v -0.0111482265168313 -0.0425476164180609 -0.304137766811127
v -0.00366322651683129 -0.0436171164180609 -0.305841166811127
v -0.000361426516831298 -0.0432689164180609 -0.308356866811127
v 0.00150977348316872 -0.0431725164180609 -0.309166266811127
v 0.00516227348316872 -0.0436182164180609 -0.310898566811127
v 0.00741197348316872 -0.0440954164180609 -0.311381166811127
v 0.0175059734831687 -0.0428936164180609 -0.316744366811127
v 0.0190697734831687 -0.0416269164180609 -0.316498366811127
v -0.0161393265168313 -0.0406598164180609 -0.301705066811127
v -0.0145027265168313 -0.0416109164180609 -0.301318566811127
v 0.0189348734831687 -0.0398393164180609 -0.317052566811127
v -0.0164989265168313 -0.0402062164180609 -0.300037566811127
v -0.0180535265168313 -0.0388413164180609 -0.300472566811127
v 0.0182687734831687 -0.0381742164180609 -0.317358266811127
v -0.0188206265168313 -0.0376266164180609 -0.297809466811127
v 0.0154649734831687 -0.0357859164180609 -0.314869866811127
v 0.0173312734831687 -0.0369636164180609 -0.315808766811127
v -0.0206878265168313 -0.0364872164180609 -0.297791966811127
v -0.0234755265168313 -0.0355426164180609 -0.297196766811127
v -0.0254732265168313 -0.0342938164180609 -0.297629066811127
v 0.0135716734831687 -0.0334548164180609 -0.314667366811127
v 0.0146201734831687 -0.0350724164180609 -0.314744566811127
v -0.0267377265168313 -0.0332914164180609 -0.295964766811127
v 0.0141802734831687 -0.0325591164180609 -0.312741966811127
v 0.0137542734831687 -0.0318862164180609 -0.315035866811127
v -0.0290083265168313 -0.0310023164180609 -0.293742466811127
v 0.0146061734831687 -0.0311890164180609 -0.312834266811127
v 0.0150374734831687 -0.0295144164180609 -0.314221166811127
v -0.0299908265168313 -0.0290762164180609 -0.293745766811127
v 0.0160492734831687 -0.0270811164180609 -0.314931066811127
v -0.0306617265168313 -0.0266430164180609 -0.293602266811127
v 0.0166935734831687 -0.0258350164180609 -0.315411366811127
v -0.0310301265168313 -0.0243551164180609 -0.293167066811127
v 0.0175552734831687 -0.0235741164180609 -0.315861266811127
v 0.0181020734831687 -0.0219166164180609 -0.315632266811127
v 0.0182728734831687 -0.0197772164180609 -0.315520866811127
v -0.0306209265168313 -0.0194471164180609 -0.293061266811127
v 0.0181943734831687 -0.0177535164180609 -0.315630166811127
v -0.0300829265168313 -0.0174692164180609 -0.292442166811127
v 0.0180172734831687 -0.0160675164180609 -0.315658366811127
v -0.0285072265168313 -0.0142323164180609 -0.291918766811127
v 0.0178745734831687 -0.0144941164180609 -0.315055966811127
v 0.0171306734831687 -0.0121074164180609 -0.315963466811127
v -0.0271225265168313 -0.0118813164180609 -0.292729466811127
v -0.0264662265168313 -0.0109306164180609 -0.293051366811127
v 0.0165282734831687 -0.0102614164180609 -0.315102466811127
v 0.0161532734831687 -0.00889291641806087 -0.312386366811127
v 0.0139656734831687 -0.00664431641806087 -0.311652166811127
v -0.0222437265168313 -0.00660861641806088 -0.295576466811127
v -0.0204532265168313 -0.00537581641806088 -0.294993066811127
v 0.00923397348316871 -0.00416981641806088 -0.310272666811127
v -0.0195783265168313 -0.00461811641806088 -0.296389766811127
v -0.0178589265168313 -0.00411031641806088 -0.296257866811127
v -0.0162412265168313 -0.00374711641806088 -0.297051266811127
v -0.0142634265168313 -0.00346421641806088 -0.297821466811127
v -0.0124438265168313 -0.00333061641806087 -0.298662966811127
v -0.00738972651683131 -0.00339401641806088 -0.302066466811127
v -0.00921282651683128 -0.00327891641806088 -0.301231866811127
v -0.00453162651683128 -0.00371291641806087 -0.304636266811127
v -0.00191502651683129 -0.00394261641806087 -0.305405166811127
v -0.000179526516831285 -0.00386811641806088 -0.306349666811127
v 0.0137263734831687 -0.0465038164180609 -0.311967566811127
v 0.0120751734831687 -0.0459102164180609 -0.311876866811127
v 0.0148344734831687 -0.0461299164180609 -0.312859166811127
v 0.00817067348316872 -0.0450032164180609 -0.308908866811127
v 0.0058256734831687 -0.0442482164180609 -0.308326166811127
v 0.00971467348316871 -0.0450260164180609 -0.311115766811127
v 0.0161709734831687 -0.0451873164180609 -0.314137366811127
v 0.0183430734831687 -0.0450022164180609 -0.314611166811127
v 0.0181406734831687 -0.0438887164180609 -0.315542566811127
v 0.0194923734831687 -0.0434275164180609 -0.314991566811127
v -0.0110768265168313 -0.0425660164180609 -0.301395666811127
v -0.00472672651683129 -0.0435351164180609 -0.303233266811127
v -0.000936926516831305 -0.0437783164180609 -0.304822766811127
v 0.000940473483168724 -0.0437285164180609 -0.305624466811127
v 0.00408117348316869 -0.0437437164180609 -0.308206066811127
v 0.0199405734831687 -0.0415242164180609 -0.314971466811127
v -0.0152659265168313 -0.0410515164180609 -0.299433466811127
v -0.0133693265168313 -0.0418345164180609 -0.298432766811127
v -0.0123801265168313 -0.0422778164180609 -0.300558566811127
v 0.0196308734831687 -0.0402696164180609 -0.315535966811127
v 0.0190710734831687 -0.0384824164180609 -0.314976566811127
v 0.0189528734831687 -0.0376004164180609 -0.312844766811127
v -0.0243932265168313 -0.0354996164180609 -0.294612666811127
v -0.0258773265168313 -0.0343951164180609 -0.294391566811127
v 0.0150402734831687 -0.0338491164180609 -0.310746766811127
v 0.0152930734831687 -0.0349764164180609 -0.312270766811127
v -0.0273786265168313 -0.0329850164180609 -0.293123766811127
v -0.0286362265168313 -0.0315392164180609 -0.291361766811127
v -0.0294606265168313 -0.0304096164180609 -0.291993566811127
v -0.0303359265168313 -0.0285624164180609 -0.291967066811127
v 0.0173969734831687 -0.0255777164180609 -0.311198966811127
v -0.0308495265168313 -0.0257566164180609 -0.292134166811127
v 0.0181592734831687 -0.0236866164180609 -0.312219166811127
v -0.0309424265168313 -0.0228308164180609 -0.290814466811127
v 0.0188140734831687 -0.0214867164180609 -0.312986366811127
v -0.0308046265168313 -0.0210642164180609 -0.290536666811127
v -0.0301065265168313 -0.0176981164180609 -0.290253466811127
v -0.0293853265168313 -0.0158579164180609 -0.291239666811127
v 0.0184218734831687 -0.0142473164180609 -0.311879166811127
v 0.0186814734831687 -0.0158383164180609 -0.312627466811127
v 0.0170814734831687 -0.0105769164180609 -0.312592866811127
v -0.0256407265168313 -0.0101797164180609 -0.291405866811127
v 0.0151115734831687 -0.00763551641806088 -0.311691866811127
v -0.0237070265168313 -0.00818391641806088 -0.293859566811127
v -0.0221920265168313 -0.00731431641806088 -0.292449266811127
v 0.0108111734831687 -0.00483581641806088 -0.309633266811127
v 0.0127282734831687 -0.00579311641806088 -0.309351966811127
v -0.0102088265168313 -0.00329501641806088 -0.298576566811127
v -0.0044693265168313 -0.00378571641806087 -0.300229566811127
v -0.00254722651683131 -0.00407751641806087 -0.301036366811127
v -0.000648126516831299 -0.00410571641806087 -0.301883266811127
v 0.0036085734831687 -0.00354911641806088 -0.306082966811127
v 0.00582047348316872 -0.00349171641806088 -0.307065966811127
v 0.0079325734831687 -0.00377991641806087 -0.307847266811127
v 0.0143650734831687 -0.0474342164180609 -0.310627466811127
v 0.0124812734831687 -0.0468297164180609 -0.310075866811127
v 0.0158554734831687 -0.0473508164180609 -0.311426266811127
v 0.0177912734831687 -0.0471792164180609 -0.312367366811127
v 0.0190262734831687 -0.0463422164180609 -0.313878466811127
v 0.0191247734831687 -0.0467728164180609 -0.313287066811127
v 0.0202315734831687 -0.0455849164180609 -0.313387666811127
v 0.00715927348316869 -0.0448937164180609 -0.307349966811127
v 0.0207810734831687 -0.0436786164180609 -0.313249166811127
v -0.000599326516831311 -0.0439785164180609 -0.301688266811127
v 0.00323937348316872 -0.0439543164180609 -0.305532166811127
v 0.0205430734831687 -0.0419695164180609 -0.313434266811127
v 0.0201311734831687 -0.0401022164180609 -0.313796166811127
v -0.0166645265168313 -0.0391028164180609 -0.296040166811127
v -0.0156424265168313 -0.0396925164180609 -0.294915666811127
v 0.0197586734831687 -0.0385842164180609 -0.312373166811127
v -0.0197599265168313 -0.0369793164180609 -0.296218266811127
v -0.0183622265168313 -0.0378841164180609 -0.295293066811127
v -0.0200708265168313 -0.0370957164180609 -0.294796966811127
v 0.0172475734831687 -0.0360742164180609 -0.310560366811127
v 0.0181800734831687 -0.0369781164180609 -0.312030466811127
v -0.0252957265168313 -0.0350475164180609 -0.292752666811127
v -0.0238407265168313 -0.0360516164180609 -0.292361966811127
v -0.0222509265168313 -0.0366555164180609 -0.293684066811127
v 0.0164324734831687 -0.0350638164180609 -0.309182166811127
v -0.0262951265168313 -0.0339810164180609 -0.291511266811127
v 0.0148497734831687 -0.0318611164180609 -0.310781866811127
v 0.0151544734831687 -0.0302298164180609 -0.311319366811127
v -0.0300179265168313 -0.0290841164180609 -0.290628366811127
v -0.0292856265168313 -0.0302943164180609 -0.289752666811127
v 0.0161186734831687 -0.0278010164180609 -0.311355666811127
v 0.0159528734831687 -0.0280588164180609 -0.309445266811127
v -0.0304531265168313 -0.0257030164180609 -0.287052666811127
v -0.0306790265168313 -0.0246911164180609 -0.287370266811127
v -0.0308665265168313 -0.0235208164180609 -0.288695366811127
v 0.0189078734831687 -0.0215328164180609 -0.311222466811127
v -0.0308118265168313 -0.0216161164180609 -0.288706066811127
v 0.0190597734831687 -0.0192400164180609 -0.312044166811127
v -0.0305062265168313 -0.0192248164180609 -0.289303666811127
v -0.0302245265168313 -0.0176323164180609 -0.287910466811127
v 0.0191025734831687 -0.0177639164180609 -0.310829366811127
v 0.0189271734831687 -0.0158800164180609 -0.310639766811127
v -0.0283419265168313 -0.0138982164180609 -0.289858666811127
v -0.0269214265168313 -0.0116881164180609 -0.290200966811127
v 0.0175339734831687 -0.0111297164180609 -0.310455666811127
v 0.0170151734831687 -0.00980511641806088 -0.310494566811127
v -0.0240080265168313 -0.00874461641806087 -0.291158166811127
v 0.0162474734831687 -0.00882741641806088 -0.309791266811127
v 0.0141873734831687 -0.00675311641806087 -0.309011966811127
v -0.0210247265168313 -0.00621331641806087 -0.292769966811127
v -0.0193892265168313 -0.00501331641806087 -0.291980266811127
v 0.0083795734831687 -0.00387551641806088 -0.305446966811127
v 0.0103046734831687 -0.00465331641806088 -0.306046466811127
v -0.0187211265168313 -0.00452051641806087 -0.294196966811127
v -0.0170736265168313 -0.00396711641806088 -0.294391466811127
v -0.0152489265168313 -0.00358741641806088 -0.295156766811127
v -0.0139246265168313 -0.00342031641806088 -0.294682966811127
v -0.0126059265168313 -0.00336591641806087 -0.294189966811127
v -0.00797902651683127 -0.00334901641806087 -0.298495666811127
v -0.00648522651683128 -0.00348551641806088 -0.298540966811127
v 0.00236267348316868 -0.00368221641806088 -0.303336766811127
v 0.0047473734831687 -0.00343301641806087 -0.304306666811127
v 0.00663687348316869 -0.00352331641806088 -0.305166166811127
v 0.0116383734831687 -0.0470712164180609 -0.307319366811127
v 0.00912297348316868 -0.0460005164180609 -0.306324766811127
v 0.0140466734831687 -0.0477974164180609 -0.309132066811127
v 0.0158828734831687 -0.0479830164180609 -0.309926766811127
v 0.0183274734831687 -0.0479494164180609 -0.310269066811127
v 0.0199157734831687 -0.0471910164180609 -0.311957566811127
v 0.0215473734831687 -0.0460429164180609 -0.311280166811127
v 0.00623997348316871 -0.0449449164180609 -0.304079466811127
v 0.00489677348316872 -0.0443068164180609 -0.305587266811127
v 0.0215218734831687 -0.0441480164180609 -0.311780766811127
v -0.0057329265168313 -0.0433031164180609 -0.296457866811127
v -0.00354402651683128 -0.0436502164180609 -0.298189166811127
v -0.00209242651683131 -0.0438480164180609 -0.299999466811127
v 0.00259817348316868 -0.0442022164180609 -0.301955966811127
v 0.0037850734831687 -0.0442490164180609 -0.302904866811127
v 0.0212103734831687 -0.0424825164180609 -0.311983066811127
v -0.0140112265168313 -0.0409955164180609 -0.295642866811127
v -0.0120359265168313 -0.0418963164180609 -0.295827166811127
v -0.0106902265168313 -0.0424574164180609 -0.296932766811127
v -0.00843192651683128 -0.0428343164180609 -0.295976766811127
v 0.0208212734831687 -0.0404724164180609 -0.311313566811127
v -0.0176088265168313 -0.0382354164180609 -0.293619866811127
v 0.0193232734831687 -0.0378866164180609 -0.310999866811127
v -0.0192556265168313 -0.0375497164180609 -0.293105666811127
v -0.0221600265168313 -0.0367570164180609 -0.291810166811127
v 0.0185545734831687 -0.0369681164180609 -0.309060266811127
v -0.0246594265168313 -0.0353465164180609 -0.290949866811127
v -0.0230870265168313 -0.0361772164180609 -0.290532866811127
v 0.0157643734831687 -0.0340104164180609 -0.308614666811127
v -0.0255345265168313 -0.0339328164180609 -0.287695766811127
v -0.0275298265168313 -0.0322350164180609 -0.288419066811127
v 0.0152588734831687 -0.0326038164180609 -0.308882766811127
v 0.0153818734831687 -0.0302866164180609 -0.308466966811127
v -0.0293746265168313 -0.0294629164180609 -0.287368466811127
v -0.0282138265168313 -0.0312916164180609 -0.287249466811127
v 0.0158313734831687 -0.0280500164180609 -0.308729066811127
v -0.0300499265168313 -0.0274490164180609 -0.287294566811127
v 0.0170909734831687 -0.0259931164180609 -0.309440466811127
v 0.0182795734831687 -0.0240222164180609 -0.308983466811127
v -0.0307050265168313 -0.0236871164180609 -0.286128566811127
v -0.0307369265168313 -0.0217526164180609 -0.285936866811127
v -0.0305617265168313 -0.0195226164180609 -0.285191166811127
v 0.0190552734831687 -0.0202067164180609 -0.309749666811127
v -0.0296276265168313 -0.0159326164180609 -0.286822066811127
v 0.0185036734831687 -0.0142022164180609 -0.309716766811127
v -0.0286605265168313 -0.0140923164180609 -0.287603966811127
v -0.0280571265168313 -0.0128269164180609 -0.286670866811127
v 0.0180471734831687 -0.0128372164180609 -0.306627166811127
v -0.0268126265168313 -0.0112551164180609 -0.287874166811127
v 0.0173013734831687 -0.0107042164180609 -0.307995166811127
v -0.0257866265168313 -0.0103093164180609 -0.288895466811127
v -0.0231364265168313 -0.00804371641806088 -0.289331366811127
v 0.0127595734831687 -0.00634681641806088 -0.305107366811127
v 0.0144628734831687 -0.00733931641806088 -0.307095566811127
v 0.0158674734831687 -0.00844651641806088 -0.308126266811127
v -0.0203054265168313 -0.00571261641806088 -0.289345866811127
v 0.0116633734831687 -0.00549011641806087 -0.305457766811127
v -0.0183279265168313 -0.00440581641806088 -0.291770566811127
v -0.0162656265168313 -0.00371231641806088 -0.292520766811127
v -0.00897172651683129 -0.00339171641806087 -0.295847166811127
v -0.0107866265168313 -0.00335491641806088 -0.295017166811127
v -0.00349972651683128 -0.00421531641806087 -0.298514166811127
v -0.00536472651683129 -0.00381991641806087 -0.297536466811127
v -0.00123192651683129 -0.00452121641806088 -0.299260666811127
v 0.000373273483168707 -0.00417071641806088 -0.300514966811127
v 0.00218207348316871 -0.00383821641806088 -0.300731866811127
v 0.00416367348316871 -0.00346021641806088 -0.300780266811127
v 0.00559247348316871 -0.00337261641806087 -0.302497866811127
v 0.00742047348316871 -0.00362591641806088 -0.303305866811127
v 0.00867567348316869 -0.00405041641806088 -0.301702466811127
v 0.0151015734831687 -0.0482682164180609 -0.307845366811127
v 0.0169727734831687 -0.0483194164180609 -0.308907366811127
v 0.0166876734831687 -0.0487702164180609 -0.305273666811127
v 0.0107322734831687 -0.0470070164180609 -0.304639766811127
v 0.00883187348316869 -0.0463409164180609 -0.302632766811127
v 0.0133850734831687 -0.0480109164180609 -0.306070366811127
v 0.0185585734831687 -0.0483457164180609 -0.308017166811127
v 0.0200522734831687 -0.0480128164180609 -0.308770066811127
v 0.0209053734831687 -0.0474077164180609 -0.310090966811127
v 0.0223192734831687 -0.0461750164180609 -0.309293466811127
v 0.00525667348316869 -0.0446365164180609 -0.302578466811127
v 0.0222584734831687 -0.0443117164180609 -0.309878066811127
v 0.0216996734831687 -0.0423112164180609 -0.310290066811127
v -0.0115376265168313 -0.0416337164180609 -0.294404266811127
v -0.0092201265168313 -0.0425071164180609 -0.294962766811127
v 0.0216465734831687 -0.0408089164180609 -0.307726266811127
v 0.0207187734831687 -0.0396125164180609 -0.309601066811127
v -0.0171196265168313 -0.0380710164180609 -0.292017866811127
v -0.0140847265168313 -0.0399279164180609 -0.293335966811127
v -0.0138151265168313 -0.0390805164180609 -0.291641966811127
v 0.0197469734831687 -0.0381864164180609 -0.308854766811127
v -0.0189985265168313 -0.0374153164180609 -0.291219666811127
v -0.0238801265168313 -0.0353802164180609 -0.288918466811127
v -0.0221590265168313 -0.0361092164180609 -0.288704966811127
v -0.0207603265168313 -0.0367856164180609 -0.290227966811127
v -0.0180974265168313 -0.0368975164180609 -0.289220666811127
v 0.0168949734831687 -0.0344635164180609 -0.305771266811127
v 0.0178588734831687 -0.0356150164180609 -0.305814866811127
v -0.0271792265168313 -0.0324653164180609 -0.286952566811127
v 0.0158144734831687 -0.0328450164180609 -0.306703366811127
v -0.0286770265168313 -0.0307057164180609 -0.285663166811127
v 0.0153640734831687 -0.0311273164180609 -0.306122066811127
v 0.0152477734831687 -0.0298125164180609 -0.305771666811127
v -0.0294242265168313 -0.0292623164180609 -0.284035366811127
v 0.0156384734831687 -0.0285026164180609 -0.307136366811127
v 0.0155456734831687 -0.0280984164180609 -0.305733366811127
v -0.0299904265168313 -0.0273674164180609 -0.284634166811127
v 0.0171883734831687 -0.0255848164180609 -0.305991066811127
v 0.0166559734831687 -0.0264470164180609 -0.307379566811127
v -0.0303953265168313 -0.0253156164180609 -0.283905866811127
v 0.0180131734831687 -0.0241418164180609 -0.307454366811127
v 0.0187535734831687 -0.0217284164180609 -0.306844966811127
v 0.0189541734831687 -0.0193774164180609 -0.306802966811127
v -0.0302055265168313 -0.0174184164180609 -0.284179366811127
v 0.0188505734831687 -0.0165772164180609 -0.307315166811127
v 0.0189322734831687 -0.0176988164180609 -0.306581666811127
v -0.0292480265168313 -0.0150555164180609 -0.284489366811127
v 0.0185082734831687 -0.0145786164180609 -0.307372866811127
v -0.0269106265168313 -0.0113990164180609 -0.284306866811127
v -0.0254450265168313 -0.00993661641806087 -0.286236166811127
v -0.0237809265168313 -0.00844121641806088 -0.286968566811127
v 0.0149146734831687 -0.00796641641806087 -0.302894366811127
v 0.0163960734831687 -0.00940681641806088 -0.303708866811127
v 0.0156303734831687 -0.00855881641806087 -0.305688566811127
v 0.0167378734831687 -0.00976411641806087 -0.306067366811127
v 0.0140414734831687 -0.00728391641806088 -0.303956666811127
v -0.00113612651683129 -0.00507921641806088 -0.297930966811127
v -0.00255702651683129 -0.00482861641806088 -0.297373866811127
v -0.00265272651683132 -0.00505541641806088 -0.296207366811127
v 0.0100145734831687 -0.00467251641806088 -0.301648666811127
v 0.0114134734831687 -0.00540711641806087 -0.302871866811127
v -0.0190288265168313 -0.00476471641806087 -0.288896766811127
v -0.0172530265168313 -0.00396791641806088 -0.289868866811127
v -0.0154094265168313 -0.00355531641806088 -0.290713266811127
v -0.0135950265168313 -0.00344351641806088 -0.291542866811127
v -0.00633562651683131 -0.00390721641806088 -0.294904566811127
v -0.00816022651683129 -0.00362571641806088 -0.294042666811127
v -0.00417542651683128 -0.00444851641806088 -0.295761166811127
v 0.0012843734831687 -0.00446921641806088 -0.298605066811127
v 0.0064800734831687 -0.00346641641806088 -0.300722466811127
v 0.0153009734831687 -0.0486578164180609 -0.304535366811127
v 0.0139586734831687 -0.0484765164180609 -0.302241366811127
v 0.0177492734831687 -0.0486348164180609 -0.306496166811127
v 0.0195212734831687 -0.0484482164180609 -0.306069766811127
v 0.0104909734831687 -0.0470752164180609 -0.302423266811127
v 0.0205667734831687 -0.0479394164180609 -0.307138166811127
v 0.0216582734831687 -0.0473463164180609 -0.308271366811127
v 0.0227909734831687 -0.0463460164180609 -0.307279766811127
v 0.00621427348316872 -0.0451612164180609 -0.300202666811127
v 0.00500827348316868 -0.0447908164180609 -0.298768966811127
v 0.0227277734831687 -0.0447807164180609 -0.307685666811127
v -0.00476022651683131 -0.0433833164180609 -0.294836766811127
v 0.000167273483168723 -0.0441156164180609 -0.297611966811127
v 0.00346417348316871 -0.0445041164180609 -0.298556366811127
v 0.0221505734831687 -0.0425513164180609 -0.308393066811127
v -0.0102249265168313 -0.0416177164180609 -0.293408966811127
v -0.0121232265168313 -0.0400754164180609 -0.292288066811127
v -0.0103718265168313 -0.0397312164180609 -0.290848866811127
v 0.0205637734831687 -0.0388745164180609 -0.306808666811127
v -0.0157784265168313 -0.0371493164180609 -0.289527466811127
v -0.0150564265168313 -0.0379716164180609 -0.290557666811127
v 0.0203460734831687 -0.0380338164180609 -0.304424766811127
v -0.0226242265168313 -0.0355018164180609 -0.286483266811127
v -0.0208716265168313 -0.0360583164180609 -0.285955166811127
v -0.0198193265168313 -0.0364966164180609 -0.287947166811127
v -0.0266286265168313 -0.0328704164180609 -0.284791766811127
v -0.0242781265168313 -0.0344669164180609 -0.285773866811127
v 0.0163720734831687 -0.0333675164180609 -0.304257866811127
v 0.0156773734831687 -0.0321705164180609 -0.304888366811127
v -0.0279475265168313 -0.0316997164180609 -0.283037966811127
v 0.0153693734831687 -0.0308595164180609 -0.303858966811127
v -0.0287732265168313 -0.0306147164180609 -0.283486666811127
v 0.0153182734831687 -0.0287918164180609 -0.302843066811127
v 0.0159511734831687 -0.0273539164180609 -0.304678566811127
v 0.0184186734831687 -0.0239788164180609 -0.303994566811127
v 0.0180104734831687 -0.0243467164180609 -0.305485266811127
v -0.0304889265168313 -0.0240628164180609 -0.282349466811127
v 0.0187594734831687 -0.0225464164180609 -0.304938766811127
v 0.0190333734831687 -0.0202992164180609 -0.304953266811127
v -0.0304330265168313 -0.0196417164180609 -0.280929966811127
v 0.0190637734831687 -0.0184555164180609 -0.304835766811127
v -0.0302541265168313 -0.0182225164180609 -0.281598766811127
v 0.0189141734831687 -0.0166703164180609 -0.304844766811127
v -0.0296530265168313 -0.0163102164180609 -0.282278066811127
v 0.0186226734831687 -0.0148884164180609 -0.304750866811127
v 0.0180051734831687 -0.0123336164180609 -0.303364666811127
v -0.0275656265168313 -0.0123299164180609 -0.283768866811127
v 0.0172295734831687 -0.0105870164180609 -0.304149866811127
v -0.0258861265168313 -0.0104766164180609 -0.282231766811127
v -0.0230410265168313 -0.00760911641806088 -0.284617766811127
v -0.0218199265168313 -0.00658221641806088 -0.285644766811127
v -0.0201414265168313 -0.00528281641806088 -0.285909466811127
v -0.00254602651683128 -0.00495201641806087 -0.294898966811127
v -0.00135502651683128 -0.00523781641806088 -0.295177666811127
v 0.000282773483168713 -0.00522621641806088 -0.295631466811127
v 0.0015584734831687 -0.00505641641806087 -0.296751066811127
v 0.0129641734831687 -0.00624651641806087 -0.299223866811127
v 0.0107709734831687 -0.00494581641806088 -0.299371266811127
v -0.0181925265168313 -0.00436531641806087 -0.287265866811127
v -0.0164110265168313 -0.00382801641806088 -0.288073266811127
v -0.0145865265168313 -0.00358641641806087 -0.288899166811127
v -0.0127708265168313 -0.00354601641806088 -0.289723966811127
v -0.0105360265168313 -0.00366281641806088 -0.289645666811127
v -0.0087242265168313 -0.00377261641806087 -0.290489666811127
v -0.0068640265168313 -0.00401831641806087 -0.291605166811127
v -0.00547562651683128 -0.00423661641806088 -0.293091466811127
v -0.0035217265168313 -0.00457801641806088 -0.293305766811127
v 0.00320637348316871 -0.00411071641806088 -0.297202366811127
v 0.0054278734831687 -0.00350561641806088 -0.298016166811127
v 0.00745767348316873 -0.00364371641806088 -0.298496566811127
v 0.0093088734831687 -0.00421261641806088 -0.298475566811127
v 0.0159574734831687 -0.0494724164180609 -0.302210166811127
v 0.0169484734831687 -0.0492224164180609 -0.303763366811127
v 0.0188071734831687 -0.0492507164180609 -0.304513366811127
v 0.0204934734831687 -0.0486954164180609 -0.304862166811127
v 0.0105477734831687 -0.0471987164180609 -0.300278166811127
v 0.00948937348316872 -0.0466799164180609 -0.298692566811127
v 0.0129513734831687 -0.0482646164180609 -0.300672666811127
v 0.0216875734831687 -0.0476510164180609 -0.305231366811127
v 0.0221827734831687 -0.0470969164180609 -0.306618066811127
v 0.00690537348316872 -0.0454092164180609 -0.297932866811127
v 0.0223492734831687 -0.0425646164180609 -0.305616366811127
v 0.0228987734831687 -0.0452054164180609 -0.305873166811127
v -0.0039357265168313 -0.0433566164180609 -0.293705766811127
v -0.00650102651683129 -0.0426858164180609 -0.293198566811127
v 0.000154473483168716 -0.0438636164180609 -0.295491066811127
v 0.00393117348316868 -0.0444777164180609 -0.296982766811127
v -0.00761002651683129 -0.0414789164180609 -0.291500366811127
v 0.0217132734831687 -0.0406426164180609 -0.305777866811127
v -0.0105296265168313 -0.0390247164180609 -0.289781766811127
v 0.0211271734831687 -0.0390942164180609 -0.304422466811127
v -0.0147864265168313 -0.0373749164180609 -0.288894566811127
v -0.0130661265168313 -0.0381552164180609 -0.289126666811127
v 0.0178198734831687 -0.0350746164180609 -0.303218566811127
v 0.0202688734831687 -0.0373961164180609 -0.301486966811127
v -0.0158189265168313 -0.0369849164180609 -0.287859566811127
v -0.0260115265168313 -0.0332446164180609 -0.283021266811127
v -0.0237075265168313 -0.0345364164180609 -0.283820466811127
v 0.0160397734831687 -0.0325698164180609 -0.302770766811127
v 0.0167799734831687 -0.0335236164180609 -0.300472666811127
v 0.0154956734831687 -0.0314583164180609 -0.301519466811127
v 0.0150583734831687 -0.0300932164180609 -0.301707866811127
v -0.0291513265168313 -0.0300854164180609 -0.281075766811127
v -0.0282661265168313 -0.0314858164180609 -0.280807166811127
v 0.0147417734831687 -0.0292425164180609 -0.300823866811127
v -0.0298683265168313 -0.0282081164180609 -0.280481566811127
v 0.0155001734831687 -0.0276183164180609 -0.301597766811127
v 0.0164962734831687 -0.0266026164180609 -0.303078166811127
v -0.0302772265168313 -0.0259552164180609 -0.280058366811127
v 0.0171496734831687 -0.0257270164180609 -0.302462366811127
v -0.0304916265168313 -0.0227835164180609 -0.280750666811127
v 0.0192242734831687 -0.0217805164180609 -0.302787266811127
v 0.0192827734831687 -0.0205541164180609 -0.303321866811127
v -0.0304097265168313 -0.0210213164180609 -0.278020166811127
v -0.0301386265168313 -0.0183397164180609 -0.277855266811127
v 0.0187572734831687 -0.0139583164180609 -0.300936966811127
v 0.0193669734831687 -0.0166943164180609 -0.301530666811127
v -0.0285665265168313 -0.0144542164180609 -0.281305966811127
v -0.0271932265168313 -0.0121646164180609 -0.281225066811127
v 0.0176159734831687 -0.0111731164180609 -0.301904666811127
v 0.0155992734831687 -0.00859841641806088 -0.300335566811127
v 0.0169353734831687 -0.00999421641806088 -0.301085066811127
v -0.0220280265168313 -0.00676131641806087 -0.283100966811127
v -0.0248349265168313 -0.00937991641806087 -0.280601166811127
v 0.0139429734831687 -0.00705401641806088 -0.299463766811127
v -0.0208888265168313 -0.00565281641806088 -0.284379766811127
v 0.00101327348316871 -0.00511901641806087 -0.293990166811127
v 0.0114102734831687 -0.00515781641806088 -0.297653666811127
v -0.0194399265168313 -0.00499461641806088 -0.284666366811127
v -0.0174449265168313 -0.00429731641806087 -0.285427666811127
v -0.0155855265168313 -0.00389331641806087 -0.286255566811127
v -0.0133582265168313 -0.00383041641806087 -0.286174166811127
v -0.0104167265168313 -0.00385981641806088 -0.286956866811127
v -0.0042339265168313 -0.00432771641806088 -0.290393166811127
v -0.0013210265168313 -0.00471481641806087 -0.292720966811127
v 0.0024908734831687 -0.00445991641806087 -0.294371466811127
v 0.00444477348316871 -0.00375331641806088 -0.295316766811127
v 0.00630847348316871 -0.00347111641806087 -0.296255466811127
v 0.0179603734831687 -0.0503184164180609 -0.302670066811127
v 0.0178668734831687 -0.0516829164180609 -0.301697666811127
v 0.0166409734831687 -0.0506543164180609 -0.301363966811127
v 0.0194345734831687 -0.0516734164180609 -0.302539666811127
v 0.0198645734831687 -0.0504622164180609 -0.303321666811127
v 0.0215542734831687 -0.0515085164180609 -0.303380166811127
v 0.0212318734831687 -0.0496622164180609 -0.304092466811127
v 0.0230591734831687 -0.0504162164180609 -0.304016466811127
v 0.0148120734831687 -0.0493002164180609 -0.300773466811127
v 0.0136718734831687 -0.0490697164180609 -0.299614666811127
v 0.0221211734831687 -0.0485058164180609 -0.304337266811127
v 0.0241704734831687 -0.0502960164180609 -0.303986666811127
v 0.0242308734831687 -0.0488344164180609 -0.303795966811127
v 0.0114229734831687 -0.0477399164180609 -0.298008666811127
v 0.0121560734831687 -0.0481123164180609 -0.299372666811127
v 0.0227512734831687 -0.0463273164180609 -0.305258966811127
v 0.0231643734831687 -0.0462414164180609 -0.303693966811127
v 0.0234904734831687 -0.0476578164180609 -0.303633466811127
v 0.00615027348316871 -0.0447670164180609 -0.296447466811127
v 0.00745747348316872 -0.0452503164180609 -0.296320766811127
v 0.00869867348316872 -0.0461308164180609 -0.297276266811127
v 0.0230589734831687 -0.0446975164180609 -0.303897066811127
v -0.0037552265168313 -0.0429958164180609 -0.292564666811127
v 0.0012608734831687 -0.0434903164180609 -0.294071166811127
v -0.000983626516831287 -0.0425823164180609 -0.292200266811127
v 0.00357137348316872 -0.0438785164180609 -0.294918966811127
v 0.00476627348316871 -0.0443064164180609 -0.295797466811127
v 0.0230709734831687 -0.0428135164180609 -0.301738666811127
v -0.00554642651683129 -0.0419197164180609 -0.291274766811127
v -0.00574212651683129 -0.0407759164180609 -0.289521866811127
v -0.0032502265168313 -0.0423482164180609 -0.291538966811127
v 0.0222807734831687 -0.0409360164180609 -0.303157166811127
v -0.00738782651683129 -0.0400422164180609 -0.289277066811127
v 0.0218138734831687 -0.0393532164180609 -0.301949766811127
v -0.0139103265168313 -0.0373303164180609 -0.286891066811127
v -0.0124406265168313 -0.0374226164180609 -0.285793166811127
v -0.0098031265168313 -0.0385034164180609 -0.287763466811127
v -0.0206492265168313 -0.0356216164180609 -0.282048966811127
v -0.0190533265168313 -0.0360741164180609 -0.282340466811127
v -0.0182703265168313 -0.0363889164180609 -0.284360566811127
v -0.0153627265168313 -0.0368990164180609 -0.286042466811127
v 0.0189403734831687 -0.0358910164180609 -0.300404266811127
v -0.0253656265168313 -0.0336846164180609 -0.281308266811127
v -0.0225557265168313 -0.0349739164180609 -0.282653366811127
v -0.0270055265168313 -0.0327062164180609 -0.280090866811127
v 0.0149927734831687 -0.0309012164180609 -0.300048466811127
v 0.0158739734831687 -0.0324557164180609 -0.299128666811127
v -0.0290124265168313 -0.0313559164180609 -0.278630466811127
v -0.0297296265168313 -0.0299334164180609 -0.278441966811127
v 0.0140266734831687 -0.0293289164180609 -0.299205766811127
v 0.0145179734831687 -0.0283527164180609 -0.300004066811127
v -0.0302260265168313 -0.0274744164180609 -0.278547666811127
v 0.0143132734831687 -0.0277407164180609 -0.299010566811127
v 0.0158210734831687 -0.0262898164180609 -0.300173766811127
v -0.0303395265168313 -0.0266641164180609 -0.277081466811127
v 0.0178168734831687 -0.0240241164180609 -0.301078966811127
v -0.0303727265168313 -0.0236772164180609 -0.276902066811127
v 0.0187971734831687 -0.0225353164180609 -0.301773566811127
v 0.0191429734831687 -0.0193219164180609 -0.299784666811127
v 0.0194607734831687 -0.0191445164180609 -0.301822366811127
v 0.0194258734831687 -0.0181095164180609 -0.300357966811127
v 0.0193692734831687 -0.0163938164180609 -0.300107666811127
v -0.0295594265168313 -0.0165611164180609 -0.278740466811127
v -0.0282921265168313 -0.0142112164180609 -0.278690666811127
v -0.0273485265168313 -0.0125148164180609 -0.277915166811127
v 0.0169420734831687 -0.0103975164180609 -0.299189166811127
v 0.0178304734831687 -0.0115529164180609 -0.300198466811127
v 0.0140525734831687 -0.00728561641806088 -0.296683166811127
v -0.0222580265168313 -0.00718091641806088 -0.280902066811127
v -0.0208620265168313 -0.00626821641806088 -0.280342666811127
v 0.0127463734831687 -0.00605551641806088 -0.297174966811127
v -0.0194890265168313 -0.00542381641806088 -0.280501066811127
v -0.0183900265168313 -0.00482801641806088 -0.282807366811127
v -0.0165816265168313 -0.00434041641806088 -0.283602266811127
v -0.0144588265168313 -0.00417981641806087 -0.282994666811127
v -0.0070591265168313 -0.00404741641806088 -0.286868366811127
v -0.00522642651683128 -0.00418821641806088 -0.287755866811127
v -0.0017359265168313 -0.00442201641806087 -0.290237666811127
v 0.00122987348316872 -0.00448101641806087 -0.292126766811127
v 0.00347197348316872 -0.00399291641806088 -0.292709066811127
v 0.0053247734831687 -0.00359281641806088 -0.293564166811127
v 0.00713177348316871 -0.00348851641806088 -0.294464066811127
v 0.00891107348316872 -0.00375741641806087 -0.295144566811127
v 0.0108491734831687 -0.00436491641806087 -0.294020666811127
v 0.0184837734831687 -0.0547037164180609 -0.300682066811127
v 0.0192724734831687 -0.0557824164180609 -0.299673266811127
v 0.0179968734831687 -0.0552846164180609 -0.299662466811127
v 0.0207963734831687 -0.0557042164180609 -0.300894366811127
v 0.0204371734831687 -0.0546468164180609 -0.301981066811127
v 0.0222707734831687 -0.0554843164180609 -0.301921266811127
v 0.0223900734831687 -0.0544827164180609 -0.302742966811127
v 0.0242043734831687 -0.0551150164180609 -0.302166766811127
v 0.0241748734831687 -0.0538822164180609 -0.303140766811127
v 0.0254435734831687 -0.0541395164180609 -0.302491466811127
v 0.0167564734831687 -0.0524453164180609 -0.300202366811127
v 0.0172238734831687 -0.0542010164180609 -0.298990066811127
v 0.0163233734831687 -0.0530690164180609 -0.298721266811127
v 0.0187718734831687 -0.0531085164180609 -0.301740266811127
v 0.0207290734831687 -0.0531275164180609 -0.302696766811127
v 0.0225322734831687 -0.0531368164180609 -0.303288366811127
v 0.0238701734831687 -0.0519164164180609 -0.303592166811127
v 0.0254334734831687 -0.0525254164180609 -0.302759966811127
v 0.0152441734831687 -0.0506138164180609 -0.299626466811127
v 0.0156193734831687 -0.0519377164180609 -0.298082366811127
v 0.0142873734831687 -0.0503079164180609 -0.298140866811127
v 0.0250093734831687 -0.0501908164180609 -0.303149166811127
v 0.0126850734831687 -0.0487756164180609 -0.297036566811127
v 0.0129191734831687 -0.0489365164180609 -0.298230466811127
v 0.0247908734831687 -0.0484401164180609 -0.302888266811127
v 0.0104712734831687 -0.0469219164180609 -0.296590966811127
v 0.0120396734831687 -0.0479298164180609 -0.295827266811127
v 0.0239851734831687 -0.0461778164180609 -0.301951666811127
v 0.0247079734831687 -0.0474685164180609 -0.301801266811127
v 0.00951117348316871 -0.0458466164180609 -0.295322566811127
v 0.0084548734831687 -0.0445596164180609 -0.294531666811127
v 0.0235517734831687 -0.0449161164180609 -0.302201066811127
v 0.00362927348316869 -0.0429355164180609 -0.293269866811127
v 0.00623807348316871 -0.0438101164180609 -0.294324466811127
v 0.0051721734831687 -0.0426910164180609 -0.292898066811127
v -0.00341672651683128 -0.0414352164180609 -0.290328566811127
v -0.00025302651683129 -0.0412770164180609 -0.290746366811127
v 0.0010437734831687 -0.0410556164180609 -0.290685666811127
v 0.0031354734831687 -0.0422287164180609 -0.292237466811127
v 0.0227748734831687 -0.0409958164180609 -0.300486266811127
v 0.0223608734831687 -0.0401076164180609 -0.301041266811127
v -0.00601142651683131 -0.0399718164180609 -0.288592366811127
v -0.00754252651683129 -0.0391786164180609 -0.287873166811127
v -0.00468982651683128 -0.0393358164180609 -0.287795066811127
v -0.00140432651683131 -0.0395297164180609 -0.288628366811127
v -0.0104295265168313 -0.0378454164180609 -0.286141466811127
v 0.0210629734831687 -0.0379425164180609 -0.298497366811127
v -0.0174093265168313 -0.0362717164180609 -0.282579766811127
v -0.0157051265168313 -0.0364543164180609 -0.283539766811127
v -0.0137574265168313 -0.0368499164180609 -0.284703266811127
v 0.0173539734831687 -0.0341675164180609 -0.298537566811127
v -0.0238394265168313 -0.0343600164180609 -0.279729966811127
v -0.0261099265168313 -0.0333198164180609 -0.278525766811127
v 0.0158484734831687 -0.0327476164180609 -0.297699566811127
v -0.0277934265168313 -0.0323519164180609 -0.278044166811127
v -0.0289862265168313 -0.0312044164180609 -0.276956866811127
v 0.0140131734831687 -0.0310712164180609 -0.296987766811127
v 0.0145065734831687 -0.0309860164180609 -0.298355466811127
v -0.0300458265168313 -0.0301434164180609 -0.277083866811127
v -0.0298922265168313 -0.0302075164180609 -0.276161266811127
v -0.0301358265168313 -0.0292553164180609 -0.276115466811127
v 0.0131820734831687 -0.0290316164180609 -0.297302266811127
v 0.0116318734831687 -0.0290296164180609 -0.295756766811127
v 0.0125981734831687 -0.0299940164180609 -0.296030866811127
v 0.0114869734831687 -0.0290382164180609 -0.295178066811127
v -0.0302757265168313 -0.0286608164180609 -0.277232766811127
v -0.0301680265168313 -0.0270199164180609 -0.275817866811127
v 0.0133694734831687 -0.0276645164180609 -0.295859066811127
v 0.0146511734831687 -0.0267132164180609 -0.297802666811127
v 0.0166450734831687 -0.0241843164180609 -0.297646066811127
v 0.0165589734831687 -0.0246323164180609 -0.298800266811127
v -0.0302881265168313 -0.0225580164180609 -0.275496666811127
v 0.0179779734831687 -0.0215715164180609 -0.298366866811127
v 0.0178000734831687 -0.0228119164180609 -0.299362266811127
v -0.0302703265168313 -0.0200129164180609 -0.275091266811127
v 0.0176330734831687 -0.0210800164180609 -0.296966966811127
v 0.0179216734831687 -0.0189048164180609 -0.296648466811127
v -0.0301557265168313 -0.0180608164180609 -0.276106966811127
v 0.0190898734831687 -0.0172168164180609 -0.298983666811127
v 0.0178608734831687 -0.0158879164180609 -0.296517866811127
v -0.0294330265168313 -0.0163916164180609 -0.276161166811127
v 0.0188623734831687 -0.0152523164180609 -0.299030666811127
v 0.0173243734831687 -0.0133329164180609 -0.296354066811127
v -0.0279314265168313 -0.0135743164180609 -0.274535266811127
v 0.0181192734831687 -0.0128415164180609 -0.299093866811127
v 0.0170422734831687 -0.0118996164180609 -0.296736566811127
v -0.0262357265168313 -0.0108540164180609 -0.277615566811127
v 0.0167513734831687 -0.0107711164180609 -0.297368166811127
v -0.0252118265168313 -0.00950021641806088 -0.276061666811127
v 0.0157466734831687 -0.00937161641806088 -0.296655466811127
v -0.0239932265168313 -0.00853561641806088 -0.279292366811127
v 0.0149055734831687 -0.00836721641806087 -0.295576766811127
v -0.0236643265168313 -0.00788271641806088 -0.276171266811127
v -0.0220865265168313 -0.00700021641806087 -0.278619566811127
v 0.0120436734831687 -0.00536261641806088 -0.295171166811127
v -0.0175967265168313 -0.00475321641806088 -0.280909066811127
v -0.0157853265168313 -0.00437551641806088 -0.281786766811127
v -0.0112355265168313 -0.00407471641806088 -0.283819466811127
v -0.00807292651683131 -0.00407461641806087 -0.284139766811127
v -0.00237832651683129 -0.00436731641806087 -0.287869966811127
v 0.000667273483168723 -0.00434341641806088 -0.289286466811127
v 0.0024906734831687 -0.00420601641806088 -0.290121966811127
v 0.0043245734831687 -0.00395111641806088 -0.290901466811127
v 0.00612127348316868 -0.00371551641806087 -0.291753266811127
v 0.0079453734831687 -0.00366181641806088 -0.292631066811127
v 0.00967807348316871 -0.00392711641806088 -0.293388666811127
v 0.0183679734831687 -0.0553215164180609 -0.298445266811127
v 0.0197551734831687 -0.0558111164180609 -0.298145566811127
v 0.0215152734831687 -0.0557430164180609 -0.298909866811127
v 0.0230845734831687 -0.0556530164180609 -0.300813466811127
v 0.0247270734831687 -0.0550795164180609 -0.300963766811127
v 0.0255330734831687 -0.0545383164180609 -0.301654466811127
v 0.0166314734831687 -0.0531969164180609 -0.297420666811127
v 0.0178964734831687 -0.0542737164180609 -0.297028466811127
v 0.0254217734831687 -0.0542033164180609 -0.300604066811127
v 0.0259550734831687 -0.0530425164180609 -0.301321866811127
v 0.0148938734831687 -0.0510170164180609 -0.296498466811127
v 0.0161423734831687 -0.0521531164180609 -0.296061466811127
v 0.0258447734831687 -0.0507761164180609 -0.301434666811127
v 0.0148912734831687 -0.0505997164180609 -0.294985266811127
v 0.0253900734831687 -0.0488268164180609 -0.301576066811127
v 0.0113592734831687 -0.0470025164180609 -0.294707966811127
v 0.0245197734831687 -0.0466563164180609 -0.300161066811127
v 0.0251178734831687 -0.0478492164180609 -0.300713866811127
v 0.00956827348316869 -0.0449874164180609 -0.293798266811127
v 0.0110882734831687 -0.0461462164180609 -0.293195366811127
v 0.0238257734831687 -0.0447641164180609 -0.300481066811127
v 0.00679127348316871 -0.0429461164180609 -0.292690966811127
v 0.00851417348316871 -0.0438534164180609 -0.292668266811127
v 0.00766387348316871 -0.0429784164180609 -0.291976666811127
v 0.0235010734831687 -0.0432646164180609 -0.298494566811127
v 0.00274997348316869 -0.0412027164180609 -0.290848566811127
v 0.0052763734831687 -0.0420751164180609 -0.291287766811127
v 0.00400177348316871 -0.0409393164180609 -0.290046666811127
v -0.0062774265168313 -0.0389479164180609 -0.287024766811127
v 8.73734831687012e-05 -0.0398626164180609 -0.289034266811127
v 0.0018121734831687 -0.0403076164180609 -0.289258566811127
v 0.0220348734831687 -0.0393333164180609 -0.298704266811127
v -0.00897962651683129 -0.0372241164180609 -0.284083266811127
v -0.00751152651683129 -0.0380916164180609 -0.285345066811127
v -0.0051694265168313 -0.0384692164180609 -0.285975366811127
v -0.00158682651683129 -0.0388753164180609 -0.287360466811127
v -0.000160026516831308 -0.0391250164180609 -0.287884566811127
v -0.0199848265168313 -0.0355123164180609 -0.279742166811127
v -0.0179465265168313 -0.0359149164180609 -0.279525266811127
v -0.0169462265168313 -0.0360198164180609 -0.280100866811127
v -0.0150753265168313 -0.0361306164180609 -0.281901366811127
v -0.0130312265168313 -0.0362653164180609 -0.282715166811127
v -0.0109559265168313 -0.0367858164180609 -0.283701866811127
v 0.0176974734831687 -0.0345120164180609 -0.296337566811127
v -0.0238233265168313 -0.0340459164180609 -0.277468466811127
v -0.0222050265168313 -0.0345803164180609 -0.278095766811127
v 0.0153722734831687 -0.0324708164180609 -0.296375366811127
v -0.0276534265168313 -0.0320218164180609 -0.276500366811127
v -0.0258002265168313 -0.0330068164180609 -0.276918266811127
v -0.0264318265168313 -0.0318972164180609 -0.275455366811127
v 0.0137173734831687 -0.0311412164180609 -0.295210966811127
v -0.0286549265168313 -0.0301322164180609 -0.275179266811127
v 0.0118729734831687 -0.0289948164180609 -0.293608066811127
v 0.0124699734831687 -0.0301347164180609 -0.294125666811127
v -0.0295234265168313 -0.0277845164180609 -0.274400366811127
v -0.0293611265168313 -0.0290268164180609 -0.274930866811127
v 0.0123339734831687 -0.0282097164180609 -0.294276666811127
v 0.0137552734831687 -0.0271850164180609 -0.293805966811127
v 0.0146619734831687 -0.0264753164180609 -0.295010166811127
v -0.0294996265168313 -0.0247871164180609 -0.272763766811127
v 0.0156698734831687 -0.0253997164180609 -0.294255966811127
v 0.0158645734831687 -0.0251031164180609 -0.295967066811127
v -0.0296316265168313 -0.0222491164180609 -0.272099866811127
v 0.0164288734831687 -0.0241639164180609 -0.294902566811127
v 0.0170496734831687 -0.0224225164180609 -0.295239466811127
v 0.0169282734831687 -0.0232456164180609 -0.296574966811127
v -0.0300297265168313 -0.0220888164180609 -0.273891466811127
v 0.0174153734831687 -0.0204065164180609 -0.295184666811127
v 0.0175742734831687 -0.0186532164180609 -0.295002366811127
v -0.0295274265168313 -0.0183789164180609 -0.272149366811127
v 0.0179324734831687 -0.0174154164180609 -0.296450866811127
v 0.0175570734831687 -0.0168214164180609 -0.294842066811127
v -0.0292665265168313 -0.0160929164180609 -0.273965166811127
v 0.0172145734831687 -0.0142480164180609 -0.294896966811127
v -0.0269766265168313 -0.0118283164180609 -0.274520866811127
v 0.0165760734831687 -0.0114280164180609 -0.294936266811127
v 0.0157810734831687 -0.00975411641806088 -0.294365066811127
v 0.0133972734831687 -0.00677851641806088 -0.293376066811127
v -0.0219977265168313 -0.00684121641806087 -0.276512466811127
v -0.0199275265168313 -0.00559761641806088 -0.277958366811127
v 0.0123213734831687 -0.00565481641806088 -0.292827966811127
v -0.0184684265168313 -0.00505201641806088 -0.277600666811127
v -0.0163847265168313 -0.00457831641806088 -0.278192266811127
v -0.0125150265168313 -0.00414841641806088 -0.280309666811127
v -0.0103840265168313 -0.00412071641806087 -0.282012966811127
v -0.0068449265168313 -0.00414741641806087 -0.281359266811127
v -0.0045137265168313 -0.00431061641806087 -0.283615966811127
v -0.0021828265168313 -0.00452301641806088 -0.285314566811127
v 0.000366673483168711 -0.00457691641806088 -0.286877066811127
v 0.00376807348316871 -0.00441511641806088 -0.288467566811127
v 0.0069209734831687 -0.00413371641806087 -0.289927566811127
v 0.0087416734831687 -0.00412631641806088 -0.290834166811127
v 0.0105830734831687 -0.00457591641806088 -0.291918766811127
v 0.0200399734831687 -0.0550255164180609 -0.295188866811127
v 0.0207619734831687 -0.0555945164180609 -0.296683766811127
v 0.0220951734831687 -0.0553096164180609 -0.296951966811127
v 0.0238966734831687 -0.0547921164180609 -0.299309166811127
v 0.0184428734831687 -0.0539141164180609 -0.295249266811127
v 0.0231932734831687 -0.0547223164180609 -0.297624566811127
v 0.0243849734831687 -0.0536357164180609 -0.297762266811127
v 0.0250790734831687 -0.0522376164180609 -0.298159166811127
v 0.0253487734831687 -0.0532073164180609 -0.299568666811127
v 0.0180722734831687 -0.0530325164180609 -0.293726966811127
v 0.0257303734831687 -0.0513439164180609 -0.299843466811127
v 0.0250885734831687 -0.0501720164180609 -0.298361066811127
v 0.0252440734831687 -0.0488468164180609 -0.299805466811127
v 0.0142470734831687 -0.0492683164180609 -0.292815766811127
v 0.0241993734831687 -0.0463685164180609 -0.297467166811127
v 0.0244345734831687 -0.0470627164180609 -0.298566766811127
v 0.0102888734831687 -0.0446833164180609 -0.291008866811127
v 0.0239357734831687 -0.0450237164180609 -0.298558666811127
v 0.0240211734831687 -0.0449931164180609 -0.296455166811127
v 0.00672397348316872 -0.0420887164180609 -0.288740866811127
v 0.00748627348316871 -0.0427199164180609 -0.290015566811127
v 0.0230326734831687 -0.0412498164180609 -0.297020566811127
v 0.00114007348316869 -0.0394017164180609 -0.287542866811127
v 0.00290047348316869 -0.0399408164180609 -0.287004966811127
v 0.0039037734831687 -0.0405361164180609 -0.288158666811127
v 0.0212307734831687 -0.0381461164180609 -0.295500966811127
v 0.0222984734831687 -0.0395384164180609 -0.296532366811127
v -0.00622672651683129 -0.0378871164180609 -0.283017666811127
v -0.00487422651683131 -0.0381687164180609 -0.284106666811127
v -0.00158402651683129 -0.0385652164180609 -0.285585066811127
v 0.000399773483168692 -0.0389590164180609 -0.286469866811127
v 0.0199066734831687 -0.0366880164180609 -0.295918666811127
v -0.0127000265168313 -0.0357423164180609 -0.281184366811127
v -0.0102856265168313 -0.0360850164180609 -0.281395766811127
v -0.0113139265168313 -0.0354772164180609 -0.280791566811127
v -0.0086644265168313 -0.0368759164180609 -0.282367866811127
v 0.0179986734831687 -0.0344866164180609 -0.292212066811127
v -0.0223352265168313 -0.0339317164180609 -0.275999766811127
v -0.0193199265168313 -0.0351700164180609 -0.277747266811127
v -0.0169838265168313 -0.0355203164180609 -0.278043766811127
v -0.0146088265168313 -0.0355030164180609 -0.278912366811127
v 0.0166171734831687 -0.0333546164180609 -0.291847166811127
v -0.0238493265168313 -0.0330712164180609 -0.275385766811127
v 0.0129053734831687 -0.0307861164180609 -0.292358366811127
v 0.0144042734831687 -0.0318703164180609 -0.292595766811127
v -0.0272686265168313 -0.0299652164180609 -0.273975666811127
v -0.0265414265168313 -0.0307758164180609 -0.274022866811127
v -0.0251896265168313 -0.0317567164180609 -0.274040966811127
v 0.0121768734831687 -0.0298621164180609 -0.291605966811127
v -0.0279519265168313 -0.0289296164180609 -0.273278266811127
v 0.0126660734831687 -0.0281221164180609 -0.292264466811127
v 0.0147932734831687 -0.0261846164180609 -0.292836766811127
v -0.0291558265168313 -0.0260933164180609 -0.272458566811127
v -0.0285235265168313 -0.0275351164180609 -0.272511966811127
v 0.0160768734831687 -0.0245422164180609 -0.293094566811127
v 0.0167316734831687 -0.0232606164180609 -0.292860466811127
v 0.0170363734831687 -0.0216912164180609 -0.292739966811127
v -0.0296495265168313 -0.0202326164180609 -0.271981566811127
v -0.0290566265168313 -0.0165124164180609 -0.272202266811127
v 0.0172510734831687 -0.0146071164180609 -0.293407566811127
v -0.0281047265168313 -0.0149290164180609 -0.270721066811127
v -0.0270030265168313 -0.0129033164180609 -0.270660366811127
v 0.0166198734831687 -0.0112510164180609 -0.292161566811127
v -0.0262931265168313 -0.0112008164180609 -0.273268666811127
v -0.0258791265168313 -0.0112383164180609 -0.271278466811127
v -0.0252722265168313 -0.00986671641806088 -0.273976366811127
v 0.0156417734831687 -0.00967481641806087 -0.292213266811127
v -0.0235124265168313 -0.00885111641806088 -0.271868566811127
v 0.0128851734831687 -0.00692781641806087 -0.290788266811127
v 0.0144600734831687 -0.00829631641806088 -0.291637166811127
v -0.0224815265168313 -0.00736391641806088 -0.274720266811127
v -0.0194219265168313 -0.00552491641806088 -0.276158366811127
v 0.0106706734831687 -0.00537431641806087 -0.288548266811127
v 0.0120485734831687 -0.00628291641806088 -0.288973966811127
v 0.0112651734831687 -0.00550391641806088 -0.290550466811127
v -0.0136357265168313 -0.00420121641806088 -0.277897966811127
v -0.00921092651683131 -0.00406051641806087 -0.280402066811127
v -0.00301942651683129 -0.00464011641806087 -0.281705766811127
v 0.0013614734831687 -0.00527161641806088 -0.283216666811127
v 0.00230037348316869 -0.00494131641806087 -0.285652266811127
v 0.00503087348316869 -0.00483291641806088 -0.286884766811127
v 0.00771407348316872 -0.00468571641806087 -0.288145666811127
v 0.0096624734831687 -0.00490151641806087 -0.288938366811127
v 0.0215641734831687 -0.0554041164180609 -0.294765666811127
v 0.0227706734831687 -0.0551315164180609 -0.294627666811127
v 0.0195303734831687 -0.0541360164180609 -0.293179366811127
v 0.0234313734831687 -0.0544086164180609 -0.296183266811127
v 0.0245920734831687 -0.0527719164180609 -0.295816466811127
v 0.0168013734831687 -0.0515532164180609 -0.292282266811127
v 0.0248825734831687 -0.0513874164180609 -0.297213366811127
v 0.0248374734831687 -0.0504369164180609 -0.295658466811127
v 0.0156187734831687 -0.0498300164180609 -0.290027066811127
v 0.0246735734831687 -0.0491438164180609 -0.297016166811127
v 0.0246405734831687 -0.0477845164180609 -0.295540066811127
v 0.0136630734831687 -0.0478711164180609 -0.290457666811127
v 0.0119204734831687 -0.0456893164180609 -0.289211966811127
v 0.00949387348316869 -0.0435551164180609 -0.288266166811127
v 0.0107770734831687 -0.0444324164180609 -0.288259166811127
v 0.0237654734831687 -0.0433315164180609 -0.295288366811127
v 0.00625487348316869 -0.0413313164180609 -0.286717666811127
v 0.0235596734831687 -0.0425401164180609 -0.294052766811127
v 0.0229011734831687 -0.0405925164180609 -0.294915466811127
v 0.0218557734831687 -0.0390857164180609 -0.294192666811127
v -0.0049133265168313 -0.0381716164180609 -0.280130066811127
v -0.0072657265168313 -0.0372393164180609 -0.281214066811127
v -0.00404212651683131 -0.0382780164180609 -0.282214066811127
v -0.000474926516831287 -0.0387112164180609 -0.283880966811127
v 0.0197720734831687 -0.0364563164180609 -0.293021166811127
v -0.0102625265168313 -0.0355473164180609 -0.279915366811127
v -0.00864442651683128 -0.0361292164180609 -0.279393366811127
v -0.0188974265168313 -0.0346363164180609 -0.275145066811127
v -0.0218187265168313 -0.0335702164180609 -0.273755066811127
v -0.0168470265168313 -0.0351315164180609 -0.276268766811127
v -0.0146118265168313 -0.0352714164180609 -0.277014466811127
v -0.0113518265168313 -0.0352960164180609 -0.278861566811127
v -0.0238180265168313 -0.0324530164180609 -0.273456966811127
v 0.0128860734831687 -0.0312248164180609 -0.290150866811127
v 0.0169096734831687 -0.0337528164180609 -0.289207566811127
v -0.0266797265168313 -0.0299109164180609 -0.272843166811127
v -0.0255126265168313 -0.0310873164180609 -0.271976466811127
v -0.0268660265168313 -0.0295228164180609 -0.271272666811127
v 0.0117789734831687 -0.0294337164180609 -0.288754066811127
v 0.0119139734831687 -0.0301716164180609 -0.289744566811127
v 0.0121448734831687 -0.0288378164180609 -0.290363966811127
v -0.0277424265168313 -0.0281971164180609 -0.271675666811127
v 0.0125571734831687 -0.0280608164180609 -0.288767566811127
v 0.0137695734831687 -0.0269342164180609 -0.290939166811127
v -0.0284836265168313 -0.0265705164180609 -0.270240266811127
v 0.0152497734831687 -0.0253017164180609 -0.291246866811127
v -0.0291346265168313 -0.0243748164180609 -0.270556966811127
v 0.0164763734831687 -0.0230244164180609 -0.291345166811127
v 0.0158128734831687 -0.0245018164180609 -0.288891666811127
v -0.0293736265168313 -0.0223889164180609 -0.270423266811127
v 0.0169926734831687 -0.0205475164180609 -0.290705466811127
v -0.0294170265168313 -0.0203496164180609 -0.270302466811127
v 0.0172006734831687 -0.0188653164180609 -0.290595766811127
v -0.0292948265168313 -0.0186482164180609 -0.270402866811127
v 0.0173024734831687 -0.0170500164180609 -0.290574966811127
v -0.0288017265168313 -0.0166937164180609 -0.269670966811127
v 0.0172381734831687 -0.0146611164180609 -0.290459066811127
v 0.0171113734831687 -0.0134728164180609 -0.291853566811127
v 0.0170454734831687 -0.0131604164180609 -0.290062466811127
v 0.0166901734831687 -0.0116803164180609 -0.290320366811127
v 0.0161416734831687 -0.0105246164180609 -0.288506566811127
v 0.0144178734831687 -0.00848121641806088 -0.288493466811127
v -0.0218836265168313 -0.00739401641806087 -0.272970366811127
v -0.0197321265168313 -0.00647311641806088 -0.271850066811127
v -0.0186646265168313 -0.00551591641806088 -0.274542266811127
v -0.0169425265168313 -0.00495281641806088 -0.274749366811127
v -0.0146309265168313 -0.00451141641806087 -0.274032366811127
v -0.0112714265168313 -0.00388731641806088 -0.277463066811127
v -0.00676542651683129 -0.00412721641806088 -0.279260566811127
v -0.0091171265168313 -0.00382961641806088 -0.276317866811127
v -0.0044454265168313 -0.00438941641806088 -0.279955566811127
v -0.000523926516831308 -0.00511711641806088 -0.282176966811127
v 0.00331117348316873 -0.00525821641806088 -0.283954766811127
v 0.00674277348316871 -0.00512331641806087 -0.285524566811127
v 0.00877777348316872 -0.00514881641806088 -0.286550866811127
v 0.0211148734831687 -0.0551221164180609 -0.292907866811127
v 0.0229995734831687 -0.0554575164180609 -0.291520266811127
v 0.0237769734831687 -0.0552659164180609 -0.291584666811127
v 0.0208271734831687 -0.0544932164180609 -0.290038466811127
v 0.0240125734831687 -0.0542827164180609 -0.294226066811127
v 0.0250799734831687 -0.0528747164180609 -0.293403666811127
v 0.0252094734831687 -0.0510000164180609 -0.293864866811127
v 0.0250975734831687 -0.0489554164180609 -0.293846566811127
v 0.0250487734831687 -0.0472794164180609 -0.293188166811127
v 0.0245667734831687 -0.0454153164180609 -0.293562866811127
v 0.0242198734831687 -0.0440882164180609 -0.292454566811127
v 0.00880947348316871 -0.0425009164180609 -0.285734566811127
v 0.0230005734831687 -0.0415334164180609 -0.292554666811127
v 0.00296637348316869 -0.0394425164180609 -0.282497166811127
v 0.0046954734831687 -0.0400134164180609 -0.283351566811127
v 0.0057329734831687 -0.0406118164180609 -0.284617066811127
v 0.0215094734831687 -0.0387880164180609 -0.292893466811127
v -0.00619962651683131 -0.0376216164180609 -0.279395866811127
v -0.0032312265168313 -0.0385107164180609 -0.280418366811127
v 0.000447373483168728 -0.0389299164180609 -0.282052266811127
v 0.0200140734831687 -0.0369322164180609 -0.290819566811127
v -0.0094355265168313 -0.0356007164180609 -0.277944166811127
v -0.0081749265168313 -0.0360303164180609 -0.277086566811127
v 0.0191005734831687 -0.0357940164180609 -0.290703866811127
v -0.0161374265168313 -0.0350252164180609 -0.274356866811127
v -0.0192180265168313 -0.0344182164180609 -0.272880766811127
v -0.0142649265168313 -0.0352284164180609 -0.275256766811127
v -0.0111844265168313 -0.0352441164180609 -0.277144466811127
v 0.0177176734831687 -0.0343169164180609 -0.290070866811127
v -0.0209166265168313 -0.0339258164180609 -0.270644866811127
v -0.0231403265168313 -0.0328266164180609 -0.271345566811127
v 0.0118709734831687 -0.0312972164180609 -0.287067266811127
v 0.0130737734831687 -0.0320227164180609 -0.287569766811127
v 0.0122824734831687 -0.0310527164180609 -0.288460066811127
v 0.0145281734831687 -0.0325429164180609 -0.288799966811127
v 0.0155725734831687 -0.0333933164180609 -0.287378166811127
v -0.0260240265168313 -0.0310535164180609 -0.268260166811127
v -0.0247407265168313 -0.0323164164180609 -0.267719266811127
v 0.0107108734831687 -0.0297356164180609 -0.286236166811127
v 0.0109037734831687 -0.0305095164180609 -0.286759066811127
v 0.0112986734831687 -0.0298440164180609 -0.287351166811127
v 0.0112281734831687 -0.0289216164180609 -0.286562166811127
v 0.0124183734831687 -0.0281743164180609 -0.287289666811127
v -0.0276983265168313 -0.0284236164180609 -0.268462466811127
v 0.0145970734831687 -0.0262428164180609 -0.288383566811127
v -0.0290084265168313 -0.0251562164180609 -0.268949666811127
v 0.0163417734831687 -0.0232886164180609 -0.289459866811127
v -0.0292949265168313 -0.0243951164180609 -0.267458566811127
v -0.0293560265168313 -0.0229756164180609 -0.268969266811127
v -0.0296721265168313 -0.0220813164180609 -0.266371466811127
v 0.0168496734831687 -0.0213329164180609 -0.289150666811127
v 0.0171659734831687 -0.0207761164180609 -0.287310266811127
v -0.0294524265168313 -0.0208829164180609 -0.268843566811127
v -0.0296465265168313 -0.0199668164180609 -0.266436066811127
v 0.0173047734831687 -0.0182592164180609 -0.288995266811127
v -0.0292804265168313 -0.0186335164180609 -0.268754866811127
v -0.0294619265168313 -0.0186581164180609 -0.266420166811127
v -0.0287802265168313 -0.0164776164180609 -0.268072766811127
v 0.0173208734831687 -0.0155799164180609 -0.288414466811127
v -0.0278986265168313 -0.0146949164180609 -0.267949866811127
v -0.0260970265168313 -0.0117004164180609 -0.267641366811127
v -0.0269349265168313 -0.0129572164180609 -0.266000166811127
v -0.0256788265168313 -0.0112643164180609 -0.269151966811127
v -0.0235794265168313 -0.00919911641806088 -0.269900266811127
v 0.0155670734831687 -0.00979811641806087 -0.287703966811127
v 0.0136265734831687 -0.00760971641806087 -0.285723366811127
v -0.0213396265168313 -0.00737151641806087 -0.270452366811127
v 0.00783827348316871 -0.00533701641806088 -0.283721166811127
v 0.0107461734831687 -0.00589891641806087 -0.285007066811127
v 0.0121214734831687 -0.00643881641806088 -0.286210566811127
v -0.0181604265168313 -0.00558991641806088 -0.272101166811127
v -0.0156438265168313 -0.00472711641806087 -0.272646166811127
v -0.0061402265168313 -0.00396581641806087 -0.275568266811127
v -0.00241492651683128 -0.00473321641806088 -0.279053266811127
v 0.000312073483168723 -0.00528491641806088 -0.280361666811127
v 0.00224417348316872 -0.00542521641806087 -0.281256566811127
v 0.00577287348316868 -0.00527561641806087 -0.282884166811127
v -0.0102545265168313 -0.00387591641806088 -0.274406966811127
v 0.0220397734831687 -0.0551253164180609 -0.290933866811127
v 0.0199904734831687 -0.0537949164180609 -0.289752166811127
v 0.0186717734831687 -0.0527246164180609 -0.289207066811127
v 0.0245863734831687 -0.0543078164180609 -0.292058866811127
v 0.0255771734831687 -0.0527568164180609 -0.291725166811127
v 0.0177341734831687 -0.0516009164180609 -0.288080966811127
v 0.0257531734831687 -0.0511136164180609 -0.291978166811127
v 0.0260645734831687 -0.0493038164180609 -0.290391966811127
v 0.0145792734831687 -0.0470557164180609 -0.286252766811127
v 0.0166315734831687 -0.0488586164180609 -0.285323466811127
v 0.0131014734831687 -0.0451217164180609 -0.284806366811127
v 0.0256334734831687 -0.0461438164180609 -0.289423766811127
v 0.0108292734831687 -0.0436723164180609 -0.285537266811127
v 0.0121364734831687 -0.0443412164180609 -0.284752766811127
v 0.00846617348316872 -0.0412076164180609 -0.282046866811127
v 0.0211012734831687 -0.0396703164180609 -0.288949066811127
v 0.0238843734831687 -0.0432795164180609 -0.290858166811127
v -0.0055716265168313 -0.0379936164180609 -0.277291866811127
v -0.0036914265168313 -0.0385885164180609 -0.277036666811127
v -0.00245042651683131 -0.0386827164180609 -0.278599766811127
v 0.00216787348316871 -0.0392206164180609 -0.279713366811127
v 0.00384167348316872 -0.0395135164180609 -0.280804466811127
v 0.0200753734831687 -0.0376874164180609 -0.289076966811127
v -0.00693362651683127 -0.0370686164180609 -0.276899166811127
v -0.00803212651683127 -0.0361384164180609 -0.275793466811127
v 0.0186588734831687 -0.0355037164180609 -0.289125866811127
v -0.0194678265168313 -0.0344483164180609 -0.269156566811127
v -0.0184426265168313 -0.0346245164180609 -0.270568366811127
v -0.0169514265168313 -0.0348259164180609 -0.271789866811127
v -0.0149860265168313 -0.0351787164180609 -0.271923766811127
v -0.0133182265168313 -0.0355353164180609 -0.273575466811127
v -0.0100063265168313 -0.0356355164180609 -0.275775766811127
v 0.0154387734831687 -0.0335938164180609 -0.285045766811127
v 0.0172822734831687 -0.0344844164180609 -0.287868166811127
v 0.0185796734831687 -0.0362206164180609 -0.286952966811127
v -0.0230393265168313 -0.0332277164180609 -0.266812766811127
v 0.0111199734831687 -0.0311379164180609 -0.285901266811127
v 0.0101372734831687 -0.0312262164180609 -0.284247866811127
v 0.0107192734831687 -0.0317616164180609 -0.283852666811127
v 0.0136279734831687 -0.0326038164180609 -0.285893966811127
v 0.0103135734831687 -0.0300445164180609 -0.284926866811127
v 0.00982837348316873 -0.0299708164180609 -0.283085866811127
v -0.0277473265168313 -0.0286726164180609 -0.266739966811127
v -0.0268520265168313 -0.0300365164180609 -0.267145666811127
v 0.0112528734831687 -0.0287416164180609 -0.284921366811127
v 0.0135670734831687 -0.0273195164180609 -0.283829166811127
v 0.0147190734831687 -0.0264620164180609 -0.285035066811127
v -0.0286060265168313 -0.0266758164180609 -0.267703466811127
v -0.0287484265168313 -0.0264983164180609 -0.265677666811127
v 0.0158612734831687 -0.0251537164180609 -0.285600966811127
v 0.0153833734831687 -0.0255293164180609 -0.286706766811127
v -0.0294912265168313 -0.0245903164180609 -0.265098566811127
v 0.0165673734831687 -0.0231983164180609 -0.286666966811127
v 0.0176729734831687 -0.0177239164180609 -0.287050766811127
v 0.0180957734831687 -0.0184061164180609 -0.285219166811127
v -0.0288091265168313 -0.0169463164180609 -0.265425966811127
v 0.0176928734831687 -0.0159941164180609 -0.286596466811127
v -0.0277113265168313 -0.0142936164180609 -0.265722366811127
v 0.0170682734831687 -0.0134877164180609 -0.287237966811127
v 0.0166040734831687 -0.0115974164180609 -0.286469066811127
v -0.0248579265168313 -0.0103786164180609 -0.265961066811127
v 0.0148010734831687 -0.00861211641806087 -0.283843566811127
v 0.0158931734831687 -0.0100885164180609 -0.285156466811127
v -0.0233529265168313 -0.00911161641806088 -0.266102966811127
v 0.0135794734831687 -0.00747271641806088 -0.283719566811127
v -0.0205187265168313 -0.00668461641806088 -0.268285766811127
v 0.0100712734831687 -0.00586661641806088 -0.282780966811127
v 0.0122867734831687 -0.00671051641806088 -0.283557366811127
v -0.0193341265168313 -0.00603831641806087 -0.267623666811127
v -0.0170699265168313 -0.00515171641806087 -0.270138366811127
v -0.0146384265168313 -0.00439721641806087 -0.269883866811127
v -0.0126998265168313 -0.00412301641806087 -0.272867766811127
v -0.00327492651683131 -0.00444561641806088 -0.276664066811127
v 0.00295547348316871 -0.00537301641806087 -0.279389266811127
v 0.00114397348316872 -0.00528431641806087 -0.278545966811127
v 0.00658397348316869 -0.00526151641806087 -0.281016266811127
v 0.00864067348316871 -0.00546431641806087 -0.281090666811127
v -0.0121778265168313 -0.00406401641806087 -0.271309966811127
v -0.00751812651683131 -0.00393721641806087 -0.273242566811127
v 0.0237427734831687 -0.0548274164180609 -0.290461366811127
v 0.0200785734831687 -0.0532515164180609 -0.288089166811127
v 0.0221386734831687 -0.0540931164180609 -0.288915166811127
v 0.0206054734831687 -0.0529425164180609 -0.287159366811127
v 0.0243298734831687 -0.0540130164180609 -0.289402266811127
v 0.0254233734831687 -0.0531550164180609 -0.289639666811127
v 0.0252804734831687 -0.0535006164180609 -0.290414266811127
v 0.0191047734831687 -0.0521458164180609 -0.287010266811127
v 0.0181380734831687 -0.0510041164180609 -0.286311166811127
v 0.0259844734831687 -0.0514279164180609 -0.290334866811127
v 0.0257845734831687 -0.0474076164180609 -0.290378266811127
v 0.0161382734831687 -0.0476211164180609 -0.283485966811127
v 0.0250019734831687 -0.0449135164180609 -0.289626866811127
v 0.0246458734831687 -0.0441768164180609 -0.287117466811127
v 0.0104450734831687 -0.0425614164180609 -0.282371166811127
v 0.0227058734831687 -0.0417684164180609 -0.288112766811127
v 0.0062858734831687 -0.0397421164180609 -0.279017766811127
v 0.00821987348316869 -0.0404692164180609 -0.279632866811127
v 0.0212069734831687 -0.0398366164180609 -0.288046366811127
v -0.00729252651683129 -0.0375039164180609 -0.275090066811127
v -0.00644642651683128 -0.0383682164180609 -0.273790266811127
v -0.0076633265168313 -0.0380726164180609 -0.273691866811127
v -0.00503292651683129 -0.0384111164180609 -0.275426366811127
v -0.000734426516831282 -0.0388654164180609 -0.277228966811127
v 0.0202355734831687 -0.0381715164180609 -0.286529866811127
v -0.0107722265168313 -0.0362336164180609 -0.273685466811127
v -0.00885482651683128 -0.0374046164180609 -0.273354966811127
v -0.0111224265168313 -0.0364270164180609 -0.271963466811127
v -0.00888742651683128 -0.0364658164180609 -0.274845566811127
v 0.0192167734831687 -0.0368588164180609 -0.285278166811127
v -0.0186483265168313 -0.0345895164180609 -0.267326066811127
v -0.0157718265168313 -0.0348779164180609 -0.268991766811127
v -0.0128278265168313 -0.0356992164180609 -0.271409266811127
v 0.0169430734831687 -0.0345985164180609 -0.285044066811127
v -0.0247267265168313 -0.0324479164180609 -0.266317766811127
v -0.0208665265168313 -0.0340216164180609 -0.267270466811127
v 0.0102328734831687 -0.0313325164180609 -0.282321866811127
v 0.0115402734831687 -0.0321909164180609 -0.282474666811127
v 0.0145695734831687 -0.0331538164180609 -0.283251766811127
v -0.0262194265168313 -0.0308886164180609 -0.265553166811127
v -0.0253209265168313 -0.0318902164180609 -0.265159266811127
v 0.00942617348316871 -0.0303499164180609 -0.281311566811127
v 0.0093563734831687 -0.0294756164180609 -0.281181666811127
v -0.0268636265168313 -0.0296541164180609 -0.264475966811127
v -0.0283193265168313 -0.0271839164180609 -0.263918266811127
v 0.0104990734831687 -0.0289601164180609 -0.282223966811127
v 0.0122607734831687 -0.0280514164180609 -0.282835866811127
v -0.0288018265168313 -0.0258687164180609 -0.263478966811127
v -0.0290321265168313 -0.0242482164180609 -0.262758666811127
v 0.0161230734831687 -0.0244555164180609 -0.284734066811127
v 0.0168255734831687 -0.0229207164180609 -0.284535866811127
v -0.0296010265168313 -0.0232607164180609 -0.264706366811127
v -0.0293160265168313 -0.0210518164180609 -0.263112666811127
v 0.0175808734831687 -0.0206764164180609 -0.284689966811127
v -0.0295967265168313 -0.0212914164180609 -0.264531266811127
v -0.0293633265168313 -0.0191089164180609 -0.264414066811127
v -0.0289160265168313 -0.0187726164180609 -0.262417666811127
v 0.0183905734831687 -0.0169121164180609 -0.284803766811127
v -0.0288135265168313 -0.0176848164180609 -0.263405766811127
v 0.0177477734831687 -0.0142036164180609 -0.284451466811127
v -0.0272314265168313 -0.0136557164180609 -0.263819166811127
v -0.0263499265168313 -0.0121720164180609 -0.263528966811127
v 0.0170866734831687 -0.0119085164180609 -0.283947666811127
v 0.0168977734831687 -0.0109888164180609 -0.282218066811127
v 0.0146222734831687 -0.00843241641806088 -0.281407466811127
v 0.0109334734831687 -0.00613231641806088 -0.280463766811127
v 0.0127406734831687 -0.00698771641806088 -0.281161266811127
v -0.0177462265168313 -0.00542511641806088 -0.267691466811127
v -0.00390072651683129 -0.00433071641806088 -0.274253966811127
v -0.00174492651683131 -0.00467411641806088 -0.274938566811127
v -0.000361126516831289 -0.00485051641806087 -0.274454366811127
v 0.00196537348316872 -0.00519711641806087 -0.276712766811127
v 0.00783347348316871 -0.00513361641806088 -0.278250966811127
v 0.00560867348316871 -0.00518211641806088 -0.278451066811127
v 0.00906257348316872 -0.00540841641806088 -0.279327166811127
v -0.00923702651683128 -0.00402501641806088 -0.269942266811127
v -0.0117383265168313 -0.00413801641806087 -0.268270566811127
v 0.0222225734831687 -0.0529599164180609 -0.287486866811127
v 0.0242469734831687 -0.0528661164180609 -0.288480566811127
v 0.0205973734831687 -0.0520310164180609 -0.286352266811127
v 0.0228062734831687 -0.0519125164180609 -0.286863866811127
v 0.0255388734831687 -0.0511457164180609 -0.288724866811127
v 0.0179922734831687 -0.0498351164180609 -0.284626566811127
v 0.0194397734831687 -0.0507094164180609 -0.284757166811127
v 0.0215446734831687 -0.0506746164180609 -0.285037666811127
v 0.0230378734831687 -0.0494549164180609 -0.285074766811127
v 0.0248306734831687 -0.0500012164180609 -0.287098566811127
v 0.0256382734831687 -0.0489800164180609 -0.287684666811127
v 0.0261123734831687 -0.0496416164180609 -0.289160966811127
v 0.0175533734831687 -0.0484972164180609 -0.282654366811127
v 0.0259930734831687 -0.0476373164180609 -0.288715566811127
v 0.0256257734831687 -0.0469497164180609 -0.287191766811127
v 0.0149437734831687 -0.0457612164180609 -0.280899266811127
v 0.0253741734831687 -0.0455313164180609 -0.287892666811127
v 0.0118404734831687 -0.0431838164180609 -0.280913266811127
v 0.0100702734831687 -0.0416848164180609 -0.280380966811127
v 0.0239299734831687 -0.0433350164180609 -0.286798366811127
v 0.0229102734831687 -0.0418585164180609 -0.285807966811127
v 0.0208808734831687 -0.0387646164180609 -0.285268166811127
v -0.0073612265168313 -0.0381189164180609 -0.272443066811127
v -0.0058680265168313 -0.0384743164180609 -0.272862366811127
v -0.00264732651683131 -0.0387349164180609 -0.274210566811127
v 0.00427497348316871 -0.0392049164180609 -0.276183766811127
v 0.0048922734831687 -0.0394103164180609 -0.277924666811127
v -0.0091197265168313 -0.0373590164180609 -0.271531066811127
v -0.0112538265168313 -0.0362046164180609 -0.270745766811127
v -0.0168295265168313 -0.0347738164180609 -0.266832666811127
v -0.0130707265168313 -0.0351887164180609 -0.268092666811127
v 0.0161330734831687 -0.0338889164180609 -0.282876766811127
v 0.0176816734831687 -0.0347920164180609 -0.281508066811127
v 0.0196070734831687 -0.0365670164180609 -0.282356566811127
v -0.0240240265168313 -0.0327436164180609 -0.264739166811127
v -0.0222101265168313 -0.0334013164180609 -0.264434066811127
v -0.0201110265168313 -0.0341974164180609 -0.265872366811127
v 0.00977697348316872 -0.0313212164180609 -0.278292866811127
v 0.0102555734831687 -0.0319408164180609 -0.278923566811127
v 0.00992327348316871 -0.0313608164180609 -0.280218666811127
v 0.0115306734831687 -0.0322820164180609 -0.280641666811127
v 0.0137418734831687 -0.0328928164180609 -0.281246366811127
v -0.0257566265168313 -0.0310008164180609 -0.263801366811127
v -0.0245564265168313 -0.0320049164180609 -0.263307766811127
v 0.0096196734831687 -0.0302064164180609 -0.279357166811127
v -0.0274295265168313 -0.0277463164180609 -0.262221166811127
v -0.0260019265168313 -0.0298232164180609 -0.262385066811127
v 0.0107113734831687 -0.0291340164180609 -0.278359166811127
v 0.0114577734831687 -0.0284508164180609 -0.280151466811127
v 0.0129335734831687 -0.0275661164180609 -0.279370666811127
v 0.0138344734831687 -0.0270025164180609 -0.282350766811127
v -0.0279966265168313 -0.0271792164180609 -0.262747866811127
v 0.0150680734831687 -0.0256620164180609 -0.282483366811127
v -0.0280279265168313 -0.0260490164180609 -0.261389966811127
v 0.0162815734831687 -0.0237299164180609 -0.282623466811127
v 0.0158609734831687 -0.0243318164180609 -0.280866466811127
v -0.0286909265168313 -0.0227692164180609 -0.261532066811127
v 0.0170440734831687 -0.0216203164180609 -0.280408766811127
v -0.0286705265168313 -0.0207769164180609 -0.261365666811127
v 0.0176867734831687 -0.0202075164180609 -0.281693666811127
v 0.0179844734831687 -0.0194376164180609 -0.283116666811127
v 0.0184748734831687 -0.0173527164180609 -0.283302166811127
v -0.0272578265168313 -0.0151116164180609 -0.261159266811127
v 0.0182548734831687 -0.0157287164180609 -0.282881066811127
v 0.0177749734831687 -0.0136979164180609 -0.283016766811127
v -0.0264458265168313 -0.0131155164180609 -0.260952966811127
v 0.0171689734831687 -0.0114118164180609 -0.281333966811127
v -0.0257097265168313 -0.0117204164180609 -0.261594266811127
v -0.0248483265168313 -0.0106953164180609 -0.261738266811127
v 0.0161554734831687 -0.0101270164180609 -0.281361666811127
v -0.0213130265168313 -0.00775611641806087 -0.263994266811127
v -0.0238134265168313 -0.00970471641806088 -0.261820966811127
v -0.0196645265168313 -0.00671241641806088 -0.263381766811127
v 0.0130306734831687 -0.00705041641806088 -0.277947866811127
v 0.0116514734831687 -0.00620971641806087 -0.278590366811127
v -0.0163967265168313 -0.00530351641806088 -0.264096666811127
v -0.0141263265168313 -0.00476041641806087 -0.264366166811127
v -0.00535232651683129 -0.00420291641806088 -0.269966866811127
v -0.00263392651683128 -0.00452711641806088 -0.272325466811127
v -8.482651683131e-05 -0.00463371641806087 -0.271104366811127
v 0.00453957348316872 -0.00491351641806088 -0.273464166811127
v 0.00729587348316871 -0.00489801641806088 -0.274841366811127
v 0.0104251734831687 -0.00533631641806088 -0.276570466811127
v -0.0128527265168313 -0.00430621641806087 -0.267022866811127
v 0.0190043734831687 -0.0493889164180609 -0.282616166811127
v 0.0202515734831687 -0.0500923164180609 -0.283479666811127
v 0.0220249734831687 -0.0490423164180609 -0.283487366811127
v 0.0233014734831687 -0.0473338164180609 -0.283787566811127
v 0.0241241734831687 -0.0479277164180609 -0.285192266811127
v 0.0250179734831687 -0.0474238164180609 -0.286149566811127
v 0.0166522734831687 -0.0469099164180609 -0.280467866811127
v 0.0242211734831687 -0.0460756164180609 -0.284849066811127
v 0.0236404734831687 -0.0449523164180609 -0.283461766811127
v 0.0248327734831687 -0.0452691164180609 -0.286206866811127
v 0.0132806734831687 -0.0440484164180609 -0.279899566811127
v 0.0146932734831687 -0.0450265164180609 -0.279428766811127
v 0.0237532734831687 -0.0437040164180609 -0.284716166811127
v 0.0127488734831687 -0.0431220164180609 -0.278525966811127
v 0.0113763734831687 -0.0421718164180609 -0.279001766811127
v 0.0230525734831687 -0.0419010164180609 -0.284007866811127
v 0.00896427348316872 -0.0400538164180609 -0.277482566811127
v 0.0104181734831687 -0.0410126164180609 -0.277802566811127
v 0.0222552734831687 -0.0402301164180609 -0.283470566811127
v -0.00323632651683131 -0.0384700164180609 -0.270868166811127
v -0.00140952651683129 -0.0387149164180609 -0.271443166811127
v 0.00134957348316872 -0.0389105164180609 -0.272685966811127
v 0.00530527348316873 -0.0391233164180609 -0.273836566811127
v 0.00753537348316871 -0.0395815164180609 -0.276765566811127
v 0.0216283734831687 -0.0389387164180609 -0.282736266811127
v -0.0081036265168313 -0.0369003164180609 -0.268052866811127
v -0.00705692651683129 -0.0376959164180609 -0.270224166811127
v -0.0140847265168313 -0.0349879164180609 -0.265361566811127
v -0.0110125265168313 -0.0356810164180609 -0.268000466811127
v 0.0163539734831687 -0.0337324164180609 -0.279930466811127
v -0.0228981265168313 -0.0326760164180609 -0.262713566811127
v -0.0214080265168313 -0.0333159164180609 -0.262996066811127
v -0.0178124265168313 -0.0344266164180609 -0.262726266811127
v 0.0110364734831687 -0.0322935164180609 -0.277840766811127
v 0.0119211734831687 -0.0326215164180609 -0.276513066811127
v 0.0148841734831687 -0.0332363164180609 -0.279489766811127
v -0.0248125265168313 -0.0307130164180609 -0.261586566811127
v -0.0222130265168313 -0.0319628164180609 -0.260145366811127
v -0.0258504265168313 -0.0286133164180609 -0.260633266811127
v 0.0123838734831687 -0.0280137164180609 -0.277705266811127
v 0.0141511734831687 -0.0266022164180609 -0.279085666811127
v 0.0154344734831687 -0.0250675164180609 -0.279692166811127
v -0.0277036265168313 -0.0247299164180609 -0.259708266811127
v -0.0271135265168313 -0.0261215164180609 -0.259534666811127
v -0.0278633265168313 -0.0229600164180609 -0.259659866811127
v 0.0162799734831687 -0.0237794164180609 -0.277795666811127
v -0.0278359265168313 -0.0209592164180609 -0.259540266811127
v 0.0177051734831687 -0.0191613164180609 -0.279809066811127
v -0.0269830265168313 -0.0187148164180609 -0.257878266811127
v 0.0180527734831687 -0.0182022164180609 -0.281229966811127
v 0.0179000734831687 -0.0171085164180609 -0.279669166811127
v -0.0275194265168313 -0.0176933164180609 -0.259669566811127
v -0.0270035265168313 -0.0160460164180609 -0.259442866811127
v 0.0180602734831687 -0.0162303164180609 -0.281158966811127
v 0.0176868734831687 -0.0142761164180609 -0.279398066811127
v -0.0261036265168313 -0.0134368164180609 -0.258443366811127
v 0.0177051734831687 -0.0139432164180609 -0.281041966811127
v 0.0171186734831687 -0.0118654164180609 -0.280118366811127
v -0.0235961265168313 -0.00969121641806088 -0.258490066811127
v 0.0164699734831687 -0.0105470164180609 -0.278905466811127
v 0.0155950734831687 -0.00955231641806088 -0.278547266811127
v -0.0222869265168313 -0.00842131641806088 -0.259517666811127
v 0.0144808734831687 -0.00838521641806087 -0.278062566811127
v -0.0210260265168313 -0.00755771641806088 -0.261372766811127
v -0.0184369265168313 -0.00603661641806088 -0.263166766811127
v -0.0023576265168313 -0.00449071641806088 -0.270616966811127
v 0.00200977348316872 -0.00473121641806088 -0.270750666811127
v 0.00912217348316868 -0.00500761641806087 -0.275559866811127
v -0.0101282265168313 -0.00426031641806088 -0.264580166811127
v -0.0041704265168313 -0.00422001641806088 -0.267668866811127
v -0.0075706265168313 -0.00417381641806087 -0.266305766811127
v 0.0207815734831687 -0.0491968164180609 -0.282323566811127
v 0.0177510734831687 -0.0471374164180609 -0.279674466811127
v 0.0198083734831687 -0.0484575164180609 -0.280866466811127
v 0.0213250734831687 -0.0483128164180609 -0.281203866811127
v 0.0223296734831687 -0.0474971164180609 -0.281310866811127
v 0.0223006734831687 -0.0478782164180609 -0.282194566811127
v 0.0158029734831687 -0.0453722164180609 -0.278715766811127
v 0.0231354734831687 -0.0457729164180609 -0.282116866811127
v 0.0138709734831687 -0.0434725164180609 -0.277629566811127
v 0.0233203734831687 -0.0435647164180609 -0.282061766811127
v 0.0124676734831687 -0.0420771164180609 -0.276991266811127
v 0.0227556734831687 -0.0409482164180609 -0.281849466811127
v 0.0112873734831687 -0.0404357164180609 -0.275373466811127
v 0.0215853734831687 -0.0390953164180609 -0.280587466811127
v -0.00209812651683128 -0.0385150164180609 -0.269397566811127
v 0.00822557348316871 -0.0393829164180609 -0.274641766811127
v 0.0096825734831687 -0.0397620164180609 -0.275369466811127
v 0.0189182734831687 -0.0361665164180609 -0.279102766811127
v 0.0206101734831687 -0.0376545164180609 -0.281284466811127
v -0.00626832651683129 -0.0375140164180609 -0.267909266811127
v -0.00463112651683131 -0.0379734164180609 -0.268526166811127
v 0.0190188734831687 -0.0359942164180609 -0.280177666811127
v -0.0164353265168313 -0.0347946164180609 -0.262822466811127
v -0.0138756265168313 -0.0350863164180609 -0.260480066811127
v -0.0114024265168313 -0.0352909164180609 -0.264470166811127
v 0.0162777734831687 -0.0339735164180609 -0.278611066811127
v 0.0176132734831687 -0.0348231164180609 -0.279326966811127
v -0.0194002265168313 -0.0336428164180609 -0.261552166811127
v 0.0106418734831687 -0.0317978164180609 -0.275620466811127
v 0.0150568734831687 -0.0334809164180609 -0.277347466811127
v 0.0135202734831687 -0.0330298164180609 -0.276872466811127
v -0.0238621265168313 -0.0303550164180609 -0.259789366811127
v -0.0211055265168313 -0.0324395164180609 -0.260516566811127
v 0.0104961734831687 -0.0302716164180609 -0.275619066811127
v -0.0244629265168313 -0.0289965164180609 -0.259392366811127
v 0.0113716734831687 -0.0289548164180609 -0.276226066811127
v 0.0137275734831687 -0.0272359164180609 -0.274954366811127
v -0.0259142265168313 -0.0274855164180609 -0.258911066811127
v 0.0150470734831687 -0.0259625164180609 -0.275771066811127
v 0.0154831734831687 -0.0253141164180609 -0.277436766811127
v -0.0269283265168313 -0.0251777164180609 -0.257669866811127
v -0.0272137265168313 -0.0229792164180609 -0.257765566811127
v 0.0169059734831687 -0.0222502164180609 -0.277756066811127
v -0.0271113265168313 -0.0209356164180609 -0.257629566811127
v 0.0174666734831687 -0.0203212164180609 -0.277922666811127
v 0.0179432734831687 -0.0174776164180609 -0.277982866811127
v -0.0263646265168313 -0.0168617164180609 -0.257307866811127
v 0.0179944734831687 -0.0156811164180609 -0.277894466811127
v -0.0264119265168313 -0.0151107164180609 -0.258036466811127
v 0.0178401734831687 -0.0137450164180609 -0.277778366811127
v 0.0174113734831687 -0.0121192164180609 -0.278055966811127
v -0.0252870265168313 -0.0117498164180609 -0.258422466811127
v 0.0177720734831687 -0.0111387164180609 -0.275235466811127
v 0.0134633734831687 -0.00699901641806088 -0.275400866811127
v 0.0152177734831687 -0.00848821641806088 -0.275163566811127
v 0.0126412734831687 -0.00614891641806087 -0.274544766811127
v -0.0168301265168313 -0.00542031641806087 -0.261077766811127
v -0.0191774265168313 -0.00635641641806087 -0.260217166811127
v -0.0150610265168313 -0.00499351641806087 -0.262387066811127
v -0.00139102651683129 -0.00433801641806088 -0.268009066811127
v 0.00446907348316869 -0.00482811641806088 -0.271195866811127
v 0.00812237348316869 -0.00488491641806088 -0.273019766811127
v 0.0103355734831687 -0.00509781641806088 -0.272823766811127
v 0.0123595734831687 -0.00560221641806088 -0.272110566811127
v -0.0121854265168313 -0.00444031641806088 -0.263771366811127
v 0.0194457734831687 -0.0472495164180609 -0.279491066811127
v 0.0212664734831687 -0.0471677164180609 -0.280279366811127
v 0.0178729734831687 -0.0460283164180609 -0.278598866811127
v 0.0197073734831687 -0.0458142164180609 -0.278841966811127
v 0.0211912734831687 -0.0454414164180609 -0.279536766811127
v 0.0224001734831687 -0.0456001164180609 -0.280659366811127
v 0.0159966734831687 -0.0441635164180609 -0.277495266811127
v 0.0179264734831687 -0.0439669164180609 -0.277687466811127
v 0.0198026734831687 -0.0438770164180609 -0.278492366811127
v 0.0215180734831687 -0.0438199164180609 -0.279559066811127
v 0.0227407734831687 -0.0437696164180609 -0.280783466811127
v 0.0142926734831687 -0.0424819164180609 -0.276410966811127
v 0.0161442734831687 -0.0418621164180609 -0.276501066811127
v 0.0168293734831687 -0.0406192164180609 -0.276656366811127
v 0.0198612734831687 -0.0418434164180609 -0.278374366811127
v 0.0215377734831687 -0.0417922164180609 -0.279508666811127
v 0.0226326734831687 -0.0415885164180609 -0.280851866811127
v 0.0131266734831687 -0.0409480164180609 -0.275146066811127
v 0.0114851734831687 -0.0400422164180609 -0.274418166811127
v 0.0146787734831687 -0.0409862164180609 -0.275490466811127
v 0.0156341734831687 -0.0396142164180609 -0.275682066811127
v 0.0172096734831687 -0.0390364164180609 -0.276768666811127
v 0.0197488734831687 -0.0397407164180609 -0.278347366811127
v 0.0211881734831687 -0.0395453164180609 -0.279678266811127
v 0.000286573483168684 -0.0387596164180609 -0.267015766811127
v 0.00205407348316872 -0.0389025164180609 -0.268651966811127
v 0.00447777348316869 -0.0389850164180609 -0.270756166811127
v 0.0087588734831687 -0.0391161164180609 -0.272627766811127
v 0.0101915734831687 -0.0394471164180609 -0.273726666811127
v 0.0163104734831687 -0.0374809164180609 -0.275954166811127
v 0.0178151734831687 -0.0377785164180609 -0.277200266811127
v 0.0193251734831687 -0.0375039164180609 -0.278634566811127
v -0.00783162651683131 -0.0363432164180609 -0.264484266811127
v -0.00624912651683129 -0.0370294164180609 -0.264275266811127
v -0.00460532651683129 -0.0376500164180609 -0.264298366811127
v 0.0166331734831687 -0.0359293164180609 -0.276477566811127
v 0.0175200734831687 -0.0356368164180609 -0.277830766811127
v -0.0120833265168313 -0.0351151164180609 -0.260817066811127
v -0.00909642651683129 -0.0357183164180609 -0.263607666811127
v 0.0155267734831687 -0.0346004164180609 -0.275764466811127
v 0.0159555734831687 -0.0344286164180609 -0.276684066811127
v -0.0195872265168313 -0.0333075164180609 -0.259359466811127
v -0.0217386265168313 -0.0321977164180609 -0.257956766811127
v -0.0170873265168313 -0.0343938164180609 -0.260382166811127
v 0.0105799734831687 -0.0320408164180609 -0.273448066811127
v 0.0120036734831687 -0.0328321164180609 -0.274502766811127
v 0.0142657734831687 -0.0336903164180609 -0.275457866811127
v -0.0228213265168313 -0.0311724164180609 -0.257960666811127
v 0.0104320734831687 -0.0305631164180609 -0.274037166811127
v 0.0104055734831687 -0.0313131164180609 -0.272831966811127
v 0.0105030734831687 -0.0303610164180609 -0.272528566811127
v -0.0242015265168313 -0.0293004164180609 -0.258148566811127
v 0.0108076734831687 -0.0296439164180609 -0.272989066811127
v 0.0118218734831687 -0.0288123164180609 -0.273879066811127
v -0.0259788265168313 -0.0270696164180609 -0.257408666811127
v -0.0247591265168313 -0.0288515164180609 -0.257003666811127
v -0.0263131265168313 -0.0269419164180609 -0.255956666811127
v -0.0270138265168313 -0.0248604164180609 -0.255931466811127
v 0.0157702734831687 -0.0249440164180609 -0.275786466811127
v 0.0164945734831687 -0.0234556164180609 -0.275716366811127
v -0.0270648265168313 -0.0231579164180609 -0.256109266811127
v 0.0171373734831687 -0.0216106164180609 -0.276078266811127
v 0.0180018734831687 -0.0184378164180609 -0.275619166811127
v -0.0267390265168313 -0.0190629164180609 -0.255779766811127
v -0.0265783265168313 -0.0168889164180609 -0.256051966811127
v -0.0263151265168313 -0.0150908164180609 -0.256793266811127
v 0.0182661734831687 -0.0140047164180609 -0.276153566811127
v -0.0265313265168313 -0.0135490164180609 -0.254370666811127
v -0.0260630265168313 -0.0134947164180609 -0.256803766811127
v 0.0179749734831687 -0.0122725164180609 -0.276275766811127
v -0.0256054265168313 -0.0120891164180609 -0.255722366811127
v -0.0242110265168313 -0.0104687164180609 -0.256295166811127
v 0.0166486734831687 -0.00975021641806088 -0.275165866811127
v -0.0223446265168313 -0.00836111641806088 -0.256890766811127
v -0.0209934265168313 -0.00719141641806088 -0.257166066811127
v 0.0141878734831687 -0.00679081641806088 -0.272009466811127
v -0.0193507265168313 -0.00610991641806088 -0.255986266811127
v -0.0179520265168313 -0.00556581641806088 -0.256403066811127
v -0.0156614265168313 -0.00484611641806088 -0.257480266811127
v -0.0135385265168313 -0.00463081641806088 -0.260884566811127
v 0.00231887348316873 -0.00475651641806088 -0.268184766811127
v 0.00656857348316869 -0.00486181641806088 -0.268880466811127
v 0.00933287348316869 -0.00493811641806088 -0.270232666811127
v -0.0102829265168313 -0.00432081641806088 -0.262257666811127
v -0.00655562651683131 -0.00421561641806088 -0.264049566811127
v -0.00470042651683131 -0.00423371641806088 -0.262860566811127
v 0.0128057734831687 -0.0394227164180609 -0.273468466811127
v 0.0141549734831687 -0.0396245164180609 -0.274576666811127
v -0.000273626516831299 -0.0386704164180609 -0.262639166811127
v 0.00131077348316871 -0.0388960164180609 -0.262144666811127
v 0.0043806734831687 -0.0389955164180609 -0.268539666811127
v 0.00626757348316873 -0.0389923164180609 -0.269334066811127
v 0.00835507348316869 -0.0389355164180609 -0.270349666811127
v 0.0113951734831687 -0.0388736164180609 -0.271803566811127
v 0.0129195734831687 -0.0381372164180609 -0.272012666811127
v 0.0136612734831687 -0.0384481164180609 -0.273443266811127
v 0.0149492734831687 -0.0376038164180609 -0.274603566811127
v -0.00224872651683128 -0.0382451164180609 -0.263378766811127
v 0.0138205734831687 -0.0374033164180609 -0.272678566811127
v 0.0143013734831687 -0.0361889164180609 -0.272846066811127
v 0.0150655734831687 -0.0358582164180609 -0.274808566811127
v -0.0153002265168313 -0.0349410164180609 -0.259856166811127
v -0.0101958265168313 -0.0353011164180609 -0.261802366811127
v 0.0120605734831687 -0.0330016164180609 -0.271742966811127
v 0.0138378734831687 -0.0349332164180609 -0.272086166811127
v 0.0131840734831687 -0.0338466164180609 -0.273336866811127
v 0.0145061734831687 -0.0348415164180609 -0.274267066811127
v -0.0207107265168313 -0.0329497164180609 -0.257303466811127
v -0.0188490265168313 -0.0338587164180609 -0.257040466811127
v -0.0171421265168313 -0.0344022164180609 -0.258034066811127
v 0.0118322734831687 -0.0317517164180609 -0.269435366811127
v -0.0226567265168313 -0.0316342164180609 -0.256063866811127
v -0.0248386265168313 -0.0300504164180609 -0.253465266811127
v -0.0257652265168313 -0.0285193164180609 -0.254479166811127
v 0.0128498734831687 -0.0281951164180609 -0.271466666811127
v 0.0136793734831687 -0.0273217164180609 -0.273355266811127
v -0.0264996265168313 -0.0274943164180609 -0.254122166811127
v 0.0147383734831687 -0.0261777164180609 -0.273372866811127
v -0.0269753265168313 -0.0262233164180609 -0.254065966811127
v 0.0158826734831687 -0.0242951164180609 -0.273284466811127
v 0.0151967734831687 -0.0253719164180609 -0.271381766811127
v -0.0272683265168313 -0.0240555164180609 -0.253836166811127
v -0.0271279265168313 -0.0205879164180609 -0.252831266811127
v 0.0175036734831687 -0.0201317164180609 -0.273725966811127
v -0.0270751265168313 -0.0186005164180609 -0.252669766811127
v 0.0180811734831687 -0.0176928164180609 -0.273998366811127
v 0.0184606734831687 -0.0148359164180609 -0.274616666811127
v -0.0270737265168313 -0.0150147164180609 -0.252592366811127
v -0.0268916265168313 -0.0134300164180609 -0.252080566811127
v 0.0182585734831687 -0.0124144164180609 -0.274554766811127
v 0.0184000734831687 -0.0136275164180609 -0.273499166811127
v 0.0180349734831687 -0.0120882164180609 -0.272692666811127
v -0.0260957265168313 -0.0122068164180609 -0.253405266811127
v -0.0253409265168313 -0.0109693164180609 -0.252173566811127
v 0.0172172734831687 -0.0101105164180609 -0.273202666811127
v -0.0224402265168313 -0.00822561641806088 -0.254697166811127
v 0.0157636734831687 -0.00847321641806088 -0.272727866811127
v -0.0211581265168313 -0.00704011641806088 -0.254678466811127
v -0.00263232651683129 -0.00439371641806088 -0.263533566811127
v 1.26734831686903e-05 -0.00483001641806088 -0.262757366811127
v 0.00141817348316872 -0.00498801641806088 -0.263281466811127
v 0.00325857348316871 -0.00503111641806088 -0.263939166811127
v 0.0115480734831687 -0.00521171641806088 -0.270073666811127
v 0.0129631734831687 -0.00572931641806088 -0.270562566811127
v -0.0133378265168313 -0.00444541641806088 -0.258700766811127
v -0.0093468265168313 -0.00419651641806087 -0.260428866811127
v -0.00666892651683132 -0.00417101641806088 -0.261750966811127
v 0.0078919734831687 -0.0391178164180609 -0.265712466811127
v 0.00911657348316872 -0.0389698164180609 -0.267476666811127
v 0.0109973734831687 -0.0386804164180609 -0.269338166811127
v 0.0123203734831687 -0.0381408164180609 -0.269605066811127
v -0.00532242651683129 -0.0368470164180609 -0.261695466811127
v -0.0040967265168313 -0.0375374164180609 -0.262255566811127
v 0.0136350734831687 -0.0372960164180609 -0.270545466811127
v 0.0144793734831687 -0.0361769164180609 -0.270730266811127
v -0.0122182265168313 -0.0352485164180609 -0.256377366811127
v -0.0143381265168313 -0.0351543164180609 -0.257506366811127
v -0.0157993265168313 -0.0348709164180609 -0.257830166811127
v -0.00960392651683131 -0.0351583164180609 -0.259490166811127
v -0.00738072651683128 -0.0358902164180609 -0.261201266811127
v 0.0129909734831687 -0.0338521164180609 -0.270859266811127
v 0.0144586734831687 -0.0353362164180609 -0.270126766811127
v -0.0175563265168313 -0.0346717164180609 -0.253851166811127
v -0.0198481265168313 -0.0337175164180609 -0.254876766811127
v -0.0215019265168313 -0.0329903164180609 -0.254194566811127
v -0.0223538265168313 -0.0327657164180609 -0.252151866811127
v -0.0236479265168313 -0.0315344164180609 -0.252579166811127
v 0.0116917734831687 -0.0305040164180609 -0.269284566811127
v 0.0120966734831687 -0.0292528164180609 -0.269990066811127
v 0.0138966734831687 -0.0273793164180609 -0.269924266811127
v -0.0265919265168313 -0.0274611164180609 -0.251407366811127
v -0.0271856265168313 -0.0253007164180609 -0.251583966811127
v -0.0273030265168313 -0.0236900164180609 -0.250868066811127
v 0.0168763734831687 -0.0220272164180609 -0.271326866811127
v -0.0271678265168313 -0.0206923164180609 -0.250571866811127
v 0.0174814734831687 -0.0203290164180609 -0.272088366811127
v 0.0179815734831687 -0.0185185164180609 -0.272018766811127
v -0.0271030265168313 -0.0154269164180609 -0.250997766811127
v 0.0182121734831687 -0.0161510164180609 -0.271993666811127
v 0.0182608734831687 -0.0140852164180609 -0.272155266811127
v 0.0173859734831687 -0.0109042164180609 -0.270592466811127
v 0.0180605734831687 -0.0127022164180609 -0.271152366811127
v -0.0262774265168313 -0.0122602164180609 -0.251225766811127
v 0.0170790734831687 -0.0102235164180609 -0.272058366811127
v -0.0242677265168313 -0.00969441641806087 -0.251914366811127
v 0.0156868734831687 -0.00823541641806087 -0.269498866811127
v 0.0155401734831687 -0.00822311641806088 -0.271066866811127
v -0.0218597265168313 -0.00724621641806088 -0.252590866811127
v 0.0140162734831687 -0.00615381641806087 -0.268139066811127
v 0.0155836734831687 -0.00752071641806087 -0.267784966811127
v 0.0141045734831687 -0.00655781641806088 -0.269907966811127
v -0.0202248265168313 -0.00609381641806088 -0.253168866811127
v -0.0185545265168313 -0.00518141641806087 -0.253486866811127
v 0.00605277348316868 -0.00490981641806087 -0.265290466811127
v 0.00846087348316871 -0.00481101641806088 -0.265504266811127
v 0.0106000734831687 -0.00499831641806088 -0.267459066811127
v 0.0127440734831687 -0.00555411641806088 -0.268261566811127
v -0.0142580265168313 -0.00398531641806088 -0.255085266811127
v -0.0165847265168313 -0.00432381641806087 -0.252942166811127
v -0.0130833265168313 -0.00408401641806088 -0.256653666811127
v -0.0104851265168313 -0.00394791641806087 -0.257760666811127
v -0.00642252651683128 -0.00396531641806087 -0.259576566811127
v -0.0030833265168313 -0.00426351641806088 -0.261048666811127
v 0.00419277348316871 -0.0391102164180609 -0.264061166811127
v 0.00667667348316872 -0.0392053164180609 -0.263743366811127
v 0.0114173734831687 -0.0387622164180609 -0.266996166811127
v 0.0127283734831687 -0.0383923164180609 -0.268211666811127
v 0.0142580734831687 -0.0374257164180609 -0.269122866811127
v -0.00195642651683131 -0.0379954164180609 -0.258745966811127
v -0.00102132651683129 -0.0383707164180609 -0.259940766811127
v 0.0151474734831687 -0.0360323164180609 -0.269256466811127
v -0.0157161265168313 -0.0351474164180609 -0.254238566811127
v -0.0140955265168313 -0.0353906164180609 -0.254040966811127
v -0.0107075265168313 -0.0350989164180609 -0.257647466811127
v -0.00804872651683131 -0.0348100164180609 -0.257828766811127
v -0.0069547265168313 -0.0355214164180609 -0.258664766811127
v -0.00539272651683129 -0.0363005164180609 -0.259032866811127
v 0.0136286734831687 -0.0332911164180609 -0.267689866811127
v -0.0206740265168313 -0.0337501164180609 -0.252201866811127
v 0.0126463734831687 -0.0321216164180609 -0.267735766811127
v -0.0231391265168313 -0.0327899164180609 -0.249805866811127
v -0.0241107265168313 -0.0314638164180609 -0.250932866811127
v 0.0122524734831687 -0.0309345164180609 -0.267128266811127
v -0.0255131265168313 -0.0294980164180609 -0.251363166811127
v 0.0126684734831687 -0.0292529164180609 -0.267840866811127
v 0.0139300734831687 -0.0275659164180609 -0.268083366811127
v -0.0267000265168313 -0.0275959164180609 -0.249111366811127
v -0.0257742265168313 -0.0294063164180609 -0.249647766811127
v 0.0147150734831687 -0.0265656164180609 -0.267946966811127
v -0.0272492265168313 -0.0253856164180609 -0.248654066811127
v 0.0163640734831687 -0.0233660164180609 -0.269311266811127
v -0.0273245265168313 -0.0229625164180609 -0.248558566811127
v 0.0173986734831687 -0.0216084164180609 -0.269182766811127
v -0.0271302265168313 -0.0198196164180609 -0.248366766811127
v 0.0180133734831687 -0.0198435164180609 -0.269714466811127
v 0.0185092734831687 -0.0176465164180609 -0.269126766811127
v -0.0270345265168313 -0.0160162164180609 -0.249414166811127
v -0.0270477265168313 -0.0152761164180609 -0.247725966811127
v 0.0183098734831687 -0.0168100164180609 -0.270487466811127
v 0.0187503734831687 -0.0160879164180609 -0.267434266811127
v 0.0182569734831687 -0.0145142164180609 -0.270307866811127
v -0.0268190265168313 -0.0138472164180609 -0.249401566811127
v 0.0180293734831687 -0.0123967164180609 -0.269147466811127
v -0.0255804265168313 -0.0110243164180609 -0.248153966811127
v -0.0253260265168313 -0.0107726164180609 -0.249846566811127
v -0.0263763265168313 -0.0124038164180609 -0.247606466811127
v 0.0172732734831687 -0.0106331164180609 -0.269138466811127
v 0.0170952734831687 -0.00956531641806087 -0.267084266811127
v -0.0228486265168313 -0.00752171641806088 -0.249368666811127
v -0.0214453265168313 -0.00638151641806088 -0.249642666811127
v -0.0195992265168313 -0.00536781641806088 -0.251964566811127
v -0.00018642651683129 -0.00466951641806088 -0.260867566811127
v 0.00138237348316869 -0.00499991641806087 -0.261190866811127
v 0.00448027348316871 -0.00498811641806088 -0.260628966811127
v 0.00726747348316872 -0.00479111641806088 -0.263666166811127
v 0.0113204734831687 -0.00499861641806088 -0.265348866811127
v 0.00966287348316872 -0.00482211641806087 -0.265321466811127
v 0.0137487734831687 -0.00551231641806088 -0.264290366811127
v -0.0172020265168313 -0.00436051641806088 -0.251653666811127
v -0.0122333265168313 -0.00318601641806088 -0.253657466811127
v -0.00928182651683129 -0.00355381641806088 -0.256475266811127
v -0.00684322651683131 -0.00354611641806088 -0.257033866811127
v -0.00409202651683127 -0.00390871641806088 -0.258443366811127
v -0.00134282651683129 -0.00414351641806088 -0.258240166811127
v 0.0017436734831687 -0.0388007164180609 -0.260475166811127
v 0.0048256734831687 -0.0390760164180609 -0.262239566811127
v 0.0087713734831687 -0.0391379164180609 -0.263282566811127
v 0.0102416734831687 -0.0389659164180609 -0.264586366811127
v 0.0116582734831687 -0.0386583164180609 -0.264420166811127
v 0.0129735734831687 -0.0385075164180609 -0.266166666811127
v 0.0136448734831687 -0.0380473164180609 -0.267369866811127
v -0.00374962651683128 -0.0372106164180609 -0.258621866811127
v 0.0142936734831687 -0.0373336164180609 -0.265886066811127
v 0.0149161734831687 -0.0362065164180609 -0.266006666811127
v 0.0150168734831687 -0.0366027164180609 -0.267744166811127
v -0.0123358265168313 -0.0355176164180609 -0.251918366811127
v -0.0113790265168313 -0.0353679164180609 -0.254483266811127
v -0.0095301265168313 -0.0351676164180609 -0.255566966811127
v -0.00851672651683127 -0.0348773164180609 -0.255981966811127
v -0.00545632651683131 -0.0360300164180609 -0.256625566811127
v 0.0147252734831687 -0.0348563164180609 -0.267192766811127
v -0.0216160265168313 -0.0338139164180609 -0.249610966811127
v -0.0176558265168313 -0.0353590164180609 -0.249569066811127
v 0.0130966734831687 -0.0324930164180609 -0.266025266811127
v 0.0140570734831687 -0.0336415164180609 -0.266352866811127
v -0.0242001265168313 -0.0320773164180609 -0.248790166811127
v 0.0122349734831687 -0.0303506164180609 -0.264947966811127
v 0.0123472734831687 -0.0311733164180609 -0.265017766811127
v 0.0124028734831687 -0.0300151164180609 -0.265842166811127
v -0.0258753265168313 -0.0299344164180609 -0.247050166811127
v -0.0251997265168313 -0.0312186164180609 -0.247067666811127
v 0.0132594734831687 -0.0284966164180609 -0.266214266811127
v 0.0146153734831687 -0.0262912164180609 -0.266421166811127
v -0.0274465265168313 -0.0255544164180609 -0.246235966811127
v -0.0269265265168313 -0.0277035164180609 -0.246018866811127
v 0.0158601734831687 -0.0243538164180609 -0.267307766811127
v 0.0173399734831687 -0.0220445164180609 -0.266976466811127
v 0.0180454734831687 -0.0205381164180609 -0.267565766811127
v 0.0186055734831687 -0.0183777164180609 -0.267540666811127
v -0.0272380265168313 -0.0195535164180609 -0.246927666811127
v 0.0186638734831687 -0.0142785164180609 -0.267188266811127
v -0.0270563265168313 -0.0140166164180609 -0.246092666811127
v 0.0185551734831687 -0.0128397164180609 -0.266213966811127
v -0.0254306265168313 -0.0104179164180609 -0.246062766811127
v 0.0179050734831687 -0.0111485164180609 -0.266903766811127
v -0.0241642265168313 -0.00871581641806088 -0.247657166811127
v -0.0235317265168313 -0.00772401641806087 -0.247036766811127
v 0.0160191734831687 -0.00713801641806087 -0.265689566811127
v 0.00339057348316871 -0.00482231641806088 -0.259337766811127
v 0.0113204734831687 -0.00480031641806088 -0.263440966811127
v 0.0149899734831687 -0.00616771641806087 -0.265305866811127
v -0.0188285265168313 -0.00485101641806088 -0.249458066811127
v -0.0132234265168313 -0.00315551641806087 -0.252571966811127
v -0.0096391265168313 -0.00307951641806088 -0.254533566811127
v -0.0062166265168313 -0.00318161641806088 -0.255068666811127
v -0.00521482651683131 -0.00318351641806088 -0.254256866811127
v 0.00102097348316871 -0.00444991641806088 -0.258623466811127
v 0.0074701734831687 -0.00453431641806088 -0.260321466811127
v 0.00871207348316869 -0.00453761641806087 -0.261677266811127
v 0.0104428734831687 -0.00458131641806087 -0.261855266811127
v -0.0105241265168313 -0.00287131641806088 -0.252845866811127
v -0.0080271265168313 -0.00292581641806088 -0.253360066811127
v 0.00604397348316871 -0.0388194164180609 -0.260431666811127
v 0.00764087348316872 -0.0390542164180609 -0.261029066811127
v 0.0110527734831687 -0.0388248164180609 -0.262187866811127
v -0.00273662651683132 -0.0373925164180609 -0.256726666811127
v -0.00481142651683128 -0.0361715164180609 -0.255129866811127
v -0.000986126516831304 -0.0378085164180609 -0.256977066811127
v 0.000554173483168718 -0.0382374164180609 -0.258361366811127
v 0.00287127348316868 -0.0383822164180609 -0.258708266811127
v 0.0129139734831687 -0.0378450164180609 -0.263704366811127
v 0.0139382734831687 -0.0362785164180609 -0.264346766811127
v -0.0140577265168313 -0.0357163164180609 -0.249217266811127
v -0.0160768265168313 -0.0356830164180609 -0.249034566811127
v -0.00868292651683128 -0.0354048164180609 -0.253616966811127
v -0.0066953265168313 -0.0355268164180609 -0.254864166811127
v 0.0141740734831687 -0.0346788164180609 -0.265420866811127
v 0.0134707734831687 -0.0346419164180609 -0.263970766811127
v -0.0233813265168313 -0.0334628164180609 -0.246934266811127
v -0.0208970265168313 -0.0347958164180609 -0.246629666811127
v -0.0195953265168313 -0.0348989164180609 -0.248481566811127
v 0.0126197734831687 -0.0322642164180609 -0.262522066811127
v 0.0133260734831687 -0.0351968164180609 -0.262651266811127
v 0.0128889734831687 -0.0328108164180609 -0.264135966811127
v -0.0245468265168313 -0.0324194164180609 -0.246034766811127
v -0.0256702265168313 -0.0309534164180609 -0.244531266811127
v 0.0125296734831687 -0.0304857164180609 -0.263265766811127
v 0.0131276734831687 -0.0283261164180609 -0.263095666811127
v 0.0130723734831687 -0.0285418164180609 -0.264231166811127
v 0.0140414734831687 -0.0266955164180609 -0.264467166811127
v -0.0270812265168313 -0.0275935164180609 -0.243707766811127
v -0.0275004265168313 -0.0253149164180609 -0.243609866811127
v 0.0147547734831687 -0.0254479164180609 -0.262678666811127
v 0.0154839734831687 -0.0244157164180609 -0.264609966811127
v -0.0275607265168313 -0.0241987164180609 -0.245731466811127
v -0.0275944265168313 -0.0234143164180609 -0.243398266811127
v 0.0165978734831687 -0.0223116164180609 -0.262959066811127
v -0.0274328265168313 -0.0202847164180609 -0.245477066811127
v -0.0275520265168313 -0.0210695164180609 -0.243969066811127
v 0.0179336734831687 -0.0203448164180609 -0.265207166811127
v 0.0184368734831687 -0.0190336164180609 -0.265908666811127
v 0.0186551734831687 -0.0172113164180609 -0.265391566811127
v -0.0275757265168313 -0.0162782164180609 -0.244145466811127
v 0.0187152734831687 -0.0145865164180609 -0.265472266811127
v -0.0275758265168313 -0.0151805164180609 -0.243180366811127
v -0.0273374265168313 -0.0138408164180609 -0.243070766811127
v -0.0264842265168313 -0.0119098164180609 -0.244042366811127
v 0.0179326734831687 -0.0106099164180609 -0.265047166811127
v 0.0170588734831687 -0.00885881641806088 -0.264965366811127
v -0.0246402265168313 -0.00882641641806087 -0.245166466811127
v -0.0240236265168313 -0.00769961641806087 -0.243449766811127
v 0.0160459734831687 -0.00679581641806087 -0.264146666811127
v -0.0231183265168313 -0.00692071641806087 -0.244019066811127
v -0.0209790265168313 -0.00580161641806088 -0.247282566811127
v 0.0057946734831687 -0.00448891641806088 -0.258693266811127
v 0.0117181734831687 -0.00490631641806088 -0.261900166811127
v 0.0132387734831687 -0.00536841641806088 -0.262652066811127
v 0.0147501734831687 -0.00606481641806087 -0.263195166811127
v -0.0173351265168313 -0.00419221641806088 -0.247643866811127
v -0.0196804265168313 -0.00507911641806087 -0.246749166811127
v -0.0148281265168313 -0.00344321641806088 -0.248420166811127
v -0.0023913265168313 -0.00364391641806088 -0.254854666811127
v 0.000659673483168727 -0.00408321641806087 -0.256304466811127
v 0.00357147348316872 -0.00446321641806088 -0.257940266811127
v 0.0085051734831687 -0.00444901641806088 -0.257935666811127
v -0.0105789265168313 -0.00280441641806087 -0.251161266811127
v -0.0127128265168313 -0.00301571641806088 -0.250309066811127
v 0.00924707348316872 -0.0389420164180609 -0.258813666811127
v 0.0100306734831687 -0.0390435164180609 -0.260674666811127
v 0.0114692734831687 -0.0387343164180609 -0.260471566811127
v -0.00260132651683131 -0.0368760164180609 -0.255096466811127
v -0.00140662651683129 -0.0370926164180609 -0.255366466811127
v 0.0011086734831687 -0.0376217164180609 -0.256165466811127
v 0.0034686734831687 -0.0380356164180609 -0.256948166811127
v 0.0122721734831687 -0.0382169164180609 -0.261559166811127
v 0.0131964734831687 -0.0365859164180609 -0.261302066811127
v 0.0134685734831687 -0.0366304164180609 -0.263027966811127
v -0.0187165265168313 -0.0356433164180609 -0.246164966811127
v -0.00898212651683131 -0.0354452164180609 -0.250459566811127
v -0.0080986265168313 -0.0354132164180609 -0.251915466811127
v -0.00618332651683129 -0.0354813164180609 -0.252870766811127
v -0.0040728265168313 -0.0360074164180609 -0.253947566811127
v 0.0132229734831687 -0.0345489164180609 -0.260900966811127
v -0.0219978265168313 -0.0345885164180609 -0.245089366811127
v -0.0237191265168313 -0.0335817164180609 -0.244544266811127
v 0.0129414734831687 -0.0329619164180609 -0.261279366811127
v -0.0253576265168313 -0.0320686164180609 -0.242646366811127
v -0.0244699265168313 -0.0333813164180609 -0.242292566811127
v 0.0128869734831687 -0.0307859164180609 -0.261044066811127
v -0.0265804265168313 -0.0294830164180609 -0.242748866811127
v 0.0130667734831687 -0.0292988164180609 -0.261387366811127
v 0.0144426734831687 -0.0267600164180609 -0.259742766811127
v 0.0175010734831687 -0.0207393164180609 -0.260477966811127
v -0.0275709265168313 -0.0221512164180609 -0.241758466811127
v 0.0174217734831687 -0.0205533164180609 -0.262900366811127
v -0.0275806265168313 -0.0187883164180609 -0.242269866811127
v 0.0179604734831687 -0.0187435164180609 -0.262941366811127
v 0.0183423734831687 -0.0162030164180609 -0.263287366811127
v 0.0183336734831687 -0.0140099164180609 -0.262861766811127
v 0.0183181734831687 -0.0125228164180609 -0.263895366811127
v -0.0266852265168313 -0.0124203164180609 -0.241755366811127
v 0.0174154734831687 -0.0108490164180609 -0.261672766811127
v 0.0166955734831687 -0.00872391641806088 -0.263121866811127
v 0.0162948734831687 -0.00891441641806088 -0.261203266811127
v 0.0149484734831687 -0.00736001641806087 -0.260063166811127
v 0.0153532734831687 -0.00720461641806087 -0.261951766811127
v -0.0216057265168313 -0.00573501641806087 -0.242261566811127
v 0.0114642734831687 -0.00496101641806088 -0.259630366811127
v 0.0134388734831687 -0.00582401641806087 -0.260615766811127
v -0.0198547265168313 -0.00473971641806088 -0.242413066811127
v -0.0184628265168313 -0.00434391641806087 -0.245011066811127
v -0.0153178265168313 -0.00340431641806088 -0.246863166811127
v -0.0038827265168313 -0.00327891641806088 -0.251834866811127
v -0.000681026516831273 -0.00377221641806087 -0.253407966811127
v 0.00355347348316873 -0.00410611641806088 -0.255236166811127
v 0.0066576734831687 -0.00429901641806087 -0.256860666811127
v 0.0103494734831687 -0.00464121641806087 -0.258556366811127
v -0.0134603265168313 -0.00291151641806087 -0.247463166811127
v -0.0118774265168313 -0.00264521641806088 -0.247793166811127
v -0.00978362651683132 -0.00261861641806087 -0.249334966811127
v -0.0071373265168313 -0.00281861641806087 -0.250637866811127
v 0.0106874734831687 -0.0387693164180609 -0.259053666811127
v 0.0038110734831687 -0.0374981164180609 -0.254901666811127
v 0.0025408734831687 -0.0366682164180609 -0.254045066811127
v 0.00569977348316872 -0.0380456164180609 -0.255930566811127
v 0.00741767348316869 -0.0384757164180609 -0.257395666811127
v 0.0098775734831687 -0.0381781164180609 -0.257086566811127
v 0.0116076734831687 -0.0379833164180609 -0.258178666811127
v 0.0124340734831687 -0.0378854164180609 -0.259671866811127
v 0.0132189734831687 -0.0363542164180609 -0.259434366811127
v -0.0201566265168313 -0.0354814164180609 -0.244790266811127
v -0.0177563265168313 -0.0359235164180609 -0.245294366811127
v -0.0197032265168313 -0.0359313164180609 -0.243106966811127
v -0.0152682265168313 -0.0362045164180609 -0.243984466811127
v -0.0138869265168313 -0.0359938164180609 -0.245702166811127
v -0.0126070265168313 -0.0357792164180609 -0.247495366811127
v -0.0111377265168313 -0.0356161164180609 -0.248767666811127
v -0.0101121265168313 -0.0355765164180609 -0.247259566811127
v -0.00619122651683132 -0.0351964164180609 -0.251331566811127
v -0.00427212651683129 -0.0352655164180609 -0.252169066811127
v -0.000380426516831317 -0.0358365164180609 -0.253117866811127
v 0.0132657734831687 -0.0347430164180609 -0.259632866811127
v -0.0216817265168313 -0.0352973164180609 -0.242469866811127
v -0.0230262265168313 -0.0344839164180609 -0.242465266811127
v -0.00617922651683131 -0.0348033164180609 -0.248287866811127
v -0.00521422651683132 -0.0348081164180609 -0.250288366811127
v -0.00172032651683129 -0.0349034164180609 -0.251610766811127
v 0.0130773734831687 -0.0327782164180609 -0.259508266811127
v -0.0252337265168313 -0.0334009164180609 -0.239972866811127
v -0.0259517265168313 -0.0318734164180609 -0.240914666811127
v 0.0131548734831687 -0.0307764164180609 -0.259345266811127
v -0.0268180265168313 -0.0303665164180609 -0.240187866811127
v 0.0136955734831687 -0.0285258164180609 -0.259525366811127
v -0.0271796265168313 -0.0286716164180609 -0.241149966811127
v -0.0274672265168313 -0.0278433164180609 -0.239775166811127
v -0.0275638265168313 -0.0264635164180609 -0.241353766811127
v -0.0277212265168313 -0.0253537164180609 -0.239726166811127
v 0.0154389734831687 -0.0246501164180609 -0.260012266811127
v 0.0165686734831687 -0.0226900164180609 -0.259478366811127
v -0.0274660265168313 -0.0216585164180609 -0.238687666811127
v -0.0274179265168313 -0.0192908164180609 -0.239391066811127
v 0.0182292734831687 -0.0182380164180609 -0.260178666811127
v 0.0180406734831687 -0.0181134164180609 -0.261605866811127
v 0.0184134734831687 -0.0161991164180609 -0.260052066811127
v -0.0274457265168313 -0.0159208164180609 -0.239949066811127
v 0.0182044734831687 -0.0152234164180609 -0.261436366811127
v 0.0183393734831687 -0.0141550164180609 -0.259862166811127
v -0.0270528265168313 -0.0135286164180609 -0.238975666811127
v -0.0272893265168313 -0.0143190164180609 -0.240629166811127
v 0.0179666734831687 -0.0129749164180609 -0.261171266811127
v 0.0180035734831687 -0.0124477164180609 -0.259637666811127
v -0.0260990265168313 -0.0114133164180609 -0.238916066811127
v 0.0173194734831687 -0.0109472164180609 -0.260457966811127
v -0.0254449265168313 -0.0102450164180609 -0.240250266811127
v 0.0156612734831687 -0.00798961641806088 -0.258610566811127
v 0.0167377734831687 -0.00948561641806087 -0.259118766811127
v -0.0242441265168313 -0.00833131641806088 -0.240681466811127
v 0.0145383734831687 -0.00689951641806088 -0.258716166811127
v -0.0228624265168313 -0.00679771641806087 -0.240838566811127
v 0.0117077734831687 -0.00491051641806087 -0.257651466811127
v 0.0134754734831687 -0.00564711641806088 -0.257718566811127
v -0.0181543265168313 -0.00389321641806088 -0.243554966811127
v 0.000513373483168683 -0.00382921641806087 -0.250573666811127
v -0.00115052651683129 -0.00365141641806088 -0.249944766811127
v 0.0019666734831687 -0.00392551641806087 -0.252416966811127
v 0.0047243734831687 -0.00401521641806088 -0.253728566811127
v 0.00923987348316871 -0.00432021641806088 -0.255848266811127
v 0.0110454734831687 -0.00449531641806088 -0.256097566811127
v -0.0163122265168313 -0.00318911641806088 -0.243836466811127
v -0.0143135265168313 -0.00268131641806087 -0.244826766811127
v -0.0089433265168313 -0.00234861641806088 -0.247377866811127
v -0.0107362265168313 -0.00231011641806087 -0.246529966811127
v -0.00709712651683128 -0.00257971641806088 -0.248294866811127
v -0.0053015265168313 -0.00290981641806087 -0.249061066811127
v -0.00295072651683129 -0.00334131641806087 -0.249078066811127
v 0.00491957348316871 -0.0368121164180609 -0.252208666811127
v 0.0052626734831687 -0.0373962164180609 -0.253468666811127
v 0.00645667348316872 -0.0376383164180609 -0.254317266811127
v 0.0080677734831687 -0.0379294164180609 -0.255542066811127
v 0.00986337348316871 -0.0375863164180609 -0.255979366811127
v 0.0112199734831687 -0.0368461164180609 -0.256984966811127
v 0.0125542734831687 -0.0367626164180609 -0.258324466811127
v -0.0186417265168313 -0.0362591164180609 -0.241811566811127
v -0.0171531265168313 -0.0362591164180609 -0.243092366811127
v 0.0025168734831687 -0.0358617164180609 -0.251641966811127
v 3.83734831687077e-05 -0.0352244164180609 -0.251335766811127
v 0.0101605734831687 -0.0364261164180609 -0.255583466811127
v 0.0109256734831687 -0.0345880164180609 -0.256009266811127
v 0.0128666734831687 -0.0349591164180609 -0.258366766811127
v -0.0236438265168313 -0.0345224164180609 -0.239935566811127
v -0.00821962651683128 -0.0352661164180609 -0.246193966811127
v -0.00437852651683129 -0.0345905164180609 -0.248922466811127
v -0.00253662651683129 -0.0346224164180609 -0.249769766811127
v -0.00129892651683131 -0.0347871164180609 -0.250675366811127
v 0.0126741734831687 -0.0329327164180609 -0.258094366811127
v 0.0110981734831687 -0.0323589164180609 -0.255741666811127
v -0.0262158265168313 -0.0321528164180609 -0.239516566811127
v -0.0258288265168313 -0.0328587164180609 -0.238246166811127
v -0.0265726265168313 -0.0312392164180609 -0.238219666811127
v 0.0118503734831687 -0.0316325164180609 -0.256753166811127
v 0.0113774734831687 -0.0311352164180609 -0.255677666811127
v 0.0127585734831687 -0.0307722164180609 -0.257726766811127
v -0.0273607265168313 -0.0284291164180609 -0.237891466811127
v 0.0134516734831687 -0.0288112164180609 -0.257583366811127
v 0.0143613734831687 -0.0268539164180609 -0.257369966811127
v -0.0276830265168313 -0.0261985164180609 -0.237644266811127
v 0.0155475734831687 -0.0247772164180609 -0.256659566811127
v -0.0275932265168313 -0.0241120164180609 -0.236091466811127
v 0.0164798734831687 -0.0233626164180609 -0.257744666811127
v 0.0183884734831687 -0.0204988164180609 -0.257981566811127
v -0.0274035265168313 -0.0203766164180609 -0.237060866811127
v 0.0187159734831687 -0.0187875164180609 -0.258518066811127
v -0.0273850265168313 -0.0164932164180609 -0.237280766811127
v 0.0189310734831687 -0.0167467164180609 -0.258482866811127
v 0.0189307734831687 -0.0147454164180609 -0.258385666811127
v -0.0271507265168313 -0.0144201164180609 -0.237121766811127
v 0.0192021734831687 -0.0132709164180609 -0.256804366811127
v -0.0264189265168313 -0.0123295164180609 -0.235923466811127
v 0.0178685734831687 -0.0111733164180609 -0.258464166811127
v -0.0253052265168313 -0.00996401641806088 -0.235977966811127
v 0.0179532734831687 -0.00952451641806088 -0.255865766811127
v -0.0240929265168313 -0.00809511641806088 -0.238422766811127
v 0.0159747734831687 -0.00747091641806088 -0.257147366811127
v -0.0208137265168313 -0.00523321641806087 -0.240584666811127
v -0.0212532265168313 -0.00551351641806087 -0.237510966811127
v 0.0129370734831687 -0.00481901641806088 -0.255807166811127
v 0.0148918734831687 -0.00519271641806088 -0.254566266811127
v 0.0151625734831687 -0.00615791641806088 -0.256241366811127
v 0.0031189734831687 -0.00391731641806087 -0.249568166811127
v 0.0049733734831687 -0.00391521641806088 -0.250466366811127
v 0.0073332734831687 -0.00397231641806087 -0.252748766811127
v 0.0101268734831687 -0.00411901641806087 -0.253946966811127
v 0.0120036734831687 -0.00429271641806087 -0.254216366811127
v -0.0149157265168313 -0.00245181641806087 -0.241956066811127
v -0.0172905265168313 -0.00328611641806088 -0.241223566811127
v -0.0125827265168313 -0.00171341641806087 -0.241684666811127
v -0.0101569265168313 -0.00161471641806087 -0.242596466811127
v -0.0088746265168313 -0.00169991641806087 -0.243006566811127
v -0.0071768265168313 -0.00206801641806088 -0.244228566811127
v -0.0054348265168313 -0.00248931641806088 -0.244821666811127
v -0.00321492651683131 -0.00308291641806088 -0.246421966811127
v 0.00658387348316869 -0.0370661164180609 -0.252910766811127
v 0.0085862734831687 -0.0366530164180609 -0.254051066811127
v -0.0172651265168313 -0.0364932164180609 -0.240642266811127
v -0.0194460265168313 -0.0361826164180609 -0.239921866811127
v -0.0208980265168313 -0.0358506164180609 -0.240052466811127
v -0.0144916265168313 -0.0364371164180609 -0.242155566811127
v -0.0120472265168313 -0.0361214164180609 -0.243619766811127
v -0.0104582265168313 -0.0360231164180609 -0.241988766811127
v 0.00367557348316871 -0.0359760164180609 -0.250935766811127
v 0.00237247348316871 -0.0352795164180609 -0.248985466811127
v 0.00606947348316872 -0.0362861164180609 -0.251472666811127
v 0.00759987348316868 -0.0362641164180609 -0.252340166811127
v 0.00934227348316868 -0.0342434164180609 -0.251602966811127
v 0.00981377348316873 -0.0350119164180609 -0.254353666811127
v -0.0247194265168313 -0.0339664164180609 -0.238059366811127
v -0.0229137265168313 -0.0348929164180609 -0.237648566811127
v -0.00396782651683128 -0.0345215164180609 -0.245339366811127
v -0.00369952651683131 -0.0344974164180609 -0.247056366811127
v -0.00179992651683131 -0.0345037164180609 -0.247872566811127
v 0.000162273483168718 -0.0348583164180609 -0.249108066811127
v 0.0100745734831687 -0.0335536164180609 -0.253168366811127
v 0.0105110734831687 -0.0330437164180609 -0.254564366811127
v -0.0260323265168313 -0.0318409164180609 -0.236644966811127
v -0.0252028265168313 -0.0331362164180609 -0.236566066811127
v 0.0113233734831687 -0.0309017164180609 -0.254164966811127
v 0.0122754734831687 -0.0293713164180609 -0.253359466811127
v 0.0126984734831687 -0.0288182164180609 -0.255274766811127
v 0.0149064734831687 -0.0258025164180609 -0.255649766811127
v -0.0274718265168313 -0.0260383164180609 -0.235087966811127
v -0.0276020265168313 -0.0235583164180609 -0.235070966811127
v 0.0175515734831687 -0.0222537164180609 -0.256615666811127
v -0.0275564265168313 -0.0205298164180609 -0.234882766811127
v 0.0188342734831687 -0.0203143164180609 -0.256352366811127
v 0.0192064734831687 -0.0188292164180609 -0.256686666811127
v -0.0275608265168313 -0.0181911164180609 -0.234202266811127
v 0.0193737734831687 -0.0169070164180609 -0.256706466811127
v -0.0273445265168313 -0.0155157164180609 -0.234936966811127
v 0.0194084734831687 -0.0149328164180609 -0.256647266811127
v -0.0269075265168313 -0.0135102164180609 -0.235234066811127
v 0.0186767734831687 -0.0114733164180609 -0.256169166811127
v -0.0243659265168313 -0.00855131641806087 -0.236136066811127
v 0.0168342734831687 -0.00752201641806088 -0.255171266811127
v -0.0230844265168313 -0.00717891641806088 -0.235185266811127
v 0.0163076734831687 -0.00620501641806087 -0.254502266811127
v -0.0184759265168313 -0.00371291641806087 -0.238894866811127
v -0.000300826516831304 -0.00369841641806087 -0.247499866811127
v 0.00221607348316871 -0.00384211641806088 -0.247088566811127
v 0.0084585734831687 -0.00389421641806088 -0.250923266811127
v 0.0109559734831687 -0.00406711641806087 -0.252143366811127
v 0.0125319734831687 -0.00428791641806088 -0.252582066811127
v 0.0138600734831687 -0.00470611641806087 -0.253844566811127
v -0.0171449265168313 -0.00315841641806087 -0.238819766811127
v -0.0137956265168313 -0.00211851641806087 -0.240598366811127
v -0.0206108265168313 -0.0357376164180609 -0.237884866811127
v -0.0182579265168313 -0.0362448164180609 -0.237881466811127
v -0.0143642265168313 -0.0365297164180609 -0.240075666811127
v -0.0123309265168313 -0.0364169164180609 -0.241362366811127
v 0.00460587348316868 -0.0352806164180609 -0.248833366811127
v 0.00555957348316871 -0.0355024164180609 -0.249844666811127
v 0.00762607348316871 -0.0353014164180609 -0.250900166811127
v -0.0233370265168313 -0.0341413164180609 -0.234469066811127
v -0.0223705265168313 -0.0348092164180609 -0.235814266811127
v -0.0079674265168313 -0.0353270164180609 -0.242950866811127
v -0.0055407265168313 -0.0347815164180609 -0.244069466811127
v -0.0011270265168313 -0.0341662164180609 -0.245590566811127
v 0.000896373483168705 -0.0344512164180609 -0.246979066811127
v 0.00287247348316871 -0.0349006164180609 -0.248048166811127
v 0.00678477348316869 -0.0345788164180609 -0.248778966811127
v 0.00854897348316871 -0.0343175164180609 -0.249955166811127
v 0.0107560734831687 -0.0321218164180609 -0.251456866811127
v -0.0254315265168313 -0.0318821164180609 -0.234656266811127
v -0.0244571265168313 -0.0332439164180609 -0.234750866811127
v -0.0262093265168313 -0.0299941164180609 -0.233999966811127
v -0.0270114265168313 -0.0282819164180609 -0.235378266811127
v -0.0269603265168313 -0.0280168164180609 -0.233311166811127
v 0.0138828734831687 -0.0270239164180609 -0.251795866811127
v -0.0276500265168313 -0.0258368164180609 -0.232567166811127
v 0.0154166734831687 -0.0250315164180609 -0.251663966811127
v 0.0168920734831687 -0.0231603164180609 -0.254246866811127
v -0.0277563265168313 -0.0237601164180609 -0.233669366811127
v 0.0183328734831687 -0.0210662164180609 -0.254918866811127
v 0.0190772734831687 -0.0192575164180609 -0.254854066811127
v 0.0193820734831687 -0.0170776164180609 -0.255086466811127
v -0.0273711265168313 -0.0166451164180609 -0.232707166811127
v 0.0194075734831687 -0.0150573164180609 -0.254918566811127
v -0.0269204265168313 -0.0147790164180609 -0.231740166811127
v 0.0192758734831687 -0.0132051164180609 -0.255131566811127
v -0.0254095265168313 -0.0106260164180609 -0.233546166811127
v 0.0186675734831687 -0.0112589164180609 -0.253866766811127
v 0.0179302734831687 -0.00950941641806088 -0.253576066811127
v -0.0241113265168313 -0.00819001641806087 -0.233749566811127
v 0.0163936734831687 -0.00637531641806088 -0.252533266811127
v 0.0171872734831687 -0.00767441641806087 -0.252926866811127
v -0.0218067265168313 -0.00618301641806088 -0.234750666811127
v 0.0152801734831687 -0.00544631641806088 -0.252372066811127
v -0.0199837265168313 -0.00473621641806087 -0.235979066811127
v -0.0184419265168313 -0.00399461641806088 -0.235656866811127
v 0.0009936734831687 -0.00365711641806088 -0.245882266811127
v 0.00435097348316871 -0.00386171641806088 -0.246624766811127
v 0.0062867734831687 -0.00387591641806088 -0.246186466811127
v 0.00804707348316872 -0.00391441641806087 -0.248566366811127
v 0.0098726734831687 -0.00404661641806087 -0.249447766811127
v 0.0117261734831687 -0.00433681641806087 -0.250390166811127
v 0.0135942734831687 -0.00479021641806088 -0.251501366811127
v -0.0162125265168313 -0.00318991641806088 -0.236827166811127
v -0.0088382265168313 -0.00213931641806087 -0.240859366811127
v -0.0118884265168313 -0.00226451641806087 -0.239451566811127
v -0.0069751265168313 -0.00217271641806088 -0.242191666811127
v -0.00465902651683128 -0.00255771641806087 -0.242891266811127
v -0.00251802651683131 -0.00290611641806088 -0.243714766811127
v -0.0135841265168313 -0.0363068164180609 -0.238831166811127
v -0.0156320265168313 -0.0357471164180609 -0.235580266811127
v -0.0115778265168313 -0.0362467164180609 -0.240060266811127
v -0.00978362651683132 -0.0357704164180609 -0.240171166811127
v -0.0215853265168313 -0.0348724164180609 -0.233919066811127
v -0.0199818265168313 -0.0354562164180609 -0.235636466811127
v -0.0177170265168313 -0.0358059164180609 -0.235947966811127
v -0.00766312651683129 -0.0351707164180609 -0.240857966811127
v -0.00568402651683131 -0.0347050164180609 -0.241799466811127
v -0.00250162651683131 -0.0340591164180609 -0.243322466811127
v -0.000321226516831308 -0.0335637164180609 -0.244039866811127
v 0.0014125734831687 -0.0337993164180609 -0.245385466811127
v 0.0032687734831687 -0.0339842164180609 -0.246434766811127
v 0.00499977348316868 -0.0342736164180609 -0.247433366811127
v 0.00709257348316872 -0.0338581164180609 -0.247932366811127
v 0.00836957348316869 -0.0337336164180609 -0.248795666811127
v 0.00986667348316872 -0.0330904164180609 -0.249892966811127
v -0.0240497265168313 -0.0332583164180609 -0.233128366811127
v 0.0102373734831687 -0.0321256164180609 -0.248944166811127
v 0.0111603734831687 -0.0310690164180609 -0.249902466811127
v -0.0252446265168313 -0.0312865164180609 -0.232238966811127
v -0.0262249265168313 -0.0295074164180609 -0.231667966811127
v 0.0124172734831687 -0.0284599164180609 -0.249494266811127
v 0.0124264734831687 -0.0291645164180609 -0.250871066811127
v -0.0269439265168313 -0.0281387164180609 -0.231492366811127
v 0.0130638734831687 -0.0271555164180609 -0.248963666811127
v -0.0274477265168313 -0.0261957164180609 -0.230645466811127
v 0.0143154734831687 -0.0261755164180609 -0.250596766811127
v -0.0276957265168313 -0.0235471164180609 -0.229634966811127
v 0.0168965734831687 -0.0230112164180609 -0.251891766811127
v -0.0278352265168313 -0.0219878164180609 -0.232045866811127
v 0.0181761734831687 -0.0207439164180609 -0.251594166811127
v 0.0180633734831687 -0.0210129164180609 -0.252936266811127
v 0.0187424734831687 -0.0184276164180609 -0.251994966811127
v 0.0187525734831687 -0.0193496164180609 -0.253396566811127
v -0.0276658265168313 -0.0193505164180609 -0.229043866811127
v -0.0276399265168313 -0.0188362164180609 -0.231881466811127
v 0.0191233734831687 -0.0168046164180609 -0.253548466811127
v 0.0188901734831687 -0.0164847164180609 -0.251888966811127
v -0.0273032265168313 -0.0168799164180609 -0.229768766811127
v 0.0188287734831687 -0.0140361164180609 -0.251677766811127
v 0.0189701734831687 -0.0135099164180609 -0.253158966811127
v -0.0262439265168313 -0.0128526164180609 -0.231055166811127
v 0.0184730734831687 -0.0117480164180609 -0.251851266811127
v -0.0252808265168313 -0.0108038164180609 -0.231315766811127
v 0.0176166734831687 -0.00935821641806087 -0.250984466811127
v -0.0242169265168313 -0.00893781641806088 -0.231657666811127
v 0.0168635734831687 -0.00766431641806087 -0.250834666811127
v -0.0227648265168313 -0.00725021641806087 -0.231649966811127
v -0.0207133265168313 -0.00565361641806087 -0.233451666811127
v 0.0139889734831687 -0.00554981641806088 -0.249189266811127
v 0.0154090734831687 -0.00616961641806088 -0.250135766811127
v 0.0052762734831687 -0.00369891641806088 -0.244334266811127
v 0.0087655734831687 -0.00392151641806088 -0.246559266811127
v 0.0106549734831687 -0.00423811641806088 -0.247649466811127
v 0.0126661734831687 -0.00485031641806087 -0.248501666811127
v -0.0171270265168313 -0.00429481641806088 -0.232327866811127
v -0.0129865265168313 -0.00275711641806087 -0.236812566811127
v -0.0148579265168313 -0.00308531641806088 -0.236107866811127
v -0.0105721265168313 -0.00249151641806088 -0.237954566811127
v -0.0075419265168313 -0.00240621641806087 -0.239273866811127
v -0.0056549265168313 -0.00244961641806087 -0.240117366811127
v -0.0037754265168313 -0.00257861641806088 -0.241020166811127
v -0.00196232651683129 -0.00274451641806088 -0.241906466811127
v 0.000604273483168688 -0.00303901641806088 -0.242831666811127
v 0.0029985734831687 -0.00343331641806088 -0.243821466811127
v -0.0117615265168313 -0.0358649164180609 -0.238198366811127
v -0.0225932265168313 -0.0343944164180609 -0.232209366811127
v -0.0208457265168313 -0.0351126164180609 -0.231993966811127
v -0.0193906265168313 -0.0353499164180609 -0.233336066811127
v -0.0175178265168313 -0.0355824164180609 -0.234301066811127
v -0.0133046265168313 -0.0356691164180609 -0.236024166811127
v -0.0109803265168313 -0.0354860164180609 -0.236868666811127
v -0.00855672651683131 -0.0351511164180609 -0.238377866811127
v -0.00464332651683128 -0.0343313164180609 -0.240273266811127
v -0.0014869265168313 -0.0336195164180609 -0.241998266811127
v 0.00246367348316873 -0.0327852164180609 -0.243588566811127
v 0.00337217348316871 -0.0329956164180609 -0.244967366811127
v 0.0053729734831687 -0.0329486164180609 -0.246339366811127
v -0.0230147265168313 -0.0338873164180609 -0.229914866811127
v -0.0240182265168313 -0.0328608164180609 -0.231343866811127
v 0.00071887348316868 -0.0331731164180609 -0.242988666811127
v 0.00140037348316868 -0.0330058164180609 -0.240719266811127
v 0.00409747348316869 -0.0320114164180609 -0.243324966811127
v 0.00484857348316869 -0.0320447164180609 -0.245076566811127
v 0.0084760734831687 -0.0311756164180609 -0.247055966811127
v 0.0102115734831687 -0.0311103164180609 -0.248393366811127
v -0.0253283265168313 -0.0308523164180609 -0.230120666811127
v 0.00531627348316871 -0.0312820164180609 -0.244103966811127
v 0.0076874734831687 -0.0302853164180609 -0.245264666811127
v 0.00971947348316871 -0.0292108164180609 -0.246479966811127
v 0.0097782734831687 -0.0299407164180609 -0.247286866811127
v 0.0112194734831687 -0.0292779164180609 -0.248262166811127
v -0.0262249265168313 -0.0293663164180609 -0.229456966811127
v -0.0269989265168313 -0.0276353164180609 -0.229169966811127
v 0.0114181734831687 -0.0279373164180609 -0.246611666811127
v 0.0135148734831687 -0.0264699164180609 -0.247843366811127
v -0.0274559265168313 -0.0258622164180609 -0.228328566811127
v 0.0151762734831687 -0.0250835164180609 -0.249188166811127
v -0.0276207265168313 -0.0242940164180609 -0.228298966811127
v 0.0165617734831687 -0.0236662164180609 -0.249806366811127
v 0.0180976734831687 -0.0213531164180609 -0.249793966811127
v 0.0177264734831687 -0.0226923164180609 -0.248513366811127
v 0.0186030734831687 -0.0194367164180609 -0.250502766811127
v 0.0189484734831687 -0.0173862164180609 -0.250279466811127
v 0.0192574734831687 -0.0190555164180609 -0.248184266811127
v 0.0189940734831687 -0.0154675164180609 -0.250158966811127
v -0.0271734265168313 -0.0147729164180609 -0.227919866811127
v -0.0268932265168313 -0.0148488164180609 -0.229931766811127
v 0.0188659734831687 -0.0135838164180609 -0.249946166811127
v -0.0264895265168313 -0.0132168164180609 -0.228857466811127
v -0.0253977265168313 -0.0111235164180609 -0.229076266811127
v 0.0186380734831687 -0.0120305164180609 -0.249185266811127
v 0.0177136734831687 -0.00968451641806087 -0.249814566811127
v -0.0244644265168313 -0.00956751641806088 -0.229011066811127
v -0.0235303265168313 -0.00836841641806087 -0.228902766811127
v 0.0172082734831687 -0.00821681641806087 -0.248118766811127
v 0.0165806734831687 -0.00734631641806088 -0.247833766811127
v -0.0225540265168313 -0.00733741641806088 -0.230602566811127
v -0.0197486265168313 -0.00547411641806088 -0.231772566811127
v 0.0139103734831687 -0.00549041641806088 -0.247627766811127
v 0.0155501734831687 -0.00638551641806088 -0.247726366811127
v 0.0090542734831687 -0.00373851641806087 -0.245283166811127
v 0.0114886734831687 -0.00414461641806087 -0.245738366811127
v 0.0131881734831687 -0.00480731641806088 -0.246009666811127
v -0.0159154265168313 -0.00365131641806087 -0.233885866811127
v -0.0139877265168313 -0.00320321641806088 -0.234145966811127
v -0.0120314265168313 -0.00280571641806088 -0.234963966811127
v -0.0101928265168313 -0.00260361641806087 -0.235851566811127
v -0.00732102651683131 -0.00251671641806088 -0.237015366811127
v -0.00480112651683129 -0.00251031641806088 -0.238177466811127
v -0.00297042651683127 -0.00254681641806087 -0.239143766811127
v -0.000391826516831284 -0.00268431641806088 -0.240450766811127
v 0.00301337348316869 -0.00303551641806087 -0.241700866811127
v 0.00569217348316872 -0.00341711641806088 -0.243240166811127
v -0.0195192265168313 -0.0356656164180609 -0.229499766811127
v -0.0216683265168313 -0.0348752164180609 -0.230010466811127
v -0.0185808265168313 -0.0355993164180609 -0.231526666811127
v -0.0167901265168313 -0.0356742164180609 -0.232399766811127
v -0.0149303265168313 -0.0356920164180609 -0.233253966811127
v -0.0130683265168313 -0.0356326164180609 -0.233731866811127
v -0.0104866265168313 -0.0354091164180609 -0.235244266811127
v -0.0072561265168313 -0.0348672164180609 -0.236551266811127
v -0.00376342651683129 -0.0341618164180609 -0.238276666811127
v -0.0024569265168313 -0.0338105164180609 -0.239164866811127
v -0.0237973265168313 -0.0330158164180609 -0.227617566811127
v -0.0245504265168313 -0.0319877164180609 -0.229407766811127
v -0.000550026516831281 -0.0335678164180609 -0.239327466811127
v 0.00293237348316872 -0.0324543164180609 -0.241876766811127
v 0.0046488734831687 -0.0318072164180609 -0.241247466811127
v 0.00628857348316869 -0.0307134164180609 -0.243440166811127
v 0.00832187348316871 -0.0297398164180609 -0.243160766811127
v 0.00881947348316869 -0.0292593164180609 -0.244590266811127
v -0.0265423265168313 -0.0288035164180609 -0.227368266811127
v 0.0100734734831687 -0.0285830164180609 -0.244980266811127
v 0.0118384734831687 -0.0276237164180609 -0.244682266811127
v -0.0272931265168313 -0.0268584164180609 -0.226555966811127
v 0.0137294734831687 -0.0263305164180609 -0.245861166811127
v 0.0166764734831687 -0.0242016164180609 -0.245285366811127
v -0.0277140265168313 -0.0244376164180609 -0.226100866811127
v 0.0176764734831687 -0.0234228164180609 -0.245450866811127
v -0.0279128265168313 -0.0223780164180609 -0.225303066811127
v 0.0189757734831687 -0.0211375164180609 -0.247336966811127
v -0.0277603265168313 -0.0201795164180609 -0.227394566811127
v 0.0195863734831687 -0.0168364164180609 -0.247682866811127
v -0.0279794265168313 -0.0169927164180609 -0.224935866811127
v -0.0276414265168313 -0.0169008164180609 -0.227326166811127
v -0.0277385265168313 -0.0158006164180609 -0.226163266811127
v 0.0195744734831687 -0.0147380164180609 -0.247305966811127
v -0.0274155265168313 -0.0141787164180609 -0.226331066811127
v 0.0194749734831687 -0.0131625164180609 -0.246337166811127
v -0.0266630265168313 -0.0128860164180609 -0.226589866811127
v -0.0248374265168313 -0.00980741641806088 -0.225980466811127
v 0.0182110734831687 -0.00993791641806088 -0.247090766811127
v -0.0227267265168313 -0.00759451641806087 -0.228247166811127
v -0.0214180265168313 -0.00666651641806087 -0.229723466811127
v 0.0146486734831687 -0.00547461641806088 -0.245571666811127
v 0.0162914734831687 -0.00660991641806088 -0.245316066811127
v -0.0179069265168313 -0.00483301641806087 -0.230750166811127
v -0.0198440265168313 -0.00572201641806088 -0.228779866811127
v 0.0128979734831687 -0.00376031641806088 -0.243404966811127
v 0.0116863734831687 -0.00355731641806088 -0.243821466811127
v -0.0152630265168313 -0.00367691641806088 -0.231524166811127
v -0.0126071265168313 -0.00288971641806087 -0.232181966811127
v -0.0107924265168313 -0.00257651641806088 -0.233536966811127
v -0.0088025265168313 -0.00247601641806088 -0.234724566811127
v -0.00582872651683131 -0.00248701641806088 -0.235248466811127
v -0.000662426516831294 -0.00265531641806088 -0.238058366811127
v 0.0023448734831687 -0.00285041641806088 -0.239444366811127
v 0.00563177348316871 -0.00311291641806088 -0.240939366811127
v 0.0096053734831687 -0.00314001641806088 -0.242397966811127
v -0.0224651265168313 -0.0343272164180609 -0.228104766811127
v -0.0208730265168313 -0.0352433164180609 -0.227756666811127
v -0.0171823265168313 -0.0360765164180609 -0.228773466811127
v -0.0154240265168313 -0.0361513164180609 -0.229243066811127
v -0.0133371265168313 -0.0361046164180609 -0.229791866811127
v -0.0104310265168313 -0.0355701164180609 -0.233030266811127
v -0.0085679265168313 -0.0353194164180609 -0.233856766811127
v -0.0035504265168313 -0.0343242164180609 -0.236437766811127
v -0.000676926516831294 -0.0338766164180609 -0.236998066811127
v 0.00163527348316869 -0.0331738164180609 -0.238415066811127
v 0.00373627348316871 -0.0323195164180609 -0.239381966811127
v 0.0052637734831687 -0.0316203164180609 -0.239407966811127
v -0.0255971265168313 -0.0305232164180609 -0.227413966811127
v -0.0248747265168313 -0.0317788164180609 -0.225385966811127
v 0.0071660734831687 -0.0304545164180609 -0.241048566811127
v 0.00898307348316871 -0.0295555164180609 -0.241729266811127
v -0.0262281265168313 -0.0300844164180609 -0.223675966811127
v -0.0272465265168313 -0.0278941164180609 -0.224435266811127
v 0.0110045734831687 -0.0283045164180609 -0.242529766811127
v 0.0126574734831687 -0.0275845164180609 -0.241029966811127
v -0.0277495265168313 -0.0264928164180609 -0.223613366811127
v 0.0147012734831687 -0.0259304164180609 -0.243492266811127
v -0.0279579265168313 -0.0247487164180609 -0.223352166811127
v 0.0184622734831687 -0.0224565164180609 -0.245926966811127
v 0.0194092734831687 -0.0209868164180609 -0.245680666811127
v -0.0280578265168313 -0.0193677164180609 -0.224354966811127
v 0.0196667734831687 -0.0197621164180609 -0.246283166811127
v 0.0197987734831687 -0.0177851164180609 -0.245528866811127
v 0.0197615734831687 -0.0155000164180609 -0.245765766811127
v -0.0276711265168313 -0.0157408164180609 -0.223009666811127
v -0.0267204265168313 -0.0125332164180609 -0.224480766811127
v 0.0187940734831687 -0.0106951164180609 -0.245317966811127
v -0.0257381265168313 -0.0111265164180609 -0.224640966811127
v 0.0183139734831687 -0.00915751641806088 -0.244705266811127
v -0.0240328265168313 -0.00874501641806087 -0.223686466811127
v 0.0175926734831687 -0.00802631641806088 -0.244493166811127
v -0.0227294265168313 -0.00749701641806088 -0.224802866811127
v -0.0218063265168313 -0.00674791641806088 -0.224401266811127
v -0.0215144265168313 -0.00668801641806088 -0.227423166811127
v 0.0152571734831687 -0.00531821641806087 -0.243336366811127
v 0.0169522734831687 -0.00691161641806087 -0.243615766811127
v -0.0172963265168313 -0.00448891641806088 -0.229503366811127
v -0.0182974265168313 -0.00444451641806087 -0.226048066811127
v 0.0140238734831687 -0.00422001641806088 -0.242683766811127
v -0.0155236265168313 -0.00341841641806088 -0.228518766811127
v -0.0124345265168313 -0.00262701641806088 -0.230531866811127
v -0.00984632651683129 -0.00220501641806087 -0.231948466811127
v -0.00738082651683128 -0.00222331641806088 -0.232867766811127
v -0.00178942651683131 -0.00276181641806088 -0.234914666811127
v 0.00136577348316871 -0.00293771641806088 -0.236728566811127
v 0.0038148734831687 -0.00315171641806088 -0.235546266811127
v 0.0068458734831687 -0.00311211641806088 -0.239278766811127
v 0.00953417348316871 -0.00313731641806088 -0.240456366811127
v 0.0111178734831687 -0.00321371641806088 -0.241001766811127
v 0.0124196734831687 -0.00344901641806088 -0.242200266811127
v -0.0086864265168313 -0.00209011641806087 -0.231577666811127
v -0.0218586265168313 -0.0345866164180609 -0.225719766811127
v -0.0196439265168313 -0.0355288164180609 -0.224417566811127
v -0.0187155265168313 -0.0358711164180609 -0.227075866811127
v -0.0104251265168313 -0.0358355164180609 -0.230795466811127
v -0.00670902651683131 -0.0352844164180609 -0.232422366811127
v -0.00335492651683128 -0.0346076164180609 -0.234291766811127
v -0.000847926516831299 -0.0340714164180609 -0.234689666811127
v -0.0237329265168313 -0.0330376164180609 -0.225036866811127
v 0.0028544734831687 -0.0327094164180609 -0.236827166811127
v 0.00638007348316871 -0.0308045164180609 -0.238426966811127
v 0.00594477348316871 -0.0308739164180609 -0.236019966811127
v 0.0080341734831687 -0.0297950164180609 -0.238885466811127
v 0.00879307348316871 -0.0296077164180609 -0.239921666811127
v -0.0271649265168313 -0.0284522164180609 -0.221313966811127
v 0.0100960734831687 -0.0287728164180609 -0.239944066811127
v 0.0114758734831687 -0.0280730164180609 -0.240114366811127
v -0.0277754265168313 -0.0261685164180609 -0.221900666811127
v 0.0137767734831687 -0.0267114164180609 -0.241411566811127
v 0.0152179734831687 -0.0256936164180609 -0.241852566811127
v -0.0279141265168313 -0.0235351164180609 -0.220823366811127
v 0.0177621734831687 -0.0232357164180609 -0.243810366811127
v -0.0280784265168313 -0.0204932164180609 -0.222931566811127
v 0.0189911734831687 -0.0214715164180609 -0.243505466811127
v 0.0179993734831687 -0.0226897164180609 -0.242912666811127
v 0.0196786734831687 -0.0197136164180609 -0.244535966811127
v -0.0278903265168313 -0.0212005164180609 -0.220331966811127
v -0.0277212265168313 -0.0191122164180609 -0.219669066811127
v 0.0197206734831687 -0.0174863164180609 -0.243735566811127
v -0.0279322265168313 -0.0173142164180609 -0.222881366811127
v -0.0274713265168313 -0.0171839164180609 -0.219900066811127
v 0.0194770734831687 -0.0139743164180609 -0.243636266811127
v -0.0265686265168313 -0.0129668164180609 -0.222434266811127
v 0.0191036734831687 -0.0118867164180609 -0.244116766811127
v 0.0185733734831687 -0.0123042164180609 -0.240698366811127
v -0.0257804265168313 -0.0113260164180609 -0.222625866811127
v 0.0184003734831687 -0.00979661641806087 -0.243368466811127
v 0.0169050734831687 -0.00713981641806088 -0.241587866811127
v 0.0176907734831687 -0.00835311641806087 -0.242249666811127
v 0.0154749734831687 -0.00600461641806087 -0.239418366811127
v 0.0161476734831687 -0.00659191641806088 -0.240237966811127
v 0.0155624734831687 -0.00554241641806088 -0.242117566811127
v -0.0194530265168313 -0.00501141641806088 -0.223639066811127
v 0.0139449734831687 -0.00426531641806088 -0.241360766811127
v 0.0126384734831687 -0.00393471641806088 -0.239955266811127
v 0.0138729734831687 -0.00467051641806087 -0.239719966811127
v -0.0145549265168313 -0.00266251641806087 -0.226546666811127
v -0.0134219265168313 -0.00242691641806088 -0.227923166811127
v -0.00303552651683128 -0.00265281641806087 -0.232368366811127
v 0.0005168734831687 -0.00304771641806088 -0.233911266811127
v 0.00832087348316871 -0.00323961641806088 -0.237810566811127
v 0.0105305734831687 -0.00353631641806088 -0.238998066811127
v -0.0113508265168313 -0.00210481641806087 -0.228535266811127
v -0.00608162651683131 -0.00217831641806088 -0.229074966811127
v -0.0211220265168313 -0.0348940164180609 -0.224166766811127
v -0.0174805265168313 -0.0360346164180609 -0.224366666811127
v -0.0160845265168313 -0.0361992164180609 -0.226179166811127
v -0.0141938265168313 -0.0362497164180609 -0.226970766811127
v -0.0114268265168313 -0.0361200164180609 -0.228179366811127
v -0.00770342651683129 -0.0356724164180609 -0.229778066811127
v -0.00442942651683129 -0.0350856164180609 -0.231494766811127
v -0.0019155265168313 -0.0345162164180609 -0.232517866811127
v -0.000312926516831291 -0.0340957164180609 -0.231530166811127
v -0.0216128265168313 -0.0345696164180609 -0.222357066811127
v -0.0227725265168313 -0.0337978164180609 -0.222193566811127
v -0.0243883265168313 -0.0323687164180609 -0.222462366811127
v 0.0012418734831687 -0.0333442164180609 -0.234155466811127
v 0.00366087348316871 -0.0322754164180609 -0.235073566811127
v -0.0244819265168313 -0.0322187164180609 -0.220144866811127
v -0.0260047265168313 -0.0302103164180609 -0.221098666811127
v 0.00806207348316873 -0.0293268164180609 -0.236696166811127
v 0.00909337348316872 -0.0288425164180609 -0.237310666811127
v 0.0106692734831687 -0.0276890164180609 -0.236322666811127
v -0.0274048265168313 -0.0270822164180609 -0.220154666811127
v 0.0117654734831687 -0.0271577164180609 -0.236666066811127
v 0.0128385734831687 -0.0269720164180609 -0.238783166811127
v 0.0144491734831687 -0.0259052164180609 -0.239275166811127
v -0.0277064265168313 -0.0247043164180609 -0.219125766811127
v 0.0155858734831687 -0.0246965164180609 -0.238857966811127
v 0.0165888734831687 -0.0239608164180609 -0.241173666811127
v 0.0170532734831687 -0.0228637164180609 -0.240105466811127
v 0.0182295734831687 -0.0209677164180609 -0.240988066811127
v 0.0182170734831687 -0.0216856164180609 -0.241948566811127
v 0.0190508734831687 -0.0182699164180609 -0.241617766811127
v 0.0191806734831687 -0.0195527164180609 -0.242614566811127
v 0.0190247734831687 -0.0144798164180609 -0.241351366811127
v -0.0272038265168313 -0.0156362164180609 -0.220494766811127
v -0.0261772265168313 -0.0131750164180609 -0.219922366811127
v -0.0254398265168313 -0.0113072164180609 -0.220617666811127
v -0.0246682265168313 -0.00986781641806088 -0.221031566811127
v 0.0180743734831687 -0.0100443164180609 -0.241332166811127
v 0.0181149734831687 -0.0106140164180609 -0.239924866811127
v -0.0238736265168313 -0.00889501641806088 -0.219108466811127
v 0.0173097734831687 -0.00834601641806088 -0.240016366811127
v -0.0228733265168313 -0.00776351641806088 -0.219910866811127
v 0.0105285734831687 -0.00353741641806087 -0.236119866811127
v 0.0112927734831687 -0.00418101641806087 -0.237004766811127
v 0.0109073734831687 -0.00404901641806087 -0.237653066811127
v 0.0126620734831687 -0.00437591641806088 -0.237790566811127
v 0.0144699734831687 -0.00529011641806088 -0.238275466811127
v -0.0180022265168313 -0.00420271641806088 -0.223614066811127
v -0.0158019265168313 -0.00319461641806087 -0.224287566811127
v 0.00043737348316869 -0.00292091641806088 -0.232235566811127
v -0.0027600265168313 -0.00233461641806088 -0.229849866811127
v 0.00210197348316871 -0.00291431641806087 -0.232417266811127
v 0.00425087348316872 -0.00286511641806087 -0.233032866811127
v 0.0076431734831687 -0.00299161641806087 -0.235451066811127
v 0.0095212734831687 -0.00343811641806088 -0.236713266811127
v -0.0127798265168313 -0.00220381641806087 -0.226019166811127
v -0.0106447265168313 -0.00199831641806088 -0.226884666811127
v -0.0087896265168313 -0.00203231641806088 -0.227742466811127
v -0.0180475265168313 -0.0359492164180609 -0.220998366811127
v -0.0202354265168313 -0.0352951164180609 -0.221907866811127
v -0.0148240265168313 -0.0362699164180609 -0.223441666811127
v -0.0106936265168313 -0.0361583164180609 -0.224127066811127
v -0.00884352651683132 -0.0360319164180609 -0.224929166811127
v -0.00736932651683131 -0.0358127164180609 -0.226614566811127
v -0.00530992651683129 -0.0353963164180609 -0.228892266811127
v -0.0027918265168313 -0.0348082164180609 -0.229935966811127
v 0.0026326734831687 -0.0328254164180609 -0.232270566811127
v 0.0044219734831687 -0.0321103164180609 -0.231167566811127
v -0.0242790265168313 -0.0323051164180609 -0.217828766811127
v 0.00623527348316869 -0.0307883164180609 -0.233800766811127
v 0.00845827348316872 -0.0291074164180609 -0.235143166811127
v -0.0267645265168313 -0.0288673164180609 -0.220246166811127
v -0.0258971265168313 -0.0300237164180609 -0.218774866811127
v -0.0268470265168313 -0.0282756164180609 -0.218325466811127
v 0.0109772734831687 -0.0274555164180609 -0.234846666811127
v -0.0273028265168313 -0.0268453164180609 -0.218168266811127
v 0.0133987734831687 -0.0260973164180609 -0.236345266811127
v 0.0153193734831687 -0.0248031164180609 -0.237651066811127
v 0.0168066734831687 -0.0232417164180609 -0.238221766811127
v -0.0278688265168313 -0.0227572164180609 -0.218447766811127
v 0.0178796734831687 -0.0214810164180609 -0.238532566811127
v 0.0175232734831687 -0.0218294164180609 -0.239535766811127
v -0.0278828265168313 -0.0204881164180609 -0.218367266811127
v -0.0280751265168313 -0.0213128164180609 -0.216890966811127
v 0.0189833734831687 -0.0195689164180609 -0.238492866811127
v 0.0183175734831687 -0.0201346164180609 -0.239912066811127
v -0.0274680265168313 -0.0173228164180609 -0.217956366811127
v 0.0187748734831687 -0.0180103164180609 -0.240134266811127
v 0.0188952734831687 -0.0175141164180609 -0.239043466811127
v 0.0191161734831687 -0.0149955164180609 -0.238607166811127
v -0.0270333265168313 -0.0156018164180609 -0.218279766811127
v 0.0188310734831687 -0.0142716164180609 -0.239799366811127
v -0.0264689265168313 -0.0139668164180609 -0.217793966811127
v 0.0189546734831687 -0.0121510164180609 -0.238380866811127
v -0.0246922265168313 -0.0101016164180609 -0.218865966811127
v 0.0181399734831687 -0.00960381641806088 -0.238180266811127
v 0.0170509734831687 -0.00788991641806087 -0.238144566811127
v 0.0155742734831687 -0.00608841641806088 -0.237299466811127
v 0.0172914734831687 -0.00771371641806088 -0.237076966811127
v -0.0213548265168313 -0.00644821641806088 -0.219782866811127
v -0.0184691265168313 -0.00441671641806087 -0.220944566811127
v 0.0117528734831687 -0.00362341641806087 -0.236024566811127
v 0.0143378734831687 -0.00482401641806087 -0.236749166811127
v 0.0130848734831687 -0.00350331641806088 -0.235470266811127
v -0.0161510265168313 -0.00319581641806087 -0.221403666811127
v -0.0136982265168313 -0.00235451641806088 -0.223501766811127
v 0.0032321734831687 -0.00216821641806088 -0.229348766811127
v 0.0051825734831687 -0.00216811641806088 -0.231419666811127
v 0.00754047348316872 -0.00233951641806088 -0.233710966811127
v 0.0093709734831687 -0.00247301641806087 -0.234631066811127
v 0.0125160734831687 -0.00248961641806088 -0.234319766811127
v 0.0112565734831687 -0.00248411641806087 -0.234600866811127
v -0.0117021265168313 -0.00192931641806087 -0.224132366811127
v -0.00985012651683129 -0.00186181641806088 -0.224974966811127
v -0.0061924265168313 -0.00199111641806088 -0.226593666811127
v 0.000543473483168688 -0.00217201641806088 -0.228956566811127
v 0.00850567348316869 -0.00158541641806088 -0.232706466811127
v 0.0103002734831687 -0.00151731641806088 -0.233167966811127
v -0.0212391265168313 -0.0349913164180609 -0.219752966811127
v -0.0195185265168313 -0.0356697164180609 -0.219538766811127
v -0.0158463265168313 -0.0362725164180609 -0.220786966811127
v -0.0121116265168313 -0.0362761164180609 -0.222403766811127
v -0.00483402651683129 -0.0354573164180609 -0.225615766811127
v -0.00377872651683128 -0.0351079164180609 -0.227844266811127
v -0.00203292651683129 -0.0345219164180609 -0.227441866811127
v -0.00137892651683127 -0.0342944164180609 -0.228977966811127
v -0.0229216265168313 -0.0339271164180609 -0.218192066811127
v -0.0218333265168313 -0.0348566164180609 -0.217884166811127
v -0.000329926516831308 -0.0337726164180609 -0.227083666811127
v 0.00242737348316871 -0.0327819164180609 -0.228086166811127
v 0.0060214734831687 -0.0311232164180609 -0.231574466811127
v 0.00863217348316872 -0.0292728164180609 -0.232579666811127
v -0.0260488265168313 -0.0297251164180609 -0.216837366811127
v 0.0111909734831687 -0.0275806164180609 -0.232183966811127
v -0.0266252265168313 -0.0287908164180609 -0.215580266811127
v -0.0273282265168313 -0.0270276164180609 -0.215458866811127
v 0.0124822734831687 -0.0266259164180609 -0.234295066811127
v 0.0145365734831687 -0.0252804164180609 -0.235398266811127
v -0.0276415265168313 -0.0253528164180609 -0.216657166811127
v 0.0161602734831687 -0.0243520164180609 -0.235243466811127
v 0.0166810734831687 -0.0238236164180609 -0.236720766811127
v -0.0283796265168313 -0.0227538164180609 -0.214663266811127
v -0.0278844265168313 -0.0234746164180609 -0.217150166811127
v 0.0177662734831687 -0.0235770164180609 -0.235068366811127
v 0.0183755734831687 -0.0228212164180609 -0.236570366811127
v 0.0188645734831687 -0.0214885164180609 -0.237493366811127
v -0.0284639265168313 -0.0214666164180609 -0.214600666811127
v 0.0206065734831687 -0.0205225164180609 -0.236849166811127
v -0.0283268265168313 -0.0198093164180609 -0.214552366811127
v 0.0203763734831687 -0.0193253164180609 -0.237329466811127
v 0.0197782734831687 -0.0174363164180609 -0.237948266811127
v 0.0212252734831687 -0.0177921164180609 -0.236765866811127
v -0.0278588265168313 -0.0167865164180609 -0.213865566811127
v 0.0198052734831687 -0.0152582164180609 -0.237809266811127
v 0.0209406734831687 -0.0158818164180609 -0.236993566811127
v -0.0274335265168313 -0.0152633164180609 -0.214306666811127
v 0.0200801734831687 -0.0130379164180609 -0.237229566811127
v -0.0267105265168313 -0.0137292164180609 -0.215534266811127
v 0.0203874734831687 -0.0117885164180609 -0.236377366811127
v -0.0249058265168313 -0.0100127164180609 -0.216511966811127
v -0.0257909265168313 -0.0114853164180609 -0.215093766811127
v 0.0195734734831687 -0.0102294164180609 -0.236295266811127
v -0.0246091265168313 -0.00913161641806087 -0.215645866811127
v 0.0186104734831687 -0.00754101641806088 -0.235075066811127
v -0.0236007265168313 -0.00808621641806088 -0.216904666811127
v 0.0172568734831687 -0.00658801641806088 -0.235614266811127
v -0.0213923265168313 -0.00626531641806088 -0.218287966811127
v 0.0160025734831687 -0.00497121641806088 -0.234767266811127
v -0.0179861265168313 -0.00396081641806088 -0.219048266811127
v 0.0142211734831687 -0.00317201641806087 -0.233830866811127
v -0.0125563265168313 -0.00184841641806088 -0.221463566811127
v -0.0145494265168313 -0.00238581641806088 -0.220455766811127
v -0.0107540265168313 -0.00162581641806087 -0.222348266811127
v -0.00864962651683129 -0.00160521641806087 -0.223277966811127
v -0.00173732651683131 -0.00182821641806088 -0.226455066811127
v 0.0017774734831687 -0.00203101641806087 -0.227659366811127
v 0.00552207348316869 -0.00198501641806088 -0.230016566811127
v 0.00902867348316871 -0.00137941641806087 -0.231547966811127
v 0.0108696734831687 -0.00143521641806088 -0.232044866811127
v 0.0120977734831687 -0.00186391641806088 -0.233099666811127
v -0.0182554265168313 -0.0361749164180609 -0.216691366811127
v -0.0204638265168313 -0.0355784164180609 -0.217368366811127
v -0.0172478265168313 -0.0361578164180609 -0.218978566811127
v -0.0131276265168313 -0.0364070164180609 -0.219769266811127
v -0.00800282651683132 -0.0360813164180609 -0.223117566811127
v -0.0056461265168313 -0.0359221164180609 -0.222835266811127
v -0.0026694265168313 -0.0349038164180609 -0.225571566811127
v -0.0236463265168313 -0.0335159164180609 -0.215282566811127
v -0.0226479265168313 -0.0346954164180609 -0.214791966811127
v -0.0243576265168313 -0.0323685164180609 -0.216177166811127
v 0.00472387348316872 -0.0316608164180609 -0.226867766811127
v 0.00699407348316872 -0.0304600164180609 -0.229157066811127
v -0.0253058265168313 -0.0312527164180609 -0.215050466811127
v 0.00958007348316872 -0.0286459164180609 -0.230914066811127
v -0.0274713265168313 -0.0272332164180609 -0.213329966811127
v -0.0268479265168313 -0.0292434164180609 -0.212178266811127
v 0.0133180734831687 -0.0263251164180609 -0.231932766811127
v -0.0280367265168313 -0.0251841164180609 -0.213841166811127
v 0.0167024734831687 -0.0244430164180609 -0.232006066811127
v -0.0283397265168313 -0.0233028164180609 -0.212669966811127
v 0.0204253734831687 -0.0223461164180609 -0.235128566811127
v 0.0204100734831687 -0.0213941164180609 -0.236457066811127
v 0.0215285734831687 -0.0212942164180609 -0.235475766811127
v -0.0284220265168313 -0.0208990164180609 -0.212526466811127
v 0.0215995734831687 -0.0196666164180609 -0.235990066811127
v -0.0282061265168313 -0.0192303164180609 -0.211654166811127
v 0.0222127734831687 -0.0176001164180609 -0.235483766811127
v 0.0218824734831687 -0.0147588164180609 -0.235886566811127
v -0.0268765265168313 -0.0138792164180609 -0.213145766811127
v 0.0215724734831687 -0.0125856164180609 -0.235138866811127
v -0.0257660265168313 -0.0110540164180609 -0.213573066811127
v 0.0205676734831687 -0.0103119164180609 -0.234926066811127
v -0.0250549265168313 -0.00983541641806088 -0.213804266811127
v 0.0196383734831687 -0.00865261641806088 -0.234370466811127
v -0.0238173265168313 -0.00792551641806088 -0.214403566811127
v -0.0225908265168313 -0.00661561641806088 -0.214042666811127
v -0.0226557265168313 -0.00672891641806088 -0.215405466811127
v 0.0189283734831687 -0.00735351641806088 -0.234194466811127
v -0.0211868265168313 -0.00537631641806088 -0.214607966811127
v -0.0207980265168313 -0.00517051641806087 -0.215944466811127
v -0.0198977265168313 -0.00498831641806088 -0.217566466811127
v 0.0168281734831687 -0.00519251641806088 -0.233282466811127
v -0.0186358265168313 -0.00398121641806088 -0.216279266811127
v -0.0173855265168313 -0.00328221641806088 -0.217271966811127
v 0.0065794734831687 -0.00223051641806087 -0.229119066811127
v 0.0046711734831687 -0.00238311641806088 -0.228000866811127
v 0.00483527348316873 -0.00267131641806088 -0.227106166811127
v 0.00848167348316872 -0.00203641641806088 -0.229941966811127
v 0.0078236734831687 -0.00282431641806088 -0.228234266811127
v 0.0111280734831687 -0.00175741641806088 -0.231488666811127
v 0.0097163734831687 -0.00288361641806088 -0.229079566811127
v 0.0115644734831687 -0.00300801641806088 -0.230009266811127
v 0.0134891734831687 -0.00261961641806088 -0.232376866811127
v 0.0132315734831687 -0.00318671641806088 -0.231060566811127
v -0.0155172265168313 -0.00251761641806088 -0.217910566811127
v -0.0131049265168313 -0.00172611641806088 -0.218602166811127
v -0.0113116265168313 -0.00139941641806088 -0.220121366811127
v -0.00903552651683129 -0.00121781641806087 -0.221149066811127
v -0.00324022651683128 -0.00132671641806088 -0.223562066811127
v 0.00045737348316871 -0.00165971641806088 -0.225347466811127
v 0.0030272734831687 -0.00213801641806088 -0.226341466811127
v -0.0192548265168313 -0.0362333164180609 -0.214597266811127
v -0.0212852265168313 -0.0355499164180609 -0.214755366811127
v -0.0160111265168313 -0.0364638164180609 -0.216301766811127
v -0.0141450265168313 -0.0365152164180609 -0.217130166811127
v -0.00993022651683129 -0.0363110164180609 -0.220069666811127
v -0.00715282651683127 -0.0361853164180609 -0.221299266811127
v -0.00313102651683131 -0.0356857164180609 -0.222011066811127
v -0.00187882651683127 -0.0350197164180609 -0.223315366811127
v -0.0238069265168313 -0.0341371164180609 -0.211709966811127
v -0.0250110265168313 -0.0327028164180609 -0.212375266811127
v 0.0021345734831687 -0.0332458164180609 -0.223902366811127
v 0.00278057348316868 -0.0327273164180609 -0.225591466811127
v -0.0256329265168313 -0.0312236164180609 -0.213585766811127
v -0.0259341265168313 -0.0312331164180609 -0.211982966811127
v 0.0066731734831687 -0.0304960164180609 -0.226995266811127
v 0.0089818734831687 -0.0286529164180609 -0.225803666811127
v 0.0086034734831687 -0.0291676164180609 -0.228430466811127
v 0.0100228734831687 -0.0281483164180609 -0.228246366811127
v -0.0275591265168313 -0.0272770164180609 -0.211118166811127
v 0.0121567734831687 -0.0270739164180609 -0.229673066811127
v 0.0142849734831687 -0.0259544164180609 -0.229543666811127
v -0.0280058265168313 -0.0251585164180609 -0.210400566811127
v -0.0281048265168313 -0.0234880164180609 -0.209123866811127
v 0.0196477734831687 -0.0228317164180609 -0.233096866811127
v 0.0215901734831687 -0.0218081164180609 -0.234317266811127
v 0.0221076734831687 -0.0203190164180609 -0.234318166811127
v 0.0224843734831687 -0.0182014164180609 -0.234234966811127
v -0.0278039265168313 -0.0175030164180609 -0.209799666811127
v 0.0225960734831687 -0.0161136164180609 -0.234148566811127
v -0.0271858265168313 -0.0149649164180609 -0.211089966811127
v 0.0223353734831687 -0.0142079164180609 -0.234451366811127
v 0.0213380734831687 -0.0105414164180609 -0.231340466811127
v 0.0220782734831687 -0.0126342164180609 -0.233230266811127
v 0.0215271734831687 -0.0114596164180609 -0.233819266811127
v -0.0259872265168313 -0.0121501164180609 -0.209795566811127
v 0.0208637734831687 -0.0101902164180609 -0.233353666811127
v -0.0251055265168313 -0.0102981164180609 -0.210006866811127
v -0.0244904265168313 -0.00934821641806088 -0.210055866811127
v 0.0200839734831687 -0.00888151641806088 -0.232121366811127
v 0.0190637734831687 -0.00758401641806088 -0.233100566811127
v 0.0171569734831687 -0.00613191641806088 -0.230950966811127
v 0.0184530734831687 -0.00722151641806087 -0.230816766811127
v 0.0176401734831687 -0.00622141641806088 -0.232311966811127
v 0.0160046734831687 -0.00494021641806087 -0.231570066811127
v 0.0144848734831687 -0.00435591641806087 -0.230491466811127
v 0.0160208734831687 -0.00542901641806088 -0.229877566811127
v 0.0141715734831687 -0.00467121641806088 -0.229226266811127
v -0.0196299265168313 -0.00443251641806088 -0.214187166811127
v -0.0163747265168313 -0.00279301641806087 -0.215870366811127
v 0.0045737734831687 -0.00252601641806088 -0.224924466811127
v 0.00589257348316871 -0.00293801641806088 -0.225418766811127
v 0.00719887348316872 -0.00315821641806088 -0.226187666811127
v 0.00896177348316871 -0.00340491641806087 -0.226962866811127
v 0.0108635734831687 -0.00366821641806087 -0.227933766811127
v 0.0127525734831687 -0.00400581641806088 -0.229069166811127
v -0.0137420265168313 -0.00184071641806088 -0.216359566811127
v -0.0102271265168313 -0.00085001641806088 -0.218396466811127
v -0.0112270265168313 -0.000962216418060879 -0.216124366811127
v -0.00650952651683132 -0.000467416418060876 -0.219430866811127
v -0.000603826516831302 -0.00119191641806087 -0.223082666811127
v -0.00268262651683129 -0.000363416418060876 -0.219936166811127
v 0.00177517348316872 -0.00144671641806088 -0.223490666811127
v 0.00356147348316871 -0.00196031641806087 -0.223911566811127
v -0.0224815265168313 -0.0351550164180609 -0.212091066811127
v -0.0205931265168313 -0.0359515164180609 -0.212460166811127
v -0.0170180265168313 -0.0365821164180609 -0.213654266811127
v -0.0105090265168313 -0.0365519164180609 -0.216507166811127
v -0.00759742651683129 -0.0363713164180609 -0.219114066811127
v -0.00448432651683128 -0.0362471164180609 -0.220251966811127
v -0.0252613265168313 -0.0326901164180609 -0.210434066811127
v 0.00297557348316871 -0.0334165164180609 -0.221540566811127
v 0.000988373483168714 -0.0344082164180609 -0.221286866811127
v 0.00375927348316871 -0.0325331164180609 -0.223592966811127
v -0.0259965265168313 -0.0316073164180609 -0.210480966811127
v 0.0059800734831687 -0.0309739164180609 -0.224828066811127
v -0.0271167265168313 -0.0290927164180609 -0.208278566811127
v -0.0277270265168313 -0.0270930164180609 -0.208661166811127
v 0.0105717734831687 -0.0276974164180609 -0.226320466811127
v 0.0131843734831687 -0.0265593164180609 -0.227417966811127
v 0.0169831734831687 -0.0245877164180609 -0.228979666811127
v 0.0186935734831687 -0.0233961164180609 -0.230853166811127
v 0.0201293734831687 -0.0224250164180609 -0.230762466811127
v 0.0210051734831687 -0.0218321164180609 -0.232504866811127
v -0.0281151265168313 -0.0217849164180609 -0.208592366811127
v 0.0211514734831687 -0.0212295164180609 -0.231001466811127
v 0.0218843734831687 -0.0196405164180609 -0.231254666811127
v 0.0217980734831687 -0.0205994164180609 -0.232649266811127
v -0.0280281265168313 -0.0196824164180609 -0.208445866811127
v 0.0223455734831687 -0.0188619164180609 -0.232760066811127
v 0.0223791734831687 -0.0176912164180609 -0.231184666811127
v 0.0225958734831687 -0.0167780164180609 -0.232636766811127
v 0.0225195734831687 -0.0156045164180609 -0.231032866811127
v -0.0275005265168313 -0.0160665164180609 -0.208334766811127
v 0.0224247734831687 -0.0138285164180609 -0.230726466811127
v -0.0268906265168313 -0.0141305164180609 -0.208629866811127
v 0.0220528734831687 -0.0122229164180609 -0.231212266811127
v 0.0198424734831687 -0.00831121641806087 -0.230499066811127
v 0.0210394734831687 -0.00934901641806087 -0.230023066811127
v -0.0235630265168313 -0.00811391641806088 -0.210610966811127
v -0.0216882265168313 -0.00615211641806088 -0.211418866811127
v 0.0177852734831687 -0.00644441641806088 -0.229556566811127
v 0.0194131734831687 -0.00735881641806088 -0.229286066811127
v -0.0206075265168313 -0.00532441641806088 -0.210621866811127
v 0.0131668734831687 -0.00457181641806088 -0.227037966811127
v 0.0148663734831687 -0.00499101641806088 -0.227722066811127
v 0.0170839734831687 -0.00575771641806087 -0.228063666811127
v -0.0188927265168313 -0.00411761641806088 -0.211923666811127
v 0.00798667348316873 -0.00329611641806088 -0.224222166811127
v 0.0100068734831687 -0.00374981641806087 -0.225238566811127
v 0.0120738734831687 -0.00415021641806088 -0.226146466811127
v -0.0133206265168313 -0.00177851641806088 -0.214257466811127
v -0.0158045265168313 -0.00265551641806087 -0.213649566811127
v 0.00143347348316872 -0.000747416418060878 -0.220920866811127
v 0.00417567348316872 -0.00137861641806088 -0.220466066811127
v -0.00828542651683131 -0.000384916418060877 -0.216783266811127
v -0.00642252651683128 -0.000211416418060877 -0.217697766811127
v -0.0036587265168313 -0.000131416418060873 -0.218623166811127
v -0.0214748265168313 -0.0355656164180609 -0.210187066811127
v -0.0194461265168313 -0.0361764164180609 -0.209649066811127
v -0.0184009265168313 -0.0364565164180609 -0.211818966811127
v -0.0142879265168313 -0.0367856164180609 -0.212662166811127
v -0.0124309265168313 -0.0367615164180609 -0.213469066811127
v -0.00676432651683129 -0.0366390164180609 -0.215338566811127
v -0.00532422651683129 -0.0366461164180609 -0.217597466811127
v -0.00411592651683129 -0.0365521164180609 -0.218710366811127
v -0.0020112265168313 -0.0363616164180609 -0.218893666811127
v 4.0173483168704e-05 -0.0357661164180609 -0.218732366811127
v -0.0245314265168313 -0.0335781164180609 -0.209198666811127
v -0.0228858265168313 -0.0348053164180609 -0.209115866811127
v 0.00506137348316868 -0.0323138164180609 -0.221210166811127
v -0.0250192265168313 -0.0328280164180609 -0.207445566811127
v -0.0262352265168313 -0.0308546164180609 -0.207573666811127
v 0.00517337348316871 -0.0317895164180609 -0.222913966811127
v 0.00670677348316873 -0.0306510164180609 -0.222494266811127
v 0.00842907348316871 -0.0290250164180609 -0.223475466811127
v -0.0275879265168313 -0.0274633164180609 -0.206582466811127
v 0.00975147348316868 -0.0281526164180609 -0.223321366811127
v -0.0279382265168313 -0.0251080164180609 -0.206501166811127
v 0.0167508734831687 -0.0249071164180609 -0.227191266811127
v -0.0280503265168313 -0.0237350164180609 -0.205116166811127
v 0.0188090734831687 -0.0239483164180609 -0.226332366811127
v 0.0193934734831687 -0.0230944164180609 -0.228952966811127
v 0.0208053734831687 -0.0218231164180609 -0.228782066811127
v -0.0280810265168313 -0.0203570164180609 -0.205574266811127
v 0.0212984734831687 -0.0207645164180609 -0.229407566811127
v -0.0279716265168313 -0.0177399164180609 -0.204636766811127
v 0.0222580734831687 -0.0184890164180609 -0.229264466811127
v -0.0278469265168313 -0.0177997164180609 -0.207524566811127
v 0.0226238734831687 -0.0162436164180609 -0.229367766811127
v -0.0276862265168313 -0.0158679164180609 -0.205420966811127
v 0.0226276734831687 -0.0142261164180609 -0.229233066811127
v -0.0270120265168313 -0.0140170164180609 -0.206821866811127
v 0.0224151734831687 -0.0123760164180609 -0.229167866811127
v -0.0261771265168313 -0.0118701164180609 -0.204692566811127
v -0.0253486265168313 -0.0103504164180609 -0.206135466811127
v 0.0219178734831687 -0.0107014164180609 -0.229435266811127
v -0.0245818265168313 -0.00910751641806088 -0.206625666811127
v 0.0208052734831687 -0.00824081641806088 -0.228784566811127
v 0.0218683734831687 -0.00938731641806088 -0.228166566811127
v -0.0221151265168313 -0.00665461641806088 -0.208723166811127
v 0.0204484734831687 -0.00713341641806088 -0.227495866811127
v -0.0196232265168313 -0.00466641641806088 -0.207563966811127
v 0.0156031734831687 -0.00495611641806087 -0.226141066811127
v 0.0182020734831687 -0.00572251641806087 -0.226290566811127
v -0.0165964265168313 -0.00301111641806088 -0.210739566811127
v 0.00726907348316871 -0.00295441641806088 -0.222609066811127
v 0.0134398734831687 -0.00432391641806088 -0.224810766811127
v -0.0147582265168313 -0.00236811641806087 -0.211748766811127
v -0.0132881265168313 -0.00204761641806088 -0.210646766811127
v -0.0110770265168313 -0.00105811641806088 -0.214235366811127
v 0.00230017348316869 -0.000696916418060876 -0.219617966811127
v 0.0064992734831687 -0.00244441641806088 -0.221271066811127
v -0.00905792651683129 -0.000570416418060875 -0.214125466811127
v -0.0073932265168313 -0.000246816418060875 -0.214675166811127
v -0.0056517265168313 -4.74164180608791e-05 -0.215896666811127
v -0.00382792651683131 2.38835819391242e-05 -0.216715966811127
v -0.00125732651683128 -7.76164180608732e-05 -0.217520766811127
v -0.0149045265168313 -0.0368494164180609 -0.209145066811127
v -0.00836832651683131 -0.0366630164180609 -0.214176866811127
v -0.00525252651683131 -0.0367170164180609 -0.216004166811127
v -0.00261412651683129 -0.0371084164180609 -0.216718466811127
v -0.00130622651683129 -0.0367324164180609 -0.217238166811127
v -0.0241470265168313 -0.0337328164180609 -0.207179866811127
v -0.0223802265168313 -0.0350063164180609 -0.206632566811127
v 0.00366317348316872 -0.0344366164180609 -0.217362366811127
v 0.0056027734831687 -0.0326591164180609 -0.219022766811127
v -0.0252767265168313 -0.0321671164180609 -0.205963666811127
v 0.00784117348316871 -0.0302193164180609 -0.220226266811127
v -0.0270432265168313 -0.0291535164180609 -0.205821566811127
v -0.0262747265168313 -0.0305400164180609 -0.204801866811127
v 0.00950987348316873 -0.0287713164180609 -0.220285666811127
v -0.0277507265168313 -0.0274014164180609 -0.203883266811127
v 0.0112264734831687 -0.0274183164180609 -0.223366366811127
v 0.0145723734831687 -0.0260250164180609 -0.222121166811127
v 0.0165773734831687 -0.0250742164180609 -0.225110666811127
v 0.0201066734831687 -0.0230365164180609 -0.226651166811127
v 0.0213614734831687 -0.0221258164180609 -0.225861466811127
v -0.0281031265168313 -0.0212735164180609 -0.203795366811127
v 0.0223511734831687 -0.0205572164180609 -0.225480466811127
v 0.0231499734831687 -0.0164845164180609 -0.226744266811127
v 0.0233433734831687 -0.0143658164180609 -0.226107366811127
v -0.0271991265168313 -0.0143768164180609 -0.202301666811127
v 0.0232153734831687 -0.0126724164180609 -0.226074466811127
v 0.0226852734831687 -0.0110203164180609 -0.227174666811127
v 0.0216927734831687 -0.00820201641806088 -0.227008366811127
v 0.0226679734831687 -0.00968661641806087 -0.226304966811127
v -0.0233752265168313 -0.00768421641806087 -0.205962566811127
v 0.0198808734831687 -0.00628821641806088 -0.226035566811127
v 0.0213179734831687 -0.00717241641806088 -0.225618666811127
v -0.0222583265168313 -0.00669531641806088 -0.206125266811127
v 0.0189387734831687 -0.00583961641806088 -0.224523766811127
v 0.0167732734831687 -0.00515231641806087 -0.224636466811127
v -0.0182450265168313 -0.00375441641806087 -0.206500566811127
v 0.00844667348316869 -0.00277281641806087 -0.219017966811127
v 0.00982927348316873 -0.00343501641806088 -0.220878566811127
v 0.0115100734831687 -0.00390111641806087 -0.221559966811127
v 0.0132752734831687 -0.00429871641806087 -0.222593666811127
v -0.0169725265168313 -0.00313561641806087 -0.206501066811127
v -0.0106463265168313 -0.00156961641806088 -0.209646366811127
v 0.00331567348316869 -0.000853016418060876 -0.218427266811127
v -0.00944642651683128 -0.00116941641806088 -0.209902966811127
v -0.00482682651683128 -4.48164180608807e-05 -0.214000566811127
v -0.00299142651683129 5.68835819391225e-05 -0.214866266811127
v -0.000711926516831274 -1.68164180608735e-05 -0.215162266811127
v 0.000714973483168707 -0.000232916418060877 -0.216481766811127
v 0.00219887348316872 -0.000470316418060876 -0.215719366811127
v -0.0177014265168313 -0.0365512164180609 -0.205589766811127
v -0.0199587265168313 -0.0360109164180609 -0.206717366811127
v -0.0211936265168313 -0.0356357164180609 -0.205924466811127
v -0.0163140265168313 -0.0367353164180609 -0.207362966811127
v -0.0107644265168313 -0.0369219164180609 -0.209827666811127
v -0.0084605265168313 -0.0367477164180609 -0.211961566811127
v -0.0057078265168313 -0.0366227164180609 -0.213227266811127
v -0.0036817265168313 -0.0366812164180609 -0.214504666811127
v -0.00100752651683128 -0.0362506164180609 -0.213529066811127
v -0.0003721265168313 -0.0363951164180609 -0.215851766811127
v 0.00259957348316872 -0.0351677164180609 -0.216286866811127
v -0.0233188265168313 -0.0343035164180609 -0.204869966811127
v -0.0246553265168313 -0.0327863164180609 -0.203654866811127
v 0.00502277348316871 -0.0336988164180609 -0.217500566811127
v 0.00698257348316869 -0.0314708164180609 -0.219053966811127
v -0.0269535265168313 -0.0296481164180609 -0.202238066811127
v -0.0276051265168313 -0.0277454164180609 -0.201644066811127
v 0.0108546734831687 -0.0279309164180609 -0.219769766811127
v 0.0133068734831687 -0.0267171164180609 -0.218892066811127
v -0.0279439265168313 -0.0253085164180609 -0.202063066811127
v 0.0175559734831687 -0.0247367164180609 -0.222709066811127
v 0.0193147734831687 -0.0238023164180609 -0.224679466811127
v -0.0280295265168313 -0.0225554164180609 -0.201677566811127
v 0.0222793734831687 -0.0218723164180609 -0.223740466811127
v -0.0280363265168313 -0.0186031164180609 -0.202547866811127
v 0.0231714734831687 -0.0182872164180609 -0.225235166811127
v -0.0277927265168313 -0.0165027164180609 -0.201845766811127
v -0.0276044265168313 -0.0159302164180609 -0.201163266811127
v -0.0263445265168313 -0.0124312164180609 -0.202216166811127
v 0.0230506734831687 -0.0100289164180609 -0.224436666811127
v 0.0233996734831687 -0.0123410164180609 -0.224904966811127
v -0.0251399265168313 -0.00971381641806088 -0.202537666811127
v 0.0224432734831687 -0.00868511641806088 -0.225238966811127
v -0.0234624265168313 -0.00756721641806088 -0.202837966811127
v 0.0206577734831687 -0.00660091641806088 -0.224016566811127
v 0.0219238734831687 -0.00757911641806087 -0.224018766811127
v -0.0216544265168313 -0.00589021641806087 -0.203240266811127
v -0.0200174265168313 -0.00482131641806088 -0.204603966811127
v 0.0172246734831687 -0.00570641641806088 -0.222869066811127
v 0.0140580734831687 -0.00489451641806088 -0.221492766811127
v 0.0155102734831687 -0.00574361641806088 -0.221238866811127
v 0.0138550734831687 -0.00533681641806087 -0.220244066811127
v 0.0199979734831687 -0.00650941641806087 -0.223080766811127
v 0.0107497734831687 -0.00360901641806088 -0.219115966811127
v 0.0124921734831687 -0.00441531641806088 -0.219789966811127
v -0.0125616265168313 -0.00197771641806088 -0.207958966811127
v -0.0148607265168313 -0.00249821641806088 -0.207268666811127
v 0.00358477348316871 -0.000820316418060879 -0.215760566811127
v 0.00667587348316873 -0.00191631641806088 -0.217107066811127
v 0.00941137348316873 -0.00290801641806088 -0.217136466811127
v -0.0076336265168313 -0.000720416418060872 -0.210487866811127
v -0.00540982651683128 -0.00038791641806088 -0.210410166811127
v -0.00318162651683129 -0.00019801641806088 -0.210315566811127
v -0.00178462651683128 -6.4716418060877e-05 -0.212089866811127
v -0.0191855265168313 -0.0363205164180609 -0.204321766811127
v -0.0136379265168313 -0.0370308164180609 -0.206391866811127
v -0.0117701265168313 -0.0370537164180609 -0.207193866811127
v -0.00812902651683128 -0.0368549164180609 -0.208833766811127
v -0.00580852651683131 -0.0366041164180609 -0.210948166811127
v -0.0029985265168313 -0.0363829164180609 -0.212196766811127
v 0.000500973483168715 -0.0359908164180609 -0.213866566811127
v 0.0022156734831687 -0.0354905164180609 -0.215002766811127
v -0.0237561265168313 -0.0338214164180609 -0.202912266811127
v -0.0224133265168313 -0.0349887164180609 -0.201665666811127
v 0.00540527348316872 -0.0345931164180609 -0.214162066811127
v 0.00778187348316872 -0.0330721164180609 -0.214510566811127
v -0.0249732265168313 -0.0323548164180609 -0.200991066811127
v -0.0262652265168313 -0.0307772164180609 -0.200383166811127
v 0.00789287348316869 -0.0314914164180609 -0.217158966811127
v -0.0271954265168313 -0.0290744164180609 -0.200526666811127
v 0.0104110734831687 -0.0288272164180609 -0.217178666811127
v 0.0130564734831687 -0.0270119164180609 -0.217496966811127
v 0.0154094734831687 -0.0258142164180609 -0.220492266811127
v 0.0190070734831687 -0.0244807164180609 -0.220307666811127
v -0.0278085265168313 -0.0239959164180609 -0.197628666811127
v 0.0210927734831687 -0.0234826164180609 -0.220571766811127
v 0.0222323734831687 -0.0228034164180609 -0.221040066811127
v 0.0231592734831687 -0.0203908164180609 -0.222858766811127
v -0.0278842265168313 -0.0202308164180609 -0.199736966811127
v 0.0233842734831687 -0.0182236164180609 -0.223729866811127
v -0.0276340265168313 -0.0181650164180609 -0.197977866811127
v 0.0236254734831687 -0.0165494164180609 -0.221927366811127
v 0.0236594734831687 -0.0158385164180609 -0.224395966811127
v 0.0236072734831687 -0.0132417164180609 -0.223012566811127
v -0.0252267265168313 -0.0105812164180609 -0.199042366811127
v -0.0262314265168313 -0.0127304164180609 -0.198720666811127
v 0.0232650734831687 -0.0110484164180609 -0.222806266811127
v 0.0226651734831687 -0.00891211641806088 -0.223298266811127
v -0.0236769265168313 -0.00802221641806088 -0.199927366811127
v 0.0201301734831687 -0.00749751641806088 -0.220969366811127
v 0.0169904734831687 -0.00678651641806087 -0.220571166811127
v 0.0167571734831687 -0.00712661641806088 -0.219284066811127
v 0.0215733734831687 -0.00770111641806087 -0.222296366811127
v -0.0215592265168313 -0.00571761641806087 -0.200768866811127
v 0.0136844734831687 -0.00532631641806088 -0.218656766811127
v 0.0153729734831687 -0.00625881641806088 -0.219267466811127
v -0.0198365265168313 -0.00448111641806087 -0.202336166811127
v 0.0118364734831687 -0.00398551641806088 -0.217409266811127
v -0.0180160265168313 -0.00345651641806088 -0.202530566811127
v -0.0158855265168313 -0.00269841641806087 -0.204536566811127
v -0.0129085265168313 -0.00192601641806088 -0.204485666811127
v -0.0106969265168313 -0.00153791641806088 -0.206529066811127
v 0.00410797348316871 -0.00122601641806087 -0.212369966811127
v 0.0056693734831687 -0.00156681641806088 -0.214727066811127
v 0.00773647348316872 -0.00223021641806087 -0.215337466811127
v -0.00785602651683129 -0.000900016418060874 -0.208089066811127
v 0.000914673483168704 -0.000350216418060878 -0.211141666811127
v 0.00266987348316872 -0.000721116418060878 -0.212833466811127
v -0.0180455265168313 -0.0367310164180609 -0.201945066811127
v -0.0197182265168313 -0.0363934164180609 -0.201098266811127
v -0.0212335265168313 -0.0357855164180609 -0.201389366811127
v -0.0164944265168313 -0.0369117164180609 -0.202873266811127
v -0.0146746265168313 -0.0370770164180609 -0.203745666811127
v -0.0091178265168313 -0.0370518164180609 -0.206188566811127
v -0.0054666265168313 -0.0366634164180609 -0.207819366811127
v -0.0029261265168313 -0.0363624164180609 -0.208372266811127
v -0.000849226516831308 -0.0360787164180609 -0.209822366811127
v 0.000755573483168709 -0.0358430164180609 -0.211446066811127
v 0.00267287348316869 -0.0354938164180609 -0.212690466811127
v 0.0047685734831687 -0.0350722164180609 -0.212171866811127
v 0.00635207348316871 -0.0339720164180609 -0.214723466811127
v -0.0238905265168313 -0.0333741164180609 -0.197126266811127
v 0.00985417348316869 -0.0298552164180609 -0.215879166811127
v -0.0268020265168313 -0.0295118164180609 -0.197861966811127
v -0.0273004265168313 -0.0281585164180609 -0.198315566811127
v 0.0123820734831687 -0.0277250164180609 -0.214818866811127
v -0.0275789265168313 -0.0262712164180609 -0.197567766811127
v 0.0144295734831687 -0.0267013164180609 -0.216382166811127
v 0.0165514734831687 -0.0256892164180609 -0.218748866811127
v -0.0278728265168313 -0.0220262164180609 -0.198025566811127
v 0.0228897734831687 -0.0218228164180609 -0.221552766811127
v 0.0234674734831687 -0.0202307164180609 -0.221169766811127
v -0.0278270265168313 -0.0202662164180609 -0.197762466811127
v 0.0235563734831687 -0.0187886164180609 -0.221662066811127
v -0.0273856265168313 -0.0164436164180609 -0.197468766811127
v 0.0235290734831687 -0.0147198164180609 -0.221527566811127
v -0.0268672265168313 -0.0144950164180609 -0.197592266811127
v 0.0234255734831687 -0.0128417164180609 -0.221799766811127
v 0.0230733734831687 -0.0107470164180609 -0.221212966811127
v 0.0224980734831687 -0.00926461641806088 -0.221240066811127
v -0.0238964265168313 -0.00874201641806088 -0.196986966811127
v -0.0229849265168313 -0.00769781641806088 -0.196134166811127
v 0.0166874734831687 -0.00653271641806087 -0.217806566811127
v 0.0179281734831687 -0.00731871641806087 -0.218627466811127
v 0.0194503734831687 -0.00748391641806088 -0.218747766811127
v 0.0212460734831687 -0.00826001641806087 -0.220039566811127
v 0.0143307734831687 -0.00543671641806088 -0.217129266811127
v -0.0194000265168313 -0.00414601641806088 -0.199280366811127
v 0.0091025734831687 -0.00260721641806087 -0.213623366811127
v 0.0121539734831687 -0.00377341641806088 -0.215352566811127
v 0.0145275734831687 -0.00505011641806088 -0.216057566811127
v -0.0146833265168313 -0.00223681641806088 -0.202648666811127
v -0.0162652265168313 -0.00268871641806087 -0.200957966811127
v -0.0091895265168313 -0.00109471641806088 -0.204307366811127
v -0.00690032651683128 -0.000755416418060879 -0.206475366811127
v -0.0037590265168313 -0.00037681641806088 -0.206764666811127
v -0.00194392651683128 -0.00027571641806088 -0.207604766811127
v -0.000549426516831292 -0.000235716418060875 -0.209381666811127
v 0.00311577348316872 -0.000861816418060879 -0.210454166811127
v -0.0119416265168313 -0.0373060164180609 -0.202730866811127
v -0.0101083265168313 -0.0372538164180609 -0.203546966811127
v -0.00646522651683132 -0.0368972164180609 -0.205185666811127
v 0.0039963734831687 -0.0352471164180609 -0.210109966811127
v -0.0229685265168313 -0.0343646164180609 -0.199040366811127
v -0.0216633265168313 -0.0354155164180609 -0.197151666811127
v 0.00706287348316872 -0.0339217164180609 -0.212446166811127
v 0.00827657348316871 -0.0330817164180609 -0.213187366811127
v 0.0101200734831687 -0.0302966164180609 -0.213853566811127
v -0.0257067265168313 -0.0311921164180609 -0.196123066811127
v -0.0245278265168313 -0.0326884164180609 -0.196203066811127
v 0.0112092734831687 -0.0288551164180609 -0.214423166811127
v -0.0271490265168313 -0.0280216164180609 -0.195815666811127
v 0.0139280734831687 -0.0269957164180609 -0.214509466811127
v -0.0277029265168313 -0.0255250164180609 -0.195696766811127
v 0.0170577734831687 -0.0262437164180609 -0.214973366811127
v 0.0180724734831687 -0.0254933164180609 -0.217372666811127
v 0.0198708734831687 -0.0250312164180609 -0.215856666811127
v 0.0203960734831687 -0.0241856164180609 -0.218364466811127
v 0.0212292734831687 -0.0237639164180609 -0.216912366811127
v 0.0224367734831687 -0.0225528164180609 -0.219897566811127
v 0.0227755734831687 -0.0217956164180609 -0.218975766811127
v 0.0230261734831687 -0.0203702164180609 -0.218758766811127
v 0.0233024734831687 -0.0175319164180609 -0.218825166811127
v -0.0278072265168313 -0.0186171164180609 -0.193845666811127
v -0.0273301265168313 -0.0161730164180609 -0.194643266811127
v 0.0233557734831687 -0.0154478164180609 -0.219981566811127
v 0.0232553734831687 -0.0163072164180609 -0.218514466811127
v 0.0230106734831687 -0.0142881164180609 -0.218162866811127
v 0.0228702734831687 -0.0130320164180609 -0.219828566811127
v 0.0220447734831687 -0.0126203164180609 -0.218408366811127
v -0.0261226265168313 -0.0126768164180609 -0.195912466811127
v 0.0220655734831687 -0.0115018164180609 -0.218898766811127
v 0.0219191734831687 -0.0108779164180609 -0.217779666811127
v -0.0252154265168313 -0.0107208164180609 -0.195603466811127
v -0.0243768265168313 -0.00930601641806087 -0.194465666811127
v 0.0216750734831687 -0.00943581641806088 -0.218859466811127
v 0.0217444734831687 -0.00885521641806087 -0.216885466811127
v 0.0183210734831687 -0.00662841641806088 -0.217216166811127
v 0.0206682734831687 -0.00786051641806088 -0.217842066811127
v 0.0195241734831687 -0.00648531641806088 -0.216550466811127
v -0.0210182265168313 -0.00543431641806088 -0.197870766811127
v 0.0158359734831687 -0.00517801641806087 -0.215984166811127
v 0.0190385734831687 -0.00536531641806087 -0.215444366811127
v 0.0178321734831687 -0.00538431641806088 -0.215842766811127
v 0.0147921734831687 -0.00339061641806088 -0.212281466811127
v 0.0109841734831687 -0.00290501641806088 -0.212720366811127
v 0.0146203734831687 -0.00397811641806087 -0.214292466811127
v 0.0169042734831687 -0.00423661641806088 -0.214377266811127
v -0.0180437265168313 -0.00340171641806088 -0.199394766811127
v -0.0143901265168313 -0.00202541641806087 -0.201394266811127
v 0.00800427348316871 -0.00223721641806088 -0.209939866811127
v 0.0060379734831687 -0.00175921641806088 -0.210271166811127
v 0.0101169734831687 -0.00264801641806088 -0.210018466811127
v -0.0120834265168313 -0.00147631641806088 -0.200690566811127
v -0.0101943265168313 -0.00112191641806087 -0.201661866811127
v -0.00663182651683131 -0.000636816418060876 -0.203279266811127
v -0.00519052651683127 -0.000515216418060876 -0.205012966811127
v 0.000714873483168704 -0.000392816418060875 -0.206699366811127
v 0.00318367348316873 -0.00074021641806088 -0.206081266811127
v -0.0203600265168313 -0.0362502164180609 -0.198236966811127
v -0.0185515265168313 -0.0368816164180609 -0.197987666811127
v -0.0166614265168313 -0.0372216164180609 -0.198384666811127
v -0.0152720265168313 -0.0372711164180609 -0.200207166811127
v -0.0133787265168313 -0.0373644164180609 -0.201011766811127
v -0.00745602651683128 -0.0371661164180609 -0.202546566811127
v -0.00322672651683129 -0.0364920164180609 -0.205470566811127
v 0.0017669734831687 -0.0359195164180609 -0.206152966811127
v 0.00311277348316868 -0.0356645164180609 -0.206994166811127
v 0.0040281734831687 -0.0352708164180609 -0.208386166811127
v 0.00616497348316869 -0.0342332164180609 -0.209869266811127
v 0.00758847348316871 -0.0334118164180609 -0.210743166811127
v 0.00843997348316869 -0.0328250164180609 -0.211939966811127
v 0.0098688734831687 -0.0308753164180609 -0.212013466811127
v -0.0257218265168313 -0.0310953164180609 -0.193184166811127
v -0.0263470265168313 -0.0300844164180609 -0.195688866811127
v 0.0109271734831687 -0.0295351164180609 -0.212005866811127
v -0.0272126265168313 -0.0279819164180609 -0.192790666811127
v 0.0120149734831687 -0.0282845164180609 -0.212838866811127
v 0.0136658734831687 -0.0272045164180609 -0.211433666811127
v -0.0276994265168313 -0.0260809164180609 -0.193684966811127
v 0.0147649734831687 -0.0267120164180609 -0.211712666811127
v 0.0155513734831687 -0.0265815164180609 -0.213790266811127
v 0.0188914734831687 -0.0255844164180609 -0.215099366811127
v -0.0281151265168313 -0.0232958164180609 -0.194715066811127
v -0.0278919265168313 -0.0241560164180609 -0.192058966811127
v -0.0280844265168313 -0.0219021164180609 -0.192769366811127
v 0.0227641734831687 -0.0208007164180609 -0.216722266811127
v 0.0222415734831687 -0.0224339164180609 -0.216456266811127
v -0.0280606265168313 -0.0207584164180609 -0.194444466811127
v -0.0279828265168313 -0.0205627164180609 -0.192632066811127
v 0.0232244734831687 -0.0171866164180609 -0.216929566811127
v 0.0233432734831687 -0.0154868164180609 -0.216751066811127
v -0.0268559265168313 -0.0147553164180609 -0.193457466811127
v 0.0233563734831687 -0.0133941164180609 -0.216140966811127
v 0.0225355734831687 -0.0124822164180609 -0.217372466811127
v 0.0231635734831687 -0.0110760164180609 -0.215840966811127
v -0.0255821265168313 -0.0109646164180609 -0.191746966811127
v 0.0224815734831687 -0.00899781641806088 -0.215877466811127
v 0.0207588734831687 -0.00696501641806088 -0.216011966811127
v 0.0218275734831687 -0.00758711641806088 -0.215023866811127
v -0.0209993265168313 -0.00546451641806088 -0.195646866811127
v 0.0206656734831687 -0.00607551641806087 -0.214887066811127
v -0.0197539265168313 -0.00430391641806088 -0.196105966811127
v 0.0160794734831687 -0.00367081641806088 -0.212946866811127
v 0.0174264734831687 -0.00388251641806088 -0.212827866811127
v 0.0189166734831687 -0.00461281641806088 -0.213815266811127
v -0.0184898265168313 -0.00353531641806087 -0.195260466811127
v -0.0166032265168313 -0.00275631641806088 -0.197313666811127
v 0.00716957348316871 -0.00195201641806087 -0.207475866811127
v 0.0128748734831687 -0.00306391641806087 -0.211529266811127
v -0.00751982651683131 -0.000588416418060879 -0.200912766811127
v -0.0039599265168313 -0.000413116418060876 -0.203251666811127
v -0.000288126516831272 -0.000379216418060872 -0.203927966811127
v 0.00469177348316871 -0.00111011641806088 -0.206713766811127
v -0.0173751265168313 -0.0372296164180609 -0.195682566811127
v -0.0194245265168313 -0.0366318164180609 -0.195996966811127
v -0.0208167265168313 -0.0359579164180609 -0.195598266811127
v -0.0144075265168313 -0.0374725164180609 -0.198395466811127
v -0.0120903265168313 -0.0375947164180609 -0.198295466811127
v -0.0102633265168313 -0.0375504164180609 -0.199099966811127
v -0.0084443265168313 -0.0374246164180609 -0.199910966811127
v -0.0047203265168313 -0.0368822164180609 -0.201525466811127
v -0.00109762651683129 -0.0362440164180609 -0.203157966811127
v 0.00238137348316872 -0.0358889164180609 -0.203782166811127
v -0.0233888265168313 -0.0340872164180609 -0.193544266811127
v -0.0219115265168313 -0.0352647164180609 -0.192479466811127
v 0.0046973734831687 -0.0352805164180609 -0.205222566811127
v 0.00523077348316872 -0.0347371164180609 -0.207626266811127
v 0.0069933734831687 -0.0334381164180609 -0.207406466811127
v 0.00761257348316871 -0.0329925164180609 -0.209338066811127
v -0.0248828265168313 -0.0323300164180609 -0.193005366811127
v 0.0102776734831687 -0.0299479164180609 -0.209679666811127
v -0.0268798265168313 -0.0287336164180609 -0.192355566811127
v 0.0125030734831687 -0.0280036164180609 -0.210078466811127
v 0.0109542734831687 -0.0291243164180609 -0.208517766811127
v -0.0274108265168313 -0.0263339164180609 -0.191317566811127
v 0.0163440734831687 -0.0261237164180609 -0.211515866811127
v 0.0178649734831687 -0.0259453164180609 -0.213224866811127
v 0.0194677734831687 -0.0253016164180609 -0.213398266811127
v 0.0204059734831687 -0.0247576164180609 -0.214548066811127
v 0.0210331734831687 -0.0239390164180609 -0.213240566811127
v 0.0216468734831687 -0.0234058164180609 -0.214563066811127
v 0.0221823734831687 -0.0223823164180609 -0.213498166811127
v 0.0227022734831687 -0.0212903164180609 -0.214463666811127
v 0.0236815734831687 -0.0168273164180609 -0.214239566811127
v -0.0273589265168313 -0.0169365164180609 -0.192405666811127
v -0.0269063265168313 -0.0156339164180609 -0.189406866811127
v -0.0263513265168313 -0.0130904164180609 -0.190489566811127
v 0.0237110734831687 -0.0129269164180609 -0.214769066811127
v -0.0261672265168313 -0.0125505164180609 -0.192154566811127
v 0.0236109734831687 -0.0114328164180609 -0.213989566811127
v 0.0229255734831687 -0.00938361641806087 -0.214025666811127
v -0.0240334265168313 -0.00835751641806088 -0.190700866811127
v -0.0230300265168313 -0.00761531641806087 -0.194029266811127
v -0.0248206265168313 -0.00936901641806088 -0.190454766811127
v 0.0217217734831687 -0.00668881641806088 -0.213252966811127
v 0.0207585734831687 -0.00573711641806087 -0.212883666811127
v -0.0198140265168313 -0.00424001641806088 -0.194833866811127
v -0.0211004265168313 -0.00558721641806088 -0.193073666811127
v 0.0143707734831687 -0.00341241641806087 -0.210759566811127
v 0.0129630734831687 -0.00332101641806087 -0.209799866811127
v 0.0143473734831687 -0.00396391641806088 -0.209455166811127
v 0.0161841734831687 -0.00396371641806088 -0.211010566811127
v 0.0183793734831687 -0.00436411641806088 -0.211701366811127
v 0.0197595734831687 -0.00478681641806088 -0.212118666811127
v -0.0167941265168313 -0.00288561641806087 -0.194168366811127
v -0.0139443265168313 -0.00188861641806087 -0.196036466811127
v 0.00922817348316871 -0.00248491641806088 -0.207267066811127
v 0.0112290734831687 -0.00303251641806088 -0.208379266811127
v -0.0107787265168313 -0.00106731641806088 -0.198101966811127
v -0.00848072651683129 -0.000578016418060878 -0.198719066811127
v -0.00543642651683129 -0.000314916418060876 -0.200231066811127
v -0.00260532651683129 -0.00034751641806087 -0.201704966811127
v 0.00197897348316872 -0.000538116418060876 -0.203979166811127
v -0.0199377265168313 -0.0364088164180609 -0.192984966811127
v -0.0182320265168313 -0.0370441164180609 -0.192657166811127
v -0.0140890265168313 -0.0378458164180609 -0.193027566811127
v -0.00571592651683131 -0.0372125164180609 -0.198889166811127
v -0.000398326516831304 -0.0362130164180609 -0.200579066811127
v 0.0038699734831687 -0.0356409164180609 -0.203133366811127
v -0.0237970265168313 -0.0335982164180609 -0.191706666811127
v -0.0208514265168313 -0.0359511164180609 -0.192769366811127
v 0.00601017348316871 -0.0343735164180609 -0.205321566811127
v 0.0076190734831687 -0.0329873164180609 -0.204274866811127
v 0.0085223734831687 -0.0317348164180609 -0.206439966811127
v 0.0120832734831687 -0.0281699164180609 -0.207205466811127
v -0.0270297265168313 -0.0264434164180609 -0.188719366811127
v -0.0266865265168313 -0.0283558164180609 -0.189670666811127
v 0.0150675734831687 -0.0262128164180609 -0.209169066811127
v 0.0166145734831687 -0.0256417164180609 -0.210060266811127
v 0.0187780734831687 -0.0250710164180609 -0.211785366811127
v -0.0273283265168313 -0.0241892164180609 -0.188195766811127
v 0.0178666734831687 -0.0247605164180609 -0.209955566811127
v 0.0194444734831687 -0.0241123164180609 -0.210959866811127
v 0.0207074734831687 -0.0232039164180609 -0.211526166811127
v -0.0274605265168313 -0.0227116164180609 -0.188391166811127
v 0.0225060734831687 -0.0209153164180609 -0.211987566811127
v -0.0274755265168313 -0.0208991164180609 -0.189009166811127
v 0.0231740734831687 -0.0193193164180609 -0.212743366811127
v -0.0273051265168313 -0.0185697164180609 -0.189342066811127
v 0.0236761734831687 -0.0168315164180609 -0.212982366811127
v 0.0237590734831687 -0.0147373164180609 -0.212082266811127
v 0.0238470734831687 -0.0150643164180609 -0.213608466811127
v -0.0260726265168313 -0.0112778164180609 -0.187244566811127
v 0.0234328734831687 -0.0111901164180609 -0.212803366811127
v -0.0257249265168313 -0.0107193164180609 -0.189407866811127
v 0.0227994734831687 -0.00908301641806088 -0.211929266811127
v 0.0217193734831687 -0.00728981641806088 -0.211688966811127
v 0.0223647734831687 -0.00902661641806088 -0.210884466811127
v -0.0222316265168313 -0.00658991641806088 -0.191386966811127
v 0.0194137734831687 -0.00520251641806087 -0.210819466811127
v 0.0157198734831687 -0.00506781641806087 -0.208775866811127
v 0.0170789734831687 -0.00603971641806088 -0.208310466811127
v 0.0156068734831687 -0.00587471641806087 -0.207533866811127
v 0.0188077734831687 -0.00616571641806088 -0.209273466811127
v 0.0203042734831687 -0.00532681641806088 -0.211545066811127
v 0.0204183734831687 -0.00632141641806087 -0.210619566811127
v -0.0197798265168313 -0.00464251641806088 -0.191646766811127
v 0.0118044734831687 -0.00368591641806087 -0.206442066811127
v 0.0135255734831687 -0.00443241641806088 -0.207480866811127
v -0.0183857265168313 -0.00390981641806087 -0.190581866811127
v 0.0103594734831687 -0.00287171641806087 -0.205453066811127
v 0.0081747734831687 -0.00211061641806087 -0.204722966811127
v -0.0106969265168313 -0.00108931641806088 -0.195679366811127
v -0.00579522651683129 2.58835819391262e-05 -0.197273266811127
v -0.000919826516831312 -0.000235416418060873 -0.200090366811127
v 0.000643773483168714 -0.000328416418060876 -0.200111366811127
v 0.0025226734831687 -0.000606816418060874 -0.200353166811127
v 0.0054540734831687 -0.00120681641806088 -0.201063566811127
v 0.00699107348316871 -0.00162241641806087 -0.202930666811127
v -0.0154324265168313 -0.0377336164180609 -0.191202066811127
v -0.0126644265168313 -0.0378194164180609 -0.194772466811127
v -0.0104646265168313 -0.0378946164180609 -0.194679766811127
v -0.00901762651683127 -0.0376993164180609 -0.196354066811127
v -0.00714832651683131 -0.0374882164180609 -0.197190366811127
v -0.00257712651683131 -0.0366698164180609 -0.199203766811127
v 0.0013216734831687 -0.0359900164180609 -0.201199466811127
v 0.00199587348316871 -0.0358412164180609 -0.199126066811127
v -0.0222659265168313 -0.0347945164180609 -0.188309466811127
v -0.0210360265168313 -0.0357490164180609 -0.189136566811127
v 0.00545347348316869 -0.0348847164180609 -0.202343366811127
v 0.00685697348316869 -0.0338732164180609 -0.203016566811127
v -0.0234676265168313 -0.0335336164180609 -0.187555866811127
v -0.0258450265168313 -0.0304007164180609 -0.189740966811127
v -0.0251995265168313 -0.0313640164180609 -0.187653266811127
v -0.0261306265168313 -0.0298790164180609 -0.187931666811127
v 0.0109028734831687 -0.0294939164180609 -0.202689566811127
v 0.0105836734831687 -0.0295984164180609 -0.206033066811127
v -0.0266544265168313 -0.0285534164180609 -0.187865166811127
v 0.0130639734831687 -0.0272210164180609 -0.205059066811127
v 0.0141903734831687 -0.0264000164180609 -0.206532066811127
v 0.0156519734831687 -0.0252460164180609 -0.207082466811127
v 0.0171828734831687 -0.0245032164180609 -0.208507366811127
v 0.0173610734831687 -0.0238561164180609 -0.207229166811127
v 0.0195409734831687 -0.0232236164180609 -0.209971866811127
v -0.0275902265168313 -0.0228540164180609 -0.186501766811127
v 0.0186175734831687 -0.0228200164180609 -0.207951666811127
v 0.0216144734831687 -0.0199480164180609 -0.209844966811127
v 0.0214689734831687 -0.0211803164180609 -0.210631566811127
v -0.0274386265168313 -0.0213292164180609 -0.187160366811127
v -0.0272709265168313 -0.0194468164180609 -0.187565866811127
v 0.0226211734831687 -0.0191119164180609 -0.210913966811127
v 0.0226167734831687 -0.0171154164180609 -0.209956266811127
v 0.0233236734831687 -0.0175805164180609 -0.211415466811127
v -0.0269206265168313 -0.0154922164180609 -0.187442066811127
v 0.0234283734831687 -0.0158387164180609 -0.211019566811127
v 0.0227732734831687 -0.0147412164180609 -0.209749466811127
v 0.0233447734831687 -0.0138709164180609 -0.210857866811127
v 0.0225791734831687 -0.0128101164180609 -0.209608366811127
v -0.0265306265168313 -0.0128368164180609 -0.186903466811127
v 0.0229647734831687 -0.0113582164180609 -0.210855066811127
v 0.0220109734831687 -0.0103835164180609 -0.209258066811127
v -0.0253130265168313 -0.00981501641806087 -0.187339566811127
v -0.0239611265168313 -0.00824151641806088 -0.187416266811127
v 0.0211650734831687 -0.00804661641806088 -0.209787466811127
v 0.0206366734831687 -0.00876021641806087 -0.208587366811127
v 0.0193375734831687 -0.00758231641806088 -0.208134866811127
v -0.0217830265168313 -0.00626081641806088 -0.187378266811127
v 0.0145796734831687 -0.00570001641806088 -0.205478466811127
v 0.0160084734831687 -0.00633271641806088 -0.206512166811127
v 0.0179767734831687 -0.00702521641806087 -0.207515866811127
v -0.0203468265168313 -0.00521121641806088 -0.189161366811127
v 0.0120931734831687 -0.00357071641806088 -0.204473966811127
v 0.0133504734831687 -0.00448751641806087 -0.204813866811127
v 0.0141623734831687 -0.00532781641806088 -0.204845666811127
v -0.0159288265168313 -0.00292411641806088 -0.191067866811127
v 0.0102415734831687 -0.00233511641806088 -0.201348866811127
v 0.0116201734831687 -0.00277981641806088 -0.201441866811127
v -0.0119097265168313 -0.00182411641806088 -0.191002466811127
v -0.0082764265168313 -0.000697416418060877 -0.194874166811127
v -0.0018971265168313 1.998358193913e-05 -0.197098366811127
v 0.00827087348316871 -0.00180091641806088 -0.200829866811127
v -0.0164256265168313 -0.0376005164180609 -0.188566066811127
v -0.0186850265168313 -0.0368901164180609 -0.189651166811127
v -0.0198451265168313 -0.0364569164180609 -0.188661966811127
v -0.0117332265168313 -0.0380854164180609 -0.192907766811127
v -0.00828262651683132 -0.0378814164180609 -0.194019766811127
v -0.0060188265168313 -0.0374143164180609 -0.195413966811127
v 0.000376073483168704 -0.0361647164180609 -0.198558866811127
v 0.00452217348316869 -0.0351472164180609 -0.199389466811127
v 0.00775477348316872 -0.0334731164180609 -0.199753566811127
v 0.0096499734831687 -0.0311242164180609 -0.200471066811127
v -0.0260672265168313 -0.0304393164180609 -0.184678066811127
v -0.0268922265168313 -0.0285854164180609 -0.185015166811127
v 0.0123529734831687 -0.0280329164180609 -0.201864766811127
v -0.0271640265168313 -0.0268632164180609 -0.186299866811127
v 0.0154663734831687 -0.0252102164180609 -0.205047266811127
v -0.0281431265168313 -0.0234549164180609 -0.184270166811127
v -0.0273358265168313 -0.0250683164180609 -0.186843866811127
v 0.0166674734831687 -0.0242835164180609 -0.205430166811127
v 0.0179989734831687 -0.0228114164180609 -0.205948466811127
v -0.0281952265168313 -0.0222659164180609 -0.184348266811127
v 0.0190187734831687 -0.0201080164180609 -0.205400266811127
v 0.0187975734831687 -0.0215249164180609 -0.206918266811127
v 0.0195472734831687 -0.0212571164180609 -0.207999966811127
v -0.0278025265168313 -0.0206696164180609 -0.185554166811127
v -0.0274541265168313 -0.0203149164180609 -0.186537466811127
v 0.0204438734831687 -0.0191336164180609 -0.207937266811127
v -0.0281777265168313 -0.0189038164180609 -0.183937066811127
v 0.0195364734831687 -0.0190412164180609 -0.206122666811127
v 0.0200979734831687 -0.0172973164180609 -0.206056666811127
v 0.0207265734831687 -0.0174891164180609 -0.207759766811127
v -0.0272841265168313 -0.0163873164180609 -0.186037566811127
v -0.0274447265168313 -0.0150105164180609 -0.184847166811127
v 0.0208432734831687 -0.0158628164180609 -0.207586266811127
v 0.0202202734831687 -0.0152638164180609 -0.206262966811127
v 0.0207523734831687 -0.0141762164180609 -0.207420166811127
v 0.0198913734831687 -0.0137090164180609 -0.205661866811127
v -0.0270851265168313 -0.0127479164180609 -0.183931966811127
v 0.0183611734831687 -0.00947901641806088 -0.205175566811127
v 0.0193946734831687 -0.0122010164180609 -0.205404866811127
v 0.0191965734831687 -0.0108656164180609 -0.206309466811127
v 0.0201743734831687 -0.0119106164180609 -0.207133466811127
v -0.0264544265168313 -0.0109328164180609 -0.184003766811127
v 0.0198923734831687 -0.00938771641806088 -0.207665266811127
v -0.0255627265168313 -0.00962561641806087 -0.184618666811127
v 0.0159334734831687 -0.00646981641806087 -0.203913366811127
v 0.0176545734831687 -0.00820211641806088 -0.204376366811127
v 0.0169930734831687 -0.00728421641806087 -0.205490066811127
v 0.0182984734831687 -0.00831391641806088 -0.206389766811127
v -0.0191100265168313 -0.00439651641806088 -0.187674566811127
v 0.0143873734831687 -0.00433931641806088 -0.201226966811127
v -0.0173031265168313 -0.00352471641806088 -0.188512466811127
v -0.0154652265168313 -0.00286641641806087 -0.189410066811127
v -0.0091980265168313 -0.00117311641806087 -0.192279966811127
v -0.00632992651683131 -0.00058811641806087 -0.193764066811127
v -0.00474822651683129 -0.000491416418060872 -0.193797466811127
v -0.00278172651683131 -0.000520316418060877 -0.193387766811127
v -0.000821726516831295 -0.000394116418060877 -0.194826266811127
v 0.000378273483168684 -0.000311516418060875 -0.196925166811127
v 0.00260807348316872 -0.000656316418060875 -0.197612966811127
v 0.00625767348316869 -0.00140701641806087 -0.199287966811127
v 0.0094846734831687 -0.00210141641806087 -0.199539266811127
v -0.0090263265168313 -0.0385583164180609 -0.190783166811127
v -0.0178278265168313 -0.0372601164180609 -0.187264466811127
v -0.0137848265168313 -0.0381861164180609 -0.188953366811127
v -0.0127964265168313 -0.0382305164180609 -0.190254866811127
v -0.00549622651683129 -0.0373845164180609 -0.193514466811127
v -0.00153552651683128 -0.0365360164180609 -0.193774866811127
v 0.00010697348316871 -0.0362207164180609 -0.195419566811127
v -0.0214184265168313 -0.0355262164180609 -0.185991066811127
v -0.0230316265168313 -0.0340613164180609 -0.185400166811127
v -0.0201415265168313 -0.0364480164180609 -0.185090666811127
v 0.00245487348316872 -0.0356884164180609 -0.195070566811127
v 0.0035921734831687 -0.0353464164180609 -0.196804166811127
v 0.00650337348316871 -0.0343111164180609 -0.199070666811127
v -0.0247994265168313 -0.0320836164180609 -0.185390066811127
v -0.0255439265168313 -0.0316361164180609 -0.183093866811127
v -0.0270956265168313 -0.0287803164180609 -0.183126966811127
v 0.0114910734831687 -0.0290124164180609 -0.199882866811127
v 0.0125669734831687 -0.0279400164180609 -0.199507866811127
v -0.0277394265168313 -0.0261470164180609 -0.184051066811127
v 0.0136347734831687 -0.0268929164180609 -0.201444966811127
v 0.0161898734831687 -0.0248092164180609 -0.203434966811127
v 0.0175490734831687 -0.0238341164180609 -0.203056766811127
v 0.0179251734831687 -0.0231793164180609 -0.204215866811127
v -0.0281116265168313 -0.0246563164180609 -0.181689466811127
v -0.0284773265168313 -0.0210411164180609 -0.181144666811127
v 0.0187588734831687 -0.0218413164180609 -0.203748766811127
v -0.0284840265168313 -0.0192541164180609 -0.181464566811127
v -0.0282946265168313 -0.0181928164180609 -0.183103666811127
v 0.0197077734831687 -0.0186546164180609 -0.204433666811127
v 0.0202171734831687 -0.0171036164180609 -0.203954066811127
v 0.0202057734831687 -0.0152067164180609 -0.204215466811127
v -0.0281793265168313 -0.0169457164180609 -0.181598666811127
v -0.0277377265168313 -0.0151394164180609 -0.183324266811127
v -0.0271713265168313 -0.0127870164180609 -0.182572266811127
v 0.0196777734831687 -0.0136220164180609 -0.204034766811127
v 0.0196823734831687 -0.0121186164180609 -0.203395866811127
v -0.0265443265168313 -0.0113325164180609 -0.182200366811127
v 0.0186928734831687 -0.00974921641806088 -0.203715266811127
v -0.0258004265168313 -0.00989681641806087 -0.182917866811127
v 0.0171840734831687 -0.00738181641806088 -0.202877466811127
v 0.0184187734831687 -0.00841281641806087 -0.202409366811127
v -0.0230492265168313 -0.00717451641806088 -0.183245166811127
v -0.0215259265168313 -0.00588341641806088 -0.184622966811127
v 0.0162447734831687 -0.00572521641806088 -0.200298166811127
v -0.0199987265168313 -0.00477361641806088 -0.184965666811127
v 0.0136464734831687 -0.00363861641806087 -0.200547966811127
v -0.0185622265168313 -0.00403091641806088 -0.185988666811127
v -0.0161546265168313 -0.00305751641806087 -0.186712766811127
v 0.0125671734831687 -0.00306331641806087 -0.199437066811127
v -0.0101059265168313 -0.00158071641806087 -0.189526866811127
v -0.0131701265168313 -0.00226961641806087 -0.188422666811127
v -0.0066461265168313 -0.000934916418060878 -0.191196166811127
v 0.00246417348316871 -0.000916816418060878 -0.193102266811127
v 0.00387547348316872 -0.00108971641806088 -0.194894666811127
v 0.0062764734831687 -0.00153251641806088 -0.197209966811127
v -0.00980482651683129 -0.0387030164180609 -0.189385766811127
v -0.0074007265168313 -0.0387696164180609 -0.188388366811127
v -0.0157142265168313 -0.0379896164180609 -0.186376966811127
v -0.0187397265168313 -0.0371173164180609 -0.185181166811127
v -0.0130968265168313 -0.0385406164180609 -0.187176266811127
v -0.00472742651683128 -0.0374285164180609 -0.191690066811127
v -0.00296592651683131 -0.0368886164180609 -0.192578466811127
v 0.00064197348316869 -0.0361601164180609 -0.193529266811127
v -0.0223878265168313 -0.0349131164180609 -0.183837466811127
v -0.0210098265168313 -0.0360326164180609 -0.183609866811127
v 0.00569577348316869 -0.0346136164180609 -0.196474766811127
v 0.00731737348316869 -0.0337978164180609 -0.196555266811127
v -0.0235185265168313 -0.0342272164180609 -0.182022266811127
v 0.00844877348316872 -0.0328710164180609 -0.197333766811127
v 0.00933297348316869 -0.0318518164180609 -0.197846266811127
v 0.0107152734831687 -0.0301222164180609 -0.197522766811127
v -0.0264085265168313 -0.0309185164180609 -0.180985966811127
v -0.0272743265168313 -0.0289605164180609 -0.180809766811127
v -0.0278454265168313 -0.0268213164180609 -0.180486566811127
v 0.0152779734831687 -0.0258907164180609 -0.198937866811127
v 0.0174708734831687 -0.0244738164180609 -0.199028266811127
v 0.0186566734831687 -0.0235711164180609 -0.199074966811127
v -0.0282099265168313 -0.0236908164180609 -0.179462466811127
v 0.0196536734831687 -0.0214321164180609 -0.201462166811127
v 0.0201415734831687 -0.0194204164180609 -0.202388566811127
v -0.0282162265168313 -0.0199512164180609 -0.177933366811127
v 0.0204482734831687 -0.0177322164180609 -0.202850966811127
v -0.0282402265168313 -0.0172362164180609 -0.180041666811127
v 0.0210347734831687 -0.0160518164180609 -0.202077466811127
v -0.0276217265168313 -0.0154469164180609 -0.179818266811127
v 0.0209590734831687 -0.0137798164180609 -0.201915866811127
v -0.0268294265168313 -0.0136863164180609 -0.178186766811127
v -0.0263223265168313 -0.0111693164180609 -0.180678566811127
v 0.0199783734831687 -0.00984341641806088 -0.201260066811127
v -0.0253216265168313 -0.00962571641806088 -0.180552066811127
v -0.0241353265168313 -0.00815431641806087 -0.181256366811127
v 0.0193281734831687 -0.00813771641806088 -0.200388366811127
v -0.0208948265168313 -0.00493241641806088 -0.181792266811127
v 0.0165395734831687 -0.00552971641806087 -0.198208266811127
v -0.0190394265168313 -0.00387531641806088 -0.182990766811127
v -0.0172682265168313 -0.00317471641806088 -0.183823166811127
v 0.0078535734831687 -0.00219231641806088 -0.195124166811127
v 0.00999377348316868 -0.00259231641806087 -0.195740466811127
v 0.0124746734831687 -0.00318241641806088 -0.195640566811127
v 0.0138332734831687 -0.00358681641806087 -0.196162366811127
v -0.0109337265168313 -0.00175701641806087 -0.187092166811127
v -0.0143963265168313 -0.00245971641806087 -0.185444066811127
v -0.00843242651683129 -0.00135021641806088 -0.188139766811127
v -0.0057349265168313 -0.000984416418060879 -0.189353166811127
v -0.00229152651683129 -0.000746216418060879 -0.190837966811127
v 0.00122747348316871 -0.000899116418060876 -0.190995666811127
v 0.00637227348316868 -0.00177141641806088 -0.194826766811127
v -0.0128349265168313 -0.0390333164180609 -0.184425666811127
v -0.0145302265168313 -0.0386335164180609 -0.184682766811127
v -0.0108592265168313 -0.0389171164180609 -0.186988866811127
v -0.00823532651683129 -0.0391359164180609 -0.186288266811127
v -0.0198204265168313 -0.0369993164180609 -0.182082166811127
v -0.0180289265168313 -0.0377832164180609 -0.182844266811127
v -0.0165566265168313 -0.0380996164180609 -0.184066766811127
v -0.00413142651683129 -0.0378660164180609 -0.189369566811127
v -0.00149022651683128 -0.0367540164180609 -0.191506566811127
v 0.00110487348316871 -0.0363735164180609 -0.191373166811127
v -0.0217287265168313 -0.0359043164180609 -0.181523666811127
v 0.00330517348316872 -0.0356243164180609 -0.193073266811127
v 0.0047462734831687 -0.0350338164180609 -0.194354066811127
v 0.00654327348316872 -0.0342375164180609 -0.193948766811127
v 0.00759607348316871 -0.0334426164180609 -0.193103366811127
v -0.0255610265168313 -0.0326365164180609 -0.179575466811127
v -0.0266326265168313 -0.0310305164180609 -0.178896666811127
v -0.0240743265168313 -0.0341729164180609 -0.180444766811127
v 0.0112029734831687 -0.0293761164180609 -0.194607166811127
v 0.00968457348316873 -0.0313235164180609 -0.195032266811127
v -0.0274034265168313 -0.0295487164180609 -0.178653566811127
v 0.0119067734831687 -0.0287636164180609 -0.196843266811127
v 0.0136224734831687 -0.0272951164180609 -0.196254866811127
v -0.0279095265168313 -0.0277869164180609 -0.176803666811127
v -0.0280251265168313 -0.0260823164180609 -0.178805466811127
v -0.0282529265168313 -0.0223522164180609 -0.178229666811127
v 0.0197390734831687 -0.0223680164180609 -0.199065466811127
v 0.0201915734831687 -0.0211271164180609 -0.200449766811127
v 0.0212385734831687 -0.0186785164180609 -0.200555066811127
v -0.0279715265168313 -0.0174779164180609 -0.178033566811127
v 0.0219209734831687 -0.0150813164180609 -0.200424166811127
v 0.0216292734831687 -0.0171023164180609 -0.200696766811127
v -0.0275001265168313 -0.0158162164180609 -0.178065666811127
v 0.0218095734831687 -0.0126077164180609 -0.200020966811127
v -0.0259785265168313 -0.0115406164180609 -0.177678066811127
v 0.0210068734831687 -0.0100749164180609 -0.199871666811127
v -0.0252758265168313 -0.0101970164180609 -0.177046466811127
v -0.0240564265168313 -0.00839991641806088 -0.177009666811127
v 0.0202036734831687 -0.00866211641806088 -0.199139466811127
v -0.0236145265168313 -0.00766461641806088 -0.179372166811127
v -0.0218969265168313 -0.00576961641806088 -0.180373466811127
v 0.0188271734831687 -0.00724011641806088 -0.198644766811127
v -0.0209451265168313 -0.00489091641806088 -0.179654666811127
v 0.0152385734831687 -0.00441991641806087 -0.197055266811127
v -0.0196746265168313 -0.00397681641806087 -0.180476566811127
v -0.0185730265168313 -0.00329821641806088 -0.181461766811127
v -0.0160709265168313 -0.00263011641806087 -0.182671766811127
v -0.0130933265168313 -0.00193631641806088 -0.183877666811127
v -0.0109451265168313 -0.00143131641806088 -0.184537066811127
v -0.00808862651683129 -0.00116191641806088 -0.186267366811127
v -0.0042475265168313 -0.000835216418060877 -0.187880966811127
v -0.00125002651683129 -0.000825616418060879 -0.189191266811127
v 0.00323667348316872 -0.00115641641806087 -0.191295466811127
v 0.00508017348316869 -0.00155191641806088 -0.192165666811127
v -0.0111142265168313 -0.0392217164180609 -0.184305366811127
v -0.00614082651683129 -0.0389783164180609 -0.186767166811127
v -0.00271322651683131 -0.0380330164180609 -0.187675366811127
v -0.0176654265168313 -0.0385022164180609 -0.179984666811127
v -0.0190174265168313 -0.0377469164180609 -0.180702366811127
v -0.0011549265168313 -0.0374385164180609 -0.188828066811127
v -0.0226116265168313 -0.0359368164180609 -0.178936566811127
v -0.0237773265168313 -0.0351075164180609 -0.177683266811127
v -0.0215955265168313 -0.0370984164180609 -0.177770666811127
v 0.00369577348316869 -0.0359905164180609 -0.190978166811127
v 0.00563407348316872 -0.0349947164180609 -0.191877166811127
v -0.0247134265168313 -0.0342110164180609 -0.176192566811127
v -0.0258847265168313 -0.0326099164180609 -0.175936866811127
v 0.0084327734831687 -0.0324911164180609 -0.191748866811127
v -0.0274943265168313 -0.0294639164180609 -0.176457766811127
v 0.0121761734831687 -0.0283918164180609 -0.193726966811127
v 0.0149378734831687 -0.0265130164180609 -0.194542566811127
v -0.0282964265168313 -0.0240941164180609 -0.176396566811127
v 0.0183224734831687 -0.0242709164180609 -0.195503166811127
v 0.0197867734831687 -0.0228662164180609 -0.196390766811127
v 0.0203667734831687 -0.0221693164180609 -0.196298466811127
v -0.0282413265168313 -0.0204638164180609 -0.176228666811127
v 0.0207923734831687 -0.0212965164180609 -0.197803266811127
v 0.0213738734831687 -0.0198285164180609 -0.198500066811127
v 0.0225058734831687 -0.0177689164180609 -0.198273866811127
v -0.0279103265168313 -0.0177439164180609 -0.176121266811127
v 0.0223713734831687 -0.0153018164180609 -0.199389766811127
v -0.0274841265168313 -0.0157019164180609 -0.175686966811127
v -0.0267539265168313 -0.0137441164180609 -0.175658266811127
v 0.0221514734831687 -0.0121233164180609 -0.198810866811127
v 0.0211808734831687 -0.0100742164180609 -0.198521866811127
v 0.0217585734831687 -0.0117776164180609 -0.197440766811127
v 0.0199787734831687 -0.00824711641806088 -0.197645066811127
v -0.0228051265168313 -0.00694251641806088 -0.176665066811127
v 0.0174480734831687 -0.00632841641806088 -0.196497666811127
v 0.0150792734831687 -0.00449821641806088 -0.194829766811127
v -0.0180058265168313 -0.00305581641806087 -0.180569366811127
v 0.0082155734831687 -0.00253921641806087 -0.189926366811127
v 0.0091672734831687 -0.00269731641806088 -0.192191666811127
v 0.0113431734831687 -0.00318591641806087 -0.192945766811127
v 0.0133126734831687 -0.00374421641806087 -0.194031066811127
v -0.0149502265168313 -0.00216441641806088 -0.180900766811127
v -0.0120334265168313 -0.00131921641806088 -0.181868966811127
v -0.0107154265168313 -0.000904516418060872 -0.182808966811127
v -0.00566292651683131 -0.000690816418060881 -0.185993166811127
v -0.00370342651683128 -0.000654016418060871 -0.186607466811127
v 0.000187873483168705 -0.000822216418060878 -0.187787366811127
v 0.00347287348316871 -0.00125371641806088 -0.189120466811127
v 0.00621607348316872 -0.00195121641806088 -0.190360766811127
v -0.00739052651683131 -0.000423816418060878 -0.183811766811127
v -0.0047678265168313 -0.000208816418060871 -0.184598866811127
v -0.0120283265168313 -0.0392621164180609 -0.181699966811127
v -0.0150672265168313 -0.0392740164180609 -0.179298966811127
v -0.0161110265168313 -0.0389194164180609 -0.180763066811127
v -0.00854732651683129 -0.0392697164180609 -0.183853866811127
v -0.00621672651683131 -0.0390791164180609 -0.184390866811127
v -0.00472312651683129 -0.0388316164180609 -0.185745666811127
v -0.0200178265168313 -0.0378780164180609 -0.178022166811127
v -0.00124202651683128 -0.0378705164180609 -0.186385766811127
v 0.000128073483168706 -0.0374866164180609 -0.187443466811127
v 0.0027755734831687 -0.0367975164180609 -0.188772266811127
v -0.0224746265168313 -0.0368798164180609 -0.175959966811127
v 0.00426747348316872 -0.0364223164180609 -0.188800966811127
v 0.00535827348316872 -0.0357346164180609 -0.189899466811127
v 0.00679797348316871 -0.0351281164180609 -0.188348366811127
v 0.00709907348316868 -0.0340282164180609 -0.191323766811127
v 0.0079781734831687 -0.0333431164180609 -0.190091266811127
v -0.0266741265168313 -0.0313667164180609 -0.175879666811127
v 0.00965357348316873 -0.0308384164180609 -0.190676966811127
v 0.0101021734831687 -0.0303650164180609 -0.192514466811127
v -0.0276891265168313 -0.0299121164180609 -0.174336266811127
v 0.0108749734831687 -0.0292422164180609 -0.191299066811127
v 0.0122974734831687 -0.0281165164180609 -0.191251766811127
v -0.0279031265168313 -0.0291003164180609 -0.173216566811127
v -0.0281677265168313 -0.0277948164180609 -0.174263766811127
v 0.0137227734831687 -0.0273007164180609 -0.193611166811127
v -0.0285531265168313 -0.0250813164180609 -0.173641866811127
v -0.0286461265168313 -0.0223992164180609 -0.173348566811127
v 0.0215751734831687 -0.0198540164180609 -0.196368266811127
v -0.0285524265168313 -0.0203255164180609 -0.173123866811127
v 0.0222735734831687 -0.0177865164180609 -0.196932866811127
v -0.0282277265168313 -0.0175334164180609 -0.172887166811127
v 0.0223140734831687 -0.0155040164180609 -0.196370666811127
v 0.0226928734831687 -0.0161880164180609 -0.197614066811127
v -0.0276778265168313 -0.0151353164180609 -0.173241166811127
v 0.0224294734831687 -0.0140460164180609 -0.197657666811127
v 0.0218810734831687 -0.0134855164180609 -0.196069266811127
v 0.0207710734831687 -0.0117823164180609 -0.195314966811127
v -0.0260430265168313 -0.0116442164180609 -0.174584966811127
v 0.0206263734831687 -0.0100833164180609 -0.196683766811127
v 0.0195984734831687 -0.00971741641806088 -0.194964866811127
v -0.0252407265168313 -0.00990711641806088 -0.172453366811127
v -0.0254110265168313 -0.0103560164180609 -0.174358766811127
v 0.0182782734831687 -0.00828781641806087 -0.194448666811127
v 0.0189045734831687 -0.00818461641806088 -0.195741766811127
v -0.0237757265168313 -0.00806921641806088 -0.175243766811127
v 0.0154977734831687 -0.00558101641806088 -0.193391366811127
v 0.0171204734831687 -0.00671261641806088 -0.194685066811127
v -0.0219907265168313 -0.00610281641806088 -0.174891566811127
v -0.0209641265168313 -0.00523251641806088 -0.175591366811127
v 0.0137383734831687 -0.00476711641806087 -0.191795866811127
v -0.0188385265168313 -0.00381821641806088 -0.176935066811127
v -0.0195039265168313 -0.00429951641806088 -0.174535666811127
v -0.0164136265168313 -0.00274551641806087 -0.175941866811127
v 0.0103237734831687 -0.00308711641806088 -0.190198266811127
v 0.0123505734831687 -0.00379511641806087 -0.191008566811127
v -0.0166717265168313 -0.00270281641806088 -0.178459066811127
v -0.0141172265168313 -0.00186841641806088 -0.178968866811127
v -0.0112090265168313 -0.00102101641806088 -0.179325466811127
v -0.0012969265168313 -0.000506916418060881 -0.186158766811127
v 0.0028170734831687 -0.00105161641806088 -0.186583766811127
v 0.000652173483168705 -0.000546616418060877 -0.185778566811127
v 0.0058389734831687 -0.00184081641806088 -0.187665066811127
v -0.0089827265168313 -0.000496216418060878 -0.181625666811127
v -0.0046646265168313 6.25835819391268e-05 -0.182874466811127
v -0.00271962651683127 -8.93164180608766e-05 -0.184501766811127
v -0.000424726516831314 -6.3716418060876e-05 -0.184501466811127
v -0.0178369265168313 -0.0391409164180609 -0.175639766811127
v -0.0133352265168313 -0.0397302164180609 -0.176887466811127
v -0.0119340265168313 -0.0395878164180609 -0.178611266811127
v -0.0101579265168313 -0.0393582164180609 -0.180356866811127
v -0.00725912651683128 -0.0391575164180609 -0.181972866811127
v -0.00550922651683128 -0.0388713164180609 -0.182358766811127
v -0.0188645265168313 -0.0387491164180609 -0.176126366811127
v -0.0209284265168313 -0.0379719164180609 -0.175326766811127
v -0.00158482651683131 -0.0379952164180609 -0.184205866811127
v 0.00318137348316869 -0.0369297164180609 -0.186534666811127
v 0.00493337348316872 -0.0364125164180609 -0.187010766811127
v -0.0230737265168313 -0.0368481164180609 -0.173692666811127
v -0.0239876265168313 -0.0355883164180609 -0.174460566811127
v 0.0058930734831687 -0.0358066164180609 -0.188163266811127
v -0.0246280265168313 -0.0351522164180609 -0.173091066811127
v -0.0259155265168313 -0.0333164164180609 -0.172868166811127
v 0.00812337348316872 -0.0335591164180609 -0.188870166811127
v -0.0270666265168313 -0.0313664164180609 -0.173266366811127
v -0.0273592265168313 -0.0306184164180609 -0.171972866811127
v 0.0100929734831687 -0.0311250164180609 -0.187571366811127
v 0.0132104734831687 -0.0277522164180609 -0.188653166811127
v -0.0284521265168313 -0.0259216164180609 -0.171982266811127
v 0.0144995734831687 -0.0268908164180609 -0.191229866811127
v 0.0161423734831687 -0.0259410164180609 -0.191969966811127
v 0.0184683734831687 -0.0241513164180609 -0.193209866811127
v -0.0286260265168313 -0.0237364164180609 -0.171739966811127
v 0.0197769734831687 -0.0219941164180609 -0.193069666811127
v 0.0189151734831687 -0.0234174164180609 -0.192646866811127
v 0.0201144734831687 -0.0221683164180609 -0.194471266811127
v -0.0285560265168313 -0.0203224164180609 -0.171782166811127
v 0.0216358734831687 -0.0185986164180609 -0.195242766811127
v 0.0211206734831687 -0.0202831164180609 -0.195027466811127
v -0.0281391265168313 -0.0177694164180609 -0.170899166811127
v 0.0217414734831687 -0.0167016164180609 -0.195126166811127
v 0.0203978734831687 -0.0183936164180609 -0.192865966811127
v 0.0202454734831687 -0.0163138164180609 -0.192485866811127
v -0.0276978265168313 -0.0153792164180609 -0.171566466811127
v 0.0213100734831687 -0.0142640164180609 -0.194857066811127
v 0.0199345734831687 -0.0138684164180609 -0.192639366811127
v -0.0270777265168313 -0.0134825164180609 -0.170752166811127
v 0.0202971734831687 -0.0126469164180609 -0.193890066811127
v 0.0194076734831687 -0.0117696164180609 -0.192651566811127
v -0.0263882265168313 -0.0116106164180609 -0.171381566811127
v 0.0193624734831687 -0.0102704164180609 -0.194081466811127
v 0.0187217734831687 -0.0101092164180609 -0.192678366811127
v 0.0174689734831687 -0.00765011641806088 -0.191198666811127
v 0.0182339734831687 -0.00922361641806087 -0.191853266811127
v 0.0177453734831687 -0.00833121641806088 -0.193105366811127
v -0.0236290265168313 -0.00769941641806087 -0.170455666811127
v 0.0160563734831687 -0.00607511641806088 -0.190463066811127
v 0.0162742734831687 -0.00672331641806088 -0.191999666811127
v 0.0138833734831687 -0.00450771641806088 -0.190067366811127
v 0.0149904734831687 -0.00547781641806088 -0.191012466811127
v 0.0111436734831687 -0.00315551641806087 -0.188184066811127
v 0.0088244734831687 -0.00260471641806088 -0.187957566811127
v 0.0129916734831687 -0.00364691641806088 -0.188516766811127
v -0.0147294265168313 -0.00220681641806088 -0.175482466811127
v -0.0127448265168313 -0.00168471641806087 -0.176226166811127
v 0.0027253734831687 -0.000762216418060874 -0.185006266811127
v 0.00484517348316871 -0.00137251641806088 -0.185171166811127
v 0.00704227348316872 -0.00187491641806087 -0.185252266811127
v -0.00814362651683129 -0.000496616418060876 -0.179623966811127
v -0.00514782651683129 -4.81641806088229e-06 -0.180841966811127
v -0.00335232651683129 0.000169383581939124 -0.181769066811127
v -0.00150002651683129 0.000249783581939125 -0.182568366811127
v 0.00016297348316871 0.000216083581939121 -0.182880066811127
v 0.00176137348316871 -0.000257716418060876 -0.183866666811127
v -0.0153300265168313 -0.0395922164180609 -0.176018766811127
v -0.0076527265168313 -0.0393222164180609 -0.179643266811127
v -0.00572742651683128 -0.0388557164180609 -0.180518966811127
v -0.0197717265168313 -0.0387360164180609 -0.173283266811127
v -0.0217345265168313 -0.0378517164180609 -0.172800166811127
v -0.0041839265168313 -0.0386289164180609 -0.180764366811127
v -0.000577926516831306 -0.0378273164180609 -0.182664266811127
v 0.0026179734831687 -0.0370679164180609 -0.184208566811127
v 0.00395087348316869 -0.0366065164180609 -0.183695266811127
v -0.0241868265168313 -0.0360330164180609 -0.169877166811127
v -0.0253181265168313 -0.0345077164180609 -0.170449866811127
v 0.0051644734831687 -0.0360184164180609 -0.183644166811127
v 0.00617907348316871 -0.0356268164180609 -0.185755866811127
v 0.0076596734831687 -0.0345327164180609 -0.186160366811127
v 0.00876637348316869 -0.0331418164180609 -0.187007866811127
v -0.0268145265168313 -0.0317574164180609 -0.170079366811127
v -0.0274921265168313 -0.0297309164180609 -0.169937366811127
v 0.0115060734831687 -0.0292744164180609 -0.188309566811127
v -0.0278662265168313 -0.0280579164180609 -0.169073466811127
v 0.0144889734831687 -0.0267718164180609 -0.187708066811127
v -0.0282636265168313 -0.0254597164180609 -0.168829166811127
v 0.0161118734831687 -0.0255236164180609 -0.188035766811127
v 0.0171475734831687 -0.0245728164180609 -0.188409766811127
v 0.0174881734831687 -0.0245724164180609 -0.190996066811127
v -0.0284081265168313 -0.0227725164180609 -0.169118166811127
v 0.0180796734831687 -0.0234978164180609 -0.190176466811127
v 0.0188893734831687 -0.0218982164180609 -0.190001866811127
v 0.0190611734831687 -0.0223057164180609 -0.191839566811127
v 0.0194783734831687 -0.0202700164180609 -0.191164766811127
v 0.0199303734831687 -0.0200448164180609 -0.192398866811127
v -0.0282538265168313 -0.0202602164180609 -0.168332966811127
v -0.0283286265168313 -0.0199875164180609 -0.170094866811127
v 0.0201235734831687 -0.0181093164180609 -0.190927966811127
v -0.0279307265168313 -0.0178210164180609 -0.168164966811127
v -0.0275826265168313 -0.0160902164180609 -0.168196866811127
v 0.0199601734831687 -0.0157557164180609 -0.190505866811127
v 0.0192096734831687 -0.0142139164180609 -0.190716066811127
v 0.0192286734831687 -0.0129430164180609 -0.191400266811127
v 0.0191355734831687 -0.0115626164180609 -0.190485566811127
v -0.0262913265168313 -0.0120532164180609 -0.168362266811127
v 0.0188457734831687 -0.0108570164180609 -0.191381166811127
v -0.0256558265168313 -0.0105387164180609 -0.170160466811127
v 0.0186858734831687 -0.00900301641806087 -0.190412866811127
v 0.0184362734831687 -0.00662651641806088 -0.189089466811127
v 0.0169926734831687 -0.00626601641806088 -0.189912166811127
v -0.0219976265168313 -0.00570211641806088 -0.170155166811127
v -0.0212437265168313 -0.00539681641806088 -0.172729266811127
v -0.0226234265168313 -0.00652141641806088 -0.171103766811127
v 0.0155329734831687 -0.00517771641806088 -0.189623566811127
v -0.0202708265168313 -0.00455381641806088 -0.171373566811127
v -0.0174512265168313 -0.00314741641806087 -0.172515466811127
v 0.00979607348316869 -0.00231731641806088 -0.185362066811127
v 0.0143006734831687 -0.00308191641806087 -0.185841266811127
v 0.0152597734831687 -0.00396411641806088 -0.187863266811127
v -0.0110588265168313 -0.00156841641806087 -0.174773066811127
v 0.00470927348316871 -0.000841616418060874 -0.182939866811127
v -0.0074888265168313 -0.00068111641806088 -0.176699266811127
v -0.0057772265168313 -0.000367216418060874 -0.177195266811127
v -0.00246782651683128 0.000197883581939118 -0.179892466811127
v -0.000646726516831314 0.000280783581939122 -0.180756666811127
v 0.00116597348316869 0.00012748358193912 -0.181521166811127
v 0.0030709734831687 -0.000217816418060873 -0.181748566811127
v -0.0178181265168313 -0.0394019164180609 -0.172133366811127
v -0.0151978265168313 -0.0397089164180609 -0.173487966811127
v -0.0112066265168313 -0.0399632164180609 -0.175729566811127
v -0.00827592651683132 -0.0397808164180609 -0.177236466811127
v -0.0048305265168313 -0.0390185164180609 -0.178357666811127
v -0.0227453265168313 -0.0372985164180609 -0.170531266811127
v -0.0207274265168313 -0.0385481164180609 -0.169569966811127
v -0.0196112265168313 -0.0388785164180609 -0.171626766811127
v -0.0022069265168313 -0.0384079164180609 -0.179477766811127
v 0.00111597348316872 -0.0378636164180609 -0.179244766811127
v 0.0017774734831687 -0.0374254164180609 -0.182108366811127
v 0.00380947348316871 -0.0368377164180609 -0.181864266811127
v 0.00687157348316869 -0.0348441164180609 -0.183316466811127
v 0.00792757348316872 -0.0336235164180609 -0.182764766811127
v 0.00897627348316871 -0.0326912164180609 -0.185552466811127
v -0.0269579265168313 -0.0317463164180609 -0.168548966811127
v -0.0260947265168313 -0.0334873164180609 -0.167236466811127
v 0.0102729734831687 -0.0306376164180609 -0.184555866811127
v 0.0106113734831687 -0.0305001164180609 -0.186327966811127
v -0.0276059265168313 -0.0296552164180609 -0.167337966811127
v 0.0127913734831687 -0.0280953164180609 -0.185766966811127
v 0.0124596734831687 -0.0284802164180609 -0.187061066811127
v -0.0280963265168313 -0.0271166164180609 -0.167162966811127
v 0.0166593734831687 -0.0251626164180609 -0.186459466811127
v -0.0284064265168313 -0.0240316164180609 -0.166617066811127
v 0.0181859734831687 -0.0233764164180609 -0.188465866811127
v 0.0192851734831687 -0.0215899164180609 -0.188428066811127
v -0.0284215265168313 -0.0220274164180609 -0.166514666811127
v 0.0199730734831687 -0.0193249164180609 -0.189574966811127
v 0.0207058734831687 -0.0179805164180609 -0.188558566811127
v 0.0207469734831687 -0.0164077164180609 -0.188982166811127
v -0.0275877265168313 -0.0161769164180609 -0.166092466811127
v 0.0207690734831687 -0.0144820164180609 -0.188826166811127
v 0.0197572734831687 -0.0138500164180609 -0.190000666811127
v -0.0270474265168313 -0.0144477164180609 -0.167100766811127
v 0.0205284734831687 -0.0106825164180609 -0.188832466811127
v -0.0247920265168313 -0.00948711641806087 -0.166586366811127
v 0.0194640734831687 -0.00831291641806087 -0.189145266811127
v 0.0204608734831687 -0.00909061641806088 -0.188230866811127
v -0.0240372265168313 -0.00820651641806087 -0.167970466811127
v 0.0196730734831687 -0.00717571641806088 -0.188039666811127
v -0.0224212265168313 -0.00589281641806088 -0.168278766811127
v 0.0178509734831687 -0.00501671641806088 -0.188260766811127
v 0.0188406734831687 -0.00524691641806087 -0.187303666811127
v -0.0201378265168313 -0.00413561641806087 -0.169638566811127
v 0.0163032734831687 -0.00356171641806088 -0.186035366811127
v 0.0174802734831687 -0.00416931641806088 -0.187102366811127
v -0.0186918265168313 -0.00343251641806087 -0.168505266811127
v -0.0167183265168313 -0.00290901641806088 -0.170095766811127
v -0.0149663265168313 -0.00253121641806087 -0.170982066811127
v -0.0126317265168313 -0.00198961641806088 -0.173183866811127
v 0.00765597348316871 -0.00137921641806087 -0.182343266811127
v 0.0112997734831687 -0.00229631641806088 -0.184053466811127
v -0.0074656265168313 -0.000951016418060877 -0.174740566811127
v -0.00267102651683129 -0.000172416418060879 -0.175269866811127
v -0.00125692651683129 2.9183581939124e-05 -0.177098966811127
v 0.000175973483168723 0.000112183581939124 -0.178949466811127
v 0.00203257348316871 -4.87164180608748e-05 -0.179726866811127
v 0.00462907348316868 -0.000467716418060878 -0.178662366811127
v 0.00517587348316872 -0.000610616418060872 -0.180992566811127
v -0.0146828265168313 -0.0398777164180609 -0.170611966811127
v -0.0166680265168313 -0.0397152164180609 -0.170845666811127
v -0.0135457265168313 -0.0398362164180609 -0.172413166811127
v -0.0112561265168313 -0.0399066164180609 -0.172340266811127
v -0.00983262651683128 -0.0399645164180609 -0.174109266811127
v -0.00831722651683128 -0.0399140164180609 -0.175200566811127
v -0.00667952651683129 -0.0396078164180609 -0.175718666811127
v -0.00198652651683132 -0.0384811164180609 -0.177305866811127
v -0.0223745265168313 -0.0376457164180609 -0.168284966811127
v -0.00268822651683129 -0.0386393164180609 -0.175164466811127
v 0.00256927348316871 -0.0374628164180609 -0.180189466811127
v 0.00414857348316872 -0.0368853164180609 -0.179780766811127
v -0.0238983265168313 -0.0365510164180609 -0.167305366811127
v -0.0250871265168313 -0.0351288164180609 -0.166649666811127
v 0.00593587348316871 -0.0354679164180609 -0.181295866811127
v 0.00700827348316868 -0.0344515164180609 -0.180613866811127
v -0.0270114265168313 -0.0317025164180609 -0.165538166811127
v 0.0106940734831687 -0.0301846164180609 -0.182218466811127
v 0.00842167348316872 -0.0328488164180609 -0.181377166811127
v -0.0276512265168313 -0.0301275164180609 -0.164269366811127
v 0.0127577734831687 -0.0283925164180609 -0.183050266811127
v -0.0280111265168313 -0.0283798164180609 -0.165408466811127
v -0.0283376265168313 -0.0257652164180609 -0.164390366811127
v 0.0182359734831687 -0.0237929164180609 -0.186312566811127
v -0.0284588265168313 -0.0237822164180609 -0.163691866811127
v 0.0195796734831687 -0.0223760164180609 -0.185450166811127
v -0.0284259265168313 -0.0205969164180609 -0.164779166811127
v 0.0198806734831687 -0.0212404164180609 -0.186796666811127
v 0.0213896734831687 -0.0182941164180609 -0.186252466811127
v -0.0282033265168313 -0.0185333164180609 -0.164462466811127
v 0.0214029734831687 -0.0155344164180609 -0.187622966811127
v -0.0270684265168313 -0.0148943164180609 -0.164539166811127
v -0.0280062265168313 -0.0176877164180609 -0.163984366811127
v 0.0215851734831687 -0.0129997164180609 -0.186815866811127
v -0.0258501265168313 -0.0116040164180609 -0.165269066811127
v 0.0211655734831687 -0.0107656164180609 -0.187524066811127
v -0.0250908265168313 -0.0103087164180609 -0.165437466811127
v 0.0206950734831687 -0.00825691641806088 -0.186716766811127
v -0.0229019265168313 -0.00670151641806088 -0.166868966811127
v 0.0199166734831687 -0.00695171641806088 -0.186250566811127
v -0.0219841265168313 -0.00591441641806088 -0.165956566811127
v 0.0189132734831687 -0.00477351641806088 -0.185785366811127
v 0.0185283734831687 -0.00440991641806088 -0.186149666811127
v -0.0208320265168313 -0.00459741641806088 -0.167238766811127
v -0.0196879265168313 -0.00395251641806087 -0.167450666811127
v 0.0122422734831687 -0.00233341641806088 -0.182113666811127
v 0.0151959734831687 -0.00320641641806088 -0.183915966811127
v 0.0173520734831687 -0.00399651641806088 -0.184930066811127
v -0.0127248265168313 -0.00221361641806088 -0.170930266811127
v -0.0099326265168313 -0.00177061641806088 -0.172341666811127
v -0.00803952651683129 -0.00168511641806088 -0.171555566811127
v 0.0087772734831687 -0.00125291641806087 -0.180231766811127
v -0.00612642651683129 -0.00146601641806088 -0.171013266811127
v -0.0040970265168313 -0.000539416418060878 -0.173620466811127
v 0.0075331734831687 -0.000842416418060876 -0.178550566811127
v -0.0156584265168313 -0.0400162164180609 -0.167977766811127
v -0.0176025265168313 -0.0398032164180609 -0.168310866811127
v -0.0191585265168313 -0.0394471164180609 -0.167853566811127
v -0.00857422651683129 -0.0398465164180609 -0.171390666811127
v -0.0058140265168313 -0.0394302164180609 -0.173229266811127
v -0.0213655265168313 -0.0384587164180609 -0.166433466811127
v -0.0234673265168313 -0.0374539164180609 -0.164991966811127
v 0.00172267348316871 -0.0376824164180609 -0.176817366811127
v 0.0031365734831687 -0.0373586164180609 -0.178436366811127
v 0.0043430734831687 -0.0367926164180609 -0.178741166811127
v -0.0248389265168313 -0.0357604164180609 -0.164783566811127
v -0.0260379265168313 -0.0337757164180609 -0.163760066811127
v 0.00789667348316872 -0.0331290164180609 -0.178454466811127
v -0.0271066265168313 -0.0318283164180609 -0.164090766811127
v 0.00980937348316871 -0.0311988164180609 -0.180736966811127
v 0.0123071734831687 -0.0289096164180609 -0.181310666811127
v -0.0282647265168313 -0.0265920164180609 -0.161842066811127
v 0.0151780734831687 -0.0267729164180609 -0.182392766811127
v 0.0177784734831687 -0.0247773164180609 -0.182620266811127
v 0.0184634734831687 -0.0241024164180609 -0.183766266811127
v -0.0283448265168313 -0.0222339164180609 -0.162250366811127
v 0.0208860734831687 -0.0199036164180609 -0.185221266811127
v -0.0281511265168313 -0.0198934164180609 -0.162494266811127
v 0.0216366734831687 -0.0184284164180609 -0.184996266811127
v 0.0218630734831687 -0.0155658164180609 -0.186099566811127
v -0.0270273265168313 -0.0160532164180609 -0.160812866811127
v 0.0219005734831687 -0.0126410164180609 -0.185126666811127
v -0.0255806265168313 -0.0123789164180609 -0.161003566811127
v -0.0258342265168313 -0.0122817164180609 -0.163285366811127
v 0.0215087734831687 -0.0109637164180609 -0.185593366811127
v 0.0215766734831687 -0.0111137164180609 -0.183815366811127
v -0.0248061265168313 -0.0106904164180609 -0.161841366811127
v -0.0237280265168313 -0.00856601641806088 -0.164221966811127
v 0.0208315734831687 -0.00913191641806088 -0.184517666811127
v 0.0197606734831687 -0.00743171641806088 -0.184088766811127
v 0.0191394734831687 -0.00604711641806088 -0.184749566811127
v 0.0177439734831687 -0.00568461641806088 -0.182541166811127
v 0.0179082734831687 -0.00515571641806088 -0.183693366811127
v -0.0209869265168313 -0.00549701641806088 -0.164636866811127
v -0.0184624265168313 -0.00410811641806088 -0.164289066811127
v 0.0130853734831687 -0.00265521641806088 -0.180621366811127
v 0.0146784734831687 -0.00325281641806088 -0.181351666811127
v 0.0163247734831687 -0.00411111641806088 -0.182355966811127
v -0.0180330265168313 -0.00339861641806088 -0.166877166811127
v -0.0158944265168313 -0.00300671641806088 -0.166388766811127
v -0.0146155265168313 -0.00265051641806088 -0.167781966811127
v -0.0127340265168313 -0.00230391641806087 -0.168599466811127
v -0.0103699265168313 -0.00201021641806087 -0.169926366811127
v 0.0100892734831687 -0.00150221641806088 -0.178692866811127
v -0.00547842651683128 -0.000985016418060876 -0.172485466811127
v -0.0018276265168313 -0.000314816418060873 -0.173500866811127
v -2.67265168313047e-05 -0.00024411641806088 -0.174367866811127
v 0.00179537348316869 -0.000326716418060875 -0.175257266811127
v 0.0036430734831687 -0.000475216418060878 -0.176157866811127
v 0.0069346734831687 -0.00080081641806088 -0.176980966811127
v -0.0179386265168313 -0.0398933164180609 -0.164326566811127
v -0.0165097265168313 -0.0401101164180609 -0.164980466811127
v -0.0127975265168313 -0.0400581164180609 -0.168394966811127
v -0.00978832651683129 -0.0399907164180609 -0.168789466811127
v -0.0065110265168313 -0.0396672164180609 -0.170821266811127
v -0.00491992651683129 -0.0394407164180609 -0.169621066811127
v -0.0222080265168313 -0.0383283164180609 -0.163823666811127
v -0.0237722265168313 -0.0372257164180609 -0.163486466811127
v -0.0198423265168313 -0.0392139164180609 -0.165306866811127
v -0.000814426516831307 -0.0383031164180609 -0.172892366811127
v 0.0005631734831687 -0.0379392164180609 -0.174929766811127
v 0.00263797348316872 -0.0373559164180609 -0.175318066811127
v 0.00392267348316869 -0.0368070164180609 -0.177196866811127
v -0.0241532265168313 -0.0368244164180609 -0.161591866811127
v -0.0260136265168313 -0.0338333164180609 -0.162128366811127
v 0.0037646734831687 -0.0368490164180609 -0.174506966811127
v 0.0048824734831687 -0.0361762164180609 -0.175388966811127
v 0.00593707348316871 -0.0351788164180609 -0.177508066811127
v 0.0072676734831687 -0.0338523164180609 -0.176773966811127
v -0.0269230265168313 -0.0317760164180609 -0.160914866811127
v 0.0096778734831687 -0.0310552164180609 -0.177457366811127
v -0.0275216265168313 -0.0300890164180609 -0.160169666811127
v 0.0115055734831687 -0.0294902164180609 -0.179109866811127
v -0.0278835265168313 -0.0285959164180609 -0.160686366811127
v 0.0142759734831687 -0.0275181164180609 -0.180181066811127
v 0.0161643734831687 -0.0262174164180609 -0.180575466811127
v -0.0283426265168313 -0.0245401164180609 -0.161111166811127
v 0.0186917734831687 -0.0237815164180609 -0.182441366811127
v 0.0196698734831687 -0.0222937164180609 -0.182423666811127
v -0.0279094265168313 -0.0222944164180609 -0.158598266811127
v 0.0206355734831687 -0.0207407164180609 -0.182458766811127
v 0.0214373734831687 -0.0185399164180609 -0.183452066811127
v -0.0274584265168313 -0.0181850164180609 -0.159973266811127
v 0.0219444734831687 -0.0162029164180609 -0.183747766811127
v 0.0219975734831687 -0.0150401164180609 -0.184266766811127
v 0.0217733734831687 -0.0138807164180609 -0.182539166811127
v 0.0207647734831687 -0.00962811641806087 -0.182541766811127
v 0.0200437734831687 -0.00878571641806088 -0.181938566811127
v -0.0234904265168313 -0.00878541641806088 -0.161844366811127
v -0.0217311265168313 -0.00656431641806088 -0.162946966811127
v 0.0181660734831687 -0.00675231641806087 -0.180719966811127
v -0.0197181265168313 -0.00486741641806087 -0.163635866811127
v 0.0169256734831687 -0.00540321641806087 -0.180077166811127
v 0.0139402734831687 -0.00317151641806088 -0.179336866811127
v 0.0155940734831687 -0.00409021641806088 -0.180139066811127
v -0.0169418265168313 -0.00351281641806087 -0.164804866811127
v -0.0133240265168313 -0.00244841641806087 -0.165805966811127
v -0.0115159265168313 -0.00205811641806088 -0.167197266811127
v -0.0086392265168313 -0.00185311641806087 -0.168693866811127
v -0.00605452651683128 -0.00163301641806088 -0.169820466811127
v 0.0085135734831687 -0.00109151641806087 -0.176461666811127
v 0.0105752734831687 -0.00167681641806088 -0.177236666811127
v -0.00483562651683131 -0.00119091641806088 -0.170095966811127
v -0.0028304265168313 -0.00076531641806088 -0.170865666811127
v -0.00102992651683129 -0.000578516418060872 -0.171692166811127
v 0.00335967348316871 -0.000903616418060874 -0.171659266811127
v -0.0142576265168313 -0.0402396164180609 -0.164365266811127
v -0.0119208265168313 -0.0401193164180609 -0.166594766811127
v -0.0075590265168313 -0.0398459164180609 -0.168310666811127
v -0.0233552265168313 -0.0378002164180609 -0.161107566811127
v -0.0210174265168313 -0.0392920164180609 -0.160636466811127
v -0.0200319265168313 -0.0393839164180609 -0.162704166811127
v -0.0183516265168313 -0.0399000164180609 -0.162678866811127
v 0.00132627348316872 -0.0377344164180609 -0.172542566811127
v 0.00243527348316872 -0.0373313164180609 -0.171201066811127
v 0.00667747348316872 -0.0350693164180609 -0.173082966811127
v -0.0263712265168313 -0.0327313164180609 -0.159475566811127
v 0.0112683734831687 -0.0295644164180609 -0.175589566811127
v 0.0123487734831687 -0.0286736164180609 -0.177084766811127
v -0.0272112265168313 -0.0298051164180609 -0.156985966811127
v -0.0279318265168313 -0.0270352164180609 -0.159249966811127
v 0.0138910734831687 -0.0276947164180609 -0.177821966811127
v 0.0182251734831687 -0.0243048164180609 -0.180274866811127
v 0.0173848734831687 -0.0251964164180609 -0.179009466811127
v -0.0278640265168313 -0.0232473164180609 -0.157393566811127
v -0.0278766265168313 -0.0250424164180609 -0.157407766811127
v 0.0190631734831687 -0.0228821164180609 -0.179101366811127
v 0.0202435734831687 -0.0207167164180609 -0.180821066811127
v -0.0274848265168313 -0.0194686164180609 -0.158039966811127
v 0.0208211734831687 -0.0183963164180609 -0.180307566811127
v 0.0211443734831687 -0.0182592164180609 -0.181157766811127
v 0.0214043734831687 -0.0157235164180609 -0.181217266811127
v -0.0263289265168313 -0.0146283164180609 -0.158522466811127
v 0.0211549734831687 -0.0129352164180609 -0.180802466811127
v 0.0205637734831687 -0.0150303164180609 -0.178871366811127
v -0.0255717265168313 -0.0126429164180609 -0.156585566811127
v -0.0251221265168313 -0.0114767164180609 -0.157981166811127
v 0.0209105734831687 -0.0109718164180609 -0.181400266811127
v 0.0202132734831687 -0.0105879164180609 -0.179623966811127
v -0.0245744265168313 -0.0104894164180609 -0.159142966811127
v 0.0191201734831687 -0.00894181641806088 -0.178925966811127
v 0.0195249734831687 -0.00885261641806088 -0.180317666811127
v 0.0176998734831687 -0.00695321641806088 -0.178003166811127
v 0.0177552734831687 -0.00673021641806087 -0.179280966811127
v -0.0227015265168313 -0.00749281641806088 -0.158373166811127
v -0.0221094265168313 -0.00694901641806087 -0.160344466811127
v -0.0208933265168313 -0.00587851641806088 -0.161915266811127
v 0.0156775734831687 -0.00490401641806087 -0.176391366811127
v 0.0165506734831687 -0.00570421641806088 -0.177000866811127
v 0.0158487734831687 -0.00482121641806087 -0.178461066811127
v -0.0179487265168313 -0.00438571641806088 -0.161834466811127
v -0.0201819265168313 -0.00536761641806088 -0.160852166811127
v -0.0167364265168313 -0.00400411641806088 -0.162246766811127
v -0.0151715265168313 -0.00325641641806088 -0.163426666811127
v 0.0141241734831687 -0.00369181641806088 -0.176697466811127
v -0.0138933265168313 -0.00305751641806087 -0.161859766811127
v -0.0114465265168313 -0.00190131641806088 -0.165438966811127
v -0.00955102651683129 -0.00164871641806087 -0.166149966811127
v -0.0060717265168313 -0.00139011641806087 -0.167423566811127
v 0.00855487348316872 -0.00149171641806087 -0.173613166811127
v 0.0102940734831687 -0.00175531641806088 -0.175152466811127
v 0.0124938734831687 -0.00266211641806088 -0.176072166811127
v -0.00384822651683128 -0.00109041641806088 -0.168172366811127
v -0.00205662651683131 -0.000947316418060874 -0.168996666811127
v 0.000842173483168701 -0.00088961641806088 -0.170266066811127
v 0.00564947348316872 -0.00103761641806088 -0.172440966811127
v 0.00757747348316873 -0.00142291641806087 -0.173040366811127
v -0.0150275265168313 -0.0403984164180609 -0.161685266811127
v -0.0170779265168313 -0.0402216164180609 -0.161923966811127
v -0.0115758265168313 -0.0402542164180609 -0.163451266811127
v -0.00943042651683129 -0.0400457164180609 -0.165798866811127
v -0.00789572651683129 -0.0399254164180609 -0.164898466811127
v -0.0222361265168313 -0.0385852164180609 -0.159358166811127
v -0.0235960265168313 -0.0372805164180609 -0.158642366811127
v -0.00460872651683131 -0.0392403164180609 -0.165425366811127
v -0.00141772651683131 -0.0384787164180609 -0.167111466811127
v 0.000680573483168689 -0.0379250164180609 -0.169274566811127
v 0.00353337348316871 -0.0368380164180609 -0.170544466811127
v 0.00554637348316869 -0.0358664164180609 -0.172341566811127
v -0.0246738265168313 -0.0355198164180609 -0.156864066811127
v 0.0074654734831687 -0.0341661164180609 -0.173561766811127
v 0.0102522734831687 -0.0306821164180609 -0.173744066811127
v -0.0263368265168313 -0.0322387164180609 -0.156675166811127
v 0.0120243734831687 -0.0290483164180609 -0.173985866811127
v -0.0275054265168313 -0.0279976164180609 -0.156359766811127
v 0.0132408734831687 -0.0281164164180609 -0.175713166811127
v -0.0277359265168313 -0.0262116164180609 -0.156423366811127
v 0.0165547734831687 -0.0258921164180609 -0.176816466811127
v 0.0180102734831687 -0.0244105164180609 -0.177373866811127
v 0.0185700734831687 -0.0231994164180609 -0.175630566811127
v 0.0193101734831687 -0.0219002164180609 -0.177989466811127
v -0.0275892265168313 -0.0206210164180609 -0.155926866811127
v 0.0198651734831687 -0.0200675164180609 -0.178227866811127
v -0.0271385265168313 -0.0179737164180609 -0.156219766811127
v 0.0202055734831687 -0.0179131164180609 -0.178071466811127
v 0.0202184734831687 -0.0153914164180609 -0.177357266811127
v -0.0268039265168313 -0.0166595164180609 -0.153905766811127
v 0.0204481734831687 -0.0134791164180609 -0.178771266811127
v 0.0200491734831687 -0.0124546164180609 -0.177321866811127
v 0.0199862734831687 -0.0110640164180609 -0.178696866811127
v 0.0197223734831687 -0.0110644164180609 -0.176655466811127
v -0.0240419265168313 -0.00966111641806087 -0.156951266811127
v 0.0191047734831687 -0.00929711641806088 -0.176054166811127
v 0.0189665734831687 -0.00913771641806088 -0.177479766811127
v 0.0178291734831687 -0.00728851641806087 -0.176728866811127
v -0.0216900265168313 -0.00625851641806088 -0.158040166811127
v 0.0174034734831687 -0.00641421641806088 -0.174908766811127
v -0.0188801265168313 -0.00481231641806087 -0.158968066811127
v -0.0208635265168313 -0.00568661641806088 -0.157719666811127
v 0.0121700734831687 -0.00247451641806087 -0.173512166811127
v 0.0147885734831687 -0.00405751641806087 -0.174579466811127
v -0.0155485265168313 -0.00369111641806087 -0.159811466811127
v -0.0118917265168313 -0.00244171641806087 -0.162866266811127
v -0.00942162651683129 -0.00184801641806088 -0.163266666811127
v 0.0098426734831687 -0.00169271641806088 -0.172341866811127
v -0.0084122265168313 -0.00150331641806088 -0.164577366811127
v -0.00659222651683128 -0.00123431641806088 -0.164802166811127
v -0.00416082651683131 -0.00098831641806088 -0.165945666811127
v -0.000397926516831293 -0.000955916418060879 -0.167543466811127
v 0.00417957348316869 -0.000922716418060875 -0.169671966811127
v 0.00586767348316872 -0.000938116418060873 -0.170038566811127
v 0.0074240734831687 -0.00122741641806088 -0.171077266811127
v -0.0160203265168313 -0.0404729164180609 -0.159057966811127
v -0.0179684265168313 -0.0402968164180609 -0.159328466811127
v -0.0193964265168313 -0.0400749164180609 -0.159075166811127
v -0.0125620265168313 -0.0404602164180609 -0.160770166811127
v -0.0084656265168313 -0.0402332164180609 -0.161089566811127
v -0.0224236265168313 -0.0383922164180609 -0.157611266811127
v -0.0205043265168313 -0.0396024164180609 -0.157795466811127
v -0.00585522651683129 -0.0395787164180609 -0.163792466811127
v 0.00328727348316871 -0.0369026164180609 -0.167736066811127
v -0.0236532265168313 -0.0369813164180609 -0.155938866811127
v 0.0047231734831687 -0.0361854164180609 -0.169701766811127
v 0.00631377348316872 -0.0352149164180609 -0.170104066811127
v 0.0070977734831687 -0.0346930164180609 -0.171348966811127
v 0.00890237348316869 -0.0327706164180609 -0.170819166811127
v -0.0253308265168313 -0.0342721164180609 -0.155341266811127
v -0.0263234265168313 -0.0321214164180609 -0.154690166811127
v 0.00963497348316869 -0.0318087164180609 -0.171580066811127
v -0.0269662265168313 -0.0300871164180609 -0.154630066811127
v 0.0110290734831687 -0.0302231164180609 -0.172215466811127
v 0.0150043734831687 -0.0272320164180609 -0.173019766811127
v -0.0276507265168313 -0.0261180164180609 -0.152652966811127
v 0.0171486734831687 -0.0254927164180609 -0.174513966811127
v 0.0177509734831687 -0.0247752164180609 -0.175759166811127
v -0.0277735265168313 -0.0243963164180609 -0.154261266811127
v -0.0277571265168313 -0.0224467164180609 -0.154162966811127
v 0.0194334734831687 -0.0201067164180609 -0.175075466811127
v 0.0193608734831687 -0.0206742164180609 -0.176316966811127
v -0.0275748265168313 -0.0201024164180609 -0.153001766811127
v 0.0199583734831687 -0.0162203164180609 -0.175874266811127
v -0.0262114265168313 -0.0147523164180609 -0.153516166811127
v -0.0255449265168313 -0.0125754164180609 -0.154757466811127
v 0.0199965734831687 -0.0131433164180609 -0.175826066811127
v -0.0245197265168313 -0.0108336164180609 -0.154731566811127
v 0.0188749734831687 -0.00808741641806088 -0.173463266811127
v 0.0195373734831687 -0.00976541641806088 -0.173826866811127
v 0.0182058734831687 -0.00747551641806087 -0.174829566811127
v -0.0222843265168313 -0.00711901641806088 -0.155975266811127
v -0.0215879265168313 -0.00629421641806088 -0.155576566811127
v 0.0165581734831687 -0.00531241641806087 -0.174075266811127
v -0.0162456265168313 -0.00394011641806088 -0.156239866811127
v 0.0146068734831687 -0.00320081641806088 -0.169822566811127
v 0.0154966734831687 -0.00380421641806088 -0.170642666811127
v 0.0166861734831687 -0.00466261641806087 -0.170988966811127
v -0.0124830265168313 -0.00281071641806088 -0.159674166811127
v -0.00927022651683129 -0.00202671641806088 -0.161956066811127
v 0.00861337348316871 -0.00125401641806087 -0.169250666811127
v 0.0112090734831687 -0.00191091641806088 -0.169652966811127
v 0.0129055734831687 -0.00247471641806087 -0.169764466811127
v -0.00754142651683132 -0.00115591641806088 -0.162048466811127
v -0.0054471265168313 -0.000669416418060877 -0.163405466811127
v -0.0036723265168313 -0.000458416418060874 -0.164265666811127
v -0.0011317265168313 -0.000458616418060873 -0.165389166811127
v 0.0018402734831687 -0.000538816418060875 -0.166658166811127
v 0.0049096734831687 -0.000534316418060878 -0.167885966811127
v 0.00657717348316872 -0.000617516418060876 -0.167811366811127
v -0.0172454265168313 -0.0404805164180609 -0.156927066811127
v -0.0136028265168313 -0.0405729164180609 -0.158152166811127
v -0.0102686265168313 -0.0403847164180609 -0.160771966811127
v -0.0065088265168313 -0.0400505164180609 -0.159613966811127
v -0.0202851265168313 -0.0394362164180609 -0.153820966811127
v -0.0221749265168313 -0.0382607164180609 -0.154609366811127
v -0.00228282651683132 -0.0388074164180609 -0.163242466811127
v 0.000492373483168718 -0.0380706164180609 -0.164804266811127
v 0.00201737348316872 -0.0376422164180609 -0.164565366811127
v -0.0232877265168313 -0.0372249164180609 -0.152755866811127
v 0.00301057348316872 -0.0370979164180609 -0.166172866811127
v 0.0054473734831687 -0.0355547164180609 -0.167254466811127
v -0.0248167265168313 -0.0352496164180609 -0.152542066811127
v -0.0258132265168313 -0.0334732164180609 -0.152179866811127
v 0.00709917348316869 -0.0341076164180609 -0.166239766811127
v 0.00723607348316868 -0.0341786164180609 -0.168636966811127
v -0.0263422265168313 -0.0322768164180609 -0.153191066811127
v 0.0100562734831687 -0.0312604164180609 -0.169069766811127
v -0.0269334265168313 -0.0303120164180609 -0.152015466811127
v 0.0110617734831687 -0.0304358164180609 -0.170513666811127
v 0.0136197734831687 -0.0285121164180609 -0.170702366811127
v -0.0274415265168313 -0.0278085164180609 -0.152104566811127
v 0.0164044734831687 -0.0262467164180609 -0.172161966811127
v 0.0177666734831687 -0.0247554164180609 -0.172428066811127
v -0.0277475265168313 -0.0243698164180609 -0.151926666811127
v 0.0185522734831687 -0.0233222164180609 -0.172966766811127
v -0.0277450265168313 -0.0223884164180609 -0.151869066811127
v 0.0193668734831687 -0.0214479164180609 -0.173145566811127
v 0.0198801734831687 -0.0188876164180609 -0.173759766811127
v -0.0273168265168313 -0.0185327164180609 -0.151276666811127
v 0.0203609734831687 -0.0156667164180609 -0.173176466811127
v 0.0199438734831687 -0.0164819164180609 -0.174617766811127
v -0.0268298265168313 -0.0168434164180609 -0.150832666811127
v 0.0200431734831687 -0.0138307164180609 -0.174434366811127
v 0.0203664734831687 -0.0128050164180609 -0.172837566811127
v -0.0255772265168313 -0.0131723164180609 -0.152252666811127
v 0.0199176734831687 -0.0115908164180609 -0.174258166811127
v 0.0202002734831687 -0.0108289164180609 -0.172287366811127
v -0.0246572265168313 -0.0114052164180609 -0.151573066811127
v -0.0232328265168313 -0.00906881641806088 -0.153537166811127
v -0.0217673265168313 -0.00698401641806088 -0.153484966811127
v 0.0173784734831687 -0.00555491641806087 -0.172206566811127
v 0.0187391734831687 -0.00671201641806088 -0.170878766811127
v -0.0200215265168313 -0.00552511641806088 -0.152629666811127
v -0.0190786265168313 -0.00491391641806087 -0.154277666811127
v -0.0140073265168313 -0.00326491641806087 -0.157047966811127
v -0.0119173265168313 -0.00267271641806088 -0.156577966811127
v -0.0110835265168313 -0.00238551641806087 -0.158118566811127
v -0.00962032651683128 -0.00193791641806088 -0.159693766811127
v 0.0104305734831687 -0.00160781641806088 -0.167792066811127
v -0.00814652651683132 -0.00109941641806088 -0.159208166811127
v -0.0061586265168313 -0.000170116418060876 -0.161328566811127
v -0.00413032651683132 0.000299683581939124 -0.162639766811127
v -0.00233952651683128 0.000513183581939122 -0.163528966811127
v 0.000663673483168703 0.000437483581939124 -0.164797566811127
v 0.00336517348316873 0.000212083581939124 -0.165800166811127
v 0.00527077348316871 0.000258183581939124 -0.165624566811127
v 0.0097693734831687 -0.00121981641806088 -0.166055766811127
v 0.0075667734831687 -0.000481516418060872 -0.166383066811127
v -0.00483982651683129 0.000873183581939121 -0.160847466811127
v -0.00282912651683129 0.00145608358193913 -0.162273766811127
v -0.000253226516831295 0.00184148358193913 -0.163256166811127
v 0.0042019734831687 0.00122698358193912 -0.164358066811127
v -0.0154993265168313 -0.0407044164180609 -0.152811466811127
v -0.0179965265168313 -0.0404307164180609 -0.154893266811127
v -0.0193503265168313 -0.0400108164180609 -0.155027966811127
v -0.0108846265168313 -0.0405652164180609 -0.157152166811127
v -0.0093516265168313 -0.0404635164180609 -0.158054466811127
v 0.00450837348316871 -0.0363028164180609 -0.165223266811127
v 0.00643447348316872 -0.0348304164180609 -0.165094466811127
v -0.0239637265168313 -0.0365240164180609 -0.150353866811127
v 0.00898217348316871 -0.0320604164180609 -0.166942566811127
v -0.0263232265168313 -0.0322727164180609 -0.150148766811127
v -0.0269368265168313 -0.0305386164180609 -0.149696866811127
v 0.0108176734831687 -0.0305766164180609 -0.167462066811127
v 0.0127185734831687 -0.0292320164180609 -0.169810366811127
v 0.0155658734831687 -0.0272357164180609 -0.168163966811127
v 0.0174108734831687 -0.0255452164180609 -0.168942166811127
v 0.0192448734831687 -0.0227812164180609 -0.170217966811127
v -0.0275687265168313 -0.0209450164180609 -0.149451366811127
v 0.0205461734831687 -0.0193414164180609 -0.171530266811127
v 0.0208910734831687 -0.0172872164180609 -0.171581666811127
v 0.0216265734831687 -0.0154546164180609 -0.169679466811127
v -0.0261939265168313 -0.0149167164180609 -0.147490766811127
v -0.0255358265168313 -0.0130207164180609 -0.148005466811127
v -0.0250238265168313 -0.0119240164180609 -0.149162166811127
v 0.0206599734831687 -0.00975831641806087 -0.169206266811127
v -0.0233308265168313 -0.00934321641806088 -0.150925666811127
v -0.0219929265168313 -0.00747141641806088 -0.151737866811127
v 0.0200036734831687 -0.00831341641806087 -0.169104866811127
v -0.0210721265168313 -0.00645821641806087 -0.151031566811127
v 0.0159174734831687 -0.00382651641806088 -0.168309366811127
v 0.0172346734831687 -0.00481471641806088 -0.168999466811127
v -0.0169083265168313 -0.00401311641806087 -0.153364866811127
v -0.0146531265168313 -0.00323761641806088 -0.154243666811127
v -0.00962142651683129 -0.00164091641806088 -0.156713166811127
v 0.0116853734831687 -0.00179401641806087 -0.165045666811127
v 0.0140154734831687 -0.00276621641806087 -0.166917566811127
v -0.00755352651683128 -0.000577916418060875 -0.157388866811127
v -0.00583592651683132 0.000630483581939123 -0.158769566811127
v 0.00866847348316871 -0.000370416418060876 -0.163935066811127
v -0.00388882651683131 0.00221838358193913 -0.159614366811127
v -0.00325402651683129 0.00213838358193912 -0.160914566811127
v -0.00156762651683129 0.00243458358193913 -0.161856666811127
v 0.000315973483168697 0.00244038358193912 -0.162667566811127
v 0.0024242734831687 0.00213968358193912 -0.163413966811127
v 0.00429417348316871 0.00207328358193912 -0.163020766811127
v 0.00626827348316872 0.000724983581939127 -0.163743666811127
v -0.00230912651683129 0.00280078358193912 -0.159974666811127
v -0.000525126516831315 0.00300018358193913 -0.160772766811127
v 0.0013701734831687 0.00289818358193913 -0.161535366811127
v 0.00319657348316871 0.00264548358193912 -0.161884866811127
v -0.0183729265168313 -0.0402867164180609 -0.152207166811127
v -0.0168156265168313 -0.0406660164180609 -0.151695166811127
v -0.0128337265168313 -0.0406616164180609 -0.154089266811127
v -0.0075571265168313 -0.0402936164180609 -0.157771266811127
v -0.00600142651683128 -0.0400071164180609 -0.158081866811127
v -0.0190339265168313 -0.0399725164180609 -0.150189766811127
v -0.0209040265168313 -0.0390879164180609 -0.151166666811127
v -0.0226262265168313 -0.0379159164180609 -0.151333466811127
v 0.00084047348316868 -0.0380950164180609 -0.161282866811127
v -0.0230872265168313 -0.0379232164180609 -0.148233366811127
v 0.00303217348316873 -0.0373644164180609 -0.160488266811127
v 0.00441907348316872 -0.0367512164180609 -0.161215566811127
v 0.00608197348316869 -0.0358502164180609 -0.160317266811127
v -0.0252301265168313 -0.0345029164180609 -0.149945166811127
v 0.00910587348316869 -0.0321624164180609 -0.165474366811127
v -0.0263134265168313 -0.0324159164180609 -0.148352366811127
v -0.0256600265168313 -0.0337296164180609 -0.147411766811127
v -0.0268989265168313 -0.0304379164180609 -0.147095766811127
v -0.0272027265168313 -0.0292583164180609 -0.149102566811127
v -0.0273219265168313 -0.0281411164180609 -0.147655466811127
v 0.0114211734831687 -0.0303631164180609 -0.163866866811127
v 0.0169189734831687 -0.0262453164180609 -0.166078366811127
v -0.0275580265168313 -0.0256745164180609 -0.148367466811127
v 0.0184547734831687 -0.0245022164180609 -0.167200766811127
v -0.0275769265168313 -0.0228458164180609 -0.147754166811127
v 0.0206411734831687 -0.0209817164180609 -0.168908566811127
v -0.0274557265168313 -0.0208011164180609 -0.145678166811127
v 0.0210791734831687 -0.0196380164180609 -0.169400666811127
v -0.0272866265168313 -0.0190079164180609 -0.148618266811127
v 0.0215269734831687 -0.0174598164180609 -0.169618066811127
v -0.0268618265168313 -0.0172630164180609 -0.145240966811127
v 0.0215765734831687 -0.0134767164180609 -0.169448766811127
v 0.0213021734831687 -0.0118715164180609 -0.169594066811127
v -0.0221979265168313 -0.00765721641806088 -0.149676466811127
v 0.0178442734831687 -0.00534631641806087 -0.167496666811127
v -0.0201371265168313 -0.00572971641806088 -0.149922866811127
v -0.0178025265168313 -0.00432341641806087 -0.151370166811127
v -0.0180432265168313 -0.00455951641806088 -0.148499966811127
v 0.0170639734831687 -0.00470341641806088 -0.166605166811127
v -0.0157221265168313 -0.00328321641806088 -0.151437466811127
v -0.0142635265168313 -0.00282151641806087 -0.152946466811127
v -0.0113516265168313 -0.00220801641806088 -0.155298066811127
v 0.0145507734831687 -0.00297361641806088 -0.164320766811127
v 0.0125328734831687 -0.00203971641806088 -0.163072566811127
v -0.0122307265168313 -0.00179821641806088 -0.153077666811127
v -0.0101649265168313 -0.00130121641806088 -0.154564966811127
v -0.00859252651683129 -0.000846916418060874 -0.155443966811127
v 0.0107608734831687 -0.00122491641806088 -0.163471166811127
v -0.0063920265168313 0.000927283581939123 -0.155222966811127
v -0.0050574265168313 0.00167688358193913 -0.156268066811127
v 0.0074115734831687 0.000673183581939123 -0.161685166811127
v 0.00486277348316869 0.00213348358193912 -0.161830266811127
v -0.00351242651683129 0.00250288358193912 -0.157427366811127
v -0.00150472651683128 0.00309178358193912 -0.158260466811127
v 0.000350073483168706 0.00319248358193912 -0.159107666811127
v 0.00219467348316871 0.00301598358193912 -0.159817166811127
v 0.0039193734831687 0.00264078358193912 -0.160069366811127
v -0.0085252265168313 -0.0404267164180609 -0.155208866811127
v -0.00626152651683129 -0.0400767164180609 -0.156932166811127
v -0.0197755265168313 -0.0398500164180609 -0.148334066811127
v -0.0216490265168313 -0.0389920164180609 -0.148613366811127
v -0.00102922651683129 -0.0387246164180609 -0.156671266811127
v 0.00109357348316871 -0.0380423164180609 -0.157687766811127
v -0.0241791265168313 -0.0365312164180609 -0.146127566811127
v 0.0069509734831687 -0.0350236164180609 -0.160697866811127
v 0.00800727348316871 -0.0337846164180609 -0.161750666811127
v 0.0098609734831687 -0.0318177164180609 -0.163506166811127
v -0.0264234265168313 -0.0319615164180609 -0.146003266811127
v 0.0143584734831687 -0.0281960164180609 -0.165073266811127
v 0.0168137734831687 -0.0264706164180609 -0.161927766811127
v -0.0274765265168313 -0.0271592164180609 -0.145354066811127
v -0.0276283265168313 -0.0251642164180609 -0.145254866811127
v 0.0197056734831687 -0.0227867164180609 -0.166700166811127
v -0.0276274265168313 -0.0231583164180609 -0.145063766811127
v 0.0209811734831687 -0.0205356164180609 -0.167749166811127
v 0.0216197734831687 -0.0191919164180609 -0.167095366811127
v -0.0272804265168313 -0.0192480164180609 -0.144974266811127
v 0.0218349734831687 -0.0175726164180609 -0.167805166811127
v 0.0219491734831687 -0.0155754164180609 -0.167769566811127
v -0.0261365265168313 -0.0146865164180609 -0.144132266811127
v 0.0218263734831687 -0.0135483164180609 -0.167689766811127
v 0.0215277734831687 -0.0117311164180609 -0.167975766811127
v -0.0248399265168313 -0.0113833164180609 -0.145745666811127
v -0.0241207265168313 -0.0100875164180609 -0.146850766811127
v 0.0209512734831687 -0.0101601164180609 -0.167301066811127
v 0.0203203734831687 -0.00894241641806087 -0.167671266811127
v -0.0229967265168313 -0.00802141641806087 -0.144922166811127
v 0.0198792734831687 -0.00927151641806088 -0.165128966811127
v 0.0191649734831687 -0.00746591641806087 -0.166501666811127
v -0.0216921265168313 -0.00686781641806088 -0.147458166811127
v 0.0181025734831687 -0.00615601641806088 -0.165535666811127
v -0.0203022265168313 -0.00580281641806087 -0.147300166811127
v 0.0156525734831687 -0.00369701641806088 -0.164184566811127
v -0.0169091265168313 -0.00385421641806088 -0.148589766811127
v -0.0133561265168313 -0.00163751641806088 -0.150639366811127
v -0.0123635265168313 -0.000577216418060876 -0.149730666811127
v -0.0113775265168313 -0.000394916418060873 -0.151592066811127
v -0.00878532651683131 -0.000271416418060874 -0.154121566811127
v 0.00910707348316869 -0.000221116418060878 -0.161390066811127
v -0.0095881265168313 0.000275283581939123 -0.152050766811127
v -0.00758752651683131 0.000952983581939126 -0.152880966811127
v 0.00555097348316871 0.00186378358193912 -0.159738166811127
v 0.00758747348316871 0.000656983581939129 -0.160320766811127
v -0.0044877265168313 0.00214608358193912 -0.154479866811127
v -0.0025400265168313 0.00279278358193912 -0.155487366811127
v -0.00069772651683131 0.00311928358193913 -0.156334366811127
v 0.00112657348316869 0.00309568358193912 -0.157206666811127
v 0.0029124734831687 0.00281588358193912 -0.157984966811127
v 0.0044309734831687 0.00231588358193912 -0.158074866811127
v -0.0174850265168313 -0.0405903164180609 -0.149136166811127
v -0.0157358265168313 -0.0409256164180609 -0.148803866811127
v -0.0142867265168313 -0.0408783164180609 -0.150037666811127
v -0.0110099265168313 -0.0407428164180609 -0.150966766811127
v -0.0093517265168313 -0.0405622164180609 -0.152560966811127
v -0.00642232651683131 -0.0400490164180609 -0.153881366811127
v -0.0224256265168313 -0.0387909164180609 -0.146619366811127
v -0.0206853265168313 -0.0398755164180609 -0.145372166811127
v -0.0030486265168313 -0.0393117164180609 -0.154148566811127
v 0.000319473483168714 -0.0383675164180609 -0.154877166811127
v -0.0233054265168313 -0.0379332164180609 -0.145577466811127
v 0.00535777348316871 -0.0363112164180609 -0.158463166811127
v -0.0259936265168313 -0.0330948164180609 -0.144103666811127
v 0.0095694734831687 -0.0320876164180609 -0.160128966811127
v -0.0267894265168313 -0.0309867164180609 -0.142350366811127
v 0.0113306734831687 -0.0302962164180609 -0.160524566811127
v 0.0122190734831687 -0.0295853164180609 -0.161969466811127
v -0.0272964265168313 -0.0287424164180609 -0.141962966811127
v 0.0133614734831687 -0.0287228164180609 -0.162062166811127
v -0.0275919265168313 -0.0266605164180609 -0.142229266811127
v 0.0175300734831687 -0.0258916164180609 -0.163765266811127
v 0.0182817734831687 -0.0251295164180609 -0.164254166811127
v -0.0276978265168313 -0.0250120164180609 -0.141391066811127
v -0.0276156265168313 -0.0214886164180609 -0.142006966811127
v 0.0197575734831687 -0.0227376164180609 -0.165281266811127
v 0.0206870734831687 -0.0209149164180609 -0.165595766811127
v 0.0206916734831687 -0.0198034164180609 -0.164034666811127
v -0.0272036265168313 -0.0186208164180609 -0.142563566811127
v 0.0216989734831687 -0.0180819164180609 -0.166323166811127
v 0.0208858734831687 -0.0175442164180609 -0.163702966811127
v -0.0264072265168313 -0.0155514164180609 -0.142249666811127
v 0.0218011734831687 -0.0161611164180609 -0.166279566811127
v 0.0208907734831687 -0.0144264164180609 -0.163662666811127
v 0.0216749734831687 -0.0139587164180609 -0.166222666811127
v -0.0253211265168313 -0.0124102164180609 -0.143735166811127
v 0.0211957734831687 -0.0116606164180609 -0.166176666811127
v 0.0203566734831687 -0.0109970164180609 -0.164033866811127
v -0.0237905265168313 -0.00938591641806088 -0.144193666811127
v 0.0190089734831687 -0.00816471641806088 -0.163832466811127
v -0.0221427265168313 -0.00682091641806088 -0.142679566811127
v 0.0181223734831687 -0.00679101641806087 -0.162762466811127
v 0.0171171734831687 -0.00530511641806088 -0.162969966811127
v -0.0204605265168313 -0.00570051641806087 -0.145536266811127
v -0.0179557265168313 -0.00438861641806088 -0.146228266811127
v 0.0161372734831687 -0.00441481641806087 -0.162407066811127
v -0.0149525265168313 -0.00255141641806088 -0.149169666811127
v 0.0142160734831687 -0.00309701641806088 -0.161595266811127
v -0.0137717265168313 -0.00158471641806088 -0.148273066811127
v 0.0090195734831687 -0.000243916418060874 -0.159523366811127
v 0.0108058734831687 -0.00115461641806088 -0.159856566811127
v -0.0105636265168313 0.000441883581939119 -0.149549466811127
v -0.0085734265168313 0.00104998358193912 -0.150943366811127
v -0.0058052265168313 0.00182498358193912 -0.152489266811127
v 0.0037630734831687 0.00225568358193912 -0.156385566811127
v 0.00698527348316869 0.000686683581939122 -0.158320366811127
v 0.00803437348316871 -9.26164180608743e-05 -0.157907666811127
v -0.00356832651683128 0.00243188358193912 -0.152778666811127
v -0.00173762651683129 0.00283138358193913 -0.153573366811127
v 6.98734831686976e-05 0.00300988358193913 -0.154401566811127
v 0.00191867348316871 0.00282198358193913 -0.155348266811127
v -0.0146824265168313 -0.0412564164180609 -0.146477266811127
v -0.0166595265168313 -0.0410048164180609 -0.146712366811127
v -0.0179996265168313 -0.0405612164180609 -0.147572366811127
v -0.0130792265168313 -0.0411863164180609 -0.147356166811127
v -0.0112627265168313 -0.0410325164180609 -0.148295466811127
v -0.0078062265168313 -0.0405919164180609 -0.149608166811127
v -0.00703252651683131 -0.0402435164180609 -0.151394066811127
v -0.0221381265168313 -0.0390836164180609 -0.144654766811127
v -0.0190315265168313 -0.0407607164180609 -0.144124366811127
v -0.00368442651683129 -0.0395254164180609 -0.150549266811127
v -0.0239633265168313 -0.0371063164180609 -0.142393366811127
v -0.0228314265168313 -0.0385734164180609 -0.143886466811127
v 0.0020410734831687 -0.0378231164180609 -0.152601466811127
v 0.00370677348316872 -0.0370018164180609 -0.154956266811127
v 0.0066828734831687 -0.0353461164180609 -0.157083166811127
v -0.0248414265168313 -0.0356086164180609 -0.142932366811127
[truncated: 783,833 more chars]
