# Supplementary material for: Hindlimb kinematics, kinetics and muscle dynamics during sit-to-stand and sit-to-walk transitions in emus (Dromaius novaehollandiae)
Source: J Exp Biol. 2024 Dec 2;227(24):jeb247519. doi: 10.1242/jeb.247519 (PMC11708823; doi:10.1242/jeb.247519)
Supplement: Dataset 1. [file jexbio-227-247519-Dataset1.zip › Dataset1/DataS1/Emu Model/geometry/SSC.obj]

# File generated by ImageToStl.com - Free Image and 3D model conversion tools

o obj1
v -0.00355 0.17203 0.009314
v -0.002769 0.17189 0.012545
v 0.000236 0.17187 0.010603
v 0.00468 0.17079 0.006401
v 0.00331 0.17054 0.005142
v -0.006806 0.17155 0.012143
v -0.005469 0.17062 0.006247
v -0.008339 0.17098 0.008897
v 0.000909 0.17125 0.013407
v -0.005064 0.17048 0.015713
v -0.00139 0.16996 0.016417
v 0.003749 0.17104 0.010628
v 0.007116 0.1698 0.008053
v 0.008096 0.16808 0.004664
v -7E-06 0.16954 0.003782
v 0.001583 0.16808 0.002302
v 0.005686 0.16746 0.002196
v -0.007681 0.17024 0.014987
v -0.010216 0.17027 0.011393
v -0.008932 0.1696 0.006236
v -0.006984 0.1669 0.002744
v -0.011518 0.1695 0.009747
v 0.005984 0.16947 0.012206
v 0.002373 0.16925 0.015636
v -0.006046 0.16824 0.018038
v -0.002576 0.16726 0.019334
v 0.00159 0.16556 0.020124
v 0.008974 0.16808 0.008543
v 0.010638 0.16508 0.007184
v 0.009414 0.16477 0.003934
v 0.007689 0.16556 0.002362
v 0.004309 0.1657 0.00117
v -0.004163 0.16433 0.000816
v -0.00929 0.16718 0.017492
v -0.011004 0.16828 0.014844
v -0.012598 0.16773 0.013298
v -0.012253 0.1682 0.007656
v -0.010783 0.16704 0.004787
v -0.011338 0.16064 0.001155
v -0.008096 0.16126 0.000402
v -0.014714 0.16579 0.009925
v 0.004634 0.16479 0.019155
v 0.008304 0.16719 0.012377
v 0.008328 0.16311 0.017303
v -0.004 0.16417 0.022152
v -0.006547 0.16419 0.021335
v 0.002128 0.16083 0.025741
v -0.001338 0.16233 0.024332
v 0.004268 0.16046 0.025289
v 0.009868 0.16613 0.010166
v 0.011278 0.16237 0.011613
v 0.011918 0.16085 0.009586
v 0.011027 0.15992 0.005565
v 0.008319 0.16209 0.002623
v 0.005281 0.16273 0.001019
v -0.003937 0.16094 3.8E-05
v -0.012027 0.16335 0.018162
v -0.008656 0.16082 0.022475
v -0.015255 0.16433 0.012094
v -0.014681 0.16222 0.01585
v -0.014114 0.16471 0.006424
v -0.012771 0.16186 0.002862
v -0.00839 0.1593 -0.000583
v -0.015611 0.15878 0.002186
v -0.013116 0.15863 -0.000432
v -0.017546 0.15814 0.006211
v -0.016561 0.16159 0.01074
v 0.006683 0.1598 0.024331
v 0.009469 0.15946 0.021649
v 0.010004 0.16287 0.014802
v 0.011355 0.16016 0.016982
v -0.002334 0.15921 0.027239
v -0.006308 0.16089 0.023957
v 0.000452 0.16057 0.026376
v 0.002392 0.1562 0.030367
v 0.00507 0.15452 0.03143
v 0.006828 0.15573 0.029221
v 0.012424 0.15987 0.014141
v 0.013803 0.15828 0.011754
v 0.012585 0.15782 0.006792
v 0.008768 0.1583 0.003468
v 0.010399 0.1562 0.004032
v 0.006797 0.15788 0.002529
v 0.000698 0.15956 0.000596
v -0.002529 0.15838 3E-06
v -0.006222 0.15726 -0.001092
v -0.010975 0.15798 0.022115
v -0.008568 0.15663 0.025612
v -0.016286 0.16013 0.01361
v -0.014269 0.15617 0.019023
v -0.016054 0.1557 0.016357
v -0.015742 0.16033 0.00481
v -0.01051 0.15749 -0.002234
v -0.008117 0.15596 -0.00229
v -0.017122 0.15799 0.00344
v -0.015008 0.15596 -0.004786
v -0.018401 0.15582 -5.8E-05
v -0.017949 0.15543 -0.002734
v -0.017874 0.15764 0.007649
v -0.020083 0.15395 0.003595
v -0.01807 0.15665 0.009766
v 0.00946 0.15399 0.029233
v 0.0128 0.15718 0.02
v 0.012553 0.15219 0.027862
v 0.015046 0.15611 0.01727
v -0.004816 0.15745 0.027736
v -0.000559 0.15654 0.030076
v -0.003017 0.15647 0.029583
v 0.001189 0.1527 0.034091
v 0.004084 0.15174 0.034747
v 0.006398 0.15112 0.034556
v 0.008744 0.14662 0.038316
v 0.016193 0.1556 0.013695
v 0.015103 0.1557 0.00841
v 0.017604 0.15322 0.009151
v 0.013754 0.1553 0.005913
v 0.011362 0.15457 0.003379
v 0.008096 0.15566 0.002983
v 0.009228 0.15398 0.002433
v -0.000136 0.15587 0.001367
v 0.003187 0.15495 0.002538
v -0.006448 0.15493 -0.001551
v -0.003456 0.15445 0.000224
v -0.011839 0.15514 0.023262
v -0.006541 0.15415 0.030498
v -0.009595 0.1518 0.03029
v -0.017736 0.15507 0.012481
v -0.014801 0.1534 0.020578
v -0.01689 0.15303 0.016648
v -0.013216 0.15518 -0.00563
v -0.012517 0.15317 -0.006492
v -0.011312 0.15169 -0.006084
v -0.014776 0.15416 -0.006475
v -0.017278 0.15347 -0.005637
v -0.021209 0.15149 -0.001636
v -0.02216 0.15077 0.00154
v -0.020776 0.15036 -0.004355
v -0.020158 0.15327 0.00643
v -0.022064 0.15071 0.003982
v -0.019327 0.15292 0.010179
v 0.010945 0.14998 0.032394
v 0.014659 0.1518 0.024633
v 0.013108 0.14909 0.030893
v 0.01556 0.14911 0.026793
v 0.01477 0.14749 0.030286
v 0.017414 0.1535 0.014876
v 0.01706 0.15292 0.017293
v -0.001487 0.15215 0.034477
v -0.005059 0.15212 0.033424
v 0.003581 0.14862 0.038547
v 1.6E-05 0.14861 0.038658
v 0.006627 0.14807 0.03806
v 0.008004 0.14378 0.041785
v 0.010301 0.14405 0.039805
v 0.018052 0.1528 0.011197
v 0.016849 0.15302 0.0064
v 0.015239 0.1526 0.003105
v 0.021567 0.1481 0.007716
v 0.020278 0.14992 0.005778
v 0.010549 0.15216 0.000629
v 0.012938 0.15284 0.001957
v 0.004826 0.15303 0.002553
v 0.007807 0.15108 0.000567
v 0.006279 0.15182 0.001874
v -0.001115 0.14815 0.003815
v -0.002665 0.14853 0.003046
v 0.000435 0.14766 0.00398
v -0.005524 0.15293 -0.00082
v -0.008594 0.15053 -0.003443
v -0.004625 0.14563 0.002544
v -0.012885 0.15014 0.027789
v -0.007959 0.15071 0.032741
v -0.009696 0.14891 0.032344
v -0.017691 0.14894 0.021562
v -0.01957 0.15081 0.012383
v -0.020064 0.14773 0.017596
v -0.013824 0.14762 -0.007432
v -0.015881 0.14824 -0.007936
v -0.011965 0.14767 -0.00626
v -0.017458 0.14945 -0.007403
v -0.019725 0.14939 -0.006291
v -0.022884 0.14906 -0.003
v -0.026987 0.14534 -0.002147
v -0.02195 0.14759 -0.007199
v -0.021526 0.15053 0.006947
v -0.025906 0.1455 0.003254
v -0.029265 0.14252 -0.002769
v 0.011413 0.14386 0.038721
v 0.016674 0.1507 0.0213
v 0.018298 0.14536 0.024902
v 0.016828 0.14532 0.028774
v 0.013395 0.1433 0.036241
v 0.019035 0.1505 0.01375
v 0.018728 0.1475 0.019634
v 0.021846 0.14612 0.010758
v -0.002859 0.14585 0.040123
v 0.00488 0.1462 0.040727
v 0.000651 0.14552 0.04152
v 0.00269 0.1443 0.042697
v 0.005754 0.14018 0.045808
v 0.007887 0.13981 0.045297
v 0.00976 0.13938 0.044462
v 0.011479 0.13853 0.04348
v 0.018045 0.15126 0.003287
v 0.015412 0.15159 -0.000284
v 0.022378 0.14773 0.000887
v 0.022745 0.14632 0.005394
v 0.021202 0.1489 0.00014
v 0.012035 0.15105 -0.00275
v 0.008736 0.14994 -0.001646
v 0.005055 0.1487 0.001443
v 0.001763 0.14685 0.00359
v 0.003626 0.14784 0.002453
v 0.006858 0.14815 -0.000986
v -0.002275 0.1448 0.003904
v -0.000428 0.14363 0.004084
v -0.006464 0.14518 0.000628
v -0.01053 0.14476 -0.004527
v -0.004179 0.13788 0.002616
v -0.00633 0.13825 0.000981
v -0.013174 0.14673 0.029483
v -0.018381 0.14719 0.021991
v -0.016065 0.14631 0.025909
v -0.005203 0.14524 0.038699
v -0.007039 0.14267 0.038313
v -0.021959 0.14733 0.010601
v -0.020556 0.14462 0.018971
v -0.014982 0.14544 -0.008658
v -0.012785 0.14451 -0.007028
v -0.018204 0.14743 -0.00844
v -0.025225 0.14677 -0.004942
v -0.028458 0.14425 -0.00734
v -0.01955 0.14641 -0.009973
v -0.026316 0.14578 -0.008121
v -0.024432 0.14648 -0.008837
v -0.022827 0.14641 -0.010445
v -0.024199 0.14508 0.007312
v -0.027222 0.14053 0.004062
v -0.029301 0.14062 -0.000109
v -0.030163 0.14247 -0.009167
v -0.030362 0.14055 -0.003553
v 0.012671 0.13906 0.041302
v 0.02029 0.14428 0.017642
v 0.018177 0.14246 0.027615
v 0.019582 0.14223 0.023199
v 0.0149 0.14109 0.034651
v 0.013897 0.13874 0.038938
v 0.022694 0.1441 0.009396
v -4.3E-05 0.14128 0.044717
v -0.003238 0.14131 0.04298
v 0.002831 0.13955 0.046921
v 0.00525 0.13585 0.05067
v 0.007263 0.13398 0.051309
v 0.010947 0.13473 0.047689
v 0.013009 0.13492 0.044954
v 0.019737 0.14941 -0.003857
v 0.01588 0.14999 -0.006248
v 0.02222 0.14752 -0.003656
v 0.023522 0.14582 -0.000752
v 0.024181 0.1438 0.00053
v 0.012103 0.1497 -0.006258
v 0.010282 0.14643 -0.009889
v 0.008895 0.14594 -0.008362
v 0.005461 0.14518 -0.000254
v 0.004016 0.14359 0.001476
v 0.003173 0.13906 0.002072
v 0.001566 0.13782 0.003142
v 0.007293 0.14325 -0.007611
v -0.000186 0.13826 0.003642
v -0.002067 0.13821 0.003435
v -0.008685 0.13872 -0.001874
v -0.011314 0.14187 -0.005613
v -0.005901 0.13233 0.002749
v -0.003148 0.13175 0.00439
v -0.008205 0.13011 0.000476
v -0.016219 0.14383 0.02673
v -0.010269 0.14005 0.035904
v -0.019421 0.14306 0.022047
v -0.006422 0.13776 0.042429
v -0.022682 0.14488 0.010874
v -0.022965 0.14206 0.011145
v -0.020237 0.14134 0.020539
v -0.017811 0.14512 -0.010975
v -0.01501 0.14333 -0.009918
v -0.029512 0.14414 -0.010768
v -0.027108 0.14604 -0.011646
v -0.025698 0.14647 -0.01371
v -0.023595 0.14618 -0.014303
v -0.020761 0.14531 -0.015102
v -0.025372 0.14103 0.00683
v -0.029757 0.13781 0.00052
v -0.028034 0.13565 0.003633
v -0.024453 0.13272 0.008979
v -0.031095 0.13756 -0.003246
v -0.031768 0.14353 -0.013067
v -0.032357 0.14096 -0.012061
v -0.031203 0.1406 -0.009107
v -0.031911 0.13814 -0.008773
v 0.01473 0.13267 0.043811
v 0.020569 0.1417 0.01819
v 0.022681 0.14102 0.010656
v 0.019062 0.13971 0.025401
v 0.016262 0.13851 0.03221
v 0.020841 0.13926 0.017014
v 0.015019 0.13642 0.037594
v 0.015975 0.1364 0.033517
v 0.015559 0.1327 0.040805
v 0.024246 0.14119 0.002481
v -0.001818 0.13886 0.046366
v -0.004756 0.13793 0.044679
v 0.000374 0.13592 0.051167
v 0.003031 0.13469 0.052628
v 0.005724 0.13101 0.054998
v 0.009739 0.13217 0.05082
v 0.008013 0.12867 0.055599
v 0.012015 0.1293 0.050593
v 0.019491 0.14854 -0.006928
v 0.017794 0.14758 -0.010217
v 0.015095 0.14799 -0.010282
v 0.020915 0.14674 -0.008806
v 0.024697 0.1421 -0.009586
v 0.023615 0.14337 -0.010411
v 0.025919 0.13965 -0.006458
v 0.026542 0.13792 -0.013164
v 0.0261 0.13766 -0.003896
v 0.013171 0.14695 -0.011372
v 0.012258 0.14418 -0.015306
v 0.009382 0.14301 -0.013619
v 0.005321 0.14237 -0.001066
v 0.004588 0.13819 0.000348
v 0.004809 0.1355 0.000247
v 0.002872 0.13118 0.002479
v 0.001141 0.13067 0.003861
v 0.007785 0.13849 -0.013088
v 0.006506 0.13954 -0.006317
v -0.000332 0.12911 0.004495
v -0.01052 0.13762 -0.004389
v -0.013049 0.14003 -0.008779
v -0.004977 0.12935 0.003732
v -0.006802 0.12934 0.002178
v -0.003108 0.12797 0.004352
v -0.010772 0.13265 -0.004161
v -0.011076 0.12958 -0.005362
v -0.00833 0.12681 -0.001199
v -0.006666 0.12242 -7.5E-05
v -0.013552 0.13779 0.032091
v -0.009127 0.1369 0.039124
v -0.016991 0.13678 0.026358
v -0.005415 0.13483 0.0479
v -0.00862 0.13479 0.041094
v -0.007248 0.13438 0.045059
v -0.021284 0.13887 0.016919
v -0.021856 0.13721 0.014065
v -0.022743 0.13456 0.011728
v -0.01944 0.13799 0.02172
v -0.020339 0.13563 0.018712
v -0.017422 0.14375 -0.012868
v -0.01546 0.14172 -0.012531
v -0.030879 0.1452 -0.014368
v -0.028117 0.14632 -0.013972
v -0.029527 0.14741 -0.019432
v -0.025806 0.14658 -0.019386
v -0.027028 0.14623 -0.02342
v -0.02051 0.14447 -0.017739
v -0.028692 0.13327 0.00264
v -0.030711 0.13449 -0.001934
v -0.020645 0.13064 0.015258
v -0.023844 0.12862 0.009356
v -0.03207 0.13471 -0.00735
v -0.034184 0.14571 -0.018647
v -0.035604 0.14426 -0.018527
v -0.03418 0.14196 -0.015257
v -0.033413 0.13389 -0.010197
v -0.035645 0.13792 -0.015596
v -0.034692 0.13429 -0.012683
v 0.015653 0.12528 0.046224
v 0.014165 0.12809 0.047761
v 0.016954 0.12573 0.041683
v 0.023584 0.13833 0.005125
v 0.022463 0.13735 0.010368
v 0.020672 0.13675 0.01657
v 0.017913 0.13518 0.027241
v 0.01625 0.13395 0.03375
v 0.018201 0.13266 0.025504
v 0.017402 0.13213 0.030329
v 0.016964 0.12824 0.039258
v 0.024074 0.13683 0.003128
v 0.025848 0.13533 -0.002358
v -0.002052 0.13556 0.050567
v -0.003861 0.13557 0.049129
v 0.000337 0.13322 0.053942
v 0.003309 0.12981 0.056714
v 0.006457 0.12628 0.058235
v 0.009853 0.12792 0.054491
v 0.011229 0.11976 0.059743
v 0.012321 0.12234 0.056195
v 0.014168 0.12378 0.051534
v 0.017312 0.14448 -0.016018
v 0.019417 0.14503 -0.013905
v 0.015243 0.14425 -0.01656
v 0.023305 0.14321 -0.01211
v 0.026548 0.13772 -0.015314
v 0.025824 0.13764 -0.019763
v 0.027312 0.13548 -0.011835
v 0.028291 0.13475 -0.017822
v 0.029281 0.1324 -0.016815
v 0.027022 0.133 -0.007902
v 0.013775 0.1421 -0.018565
v 0.012151 0.14094 -0.018294
v 0.009825 0.13989 -0.016454
v 0.005646 0.13852 -0.002216
v 0.006046 0.13143 -0.002459
v 0.004132 0.12867 0.000534
v 0.000751 0.1214 0.002826
v 0.002184 0.12107 0.001716
v 0.00695 0.13723 -0.00956
v 0.00751 0.13449 -0.013457
v 0.010027 0.13585 -0.018334
v 0.007989 0.13341 -0.015237
v 0.00656 0.13195 -0.005686
v -0.002327 0.12197 0.003432
v -0.000938 0.12192 0.003488
v -0.014385 0.1394 -0.012005
v -0.013485 0.137 -0.009833
v -0.003902 0.12193 0.002832
v -0.005342 0.12203 0.001715
v -0.013955 0.13211 -0.010381
v -0.013769 0.12866 -0.011217
v -0.010069 0.12437 -0.006824
v -0.006397 0.11939 -0.000142
v -0.009032 0.12012 -0.005725
v -0.011016 0.13384 0.037457
v -0.01341 0.13195 0.0338
v -0.015457 0.13378 0.029468
v -0.01715 0.13281 0.024147
v -0.016215 0.13125 0.027114
v -0.003698 0.13219 0.052494
v -0.00604 0.13081 0.050843
v -0.00837 0.13151 0.045167
v -0.009694 0.13161 0.040842
v -0.02064 0.13341 0.016119
v -0.018435 0.13141 0.019655
v -0.018291 0.14214 -0.01855
v -0.017074 0.13924 -0.019062
v -0.031514 0.14691 -0.018102
v -0.03229 0.14734 -0.021124
v -0.029514 0.14715 -0.023223
v -0.031656 0.14598 -0.02831
v -0.028007 0.14493 -0.027216
v -0.021642 0.14414 -0.020339
v -0.029447 0.13103 -0.000157
v -0.027785 0.12909 0.002587
v -0.031474 0.13205 -0.005625
v -0.017573 0.1282 0.020119
v -0.022096 0.12605 0.011874
v -0.019805 0.12394 0.016101
v -0.023742 0.12572 0.00799
v -0.032253 0.1303 -0.007422
v -0.036288 0.14618 -0.02298
v -0.03772 0.1449 -0.022487
v -0.038986 0.14299 -0.021759
v -0.038949 0.14058 -0.020314
v -0.035246 0.12849 -0.011368
v -0.036363 0.13184 -0.013747
v 0.01693 0.12132 0.044784
v 0.015817 0.12129 0.049259
v 0.018984 0.12635 0.03239
v 0.018441 0.12283 0.037139
v 0.022962 0.13481 0.005547
v 0.019945 0.13222 0.01626
v 0.020183 0.12977 0.013317
v 0.018252 0.13067 0.0268
v 0.01884 0.1296 0.019558
v 0.018388 0.12957 0.024363
v 0.025314 0.13176 -0.001911
v 0.023169 0.12914 0.001912
v 0.001531 0.12904 0.057189
v -0.001898 0.12948 0.05553
v 0.004018 0.1236 0.060267
v 0.006777 0.11929 0.062478
v 0.009175 0.11945 0.061436
v 0.014359 0.11932 0.055729
v 0.013115 0.11795 0.058618
v 0.011718 0.11406 0.061674
v 0.015761 0.1184 0.053031
v 0.01915 0.14214 -0.019146
v 0.01757 0.14146 -0.020301
v 0.022925 0.14156 -0.016805
v 0.021893 0.14147 -0.018346
v 0.027596 0.1357 -0.019702
v 0.024682 0.1374 -0.022423
v 0.027999 0.13541 -0.022533
v 0.028909 0.13131 -0.013691
v 0.029851 0.13304 -0.020217
v 0.030859 0.12942 -0.018922
v 0.027394 0.13102 -0.008976
v 0.026152 0.12868 -0.006697
v 0.01845 0.13764 -0.023952
v 0.015262 0.13647 -0.023627
v 0.012211 0.13526 -0.021606
v 0.005274 0.12587 -0.002134
v 0.006193 0.12462 -0.005548
v 0.003073 0.12061 0.000588
v 0.00407 0.12033 -0.001198
v -0.000935 0.11349 0.003668
v 0.001122 0.11324 0.002994
v 0.006379 0.12849 -0.012056
v 0.00699 0.12969 -0.01419
v 0.009954 0.13201 -0.019918
v 0.00794 0.12697 -0.017706
v 0.006477 0.1232 -0.009377
v -0.002376 0.1139 0.003551
v -0.003868 0.11502 0.002961
v -0.016116 0.13705 -0.017744
v -0.005254 0.11527 0.001686
v -0.016735 0.13374 -0.019658
v -0.015543 0.1294 -0.015432
v -0.013572 0.12489 -0.012922
v -0.012474 0.12237 -0.011281
v -0.008708 0.11657 -0.00486
v -0.006649 0.11203 -0.000752
v -0.011326 0.11309 -0.009003
v -0.011315 0.13098 0.037663
v -0.015501 0.12597 0.030529
v -0.016804 0.12813 0.022494
v -0.016294 0.12358 0.026661
v -0.003155 0.12738 0.055514
v -0.007614 0.12945 0.048622
v -0.006098 0.12112 0.054111
v -0.008637 0.12159 0.050368
v -0.009554 0.12891 0.043226
v -0.010218 0.11973 0.048032
v -0.010392 0.12788 0.040591
v -0.019527 0.14146 -0.021267
v -0.018784 0.1355 -0.023493
v -0.035326 0.14682 -0.024768
v -0.03394 0.14669 -0.02703
v -0.035567 0.14675 -0.028663
v -0.029239 0.14488 -0.032363
v -0.029276 0.14492 -0.029911
v -0.024982 0.1428 -0.026388
v -0.026958 0.14326 -0.030176
v -0.029896 0.12885 -0.003213
v -0.0277 0.12612 0.000191
v -0.017282 0.12181 0.021583
v -0.020638 0.12237 0.013288
v -0.022626 0.12193 0.007421
v -0.018005 0.11949 0.019492
v -0.018568 0.11767 0.017018
v -0.031171 0.12675 -0.00579
v -0.039001 0.14641 -0.028593
v -0.04057 0.14524 -0.026873
v -0.041213 0.14325 -0.024748
v -0.041419 0.1404 -0.022764
v -0.040381 0.13697 -0.019855
v -0.03838 0.13258 -0.015924
v -0.038653 0.12635 -0.013932
v -0.033351 0.12398 -0.008347
v -0.036951 0.12239 -0.011936
v 0.017367 0.11883 0.043276
v 0.01674 0.11813 0.048051
v 0.017544 0.11106 0.053684
v 0.019251 0.12483 0.029299
v 0.019311 0.12329 0.031594
v 0.01903 0.121 0.033025
v 0.017383 0.11656 0.042373
v 0.020798 0.12851 0.009024
v 0.021835 0.12917 0.004965
v 0.018744 0.1234 0.01666
v 0.018898 0.12138 0.012898
v 0.018974 0.12058 0.024409
v 0.018618 0.1235 0.020687
v 0.022569 0.12078 -0.000496
v 1E-05 0.12569 0.058346
v -0.001697 0.12654 0.057059
v 0.004462 0.119 0.06278
v 0.008788 0.11515 0.063181
v 0.006535 0.11346 0.064639
v 0.015607 0.11526 0.056256
v 0.014348 0.1134 0.059131
v 0.009714 0.1124 0.064279
v 0.013171 0.11156 0.061972
v 0.02294 0.13806 -0.022947
v 0.020791 0.13786 -0.023874
v 0.023275 0.13678 -0.025511
v 0.026741 0.13616 -0.025817
v 0.029607 0.13513 -0.025532
v 0.031402 0.1333 -0.024416
v 0.029441 0.12846 -0.013923
v 0.031966 0.13021 -0.021683
v 0.032434 0.12737 -0.021011
v 0.030711 0.12618 -0.017925
v 0.02899 0.12547 -0.013043
v 0.024662 0.12116 -0.006816
v 0.02749 0.1198 -0.012137
v 0.020457 0.13667 -0.025715
v 0.017244 0.1347 -0.026895
v 0.013673 0.13458 -0.024071
v 0.010959 0.13169 -0.022847
v 0.005389 0.12053 -0.004335
v 0.006289 0.12015 -0.008834
v 0.003037 0.1111 0.00065
v 0.004493 0.11616 -0.003081
v -0.003314 0.10926 0.00263
v -0.001469 0.10855 0.003042
v 0.000139 0.10933 0.002757
v 0.001616 0.10775 0.001588
v 0.007507 0.12299 -0.015733
v 0.008915 0.12839 -0.020866
v 0.008011 0.12475 -0.019548
v 0.007235 0.11925 -0.014129
v -0.004644 0.11126 0.001748
v -0.016869 0.13135 -0.02097
v -0.013848 0.12336 -0.015334
v -0.013237 0.12073 -0.013596
v -0.013088 0.11659 -0.013095
v -0.010597 0.11106 -0.007403
v -0.008301 0.10889 -0.002862
v -0.00581 0.1066 0.000892
v -0.01247 0.11229 -0.012125
v -0.011996 0.10989 -0.01041
v -0.011429 0.12316 0.038733
v -0.013035 0.12069 0.035639
v -0.014109 0.11946 0.033114
v -0.014924 0.11853 0.030365
v -0.016473 0.12256 0.024727
v -0.004318 0.11409 0.058685
v -0.003038 0.11772 0.058885
v -0.001334 0.11743 0.060623
v -0.006151 0.11189 0.05699
v -0.010029 0.11762 0.049295
v -0.011276 0.1211 0.040518
v -0.011312 0.11771 0.044717
v -0.022633 0.14019 -0.02598
v -0.020913 0.1363 -0.02658
v -0.018108 0.13323 -0.025375
v -0.016532 0.13082 -0.022628
v -0.038246 0.1459 -0.032227
v -0.03275 0.14565 -0.033616
v -0.028285 0.14552 -0.034294
v -0.025692 0.14265 -0.032915
v -0.024531 0.14044 -0.029359
v -0.028399 0.12482 -0.001686
v -0.015506 0.11679 0.026323
v -0.016644 0.11117 0.021927
v -0.019692 0.11705 0.01216
v -0.022721 0.11976 0.006566
v -0.018604 0.11381 0.014341
v -0.027857 0.12244 -0.001142
v -0.030349 0.12015 -0.004728
v -0.040999 0.1455 -0.029814
v -0.042647 0.14342 -0.027417
v -0.044512 0.13922 -0.025262
v -0.042578 0.13658 -0.021129
v -0.040942 0.13276 -0.017446
v -0.040351 0.12974 -0.015742
v -0.042489 0.12489 -0.015341
v -0.040315 0.11909 -0.014009
v -0.034765 0.12089 -0.009725
v -0.032638 0.11863 -0.007666
v -0.037025 0.11721 -0.011595
v 0.017113 0.115 0.045853
v 0.017277 0.11169 0.047684
v 0.017862 0.10994 0.051441
v 0.016735 0.11052 0.0568
v 0.01748 0.10592 0.057838
v 0.01793 0.10083 0.058797
v 0.018231 0.10193 0.054982
v 0.018981 0.11762 0.025326
v 0.018042 0.11227 0.03115
v 0.018881 0.11243 0.018798
v 0.017965 0.10912 0.024474
v 0.017691 0.11186 0.035043
v 0.016687 0.11142 0.042288
v 0.020488 0.12327 0.006184
v 0.018685 0.11836 0.014958
v 0.018967 0.11972 0.011557
v 0.018977 0.11435 0.017076
v 0.021314 0.11794 0.002515
v 0.023388 0.11683 -0.004945
v -0.000319 0.12059 0.06027
v 0.001538 0.11942 0.061815
v 0.003917 0.11471 0.064172
v 0.004135 0.11102 0.066181
v 0.007297 0.11078 0.066379
v 0.015405 0.11067 0.059468
v 0.010499 0.11016 0.06594
v 0.014652 0.10732 0.064674
v 0.012336 0.10571 0.069222
v 0.021471 0.13595 -0.028069
v 0.024785 0.13662 -0.028077
v 0.02866 0.13693 -0.029909
v 0.032067 0.13636 -0.030345
v 0.03555 0.13469 -0.030398
v 0.035268 0.13296 -0.028195
v 0.033419 0.13032 -0.023711
v 0.034716 0.12701 -0.023364
v 0.031767 0.12426 -0.020034
v 0.033986 0.12372 -0.022491
v 0.029263 0.12053 -0.01588
v 0.030401 0.11845 -0.019034
v 0.025299 0.11562 -0.00928
v 0.023878 0.11297 -0.007136
v 0.027652 0.11562 -0.013254
v 0.01681 0.13267 -0.030584
v 0.013405 0.13311 -0.026135
v 0.011109 0.13148 -0.02766
v 0.009409 0.13024 -0.026264
v 0.008304 0.12782 -0.023939
v 0.005117 0.11461 -0.007389
v 0.00379 0.11155 -0.001363
v 0.002874 0.10644 -0.000576
v 0.003981 0.10998 -0.003379
v -0.004161 0.10108 0.002556
v -0.00529 0.10055 0.002077
v -0.00633 0.10179 0.001169
v -0.001692 0.10093 0.002619
v -0.003977 0.096163 0.002526
v 0.000708 0.10307 0.001757
v 0.002115 0.10352 0.000148
v 0.007567 0.12558 -0.022634
v 0.007372 0.12205 -0.020271
v 0.007016 0.11864 -0.01647
v 0.005923 0.11496 -0.013789
v 0.005393 0.11311 -0.01098
v -0.014218 0.12449 -0.018614
v -0.013428 0.12199 -0.018274
v -0.013297 0.1183 -0.016363
v -0.013422 0.11344 -0.016479
v -0.011508 0.10785 -0.00808
v -0.011813 0.10279 -0.006065
v -0.009485 0.10212 -0.002491
v -0.013745 0.11065 -0.018048
v -0.012683 0.10837 -0.013042
v -0.012759 0.11423 0.038158
v -0.013575 0.11343 0.035636
v -0.014549 0.11304 0.031982
v -0.014955 0.11059 0.028315
v -0.002752 0.10966 0.061933
v -0.000391 0.11297 0.062984
v -0.008491 0.11199 0.053207
v -0.006915 0.10811 0.056809
v -0.00523 0.10464 0.06024
v -0.011303 0.11541 0.045293
v -0.009336 0.11129 0.0512
v -0.011962 0.11425 0.041147
v -0.023507 0.13815 -0.03097
v -0.021066 0.13536 -0.029509
v -0.01666 0.13201 -0.027583
v -0.015744 0.13017 -0.024562
v -0.014216 0.1269 -0.02236
v -0.0341 0.14489 -0.035476
v -0.039847 0.14441 -0.03356
v -0.041766 0.14417 -0.032047
v -0.035937 0.14367 -0.036358
v -0.031138 0.1455 -0.036476
v -0.029569 0.14658 -0.037821
v -0.02691 0.14639 -0.035239
v -0.025145 0.14382 -0.034437
v -0.024062 0.14194 -0.034559
v -0.022219 0.13761 -0.033433
v -0.01724 0.10823 0.018093
v -0.016134 0.10314 0.02318
v -0.015446 0.10366 0.026041
v -0.020065 0.11448 0.011003
v -0.027472 0.11822 -0.000972
v -0.024664 0.11602 0.003636
v -0.018071 0.10704 0.015896
v -0.02895 0.11583 -0.004095
v -0.045398 0.14012 -0.028862
v -0.0479 0.13807 -0.029589
v -0.046437 0.13773 -0.025349
v -0.048399 0.13458 -0.022248
v -0.044462 0.13266 -0.018545
v -0.04566 0.12907 -0.017303
v -0.047049 0.12779 -0.017672
v -0.04545 0.12356 -0.016533
v -0.043149 0.11629 -0.015505
v -0.040907 0.1143 -0.013964
v -0.034239 0.11474 -0.009501
v -0.030499 0.1149 -0.00642
v -0.032504 0.11445 -0.008311
v -0.036287 0.11138 -0.010546
v -0.038887 0.1115 -0.012076
v 0.016725 0.10848 0.045097
v 0.017848 0.10463 0.050496
v 0.016869 0.10515 0.061032
v 0.015898 0.10456 0.064349
v 0.017751 0.09608 0.062651
v 0.019033 0.095113 0.057269
v 0.019312 0.096512 0.054266
v 0.018415 0.10134 0.052158
v 0.019441 0.09709 0.050203
v 0.017849 0.10831 0.0349
v 0.017951 0.1093 0.029991
v 0.019781 0.11101 0.009512
v 0.019161 0.10882 0.014235
v 0.018285 0.1081 0.020094
v 0.017893 0.10698 0.024496
v 0.016709 0.10778 0.04136
v 0.016701 0.10638 0.044097
v 0.019513 0.11416 0.01153
v 0.020418 0.11389 0.006425
v 0.021934 0.11269 -0.000708
v 0.020907 0.11289 0.00341
v 0.022904 0.111 -0.004307
v 0.001764 0.11376 0.063881
v 0.000289 0.11054 0.064707
v 0.005091 0.1083 0.068983
v 0.001257 0.10719 0.06873
v 0.000603 0.10831 0.066802
v 0.008497 0.10533 0.072196
v 0.010398 0.10548 0.071023
v 0.014442 0.10388 0.067944
v 0.010642 0.10287 0.072939
v 0.013199 0.098933 0.072812
v 0.022749 0.13593 -0.030374
v 0.027222 0.13727 -0.031841
v 0.025426 0.13685 -0.034128
v 0.030505 0.13733 -0.03324
v 0.035003 0.13641 -0.0348
v 0.036253 0.13565 -0.033544
v 0.038265 0.13453 -0.033584
v 0.038612 0.13329 -0.032091
v 0.037905 0.13103 -0.029194
v 0.038963 0.12683 -0.027673
v 0.03744 0.12381 -0.025433
v 0.031843 0.11851 -0.02103
v 0.033865 0.11666 -0.023107
v 0.030405 0.11536 -0.018822
v 0.025761 0.11051 -0.010521
v 0.024183 0.10515 -0.007998
v 0.025041 0.10571 -0.009745
v 0.028842 0.11264 -0.015272
v 0.028319 0.11017 -0.014176
v 0.018817 0.13327 -0.032886
v 0.012946 0.13215 -0.028732
v 0.016253 0.13249 -0.03402
v 0.011532 0.13207 -0.030751
v 0.009951 0.1321 -0.031061
v 0.007052 0.13006 -0.028877
v 0.005885 0.12801 -0.027602
v 0.005601 0.12572 -0.02614
v 0.004589 0.10923 -0.009475
v 0.003289 0.10282 -0.002964
v 0.002405 0.099769 -0.001073
v 0.004268 0.10431 -0.009657
v 0.003781 0.10286 -0.005281
v -0.007581 0.094747 0.000725
v -0.008419 0.098643 -0.000575
v -0.000929 0.097575 0.002178
v -0.001137 0.094328 0.002425
v -0.003145 0.092087 0.003049
v -0.005631 0.091944 0.002493
v 0.00091 0.096169 0.000672
v 0.006089 0.12088 -0.022171
v 0.006174 0.11737 -0.017717
v 0.005013 0.11445 -0.016266
v 0.004737 0.11037 -0.012626
v 0.004113 0.10994 -0.014921
v -0.012575 0.12288 -0.021861
v -0.012971 0.11922 -0.018928
v -0.012881 0.11643 -0.02173
v -0.013608 0.11386 -0.019284
v -0.012968 0.10404 -0.010405
v -0.013357 0.10138 -0.010611
v -0.010432 0.096306 -0.003028
v -0.011779 0.096071 -0.006286
v -0.014868 0.10901 -0.02161
v -0.013642 0.10533 -0.017118
v -0.012477 0.10848 0.038949
v -0.010974 0.10816 0.043875
v -0.013372 0.10752 0.035448
v -0.01404 0.10602 0.030867
v -0.002822 0.10709 0.063311
v -0.008646 0.1061 0.054076
v -0.005008 0.10175 0.062534
v -0.006513 0.098553 0.0596
v -0.007405 0.10091 0.056882
v -0.010184 0.10977 0.048298
v -0.021602 0.13616 -0.032141
v -0.019197 0.13392 -0.0304
v -0.014303 0.13216 -0.030617
v -0.013799 0.13027 -0.027948
v -0.01265 0.12739 -0.025418
v -0.011764 0.12469 -0.024639
v -0.032803 0.14448 -0.037959
v -0.037082 0.14187 -0.037267
v -0.040439 0.14253 -0.034586
v -0.043089 0.14064 -0.033352
v -0.045639 0.13924 -0.031473
v -0.034953 0.1421 -0.038859
v -0.028187 0.14868 -0.037802
v -0.028839 0.14827 -0.040242
v -0.030117 0.14611 -0.041112
v -0.026463 0.14852 -0.03575
v -0.023607 0.14729 -0.03497
v -0.022485 0.14527 -0.035864
v -0.021859 0.14208 -0.036059
v -0.020817 0.13718 -0.034491
v -0.016688 0.10195 0.020135
v -0.014732 0.098401 0.028178
v -0.015801 0.097055 0.022595
v -0.013518 0.099919 0.032926
v -0.022072 0.10975 0.00854
v -0.019185 0.10505 0.013996
v -0.020558 0.10488 0.011565
v -0.026899 0.11589 -0.00047
v -0.025644 0.11445 0.00161
v -0.023621 0.10934 0.005729
v -0.017644 0.099798 0.018077
v -0.026525 0.1088 -0.003262
v -0.027529 0.10832 -0.005134
v -0.051992 0.13605 -0.028788
v -0.048979 0.13699 -0.032933
v -0.054125 0.13515 -0.034796
v -0.054469 0.13526 -0.031643
v -0.051499 0.13521 -0.02597
v -0.050658 0.1327 -0.022621
v -0.047359 0.13171 -0.019333
v -0.050098 0.12945 -0.020486
v -0.048245 0.12442 -0.018073
v -0.049811 0.11408 -0.019798
v -0.045777 0.11082 -0.017271
v -0.041993 0.11086 -0.014379
v -0.032249 0.11052 -0.008726
v -0.029143 0.1075 -0.006994
v -0.033494 0.10757 -0.009212
v -0.038973 0.10486 -0.011133
v -0.037162 0.099271 -0.009817
v -0.040954 0.10366 -0.012276
v 0.017643 0.10266 0.047089
v 0.016459 0.098298 0.066139
v 0.015274 0.098401 0.069554
v 0.016836 0.092274 0.069728
v 0.017977 0.092204 0.06334
v 0.019607 0.093276 0.051839
v 0.018398 0.089572 0.058571
v 0.019667 0.094256 0.049604
v 0.018544 0.098329 0.04488
v 0.019338 0.094608 0.047159
v 0.018219 0.10682 0.030626
v 0.018712 0.10328 0.035154
v 0.019363 0.1053 0.007705
v 0.01874 0.10572 0.014205
v 0.018122 0.10455 0.018996
v 0.018163 0.10234 0.020148
v 0.017777 0.10235 0.041339
v 0.018095 0.10009 0.043095
v 0.019939 0.10548 0.004502
v 0.022419 0.10535 -0.002551
v 0.005218 0.10532 0.072801
v 0.002532 0.1042 0.07359
v -0.003344 0.10482 0.064913
v -1.1E-05 0.10382 0.072373
v -0.001751 0.104 0.069871
v 0.006267 0.10315 0.074761
v 0.00829 0.10093 0.075544
v 0.01072 0.098032 0.075921
v 0.013273 0.094612 0.076064
v 0.01585 0.092604 0.07297
v 0.02202 0.13521 -0.035036
v 0.028022 0.13712 -0.035963
v 0.023157 0.13532 -0.038048
v 0.032329 0.13701 -0.035907
v 0.040709 0.13507 -0.042937
v 0.045636 0.13324 -0.042094
v 0.045051 0.13391 -0.043924
v 0.043658 0.1323 -0.037682
v 0.048244 0.13164 -0.043069
v 0.042575 0.13118 -0.035233
v 0.042652 0.12812 -0.033499
v 0.041932 0.12246 -0.029987
v 0.040748 0.12248 -0.028492
v 0.038389 0.11326 -0.027089
v 0.040633 0.11643 -0.028728
v 0.032271 0.11394 -0.021303
v 0.036175 0.1092 -0.024857
v 0.030429 0.10958 -0.017004
v 0.027597 0.10553 -0.013181
v 0.024856 0.09968 -0.010218
v 0.022757 0.09747 -0.00353
v 0.026781 0.099092 -0.013019
v 0.033772 0.10184 -0.019224
v 0.029241 0.10657 -0.014858
v 0.020057 0.13475 -0.03674
v 0.02007 0.13548 -0.038479
v 0.014252 0.13303 -0.034991
v 0.008602 0.13339 -0.033289
v 0.005768 0.13207 -0.03166
v 0.004727 0.1303 -0.030297
v 0.002285 0.12754 -0.029895
v 0.003708 0.1259 -0.028201
v 0.003294 0.12146 -0.026759
v 0.003995 0.10621 -0.013677
v 0.003494 0.097477 -0.003373
v 0.001446 0.094126 0.000198
v 0.004016 0.10094 -0.013764
v 0.004641 0.098719 -0.008293
v 0.004512 0.09986 -0.010806
v 0.004259 0.09746 -0.005349
v -0.009822 0.093981 -0.001602
v -0.00762 0.090646 0.001817
v -0.009756 0.08973 1.5E-05
v -1E-05 0.091599 0.002423
v -0.001216 0.08946 0.003972
v -0.003608 0.089002 0.004471
v -0.005504 0.086654 0.005044
v 0.004343 0.11839 -0.022364
v 0.001213 0.11787 -0.027121
v 0.00408 0.11513 -0.018725
v 0.003604 0.11289 -0.017714
v 0.002697 0.10992 -0.017723
v 0.00221 0.10544 -0.018025
v -0.010092 0.12149 -0.026234
v -0.012015 0.11977 -0.022694
v -0.009933 0.11899 -0.026925
v -0.011713 0.11732 -0.024659
v -0.014294 0.11201 -0.025416
v -0.014873 0.1108 -0.024013
v -0.013668 0.10406 -0.018232
v -0.013675 0.098383 -0.014339
v -0.013531 0.096258 -0.013465
v -0.011138 0.093185 -0.003491
v -0.0127 0.09505 -0.010181
v -0.012038 0.092652 -0.005867
v -0.014829 0.10731 -0.023148
v -0.010696 0.10283 0.045074
v -0.012784 0.10266 0.038279
v -0.009959 0.10428 0.049476
v -0.008824 0.099964 0.052733
v -0.005061 0.09985 0.067186
v -0.006033 0.096713 0.062883
v -0.00863 0.096697 0.053674
v -0.007836 0.087463 0.060981
v -0.009234 0.091367 0.054307
v -0.017885 0.13402 -0.032047
v -0.018512 0.13644 -0.034658
v -0.013023 0.13419 -0.032467
v -0.012322 0.13146 -0.030597
v -0.010372 0.12792 -0.02861
v -0.009869 0.12529 -0.027478
v -0.008461 0.12227 -0.028249
v -0.032857 0.14291 -0.040634
v -0.041201 0.13912 -0.035192
v -0.037511 0.13859 -0.037741
v -0.034713 0.13947 -0.040218
v -0.044708 0.13749 -0.034196
v -0.043161 0.13668 -0.035235
v -0.027294 0.15006 -0.036322
v -0.028461 0.15169 -0.038735
v -0.028318 0.15053 -0.042716
v -0.028666 0.14823 -0.042939
v -0.030279 0.14385 -0.043953
v -0.024051 0.14974 -0.033574
v -0.02602 0.15074 -0.034089
v -0.020665 0.14866 -0.033873
v -0.018626 0.14646 -0.03569
v -0.017597 0.14249 -0.036678
v -0.019213 0.13933 -0.036172
v -0.01615 0.094291 0.021985
v -0.012718 0.094014 0.035621
v -0.015494 0.093511 0.02435
v -0.01501 0.090983 0.028968
v -0.012424 0.096285 0.036693
v -0.021823 0.10488 0.008709
v -0.020026 0.09919 0.013446
v -0.01909 0.098745 0.015526
v -0.021021 0.10142 0.010426
v -0.026229 0.11274 -0.000407
v -0.023957 0.10752 0.003933
v -0.017373 0.09451 0.019422
v -0.025597 0.10797 -0.001264
v -0.022577 0.1022 0.004226
v -0.024946 0.10333 -0.001045
v -0.022453 0.099787 0.003504
v -0.028288 0.10259 -0.005709
v -0.026661 0.10313 -0.003812
v -0.055198 0.13398 -0.029386
v -0.046886 0.13499 -0.0358
v -0.052356 0.1345 -0.036883
v -0.057997 0.13321 -0.03547
v -0.056737 0.13352 -0.037353
v -0.05839 0.1323 -0.033153
v -0.053392 0.1331 -0.025942
v -0.053562 0.13098 -0.024851
v -0.055002 0.12786 -0.025512
v -0.051666 0.12516 -0.0213
v -0.052129 0.12145 -0.021552
v -0.052516 0.11668 -0.021782
v -0.054099 0.11162 -0.023238
v -0.04871 0.11 -0.019456
v -0.044355 0.10736 -0.015848
v -0.04783 0.10556 -0.018765
v -0.031594 0.10347 -0.008466
v -0.030308 0.1012 -0.007322
v -0.039553 0.098687 -0.011094
v -0.032314 0.098754 -0.008055
v -0.036886 0.096468 -0.009067
v -0.044934 0.10103 -0.015698
v -0.046359 0.093955 -0.016402
v -0.039979 0.095553 -0.011091
v 0.017038 0.086291 0.071316
v 0.017756 0.087101 0.067342
v 0.018268 0.086398 0.062289
v 0.018803 0.087948 0.050547
v 0.018395 0.08625 0.055228
v 0.018627 0.087632 0.045977
v 0.017985 0.097033 0.041049
v 0.018344 0.096234 0.043204
v 0.018866 0.10219 0.029681
v 0.018904 0.097964 0.022237
v 0.018206 0.099408 0.03854
v 0.01896 0.10066 0.032335
v 0.019045 0.10286 0.009793
v 0.019861 0.10275 0.005152
v 0.018707 0.10053 0.013893
v 0.019307 0.096006 0.016989
v 0.021666 0.10236 -0.000401
v 0.003819 0.10182 0.075746
v 0.002352 0.10089 0.07589
v -0.003785 0.10236 0.068097
v -0.003238 0.098114 0.072702
v -0.00074 0.099066 0.074952
v 0.006359 0.095791 0.079222
v 0.008329 0.094603 0.079481
v 0.010543 0.09533 0.078025
v 0.010851 0.091376 0.079648
v 0.01363 0.091882 0.076899
v 0.01463 0.088916 0.076246
v 0.016474 0.085146 0.073073
v 0.030599 0.13663 -0.038253
v 0.027157 0.13468 -0.040027
v 0.02256 0.13493 -0.040458
v 0.024022 0.13387 -0.041376
v 0.042074 0.13439 -0.046409
v 0.045493 0.13348 -0.047878
v 0.048337 0.13247 -0.046253
v 0.047723 0.13006 -0.0409
v 0.05025 0.13098 -0.046567
v 0.052012 0.1286 -0.046339
v 0.052132 0.12731 -0.04505
v 0.045413 0.12834 -0.037842
v 0.04615 0.12478 -0.038382
v 0.044581 0.12507 -0.035962
v 0.044136 0.11642 -0.033379
v 0.042463 0.11551 -0.030729
v 0.042238 0.10861 -0.03098
v 0.038693 0.1078 -0.027519
v 0.034564 0.1075 -0.022214
v 0.037457 0.10582 -0.026309
v 0.033417 0.10625 -0.019997
v 0.032125 0.10076 -0.017425
v 0.031214 0.094903 -0.017549
v 0.024233 0.095856 -0.007572
v 0.027279 0.094425 -0.01345
v 0.02134 0.098808 0.001697
v 0.022185 0.09336 -0.000343
v 0.029492 0.094375 -0.016022
v 0.035659 0.10351 -0.022938
v 0.035794 0.095379 -0.021939
v 0.019753 0.13669 -0.040189
v 0.017831 0.13603 -0.038664
v 0.012454 0.13479 -0.036587
v 0.007015 0.1356 -0.035005
v 0.003187 0.13548 -0.033558
v 0.002635 0.1312 -0.03148
v 0.000754 0.12825 -0.031008
v -7.5E-05 0.11949 -0.029585
v 0.003444 0.10346 -0.015374
v 0.005404 0.092821 -0.006731
v 0.004139 0.091938 -0.003808
v 0.00208 0.090516 0.000472
v 0.003022 0.10014 -0.017509
v 0.004848 0.097382 -0.012783
v 0.003731 0.097793 -0.017661
v 0.005936 0.094117 -0.012686
v 0.00605 0.093037 -0.009761
v -0.011653 0.087186 -0.00147
v -0.007262 0.085111 0.004195
v -0.009922 0.08505 0.001223
v 0.00135 0.088356 0.003579
v -0.000577 0.08694 0.006449
v -0.003273 0.086882 0.006162
v -0.002218 0.083036 0.010238
v -0.003669 0.082131 0.009849
v -0.00059 0.11452 -0.025669
v 0.001619 0.11489 -0.022069
v -0.000707 0.11728 -0.028784
v -0.001924 0.11108 -0.024819
v -0.00097 0.10858 -0.022568
v 0.000353 0.10552 -0.020705
v -0.007213 0.11974 -0.029138
v -0.008497 0.115 -0.028919
v -0.010509 0.11629 -0.027328
v -0.011552 0.11353 -0.028238
v -0.014029 0.11026 -0.026749
v -0.0142 0.10788 -0.026087
v -0.013095 0.10269 -0.019488
v -0.013424 0.10001 -0.016616
v -0.013508 0.096519 -0.016866
v -0.014614 0.094082 -0.015293
v -0.013561 0.092561 -0.01142
v -0.012285 0.089954 -0.003796
v -0.013309 0.10535 -0.024585
v -0.009384 0.097139 0.048703
v -0.01189 0.09825 0.040355
v -0.005614 0.097491 0.066826
v -0.004933 0.095996 0.069869
v -0.006166 0.091516 0.067195
v -0.009374 0.095145 0.048968
v -0.007438 0.085416 0.067105
v -0.008377 0.08486 0.059258
v -0.009904 0.088865 0.051147
v -0.016555 0.13873 -0.035837
v -0.011561 0.13537 -0.032825
v -0.008047 0.13296 -0.031873
v -0.010137 0.13007 -0.030383
v -0.007611 0.12774 -0.030488
v -0.007269 0.12408 -0.029451
v -0.039331 0.13572 -0.036706
v -0.035157 0.13615 -0.039888
v -0.037507 0.13486 -0.037565
v -0.029337 0.14053 -0.047086
v -0.029768 0.13737 -0.047188
v -0.044036 0.1326 -0.036764
v -0.041742 0.13419 -0.036235
v -0.02794 0.15417 -0.033788
v -0.028423 0.1564 -0.034257
v -0.02877 0.15473 -0.038845
v -0.028295 0.15566 -0.042641
v -0.026972 0.15018 -0.047004
v -0.028609 0.14451 -0.046869
v -0.024294 0.15345 -0.029543
v -0.026242 0.15358 -0.031001
v -0.02216 0.15246 -0.029765
v -0.017084 0.15092 -0.031789
v -0.014984 0.14884 -0.033138
v -0.015832 0.14501 -0.035579
v -0.014278 0.14238 -0.03549
v -0.017101 0.089477 0.02111
v -0.015505 0.088558 0.025343
v -0.012134 0.093825 0.039097
v -0.013035 0.088657 0.03761
v -0.013631 0.088228 0.034473
v -0.014131 0.085932 0.032306
v -0.014916 0.082228 0.027122
v -0.02175 0.098836 0.005784
v -0.020972 0.096406 0.011073
v -0.020039 0.093226 0.014956
v -0.021248 0.091698 0.012359
v -0.018984 0.093347 0.016921
v -0.023715 0.097961 0.0013
v -0.021938 0.094769 0.005283
v -0.029492 0.097704 -0.005633
v -0.026847 0.092255 -0.00151
v -0.024819 0.091217 0.00122
v -0.058046 0.13084 -0.030712
v -0.050031 0.13314 -0.038141
v -0.047571 0.1326 -0.037661
v -0.052089 0.13323 -0.038551
v -0.057613 0.13058 -0.041765
v -0.06077 0.13046 -0.039662
v -0.061773 0.12931 -0.037335
v -0.059874 0.13042 -0.041167
v -0.060849 0.12903 -0.03405
v -0.062358 0.12514 -0.034118
v -0.057795 0.12255 -0.02794
v -0.056872 0.11536 -0.025841
v -0.056862 0.1118 -0.025522
v -0.051411 0.10686 -0.02187
v -0.058555 0.1076 -0.027607
v -0.051317 0.10167 -0.022139
v -0.03167 0.092025 -0.005444
v -0.037573 0.091153 -0.00798
v -0.03536 0.091146 -0.006579
v -0.04896 0.096833 -0.019333
v -0.042598 0.093143 -0.012955
v -0.043771 0.090147 -0.013639
v -0.048898 0.090332 -0.018393
v -0.047409 0.088982 -0.016654
v 0.01851 0.081382 0.069476
v 0.019231 0.080656 0.066481
v 0.018667 0.0837 0.055452
v 0.019107 0.082119 0.062653
v 0.01878 0.084068 0.04759
v 0.017695 0.091218 0.041608
v 0.017401 0.089883 0.039387
v 0.018591 0.085006 0.044439
v 0.017322 0.092627 0.03719
v 0.019002 0.096002 0.023482
v 0.018765 0.093639 0.024345
v 0.018212 0.093506 0.030317
v 0.020901 0.097343 0.004591
v 0.019967 0.095368 0.012479
v 0.019193 0.093512 0.019087
v 0.019121 0.088096 0.019312
v 0.005417 0.093613 0.080337
v 0.000919 0.095767 0.077752
v 0.003315 0.092669 0.080114
v -0.001535 0.09416 0.076155
v -0.0043 0.094129 0.072021
v 0.008223 0.090926 0.080871
v 0.008437 0.088314 0.080855
v 0.012883 0.08292 0.077673
v 0.010178 0.084285 0.079648
v 0.01495 0.083969 0.075737
v 0.016916 0.079301 0.073916
v 0.018071 0.077708 0.072377
v 0.03543 0.13496 -0.043394
v 0.031441 0.13514 -0.041064
v 0.03113 0.132 -0.04326
v 0.02764 0.13205 -0.041603
v 0.02211 0.13551 -0.042486
v 0.022349 0.13366 -0.044282
v 0.024293 0.13231 -0.042264
v 0.040735 0.13386 -0.04802
v 0.043373 0.13314 -0.050287
v 0.049106 0.13197 -0.04863
v 0.047466 0.13192 -0.051941
v 0.050542 0.12712 -0.042898
v 0.052569 0.1286 -0.04984
v 0.054174 0.12588 -0.050043
v 0.053839 0.12506 -0.04733
v 0.052089 0.1238 -0.044094
v 0.054046 0.1221 -0.046537
v 0.048417 0.12429 -0.040845
v 0.048734 0.11901 -0.042053
v 0.047178 0.11786 -0.040413
v 0.046316 0.11787 -0.038979
v 0.045624 0.11462 -0.036033
v 0.046752 0.10884 -0.036203
v 0.04531 0.10794 -0.034088
v 0.044359 0.10267 -0.033848
v 0.041896 0.099854 -0.032098
v 0.039307 0.099787 -0.029229
v 0.034644 0.092195 -0.020787
v 0.034459 0.089669 -0.02071
v 0.025993 0.093694 -0.010557
v 0.023471 0.091291 -0.003111
v 0.028354 0.091136 -0.014011
v 0.032284 0.089063 -0.018515
v 0.020757 0.091501 0.009912
v 0.021394 0.088952 0.008533
v 0.023351 0.086853 0.001542
v 0.037716 0.098519 -0.026066
v 0.03789 0.095769 -0.025317
v 0.037379 0.092785 -0.023534
v 0.018737 0.14009 -0.043391
v 0.017174 0.13902 -0.040546
v 0.013233 0.13738 -0.038266
v 0.004406 0.13865 -0.035001
v 0.000302 0.14118 -0.034035
v -0.001031 0.13677 -0.032822
v 0.001478 0.13416 -0.032564
v -0.000447 0.1322 -0.031985
v -0.00236 0.12741 -0.031612
v -0.002204 0.11927 -0.030457
v 0.006026 0.090332 -0.007166
v 0.007419 0.088801 -0.009329
v 0.003644 0.089383 -0.001984
v 0.00297 0.088045 0.001395
v 0.000621 0.10027 -0.020218
v 0.005221 0.095508 -0.015581
v 0.001587 0.097742 -0.020144
v 0.005114 0.095274 -0.018327
v 0.003084 0.096041 -0.020686
v 0.007 0.092912 -0.015744
v 0.008387 0.090221 -0.014016
v -0.014317 0.08735 -0.005666
v -0.015343 0.083241 -0.004944
v -0.004518 0.077485 0.011005
v -0.009013 0.080427 0.003609
v -0.006947 0.079968 0.006575
v -0.012844 0.078384 -0.000649
v 0.001635 0.085046 0.007905
v 0.003618 0.083018 0.008018
v -0.000483 0.084197 0.009711
v 0.000191 0.08184 0.011405
v -0.002667 0.077225 0.012952
v -0.001069 0.078254 0.013052
v -0.003279 0.1126 -0.027334
v -0.004483 0.11333 -0.028645
v -0.005094 0.10719 -0.026344
v -0.002048 0.105 -0.02275
v -0.005375 0.12363 -0.030387
v -0.006053 0.11684 -0.029645
v -0.005568 0.11465 -0.029422
v -0.010196 0.11056 -0.029382
v -0.012503 0.10851 -0.028163
v -0.011142 0.10572 -0.026959
v -0.012301 0.10207 -0.020385
v -0.012179 0.098493 -0.018503
v -0.012703 0.094877 -0.018756
v -0.015296 0.093244 -0.017081
v -0.015589 0.092149 -0.014988
v -0.01593 0.087323 -0.008881
v -0.009669 0.10205 -0.022628
v -0.011386 0.095029 0.0424
v -0.005773 0.091065 0.069236
v -0.006845 0.085253 0.069022
v -0.010868 0.09029 0.046599
v -0.007105 0.082118 0.068619
v -0.007978 0.082026 0.064061
v -0.009064 0.083184 0.054196
v -0.008467 0.081084 0.057813
v -0.010308 0.087321 0.049377
v -0.010445 0.14014 -0.033683
v -0.009827 0.13699 -0.032851
v -0.005081 0.13666 -0.032316
v -0.003819 0.12524 -0.031177
v -0.039125 0.133 -0.036648
v -0.032934 0.13542 -0.04253
v -0.034715 0.13345 -0.039135
v -0.036598 0.13148 -0.036843
v -0.02821 0.14463 -0.049019
v -0.028511 0.14065 -0.050776
v -0.028466 0.13605 -0.050017
v -0.029314 0.13464 -0.048036
v -0.039877 0.13119 -0.036557
v -0.045987 0.13003 -0.037885
v -0.042317 0.12907 -0.036829
v -0.027266 0.15693 -0.030689
v -0.027981 0.15867 -0.033457
v -0.028574 0.15726 -0.03975
v -0.02755 0.15738 -0.043998
v -0.02561 0.15337 -0.048983
v -0.026124 0.15081 -0.049693
v -0.021615 0.15553 -0.02804
v -0.02474 0.15583 -0.028799
v -0.021424 0.15358 -0.028818
v -0.014956 0.15436 -0.030595
v -0.01861 0.15534 -0.028679
v -0.013395 0.1507 -0.032112
v -0.012352 0.14711 -0.033195
v -0.010763 0.14328 -0.033859
v -0.020179 0.087978 0.016578
v -0.01614 0.081928 0.024626
v -0.012671 0.087995 0.0415
v -0.013069 0.084853 0.038075
v -0.013861 0.082207 0.034697
v -0.015113 0.079631 0.028038
v -0.01698 0.078346 0.024384
v -0.016379 0.076414 0.026873
v -0.022065 0.090847 0.00842
v -0.021629 0.085965 0.014518
v -0.022735 0.084906 0.011664
v -0.022995 0.08556 0.009727
v -0.023389 0.091502 0.003319
v -0.023205 0.086432 0.006866
v -0.02521 0.07955 0.005395
v -0.029438 0.088193 -0.003044
v -0.026117 0.089565 2.7E-05
v -0.028516 0.085003 -0.001384
v -0.027152 0.077557 0.002672
v -0.051855 0.12997 -0.040672
v -0.055411 0.12899 -0.042678
v -0.048987 0.1291 -0.039521
v -0.053142 0.12589 -0.042973
v -0.059659 0.12677 -0.0445
v -0.057606 0.12606 -0.044851
v -0.063685 0.12675 -0.040652
v -0.06228 0.12687 -0.042914
v -0.064269 0.12554 -0.038343
v -0.064134 0.1246 -0.036877
v -0.063264 0.12003 -0.033754
v -0.06523 0.11975 -0.036198
v -0.0633 0.11681 -0.033057
v -0.062031 0.11107 -0.030835
v -0.060989 0.10843 -0.029709
v -0.057065 0.10356 -0.027219
v -0.054405 0.098352 -0.025381
v -0.059765 0.1026 -0.029019
v -0.031734 0.087631 -0.004614
v -0.037059 0.088072 -0.00739
v -0.041392 0.087946 -0.01147
v -0.052023 0.093253 -0.022283
v -0.044098 0.085186 -0.013689
v -0.046153 0.085419 -0.015021
v -0.053687 0.089235 -0.023212
v -0.055038 0.084588 -0.023532
v -0.048995 0.08166 -0.016577
v 0.018988 0.075514 0.070502
v 0.019597 0.078289 0.058991
v 0.019376 0.074694 0.067793
v 0.019672 0.071457 0.062216
v 0.01959 0.073514 0.060508
v 0.019316 0.080723 0.053777
v 0.019296 0.078875 0.044128
v 0.020064 0.076114 0.051695
v 0.017416 0.090484 0.035831
v 0.017617 0.08844 0.036951
v 0.018181 0.085631 0.038775
v 0.018301 0.091097 0.027027
v 0.020012 0.088343 0.014712
v 0.018728 0.090097 0.021701
v 0.018825 0.087551 0.023074
v 0.020218 0.082846 0.021259
v 0.021287 0.08213 0.014673
v 0.004984 0.089058 0.081152
v 0.000658 0.092373 0.078617
v 0.002364 0.087424 0.080223
v -0.003857 0.090244 0.073342
v -0.000422 0.08952 0.077929
v -0.00237 0.087621 0.075755
v 0.00466 0.08323 0.080598
v 0.007854 0.082528 0.080451
v 0.010826 0.080604 0.079431
v 0.013594 0.079402 0.077769
v 0.015612 0.077587 0.076803
v 0.017929 0.076295 0.074086
v 0.039045 0.13262 -0.049154
v 0.03582 0.13244 -0.046626
v 0.033623 0.13068 -0.045778
v 0.03087 0.12785 -0.044121
v 0.027971 0.12901 -0.042323
v 0.025958 0.12778 -0.041808
v 0.02025 0.13926 -0.045804
v 0.020613 0.13807 -0.047574
v 0.020306 0.13644 -0.049443
v 0.020128 0.13347 -0.04952
v 0.022798 0.13105 -0.043315
v 0.020199 0.13114 -0.047792
v 0.02289 0.12891 -0.042544
v 0.040382 0.13108 -0.052384
v 0.043347 0.13048 -0.05483
v 0.045453 0.13022 -0.055574
v 0.051464 0.12899 -0.052907
v 0.048867 0.1289 -0.056396
v 0.053611 0.12661 -0.052511
v 0.055584 0.12223 -0.054897
v 0.055966 0.11997 -0.049993
v 0.056742 0.11922 -0.053146
v 0.053604 0.11807 -0.04627
v 0.056262 0.11631 -0.049912
v 0.052671 0.11204 -0.047133
v 0.051538 0.11106 -0.046161
v 0.048703 0.11121 -0.041538
v 0.050197 0.10923 -0.044427
v 0.048352 0.10856 -0.039442
v 0.047465 0.10594 -0.037148
v 0.047181 0.098097 -0.03745
v 0.046562 0.097046 -0.036836
v 0.043451 0.095438 -0.033765
v 0.050429 0.089014 -0.041149
v 0.040405 0.096697 -0.030165
v 0.04043 0.087252 -0.026273
v 0.038166 0.08483 -0.024373
v 0.036619 0.084268 -0.022497
v 0.025254 0.088914 -0.005718
v 0.02454 0.084884 -0.001065
v 0.031841 0.087102 -0.017008
v 0.026859 0.087155 -0.007617
v 0.028591 0.088595 -0.012506
v 0.024056 0.082717 0.002315
v 0.041664 0.091269 -0.028893
v 0.042051 0.087586 -0.02806
v 0.016237 0.14293 -0.043631
v 0.016044 0.14112 -0.041026
v 0.013904 0.1392 -0.038866
v 0.010443 0.14033 -0.037036
v 0.004261 0.1409 -0.03495
v 0.002996 0.14405 -0.033802
v -0.000652 0.14414 -0.033699
v -0.003838 0.14176 -0.033424
v -0.003736 0.11941 -0.030462
v 0.005503 0.084818 -0.004567
v 0.011334 0.086096 -0.017509
v 0.00965 0.085177 -0.012252
v 0.008376 0.082089 -0.008505
v 0.004131 0.085993 -2.1E-05
v 0.005696 0.082897 -0.0035
v 0.004584 0.08231 0.006313
v -0.000656 0.098196 -0.020756
v 0.000736 0.094808 -0.02206
v 0.006899 0.09238 -0.022555
v 0.009324 0.090545 -0.02064
v 0.005011 0.091233 -0.024814
v 0.009772 0.089752 -0.018869
v -0.017038 0.084408 -0.00784
v -0.016871 0.079127 -0.006206
v -0.014872 0.077565 -0.003272
v -0.005766 0.076688 0.009541
v -0.004545 0.073859 0.013141
v -0.006517 0.072252 0.010065
v -0.011132 0.07422 0.002727
v -0.009048 0.070298 0.006741
v 0.002099 0.08247 0.010122
v 0.002902 0.078362 0.011744
v 0.004688 0.0773 0.009759
v 0.00101 0.077945 0.013132
v -0.000255 0.075774 0.015328
v -0.002357 0.075203 0.014941
v -0.007419 0.10942 -0.028828
v -0.007705 0.10652 -0.027488
v -0.003589 0.10372 -0.023231
v -0.002374 0.099823 -0.021449
v -0.0097 0.10702 -0.028179
v -0.008732 0.10488 -0.02621
v -0.010489 0.099745 -0.020242
v -0.010197 0.097279 -0.019539
v -0.010739 0.094918 -0.019689
v -0.011726 0.092759 -0.020574
v -0.014574 0.092142 -0.020486
v -0.017513 0.090397 -0.020822
v -0.018773 0.08937 -0.016697
v -0.018728 0.089952 -0.019366
v -0.01986 0.086314 -0.013685
v -0.004869 0.10178 -0.022342
v -0.0073 0.099982 -0.021137
v -0.005544 0.083481 0.071761
v -0.011723 0.087003 0.045064
v -0.002798 0.078687 0.074372
v -0.005373 0.077108 0.068705
v -0.003046 0.076308 0.07302
v -0.006682 0.076946 0.065303
v -0.008307 0.077243 0.056596
v -0.006798 0.073459 0.06288
v -0.009457 0.080447 0.052215
v -0.010879 0.082667 0.047608
v -0.007007 0.14085 -0.033161
v -0.031073 0.13295 -0.044607
v -0.031734 0.13108 -0.041226
v -0.033643 0.13046 -0.037871
v -0.034684 0.12922 -0.036356
v -0.03704 0.1284 -0.035693
v -0.02704 0.14834 -0.05202
v -0.027938 0.14563 -0.051572
v -0.028593 0.14333 -0.055794
v -0.028443 0.14248 -0.058939
v -0.028082 0.13808 -0.053016
v -0.026824 0.13199 -0.055896
v -0.027612 0.13055 -0.052833
v -0.029486 0.13033 -0.047285
v -0.028802 0.12758 -0.049117
v -0.040026 0.12691 -0.035953
v -0.045105 0.12673 -0.037704
v -0.048774 0.12697 -0.039654
v -0.02693 0.15893 -0.030016
v -0.02698 0.16061 -0.0331
v -0.027777 0.15976 -0.03948
v -0.025984 0.16063 -0.043834
v -0.024434 0.15675 -0.049555
v -0.025176 0.15244 -0.051456
v -0.020247 0.15908 -0.028221
v -0.0232 0.15801 -0.028079
v -0.016195 0.15862 -0.02978
v -0.01396 0.15617 -0.031054
v -0.010535 0.15514 -0.032681
v -0.012491 0.15206 -0.031861
v -0.008634 0.1495 -0.032281
v -0.008703 0.14376 -0.033429
v -0.007326 0.14492 -0.033162
v -0.022079 0.080119 0.016516
v -0.011502 0.081501 0.04512
v -0.012126 0.079582 0.04101
v -0.01351 0.080429 0.036547
v -0.014524 0.078964 0.033627
v -0.015677 0.07507 0.032749
v -0.020777 0.07271 0.021156
v -0.019366 0.071653 0.024757
v -0.023817 0.077602 0.014232
v -0.024686 0.076996 0.011528
v -0.025349 0.077169 0.006977
v -0.025754 0.073783 0.010051
v -0.026439 0.07519 0.005286
v -0.033228 0.079844 -0.004963
v -0.030201 0.077236 -0.00101
v -0.027583 0.07371 0.004368
v -0.030341 0.073372 0.000911
v -0.055463 0.12579 -0.044212
v -0.054119 0.11953 -0.04443
v -0.056131 0.1195 -0.045929
v -0.060718 0.12506 -0.044985
v -0.059971 0.12285 -0.046176
v -0.058024 0.11888 -0.047023
v -0.065098 0.12224 -0.044682
v -0.066671 0.12119 -0.043438
v -0.066909 0.1209 -0.040817
v -0.062829 0.12132 -0.046733
v -0.067223 0.11867 -0.03903
v -0.067934 0.11517 -0.038639
v -0.068663 0.1089 -0.038129
v -0.065423 0.1063 -0.033847
v -0.062474 0.10642 -0.031002
v -0.060928 0.10148 -0.029546
v -0.056855 0.096509 -0.026896
v -0.057301 0.09043 -0.026425
v -0.03493 0.084347 -0.006715
v -0.033252 0.083503 -0.005437
v -0.03785 0.081016 -0.010068
v -0.041269 0.081255 -0.012325
v -0.046858 0.079326 -0.014878
v -0.049703 0.077406 -0.016684
v -0.0577 0.084457 -0.02597
v -0.056621 0.079782 -0.024392
v -0.050846 0.079487 -0.018033
v 0.019129 0.073153 0.075016
v 0.019898 0.070887 0.075102
v 0.019971 0.074799 0.054693
v 0.020346 0.068405 0.068552
v 0.019351 0.067216 0.054149
v 0.020213 0.065126 0.063894
v 0.019376 0.066268 0.057352
v 0.018737 0.082792 0.03766
v 0.019157 0.078308 0.038779
v 0.01986 0.073736 0.041598
v 0.019995 0.071582 0.044991
v 0.019683 0.067689 0.048392
v 0.018186 0.088618 0.029266
v 0.019165 0.084424 0.029158
v 0.019544 0.082127 0.029593
v 0.021498 0.077991 0.018617
v 0.020815 0.079278 0.021772
v 0.022931 0.078066 0.012045
v -0.001852 0.082858 0.07636
v 0.001635 0.080379 0.079148
v 0.004257 0.080277 0.080696
v 0.007733 0.079601 0.081424
v 0.011176 0.07793 0.081209
v 0.015061 0.076518 0.079404
v 0.018162 0.074326 0.076876
v 0.034738 0.1288 -0.047713
v 0.037359 0.12896 -0.051216
v 0.032713 0.12748 -0.045696
v 0.026935 0.12235 -0.041249
v 0.030375 0.12273 -0.043395
v 0.022238 0.124 -0.040444
v 0.024153 0.12343 -0.0404
v 0.015934 0.14419 -0.046965
v 0.017457 0.14267 -0.050452
v 0.017552 0.14179 -0.052721
v 0.017918 0.13944 -0.053321
v 0.018047 0.13705 -0.053313
v 0.016634 0.13447 -0.054424
v 0.014795 0.13024 -0.054941
v 0.020289 0.12876 -0.044881
v 0.016347 0.12777 -0.050358
v 0.020472 0.12626 -0.04214
v 0.041244 0.12746 -0.057147
v 0.044525 0.12615 -0.059754
v 0.047488 0.12658 -0.059562
v 0.052373 0.12515 -0.058368
v 0.053698 0.125 -0.056307
v 0.050995 0.1238 -0.060671
v 0.05478 0.12134 -0.058597
v 0.056363 0.11946 -0.05621
v 0.057051 0.11667 -0.054575
v 0.054983 0.11398 -0.048797
v 0.056443 0.11325 -0.052192
v 0.0536 0.1086 -0.050058
v 0.05212 0.10657 -0.048297
v 0.049461 0.10146 -0.041251
v 0.051289 0.10261 -0.046313
v 0.048075 0.10094 -0.038566
v 0.049226 0.097516 -0.040206
v 0.05242 0.090681 -0.043527
v 0.051707 0.08973 -0.042461
v 0.043333 0.093004 -0.032953
v 0.045667 0.091391 -0.036082
v 0.050619 0.084658 -0.041871
v 0.053304 0.086311 -0.044546
v 0.042889 0.080905 -0.029153
v 0.042234 0.076912 -0.02887
v 0.036175 0.082618 -0.021134
v 0.040395 0.076594 -0.026648
v 0.025774 0.083786 -0.002888
v 0.025718 0.078059 0.001019
v 0.032675 0.083674 -0.015286
v 0.030485 0.08266 -0.009277
v 0.024656 0.075559 0.008003
v 0.043462 0.088897 -0.030818
v 0.045813 0.079342 -0.033039
v 0.04479 0.078427 -0.031443
v 0.015245 0.14436 -0.042745
v 0.014961 0.1428 -0.040189
v 0.013528 0.14193 -0.038427
v 0.011639 0.14297 -0.036403
v 0.008513 0.14147 -0.035895
v 0.003865 0.14915 -0.031733
v -0.000428 0.14795 -0.032815
v 0.006842 0.14838 -0.031545
v 0.007325 0.14423 -0.034013
v -0.004008 0.1478 -0.032996
v 0.011348 0.086689 -0.019926
v 0.010861 0.082467 -0.015079
v 0.011803 0.082236 -0.018973
v 0.012765 0.081064 -0.022486
v 0.00972 0.081062 -0.010819
v 0.00962 0.077982 -0.007928
v 0.006028 0.079179 0.002178
v 0.007757 0.076387 -0.000514
v 0.005869 0.076533 0.006866
v -0.00257 0.096276 -0.021079
v -0.001893 0.092881 -0.022192
v 0.002061 0.090267 -0.025149
v 0.006399 0.090173 -0.02514
v 0.009036 0.089161 -0.023241
v 0.011391 0.085484 -0.02256
v 0.004742 0.088088 -0.026263
v -0.021209 0.082284 -0.012747
v -0.020904 0.079626 -0.011254
v -0.017389 0.075022 -0.00716
v -0.014899 0.074529 -0.002997
v -0.015683 0.072342 -0.004671
v -0.012849 0.07217 0.00077
v -0.002927 0.071286 0.019684
v -0.004793 0.06944 0.018541
v -0.005749 0.070522 0.012839
v -0.008161 0.065468 0.010258
v -0.011201 0.059992 0.007457
v -0.010825 0.067823 0.004804
v -0.011451 0.063314 0.004877
v 0.004218 0.075407 0.012755
v 0.005834 0.073061 0.011327
v 0.00118 0.075582 0.015489
v 0.003977 0.073552 0.01583
v -0.001314 0.073184 0.018755
v -0.005078 0.096663 -0.020442
v -0.005091 0.093309 -0.020736
v -0.008626 0.091913 -0.020985
v -0.011933 0.08764 -0.023769
v -0.01556 0.087696 -0.024264
v -0.019215 0.087827 -0.022774
v -0.022486 0.084779 -0.018945
v -0.021139 0.08683 -0.021122
v -0.023264 0.082374 -0.016446
v -0.000318 0.079089 0.077474
v -0.001297 0.076264 0.076385
v -0.005636 0.072867 0.067124
v -0.002295 0.072641 0.074942
v -0.007392 0.07186 0.058662
v -0.006971 0.065792 0.063963
v -0.010461 0.076534 0.049425
v -0.030308 0.12959 -0.043753
v -0.03083 0.12625 -0.036072
v -0.02984 0.12631 -0.037765
v -0.03259 0.12588 -0.034641
v -0.035057 0.12432 -0.033977
v -0.025114 0.15238 -0.054394
v -0.027553 0.14785 -0.055721
v -0.028329 0.14543 -0.056387
v -0.027846 0.14703 -0.06125
v -0.027885 0.14499 -0.064133
v -0.027465 0.14256 -0.065261
v -0.02716 0.13653 -0.057378
v -0.025791 0.13517 -0.06167
v -0.025742 0.13052 -0.059014
v -0.027474 0.12815 -0.054125
v -0.025433 0.12635 -0.059156
v -0.029326 0.12659 -0.044751
v -0.028998 0.12497 -0.047808
v -0.028784 0.12409 -0.051142
v -0.037757 0.12226 -0.03442
v -0.045066 0.12156 -0.037471
v -0.048063 0.12096 -0.039232
v -0.022706 0.16108 -0.029214
v -0.025026 0.16259 -0.03269
v -0.026216 0.16194 -0.037373
v -0.023524 0.16341 -0.040148
v -0.022267 0.16163 -0.04694
v -0.02306 0.15947 -0.049423
v -0.023243 0.15807 -0.05197
v -0.019638 0.16107 -0.02938
v -0.016587 0.16117 -0.031415
v -0.013134 0.15991 -0.033417
v -0.012208 0.15722 -0.03243
v -0.009448 0.15776 -0.035334
v -0.006866 0.15516 -0.034799
v -0.006447 0.15325 -0.033549
v -0.010908 0.15307 -0.032139
v -0.005064 0.1508 -0.032925
v -0.023398 0.075578 0.016161
v -0.010856 0.072085 0.047931
v -0.011988 0.074428 0.042274
v -0.014505 0.075493 0.035802
v -0.013141 0.073082 0.039639
v -0.018211 0.069109 0.031857
v -0.018818 0.070216 0.029459
v -0.020711 0.070662 0.022027
v -0.022683 0.066341 0.020227
v -0.020218 0.066915 0.025117
v -0.025131 0.072292 0.013799
v -0.026221 0.07022 0.012464
v -0.035265 0.079582 -0.007144
v -0.032589 0.076519 -0.003247
v -0.033179 0.073168 -0.002413
v -0.028052 0.068996 0.00966
v -0.029412 0.069064 0.00756
v -0.033343 0.070472 -0.000484
v -0.032288 0.069374 0.003454
v -0.049619 0.11777 -0.041027
v -0.055518 0.1166 -0.046348
v -0.060332 0.11931 -0.047652
v -0.060172 0.11621 -0.049491
v -0.055657 0.11419 -0.047889
v -0.065528 0.11753 -0.049047
v -0.067847 0.11827 -0.046667
v -0.068775 0.11782 -0.044746
v -0.069009 0.11686 -0.041664
v -0.062954 0.11455 -0.05108
v -0.069509 0.11435 -0.040836
v -0.070281 0.10794 -0.040205
v -0.070689 0.10417 -0.039511
v -0.067902 0.10249 -0.035569
v -0.063515 0.10303 -0.031353
v -0.065535 0.09812 -0.031717
v -0.063883 0.094111 -0.029716
v -0.05954 0.086478 -0.027579
v -0.039953 0.078561 -0.011806
v -0.039462 0.075706 -0.010977
v -0.046151 0.076567 -0.014628
v -0.042818 0.073832 -0.013395
v -0.045756 0.072715 -0.01526
v -0.053655 0.076049 -0.020917
v -0.052293 0.074281 -0.019802
v -0.04864 0.072708 -0.017226
v -0.058099 0.081729 -0.026102
v -0.059303 0.077779 -0.027445
v 0.019165 0.071404 0.080918
v 0.019916 0.068277 0.081358
v 0.020214 0.06773 0.079333
v 0.020225 0.064733 0.072685
v 0.02039 0.063124 0.065907
v 0.019545 0.064061 0.053921
v 0.020388 0.05996 0.062126
v 0.019471 0.077234 0.033732
v 0.020396 0.072118 0.0378
v 0.020218 0.067229 0.0438
v 0.019995 0.064932 0.048064
v 0.020949 0.075771 0.024808
v 0.022119 0.075028 0.020092
v 0.023879 0.075516 0.01227
v 0.002545 0.077661 0.081363
v 0.004523 0.077714 0.082643
v 0.008209 0.07771 0.083012
v 0.013777 0.074909 0.084413
v 0.017009 0.073937 0.081811
v 0.033589 0.12621 -0.046797
v 0.036067 0.12526 -0.050784
v 0.034984 0.12453 -0.048741
v 0.039208 0.1263 -0.055897
v 0.038403 0.12386 -0.055966
v 0.023144 0.12108 -0.040297
v 0.02695 0.11974 -0.041251
v 0.033041 0.11957 -0.045796
v 0.030933 0.11842 -0.044107
v 0.018367 0.12338 -0.041866
v 0.020256 0.12026 -0.040997
v 0.014584 0.14672 -0.049459
v 0.016058 0.14545 -0.0536
v 0.016766 0.14418 -0.057002
v 0.017043 0.14146 -0.055865
v 0.016373 0.14019 -0.058391
v 0.015954 0.13752 -0.057283
v 0.013629 0.13316 -0.058132
v 0.012126 0.12947 -0.058328
v 0.012728 0.12657 -0.056435
v 0.0167 0.12494 -0.044795
v 0.014795 0.12582 -0.051287
v 0.014736 0.12386 -0.047865
v 0.043004 0.12227 -0.060824
v 0.040449 0.12382 -0.058274
v 0.048119 0.12404 -0.061416
v 0.047039 0.12084 -0.062949
v 0.053173 0.12267 -0.059799
v 0.051567 0.12021 -0.062467
v 0.055451 0.11645 -0.05933
v 0.056518 0.11348 -0.055216
v 0.054596 0.10785 -0.053223
v 0.053782 0.10533 -0.051206
v 0.050338 0.098372 -0.042402
v 0.053423 0.10324 -0.050031
v 0.053726 0.095005 -0.047974
v 0.054497 0.096269 -0.04977
v 0.054722 0.090354 -0.048467
v 0.045121 0.089201 -0.034546
v 0.048578 0.08413 -0.039656
v 0.047098 0.083699 -0.037131
v 0.05016 0.078506 -0.0425
v 0.054969 0.086059 -0.048514
v 0.05384 0.080813 -0.047693
v 0.052466 0.079145 -0.045682
v 0.043326 0.072227 -0.030495
v 0.040719 0.072886 -0.026173
v 0.03334 0.080885 -0.014665
v 0.036376 0.078477 -0.019291
v 0.041461 0.073621 -0.027806
v 0.029437 0.08099 -0.006451
v 0.026678 0.078252 -0.001345
v 0.02637 0.073146 0.002492
v 0.027786 0.072979 -0.001239
v 0.030935 0.078599 -0.008014
v 0.033108 0.079628 -0.013688
v 0.025686 0.069311 0.015033
v 0.026669 0.068607 0.007006
v 0.046053 0.082485 -0.034116
v 0.048118 0.079409 -0.038566
v 0.045648 0.075783 -0.032846
v 0.046844 0.074553 -0.035604
v 0.013955 0.14773 -0.046809
v 0.014975 0.14578 -0.041727
v 0.014783 0.14439 -0.039215
v 0.013265 0.14405 -0.036376
v 0.010351 0.14451 -0.034138
v 0.007066 0.15138 -0.031359
v 0.00197 0.15143 -0.032205
v -0.00198 0.1503 -0.032928
v 0.012087 0.14985 -0.02995
v 0.01082 0.14802 -0.030703
v 0.012125 0.083076 -0.02394
v 0.010491 0.080106 -0.014039
v 0.010335 0.076742 -0.018068
v 0.012161 0.078378 -0.020841
v 0.011343 0.077045 -0.020212
v 0.013769 0.081407 -0.025612
v 0.013852 0.079689 -0.023242
v 0.010321 0.077407 -0.010304
v 0.011401 0.073116 -0.008547
v 0.008713 0.073436 -0.000511
v 0.007346 0.072172 0.006157
v -0.004823 0.089176 -0.023086
v 0.000211 0.087771 -0.02569
v 0.009783 0.085809 -0.024571
v 0.011037 0.083601 -0.025269
v 0.008028 0.084457 -0.025859
v 0.000131 0.085224 -0.026093
v 0.004044 0.085183 -0.026393
v -0.025838 0.079405 -0.017871
v -0.025917 0.077753 -0.016864
v -0.020615 0.077676 -0.010737
v -0.02596 0.075227 -0.016249
v -0.024656 0.074684 -0.014544
v -0.01968 0.074453 -0.010217
v -0.016221 0.071176 -0.006925
v -0.018385 0.071527 -0.010174
v -0.01165 0.067497 0.003258
v -0.01251 0.066267 0.000904
v 0.00037 0.072072 0.020494
v -0.004099 0.070101 0.019317
v -0.001414 0.069242 0.022181
v -0.004456 0.064424 0.022194
v -0.006565 0.061887 0.020305
v -0.007717 0.061698 0.017486
v -0.007833 0.064098 0.012183
v -0.011752 0.056401 0.00947
v -0.0123 0.059169 0.005061
v -0.011958 0.062163 0.001826
v -0.01226 0.059789 0.002376
v 0.005587 0.070221 0.016179
v 0.00211 0.072888 0.018844
v 0.004301 0.070271 0.019195
v -0.008185 0.087678 -0.023496
v -0.007472 0.085095 -0.02434
v -0.009873 0.084991 -0.02447
v -0.013118 0.084654 -0.025528
v -0.02016 0.086524 -0.024943
v -0.017807 0.085396 -0.026623
v -0.015273 0.083957 -0.026981
v -0.02173 0.086464 -0.023022
v -0.024706 0.084149 -0.021781
v -0.026006 0.081539 -0.019926
v 0.000748 0.076101 0.080581
v -0.000618 0.075074 0.078835
v -0.000898 0.071236 0.081721
v -0.003695 0.067702 0.072016
v -0.005821 0.068344 0.067235
v -0.001691 0.068334 0.079998
v -0.00311 0.063045 0.074366
v -0.002573 0.062621 0.076956
v -0.009102 0.071586 0.054069
v -0.00751 0.065055 0.060603
v -0.008426 0.063362 0.0581
v -0.005624 0.061377 0.067774
v -0.006658 0.060316 0.063055
v -0.010081 0.072059 0.051134
v -0.029233 0.12597 -0.040317
v -0.030441 0.12311 -0.035455
v -0.028768 0.1221 -0.037881
v -0.034538 0.1216 -0.033799
v -0.023252 0.15834 -0.056828
v -0.025321 0.15257 -0.058806
v -0.026955 0.14974 -0.061389
v -0.028058 0.14759 -0.065054
v -0.02856 0.14735 -0.068416
v -0.027917 0.14514 -0.069574
v -0.026142 0.13965 -0.066407
v -0.026744 0.1384 -0.061873
v -0.024839 0.13791 -0.068187
v -0.024074 0.13562 -0.067258
v -0.023746 0.13289 -0.065887
v -0.023895 0.12679 -0.062136
v -0.027728 0.12504 -0.054851
v -0.026593 0.12433 -0.05742
v -0.028851 0.12248 -0.05356
v -0.022475 0.12411 -0.063737
v -0.025444 0.12262 -0.059639
v -0.023181 0.12018 -0.062483
v -0.028957 0.12307 -0.045359
v -0.02854 0.12202 -0.041533
v -0.029509 0.12047 -0.049612
v -0.029103 0.11884 -0.043973
v -0.030876 0.1153 -0.052431
v -0.040282 0.11874 -0.035387
v -0.037708 0.11872 -0.034663
v -0.045252 0.11598 -0.038558
v -0.042239 0.11346 -0.037049
v -0.021733 0.16314 -0.031781
v -0.023526 0.16342 -0.033725
v -0.020999 0.16396 -0.036832
v -0.019624 0.16356 -0.042168
v -0.02115 0.16299 -0.044177
v -0.018377 0.16196 -0.049139
v -0.020627 0.16132 -0.050884
v -0.022067 0.15992 -0.052894
v -0.018812 0.16286 -0.031949
v -0.015316 0.16227 -0.034188
v -0.011422 0.16105 -0.037696
v -0.008605 0.15865 -0.038524
v -0.00669 0.15704 -0.037178
v -0.002846 0.15551 -0.036509
v -0.002918 0.15395 -0.034601
v -0.002348 0.15233 -0.033407
v -0.024406 0.067788 0.017089
v -0.011521 0.069841 0.043958
v -0.011374 0.067534 0.045743
v -0.011152 0.067316 0.048471
v -0.013892 0.071063 0.038746
v -0.014003 0.06486 0.04041
v -0.01682 0.068877 0.034677
v -0.012181 0.067233 0.042903
v -0.019305 0.066937 0.029688
v -0.018224 0.060826 0.033125
v -0.016966 0.062161 0.036475
v -0.021265 0.065247 0.022966
v -0.021436 0.05986 0.024074
v -0.019198 0.060412 0.027828
v -0.026102 0.063261 0.016426
v -0.028827 0.065944 0.010512
v -0.03557 0.072908 -0.005528
v -0.040022 0.069595 -0.01026
v -0.035318 0.069094 -0.003612
v -0.035106 0.067498 -0.001611
v -0.032472 0.065926 0.00613
v -0.034228 0.066193 0.003058
v -0.050198 0.11566 -0.042325
v -0.046536 0.11362 -0.040443
v -0.058567 0.11147 -0.051348
v -0.049115 0.11335 -0.043006
v -0.052099 0.11242 -0.04651
v -0.05264 0.10951 -0.048788
v -0.066913 0.11528 -0.049429
v -0.0647 0.11315 -0.051247
v -0.068798 0.1155 -0.047439
v -0.070383 0.11397 -0.043689
v -0.070193 0.11367 -0.045967
v -0.062166 0.11109 -0.052389
v -0.071266 0.10732 -0.042157
v -0.072104 0.10146 -0.040768
v -0.070049 0.097388 -0.036587
v -0.07291 0.095917 -0.04007
v -0.06686 0.094082 -0.031973
v -0.06727 0.090425 -0.032073
v -0.06086 0.084581 -0.028655
v -0.042734 0.069444 -0.013404
v -0.044448 0.069443 -0.015101
v -0.046845 0.068893 -0.017575
v -0.057314 0.074942 -0.025611
v -0.051029 0.071701 -0.01982
v -0.054341 0.072001 -0.023378
v -0.049712 0.068921 -0.020296
v -0.061527 0.078716 -0.029859
v 0.017375 0.071819 0.084578
v 0.019136 0.068215 0.083815
v 0.019636 0.060703 0.082707
v 0.020131 0.062957 0.078735
v 0.020209 0.061211 0.072353
v 0.020532 0.059762 0.066289
v 0.020422 0.058432 0.057753
v 0.020581 0.0597 0.052004
v 0.021234 0.054828 0.063655
v 0.021272 0.070917 0.030635
v 0.021124 0.06858 0.035688
v 0.021833 0.062813 0.039592
v 0.022241 0.071558 0.023872
v 0.021724 0.071274 0.026789
v 0.024766 0.070625 0.017365
v 0.004316 0.073913 0.086661
v 0.001239 0.073215 0.084636
v 0.006661 0.075933 0.085385
v 0.010116 0.075106 0.08608
v 0.013835 0.073139 0.086605
v 0.034559 0.1185 -0.04767
v 0.037421 0.12284 -0.054346
v 0.037737 0.11551 -0.055505
v 0.036205 0.11255 -0.051597
v 0.03838 0.11719 -0.056874
v 0.040583 0.11937 -0.059459
v 0.021876 0.1192 -0.040877
v 0.024383 0.11809 -0.041242
v 0.031555 0.11233 -0.045899
v 0.026932 0.11282 -0.044049
v 0.029214 0.11343 -0.044486
v 0.033643 0.11237 -0.047615
v 0.015225 0.12157 -0.045266
v 0.017096 0.12063 -0.04291
v 0.017939 0.11822 -0.043073
v 0.020118 0.11315 -0.044198
v 0.01293 0.15235 -0.050455
v 0.014418 0.15046 -0.055428
v 0.016107 0.14704 -0.059549
v 0.016649 0.14381 -0.061719
v 0.015281 0.14022 -0.063404
v 0.014584 0.13785 -0.060913
v 0.013636 0.13538 -0.059721
v 0.010697 0.1351 -0.064191
v 0.007373 0.13397 -0.068014
v 0.006916 0.1314 -0.066819
v 0.007124 0.12841 -0.065115
v 0.009505 0.12597 -0.061118
v 0.013829 0.12377 -0.052313
v 0.012023 0.12319 -0.056912
v 0.013175 0.12183 -0.053746
v 0.013904 0.12026 -0.049615
v 0.043911 0.11725 -0.062298
v 0.048488 0.11846 -0.06359
v 0.046748 0.11572 -0.063584
v 0.05112 0.11586 -0.063211
v 0.053587 0.1158 -0.061515
v 0.055072 0.11286 -0.058906
v 0.054462 0.10821 -0.056067
v 0.054648 0.10421 -0.054831
v 0.055072 0.10231 -0.053338
v 0.056724 0.098024 -0.053315
v 0.055995 0.092422 -0.05239
v 0.056137 0.090016 -0.052936
v 0.04842 0.075529 -0.04039
v 0.049704 0.074665 -0.043724
v 0.055234 0.084318 -0.050208
v 0.054555 0.080285 -0.051082
v 0.053099 0.076938 -0.048807
v 0.044615 0.068664 -0.033585
v 0.041572 0.070044 -0.02789
v 0.04234 0.067059 -0.030213
v 0.039832 0.071329 -0.023518
v 0.04019 0.068455 -0.023928
v 0.036628 0.07489 -0.018514
v 0.028991 0.077238 -0.004689
v 0.030976 0.072123 -0.006583
v 0.027393 0.070913 0.00153
v 0.031425 0.069144 -0.005724
v 0.033299 0.074724 -0.013215
v 0.031 0.074556 -0.007584
v 0.0256 0.066869 0.017197
v 0.026826 0.0656 0.011798
v 0.0269 0.061333 0.015422
v 0.029217 0.065284 0.003209
v 0.028099 0.0627 0.009852
v 0.047622 0.070919 -0.041745
v 0.04602 0.06914 -0.037109
v 0.013254 0.15103 -0.046647
v 0.014551 0.14866 -0.042578
v 0.015676 0.14782 -0.039415
v 0.015081 0.14553 -0.037341
v 0.017495 0.14775 -0.034529
v 0.015298 0.14651 -0.032687
v 0.013161 0.14703 -0.031152
v 0.006686 0.15337 -0.032329
v 0.001237 0.15316 -0.032969
v 0.012843 0.15101 -0.029765
v 0.014237 0.14883 -0.03009
v 0.010555 0.076992 -0.012841
v 0.010268 0.075222 -0.015122
v 0.009528 0.076445 -0.019445
v 0.014553 0.076572 -0.022343
v 0.012386 0.073782 -0.021455
v 0.010548 0.075279 -0.022372
v 0.012875 0.081822 -0.027147
v 0.016059 0.081129 -0.029334
v 0.018415 0.080236 -0.028922
v 0.016889 0.079174 -0.02542
v 0.01187 0.071384 -0.010773
v 0.011318 0.068267 -0.008744
v 0.0109 0.068569 -0.003749
v 0.011269 0.065555 -0.004623
v 0.008681 0.068685 0.004356
v 0.010802 0.066287 -0.001076
v 0.007752 0.065518 0.011472
v 0.006475 0.064131 0.018413
v -0.004247 0.086697 -0.024268
v 0.009518 0.082025 -0.026883
v 0.011082 0.080926 -0.028745
v 0.006215 0.082152 -0.025795
v 0.008847 0.079896 -0.027482
v -0.004273 0.08426 -0.024634
v 0.000409 0.083097 -0.025646
v -0.028351 0.079728 -0.021705
v -0.028305 0.076446 -0.021392
v -0.026778 0.073136 -0.018587
v -0.025173 0.070274 -0.016153
v -0.02324 0.072185 -0.013564
v -0.019856 0.070902 -0.011964
v -0.015303 0.069281 -0.007755
v -0.012872 0.06571 -0.001317
v -0.016242 0.069774 -0.010563
v -0.011941 0.063083 -2.3E-05
v 0.002849 0.070091 0.020898
v 0.001184 0.06947 0.022103
v 0.000329 0.066325 0.023423
v -0.001865 0.065386 0.023424
v -0.002728 0.061717 0.024837
v -0.006487 0.05992 0.021611
v -0.003227 0.057779 0.026559
v -0.008671 0.056941 0.019022
v -0.010043 0.05737 0.014782
v -0.011842 0.052585 0.014535
v -0.013454 0.054687 0.00454
v -0.012952 0.05138 0.010713
v -0.011058 0.059333 0.000187
v -0.013579 0.052636 0.002993
v 0.003368 0.065486 0.022663
v 0.005287 0.065052 0.02049
v -0.007303 0.082633 -0.024092
v -0.002749 0.081458 -0.024094
v -0.012409 0.082314 -0.026318
v -0.009882 0.081375 -0.024448
v -0.022963 0.086379 -0.027045
v -0.020945 0.084741 -0.029339
v -0.020488 0.082779 -0.031435
v -0.015385 0.08207 -0.029125
v -0.023906 0.085812 -0.024332
v -0.027287 0.084123 -0.023881
v -0.027216 0.082454 -0.022064
v 0.000715 0.070306 0.085549
v -0.000808 0.068664 0.083119
v -0.00167 0.063481 0.081577
v -0.00554 0.058531 0.068665
v -0.00411 0.054277 0.075717
v -0.00293 0.056773 0.080866
v -0.009913 0.066352 0.054046
v -0.010672 0.059787 0.054005
v -0.007249 0.057976 0.061254
v -0.010004 0.054546 0.056573
v -0.006593 0.057482 0.063339
v -0.010971 0.063696 0.05192
v -0.012051 0.059606 0.049302
v -0.031982 0.1197 -0.035021
v -0.030085 0.11899 -0.036934
v -0.028809 0.11927 -0.040908
v -0.035003 0.11937 -0.034262
v -0.021944 0.16044 -0.059051
v -0.023572 0.15828 -0.059425
v -0.024796 0.15672 -0.061951
v -0.027329 0.15206 -0.064697
v -0.028632 0.15269 -0.068483
v -0.029023 0.15011 -0.070824
v -0.027522 0.14723 -0.074389
v -0.026788 0.14306 -0.071152
v -0.024337 0.13888 -0.071371
v -0.021606 0.13519 -0.071021
v -0.021413 0.13246 -0.069553
v -0.021133 0.12709 -0.067632
v -0.029818 0.11679 -0.055684
v -0.029337 0.11474 -0.05746
v -0.021059 0.12245 -0.065106
v -0.027236 0.11443 -0.060088
v -0.02035 0.11956 -0.065386
v -0.020648 0.11638 -0.065191
v -0.030599 0.11405 -0.046055
v -0.03036 0.11557 -0.041283
v -0.030629 0.11274 -0.055045
v -0.031354 0.11094 -0.045907
v -0.031378 0.11146 -0.051946
v -0.040197 0.11292 -0.036549
v -0.043548 0.11223 -0.038282
v -0.040015 0.10784 -0.037808
v -0.041975 0.10749 -0.039022
v -0.019109 0.16347 -0.034054
v -0.015173 0.1629 -0.03999
v -0.015605 0.16213 -0.047883
v -0.015579 0.16244 -0.053949
v -0.018551 0.16223 -0.056926
v -0.012501 0.16184 -0.041448
v -0.008826 0.15934 -0.042078
v -0.006729 0.15785 -0.040336
v -0.003914 0.15696 -0.03944
v -0.001481 0.15674 -0.038916
v 0.001656 0.15553 -0.035005
v -0.012461 0.059604 0.046257
v -0.016179 0.058664 0.039202
v -0.013782 0.057275 0.043775
v -0.018233 0.056004 0.03624
v -0.019305 0.058723 0.028081
v -0.01993 0.05366 0.031931
v -0.027398 0.056515 0.017695
v -0.02277 0.058064 0.022932
v -0.021281 0.054898 0.026679
v -0.030722 0.058526 0.01204
v -0.028859 0.057132 0.015416
v -0.032942 0.06017 0.008313
v -0.037737 0.068367 -0.007083
v -0.036842 0.065675 -0.004949
v -0.045007 0.064772 -0.015827
v -0.04169 0.060381 -0.010587
v -0.036868 0.060558 -0.002256
v -0.037226 0.06069 -0.003537
v -0.035532 0.063106 0.002135
v -0.034456 0.061241 0.005468
v -0.045717 0.11158 -0.040927
v -0.059095 0.10693 -0.052642
v -0.05446 0.10625 -0.050544
v -0.048024 0.10958 -0.045953
v -0.049388 0.10902 -0.047396
v -0.051536 0.10669 -0.049288
v -0.066961 0.10718 -0.051881
v -0.069052 0.1072 -0.050132
v -0.063852 0.1052 -0.05351
v -0.070268 0.10785 -0.048323
v -0.071469 0.10813 -0.04426
v -0.071585 0.10675 -0.046194
v -0.061665 0.10439 -0.053727
v -0.072933 0.10127 -0.042717
v -0.071687 0.091517 -0.037162
v -0.073908 0.096638 -0.042911
v -0.073668 0.091893 -0.041228
v -0.070125 0.088252 -0.035383
v -0.067633 0.084843 -0.033982
v -0.062598 0.083918 -0.030132
v -0.050122 0.067379 -0.021699
v -0.047564 0.06354 -0.019544
v -0.064919 0.077143 -0.034833
v -0.062284 0.074258 -0.032897
v -0.054881 0.070686 -0.025297
v -0.052983 0.068316 -0.024916
v -0.064543 0.08193 -0.032486
v -0.066423 0.080745 -0.035068
v 0.015743 0.069592 0.08748
v 0.018286 0.068023 0.085386
v 0.017688 0.063475 0.086307
v 0.018517 0.061481 0.085518
v 0.020285 0.059714 0.079162
v 0.020342 0.054069 0.085802
v 0.021265 0.053721 0.081428
v 0.021151 0.055234 0.078093
v 0.021469 0.053489 0.067116
v 0.020922 0.054375 0.051697
v 0.021055 0.052466 0.054019
v 0.021838 0.049087 0.06052
v 0.021892 0.06023 0.041034
v 0.021215 0.05647 0.047545
v 0.022755 0.063104 0.031413
v 0.023256 0.060317 0.030494
v 0.023699 0.065059 0.023909
v 0.024069 0.061054 0.025655
v 0.008055 0.073588 0.087736
v 0.008396 0.070638 0.089387
v 0.002676 0.07067 0.087315
v 0.004473 0.069037 0.088856
v 0.011665 0.071535 0.088555
v 0.013041 0.068943 0.089155
v 0.0351 0.11141 -0.049598
v 0.03933 0.11255 -0.057745
v 0.037533 0.10918 -0.05324
v 0.040966 0.11475 -0.05996
v 0.022887 0.11329 -0.043512
v 0.029314 0.10873 -0.045325
v 0.030889 0.10679 -0.046362
v 0.032834 0.10608 -0.047883
v 0.025719 0.11022 -0.044278
v 0.037031 0.10531 -0.052082
v 0.034856 0.10235 -0.050278
v 0.015997 0.11645 -0.045765
v 0.014516 0.11833 -0.047949
v 0.01769 0.11356 -0.04538
v 0.022234 0.11072 -0.044243
v 0.018825 0.10955 -0.045563
v 0.01116 0.15495 -0.046834
v 0.012576 0.15325 -0.04603
v 0.010625 0.15547 -0.050468
v 0.01359 0.1531 -0.05731
v 0.014635 0.15058 -0.063169
v 0.015914 0.14699 -0.064328
v 0.015937 0.14412 -0.065106
v 0.014389 0.14232 -0.067874
v 0.013514 0.13965 -0.066476
v 0.011183 0.13923 -0.069325
v 0.005408 0.13662 -0.073256
v 0.004719 0.13415 -0.071434
v 0.004859 0.13082 -0.069153
v 0.004284 0.12703 -0.068539
v 0.010007 0.12302 -0.060286
v 0.007528 0.12294 -0.063724
v 0.011439 0.1199 -0.058682
v 0.013587 0.11714 -0.052973
v 0.012392 0.11563 -0.057903
v 0.014389 0.1155 -0.049902
v 0.044102 0.11315 -0.062293
v 0.048809 0.11469 -0.063663
v 0.047527 0.11218 -0.063137
v 0.050234 0.1121 -0.062505
v 0.05307 0.11217 -0.060982
v 0.052831 0.10826 -0.058779
v 0.053748 0.10472 -0.057322
v 0.056031 0.10117 -0.057746
v 0.057067 0.09864 -0.055269
v 0.057236 0.094873 -0.056297
v 0.055593 0.084106 -0.053483
v 0.049241 0.072567 -0.044804
v 0.054874 0.080328 -0.05517
v 0.053681 0.076907 -0.053452
v 0.051268 0.073591 -0.049691
v 0.04864 0.070558 -0.046785
v 0.044597 0.066199 -0.036423
v 0.040905 0.066521 -0.026803
v 0.041005 0.064589 -0.028632
v 0.038485 0.06967 -0.020367
v 0.038345 0.064246 -0.019634
v 0.038297 0.060938 -0.020079
v 0.033474 0.071554 -0.012055
v 0.033625 0.067204 -0.009545
v 0.030592 0.064318 0.000587
v 0.032534 0.065197 -0.005701
v 0.031866 0.062889 -0.001903
v 0.03643 0.06786 -0.016326
v 0.025293 0.060482 0.021501
v 0.029698 0.059045 0.008279
v 0.02858 0.055385 0.014652
v 0.047053 0.068715 -0.044378
v 0.013719 0.15333 -0.041109
v 0.015015 0.1513 -0.040649
v 0.01793 0.15066 -0.035656
v 0.017693 0.15062 -0.032746
v 0.016664 0.14864 -0.03125
v 0.00761 0.15498 -0.033496
v 0.011766 0.15376 -0.03121
v 0.014836 0.15335 -0.031282
v 0.016482 0.15083 -0.030526
v 0.008402 0.074505 -0.016717
v 0.009067 0.072621 -0.015461
v 0.010659 0.07082 -0.013519
v 0.005584 0.079105 -0.023386
v 0.006153 0.077595 -0.019352
v 0.007713 0.078238 -0.024698
v 0.004272 0.075783 -0.01669
v 0.017522 0.07348 -0.022096
v 0.014645 0.072335 -0.020772
v 0.010537 0.072714 -0.023901
v 0.012976 0.070476 -0.020803
v 0.009124 0.076529 -0.025169
v 0.018837 0.082369 -0.033575
v 0.020443 0.081824 -0.033132
v 0.014091 0.0812 -0.031753
v 0.021495 0.081109 -0.033128
v 0.019938 0.078371 -0.028405
v 0.019505 0.074315 -0.024371
v 0.010605 0.067998 -0.012015
v 0.009681 0.066399 -0.010815
v 0.009652 0.062973 -0.006312
v 0.011449 0.063703 -0.002419
v 0.010733 0.062526 -0.004359
v 0.01155 0.059998 0.003632
v 0.013025 0.055262 0.002742
v 0.012168 0.060177 -0.000184
v 0.008349 0.060558 0.014794
v 0.009887 0.058819 0.010628
v 0.006883 0.059487 0.022703
v 0.010721 0.07997 -0.03093
v 0.008414 0.077578 -0.030257
v 0.005113 0.0806 -0.02464
v 0.008734 0.077559 -0.026892
v -0.030272 0.082196 -0.02426
v -0.032428 0.078724 -0.025357
v -0.029724 0.077773 -0.023112
v -0.028083 0.074499 -0.022597
v -0.025934 0.070327 -0.019795
v -0.023026 0.068811 -0.015065
v -0.024206 0.068129 -0.017947
v -0.018027 0.069402 -0.012978
v -0.013865 0.068434 -0.009024
v -0.011119 0.064076 -0.003612
v -0.012283 0.064751 -0.002619
v -0.013709 0.069172 -0.010964
v -0.016142 0.069212 -0.013441
v -0.010757 0.062306 -0.001757
v 0.00157 0.062294 0.025448
v -0.000875 0.062075 0.025456
v 0.001426 0.056985 0.029607
v -0.000516 0.056219 0.029513
v -0.007986 0.055982 0.020808
v -0.006611 0.056053 0.02291
v -0.001237 0.051396 0.031128
v -0.011128 0.049329 0.0182
v -0.013168 0.046103 0.015296
v -0.01344 0.051443 0.006711
v -0.014224 0.044345 0.012472
v -0.008993 0.060477 -0.00205
v -0.009149 0.057705 -0.001302
v -0.011398 0.053547 0.000109
v -0.012429 0.051234 0.001195
v -0.013498 0.049077 0.005773
v -0.012931 0.048187 0.004456
v 0.004654 0.061656 0.024343
v -0.006905 0.08063 -0.022725
v 0.002728 0.079961 -0.023291
v -0.003875 0.079933 -0.02183
v -0.012016 0.080035 -0.02648
v -0.008997 0.079763 -0.022757
v -0.011527 0.078472 -0.023851
v -0.024559 0.086435 -0.026818
v -0.023669 0.086134 -0.029936
v -0.023471 0.083405 -0.033208
v -0.015255 0.080191 -0.030434
v -0.021312 0.080717 -0.03266
v -0.017459 0.079742 -0.03176
v -0.028079 0.085856 -0.026607
v -0.03058 0.084799 -0.026117
v 0.002232 0.067043 0.087646
v -0.000342 0.062362 0.084749
v 0.001403 0.062545 0.087174
v -0.002598 0.05411 0.083212
v -0.001646 0.055164 0.08493
v -0.006882 0.051031 0.068441
v -0.007788 0.049863 0.063707
v -0.003915 0.051901 0.077358
v -0.006945 0.048028 0.069226
v -0.004959 0.049034 0.074359
v -0.003319 0.053147 0.081263
v -0.011833 0.056678 0.051252
v -0.008891 0.050962 0.06015
v -0.010746 0.049543 0.054732
v -0.009866 0.045564 0.059066
v -0.012441 0.055812 0.047567
v -0.033143 0.11696 -0.035587
v -0.03183 0.11435 -0.039259
v -0.034112 0.11511 -0.036487
v -0.037914 0.11293 -0.036403
v -0.019813 0.1619 -0.061521
v -0.023449 0.16013 -0.063129
v -0.025595 0.15986 -0.06728
v -0.027678 0.15638 -0.068277
v -0.028762 0.15394 -0.070964
v -0.028457 0.1527 -0.072995
v -0.026311 0.1517 -0.076482
v -0.024815 0.1493 -0.078305
v -0.024582 0.14567 -0.077847
v -0.025239 0.14371 -0.076153
v -0.023454 0.1405 -0.075487
v -0.020871 0.13714 -0.073981
v -0.018144 0.13544 -0.07408
v -0.018762 0.1328 -0.072422
v -0.019294 0.12619 -0.069502
v -0.029097 0.111 -0.058266
v -0.018659 0.12104 -0.067142
v -0.025237 0.10915 -0.062346
v -0.016991 0.11641 -0.067981
v -0.019862 0.11225 -0.066137
v -0.031349 0.11239 -0.043275
v -0.032284 0.11136 -0.041274
v -0.030748 0.10937 -0.054483
v -0.031581 0.10705 -0.04492
v -0.031982 0.10867 -0.043289
v -0.030812 0.10764 -0.05264
v -0.043071 0.10702 -0.040406
v -0.037235 0.10947 -0.037399
v -0.03765 0.10628 -0.037864
v -0.041703 0.10357 -0.039422
v -0.038944 0.10389 -0.037908
v -0.014142 0.16177 -0.048528
v -0.016585 0.16233 -0.060804
v -0.012004 0.16185 -0.053265
v -0.013388 0.16231 -0.055649
v -0.011005 0.16049 -0.046901
v -0.006241 0.158 -0.043638
v -0.002827 0.15723 -0.042715
v 0.003664 0.15746 -0.039368
v 0.004483 0.15636 -0.036234
v -0.015247 0.055986 0.041526
v -0.018828 0.049666 0.037585
v -0.012116 0.048587 0.047994
v -0.020971 0.048464 0.032427
v -0.021028 0.052125 0.030206
v -0.024883 0.053467 0.022692
v -0.027984 0.05079 0.019399
v -0.029433 0.050288 0.016881
v -0.022444 0.051853 0.027762
v -0.031938 0.055341 0.01151
v -0.035021 0.057303 0.006417
v -0.039307 0.061375 -0.00747
v -0.038262 0.058871 -0.00494
v -0.043597 0.058145 -0.013194
v -0.040826 0.055961 -0.008434
v -0.037738 0.051318 0.001698
v -0.03864 0.049193 -0.001788
v -0.039886 0.049049 -0.005282
v -0.046548 0.10805 -0.045364
v -0.060114 0.10243 -0.053612
v -0.053511 0.10001 -0.050406
v -0.048291 0.10503 -0.047776
v -0.070566 0.10327 -0.05138
v -0.066899 0.10436 -0.053201
v -0.072045 0.10339 -0.048617
v -0.064425 0.10185 -0.055008
v -0.074055 0.098913 -0.046015
v -0.073533 0.099962 -0.048586
v -0.071692 0.088314 -0.037714
v -0.074718 0.094743 -0.04599
v -0.074535 0.091401 -0.046004
v -0.073782 0.089578 -0.043036
v -0.072239 0.086258 -0.040386
v -0.069703 0.083826 -0.036744
v -0.05125 0.065094 -0.02528
v -0.047335 0.06124 -0.020438
v -0.045986 0.059662 -0.01813
v -0.066946 0.079338 -0.036988
v -0.064026 0.073955 -0.036627
v -0.059813 0.070961 -0.03281
v -0.054403 0.067053 -0.029308
v 0.013999 0.062754 0.089654
v 0.01576 0.064071 0.088196
v 0.016021 0.060724 0.088825
v 0.016443 0.057354 0.09023
v 0.019227 0.054804 0.088141
v 0.020698 0.051861 0.085406
v 0.021401 0.051894 0.073812
v 0.021507 0.048034 0.075377
v 0.021533 0.046027 0.082712
v 0.021646 0.047662 0.079789
v 0.021791 0.049199 0.064455
v 0.02236 0.054409 0.038637
v 0.021291 0.052669 0.050842
v 0.022752 0.046192 0.05193
v 0.022512 0.045994 0.060829
v 0.021978 0.056722 0.040421
v 0.023236 0.054769 0.033814
v 0.024489 0.055856 0.028104
v 0.009482 0.067163 0.090332
v 0.007299 0.066628 0.090307
v 0.003878 0.062006 0.089473
v 0.005637 0.060329 0.09082
v 0.011623 0.064023 0.090423
v 0.042064 0.11125 -0.06023
v 0.040519 0.107 -0.056619
v 0.038648 0.10519 -0.054197
v 0.027425 0.10588 -0.044543
v 0.028841 0.10338 -0.045143
v 0.032048 0.10064 -0.047832
v 0.02399 0.10825 -0.044154
v 0.040478 0.10337 -0.056735
v 0.036738 0.1012 -0.052668
v 0.033737 0.094624 -0.050054
v 0.015365 0.11319 -0.048742
v 0.015861 0.10958 -0.048819
v 0.021076 0.10661 -0.04433
v 0.019147 0.10603 -0.045154
v 0.01746 0.10557 -0.046549
v 0.009631 0.1564 -0.0457
v 0.01272 0.15472 -0.039704
v 0.0077 0.15726 -0.049055
v 0.011073 0.15599 -0.058254
v 0.012708 0.15421 -0.059527
v 0.013269 0.15237 -0.068597
v 0.013998 0.14868 -0.070195
v 0.014444 0.1449 -0.069303
v 0.012521 0.14263 -0.071168
v 0.008949 0.1414 -0.074753
v 0.004086 0.13941 -0.077767
v 0.001817 0.13592 -0.075162
v 0.00095 0.13366 -0.074071
v 0.002658 0.13052 -0.071358
v 0.001046 0.12263 -0.0709
v 0.004162 0.12353 -0.068032
v 0.009495 0.11989 -0.06203
v 0.006342 0.12063 -0.065923
v 0.011108 0.11425 -0.061934
v 0.01354 0.11327 -0.052945
v 0.012351 0.11127 -0.055632
v 0.011011 0.11075 -0.061434
v 0.044531 0.10726 -0.060044
v 0.046861 0.108 -0.060917
v 0.050521 0.10805 -0.060596
v 0.049566 0.1053 -0.06035
v 0.051895 0.10523 -0.059506
v 0.05342 0.10287 -0.059791
v 0.055668 0.099048 -0.060086
v 0.056934 0.097454 -0.058551
v 0.056604 0.093477 -0.059096
v 0.055929 0.086841 -0.05656
v 0.054841 0.081243 -0.057054
v 0.053803 0.078044 -0.057016
v 0.052228 0.075611 -0.057494
v 0.051532 0.073776 -0.053643
v 0.048512 0.070147 -0.050675
v 0.045686 0.06653 -0.045689
v 0.041875 0.062645 -0.036419
v 0.043388 0.064376 -0.040508
v 0.040844 0.062533 -0.030887
v 0.039549 0.060511 -0.027011
v 0.03774 0.06625 -0.018576
v 0.036371 0.064172 -0.01431
v 0.0354 0.058954 -0.01056
v 0.035942 0.057293 -0.011799
v 0.037975 0.057962 -0.020579
v 0.036605 0.055029 -0.014726
v 0.033615 0.065436 -0.008619
v 0.034811 0.056001 -0.006634
v 0.033134 0.055188 0.000834
v 0.032112 0.056759 0.002942
v 0.029903 0.05393 0.011489
v 0.026426 0.053694 0.023389
v 0.028515 0.050287 0.018257
v 0.017726 0.15274 -0.034936
v 0.009722 0.15529 -0.033847
v 0.013276 0.15462 -0.032862
v 0.015409 0.15428 -0.034829
v 0.00654 0.073277 -0.015976
v 0.00917 0.069811 -0.014601
v 0.006686 0.068324 -0.014208
v 0.001979 0.078043 -0.019104
v -0.002235 0.076111 -0.014694
v 0.002644 0.074127 -0.014967
v 0.018772 0.071288 -0.022093
v 0.016449 0.069273 -0.020581
v 0.00827 0.074786 -0.029132
v 0.006581 0.073866 -0.033181
v 0.009154 0.070424 -0.028528
v 0.011468 0.068399 -0.022878
v 0.012664 0.06802 -0.021784
v 0.013912 0.06598 -0.021981
v 0.018876 0.084154 -0.035915
v 0.016502 0.082504 -0.035622
v 0.02243 0.084557 -0.035168
v 0.015279 0.081734 -0.034445
v 0.011083 0.079616 -0.036331
v 0.025291 0.083175 -0.035912
v 0.022691 0.08012 -0.033731
v 0.021454 0.077997 -0.031503
v 0.020714 0.073262 -0.026157
v 0.020061 0.069692 -0.023096
v 0.008202 0.067096 -0.01313
v 0.007053 0.06572 -0.011468
v 0.007138 0.061636 -0.007138
v 0.010635 0.058398 -0.003688
v 0.01205 0.058175 -0.00171
v 0.012907 0.055834 0.000124
v 0.015015 0.050377 0.000359
v 0.014915 0.048892 0.002914
v 0.009269 0.055972 0.015686
v 0.010525 0.051336 0.015624
v 0.011847 0.051024 0.011141
v 0.006009 0.058351 0.026097
v 0.007244 0.053898 0.026448
v 0.00792 0.053927 0.023963
v 0.008316 0.078167 -0.034008
v 0.006946 0.075912 -0.035212
v -0.032918 0.081807 -0.025852
v -0.034855 0.076364 -0.027547
v -0.037205 0.076103 -0.029258
v -0.032255 0.075683 -0.026772
v -0.029402 0.074855 -0.025122
v -0.026731 0.073151 -0.024489
v -0.024213 0.068609 -0.020545
v -0.020985 0.067072 -0.0168
v -0.021637 0.066865 -0.019508
v -0.010861 0.067374 -0.008835
v -0.008719 0.063121 -0.004451
v -0.011848 0.070523 -0.012483
v -0.0093 0.069196 -0.010313
v -0.014448 0.070138 -0.015173
v -0.018485 0.067307 -0.017976
v 0.004191 0.057624 0.028388
v 0.00252 0.057085 0.029485
v 0.000936 0.0509 0.032527
v 0.00389 0.052439 0.031584
v 0.002752 0.049846 0.033384
v -0.006778 0.050232 0.024417
v -0.00945 0.048389 0.021323
v -0.001553 0.047923 0.032239
v -0.004615 0.048362 0.027818
v 0.000356 0.048396 0.033742
v -0.011839 0.042606 0.019944
v -0.01281 0.042953 0.018022
v -0.014275 0.041777 0.01455
v -0.013892 0.045917 0.007667
v -0.014438 0.043449 0.010271
v -0.014551 0.040515 0.013321
v -0.007141 0.0616 -0.003719
v -0.004279 0.058593 -0.003596
v -0.006769 0.055444 -0.002128
v -0.009694 0.051203 -0.000615
v -0.011419 0.046654 0.003406
v -0.009047 0.046594 0.001875
v -0.012668 0.042914 0.005959
v -0.010382 0.043279 0.003892
v -0.006428 0.078374 -0.018233
v -0.003063 0.077624 -0.016696
v -0.014643 0.076897 -0.029624
v -0.01352 0.076092 -0.026924
v -0.008144 0.077159 -0.016841
v -0.011095 0.076195 -0.01807
v -0.012946 0.074788 -0.019699
v -0.014926 0.072724 -0.023059
v -0.027224 0.087229 -0.028732
v -0.026736 0.087889 -0.030811
v -0.02502 0.0865 -0.032204
v -0.025549 0.086396 -0.034724
v -0.023583 0.08031 -0.034553
v -0.016748 0.077533 -0.031685
v -0.021191 0.078057 -0.032645
v -0.031339 0.087177 -0.028394
v -0.02929 0.088435 -0.029682
v -0.03432 0.086643 -0.029046
v 0.000359 0.055198 0.087834
v 0.001937 0.056881 0.08905
v -0.001004 0.047803 0.087719
v -0.00227 0.047254 0.084951
v 0.000432 0.046913 0.090283
v -0.007774 0.046415 0.064359
v -0.003144 0.045065 0.079565
v -0.005472 0.043096 0.073345
v -0.006377 0.04086 0.068917
v -0.011278 0.048357 0.050714
v -0.011198 0.043346 0.055677
v -0.011433 0.044115 0.051605
v -0.010284 0.042177 0.059011
v -0.007217 0.039575 0.066068
v -0.035213 0.11154 -0.037782
v -0.033768 0.1112 -0.039111
v -0.021101 0.16265 -0.067448
v -0.022784 0.16158 -0.065317
v -0.023799 0.16172 -0.069701
v -0.025859 0.15966 -0.07203
v -0.027586 0.15728 -0.07073
v -0.027374 0.15604 -0.073389
v -0.024797 0.15632 -0.076733
v -0.023059 0.15392 -0.07906
v -0.020278 0.14928 -0.081818
v -0.021974 0.14458 -0.080147
v -0.022066 0.14146 -0.078321
v -0.018674 0.13979 -0.079071
v -0.015475 0.13722 -0.076453
v -0.014164 0.13593 -0.075501
v -0.01258 0.13329 -0.074847
v -0.015241 0.13261 -0.074068
v -0.014449 0.12916 -0.073806
v -0.017133 0.12593 -0.071401
v -0.028493 0.10842 -0.058779
v -0.015859 0.12003 -0.069043
v -0.020652 0.10681 -0.065506
v -0.025484 0.10537 -0.061638
v -0.013198 0.11789 -0.069997
v -0.016525 0.11088 -0.068293
v -0.032758 0.10777 -0.041195
v -0.02821 0.10472 -0.057312
v -0.031751 0.10523 -0.042808
v -0.030443 0.10462 -0.047768
v -0.030485 0.10322 -0.044047
v -0.027776 0.10254 -0.055138
v -0.04564 0.10583 -0.04508
v -0.034849 0.10737 -0.038784
v -0.035558 0.10306 -0.037555
v -0.041477 0.10146 -0.039089
v -0.045135 0.10216 -0.04452
v -0.035119 0.10078 -0.03646
v -0.038342 0.10038 -0.036785
v -0.010814 0.16125 -0.05147
v -0.01388 0.16191 -0.061422
v -0.017862 0.16253 -0.064854
v -0.006084 0.16059 -0.05335
v -0.008634 0.1612 -0.058214
v -0.004331 0.1604 -0.056215
v -0.007674 0.15929 -0.047723
v -0.004651 0.15835 -0.04683
v 0.002822 0.15815 -0.044573
v 7.8E-05 0.15874 -0.049175
v 0.006396 0.15749 -0.04042
v -0.014237 0.045643 0.044941
v -0.01704 0.048244 0.040621
v -0.018134 0.047393 0.039106
v -0.020572 0.045399 0.033627
v -0.018987 0.04305 0.037648
v -0.011821 0.044828 0.049598
v -0.023086 0.04932 0.028942
v -0.022735 0.046574 0.030614
v -0.026006 0.050848 0.023166
v -0.028141 0.048355 0.020924
v -0.031004 0.044014 0.016492
v -0.0271 0.046873 0.025721
v -0.03533 0.048541 0.007788
v -0.036866 0.049511 0.004849
v -0.043946 0.056093 -0.014543
v -0.042256 0.051576 -0.011089
v -0.041211 0.049766 -0.008268
v -0.037705 0.047502 0.003054
v -0.038219 0.045628 -0.0004
v -0.040679 0.045674 -0.00729
v -0.064161 0.097974 -0.057045
v -0.059568 0.098804 -0.054354
v -0.055558 0.098286 -0.051991
v -0.048742 0.1003 -0.047825
v -0.050539 0.097752 -0.049084
v -0.072335 0.098666 -0.053906
v -0.069861 0.099502 -0.055804
v -0.06785 0.097056 -0.058042
v -0.07361 0.096878 -0.052959
v -0.074501 0.095532 -0.050254
v -0.074752 0.092729 -0.049408
v -0.074329 0.090547 -0.050084
v -0.073753 0.088591 -0.047151
v -0.071254 0.084069 -0.043077
v -0.0701 0.082776 -0.038999
v -0.051905 0.064515 -0.02886
v -0.050016 0.063046 -0.025257
v -0.04628 0.059282 -0.021077
v -0.043341 0.054165 -0.016024
v -0.067687 0.079293 -0.03942
v -0.064024 0.073275 -0.038657
v -0.060164 0.069818 -0.035593
v -0.057035 0.066894 -0.03577
v -0.052635 0.064884 -0.031537
v 0.012901 0.059881 0.09085
v 0.013382 0.05651 0.092178
v 0.017032 0.053472 0.090923
v 0.01498 0.051727 0.092867
v 0.018372 0.050507 0.08984
v 0.020273 0.042395 0.086974
v 0.021509 0.041337 0.084342
v 0.021678 0.046862 0.070129
v 0.021979 0.044634 0.077975
v 0.022146 0.042095 0.081419
v 0.022878 0.04926 0.045019
v 0.023657 0.049555 0.03813
v 0.023569 0.043885 0.044954
v 0.023419 0.042814 0.060164
v 0.023907 0.040918 0.0563
v 0.024608 0.037788 0.048254
v 0.024076 0.039739 0.051439
v 0.025072 0.050512 0.030934
v 0.009771 0.060477 0.091276
v 0.00721 0.059774 0.091352
v 0.005448 0.056172 0.092064
v 0.042412 0.10649 -0.058278
v 0.025884 0.10557 -0.043922
v 0.028487 0.099495 -0.044658
v 0.024754 0.09901 -0.041907
v 0.026299 0.098724 -0.04273
v 0.030164 0.096945 -0.046255
v 0.023889 0.10516 -0.043425
v 0.043925 0.10317 -0.059664
v 0.043218 0.10149 -0.060166
v 0.039674 0.10086 -0.056993
v 0.037629 0.097192 -0.055563
v 0.036068 0.095914 -0.052807
v 0.035414 0.089637 -0.05235
v 0.031879 0.091723 -0.048193
v 0.013651 0.10929 -0.052173
v 0.014841 0.10469 -0.049524
v 0.022071 0.10144 -0.042152
v 0.019452 0.10143 -0.043247
v 0.017236 0.099823 -0.044591
v 0.015545 0.097033 -0.045353
v 0.008617 0.15706 -0.042164
v 0.010852 0.15572 -0.037148
v 0.004706 0.15804 -0.048167
v 0.005641 0.15811 -0.053459
v 0.007528 0.1576 -0.059156
v 0.008833 0.15692 -0.064595
v 0.011034 0.15537 -0.065411
v 0.010674 0.15541 -0.071686
v 0.011987 0.15267 -0.073088
v 0.01202 0.15053 -0.074285
v 0.010234 0.14883 -0.076974
v 0.0102 0.14451 -0.075492
v 0.005668 0.14209 -0.078786
v 0.001305 0.14087 -0.080427
v -0.002315 0.1374 -0.07709
v -0.001621 0.13491 -0.075336
v -0.001564 0.13122 -0.074035
v 0.00052 0.13005 -0.072839
v -0.002747 0.12625 -0.073634
v -0.001319 0.11999 -0.071788
v 0.000764 0.11781 -0.071174
v 0.003979 0.11974 -0.068672
v 0.009336 0.11592 -0.06491
v 0.006609 0.11602 -0.068241
v 0.008849 0.10993 -0.066332
v 0.010405 0.10411 -0.056477
v 0.01225 0.10455 -0.0531
v 0.009689 0.10499 -0.062
v 0.008852 0.10495 -0.064776
v 0.045827 0.10558 -0.060254
v 0.046721 0.10257 -0.060915
v 0.050422 0.10178 -0.061629
v 0.052203 0.098456 -0.063154
v 0.054003 0.096936 -0.062682
v 0.055282 0.094988 -0.061587
v 0.053604 0.089238 -0.062684
v 0.054025 0.08329 -0.060118
v 0.054241 0.081654 -0.059027
v 0.053129 0.079369 -0.059902
v 0.05058 0.077521 -0.061763
v 0.050385 0.074416 -0.058557
v 0.050504 0.073122 -0.055693
v 0.047434 0.070046 -0.053755
v 0.044378 0.066023 -0.050059
v 0.043569 0.064456 -0.046164
v 0.040367 0.060943 -0.033862
v 0.040393 0.062103 -0.040738
v 0.039258 0.060136 -0.035959
v 0.038483 0.060365 -0.03804
v 0.037868 0.056423 -0.024985
v 0.038813 0.058648 -0.030821
v 0.035093 0.052273 -0.007022
v 0.036766 0.05352 -0.017518
v 0.035511 0.048635 -0.009681
v 0.035954 0.049028 -0.013223
v 0.035921 0.049303 -0.016652
v 0.033703 0.051496 0.000274
v 0.032339 0.0509 0.006056
v 0.030503 0.047303 0.014343
v 0.031823 0.044465 0.012043
v 0.025824 0.046776 0.031372
v 0.029448 0.043249 0.021169
v 0.026685 0.042936 0.031963
v 0.027767 0.041059 0.029537
v 0.004623 0.069482 -0.014026
v 0.000907 0.06867 -0.011476
v 0.001639 0.065586 -0.009675
v 0.004533 0.063583 -0.00904
v -0.006077 0.076226 -0.01466
v -0.005495 0.073513 -0.012206
v -0.003105 0.073132 -0.012019
v -0.001053 0.072146 -0.012192
v 0.018077 0.066746 -0.022147
v 0.006804 0.073365 -0.036186
v 0.00742 0.071257 -0.033779
v 0.011484 0.066412 -0.025394
v 0.009692 0.068789 -0.029789
v 0.016179 0.065599 -0.022681
v 0.014616 0.064795 -0.024329
v 0.019168 0.087279 -0.038453
v 0.020838 0.086285 -0.03655
v 0.016486 0.083513 -0.038021
v 0.013644 0.081341 -0.039854
v 0.022164 0.089513 -0.037971
v 0.024881 0.086311 -0.036756
v 0.011689 0.079791 -0.040499
v 0.009842 0.078114 -0.04179
v 0.02703 0.086525 -0.038373
v 0.026488 0.08106 -0.036894
v 0.023518 0.077856 -0.034954
v 0.021972 0.075396 -0.033225
v 0.02132 0.074202 -0.030301
v 0.021207 0.071332 -0.027153
v 0.020575 0.067817 -0.024738
v 0.002753 0.061223 -0.006671
v 0.006798 0.060042 -0.006223
v 0.00863 0.058304 -0.005154
v 0.010486 0.055923 -0.004126
v 0.012645 0.054851 -0.002476
v 0.015494 0.049233 -0.002238
v 0.015599 0.047357 0.000681
v 0.012843 0.043926 0.013443
v 0.01505 0.042766 0.004282
v 0.014482 0.042018 0.008459
v 0.008259 0.049626 0.027562
v 0.011066 0.046212 0.018272
v 0.005989 0.055085 0.028128
v 0.006038 0.051471 0.03062
v 0.007823 0.044456 0.033196
v 0.008165 0.075666 -0.042163
v -0.036693 0.083473 -0.030124
v -0.03921 0.076918 -0.03146
v -0.038401 0.072214 -0.029808
v -0.035519 0.073144 -0.028446
v -0.02972 0.074165 -0.027319
v -0.031454 0.073247 -0.028517
v -0.027153 0.073752 -0.027584
v -0.024258 0.072855 -0.026186
v -0.022904 0.069317 -0.023021
v -0.018872 0.067782 -0.020814
v -0.020668 0.069473 -0.023909
v -0.004865 0.065083 -0.007352
v -0.008437 0.075112 -0.014494
v -0.011005 0.073055 -0.014543
v -0.012981 0.072048 -0.016004
v -0.004594 0.067778 -0.009305
v -0.014547 0.071347 -0.018707
v -0.016429 0.068782 -0.019079
v 0.003187 0.046452 0.035872
v 0.004998 0.04797 0.033994
v -0.006156 0.042845 0.027483
v -0.010562 0.041024 0.022388
v 0.000563 0.045349 0.036017
v -0.003835 0.043583 0.030653
v -0.001412 0.044278 0.034615
v 0.00262 0.04457 0.03761
v -0.013382 0.0378 0.018815
v -0.012222 0.037148 0.021127
v -0.014181 0.030978 0.017769
v -0.014381 0.03168 0.015876
v -0.013835 0.038868 0.008241
v -0.01463 0.039217 0.010773
v -0.002847 0.063314 -0.006411
v -0.001183 0.059562 -0.004936
v -0.004641 0.0534 -0.002325
v -0.003332 0.050613 -0.001624
v -0.004496 0.044239 0.00183
v -0.012165 0.039558 0.006119
v -0.009979 0.03954 0.004788
v -0.0177 0.074927 -0.03055
v -0.015786 0.074049 -0.028329
v -0.016874 0.071851 -0.025134
v -0.017324 0.070266 -0.023607
v -0.030871 0.090764 -0.031239
v -0.028878 0.091183 -0.032925
v -0.027277 0.089793 -0.034533
v -0.026468 0.088651 -0.03634
v -0.025998 0.085743 -0.037214
v -0.025117 0.082111 -0.036097
v -0.025334 0.078193 -0.037033
v -0.022832 0.077367 -0.0332
v -0.024678 0.076706 -0.035084
v -0.022854 0.075156 -0.030797
v -0.032728 0.090296 -0.030677
v -0.035558 0.088345 -0.030603
v -0.034729 0.091569 -0.031471
v -0.037576 0.088002 -0.032031
v 0.004176 0.050141 0.093419
v 0.002123 0.048023 0.092006
v -0.001242 0.04354 0.088512
v -0.002212 0.044521 0.085641
v -1.3E-05 0.038437 0.091871
v -0.001495 0.03597 0.090491
v -0.00293 0.042727 0.081633
v -0.004116 0.038803 0.078971
v -0.005757 0.04085 0.072727
v -0.007261 0.03279 0.069447
v -0.012756 0.036638 0.055377
v -0.013681 0.035756 0.050103
v -0.013223 0.035767 0.052197
v -0.009482 0.033635 0.063581
v -0.011801 0.0355 0.058768
v -0.008146 0.033174 0.066521
v -0.019939 0.163 -0.069906
v -0.021321 0.16264 -0.071874
v -0.024105 0.16082 -0.073304
v -0.02503 0.15901 -0.074555
v -0.021682 0.15959 -0.077558
v -0.020245 0.15575 -0.080818
v -0.018091 0.15393 -0.082542
v -0.015774 0.15204 -0.083746
v -0.018798 0.14682 -0.082581
v -0.019716 0.14254 -0.080961
v -0.016453 0.14133 -0.08127
v -0.014745 0.14019 -0.080236
v -0.01027 0.14146 -0.080643
v -0.00866 0.13881 -0.07704
v -0.008828 0.1372 -0.075753
v -0.008784 0.13505 -0.075093
v -0.005747 0.13271 -0.074922
v -0.009824 0.12776 -0.074578
v -0.015442 0.12602 -0.072558
v -0.012526 0.12538 -0.073571
v -0.011994 0.12147 -0.071872
v -0.016734 0.10674 -0.067564
v -0.021513 0.10253 -0.063797
v -0.02514 0.10286 -0.060843
v -0.010281 0.11656 -0.070656
v -0.013752 0.10999 -0.069294
v -0.033361 0.10579 -0.039999
v -0.025674 0.1012 -0.058663
v -0.031798 0.10217 -0.039592
v -0.025514 0.097659 -0.050563
v -0.02857 0.097038 -0.038485
v -0.028111 0.09837 -0.04199
v -0.024531 0.097465 -0.053607
v -0.033402 0.10189 -0.037885
v -0.04001 0.099124 -0.03722
v -0.041241 0.097455 -0.03797
v -0.044762 0.097815 -0.043312
v -0.048044 0.095602 -0.046668
v -0.031688 0.096374 -0.034148
v -0.034662 0.096245 -0.033454
v -0.037367 0.095227 -0.033784
v -0.013637 0.16173 -0.064217
v -0.009911 0.16077 -0.0629
v -0.016594 0.16266 -0.068225
v 0.00064 0.15933 -0.053692
v -0.000311 0.1595 -0.058774
v -0.003958 0.15989 -0.060971
v 0.004378 0.15852 -0.058381
v -0.017245 0.042721 0.041599
v -0.013707 0.041251 0.047305
v -0.017335 0.039948 0.042264
v -0.022682 0.043549 0.031098
v -0.021033 0.040642 0.033127
v -0.018934 0.040123 0.038928
v -0.014801 0.035906 0.047617
v -0.026168 0.044549 0.027818
v -0.028253 0.044425 0.024609
v -0.029268 0.04459 0.019878
v -0.033724 0.043203 0.012068
v -0.029542 0.0398 0.020339
v -0.031592 0.035948 0.017502
v -0.027042 0.043144 0.026812
v -0.035765 0.043889 0.007325
v -0.03488 0.04393 0.009404
v -0.042191 0.050449 -0.012891
v -0.0409 0.044717 -0.010191
v -0.036661 0.040669 0.002331
v -0.039007 0.039662 -0.006274
v -0.037785 0.03892 -0.001513
v -0.060583 0.094658 -0.056994
v -0.065939 0.095152 -0.058601
v -0.062915 0.092917 -0.058561
v -0.053961 0.095076 -0.052095
v -0.051205 0.095632 -0.04981
v -0.070719 0.097281 -0.056559
v -0.072611 0.095469 -0.055443
v -0.068925 0.09329 -0.058508
v -0.073837 0.092144 -0.053876
v -0.072869 0.088049 -0.051702
v -0.071361 0.085007 -0.046181
v -0.067107 0.078182 -0.041575
v -0.0506 0.063761 -0.031318
v -0.048825 0.06156 -0.027399
v -0.045031 0.058245 -0.02269
v -0.042781 0.053678 -0.017073
v -0.041092 0.047868 -0.013965
v -0.06485 0.074656 -0.041713
v -0.061656 0.070543 -0.039963
v -0.058666 0.068366 -0.04049
v -0.055957 0.066546 -0.03968
v -0.053514 0.065205 -0.03591
v 0.009428 0.056777 0.092708
v 0.010405 0.053084 0.094293
v 0.012134 0.045429 0.094554
v 0.011568 0.04967 0.094656
v 0.015542 0.045661 0.092307
v 0.018953 0.043483 0.088902
v 0.018845 0.039821 0.089863
v 0.020729 0.038149 0.087673
v 0.022158 0.038076 0.084229
v 0.022318 0.042959 0.072321
v 0.022899 0.038396 0.077097
v 0.022722 0.038884 0.080192
v 0.02421 0.045002 0.039792
v 0.025212 0.038949 0.042256
v 0.022765 0.040502 0.070698
v 0.022839 0.038461 0.069915
v 0.023512 0.039091 0.061191
v 0.024141 0.036804 0.052423
v 0.02515 0.032944 0.046336
v 0.023927 0.032831 0.053413
v 0.0259 0.039815 0.038005
v 0.006921 0.052919 0.094098
v 0.027611 0.094825 -0.042804
v 0.023855 0.094881 -0.040237
v 0.026492 0.092965 -0.040739
v 0.029382 0.093064 -0.0447
v 0.040866 0.097656 -0.061134
v 0.042579 0.098108 -0.062452
v 0.045005 0.097645 -0.064117
v 0.039106 0.095171 -0.059531
v 0.036805 0.093338 -0.054197
v 0.037292 0.087253 -0.054827
v 0.033923 0.08502 -0.051286
v 0.030924 0.091093 -0.046821
v 0.032677 0.083571 -0.049438
v 0.020268 0.09965 -0.042099
v 0.02118 0.093905 -0.040012
v 0.01846 0.093459 -0.041441
v 0.010691 0.097094 -0.052059
v 0.010717 0.094168 -0.050932
v 0.015579 0.090126 -0.043441
v 0.01734 0.088777 -0.040881
v 0.00605 0.15774 -0.065852
v 0.008132 0.15712 -0.071664
v 0.007525 0.15686 -0.07532
v 0.010391 0.15423 -0.074724
v 0.010156 0.15183 -0.076941
v 0.00825 0.15091 -0.079196
v 0.006696 0.14847 -0.08041
v 0.007568 0.14557 -0.078871
v 0.004323 0.14496 -0.081215
v 0.000682 0.14501 -0.082606
v -0.000483 0.14179 -0.081217
v -0.002575 0.14023 -0.079864
v -0.004734 0.13542 -0.075584
v -0.005639 0.12676 -0.074355
v -0.002895 0.11792 -0.071768
v 0.003836 0.11449 -0.070806
v 0.002083 0.11111 -0.071528
v 0.006882 0.11295 -0.06873
v 0.006936 0.10917 -0.068712
v 0.01092 0.1008 -0.053563
v 0.008793 0.10008 -0.057224
v 0.00802 0.10077 -0.061419
v 0.006505 0.1055 -0.067848
v 0.006219 0.10079 -0.06432
v 0.048474 0.098082 -0.064481
v 0.05089 0.095225 -0.065191
v 0.051687 0.091606 -0.064953
v 0.05033 0.087414 -0.065284
v 0.051532 0.081587 -0.062769
v 0.049056 0.081799 -0.064688
v 0.048004 0.077859 -0.063098
v 0.047876 0.073419 -0.05903
v 0.041582 0.065616 -0.052554
v 0.04311 0.06617 -0.052141
v 0.04049 0.063989 -0.050489
v 0.039892 0.062527 -0.046149
v 0.036779 0.056157 -0.03153
v 0.036689 0.05673 -0.03353
v 0.036655 0.061252 -0.042237
v 0.035468 0.059262 -0.038806
v 0.035052 0.056366 -0.034742
v 0.036676 0.054973 -0.028132
v 0.036401 0.052918 -0.024493
v 0.035992 0.050506 -0.020183
v 0.034239 0.046368 -0.002874
v 0.035739 0.045446 -0.011238
v 0.035371 0.044979 -0.00802
v 0.03565 0.044738 -0.014266
v 0.034994 0.04721 -0.019112
v 0.034922 0.044281 -0.016874
v 0.033245 0.047811 0.003763
v 0.032843 0.044609 0.00804
v 0.030639 0.042019 0.017812
v 0.033323 0.039315 0.010815
v 0.03263 0.036377 0.015354
v 0.030532 0.035567 0.022529
v 0.028555 0.036715 0.02977
v -0.001312 0.067656 -0.009964
v 0.019031 0.064342 -0.026399
v 0.007586 0.073174 -0.040186
v 0.008292 0.070983 -0.039954
v 0.01033 0.068077 -0.0318
v 0.009885 0.068777 -0.0381
v 0.014013 0.064573 -0.029574
v 0.017546 0.063551 -0.028038
v 0.016923 0.086194 -0.040327
v 0.013706 0.084837 -0.044123
v 0.011931 0.081867 -0.044559
v 0.010503 0.079386 -0.043752
v 0.008286 0.076648 -0.045714
v 0.028144 0.089561 -0.041147
v 0.028798 0.083906 -0.040143
v 0.029225 0.080973 -0.041152
v 0.026613 0.079173 -0.037825
v 0.02819 0.078538 -0.040381
v 0.022998 0.074045 -0.036176
v 0.021248 0.070665 -0.035202
v 0.020468 0.067656 -0.033283
v 0.02053 0.064974 -0.028973
v 0.005785 0.05808 -0.005524
v 0.001969 0.058038 -0.00515
v 0.00599 0.055499 -0.005165
v 0.007661 0.054398 -0.005228
v 0.010949 0.050379 -0.006018
v 0.014065 0.048564 -0.005275
v 0.015281 0.046296 -0.002832
v 0.014525 0.043056 -7.4E-05
v 0.015087 0.042001 0.002024
v 0.013065 0.039973 0.017025
v 0.015186 0.034698 0.011858
v 0.015779 0.036624 0.007177
v 0.015658 0.036036 0.00385
v 0.008956 0.043518 0.030603
v 0.011295 0.043951 0.019773
v 0.00655 0.046965 0.033365
v 0.007775 0.041825 0.035925
v 0.007358 0.074128 -0.045652
v 0.007639 0.072712 -0.043057
v -0.041609 0.083351 -0.035769
v -0.04281 0.078661 -0.036258
v -0.041698 0.072236 -0.033446
v -0.036747 0.068344 -0.028365
v -0.040908 0.068434 -0.03145
v -0.038942 0.066563 -0.028939
v -0.032855 0.07198 -0.028641
v -0.027797 0.073698 -0.029499
v -0.028845 0.072878 -0.030493
v -0.029917 0.070954 -0.031263
v -0.019669 0.071509 -0.026042
v -0.021399 0.074305 -0.029463
v 0.004568 0.044483 0.037242
v 0.006152 0.043935 0.036435
v -0.005244 0.034573 0.031271
v -0.006786 0.032154 0.029536
v -0.010628 0.035881 0.023689
v -0.001329 0.041178 0.038381
v 0.001117 0.042064 0.040047
v -0.002859 0.04183 0.033259
v -0.004078 0.036027 0.033148
v 0.003582 0.040691 0.041773
v -0.012864 0.028785 0.02188
v -0.013963 0.027929 0.019612
v -0.014858 0.025288 0.016793
v -0.014807 0.025757 0.018177
v -0.014181 0.031134 0.014486
v -0.011939 0.035231 0.007857
v -0.013423 0.032882 0.011179
v 0.002613 0.054066 -0.004349
v 0.000938 0.051998 -0.003383
v 0.001196 0.047831 -0.001758
v 0.001734 0.044706 -0.00032
v -0.000249 0.040829 0.002519
v -0.007812 0.038533 0.004654
v -0.006973 0.034405 0.00658
v -0.00259 0.035993 0.005063
v -0.009496 0.03354 0.00755
v -0.029343 0.094426 -0.035147
v -0.027481 0.092142 -0.037041
v -0.026466 0.089442 -0.039003
v -0.026276 0.085801 -0.039454
v -0.026026 0.07899 -0.03999
v -0.025204 0.07601 -0.038909
v -0.025718 0.074157 -0.037326
v -0.024522 0.075168 -0.032143
v -0.02596 0.074258 -0.03353
v -0.040182 0.092732 -0.034991
v -0.042257 0.090519 -0.036504
v 0.005473 0.04954 0.094378
v 0.003707 0.041656 0.094572
v 0.001205 0.037664 0.093339
v -0.00262 0.036405 0.08815
v -0.003995 0.035358 0.08126
v -0.00332 0.0353 0.086465
v -0.002018 0.028556 0.090344
v 0.000427 0.032212 0.093379
v -0.001181 0.031 0.091588
v -0.006477 0.034307 0.073464
v -0.005012 0.028476 0.079122
v -0.006024 0.027617 0.075795
v -0.006547 0.025762 0.071995
v -0.012973 0.033752 0.055731
v -0.014076 0.031147 0.050596
v -0.013364 0.031313 0.052333
v -0.010445 0.028838 0.062493
v -0.009526 0.028446 0.06449
v -0.011489 0.027885 0.059891
v -0.007125 0.024645 0.070464
v -0.017199 0.16271 -0.073441
v -0.017868 0.16159 -0.077538
v -0.021115 0.16148 -0.075445
v -0.018489 0.15978 -0.079639
v -0.015972 0.15844 -0.082002
v -0.014182 0.15562 -0.083828
v -0.012972 0.15196 -0.084398
v -0.014373 0.14844 -0.084015
v -0.016838 0.14407 -0.08282
v -0.013643 0.14288 -0.082316
v -0.008741 0.14485 -0.082821
v -0.006953 0.14173 -0.080777
v -0.008245 0.12443 -0.073914
v -0.007884 0.1175 -0.071389
v -0.012377 0.10735 -0.069137
v -0.017833 0.1026 -0.065455
v -0.022271 0.099917 -0.061309
v -0.019576 0.099976 -0.062967
v -0.004752 0.11668 -0.071526
v -0.006619 0.11164 -0.070348
v -0.021117 0.096566 -0.058161
v -0.022246 0.09575 -0.055533
v -0.030362 0.098198 -0.036894
v -0.026185 0.094567 -0.043067
v -0.022907 0.093956 -0.05259
v -0.024689 0.09466 -0.04914
v -0.044671 0.094688 -0.041845
v -0.043731 0.091052 -0.038481
v -0.047229 0.094117 -0.045261
v -0.053289 0.092109 -0.051825
v -0.052331 0.090174 -0.050302
v -0.008251 0.15994 -0.065158
v -0.0107 0.16122 -0.069477
v -0.011559 0.16184 -0.07447
v -0.010146 0.16148 -0.072832
v 0.000656 0.159 -0.062263
v -0.004149 0.15909 -0.06573
v -0.016337 0.034701 0.045604
v -0.018533 0.036034 0.041934
v -0.02263 0.039888 0.030803
v -0.020851 0.038363 0.034813
v -0.02224 0.038026 0.031822
v -0.020365 0.036958 0.037734
v -0.015508 0.03044 0.048194
v -0.02881 0.041844 0.022042
v -0.027077 0.037888 0.024221
v -0.033039 0.036319 0.015001
v -0.029642 0.035682 0.020483
v -0.032859 0.028114 0.018014
v -0.024038 0.038177 0.028814
v -0.035033 0.040373 0.008732
v -0.033804 0.036245 0.013106
v -0.040283 0.043289 -0.011962
v -0.038631 0.038106 -0.009273
v -0.035904 0.037153 0.004345
v -0.038122 0.036357 -0.004273
v -0.037615 0.033864 -0.000788
v -0.057502 0.092843 -0.055475
v -0.058923 0.090476 -0.056842
v -0.066159 0.091607 -0.059061
v -0.062906 0.090001 -0.058392
v -0.071505 0.092629 -0.056858
v -0.069187 0.090105 -0.057976
v -0.071652 0.089058 -0.055586
v -0.071144 0.086691 -0.052752
v -0.070093 0.08433 -0.047905
v -0.06793 0.080264 -0.044429
v -0.050637 0.065244 -0.037022
v -0.04871 0.063858 -0.03328
v -0.046725 0.060598 -0.027736
v -0.043243 0.058494 -0.024674
v -0.042498 0.054346 -0.018917
v -0.040933 0.051936 -0.017867
v -0.039644 0.048254 -0.016836
v -0.039385 0.045803 -0.015791
v -0.03863 0.041467 -0.015084
v -0.063089 0.073688 -0.04412
v -0.060662 0.07097 -0.043427
v -0.057813 0.069326 -0.043511
v -0.053634 0.066254 -0.040204
v 0.007315 0.049693 0.09505
v 0.009196 0.049249 0.095171
v 0.010012 0.044738 0.09531
v 0.01494 0.042663 0.093067
v 0.011474 0.040471 0.095465
v 0.017202 0.040098 0.091868
v 0.019362 0.035106 0.09275
v 0.021482 0.033599 0.09019
v 0.023166 0.033488 0.085238
v 0.022667 0.039676 0.074105
v 0.023786 0.03319 0.081474
v 0.022787 0.034478 0.07045
v 0.023575 0.034315 0.07837
v 0.023553 0.030384 0.074041
v 0.026285 0.034049 0.039103
v 0.02582 0.03203 0.043261
v 0.02295 0.036286 0.066623
v 0.023149 0.034097 0.058607
v 0.024055 0.030598 0.05478
v 0.023346 0.031488 0.058946
v 0.030859 0.087236 -0.045964
v 0.042344 0.094964 -0.063833
v 0.040889 0.092995 -0.062735
v 0.045607 0.095182 -0.065529
v 0.040327 0.088029 -0.061629
v 0.038336 0.088306 -0.056814
v 0.038963 0.081729 -0.059214
v 0.036979 0.081372 -0.055745
v 0.033464 0.080754 -0.051342
v 0.03187 0.082048 -0.047856
v 0.007433 0.096816 -0.056842
v 0.006938 0.093953 -0.055844
v 0.005671 0.090643 -0.056026
v 0.010898 0.087247 -0.048864
v 0.001865 0.15861 -0.066126
v 0.004449 0.15828 -0.06964
v 0.003789 0.15824 -0.07654
v 0.00381 0.15715 -0.079281
v 0.008304 0.15428 -0.077923
v 0.006392 0.15297 -0.080455
v 0.004809 0.14972 -0.081905
v 0.000659 0.14832 -0.083483
v -0.002322 0.14552 -0.083149
v 0.00354 0.1089 -0.070773
v -0.00086 0.10946 -0.071339
v 0.000295 0.1066 -0.070512
v 0.006687 0.098047 -0.059632
v 0.002353 0.10358 -0.068619
v 0.004403 0.10151 -0.066424
v 0.00191 0.096608 -0.06268
v 0.003901 0.096966 -0.061734
v 0.04756 0.094419 -0.06597
v 0.048335 0.090875 -0.066397
v 0.047147 0.083856 -0.065827
v 0.045577 0.079597 -0.064656
v 0.044812 0.073191 -0.059409
v 0.041742 0.067779 -0.055067
v 0.039166 0.065661 -0.053403
v 0.036769 0.064053 -0.051585
v 0.037164 0.062394 -0.048359
v 0.03448 0.052755 -0.028622
v 0.033553 0.053769 -0.030982
v 0.033795 0.061385 -0.043275
v 0.033097 0.059808 -0.039946
v 0.033195 0.056846 -0.036275
v 0.035316 0.052104 -0.026327
v 0.034413 0.047707 -0.021528
v 0.033615 0.045458 0.003082
v 0.035498 0.039958 -0.003082
v 0.03615 0.039494 -0.007684
v 0.036359 0.03884 -0.010511
v 0.035842 0.037965 -0.013006
v 0.033106 0.044295 -0.020755
v 0.033775 0.043208 -0.01912
v 0.035131 0.038638 -0.015074
v 0.034621 0.040269 0.004108
v 0.034309 0.033919 0.0104
v 0.033688 0.033568 0.013634
v 0.034129 0.029299 0.016207
v 0.031604 0.031155 0.023271
v 0.028954 0.033355 0.03133
v 0.03045 0.029448 0.029892
v 0.019649 0.063629 -0.028352
v 0.008164 0.070398 -0.042993
v 0.013753 0.065035 -0.034153
v 0.010428 0.067483 -0.0404
v 0.01534 0.063256 -0.03122
v 0.01642 0.063092 -0.029269
v 0.019017 0.061034 -0.029371
v 0.016794 0.060556 -0.031002
v 0.008252 0.083905 -0.051171
v 0.008775 0.081153 -0.049261
v 0.007272 0.077041 -0.04878
v 0.030745 0.078451 -0.047023
v 0.025394 0.073716 -0.039954
v 0.028712 0.077263 -0.042867
v 0.02657 0.073104 -0.042818
v 0.024755 0.070869 -0.04052
v 0.022037 0.069102 -0.036734
v 0.021347 0.065579 -0.035429
v 0.020934 0.063302 -0.030706
v 0.006107 0.051388 -0.005056
v 0.008671 0.0477 -0.006012
v 0.011626 0.045694 -0.00562
v 0.013815 0.045458 -0.00455
v 0.013406 0.043029 -0.001981
v 0.013777 0.039394 3E-05
v 0.011332 0.041447 0.023179
v 0.012954 0.03474 0.026855
v 0.013953 0.034057 0.021876
v 0.015293 0.032213 0.011021
v 0.014891 0.029684 0.018859
v 0.015387 0.02911 0.014567
v 0.015574 0.033729 0.006675
v 0.013561 0.03439 0.001365
v 0.013919 0.031947 0.005059
v 0.009855 0.040586 0.030614
v 0.00845 0.037152 0.039258
v 0.01007 0.036372 0.034514
v 0.007435 0.039377 0.039529
v 0.00595 0.071947 -0.04777
v 0.006983 0.07139 -0.045729
v -0.046368 0.087267 -0.041246
v -0.045534 0.081618 -0.04
v -0.049801 0.076034 -0.044666
v -0.047855 0.075273 -0.042208
v -0.043872 0.070231 -0.035455
v -0.034122 0.069078 -0.028489
v -0.032758 0.06552 -0.027253
v -0.034671 0.06479 -0.026274
v -0.036897 0.064882 -0.026873
v -0.045218 0.067934 -0.035842
v -0.042594 0.065858 -0.032015
v -0.039792 0.062832 -0.027826
v -0.032205 0.06828 -0.029215
v -0.030784 0.068067 -0.030816
v -0.026671 0.072181 -0.035595
v -0.027567 0.069121 -0.035431
v 0.005962 0.039545 0.041449
v -0.005498 0.030916 0.032171
v -0.009484 0.030738 0.026398
v -0.01083 0.023011 0.026653
v -0.008545 0.019252 0.031395
v -0.009187 0.021021 0.029614
v -0.011584 0.027685 0.024274
v -0.001167 0.039718 0.040339
v -0.002841 0.03975 0.035074
v -0.002406 0.037962 0.038901
v 0.00081 0.037948 0.043435
v -0.00433 0.031527 0.035182
v -0.007249 0.020924 0.033221
v 0.002928 0.037784 0.043992
v 0.004876 0.038526 0.043028
v -0.014092 0.021914 0.022092
v -0.015818 0.018538 0.020022
v -0.014467 0.025118 0.015145
v -0.015209 0.021723 0.015777
v -0.016993 0.016017 0.018305
v -0.017282 0.015214 0.016696
v -0.013177 0.028974 0.012595
v -0.011402 0.032465 0.009074
v 0.004572 0.049144 -0.004136
v 0.006908 0.046155 -0.004532
v 0.006955 0.042321 -0.00174
v 0.002916 0.040884 0.001338
v 0.000963 0.034404 0.004695
v -0.003201 0.031295 0.00715
v -0.006644 0.031021 0.007852
v -0.008831 0.02969 0.008931
v -0.025143 0.092986 -0.04631
v -0.025715 0.088687 -0.044003
v -0.025929 0.08439 -0.046499
v -0.026375 0.08193 -0.042326
v -0.025785 0.081513 -0.046352
v -0.024833 0.07872 -0.04688
v -0.024785 0.075681 -0.040786
v -0.023499 0.072148 -0.04105
v -0.025082 0.069879 -0.038428
v 0.004238 0.037766 0.095469
v 0.002158 0.034659 0.094674
v -0.003547 0.031999 0.083961
v -0.003609 0.027365 0.083592
v -0.00289 0.027612 0.08616
v -0.002402 0.021692 0.09073
v 0.000591 0.022137 0.095147
v -0.00073 0.024305 0.093371
v -0.001427 0.021161 0.092876
v -0.006445 0.023186 0.076496
v -0.005858 0.022305 0.079907
v -0.006958 0.019535 0.073794
v -0.012065 0.026866 0.056862
v -0.013527 0.024949 0.052495
v -0.012614 0.022779 0.055561
v -0.010941 0.024751 0.062837
v -0.011402 0.019441 0.064432
v -0.008216 0.023651 0.068525
v -0.00848 0.015913 0.070572
v -0.011847 0.024601 0.060022
v -0.00741 0.014949 0.073829
v -0.014279 0.16201 -0.076998
v -0.014856 0.16067 -0.080398
v -0.012978 0.15723 -0.083667
v -0.011398 0.15399 -0.084346
v -0.007272 0.14996 -0.084156
v -0.014295 0.14606 -0.08361
v -0.008117 0.14674 -0.083517
v -0.00687 0.1078 -0.069447
v -0.007008 0.1053 -0.06845
v -0.013263 0.1047 -0.067674
v -0.016168 0.10103 -0.064395
v -0.018444 0.09601 -0.059665
v -0.015719 0.097341 -0.061523
v -0.019295 0.094169 -0.057541
v -0.019777 0.092132 -0.05556
v -0.023908 0.09117 -0.049553
v -0.022425 0.089949 -0.051958
v -0.045812 0.090442 -0.041394
v -0.049598 0.089225 -0.046281
v -0.056983 0.088699 -0.054654
v -0.053671 0.088111 -0.050869
v -0.006193 0.15955 -0.06823
v -0.006299 0.16038 -0.071547
v -0.008734 0.16104 -0.07818
v -0.001773 0.15971 -0.073393
v 0.001329 0.15907 -0.075248
v -0.001503 0.15921 -0.069805
v -0.017465 0.030558 0.045314
v -0.022471 0.030819 0.038434
v -0.020778 0.029607 0.041392
v -0.023466 0.035306 0.030944
v -0.023973 0.031437 0.034444
v -0.015467 0.022167 0.050086
v -0.02604 0.034222 0.025758
v -0.034589 0.028607 0.014268
v -0.033611 0.021126 0.018673
v -0.028379 0.030028 0.023716
v -0.032024 0.021272 0.021243
v -0.024717 0.034503 0.027971
v -0.034453 0.035429 0.011184
v -0.036764 0.035262 -0.012812
v -0.037943 0.034954 -0.006486
v -0.037363 0.03473 -0.010643
v -0.035662 0.032896 0.006433
v -0.03659 0.029068 0.004567
v -0.037923 0.032863 -0.00439
v -0.03805 0.028539 -0.000567
v -0.037839 0.026149 0.002192
v -0.060081 0.088415 -0.056895
v -0.064827 0.088359 -0.058017
v -0.067311 0.087227 -0.056831
v -0.070188 0.087265 -0.055041
v -0.067561 0.085249 -0.05387
v -0.067835 0.083428 -0.049456
v -0.065657 0.079244 -0.046738
v -0.051146 0.06707 -0.040904
v -0.046815 0.065115 -0.034504
v -0.047391 0.064183 -0.033544
v -0.041984 0.059069 -0.025564
v -0.038625 0.055412 -0.021508
v -0.040546 0.054405 -0.020335
v -0.038772 0.052866 -0.019685
v -0.038027 0.050135 -0.018682
v -0.036389 0.047765 -0.018784
v -0.037014 0.045066 -0.018354
v -0.036699 0.041312 -0.017958
v -0.035912 0.038532 -0.017622
v -0.060464 0.073316 -0.046534
v -0.056716 0.070556 -0.045486
v -0.053998 0.069841 -0.044748
v 0.006066 0.040143 0.095825
v 0.00792 0.041464 0.095858
v 0.014672 0.039379 0.094353
v 0.009399 0.035734 0.096832
v 0.01227 0.034381 0.097024
v 0.013835 0.036393 0.096134
v 0.01649 0.036859 0.094557
v 0.016466 0.032584 0.096033
v 0.019732 0.030915 0.093468
v 0.022728 0.030465 0.088284
v 0.021009 0.02897 0.091859
v 0.023662 0.030545 0.083618
v 0.023678 0.028362 0.076123
v 0.023053 0.033286 0.065766
v 0.024343 0.027257 0.061589
v 0.024294 0.026742 0.068871
v 0.027027 0.032152 0.037734
v 0.025818 0.027097 0.050772
v 0.027915 0.027533 0.040047
v 0.025006 0.026728 0.055901
v 0.043249 0.092212 -0.064952
v 0.041276 0.085567 -0.063433
v 0.043314 0.085654 -0.065158
v 0.04508 0.090446 -0.065976
v 0.04164 0.083 -0.063651
v 0.038822 0.077409 -0.058141
v 0.034266 0.075757 -0.053548
v 0.037141 0.078867 -0.056348
v 0.031691 0.077399 -0.049952
v 0.032093 0.075415 -0.051392
v 0.004757 0.094827 -0.058913
v 0.002457 0.090802 -0.059047
v 0.004467 0.084751 -0.055231
v 0.005544 0.078747 -0.052348
v -0.000321 0.15889 -0.078852
v -0.002717 0.15766 -0.081648
v 0.000421 0.15638 -0.081708
v 0.004026 0.15523 -0.081016
v 0.001501 0.15253 -0.083258
v -0.003 0.14947 -0.084143
v -0.002129 0.10427 -0.068851
v 0.002468 0.094404 -0.060858
v -0.001648 0.098606 -0.06471
v 0.000914 0.098738 -0.064806
v -0.000887 0.096304 -0.063256
v -0.00109 0.090706 -0.060573
v 0.045419 0.085528 -0.065935
v 0.044094 0.080359 -0.06473
v 0.041086 0.074682 -0.059306
v 0.042551 0.073283 -0.059105
v 0.039923 0.069088 -0.056266
v 0.036641 0.066492 -0.053964
v 0.033513 0.065248 -0.051822
v 0.034734 0.062836 -0.049301
v 0.031706 0.061903 -0.043877
v 0.032609 0.051805 -0.028863
v 0.030857 0.046742 -0.025579
v 0.03134 0.053992 -0.031316
v 0.030667 0.061094 -0.041121
v 0.029354 0.059645 -0.038114
v 0.030058 0.056853 -0.035348
v 0.032634 0.046358 -0.023265
v 0.034777 0.035273 0.005738
v 0.036139 0.033123 -0.00739
v 0.035946 0.034451 -0.01114
v 0.03481 0.03201 -0.013776
v 0.030065 0.043394 -0.024146
v 0.031687 0.039222 -0.02044
v 0.033957 0.036715 -0.016522
v 0.031586 0.03356 -0.018626
v 0.035198 0.032495 0.005447
v 0.035436 0.028139 0.01219
v 0.037248 0.024283 0.005633
v 0.033163 0.026064 0.023363
v 0.029384 0.027563 0.035028
v 0.032121 0.024163 0.029402
v 0.021324 0.061298 -0.030039
v 0.007315 0.068994 -0.045698
v 0.014378 0.063569 -0.034827
v 0.011752 0.064821 -0.03994
v 0.016815 0.058147 -0.031498
v 0.0215 0.057168 -0.02809
v 0.018006 0.05607 -0.02974
v 0.019094 0.054394 -0.028483
v 0.013711 0.061853 -0.037599
v 0.006337 0.077803 -0.050853
v 0.004602 0.072264 -0.049779
v 0.028564 0.073863 -0.047307
v 0.027338 0.070798 -0.04682
v 0.026236 0.07026 -0.043829
v 0.025273 0.067762 -0.041739
v 0.024194 0.066016 -0.03932
v 0.022603 0.063838 -0.035842
v 0.022523 0.061073 -0.031308
v 0.00938 0.0449 -0.004887
v 0.011056 0.042882 -0.003354
v 0.012154 0.041091 -0.001563
v 0.012319 0.035814 0.000349
v 0.012812 0.03277 0.029049
v 0.013451 0.032076 0.026541
v 0.01457 0.030856 0.009338
v 0.015284 0.028341 0.01207
v 0.013607 0.02524 0.027853
v 0.014821 0.026021 0.022131
v 0.015613 0.026524 0.017218
v 0.016313 0.023962 0.014171
v 0.010931 0.033954 0.000959
v 0.011374 0.031402 0.003794
v 0.013175 0.029686 0.007972
v 0.011495 0.029186 0.006883
v 0.007718 0.035419 0.04201
v 0.011211 0.031087 0.034554
v 0.009213 0.029474 0.041282
v 0.004729 0.067821 -0.04889
v -0.049926 0.085827 -0.045001
v -0.049182 0.082937 -0.043941
v -0.05175 0.077505 -0.046568
v -0.05124 0.073189 -0.045417
v -0.048748 0.071812 -0.042521
v -0.031196 0.06521 -0.028076
v -0.027513 0.060813 -0.023618
v -0.031314 0.061239 -0.022351
v -0.035247 0.061106 -0.023575
v -0.049836 0.068776 -0.041745
v -0.045477 0.066469 -0.035024
v -0.04314 0.064023 -0.031234
v -0.041792 0.060912 -0.027689
v -0.039129 0.058422 -0.024269
v -0.029619 0.064821 -0.030283
v -0.027561 0.067126 -0.03542
v -0.027955 0.065268 -0.034045
v 0.006258 0.03564 0.043606
v -0.011358 0.016306 0.028013
v -0.013933 0.015486 0.024713
v -0.009125 0.01309 0.033453
v -0.011447 0.013008 0.029155
v -0.0104 0.011343 0.031592
v -0.000771 0.0373 0.04226
v -0.0019 0.037073 0.040871
v -0.003963 0.030735 0.038552
v -0.003393 0.030075 0.041262
v 0.002267 0.03543 0.044731
v -0.000166 0.031358 0.044719
v -0.006458 0.021787 0.035296
v -0.00757 0.017333 0.035388
v 0.004268 0.035395 0.044598
v -0.015664 0.014339 0.022442
v -0.016759 0.01014 0.022071
v -0.018188 0.008864 0.018806
v -0.013298 0.023057 0.013397
v -0.014272 0.020029 0.013867
v -0.015774 0.016162 0.013726
v -0.017597 0.012446 0.014915
v -0.018415 0.009228 0.017206
v -0.011023 0.027614 0.010866
v 0.009488 0.041682 -0.00228
v 0.007435 0.03974 -0.00043
v 0.008073 0.035993 0.000646
v 0.004428 0.033259 0.003814
v 0.001538 0.031096 0.006267
v -0.000648 0.028557 0.007769
v -0.002047 0.025877 0.008719
v -0.005333 0.025062 0.009351
v -0.00865 0.023109 0.010755
v -0.024755 0.090671 -0.047623
v -0.024493 0.085106 -0.049854
v -0.024655 0.080723 -0.049199
v -0.023198 0.077731 -0.049181
v -0.023578 0.074839 -0.043514
v -0.021224 0.072808 -0.04479
v -0.02228 0.070078 -0.041911
v -0.02288 0.065896 -0.040552
v 0.002916 0.02978 0.095864
v 0.004447 0.03208 0.096315
v -0.003187 0.021817 0.087009
v -0.004077 0.021235 0.08463
v -0.002845 0.018789 0.088502
v -0.002462 0.015965 0.089229
v 0.003224 0.025681 0.096391
v -0.000256 0.020804 0.094299
v 0.004353 0.020537 0.096745
v 0.003153 0.015568 0.095576
v 0.000868 0.014811 0.093786
v -0.001031 0.014092 0.091505
v -0.00675 0.015833 0.077853
v -0.004666 0.015864 0.08416
v -0.005935 0.014878 0.081102
v -0.013804 0.01992 0.05377
v -0.015981 0.016954 0.050916
v -0.013844 0.015255 0.059735
v -0.013737 0.017112 0.056048
v -0.013367 0.015061 0.061898
v -0.012901 0.012791 0.064059
v -0.010643 0.011978 0.067774
v -0.009416 0.007653 0.072003
v -0.011189 0.006139 0.068821
v -0.007542 0.008955 0.079671
v -0.008537 0.008823 0.074374
v -0.008143 0.008219 0.077963
v -0.010126 0.16055 -0.080398
v -0.010485 0.15922 -0.082042
v -0.008973 0.15753 -0.083089
v -0.002928 0.15339 -0.083938
v -0.005037 0.10339 -0.067631
v -0.009661 0.10337 -0.066804
v -0.009763 0.099967 -0.063474
v -0.015839 0.093849 -0.059279
v -0.009105 0.097782 -0.06232
v -0.013606 0.095526 -0.060784
v -0.01633 0.090894 -0.057543
v -0.02 0.089102 -0.054325
v -0.017135 0.088672 -0.056373
v -0.023406 0.082118 -0.051648
v -0.021774 0.083272 -0.053209
v -0.053863 0.085948 -0.049694
v -0.058057 0.086897 -0.054619
v -0.021224 0.021972 0.042833
v -0.017593 0.020241 0.047734
v -0.024138 0.021897 0.038958
v -0.025127 0.026127 0.034647
v -0.024668 0.024142 0.036862
v -0.02577 0.028987 0.029178
v -0.025128 0.02829 0.03309
v -0.02659 0.029192 0.02697
v -0.035993 0.023687 0.010737
v -0.035241 0.021959 0.014632
v -0.034845 0.017844 0.017753
v -0.029709 0.022576 0.024219
v -0.033009 0.015177 0.022208
v -0.035571 0.014062 0.018716
v -0.03635 0.025018 0.007527
v -0.033771 0.033444 -0.016081
v -0.035986 0.031776 -0.012499
v -0.033378 0.031126 -0.015514
v -0.037248 0.031269 -0.009475
v -0.037773 0.028728 -0.007709
v -0.038209 0.028352 -0.004353
v -0.039273 0.023446 -0.001485
v -0.037419 0.021097 0.007255
v -0.039633 0.021415 0.001527
v -0.061959 0.085939 -0.055921
v -0.063542 0.083478 -0.052399
v -0.065425 0.083172 -0.051161
v -0.062487 0.080939 -0.049823
v -0.051418 0.069216 -0.043189
v -0.036148 0.055683 -0.02109
v -0.035635 0.052451 -0.019784
v -0.034083 0.050357 -0.019602
v -0.03303 0.046403 -0.020594
v -0.03162 0.041527 -0.022178
v -0.033654 0.038728 -0.020326
v -0.060443 0.076606 -0.048432
v -0.057378 0.074445 -0.048228
v -0.054682 0.072749 -0.047041
v 0.006932 0.033693 0.096782
v 0.009711 0.030949 0.09743
v 0.013024 0.030691 0.097273
v 0.014318 0.030201 0.097028
v 0.016406 0.026788 0.096015
v 0.018267 0.029507 0.094875
v 0.020874 0.024071 0.091996
v 0.019417 0.017858 0.093315
v 0.020585 0.020685 0.092368
v 0.022774 0.02439 0.087672
v 0.022089 0.022503 0.090079
v 0.023236 0.025453 0.084369
v 0.023527 0.022464 0.076864
v 0.024359 0.022469 0.068988
v 0.024524 0.024673 0.065132
v 0.024794 0.02523 0.060664
v 0.027804 0.025566 0.042926
v 0.025574 0.024335 0.054966
v 0.026574 0.024598 0.049691
v 0.029227 0.023069 0.039828
v 0.041521 0.078992 -0.061949
v 0.035771 0.074444 -0.055081
v 0.037754 0.072445 -0.056472
v 0.029157 0.070975 -0.049688
v 0.031924 0.069618 -0.052213
v 0.002978 0.083636 -0.05574
v 0.000961 0.083105 -0.05638
v 0.004463 0.078994 -0.053453
v 0.001522 0.074895 -0.053859
v -0.001471 0.15473 -0.083237
v -0.00404 0.099637 -0.064946
v -0.004433 0.095877 -0.062909
v -0.003944 0.090993 -0.06113
v -0.001314 0.084549 -0.057509
v 0.035761 0.067885 -0.054371
v 0.032932 0.067539 -0.052683
v 0.029665 0.066164 -0.049707
v 0.031473 0.063773 -0.048919
v 0.029117 0.063478 -0.045219
v 0.029383 0.052787 -0.029668
v 0.030285 0.050079 -0.028198
v 0.02811 0.046268 -0.02708
v 0.028952 0.055363 -0.032046
v 0.027374 0.062977 -0.04091
v 0.024564 0.061316 -0.035302
v 0.027405 0.057833 -0.033671
v 0.035994 0.030569 -0.010368
v 0.036229 0.030578 -0.002309
v 0.036331 0.031208 -0.006445
v 0.0325 0.032137 -0.017192
v 0.034159 0.02737 -0.014763
v 0.025047 0.040359 -0.027344
v 0.028762 0.036676 -0.0227
v 0.027173 0.033815 -0.023137
v 0.029363 0.03306 -0.020918
v 0.029075 0.029066 -0.020838
v 0.037581 0.025052 -0.000803
v 0.036984 0.023328 0.009036
v 0.036372 0.02277 0.012886
v 0.034601 0.022715 0.020808
v 0.038858 0.020345 0.000576
v 0.038979 0.017449 0.006535
v 0.040084 0.015361 0.002519
v 0.033605 0.020276 0.027464
v 0.031171 0.02216 0.034497
v 0.025211 0.05782 -0.030418
v 0.023943 0.055885 -0.028222
v 0.009108 0.065113 -0.044305
v 0.006102 0.065018 -0.047859
v 0.014184 0.058945 -0.03655
v 0.016127 0.055497 -0.032374
v 0.02111 0.053381 -0.027614
v 0.014537 0.04797 -0.033126
v 0.013205 0.049944 -0.035106
v 0.02038 0.04758 -0.029649
v 0.016755 0.047981 -0.031212
v 0.010659 0.060213 -0.041675
v 0.002831 0.068739 -0.05026
v 0.027955 0.068527 -0.04833
v 0.027388 0.065789 -0.045448
v 0.026648 0.064924 -0.042585
v 0.010478 0.038618 -0.000778
v 0.011484 0.02632 0.035789
v 0.01356 0.026326 0.009527
v 0.015196 0.024946 0.01134
v 0.011895 0.021825 0.036214
v 0.014607 0.022344 0.026485
v 0.012875 0.019762 0.034195
v 0.017637 0.016873 0.020292
v 0.017079 0.014897 0.024698
v 0.017617 0.019526 0.016338
v 0.016219 0.022476 0.011791
v 0.018504 0.017645 0.012125
v 0.009261 0.03285 0.002081
v 0.009014 0.029353 0.006404
v 0.011975 0.027473 0.008208
v 0.009014 0.027234 0.007934
v 0.007718 0.030806 0.043168
v 0.010358 0.027358 0.039326
v 0.008175 0.026653 0.044887
v 0.009958 0.023358 0.04357
v 0.003559 0.061388 -0.049007
v -0.053277 0.083895 -0.048028
v -0.052819 0.081597 -0.047282
v -0.055112 0.080848 -0.048852
v -0.054085 0.075334 -0.047858
v -0.025888 0.060032 -0.026078
v -0.028532 0.058517 -0.020951
v -0.025938 0.058225 -0.023369
v -0.033596 0.058278 -0.021119
v -0.031106 0.058294 -0.020424
v -0.024411 0.061117 -0.035531
v -0.026361 0.061589 -0.031542
v -0.023873 0.064035 -0.038755
v 0.004209 0.029691 0.046132
v 0.006054 0.031154 0.044707
v -0.014616 0.005996 0.027175
v -0.009971 0.008975 0.034535
v -0.011571 0.00733 0.031869
v -0.014351 0.002973 0.029168
v -0.001867 0.030371 0.043548
v -0.005101 0.025274 0.039333
v -0.004106 0.023795 0.043637
v -0.006073 0.018572 0.041537
v 0.001602 0.03097 0.045679
v -0.00095 0.025808 0.046543
v -0.002554 0.024269 0.045783
v -0.006166 0.020058 0.039937
v -0.009188 0.009231 0.039304
v -0.016369 0.003679 0.024428
v -0.016877 0.000749 0.023022
v -0.017129 0.000689 0.021036
v -0.010417 0.021791 0.011564
v -0.011988 0.019422 0.012368
v -0.013064 0.015747 0.012139
v -0.014433 0.015855 0.012529
v -0.01581 0.010224 0.012671
v -0.017818 0.009361 0.014425
v -0.017684 0.004387 0.016945
v 0.005595 0.031282 0.005007
v 0.002835 0.02961 0.006922
v 0.005208 0.025473 0.008618
v 0.001628 0.021792 0.009532
v -0.003353 0.0184 0.011534
v -0.007288 0.018653 0.011647
v -0.020904 0.078548 -0.052861
v -0.020815 0.076214 -0.050626
v -0.018684 0.072353 -0.047175
v -0.017839 0.069633 -0.0458
v -0.020315 0.068316 -0.043322
v -0.020042 0.060403 -0.042167
v -0.018702 0.061392 -0.043937
v 0.005194 0.024596 0.096989
v -0.0037 0.01206 0.087335
v -0.002829 0.008826 0.089345
v 0.0086 0.018609 0.09742
v 0.005193 0.015004 0.096524
v 0.00689 0.01755 0.097198
v 0.002163 0.010753 0.094679
v -0.000999 0.008516 0.091802
v -0.006182 0.007704 0.083494
v -0.01525 0.014145 0.054128
v -0.020258 0.016093 0.04576
v -0.020373 0.013653 0.046695
v -0.019791 0.012171 0.048763
v -0.014811 0.012201 0.060054
v -0.015973 0.005256 0.062576
v -0.015642 0.008134 0.061906
v -0.008582 0.005646 0.075557
v -0.009316 0.00397 0.073243
v -0.009784 -0.001229 0.07314
v -0.010979 -0.001247 0.070962
v -0.006504 0.003488 0.083781
v -0.007508 0.002112 0.081195
v -0.012704 0.092225 -0.059701
v -0.008812 0.090424 -0.060127
v -0.014647 0.086862 -0.057175
v -0.019537 0.08053 -0.054739
v -0.056505 0.08336 -0.050491
v -0.057579 0.084659 -0.051999
v -0.023141 0.018407 0.041445
v -0.02563 0.017741 0.038207
v -0.025366 0.008034 0.04203
v -0.027023 0.009311 0.039253
v -0.026427 0.022461 0.033161
v -0.027489 0.016965 0.034265
v -0.026649 0.016687 0.036582
v -0.027606 0.022901 0.02774
v -0.028784 0.015238 0.030999
v -0.029236 0.019716 0.026267
v -0.03609 0.019752 0.013592
v -0.036778 0.014736 0.016379
v -0.031281 0.013366 0.025743
v -0.034135 0.010896 0.021945
v -0.039055 0.012567 0.013999
v -0.038183 0.008308 0.017064
v -0.02965 0.032782 -0.019054
v -0.03021 0.030091 -0.017575
v -0.034416 0.028097 -0.014348
v -0.035982 0.028096 -0.01245
v -0.031629 0.028204 -0.016649
v -0.037088 0.026943 -0.010822
v -0.039242 0.023383 -0.005033
v -0.039005 0.022616 -0.007832
v -0.038976 0.019528 -0.010221
v -0.041936 0.016544 -0.000277
v -0.037717 0.017011 0.012323
v -0.03984 0.015947 0.008561
v -0.041434 0.017148 0.002804
v -0.060276 0.08259 -0.051212
v -0.059281 0.079674 -0.049681
v -0.032679 0.055299 -0.019718
v -0.030229 0.055018 -0.019686
v -0.029365 0.051531 -0.02053
v -0.030841 0.04884 -0.020915
v -0.028953 0.044582 -0.023368
v -0.027275 0.041337 -0.024755
v -0.030201 0.037319 -0.021903
v -0.056971 0.08056 -0.049527
v 0.010567 0.024736 0.097453
v 0.012823 0.01884 0.097013
v 0.0098 0.015861 0.097356
v 0.011416 0.015134 0.097115
v 0.014898 0.021534 0.096406
v 0.0167 0.020181 0.095364
v 0.022841 0.01703 0.089699
v 0.018397 0.013486 0.093465
v 0.021969 0.00906 0.090051
v 0.019681 0.007267 0.091796
v 0.023151 0.022803 0.086331
v 0.0242 0.0159 0.087294
v 0.023673 0.021661 0.081962
v 0.024084 0.019537 0.073287
v 0.024089 0.018191 0.076984
v 0.025287 0.01964 0.059416
v 0.024751 0.019356 0.068406
v 0.027899 0.022733 0.044741
v 0.025794 0.019322 0.056057
v 0.032786 0.017177 0.033066
v 0.030098 0.013559 0.042568
v 0.031115 0.01449 0.038867
v -0.002459 0.080746 -0.056314
v -0.001212 0.074949 -0.054857
v 0.000141 0.069698 -0.051936
v -0.010476 0.085982 -0.058035
v -0.005975 0.08499 -0.057903
v -0.00629 0.082032 -0.056838
v 0.026742 0.054258 -0.029329
v 0.025078 0.052603 -0.028273
v 0.02769 0.050498 -0.028427
v 0.02687 0.04646 -0.027767
v 0.022439 0.04268 -0.029375
v 0.03755 0.025375 -0.003972
v 0.037096 0.024097 -0.008032
v 0.035981 0.02513 -0.011355
v 0.031981 0.028238 -0.017749
v 0.032971 0.025136 -0.017423
v 0.034694 0.024073 -0.014806
v 0.021856 0.039637 -0.028593
v 0.022935 0.034627 -0.025919
v 0.025212 0.035029 -0.025012
v 0.025913 0.030473 -0.023162
v 0.027841 0.027211 -0.022165
v 0.030292 0.02577 -0.020637
v 0.035553 0.016245 0.023883
v 0.037386 0.015958 0.015397
v 0.039073 0.019418 -0.000754
v 0.039806 0.014886 0.006826
v 0.040016 0.01465 0.000338
v 0.042279 0.009478 0.006971
v 0.03474 0.014391 0.029236
v 0.007742 0.061015 -0.045436
v 0.005457 0.060334 -0.047442
v 0.010096 0.052893 -0.040061
v 0.023841 0.050812 -0.028137
v 0.015713 0.044503 -0.031806
v 0.0132 0.043249 -0.033367
v 0.010542 0.046606 -0.03756
v 0.025375 0.04832 -0.028209
v 0.020731 0.045204 -0.030024
v 0.017747 0.0436 -0.030676
v -0.000246 0.066594 -0.051025
v 0.010712 0.024849 0.008407
v 0.013522 0.022805 0.009169
v 0.015091 0.021872 0.009506
v 0.010386 0.019658 0.044765
v 0.010997 0.017143 0.045556
v 0.013973 0.016197 0.034597
v 0.019501 0.014145 0.014448
v 0.018003 0.011201 0.025483
v 0.019666 0.010583 0.017566
v 0.019895 0.008037 0.02025
v 0.018225 0.017157 0.009835
v 0.019708 0.013508 0.011815
v 0.006463 0.027224 0.04633
v 0.007295 0.022514 0.048898
v 0.009065 0.021869 0.04685
v 0.001433 0.060969 -0.049597
v 0.003055 0.053876 -0.046227
v 0.005988 0.048778 -0.042841
v -0.024984 0.059 -0.0307
v -0.024925 0.056454 -0.025923
v -0.027161 0.055765 -0.021277
v -0.025445 0.055275 -0.02368
v -0.020444 0.055643 -0.03795
v -0.023338 0.058525 -0.034978
v 0.001743 0.027321 0.047137
v 0.004228 0.024143 0.049198
v -0.011108 0.006622 0.034116
v -0.014539 9.5E-05 0.030834
v -0.016158 0.000231 0.026065
v -0.005679 0.017522 0.043295
v -0.004524 0.015761 0.045873
v -0.008767 0.008133 0.041979
v 0.00202 0.023531 0.049247
v 0.000889 0.019317 0.050557
v 0 0.016855 0.05102
v -0.001866 0.017148 0.048885
v -0.010061 0.005573 0.04023
v -0.01701 -0.003587 0.021426
v -0.017169 -0.003505 0.024849
v -0.016766 3.2E-05 0.019827
v -0.010474 0.015991 0.01193
v -0.013715 0.010703 0.011999
v -0.013898 0.006029 0.012973
v -0.016424 0.005671 0.014227
v -0.015617 -0.000542 0.018239
v 0.005968 0.021314 0.008853
v 0.004416 0.0178 0.009839
v 0.002153 0.018548 0.010327
v -0.000173 0.018014 0.011181
v -0.004591 0.016332 0.012423
v -0.000988 0.007521 0.015781
v 0.000781 0.012402 0.01374
v 0.001028 0.008167 0.01552
v -0.006304 0.014072 0.012902
v -0.01609 0.077239 -0.054985
v -0.017254 0.075289 -0.052862
v -0.014541 0.072622 -0.051321
v -0.011757 0.070497 -0.050991
v -0.012257 0.068151 -0.049206
v -0.016467 0.0674 -0.046151
v -0.017588 0.058062 -0.043314
v -0.018239 0.054166 -0.039681
v -0.016224 0.061256 -0.045752
v -0.015388 0.058505 -0.045375
v -0.004343 0.002032 0.088475
v -0.005293 0.00402 0.08635
v 0.007053 0.007349 0.096929
v 0.005982 0.010212 0.096747
v 0.004401 0.007477 0.096261
v 0.002514 0.007722 0.095218
v 0.000531 0.005319 0.093854
v -0.002018 -0.001109 0.092265
v -0.016787 0.011738 0.054611
v -0.023187 0.010724 0.044143
v -0.022144 0.010013 0.046554
v -0.020651 0.009811 0.050616
v -0.016197 0.00971 0.059448
v -0.018843 0.004812 0.058462
v -0.015512 -0.002211 0.06512
v -0.018016 -0.001064 0.061279
v -0.018067 0.008433 0.057468
v -0.008246 -0.000772 0.076348
v -0.010318 -0.004547 0.073754
v -0.012034 -0.004441 0.070545
v -0.006764 -0.002402 0.085036
v -0.007659 -0.002042 0.082028
v -0.012196 0.083906 -0.057295
v -0.014858 0.079005 -0.056069
v -0.017452 0.081585 -0.055733
v -0.028784 0.006993 0.037342
v -0.023818 0.00685 0.045048
v -0.02612 0.00284 0.042621
v -0.029989 -0.00098 0.038625
v -0.028394 0.01072 0.035865
v -0.031786 0.004989 0.028198
v -0.030083 0.007022 0.033602
v -0.030467 0.013553 0.027244
v -0.032008 0.005621 0.026965
v -0.034196 0.0047 0.02361
v -0.040746 0.01378 0.008356
v -0.040373 0.009786 0.01244
v -0.039715 0.006943 0.015034
v -0.035948 0.001327 0.022206
v -0.025094 0.033423 -0.021907
v -0.023553 0.02914 -0.020386
v -0.027907 0.028064 -0.018412
v -0.032092 0.025004 -0.016817
v -0.037342 0.019889 -0.013356
v -0.034377 0.022756 -0.015842
v -0.029298 0.024559 -0.018387
v -0.041206 0.016656 -0.004935
v -0.038351 0.015773 -0.012419
v -0.040334 0.015281 -0.007773
v -0.042123 0.01435 0.00276
v -0.041813 0.014087 -0.003039
v -0.042313 0.012594 0.001218
v -0.026229 0.053258 -0.022808
v -0.028602 0.047539 -0.022848
v -0.02623 0.043467 -0.025881
v -0.024874 0.041311 -0.026764
v -0.026197 0.037751 -0.024064
v 0.01347 0.012933 0.09621
v 0.009465 0.007419 0.096905
v 0.014131 0.006905 0.095185
v 0.024107 0.010253 0.087245
v 0.01704 0.007651 0.093605
v 0.023062 0.005019 0.089117
v 0.019953 0.004001 0.091838
v 0.024732 0.016924 0.083906
v 0.02501 0.009429 0.084116
v 0.025848 0.015296 0.067249
v 0.025572 0.011947 0.074011
v 0.024895 0.014314 0.079034
v 0.026476 0.013874 0.061873
v 0.028182 0.01844 0.046649
v 0.027853 0.016862 0.049483
v 0.02784 0.013472 0.05429
v 0.034553 0.009016 0.033593
v 0.029616 0.010941 0.047712
v 0.031107 0.01117 0.041424
v -0.00715 0.077058 -0.055846
v -0.006477 0.073384 -0.054645
v -0.002212 0.069965 -0.052623
v 0.017467 0.040631 -0.029955
v 0.038316 0.019804 -0.004792
v 0.036454 0.02096 -0.011613
v 0.03467 0.020755 -0.017334
v 0.032438 0.020585 -0.021497
v 0.036048 0.018035 -0.015
v 0.019576 0.034131 -0.026312
v 0.023141 0.030843 -0.02439
v 0.021274 0.031435 -0.02486
v 0.024829 0.027556 -0.023598
v 0.022618 0.028331 -0.024024
v 0.027767 0.023076 -0.024503
v 0.025234 0.024376 -0.02476
v 0.03011 0.016651 -0.026653
v 0.028521 0.017976 -0.027259
v 0.035461 0.010796 0.029002
v 0.039179 0.013327 0.011595
v 0.03841 0.012706 0.014546
v 0.037185 0.009958 0.020678
v 0.038843 0.01581 -0.00368
v 0.039833 0.012386 -0.001657
v 0.041557 0.007872 0.001574
v 0.043161 0.005701 0.006925
v 0.042448 0.007292 0.009601
v 0.007863 0.049518 -0.0416
v 0.013279 0.040537 -0.031762
v 0.008686 0.044521 -0.038674
v -0.004967 0.068395 -0.051804
v -0.001038 0.061833 -0.050139
v 0.01053 0.021578 0.00814
v 0.014726 0.018214 0.007243
v 0.017503 0.015818 0.007989
v 0.009999 0.01694 0.048925
v 0.013432 0.015527 0.038543
v 0.011465 0.015086 0.047449
v 0.016961 0.009632 0.032526
v 0.019918 0.005295 0.02543
v 0.019176 0.004861 0.030223
v 0.01986 0.01001 0.013416
v 0.020373 0.006874 0.015286
v 0.021829 0.001745 0.019497
v 0.018605 0.01295 0.009335
v 0.019429 0.006703 0.012693
v 0.006326 0.01867 0.051601
v 0.008738 0.017284 0.050917
v 0.000713 0.055975 -0.04765
v 0.002462 0.049425 -0.044657
v 0.00394 0.045538 -0.042058
v -0.024284 0.056113 -0.030156
v -0.023418 0.055816 -0.032806
v -0.024349 0.052089 -0.028999
v -0.025405 0.050022 -0.026546
v -0.021968 0.055188 -0.035398
v 0.003485 0.01929 0.051467
v -0.013052 0.002026 0.034788
v -0.014377 -0.002484 0.036345
v -0.016869 -0.010047 0.035218
v -0.01678 -0.007882 0.030692
v -0.006774 0.01176 0.044205
v -0.006223 0.009162 0.045943
v -0.010993 -0.000629 0.042337
v -0.010934 0.002674 0.040479
v 0.002696 0.016376 0.053391
v 0.002577 0.013361 0.055941
v -0.001396 0.013064 0.050847
v -0.015945 -0.004624 0.019816
v -0.017856 -0.006213 0.022703
v -0.018057 -0.006944 0.024915
v -0.009096 0.012706 0.012505
v -0.011565 0.006293 0.012968
v -0.014008 0.001542 0.015807
v -0.012341 0.00311 0.014582
v -0.014346 -0.001862 0.018011
v -0.014125 -0.004247 0.018411
v 0.009411 0.017565 0.007942
v 0.007753 0.015513 0.009027
v 0.005506 0.012593 0.011897
v 0.003366 0.009614 0.014397
v -0.003638 0.008538 0.015136
v -0.005645 0.005292 0.016084
v -0.00258 0.001186 0.019215
v 0.003762 0.005081 0.01668
v 0.000778 0.001126 0.019204
v -0.006459 0.008878 0.014366
v -0.011341 0.07647 -0.055513
v -0.012491 0.074578 -0.054341
v -0.008234 0.071355 -0.053104
v -0.007573 0.067934 -0.051318
v -0.00993 0.067137 -0.050186
v -0.014082 0.053236 -0.04286
v -0.016226 0.052929 -0.0411
v -0.01802 0.048136 -0.037987
v -0.020327 0.049496 -0.035802
v -0.012394 0.059082 -0.047122
v -0.01083 0.053786 -0.044936
v -0.00566 -0.003202 0.087682
v -0.00443 -0.00558 0.090348
v 0.004726 0.003189 0.096604
v 0.007657 -0.000534 0.097107
v 0.005129 -0.001629 0.096958
v 0.002024 -0.002366 0.095933
v 0.000356 -0.003849 0.095074
v -0.002049 -0.006862 0.093476
v -0.020829 0.008376 0.053012
v -0.022094 0.006026 0.052693
v -0.02322 0.005789 0.047616
v -0.020407 0.001293 0.056448
v -0.019519 -0.005419 0.060699
v -0.017906 -0.00606 0.063217
v -0.019975 -0.001868 0.057865
v -0.008529 -0.00332 0.077486
v -0.010511 -0.006627 0.07565
v -0.012931 -0.008532 0.072427
v -0.016251 -0.009679 0.067398
v -0.007223 -0.007065 0.087161
v -0.008672 -0.005722 0.082732
v -0.032108 -0.002048 0.035854
v -0.024676 0.002011 0.045181
v -0.024609 -0.002399 0.04631
v -0.026599 -0.003081 0.043546
v -0.032421 -0.006322 0.037696
v -0.032332 0.001063 0.032873
v -0.033735 0.001291 0.026473
v -0.041257 0.010643 0.007329
v -0.0403 0.005932 0.013128
v -0.038143 0.000407 0.018846
v -0.038875 0.000113 0.016694
v -0.038232 -0.002817 0.020103
v -0.022902 0.034068 -0.023667
v -0.021075 0.028904 -0.021864
v -0.020866 0.026652 -0.0208
v -0.023863 0.025921 -0.019496
v -0.031171 0.019642 -0.019356
v -0.03473 0.016319 -0.017932
v -0.036235 0.013911 -0.016635
v -0.032908 0.018928 -0.018567
v -0.025331 0.022274 -0.019867
v -0.028311 0.020754 -0.020116
v -0.037686 0.012824 -0.012989
v -0.041285 0.011719 -0.00369
v -0.04172 0.010549 0.001044
v -0.040832 0.008359 0.007354
v -0.026817 0.049225 -0.024212
v -0.026523 0.046509 -0.02551
v -0.024108 0.048055 -0.029317
v -0.020773 0.044976 -0.03325
v -0.021809 0.042057 -0.030849
v -0.023851 0.039052 -0.026556
v 0.011206 0.005137 0.096447
v 0.010235 0.001033 0.096732
v 0.015885 0.001603 0.094435
v 0.025026 0.006111 0.085868
v 0.02457 0.004458 0.08748
v 0.02403 -0.000976 0.090892
v 0.026024 -0.001741 0.08925
v 0.020479 -0.00101 0.093289
v 0.025348 0.009844 0.081096
v 0.026126 0.005012 0.083224
v 0.026296 0.009601 0.068705
v 0.025564 0.010361 0.077812
v 0.02711 0.012039 0.06025
v 0.026826 0.008564 0.064661
v 0.028902 0.009216 0.055694
v 0.03551 0.006118 0.033414
v 0.030998 0.008999 0.044472
v 0.031074 0.004193 0.052891
v 0.012767 0.035751 -0.028547
v 0.015423 0.035537 -0.027632
v 0.037094 0.018048 -0.009303
v 0.034658 0.016859 -0.018937
v 0.032912 0.016755 -0.022362
v 0.031785 0.015754 -0.024887
v 0.03604 0.014595 -0.014376
v 0.034265 0.01333 -0.020219
v 0.014559 0.029484 -0.024347
v 0.018998 0.028233 -0.02408
v 0.022555 0.02547 -0.024641
v 0.026086 0.018305 -0.028389
v 0.022067 0.023213 -0.025757
v 0.023805 0.015935 -0.030375
v 0.028595 0.013884 -0.030224
v 0.031775 0.012357 -0.027412
v 0.030585 0.012628 -0.029024
v 0.03647 0.007622 0.027643
v 0.038595 0.007665 0.017728
v 0.038011 0.00597 0.022163
v 0.036906 0.014866 -0.008873
v 0.037993 0.012231 -0.005093
v 0.03725 0.007938 -0.004454
v 0.041429 0.005701 0.001586
v 0.042476 0.00348 0.004428
v 0.042604 -0.001389 0.011334
v 0.042508 -0.001226 0.006833
v 0.041419 0.003132 0.013971
v 0.008615 0.039834 -0.035371
v 0.01174 0.037785 -0.030847
v 0.006177 0.041919 -0.038543
v -0.005954 0.061368 -0.049783
v -0.003432 0.05972 -0.049332
v 0.01185 0.018346 0.007202
v 0.012084 0.014649 0.007048
v 0.015663 0.013553 0.0073
v 0.016251 0.011023 0.008042
v 0.011335 0.011622 0.05506
v 0.013199 0.011267 0.049393
v 0.01469 0.011482 0.041854
v 0.016597 0.008124 0.036885
v 0.021035 -0.000551 0.02837
v 0.022538 -0.000656 0.020585
v 0.019857 -0.000538 0.034109
v 0.020786 0.002984 0.014823
v 0.021249 0.003379 0.016445
v 0.023028 -0.001625 0.018199
v 0.0181 0.007846 0.01074
v 0.018135 0.004302 0.011729
v 0.019039 0.001536 0.01274
v 0.007458 0.016276 0.053664
v 0.00478 0.016786 0.053707
v 0.009143 0.013414 0.056466
v -0.004378 0.055729 -0.047365
v -0.00424 0.050295 -0.045272
v 2.7E-05 0.048297 -0.044424
v 0.000294 0.04025 -0.039297
v 0.004179 0.038333 -0.036672
v -0.022941 0.051281 -0.03214
v -0.021706 0.050497 -0.034059
v -0.013115 0.000323 0.037081
v -0.014339 -0.004591 0.038547
v -0.016674 -0.01116 0.037469
v -0.01806 -0.012326 0.03352
v -0.018159 -0.014842 0.037005
v -0.018548 -0.011896 0.029866
v -0.010302 -0.004639 0.044773
v -0.003428 0.004843 0.050713
v -0.013298 -0.006322 0.041352
v 0.004433 0.014352 0.056357
v 0.002127 0.011366 0.057639
v 0.0002 0.01049 0.05437
v -0.015282 -0.008897 0.018582
v -0.018493 -0.009191 0.020785
v -0.016997 -0.008637 0.019486
v -0.019449 -0.009871 0.022363
v -0.019886 -0.010904 0.024391
v -0.009208 -0.000305 0.01731
v -0.011932 -0.0014 0.017282
v -0.013081 -0.006824 0.018329
v 0.010981 0.010193 0.009166
v 0.010722 0.005218 0.012178
v 0.007079 0.005626 0.014748
v -0.00522 -0.001124 0.019661
v -0.002009 -0.002368 0.020634
v 0.004054 -0.000849 0.018832
v 0.002346 -0.007848 0.021648
v -0.009518 0.063058 -0.04934
v -0.016174 0.046721 -0.039135
v -0.01393 0.046178 -0.040429
v -0.009213 0.056711 -0.04688
v -0.007619 0.053146 -0.045735
v -0.010277 0.049361 -0.043451
v -0.004067 -0.009338 0.092291
v -0.006594 -0.009792 0.089943
v 0.002291 -0.010695 0.096811
v 0.004337 -0.010362 0.097381
v 0.010684 -0.007006 0.096921
v 0.007419 -0.005736 0.097243
v -0.000962 -0.011465 0.095211
v -0.004261 -0.012328 0.093188
v -0.022682 0.004255 0.051768
v -0.0233 0.002704 0.048242
v -0.02179 -0.001008 0.052716
v -0.020648 -0.004262 0.057895
v -0.022928 -0.007376 0.05613
v -0.022615 -0.010448 0.058663
v -0.020069 -0.011066 0.062601
v -0.022016 -0.003208 0.053095
v -0.010368 -0.008086 0.081285
v -0.012603 -0.010554 0.078984
v -0.015795 -0.011652 0.070739
v -0.016103 -0.013523 0.074646
v -0.01831 -0.01344 0.067682
v -0.02359 -0.013273 0.058747
v -0.023477 -0.014908 0.060391
v -0.009605 -0.009393 0.085328
v -0.008859 -0.011745 0.088917
v -0.035185 -0.006803 0.033671
v -0.022841 -0.001439 0.049462
v -0.023328 -0.004506 0.050017
v -0.026194 -0.005305 0.04561
v -0.031453 -0.008688 0.041263
v -0.034495 -0.009318 0.036582
v -0.035268 -0.003505 0.03016
v -0.034435 -0.003347 0.032128
v -0.035927 -0.002301 0.02524
v -0.038502 -0.00531 0.021816
v -0.040306 0.005158 0.01087
v -0.039162 0.000105 0.014064
v -0.039104 -0.003487 0.016442
v -0.020751 0.034056 -0.025703
v -0.01852 0.02658 -0.022769
v -0.016438 0.023445 -0.023257
v -0.020141 0.02447 -0.020713
v -0.02246 0.023428 -0.019929
v -0.028049 0.01614 -0.022781
v -0.032984 0.01419 -0.021275
v -0.030839 0.01377 -0.023287
v -0.035952 0.012051 -0.01862
v -0.034966 0.012332 -0.02079
v -0.020627 0.019195 -0.021658
v -0.025105 0.016801 -0.022859
v -0.03772 0.01089 -0.011096
v -0.036832 0.00974 -0.013516
v -0.036669 0.010033 -0.016611
v -0.036732 0.008026 -0.009083
v -0.040494 0.009012 -0.001409
v -0.040189 0.006788 0.006883
v -0.040108 0.007366 0.004027
v -0.039412 0.00282 0.010085
v -0.017521 0.042016 -0.034869
v -0.017343 0.036922 -0.032189
v 0.012875 -0.001385 0.096111
v 0.017756 -0.004084 0.095111
v 0.027373 -0.002812 0.087714
v 0.02409 -0.004575 0.091948
v 0.02653 -0.005596 0.089721
v 0.022451 -0.005236 0.093158
v 0.026939 0.005555 0.076258
v 0.027131 0.002075 0.082454
v 0.027952 -0.002713 0.085953
v 0.027631 0.003316 0.068483
v 0.02874 0.00651 0.059788
v 0.027591 0.006666 0.063523
v 0.030683 0.001977 0.059422
v 0.037083 0.004247 0.030353
v 0.036 0.001589 0.03785
v 0.035846 -0.001446 0.04311
v 0.03295 0.000347 0.051182
v 0.009142 0.033837 -0.02913
v 0.011028 0.030309 -0.025707
v 0.033436 0.010631 -0.023786
v 0.033025 0.008514 -0.026677
v 0.034233 0.009573 -0.018672
v 0.035144 0.00957 -0.010638
v 0.033682 0.008027 -0.021659
v 0.011534 0.027839 -0.024527
v 0.014182 0.025868 -0.023654
v 0.017812 0.023571 -0.024779
v 0.026037 0.011659 -0.03285
v 0.019402 0.021464 -0.026236
v 0.020263 0.01763 -0.02877
v 0.020129 0.014686 -0.030779
v 0.023021 0.013541 -0.032074
v 0.029233 0.010581 -0.031656
v 0.032469 0.006528 -0.029487
v 0.031156 0.006657 -0.031752
v 0.04046 0.001273 0.01903
v 0.041289 0.000921 0.01586
v 0.039621 -0.000463 0.028505
v 0.040233 -0.000341 0.024707
v 0.036704 0.012641 -0.008023
v 0.035319 0.008682 -0.008258
v 0.038748 0.003882 -0.001122
v 0.033848 0.006211 -0.008315
v 0.036797 0.004813 -0.003259
v 0.034653 0.004398 -0.004883
v 0.04045 0.000217 0.002005
v 0.040837 -0.003397 0.00325
v 0.04254 -0.003592 0.015213
v 0.04311 -0.004641 0.012014
v 0.042752 -0.004509 0.007629
v 0.006295 0.03655 -0.033876
v 0.013575 0.011416 0.007703
v 0.014711 0.006706 0.010086
v 0.016658 0.005951 0.010658
v 0.009913 0.009048 0.060537
v 0.014174 0.009452 0.048827
v 0.013096 0.007738 0.054337
v 0.011794 0.006918 0.05869
v 0.015952 0.007417 0.041275
v 0.016949 0.004849 0.039169
v 0.020998 -0.002561 0.032418
v 0.0236 -0.003057 0.02037
v 0.016071 0.002383 0.04359
v 0.018072 -0.000559 0.039963
v 0.01934 -0.00443 0.040997
v 0.022846 -0.00234 0.015908
v 0.021655 -0.003809 0.013553
v 0.025016 -0.005929 0.016767
v 0.025479 -0.006495 0.019302
v 0.016654 0.000547 0.011671
v 0.018332 -0.005004 0.011877
v 0.006756 0.014306 0.056729
v 0.006495 0.012567 0.059216
v 0.008719 0.009704 0.061192
v -0.007847 0.04705 -0.043152
v -0.002946 0.048216 -0.044355
v -0.002333 0.041745 -0.040553
v -0.002082 0.037329 -0.038085
v 0.000249 0.037692 -0.037774
v 0.002256 0.03619 -0.036283
v -0.015748 -0.011492 0.039533
v -0.016173 -0.01439 0.040376
v -0.019606 -0.015241 0.033446
v -0.020842 -0.020372 0.036498
v -0.023824 -0.022464 0.032271
v -0.022929 -0.016704 0.023927
v -0.009005 -0.007883 0.047273
v -0.013354 -0.011139 0.042883
v -0.001416 0.004329 0.054007
v -0.003315 -0.002999 0.052963
v 0.004256 0.00849 0.063524
v 0.002552 0.007628 0.063163
v 0.001157 0.008187 0.05955
v -3.7E-05 0.005799 0.057003
v -0.013802 -0.011101 0.017702
v -0.018716 -0.014367 0.017365
v -0.01681 -0.016338 0.015964
v -0.020732 -0.014133 0.019125
v -0.022448 -0.015686 0.019941
v -0.022862 -0.015883 0.02165
v -0.010181 -0.004019 0.018055
v -0.010779 -0.007783 0.018562
v 0.012642 0.005494 0.011104
v 0.006745 0.001695 0.016494
v 0.012687 0.001063 0.012534
v 0.010551 0.00104 0.013753
v -0.005164 -0.006302 0.020889
v -0.000508 -0.009117 0.022094
v 0.007267 -0.002732 0.01726
v 0.005528 -0.005541 0.019645
v 0.00568 -0.009397 0.021186
v 0.003815 -0.013938 0.02235
v -0.014099 0.040595 -0.036783
v -0.0113 0.04452 -0.040832
v -0.007505 -0.013989 0.091773
v 0.004205 -0.013556 0.097261
v -0.000777 -0.017326 0.095521
v 0.006198 -0.010687 0.097536
v 0.009653 -0.016027 0.097761
v 0.014924 -0.006481 0.096102
v 0.012424 -0.013312 0.0973
v -0.003166 -0.015065 0.094523
v -0.006137 -0.016091 0.093428
v -0.023094 -0.00535 0.052384
v -0.02487 -0.0075 0.051742
v -0.025465 -0.00888 0.053116
v -0.025674 -0.011482 0.054965
v -0.011387 -0.011265 0.084171
v -0.014736 -0.016237 0.084088
v -0.018081 -0.019886 0.079545
v -0.015178 -0.014449 0.078507
v -0.019268 -0.016156 0.071716
v -0.018687 -0.017545 0.074718
v -0.023531 -0.016527 0.062502
v -0.02844 -0.017732 0.053767
v -0.028209 -0.018858 0.054971
v -0.013573 -0.016832 0.088465
v -0.012262 -0.017103 0.090334
v -0.037937 -0.008747 0.029857
v -0.041111 -0.015489 0.029107
v -0.025865 -0.006643 0.047847
v -0.03194 -0.011115 0.04524
v -0.03399 -0.010764 0.039231
v -0.038853 -0.016061 0.033655
v -0.039344 -0.008434 0.025826
v -0.03969 -0.007571 0.020587
v -0.038589 -0.001574 0.011975
v -0.039002 -0.005817 0.013069
v -0.039538 -0.006408 0.016973
v -0.017131 0.032807 -0.029116
v -0.015145 0.027329 -0.027571
v -0.012318 0.02242 -0.02685
v -0.017054 0.02064 -0.022388
v -0.012252 0.020149 -0.026015
v -0.027632 0.013187 -0.025503
v -0.032832 0.0089 -0.027312
v -0.030377 0.010959 -0.026786
v -0.037292 0.006709 -0.020832
v -0.036522 0.008207 -0.02215
v -0.036033 0.005616 -0.026474
v -0.016135 0.016786 -0.024412
v -0.019692 0.016837 -0.023489
v -0.023668 0.014963 -0.024763
v -0.036058 0.005942 -0.013812
v -0.035558 0.006457 -0.011013
v -0.036551 0.005548 -0.015514
v -0.03764 0.004651 -0.018952
v -0.037994 0.006483 -0.000748
v -0.036192 0.005894 -0.002934
v -0.034534 0.005234 -0.005494
v -0.038337 0.005684 0.002979
v -0.038384 0.004048 0.005949
v -0.038084 0.000687 0.008862
v -0.013888 0.037057 -0.034901
v -0.013624 0.032052 -0.031903
v 0.017248 -0.015392 0.095745
v 0.014122 -0.015789 0.097035
v 0.028975 -0.009975 0.086217
v 0.025903 -0.013797 0.09051
v 0.027999 -0.012911 0.088541
v 0.023051 -0.016535 0.092401
v 0.027192 0.002504 0.079341
v 0.028245 -0.002762 0.083309
v 0.02935 -0.008836 0.084119
v 0.028876 0.001784 0.065142
v 0.027621 -0.002176 0.075882
v 0.028179 -0.002073 0.070322
v 0.033563 -0.004849 0.059171
v 0.034184 -0.004263 0.055895
v 0.039154 -0.002056 0.032737
v 0.039562 -0.006572 0.037211
v 0.03634 -0.003807 0.04588
v 0.040496 -0.009693 0.039542
v 0.004894 0.033275 -0.032786
v 0.008196 0.030379 -0.028108
v 0.009311 0.026826 -0.025762
v 0.033306 0.004379 -0.023452
v 0.033214 0.00468 -0.02794
v 0.033809 0.007751 -0.016677
v 0.033168 0.006116 -0.020243
v 0.033239 0.006402 -0.012785
v 0.010685 0.024457 -0.024421
v 0.015364 0.022866 -0.024266
v 0.012296 0.021914 -0.024446
v 0.022107 0.011604 -0.034336
v 0.024385 0.008488 -0.036164
v 0.013275 0.018748 -0.025779
v 0.014877 0.016507 -0.027654
v 0.012993 0.014948 -0.028572
v 0.020128 0.013207 -0.032279
v 0.017118 0.013489 -0.031546
v 0.028836 0.006441 -0.034117
v 0.033357 0.002808 -0.030963
v 0.031364 0.003136 -0.033936
v 0.042001 -0.003602 0.0188
v 0.042145 -0.006098 0.025526
v 0.042141 -0.007065 0.028638
v 0.041501 -0.00698 0.03151
v 0.038733 -0.001136 0.000772
v 0.034928 0.000327 -0.002207
v 0.032073 0.004102 -0.008013
v 0.030927 0.003813 -0.01154
v 0.030328 0.00106 -0.005683
v 0.032581 -0.000874 -0.002898
v 0.039021 -0.004372 0.001242
v 0.042613 -0.005739 0.006265
v 0.041039 -0.006661 0.002689
v 0.04298 -0.008448 0.004511
v 0.043277 -0.006145 0.017707
v 0.044714 -0.008127 0.013926
v 0.044294 -0.007883 0.010447
v 0.014616 0.002172 0.01165
v 0.00788 0.009169 0.062425
v 0.009669 0.003937 0.064715
v 0.010931 0.003507 0.06329
v 0.011605 0.003988 0.061422
v 0.014087 0.007297 0.050853
v 0.013225 0.003617 0.056081
v 0.01319 0.001313 0.058532
v 0.015175 0.005282 0.046142
v 0.022208 -0.004 0.029918
v 0.021312 -0.004732 0.035105
v 0.025461 -0.007173 0.022302
v 0.014235 0.00102 0.050666
v 0.015032 -0.000519 0.048457
v 0.015898 -0.00233 0.047556
v 0.016311 -0.00482 0.050406
v 0.019373 -0.006358 0.044185
v 0.026002 -0.010478 0.014328
v 0.023392 -0.008433 0.013022
v 0.021298 -0.00887 0.011935
v 0.026748 -0.009914 0.016713
v 0.027565 -0.011294 0.018326
v 0.015888 -0.005656 0.012101
v 0.017956 -0.012235 0.011799
v 0.019711 -0.0107 0.011525
v 0.00579 0.008663 0.063584
v -0.005311 0.042801 -0.0411
v -0.009973 0.040908 -0.039049
v -0.005346 0.036672 -0.037755
v -0.003232 0.032109 -0.035944
v -0.000642 0.027307 -0.033449
v 0.001458 0.028409 -0.033161
v 0.003374 0.030134 -0.032654
v -0.013308 -0.01503 0.045056
v -0.017386 -0.017369 0.040687
v -0.023583 -0.020324 0.030313
v -0.023501 -0.018978 0.027523
v -0.020016 -0.02155 0.039908
v -0.023034 -0.024794 0.035735
v -0.028234 -0.026004 0.027716
v -0.028637 -0.029324 0.029031
v -0.024627 -0.018983 0.02285
v -0.00723 -0.009699 0.049978
v -0.010635 -0.013788 0.047812
v -0.000333 0.002378 0.056972
v -0.0005 -0.003444 0.05746
v -0.004563 -0.010209 0.054183
v 0.004513 0.004658 0.065808
v 0.002099 0.003896 0.063911
v 0.000931 0.004395 0.061857
v -0.011139 -0.011074 0.018506
v -0.014773 -0.014655 0.016578
v -0.012301 -0.014931 0.017219
v -0.020224 -0.01871 0.015529
v -0.022146 -0.017553 0.017334
v -0.019475 -0.020862 0.014178
v -0.024546 -0.018592 0.020333
v -0.025494 -0.020408 0.01786
v -0.005586 -0.011643 0.021268
v 0.013347 -0.004359 0.012718
v 0.010526 -0.004293 0.014786
v -0.00087 -0.012742 0.022392
v 0.008855 -0.005123 0.016762
v 0.009088 -0.010124 0.019124
v 0.005997 -0.012582 0.021536
v 0.002809 -0.017141 0.022047
v 0.007138 -0.017467 0.020549
v 0.005977 -0.023826 0.019598
v -0.011037 0.032577 -0.033857
v -0.010859 -0.018449 0.0922
v 0.005385 -0.020002 0.096643
v -0.004508 -0.01866 0.094615
v -0.001055 -0.02035 0.095382
v 0.011877 -0.016583 0.097563
v 0.011596 -0.025688 0.096309
v 0.008205 -0.025564 0.096302
v -0.010995 -0.022235 0.093366
v -0.029206 -0.010801 0.049443
v -0.03239 -0.013918 0.047474
v -0.031447 -0.016268 0.049753
v -0.014893 -0.017644 0.087034
v -0.018421 -0.022033 0.084255
v -0.020816 -0.024162 0.079747
v -0.021205 -0.022826 0.07645
v -0.02404 -0.018639 0.066378
v -0.023877 -0.020435 0.069578
v -0.028639 -0.020814 0.05695
v -0.028368 -0.022261 0.061852
v -0.031646 -0.020078 0.051079
v -0.032427 -0.023343 0.052631
v -0.015493 -0.022551 0.090574
v -0.017171 -0.022931 0.088395
v -0.042052 -0.013684 0.024464
v -0.043543 -0.016237 0.024887
v -0.040726 -0.018648 0.033296
v -0.043816 -0.017608 0.02722
v -0.034607 -0.013773 0.043522
v -0.038327 -0.016723 0.036139
v -0.037126 -0.016983 0.041194
v -0.040102 -0.020439 0.038417
v -0.040836 -0.010211 0.019062
v -0.037233 -0.002476 0.008631
v -0.036623 -0.005358 0.007536
v -0.038031 -0.007755 0.009343
v -0.039524 -0.008087 0.013593
v -0.012513 0.026896 -0.029934
v -0.008604 0.020835 -0.028727
v -0.01435 0.017579 -0.024727
v -0.01049 0.01697 -0.026529
v -0.024579 0.013528 -0.026476
v -0.027074 0.011734 -0.028596
v -0.029963 0.009396 -0.030295
v -0.033863 0.006115 -0.02971
v -0.038311 0.002794 -0.024049
v -0.038658 0.002079 -0.021854
v -0.036863 -0.00053 -0.032887
v -0.038866 -0.000576 -0.028283
v -0.01745 0.015345 -0.025228
v -0.014093 0.012201 -0.027092
v -0.020479 0.014038 -0.026683
v -0.034216 0.003842 -0.010791
v -0.034705 0.00182 -0.01301
v -0.03315 0.004022 -0.007844
v -0.037156 0.003319 -0.017005
v -0.035871 0.00106 -0.014816
v -0.038255 0.001924 -0.019397
v -0.035976 0.003913 0.002279
v -0.030539 0.002243 -0.001997
v -0.030646 0.002557 -0.004639
v -0.036102 0.001159 0.005423
v -0.009335 0.027157 -0.032108
v 0.021441 -0.020103 0.093291
v 0.015277 -0.018751 0.096513
v 0.030651 -0.012837 0.084642
v 0.027904 -0.016685 0.089741
v 0.032166 -0.015328 0.084734
v 0.030655 -0.015948 0.087214
v 0.025239 -0.019144 0.091786
v 0.028949 -0.006336 0.081293
v 0.030384 -0.010546 0.082539
v 0.02924 -0.003914 0.068078
v 0.033458 -0.007186 0.06156
v 0.028329 -0.004319 0.074174
v 0.036735 -0.008837 0.054785
v 0.036047 -0.009332 0.057502
v 0.037863 -0.007232 0.047829
v 0.043333 -0.01162 0.033794
v 0.041009 -0.012327 0.048149
v 0.041795 -0.012277 0.041763
v 0.045115 -0.015142 0.035795
v 0.004846 0.027564 -0.030512
v 0.005073 0.023675 -0.029222
v 0.006594 0.021111 -0.027361
v 0.031462 0.002426 -0.01831
v 0.033949 0.002148 -0.027844
v 0.033189 0.002544 -0.023358
v 0.034064 0.000466 -0.024719
v 0.032132 0.004416 -0.016959
v 0.010203 0.021777 -0.024992
v 0.009754 0.018354 -0.026139
v 0.016546 0.01222 -0.034335
v 0.015831 0.010846 -0.038207
v 0.017383 0.010004 -0.039564
v 0.019609 0.008574 -0.040286
v 0.021626 0.007371 -0.039587
v 0.025835 0.003482 -0.037957
v 0.011332 0.016229 -0.027322
v 0.007541 0.012045 -0.031251
v 0.011164 0.012719 -0.031395
v 0.011651 0.011311 -0.034665
v 0.030262 0.000862 -0.036529
v 0.033177 -0.00028 -0.034171
v 0.035512 -0.001806 -0.028696
v 0.035198 -0.002779 -0.032
v 0.044028 -0.009413 0.023219
v 0.045095 -0.013628 0.027151
v 0.036936 -0.00375 -0.00024
v 0.028987 0.001608 -0.008332
v 0.030204 0.002075 -0.015886
v 0.02676 -0.000142 -0.010474
v 0.026845 -0.001538 -0.007437
v 0.027897 -0.002679 -0.005455
v 0.029224 -0.004387 -0.00416
v 0.040176 -0.007855 0.001027
v 0.038302 -0.008532 -0.00087
v 0.044086 -0.008995 0.006606
v 0.04419 -0.013185 0.001176
v 0.045735 -0.012085 0.00513
v 0.046962 -0.01321 0.021249
v 0.047744 -0.012801 0.015546
v 0.048275 -0.014006 0.018389
v 0.04582 -0.010758 0.010218
v 0.047581 -0.012626 0.012353
v 0.007239 0.004451 0.066074
v 0.009852 -0.000985 0.067397
v 0.012087 -0.0022 0.065434
v 0.013898 -0.002357 0.060839
v 0.013379 -0.003638 0.064282
v 0.014793 -0.002373 0.051826
v 0.014248 -0.001747 0.0571
v 0.024218 -0.007597 0.030438
v 0.023257 -0.008237 0.036116
v 0.026108 -0.00998 0.025222
v 0.028004 -0.013443 0.02233
v 0.015486 -0.004276 0.057755
v 0.01816 -0.007685 0.05394
v 0.020561 -0.008794 0.046206
v 0.022166 -0.010262 0.043816
v 0.024709 -0.011975 0.012106
v 0.028181 -0.013106 0.015284
v 0.026982 -0.014402 0.011976
v 0.02314 -0.013906 0.010681
v 0.028957 -0.013914 0.018873
v 0.014268 -0.007578 0.013006
v 0.015115 -0.012194 0.01366
v 0.020247 -0.015562 0.010381
v 0.017098 -0.015966 0.012234
v -0.008102 0.034008 -0.035927
v -0.00626 0.029379 -0.034211
v -0.002893 0.026373 -0.033248
v 0.002364 0.022789 -0.030769
v -0.001932 0.02166 -0.031354
v 0.002011 0.017581 -0.029004
v -0.009121 -0.016006 0.052316
v -0.012044 -0.016398 0.048868
v -0.01575 -0.017819 0.044227
v -0.018017 -0.019553 0.042195
v -0.027247 -0.02393 0.027034
v -0.026025 -0.020902 0.023563
v -0.026376 -0.022041 0.025757
v -0.019474 -0.022313 0.045271
v -0.021184 -0.024592 0.043759
v -0.022606 -0.026139 0.039049
v -0.025288 -0.030182 0.037263
v -0.026446 -0.030422 0.033509
v -0.033927 -0.029503 0.022219
v -0.027977 -0.0338 0.032305
v -0.030257 -0.034231 0.028695
v -0.034224 -0.032341 0.023147
v -0.027216 -0.021656 0.020148
v -0.006843 -0.013441 0.052453
v 0.000492 -0.001629 0.059454
v 0.000294 -0.004982 0.060768
v -0.002033 -0.008226 0.058128
v -0.006126 -0.014565 0.054874
v 0.003363 0.002394 0.06594
v 0.005751 -0.000817 0.068234
v 0.001736 -0.000309 0.064035
v -0.00881 -0.01409 0.019464
v -0.014297 -0.019963 0.014547
v -0.018474 -0.023857 0.012865
v -0.00622 -0.019937 0.018718
v -0.010967 -0.021 0.015278
v -0.023373 -0.022094 0.014209
v -0.021613 -0.022898 0.013189
v -0.024917 -0.021563 0.015526
v -0.028503 -0.023526 0.015862
v -0.004934 -0.015164 0.021215
v -0.000244 -0.017194 0.021937
v 0.012987 -0.015404 0.016256
v 0.009118 -0.014783 0.01962
v 0.002909 -0.025063 0.019602
v 0.009498 -0.01958 0.018727
v 0.008188 -0.024862 0.018466
v 0.005971 -0.028031 0.01877
v 0.003197 -0.022629 0.095944
v -0.006574 -0.025121 0.094784
v -0.010522 -0.024389 0.093937
v 0.001027 -0.031158 0.095644
v 0.014245 -0.026118 0.095857
v 0.011749 -0.030905 0.095681
v 0.009417 -0.031313 0.095832
v 0.005299 -0.026641 0.095959
v -0.014493 -0.026213 0.092
v -0.035049 -0.018418 0.04623
v -0.038175 -0.020112 0.042191
v -0.035387 -0.023747 0.048241
v -0.020481 -0.025587 0.083197
v -0.022996 -0.027726 0.08018
v -0.025063 -0.023404 0.070954
v -0.026057 -0.024987 0.071366
v -0.02897 -0.024384 0.064518
v -0.033063 -0.025359 0.055352
v -0.033173 -0.027198 0.060088
v -0.034434 -0.025271 0.050902
v -0.034834 -0.027258 0.052994
v -0.016579 -0.026965 0.090453
v -0.021107 -0.028991 0.08438
v -0.018017 -0.028312 0.08895
v -0.042024 -0.012356 0.016693
v -0.04376 -0.014593 0.017427
v -0.043793 -0.0153 0.021284
v -0.045981 -0.016883 0.02115
v -0.045883 -0.018061 0.025372
v -0.042826 -0.02192 0.035433
v -0.044102 -0.021369 0.03308
v -0.045992 -0.02081 0.030785
v -0.042714 -0.023822 0.037558
v -0.040487 -0.01067 0.013003
v -0.034184 -0.001146 0.004495
v -0.03382 -0.00378 0.004269
v -0.03281 -0.006085 0.002735
v -0.035454 -0.00733 0.005179
v -0.03902 -0.010601 0.008898
v -0.037501 -0.010907 0.005515
v -0.006109 0.023278 -0.031283
v -0.005786 0.018912 -0.029156
v -0.007867 0.015125 -0.026824
v -0.012129 0.014018 -0.026287
v -0.009809 0.013159 -0.026222
v -0.02274 0.012798 -0.028765
v -0.025955 0.010576 -0.033664
v -0.028859 0.009189 -0.033201
v -0.031143 0.006307 -0.03443
v -0.034074 0.001781 -0.03509
v -0.041187 -0.004069 -0.024888
v -0.041307 -0.005743 -0.021479
v -0.036054 -0.002054 -0.03676
v -0.037436 -0.006018 -0.038323
v -0.040113 -0.003161 -0.028115
v -0.016348 0.013563 -0.026766
v -0.011513 0.012078 -0.026494
v -0.016566 0.01018 -0.030008
v -0.012338 0.010016 -0.027168
v -0.019917 0.012619 -0.029108
v -0.032834 0.001836 -0.010425
v -0.032083 -0.002774 -0.01083
v -0.035596 -0.002735 -0.013821
v -0.029523 0.0008 -0.006547
v -0.037788 0.000654 -0.017645
v -0.038549 -0.004804 -0.016789
v -0.031289 0.00105 0.000974
v -0.028479 0.000111 -0.003814
v -0.028471 -0.000924 -0.001326
v 0.023039 -0.023032 0.092997
v 0.020234 -0.02424 0.093798
v 0.016502 -0.025186 0.095266
v 0.033008 -0.014418 0.081193
v 0.030859 -0.020198 0.089943
v 0.02809 -0.022156 0.091921
v 0.035509 -0.019817 0.085035
v 0.03335 -0.019705 0.087687
v 0.029719 -0.007847 0.079506
v 0.030016 -0.006287 0.069825
v 0.03218 -0.008173 0.065985
v 0.034431 -0.010844 0.062836
v 0.038958 -0.009926 0.050171
v 0.037803 -0.011471 0.056099
v 0.041721 -0.014712 0.051843
v 0.046349 -0.016171 0.029593
v 0.04489 -0.017125 0.046231
v 0.045658 -0.016891 0.040946
v 0.048906 -0.019826 0.035501
v 0.005562 0.018597 -0.027888
v 0.031673 0.000585 -0.019576
v 0.029779 -0.00073 -0.01757
v 0.03253 -0.001137 -0.021024
v 0.034898 -0.003671 -0.023376
v 0.036786 -0.006362 -0.025492
v 0.005784 0.015152 -0.028653
v 0.006349 0.013556 -0.029626
v 0.012922 0.009447 -0.039124
v 0.017802 0.008166 -0.041307
v 0.014528 0.007735 -0.041426
v 0.017803 0.004688 -0.043201
v 0.021534 0.003431 -0.042038
v 0.026302 0.001273 -0.039389
v 0.004548 0.011708 -0.030121
v 0.008068 0.010193 -0.033784
v 0.028977 -0.001609 -0.040073
v 0.031109 -0.003035 -0.039037
v 0.032332 -0.004361 -0.038256
v 0.037475 -0.007608 -0.027962
v 0.035407 -0.006383 -0.033717
v 0.033394 -0.006452 -0.037815
v 0.03712 -0.009766 -0.031169
v 0.048953 -0.018294 0.025618
v 0.034014 -0.005872 -0.002071
v 0.027205 -0.000763 -0.014098
v 0.025202 -0.003826 -0.008685
v 0.025414 -0.003014 -0.012173
v 0.027111 -0.005863 -0.005849
v 0.029683 -0.006969 -0.004206
v 0.041313 -0.015154 -0.003158
v 0.035357 -0.008779 -0.002687
v 0.037513 -0.011902 -0.003808
v 0.048517 -0.014714 0.004607
v 0.047721 -0.01668 0.001455
v 0.045135 -0.020788 -0.003335
v 0.047273 -0.012779 0.0079
v 0.050445 -0.016326 0.019177
v 0.050268 -0.014974 0.014524
v 0.052346 -0.015887 0.0115
v 0.007736 -0.001435 0.068486
v 0.011327 -0.004187 0.068275
v 0.009318 -0.003974 0.069484
v 0.01721 -0.007578 0.060006
v 0.016176 -0.007948 0.064544
v 0.014739 -0.010175 0.071141
v 0.024755 -0.009517 0.03245
v 0.023285 -0.012495 0.044376
v 0.026768 -0.014617 0.029426
v 0.027983 -0.016707 0.028711
v 0.030157 -0.016758 0.022468
v 0.01853 -0.008991 0.056283
v 0.020887 -0.01042 0.051176
v 0.022297 -0.012759 0.050976
v 0.030227 -0.015308 0.016595
v 0.029434 -0.015285 0.013497
v 0.026525 -0.017549 0.009586
v 0.031421 -0.018267 0.011564
v 0.031164 -0.02059 0.008841
v 0.024014 -0.019716 0.008553
v 0.030819 -0.016406 0.019382
v 0.018751 -0.020487 0.010472
v 0.021221 -0.019789 0.009206
v 0.015123 -0.019265 0.014083
v -0.003343 0.01441 -0.027628
v -0.000395 0.016074 -0.028753
v 0.002815 0.015298 -0.028803
v -0.009022 -0.018773 0.056799
v -0.01211 -0.018432 0.05225
v -0.016348 -0.020066 0.048256
v -0.032477 -0.026768 0.020922
v -0.03229 -0.026137 0.019423
v -0.017691 -0.022589 0.049687
v -0.020771 -0.02527 0.04632
v -0.022481 -0.028275 0.045045
v -0.025817 -0.032719 0.039584
v -0.026651 -0.033133 0.035775
v -0.034797 -0.028918 0.018528
v -0.035381 -0.031218 0.020736
v -0.026636 -0.035773 0.036947
v -0.029876 -0.037413 0.02956
v -0.027431 -0.03742 0.034064
v -0.036133 -0.03456 0.021323
v -0.033896 -0.037508 0.024333
v -0.032226 -0.026085 0.016552
v 0.002055 -0.002954 0.065674
v 0.000935 -0.006068 0.065244
v -0.002978 -0.011718 0.063296
v -0.004342 -0.012516 0.057069
v -0.006572 -0.017159 0.058937
v 0.003784 -0.001553 0.067629
v 0.007066 -0.003508 0.069613
v 0.004536 -0.004743 0.069655
v -0.013405 -0.024353 0.013538
v -0.022188 -0.026791 0.011092
v -0.017353 -0.028371 0.012032
v -0.001938 -0.021822 0.020006
v -0.005917 -0.023302 0.017788
v -0.003027 -0.023799 0.019058
v -0.010739 -0.025142 0.014549
v -0.027783 -0.026444 0.01145
v -0.029801 -0.026214 0.012813
v -0.026647 -0.028557 0.009859
v -0.032712 -0.027323 0.014571
v -0.000171 -0.024301 0.019604
v 0.012647 -0.018553 0.016494
v -0.000399 -0.028425 0.018962
v 0.003272 -0.031179 0.018883
v 0.010789 -0.03156 0.015756
v 0.009439 -0.030486 0.016844
v 0.007345 -0.030026 0.017966
v 0.004594 -0.034882 0.018521
v -0.009225 -0.026645 0.094314
v -0.006387 -0.029863 0.0946
v -0.000849 -0.033647 0.095278
v -0.014746 -0.032039 0.092187
v -0.013483 -0.033865 0.092843
v 0.008201 -0.037254 0.095636
v 0.005153 -0.038966 0.095294
v 0.018345 -0.03108 0.094124
v 0.014068 -0.031337 0.095298
v 0.012605 -0.040688 0.095124
v 0.009901 -0.038396 0.095542
v -0.016171 -0.030214 0.091042
v -0.041381 -0.026425 0.041175
v -0.037201 -0.027252 0.047237
v -0.028351 -0.028783 0.073488
v -0.024092 -0.029278 0.079818
v -0.030549 -0.027858 0.067416
v -0.031431 -0.029958 0.069693
v -0.034906 -0.028813 0.05745
v -0.033154 -0.029738 0.064351
v -0.036426 -0.03005 0.050757
v -0.023112 -0.032189 0.082906
v -0.018329 -0.033972 0.089573
v -0.019764 -0.033129 0.087674
v -0.04201 -0.01274 0.011293
v -0.043784 -0.014027 0.012838
v -0.047973 -0.017408 0.013412
v -0.046625 -0.016743 0.017947
v -0.048392 -0.017735 0.016403
v -0.052493 -0.019881 0.021429
v -0.050127 -0.018996 0.023194
v -0.049797 -0.020082 0.026415
v -0.045997 -0.024024 0.034396
v -0.051663 -0.022351 0.029253
v -0.051588 -0.024214 0.031626
v -0.044502 -0.027289 0.037833
v -0.030127 -0.003046 0.000918
v -0.027717 -0.00552 -0.002746
v -0.030508 -0.008269 -0.000661
v -0.034449 -0.009834 0.00235
v -0.041762 -0.013246 0.008548
v -0.035599 -0.011987 0.00137
v -0.039239 -0.013593 0.002841
v -0.00456 0.010661 -0.025998
v -0.006604 0.008372 -0.025253
v -0.024216 0.009829 -0.035228
v -0.026676 0.009074 -0.035609
v -0.028478 0.007698 -0.036067
v -0.031436 0.002448 -0.037609
v -0.035172 -0.003389 -0.039811
v -0.041507 -0.006644 -0.027014
v -0.041989 -0.008311 -0.023237
v -0.040279 -0.006437 -0.018893
v -0.040534 -0.013156 -0.016663
v -0.041604 -0.014048 -0.019025
v -0.039951 -0.007456 -0.032833
v -0.037416 -0.009741 -0.041285
v -0.038808 -0.01061 -0.039292
v -0.017834 0.011661 -0.029425
v -0.008753 0.005883 -0.025591
v -0.020368 0.009624 -0.033867
v -0.015116 0.008152 -0.030084
v -0.017913 0.007026 -0.033991
v -0.011483 0.00521 -0.027449
v -0.028498 -0.00275 -0.007757
v -0.030112 -0.00489 -0.009445
v -0.035021 -0.006916 -0.012651
v -0.037585 -0.008677 -0.014478
v -0.027845 -0.001721 -0.005419
v -0.039156 -0.009857 -0.015913
v 0.026381 -0.024548 0.092632
v 0.021074 -0.02849 0.093559
v 0.033751 -0.01421 0.078289
v 0.035548 -0.017412 0.079797
v 0.037503 -0.021086 0.082767
v 0.034114 -0.022571 0.088135
v 0.030629 -0.024378 0.091021
v 0.028274 -0.028587 0.092008
v 0.037139 -0.022726 0.084991
v 0.031778 -0.008931 0.069695
v 0.03245 -0.010932 0.074393
v 0.03445 -0.012633 0.06631
v 0.035561 -0.013596 0.064518
v 0.039012 -0.01453 0.058313
v 0.040889 -0.015785 0.055956
v 0.044414 -0.021332 0.054329
v 0.045971 -0.019435 0.047227
v 0.046147 -0.022252 0.050994
v 0.049886 -0.020663 0.029805
v 0.050085 -0.022535 0.038259
v 0.051503 -0.023191 0.031844
v 0.031216 -0.004054 -0.019239
v 0.027115 -0.003973 -0.015802
v 0.033053 -0.00591 -0.020462
v 0.035021 -0.009171 -0.020962
v 0.036949 -0.011454 -0.022243
v 0.038369 -0.013756 -0.023979
v 0.003502 0.013471 -0.029045
v 0.011788 0.006772 -0.040584
v 0.015151 0.003004 -0.043973
v 0.012653 0.002056 -0.043375
v 0.018256 0.001681 -0.044863
v 0.021008 0.001841 -0.043761
v 0.023522 0.000313 -0.043323
v 0.001118 0.011179 -0.028406
v 0.002403 0.009547 -0.029488
v 0.005555 0.009586 -0.032184
v 0.026671 -0.003121 -0.045345
v 0.028741 -0.005209 -0.045727
v 0.032072 -0.00752 -0.042257
v 0.030157 -0.006153 -0.044605
v 0.038622 -0.014891 -0.026844
v 0.034383 -0.009196 -0.036607
v 0.033262 -0.010402 -0.040606
v 0.034124 -0.012671 -0.036885
v 0.03752 -0.016647 -0.030438
v 0.051546 -0.019455 0.023645
v 0.053122 -0.02404 0.028481
v 0.025021 -0.005963 -0.011797
v 0.026328 -0.007571 -0.007559
v 0.025826 -0.008319 -0.010016
v 0.028898 -0.008861 -0.005741
v 0.040814 -0.016563 -0.005883
v 0.043844 -0.021739 -0.006683
v 0.031005 -0.010934 -0.006715
v 0.036831 -0.013365 -0.006238
v 0.052759 -0.01622 0.008643
v 0.054492 -0.017603 0.007472
v 0.054574 -0.018606 0.006104
v 0.053983 -0.019924 0.004303
v 0.04789 -0.021567 -0.001481
v 0.04553 -0.022715 -0.005321
v 0.053198 -0.016666 0.015394
v 0.053919 -0.01767 0.018227
v 0.052951 -0.018741 0.02123
v 0.059953 -0.019081 0.012877
v 0.060405 -0.019432 0.016726
v 0.012639 -0.008866 0.072509
v 0.010421 -0.009046 0.073925
v 0.017404 -0.009407 0.062278
v 0.019246 -0.01113 0.057148
v 0.017129 -0.012935 0.067694
v 0.014788 -0.012484 0.07321
v 0.018115 -0.018114 0.071895
v 0.025159 -0.013442 0.037636
v 0.024406 -0.016865 0.048307
v 0.026056 -0.016126 0.039808
v 0.0298 -0.018931 0.028225
v 0.028841 -0.01878 0.031887
v 0.034261 -0.019694 0.018528
v 0.035497 -0.02192 0.021712
v 0.022348 -0.015671 0.054265
v 0.024255 -0.018508 0.052024
v 0.03254 -0.018066 0.013731
v 0.03476 -0.019784 0.015382
v 0.029462 -0.021738 0.007533
v 0.035358 -0.020959 0.011577
v 0.03447 -0.021846 0.009134
v 0.037035 -0.02553 0.005958
v 0.035938 -0.026752 0.004696
v 0.0313 -0.025231 0.005458
v 0.026174 -0.024192 0.006387
v 0.013955 -0.026786 0.013918
v 0.017796 -0.027017 0.010156
v 0.023017 -0.025574 0.006998
v 0.020104 -0.026323 0.008532
v -0.010505 -0.021418 0.05767
v -0.014488 -0.020541 0.051972
v -0.011317 -0.024142 0.05842
v -0.016347 -0.027648 0.053924
v -0.019638 -0.025105 0.048319
v -0.020391 -0.031422 0.050353
v -0.023927 -0.032134 0.044144
v -0.023651 -0.036581 0.046693
v -0.025161 -0.037506 0.0422
v -0.036396 -0.032316 0.017164
v -0.025967 -0.03912 0.0378
v -0.0278 -0.040656 0.03209
v -0.02975 -0.040207 0.028865
v -0.036231 -0.037298 0.018395
v -0.035656 -0.036658 0.021488
v -0.034115 -0.040218 0.022043
v 0.002816 -0.004658 0.068052
v -0.00026 -0.010567 0.067902
v -0.001576 -0.011285 0.066358
v -0.005251 -0.015432 0.060108
v -0.004967 -0.016684 0.062922
v -0.007294 -0.020256 0.06137
v 0.005435 -0.008037 0.072459
v 0.007845 -0.009402 0.074274
v 0.002808 -0.008843 0.07102
v -0.012781 -0.030687 0.013307
v -0.022951 -0.029732 0.010009
v -0.017074 -0.031884 0.011946
v -0.005776 -0.029682 0.017264
v -0.003993 -0.031007 0.017793
v -0.009928 -0.032787 0.014523
v -0.029989 -0.028202 0.011502
v -0.026387 -0.031376 0.009363
v -0.030779 -0.032266 0.010894
v -0.033695 -0.030933 0.013513
v -0.000616 -0.03614 0.018192
v 0.001485 -0.035652 0.018571
v 0.001756 -0.041042 0.018573
v 0.01421 -0.036901 0.012085
v 0.007281 -0.040154 0.016845
v 0.008477 -0.040534 0.01599
v 0.012783 -0.044431 0.011911
v 0.004779 -0.042167 0.017897
v 0.002965 -0.042133 0.018522
v -0.010756 -0.034158 0.093485
v -0.002844 -0.040563 0.094166
v -0.016555 -0.039416 0.091856
v -0.014096 -0.0397 0.092837
v 0.009087 -0.043722 0.09517
v 0.006165 -0.04679 0.094836
v 0.001641 -0.042481 0.094576
v 0.020541 -0.032404 0.093661
v 0.017394 -0.038582 0.093828
v 0.017121 -0.044138 0.093367
v 0.00841 -0.048521 0.094703
v 0.015678 -0.052593 0.092568
v 0.01214 -0.048308 0.09408
v -0.021328 -0.044347 0.08872
v -0.039633 -0.028856 0.044327
v -0.043069 -0.031822 0.04101
v -0.037452 -0.033203 0.050252
v -0.040677 -0.034065 0.044636
v -0.03928 -0.036927 0.047886
v -0.03102 -0.031073 0.071787
v -0.026444 -0.032428 0.078755
v -0.030066 -0.035011 0.075877
v -0.033117 -0.032459 0.068972
v -0.035975 -0.031244 0.056461
v -0.034575 -0.033424 0.064656
v -0.036967 -0.032782 0.051856
v -0.024644 -0.036139 0.082672
v -0.021282 -0.038728 0.087543
v -0.046874 -0.016324 0.007868
v -0.048953 -0.019018 0.008032
v -0.05051 -0.019689 0.014916
v -0.049463 -0.019286 0.012163
v -0.05307 -0.020732 0.018336
v -0.0526 -0.020693 0.02454
v -0.054752 -0.022292 0.023189
v -0.055185 -0.02283 0.019869
v -0.046899 -0.026433 0.035485
v -0.055228 -0.023761 0.026544
v -0.05454 -0.02626 0.03105
v -0.052661 -0.026753 0.032651
v -0.048193 -0.030178 0.035687
v -0.044834 -0.03052 0.038704
v -0.027593 -0.00606 -0.005489
v -0.029596 -0.008895 -0.002399
v -0.029826 -0.010124 -0.004208
v -0.03263 -0.010555 -0.000198
v -0.044232 -0.014883 0.005764
v -0.032548 -0.012054 -0.002608
v -0.034801 -0.013547 -0.003399
v -0.038509 -0.01503 -0.004331
v -0.044145 -0.015633 -0.000193
v -0.003555 0.006392 -0.025345
v -0.000604 0.008967 -0.027267
v -0.004714 0.002508 -0.024738
v -0.024109 0.006871 -0.038182
v -0.021734 0.007203 -0.037222
v -0.025925 0.006438 -0.038326
v -0.02937 0.001706 -0.039717
v -0.031074 -0.00168 -0.041975
v -0.033508 -0.003813 -0.042104
v -0.041895 -0.010442 -0.025995
v -0.040751 -0.01148 -0.031744
v -0.041964 -0.01474 -0.021593
v -0.03905 -0.014238 -0.01358
v -0.040966 -0.017127 -0.014626
v -0.042145 -0.01721 -0.019749
v -0.039759 -0.011369 -0.036997
v -0.040317 -0.012376 -0.035373
v -0.035494 -0.009821 -0.043477
v -0.037689 -0.012148 -0.043537
v -0.040309 -0.015939 -0.042963
v -0.008741 0.001039 -0.026496
v -0.007238 0.002174 -0.02545
v -0.011783 0.002096 -0.02892
v -0.019098 0.004447 -0.037206
v -0.01603 0.001856 -0.035317
v -0.029602 -0.008134 -0.008167
v -0.034624 -0.009522 -0.01158
v -0.036467 -0.011879 -0.012017
v 0.026027 -0.033792 0.092676
v 0.035078 -0.015663 0.075049
v 0.037568 -0.018867 0.073203
v 0.039596 -0.022329 0.078024
v 0.039828 -0.024333 0.081325
v 0.037312 -0.025128 0.085411
v 0.031346 -0.025647 0.090691
v 0.034761 -0.02576 0.088016
v 0.040367 -0.02668 0.081765
v 0.040338 -0.017857 0.061852
v 0.041087 -0.019376 0.063851
v 0.041195 -0.022435 0.071617
v 0.041283 -0.017876 0.058725
v 0.044685 -0.022637 0.057814
v 0.04763 -0.025647 0.053006
v 0.048053 -0.022795 0.045856
v 0.048094 -0.025333 0.049834
v 0.053641 -0.027564 0.033128
v 0.049421 -0.02516 0.044585
v 0.028185 -0.006822 -0.016403
v 0.026054 -0.007904 -0.01303
v 0.033134 -0.008767 -0.019277
v 0.03453 -0.010728 -0.01903
v 0.036447 -0.013481 -0.017863
v 0.039109 -0.016083 -0.020074
v 0.039944 -0.017442 -0.022572
v 0.003974 0.008591 -0.031328
v 0.009394 0.004539 -0.039284
v 0.013859 1.5E-05 -0.045324
v 0.016241 0.000295 -0.046034
v 0.011397 -0.000724 -0.043625
v 0.020217 0.000165 -0.045866
v 0.020141 -0.004248 -0.050876
v 0.024229 -0.003663 -0.048455
v 0.001169 0.006754 -0.028683
v 0.004104 0.005846 -0.032653
v 0.026322 -0.005175 -0.048333
v 0.028132 -0.011972 -0.053053
v 0.0307 -0.012886 -0.050554
v 0.031955 -0.012297 -0.047305
v 0.032839 -0.015096 -0.046923
v 0.039705 -0.018372 -0.025546
v 0.038682 -0.019754 -0.029123
v 0.033306 -0.013537 -0.040863
v 0.034313 -0.016311 -0.035835
v 0.033331 -0.019602 -0.038714
v 0.03305 -0.017743 -0.040296
v 0.035128 -0.018705 -0.034565
v 0.054435 -0.021908 0.024468
v 0.05452 -0.026348 0.028565
v 0.028804 -0.01096 -0.008672
v 0.029027 -0.011329 -0.010979
v 0.039022 -0.015559 -0.00761
v 0.040737 -0.017842 -0.00961
v 0.043229 -0.022173 -0.010704
v 0.046026 -0.0242 -0.009169
v 0.0363 -0.014061 -0.008952
v 0.05886 -0.019092 0.009971
v 0.05754 -0.01956 0.007615
v 0.060498 -0.0216 0.008172
v 0.058815 -0.023184 0.005622
v 0.054104 -0.024692 0.001538
v 0.052084 -0.025313 -0.00127
v 0.049278 -0.024914 -0.004518
v 0.059986 -0.020064 0.018962
v 0.058304 -0.02091 0.021341
v 0.062738 -0.020792 0.014249
v 0.062143 -0.020897 0.011763
v 0.063997 -0.022557 0.016822
v 0.012789 -0.012087 0.074891
v 0.010077 -0.012413 0.076138
v 0.019183 -0.015173 0.060328
v 0.018684 -0.017417 0.068475
v 0.014415 -0.015154 0.0753
v 0.01746 -0.018292 0.073282
v 0.022102 -0.022051 0.068301
v 0.022993 -0.025514 0.072377
v 0.026272 -0.018446 0.04498
v 0.02729 -0.017934 0.039899
v 0.032782 -0.022269 0.028855
v 0.031705 -0.022174 0.032516
v 0.039642 -0.024781 0.013827
v 0.036813 -0.024454 0.02328
v 0.034329 -0.024795 0.030388
v 0.02343 -0.018117 0.054655
v 0.024164 -0.02004 0.056182
v 0.027099 -0.022856 0.052376
v 0.03987 -0.025023 0.010434
v 0.038531 -0.025158 0.007465
v 0.039704 -0.028048 0.005644
v 0.037607 -0.029175 0.003841
v 0.03351 -0.028562 0.003829
v 0.028434 -0.027374 0.005038
v 0.015179 -0.031664 0.012113
v 0.01785 -0.03291 0.009864
v 0.024738 -0.02909 0.006459
v 0.021693 -0.030206 0.007685
v -0.005466 -0.023328 0.066367
v -0.0132 -0.027626 0.058047
v -0.013417 -0.029458 0.059656
v -0.018759 -0.03173 0.05331
v -0.021433 -0.034823 0.050588
v -0.022738 -0.037722 0.050473
v -0.023745 -0.039291 0.047364
v -0.024389 -0.040703 0.043761
v -0.036036 -0.034331 0.01588
v -0.024139 -0.042763 0.041171
v -0.025287 -0.043668 0.035385
v -0.02768 -0.043241 0.029663
v -0.035399 -0.036533 0.015299
v -0.03399 -0.039938 0.016905
v -0.033335 -0.041849 0.019755
v -0.028523 -0.044462 0.026061
v -0.031848 -0.043057 0.021646
v 0.002294 -0.014886 0.07308
v -0.0004 -0.014917 0.069547
v -0.004253 -0.018202 0.065115
v -0.002168 -0.019581 0.069005
v 0.006229 -0.012372 0.075374
v 0.004627 -0.012494 0.074526
v -0.012198 -0.035291 0.013414
v -0.022478 -0.03201 0.010153
v -0.018152 -0.034433 0.011881
v -0.004132 -0.035422 0.016875
v -0.00593 -0.040068 0.015283
v -0.010052 -0.038567 0.013784
v -0.027688 -0.034554 0.010059
v -0.020623 -0.036461 0.011641
v -0.031022 -0.036145 0.011588
v -0.033268 -0.034615 0.012758
v -0.002265 -0.038285 0.017408
v 0.000107 -0.040225 0.018295
v -0.001228 -0.049204 0.01863
v 0.001068 -0.052123 0.01904
v 0.016174 -0.038702 0.010479
v 0.008667 -0.044407 0.015397
v 0.006501 -0.043906 0.016996
v 0.014292 -0.047197 0.010448
v 0.003384 -0.045278 0.018429
v 0.004287 -0.05375 0.01857
v -0.012744 -0.04152 0.093076
v -0.000792 -0.049451 0.094095
v -0.016205 -0.042978 0.092071
v 0.001066 -0.051295 0.094005
v 0.024263 -0.035525 0.092976
v 0.019793 -0.038421 0.093345
v 0.018895 -0.044625 0.092925
v 0.010779 -0.055214 0.092861
v 0.005712 -0.056309 0.092724
v 0.021513 -0.051397 0.092125
v 0.020811 -0.054242 0.091841
v 0.017533 -0.057836 0.091417
v 0.014191 -0.059342 0.091694
v -0.022721 -0.041138 0.086926
v -0.024149 -0.043005 0.086799
v -0.02295 -0.04665 0.087883
v -0.020759 -0.048483 0.088689
v -0.046436 -0.034874 0.037651
v -0.043718 -0.036203 0.041042
v -0.041599 -0.038942 0.044466
v -0.038425 -0.039472 0.050994
v -0.039342 -0.041113 0.048969
v -0.031964 -0.036276 0.074006
v -0.029222 -0.037572 0.078965
v -0.034548 -0.037385 0.069531
v -0.036545 -0.036687 0.059892
v -0.037573 -0.03889 0.057107
v -0.035624 -0.037795 0.066098
v -0.038139 -0.040347 0.054602
v -0.026602 -0.038042 0.082009
v -0.024834 -0.040313 0.085095
v -0.046689 -0.017176 0.000423
v -0.048408 -0.020321 0.00069
v -0.050427 -0.021346 0.011191
v -0.049479 -0.021479 0.005306
v -0.051705 -0.022815 0.012933
v -0.054402 -0.022589 0.017876
v -0.056582 -0.02546 0.023361
v -0.055621 -0.026008 0.017491
v -0.056682 -0.027322 0.019955
v -0.056536 -0.02624 0.026621
v -0.056227 -0.028201 0.030096
v -0.054274 -0.029593 0.032241
v -0.049111 -0.032845 0.0352
v -0.028896 -0.008463 -0.006067
v -0.031549 -0.011386 -0.006846
v -0.03274 -0.012507 -0.005405
v -0.037194 -0.014784 -0.006198
v -0.039541 -0.016389 -0.007207
v -0.044515 -0.017282 -0.003576
v -0.002848 0.001654 -0.024809
v 0.000807 0.002737 -0.027715
v -0.000712 0.003333 -0.026276
v -0.005468 -0.001304 -0.024393
v -0.022042 0.003497 -0.039522
v -0.025877 0.002592 -0.040348
v -0.027567 -3E-05 -0.041841
v -0.030686 -0.004285 -0.044164
v -0.032174 -0.009407 -0.045663
v -0.041519 -0.014879 -0.024866
v -0.040775 -0.013947 -0.030083
v -0.040558 -0.015059 -0.033797
v -0.041846 -0.017218 -0.022558
v -0.037568 -0.01449 -0.010574
v -0.041315 -0.018759 -0.013194
v -0.042537 -0.02025 -0.017065
v -0.042291 -0.020976 -0.022156
v -0.042827 -0.021194 -0.01967
v -0.041122 -0.01663 -0.039863
v -0.033164 -0.011626 -0.046633
v -0.036271 -0.014783 -0.047847
v -0.039028 -0.017144 -0.046906
v -0.041211 -0.019434 -0.044277
v -0.007581 -0.002455 -0.025484
v -0.010421 -0.000913 -0.028677
v -0.008996 -0.003665 -0.027087
v -0.013693 -0.001512 -0.033951
v -0.020986 0.001028 -0.04026
v -0.018403 1.4E-05 -0.038929
v -0.015712 -0.002573 -0.036966
v -0.033834 -0.011381 -0.009717
v 0.02803 -0.035862 0.091677
v 0.024897 -0.042112 0.091892
v 0.040798 -0.022954 0.074122
v 0.042536 -0.025417 0.074109
v 0.043262 -0.028837 0.077153
v 0.043162 -0.031182 0.079245
v 0.041354 -0.032026 0.081714
v 0.0387 -0.031904 0.083992
v 0.029781 -0.034948 0.090699
v 0.034751 -0.032531 0.087
v 0.045244 -0.024731 0.067004
v 0.045774 -0.024542 0.063142
v 0.048044 -0.027078 0.055701
v 0.049262 -0.027894 0.048544
v 0.049892 -0.030447 0.053444
v 0.053037 -0.028919 0.03711
v 0.055259 -0.02903 0.028839
v 0.053521 -0.031493 0.037464
v 0.05052 -0.029957 0.045348
v 0.027647 -0.008924 -0.014339
v 0.028897 -0.0102 -0.014012
v 0.033824 -0.011684 -0.016909
v 0.033968 -0.012787 -0.014665
v 0.035821 -0.014061 -0.012453
v 0.038292 -0.015487 -0.017516
v 0.040266 -0.017862 -0.015335
v 0.042291 -0.02067 -0.019036
v 0.041831 -0.020831 -0.022385
v 0.006287 -0.000917 -0.036808
v 0.009273 -0.000645 -0.040902
v 0.013052 -0.005218 -0.048913
v 0.016104 -0.003288 -0.049527
v 0.010843 -0.005594 -0.046634
v 0.009265 -0.00327 -0.04208
v 0.021974 -0.003947 -0.05003
v 0.018439 -0.006939 -0.052561
v 0.024752 -0.008264 -0.052573
v 0.023092 -0.00833 -0.053218
v 0.020928 -0.009528 -0.054159
v 0.00215 0.005077 -0.030012
v 0.027009 -0.016439 -0.056954
v 0.029584 -0.01722 -0.055655
v 0.031908 -0.018007 -0.052932
v 0.03306 -0.019052 -0.050656
v 0.033164 -0.016834 -0.045532
v 0.0336 -0.020429 -0.04866
v 0.040626 -0.021807 -0.026552
v 0.034461 -0.021942 -0.036739
v 0.039816 -0.025401 -0.029859
v 0.033166 -0.021427 -0.042265
v 0.03389 -0.02299 -0.040123
v 0.060835 -0.022531 0.021135
v 0.056596 -0.02469 0.02508
v 0.05643 -0.02827 0.026498
v 0.037928 -0.015444 -0.011524
v 0.045497 -0.024843 -0.017301
v 0.047121 -0.026286 -0.015458
v 0.048624 -0.026898 -0.01293
v 0.051457 -0.027333 -0.0086
v 0.063128 -0.022558 0.011092
v 0.061591 -0.02426 0.007622
v 0.058062 -0.026381 0.003851
v 0.05661 -0.027874 0.001609
v 0.053004 -0.026895 -0.002586
v 0.055847 -0.028375 0.000209
v 0.064816 -0.024495 0.012927
v 0.063556 -0.024426 0.019206
v 0.065289 -0.02607 0.015592
v 0.008737 -0.014382 0.076767
v 0.012722 -0.020482 0.077379
v 0.020214 -0.017797 0.061458
v 0.014544 -0.018765 0.076217
v 0.016101 -0.017955 0.074752
v 0.020062 -0.023453 0.074581
v 0.024432 -0.02279 0.062888
v 0.024597 -0.025553 0.06942
v 0.026187 -0.028351 0.0718
v 0.024443 -0.029074 0.073736
v 0.030427 -0.022816 0.044331
v 0.030383 -0.021672 0.040438
v 0.032689 -0.023925 0.034503
v 0.041288 -0.0278 0.015516
v 0.041489 -0.02735 0.011286
v 0.036725 -0.026469 0.026845
v 0.038391 -0.028312 0.024086
v 0.035357 -0.027369 0.032213
v 0.025215 -0.022258 0.058547
v 0.030824 -0.026008 0.050231
v 0.029353 -0.025609 0.054714
v 0.04093 -0.028457 0.00712
v 0.037832 -0.031798 0.003405
v 0.040413 -0.030984 0.005613
v 0.036078 -0.031638 0.003191
v 0.031649 -0.030076 0.004001
v 0.020194 -0.034225 0.0089
v 0.017416 -0.040563 0.009785
v 0.019215 -0.038941 0.009409
v 0.02888 -0.031315 0.005409
v 0.027494 -0.034773 0.007404
v 0.025124 -0.036358 0.008568
v -0.001662 -0.022974 0.071607
v -0.006308 -0.025651 0.067438
v -0.008937 -0.026858 0.064694
v -0.011138 -0.030282 0.066954
v -0.015687 -0.033506 0.062954
v -0.017757 -0.032338 0.056375
v -0.018837 -0.034548 0.058013
v -0.021073 -0.03779 0.057148
v -0.022698 -0.041656 0.054596
v -0.023319 -0.042922 0.049532
v -0.022272 -0.045337 0.04989
v -0.023302 -0.044788 0.040789
v -0.022622 -0.046984 0.03818
v -0.026101 -0.045617 0.029597
v -0.032724 -0.037314 0.013128
v -0.032959 -0.039736 0.015226
v -0.029774 -0.044867 0.017657
v -0.028017 -0.04676 0.021802
v -0.025671 -0.047754 0.02631
v -0.027087 -0.048018 0.018408
v 0.005338 -0.017066 0.076241
v 0.001341 -0.019647 0.073414
v -0.015374 -0.037072 0.012667
v -0.002884 -0.04292 0.01702
v -0.010473 -0.043831 0.012644
v -0.007871 -0.046954 0.01381
v -0.014537 -0.039601 0.012691
v -0.024546 -0.037449 0.011506
v -0.028268 -0.041447 0.013668
v -0.021914 -0.040166 0.012325
v -0.003547 -0.054244 0.018151
v -0.000989 -0.053371 0.018982
v 0.003131 -0.058911 0.019393
v 0.008078 -0.047786 0.015954
v 0.013668 -0.049997 0.010876
v 0.00611 -0.052866 0.017648
v 0.016006 -0.047833 0.009496
v 0.008063 -0.058323 0.017606
v 0.006422 -0.059474 0.018689
v -0.011704 -0.044578 0.092979
v -0.002777 -0.051475 0.093583
v -0.014196 -0.046708 0.092003
v 0.000453 -0.057441 0.092288
v 0.022305 -0.042556 0.092595
v 0.009303 -0.058866 0.092386
v 0.012572 -0.063049 0.091487
v 0.002509 -0.060256 0.091952
v 0.022938 -0.053219 0.091501
v 0.023203 -0.060406 0.089561
v 0.023918 -0.062274 0.089016
v 0.01651 -0.064537 0.090253
v -0.029556 -0.04353 0.084828
v -0.028918 -0.045462 0.085877
v -0.025599 -0.049188 0.086924
v -0.018144 -0.051026 0.089174
v -0.021031 -0.055714 0.08784
v -0.049194 -0.035949 0.034639
v -0.045144 -0.037932 0.038708
v -0.042876 -0.040649 0.041798
v -0.039854 -0.043608 0.047705
v -0.038831 -0.043821 0.050838
v -0.032201 -0.038199 0.075798
v -0.034296 -0.039252 0.072503
v -0.031207 -0.042227 0.082805
v -0.033455 -0.042702 0.080859
v -0.03635 -0.041697 0.069663
v -0.03716 -0.039331 0.062154
v -0.038784 -0.043284 0.062913
v -0.038299 -0.042816 0.064789
v -0.038699 -0.043606 0.055396
v -0.046624 -0.019422 -0.0031
v -0.048073 -0.021803 -0.001382
v -0.050549 -0.026153 0.006319
v -0.049567 -0.027107 0.002567
v -0.050907 -0.024274 0.009152
v -0.052907 -0.027216 0.01262
v -0.057298 -0.029932 0.025389
v -0.054989 -0.032237 0.015293
v -0.056927 -0.030248 0.021675
v -0.055583 -0.031159 0.030578
v -0.056422 -0.032279 0.027991
v -0.036549 -0.014126 -0.008965
v -0.039424 -0.016704 -0.009857
v -0.04173 -0.017949 -0.00757
v -0.041168 -0.018949 -0.010787
v -0.042803 -0.01984 -0.008353
v -0.001622 -0.002769 -0.024044
v -0.003145 -0.004682 -0.023041
v 0.002071 0.000826 -0.029112
v 2E-06 -0.00277 -0.025167
v 0.001829 -0.004332 -0.026741
v -0.006263 -0.004155 -0.024097
v -0.004028 -0.006217 -0.022182
v -0.024433 -0.000491 -0.042045
v -0.026636 -0.004254 -0.045022
v -0.028902 -0.006188 -0.045628
v -0.029288 -0.011281 -0.04718
v -0.040362 -0.01801 -0.027233
v -0.039914 -0.019223 -0.03047
v -0.041676 -0.019679 -0.038927
v -0.040078 -0.022014 -0.028258
v -0.042562 -0.021321 -0.011537
v -0.043816 -0.024158 -0.016539
v -0.042819 -0.024841 -0.023418
v -0.043781 -0.02555 -0.020523
v -0.042364 -0.024974 -0.043063
v -0.032975 -0.014657 -0.049216
v -0.035574 -0.016846 -0.049747
v -0.037955 -0.017665 -0.048501
v -0.040788 -0.022929 -0.048085
v -0.042048 -0.024491 -0.045947
v -0.008014 -0.007133 -0.024576
v -0.011329 -0.004311 -0.031194
v -0.0113 -0.00794 -0.030891
v -0.013992 -0.004833 -0.035069
v -0.02229 -0.005384 -0.043529
v -0.023891 -0.005683 -0.044594
v -0.018753 -0.00349 -0.040191
v -0.018234 -0.008385 -0.040026
v 0.030914 -0.03743 0.089531
v 0.028678 -0.042736 0.089842
v 0.026517 -0.045978 0.090601
v 0.02556 -0.053004 0.090361
v 0.045741 -0.030976 0.074947
v 0.046732 -0.029079 0.07064
v 0.047416 -0.034301 0.075332
v 0.04416 -0.034259 0.079327
v 0.041967 -0.035237 0.081403
v 0.036974 -0.037384 0.084815
v 0.048515 -0.029588 0.066771
v 0.049232 -0.029395 0.058783
v 0.050791 -0.032812 0.051367
v 0.050967 -0.033216 0.047418
v 0.052313 -0.033635 0.060822
v 0.056717 -0.032019 0.026158
v 0.055411 -0.033093 0.029532
v 0.051803 -0.034148 0.043334
v 0.052969 -0.035675 0.039241
v 0.045528 -0.026023 -0.019944
v 0.003671 0.000741 -0.032371
v 0.005258 -0.003962 -0.035462
v 0.006772 -0.003592 -0.038125
v 0.015224 -0.005817 -0.050761
v 0.011231 -0.008803 -0.04869
v 0.01401 -0.010119 -0.051495
v 0.008883 -0.009869 -0.046085
v 0.008047 -0.006645 -0.041771
v 0.017137 -0.009186 -0.05311
v 0.01995 -0.015862 -0.056763
v 0.022438 -0.016344 -0.057631
v 0.024624 -0.017295 -0.058214
v 0.027988 -0.021325 -0.060101
v 0.029896 -0.02195 -0.059336
v 0.032736 -0.023819 -0.057496
v 0.031562 -0.025055 -0.060083
v 0.033547 -0.022447 -0.054424
v 0.034824 -0.024897 -0.052214
v 0.034795 -0.024795 -0.048803
v 0.04465 -0.027739 -0.023448
v 0.039327 -0.026958 -0.032205
v 0.035231 -0.02505 -0.038791
v 0.04256 -0.028983 -0.028014
v 0.034495 -0.025122 -0.042757
v 0.06117 -0.024284 0.021634
v 0.05812 -0.026621 0.024297
v 0.058715 -0.029997 0.023483
v 0.049314 -0.031448 -0.019008
v 0.047209 -0.029905 -0.020768
v 0.050357 -0.029683 -0.014895
v 0.052878 -0.029745 -0.011019
v 0.05461 -0.029896 -0.007755
v 0.063914 -0.025467 0.010559
v 0.059789 -0.029611 0.005661
v 0.058506 -0.030707 0.003211
v 0.05902 -0.033366 0.000362
v 0.05643 -0.030418 -0.002292
v 0.064664 -0.0278 0.012621
v 0.063168 -0.026606 0.020031
v 0.064523 -0.028114 0.017443
v 0.063997 -0.03076 0.013617
v 0.008301 -0.021942 0.077549
v 0.009779 -0.020561 0.077544
v 0.01557 -0.024006 0.077691
v 0.012935 -0.025512 0.078351
v 0.018546 -0.024197 0.076419
v 0.027648 -0.025183 0.06068
v 0.027775 -0.026177 0.063501
v 0.026904 -0.027522 0.069193
v 0.032524 -0.031399 0.068956
v 0.028233 -0.031991 0.073375
v 0.03109 -0.032543 0.071978
v 0.023388 -0.030819 0.07495
v 0.031877 -0.024057 0.041424
v 0.032496 -0.027475 0.048859
v 0.034405 -0.028521 0.039647
v 0.041811 -0.030601 0.017381
v 0.042582 -0.030839 0.013111
v 0.04237 -0.031153 0.009305
v 0.036618 -0.030299 0.032065
v 0.038186 -0.031669 0.026871
v 0.039341 -0.032294 0.023471
v 0.032932 -0.029139 0.054567
v 0.034941 -0.031831 0.053381
v 0.02964 -0.026687 0.059732
v 0.031891 -0.028535 0.05877
v 0.03536 -0.034613 0.003725
v 0.03933 -0.03556 0.005389
v 0.037862 -0.037407 0.005238
v 0.041574 -0.033981 0.007626
v 0.032358 -0.032544 0.003983
v 0.020889 -0.038386 0.009107
v 0.021592 -0.044577 0.008696
v 0.020169 -0.050834 0.008047
v 0.022025 -0.041589 0.008901
v 0.031451 -0.037847 0.006392
v 0.029484 -0.040681 0.007854
v 0.027399 -0.043674 0.008448
v 0.000209 -0.024579 0.074399
v -0.002773 -0.026402 0.073496
v -0.004594 -0.026112 0.071096
v -0.008682 -0.030094 0.071695
v -0.013557 -0.035003 0.06889
v -0.015603 -0.037505 0.068652
v -0.018356 -0.03883 0.064734
v -0.020538 -0.041716 0.062052
v -0.02092 -0.043429 0.061903
v -0.021234 -0.044986 0.059897
v -0.022145 -0.044361 0.054385
v -0.021244 -0.046044 0.055118
v -0.019348 -0.04868 0.051879
v -0.02054 -0.049563 0.039981
v -0.018922 -0.051331 0.043808
v -0.01732 -0.053012 0.045523
v -0.021937 -0.050737 0.032174
v -0.020526 -0.050802 0.036254
v -0.029129 -0.043068 0.014975
v -0.026804 -0.046933 0.016148
v -0.025795 -0.0493 0.02164
v -0.021628 -0.053232 0.026714
v -0.023341 -0.05162 0.016716
v -0.023814 -0.052105 0.019212
v 0.003067 -0.022882 0.075744
v 0.005678 -0.022755 0.077018
v -0.004147 -0.051117 0.017372
v -0.013342 -0.046068 0.012289
v -0.010372 -0.047705 0.012887
v -0.009942 -0.051478 0.013855
v -0.007503 -0.051038 0.014908
v -0.017818 -0.04267 0.01258
v -0.025483 -0.041702 0.012924
v -0.025237 -0.045968 0.014205
v -0.020008 -0.044663 0.012888
v -0.022691 -0.04468 0.013149
v -0.00796 -0.05658 0.015423
v -0.001738 -0.05904 0.018621
v -0.005574 -0.058686 0.016743
v 0.002268 -0.061656 0.019088
v 0.006199 -0.062834 0.018766
v 0.012134 -0.052108 0.012699
v 0.009025 -0.054222 0.015796
v 0.018506 -0.053469 0.008556
v 0.016264 -0.054481 0.009898
v 0.013244 -0.059905 0.013772
v 0.009028 -0.062473 0.017532
v -0.005093 -0.054371 0.092056
v -0.002674 -0.057812 0.091701
v -0.014575 -0.052145 0.090009
v 0.009075 -0.065407 0.091785
v 0.007533 -0.062863 0.092032
v 0.010638 -0.068224 0.091321
v -0.002308 -0.061035 0.091322
v 1E-06 -0.068079 0.091509
v 0.002784 -0.072622 0.091631
v 0.025664 -0.060651 0.088534
v 0.027322 -0.064393 0.087
v 0.023303 -0.064044 0.088992
v 0.018305 -0.067043 0.089685
v 0.012882 -0.070441 0.090656
v -0.031853 -0.045852 0.084014
v -0.029536 -0.047675 0.085448
v -0.022596 -0.056475 0.087014
v -0.017101 -0.054265 0.088982
v -0.014225 -0.060215 0.089076
v -0.015433 -0.06258 0.0885
v -0.04817 -0.039183 0.034367
v -0.044842 -0.041583 0.037167
v -0.043256 -0.04368 0.038691
v -0.039062 -0.045481 0.048955
v -0.038506 -0.045446 0.052939
v -0.03497 -0.043487 0.079363
v -0.035937 -0.043139 0.075013
v -0.037326 -0.045542 0.070532
v -0.038838 -0.046094 0.064937
v -0.039017 -0.046636 0.061814
v -0.044822 -0.02303 -0.007818
v -0.046281 -0.025559 -0.005783
v -0.047414 -0.027405 -0.0033
v -0.053385 -0.031332 0.01191
v -0.051855 -0.030126 0.006821
v -0.049145 -0.029996 -0.000736
v -0.051777 -0.031697 0.003544
v -0.055795 -0.034731 0.019872
v -0.055901 -0.035281 0.024223
v -0.054233 -0.033789 0.011803
v -0.055221 -0.034802 0.015748
v -0.052332 -0.038271 0.030091
v -0.054535 -0.038121 0.025741
v -0.053234 -0.039311 0.027553
v -0.00126 -0.00609 -0.02271
v 0.0006 -0.007202 -0.023371
v -0.002069 -0.00914 -0.020135
v 0.003127 -0.002351 -0.03038
v 0.002279 -0.008088 -0.025009
v 0.003191 -0.006703 -0.028762
v -0.005563 -0.007953 -0.021629
v -0.007502 -0.009099 -0.022587
v -0.006146 -0.012093 -0.01863
v -0.00321 -0.013602 -0.017007
v -0.026293 -0.010751 -0.046726
v -0.026721 -0.015001 -0.049006
v -0.030696 -0.017579 -0.051094
v -0.040201 -0.021265 -0.031538
v -0.041729 -0.025283 -0.038049
v -0.040853 -0.024051 -0.033134
v -0.041197 -0.024699 -0.027741
v -0.042065 -0.02807 -0.033709
v -0.04467 -0.024561 -0.009483
v -0.044313 -0.025052 -0.012546
v -0.045345 -0.028698 -0.016033
v -0.043853 -0.028279 -0.02543
v -0.044781 -0.029382 -0.022111
v -0.042494 -0.029235 -0.039965
v -0.043044 -0.027558 -0.044963
v -0.034066 -0.018313 -0.051057
v -0.037153 -0.02358 -0.052338
v -0.038862 -0.022251 -0.050136
v -0.040787 -0.024938 -0.050119
v -0.042866 -0.027397 -0.048389
v -0.010449 -0.010345 -0.028158
v -0.008644 -0.009679 -0.02421
v -0.015586 -0.009458 -0.036688
v -0.014716 -0.013822 -0.034479
v -0.020594 -0.009363 -0.042736
v -0.022782 -0.011424 -0.045158
v -0.017924 -0.011547 -0.040089
v 0.036897 -0.041876 0.084282
v 0.034549 -0.044952 0.08527
v 0.028394 -0.047009 0.089188
v 0.033046 -0.049053 0.085241
v 0.028539 -0.053872 0.088055
v 0.027894 -0.060164 0.087337
v 0.049693 -0.033512 0.071549
v 0.051653 -0.034203 0.068423
v 0.051837 -0.036727 0.070694
v 0.048363 -0.03706 0.075075
v 0.045928 -0.037695 0.077815
v 0.041088 -0.039614 0.081431
v 0.052111 -0.033777 0.065732
v 0.05333 -0.035604 0.060473
v 0.052085 -0.0366 0.050761
v 0.05175 -0.036755 0.047002
v 0.053864 -0.037117 0.064207
v 0.059693 -0.032629 0.021661
v 0.058313 -0.036294 0.021785
v 0.056206 -0.035486 0.026542
v 0.055047 -0.037201 0.029349
v 0.051927 -0.038676 0.041962
v 0.051768 -0.040182 0.045307
v 0.052534 -0.039627 0.038104
v 0.004958 -0.008005 -0.034464
v 0.007276 -0.008017 -0.04037
v 0.010321 -0.013312 -0.049123
v 0.012125 -0.016715 -0.052043
v 0.014107 -0.016326 -0.053628
v 0.007863 -0.013097 -0.044276
v 0.008668 -0.014585 -0.04697
v 0.017492 -0.016733 -0.055927
v 0.022216 -0.019894 -0.059505
v 0.019373 -0.02003 -0.058625
v 0.024023 -0.022487 -0.061502
v 0.02801 -0.023849 -0.061723
v 0.030626 -0.029689 -0.064393
v 0.03502 -0.029444 -0.057164
v 0.034943 -0.031094 -0.059472
v 0.033416 -0.028363 -0.060337
v 0.033278 -0.033828 -0.065384
v 0.036207 -0.029782 -0.050454
v 0.035955 -0.028082 -0.046403
v 0.038204 -0.027519 -0.035926
v 0.041088 -0.030764 -0.033622
v 0.043758 -0.032718 -0.029886
v 0.037689 -0.030056 -0.043839
v 0.047156 -0.033758 -0.024972
v 0.062652 -0.030156 0.019532
v 0.051042 -0.033216 -0.018512
v 0.0505 -0.034697 -0.020666
v 0.056197 -0.034143 -0.012365
v 0.058639 -0.03374 -0.006053
v 0.059169 -0.035348 -0.008618
v 0.062565 -0.030103 0.009921
v 0.060366 -0.032255 0.007326
v 0.059602 -0.033438 0.004889
v 0.060068 -0.035279 0.002092
v 0.062496 -0.038155 -0.000824
v 0.060711 -0.035532 -0.00368
v 0.063122 -0.031504 0.01675
v 0.060502 -0.033854 0.00954
v 0.060341 -0.035018 0.0176
v 0.059159 -0.036125 0.011457
v 0.059894 -0.035826 0.015519
v 0.005266 -0.02834 0.077847
v 0.009539 -0.02581 0.078253
v 0.016514 -0.026368 0.07785
v 0.012608 -0.028125 0.078525
v 0.033144 -0.031172 0.066435
v 0.035376 -0.033706 0.066664
v 0.033762 -0.034426 0.07062
v 0.035807 -0.035403 0.068194
v 0.029957 -0.034399 0.073831
v 0.026952 -0.035413 0.074936
v 0.021592 -0.03267 0.075588
v 0.023455 -0.03381 0.075172
v 0.034283 -0.030438 0.048789
v 0.03626 -0.032612 0.038576
v 0.035529 -0.033009 0.046379
v 0.042827 -0.034109 0.014116
v 0.04216 -0.034451 0.016863
v 0.042564 -0.035917 0.010818
v 0.037868 -0.033931 0.029588
v 0.038442 -0.03455 0.025907
v 0.039584 -0.035794 0.021536
v 0.035815 -0.033393 0.063716
v 0.036767 -0.0344 0.058965
v 0.03577 -0.033865 0.05113
v 0.03585 -0.037341 0.00499
v 0.032854 -0.040413 0.007048
v 0.04121 -0.037995 0.009217
v 0.039004 -0.039577 0.00771
v 0.032741 -0.043957 0.009099
v 0.026625 -0.046481 0.008423
v 0.023952 -0.051115 0.008043
v 0.022955 -0.053957 0.008101
v 0.031184 -0.043847 0.008599
v 0.028779 -0.044449 0.008512
v 0.002654 -0.026274 0.076515
v -0.000771 -0.027761 0.075896
v -0.006405 -0.030103 0.074979
v -0.008855 -0.031358 0.073104
v -0.011121 -0.035856 0.073542
v -0.013981 -0.037697 0.071696
v -0.018374 -0.041275 0.07057
v -0.020246 -0.042799 0.066176
v -0.020556 -0.045326 0.068996
v -0.02085 -0.047533 0.065724
v -0.020698 -0.046867 0.058794
v -0.018802 -0.049293 0.05524
v -0.014977 -0.054163 0.052072
v -0.015822 -0.053646 0.049618
v -0.017327 -0.053755 0.039824
v -0.015701 -0.056634 0.035272
v -0.014508 -0.0562 0.042317
v -0.018592 -0.056422 0.028151
v -0.021523 -0.051898 0.015193
v -0.01933 -0.057167 0.023745
v -0.020406 -0.056494 0.019736
v -0.018866 -0.056991 0.016758
v -0.017051 -0.052332 0.013766
v -0.013837 -0.052259 0.013469
v -0.010095 -0.058225 0.014603
v -0.022527 -0.04804 0.013933
v -0.008605 -0.062551 0.014887
v -0.005437 -0.063034 0.015785
v 0.000359 -0.066884 0.01721
v 0.004582 -0.068376 0.017793
v 0.007687 -0.067427 0.017498
v 0.009993 -0.067845 0.016555
v 0.013673 -0.055248 0.01206
v 0.021774 -0.056214 0.008943
v 0.019279 -0.056601 0.009486
v 0.01567 -0.060382 0.012504
v 0.012444 -0.06471 0.015014
v -0.007558 -0.05548 0.090868
v -0.008613 -0.057665 0.090106
v 0.005384 -0.073473 0.091667
v 0.007069 -0.075608 0.091507
v -0.005092 -0.064349 0.090593
v -0.001814 -0.071227 0.091055
v 0.001083 -0.075565 0.090936
v 0.003919 -0.076837 0.091013
v 0.029023 -0.066151 0.085533
v 0.024727 -0.070668 0.087945
v 0.025927 -0.072196 0.087054
v 0.022118 -0.071603 0.088959
v 0.014977 -0.074187 0.089855
v 0.017819 -0.075865 0.089327
v 0.010432 -0.076934 0.090699
v -0.035046 -0.047075 0.079774
v -0.031908 -0.04848 0.083459
v -0.028167 -0.053108 0.084254
v -0.025359 -0.056984 0.084894
v -0.020714 -0.062044 0.08599
v -0.018048 -0.062359 0.087461
v -0.009075 -0.065065 0.089671
v -0.012812 -0.068276 0.087789
v -0.008944 -0.06781 0.089345
v -0.047227 -0.04188 0.03333
v -0.043631 -0.046218 0.034474
v -0.045908 -0.044668 0.031827
v -0.040738 -0.046513 0.043438
v -0.041595 -0.048336 0.037287
v -0.038164 -0.047941 0.048294
v -0.037722 -0.047948 0.053241
v -0.036049 -0.045136 0.077073
v -0.03743 -0.049217 0.069736
v -0.038273 -0.048779 0.065916
v -0.038379 -0.049037 0.06232
v -0.046712 -0.02863 -0.007319
v -0.052941 -0.03272 0.005406
v -0.049493 -0.031658 -0.002622
v -0.053294 -0.035585 -0.001353
v -0.055691 -0.037153 0.019043
v -0.05549 -0.038014 0.021307
v -0.054578 -0.040173 0.022978
v -0.054652 -0.034881 0.007528
v -0.055889 -0.036945 0.014938
v -0.05143 -0.041107 0.028376
v -0.052256 -0.043635 0.023487
v 0.001665 -0.013232 -0.018938
v -0.000494 -0.012569 -0.018127
v 0.002672 -0.011563 -0.021986
v 0.003523 -0.009761 -0.02714
v -0.008183 -0.012451 -0.020206
v -0.005954 -0.01516 -0.016922
v -0.008101 -0.015804 -0.018127
v 0.002963 -0.018037 -0.016047
v -0.003611 -0.016469 -0.015909
v 0.001803 -0.019875 -0.015022
v -0.024189 -0.012753 -0.046698
v -0.024994 -0.017728 -0.049846
v -0.027912 -0.019387 -0.051536
v -0.029556 -0.02574 -0.054708
v -0.034648 -0.024934 -0.054264
v -0.032374 -0.02575 -0.054999
v -0.042434 -0.029567 -0.037106
v -0.043864 -0.031393 -0.033705
v -0.044979 -0.031947 -0.030451
v -0.044764 -0.035034 -0.038507
v -0.046884 -0.030588 -0.012272
v -0.046142 -0.033069 -0.022057
v -0.047106 -0.033418 -0.016742
v -0.045616 -0.033274 -0.02961
v -0.044656 -0.034874 -0.043296
v -0.04424 -0.03078 -0.049481
v -0.044815 -0.032676 -0.048074
v -0.041226 -0.029356 -0.05418
v -0.039357 -0.030609 -0.056636
v -0.042755 -0.02874 -0.051122
v -0.009958 -0.015152 -0.022277
v -0.010844 -0.014746 -0.025821
v -0.012341 -0.016436 -0.028801
v -0.016497 -0.013133 -0.037979
v -0.015809 -0.015935 -0.037141
v -0.01453 -0.019982 -0.032466
v -0.01544 -0.018807 -0.035586
v -0.019458 -0.011873 -0.042229
v -0.020895 -0.017809 -0.047443
v -0.01747 -0.018497 -0.043209
v 0.043099 -0.044844 0.078905
v 0.040155 -0.049478 0.080309
v 0.035504 -0.051475 0.082971
v 0.033879 -0.055155 0.083505
v 0.033551 -0.066535 0.081881
v 0.053186 -0.037207 0.067929
v 0.051577 -0.040516 0.071605
v 0.053301 -0.0409 0.069313
v 0.044632 -0.040241 0.078573
v 0.053018 -0.045856 0.069826
v 0.053733 -0.038843 0.057448
v 0.054444 -0.039985 0.060898
v 0.053041 -0.040339 0.050895
v 0.054979 -0.043577 0.066065
v 0.055187 -0.04422 0.063435
v 0.060119 -0.033975 0.01994
v 0.058743 -0.037798 0.018713
v 0.055242 -0.040721 0.026319
v 0.05668 -0.044287 0.020536
v 0.057612 -0.041624 0.019391
v 0.054419 -0.040078 0.02945
v 0.051464 -0.043488 0.044477
v 0.051778 -0.042609 0.038731
v 0.050821 -0.045566 0.041654
v 0.053503 -0.043006 0.051932
v 0.052425 -0.042893 0.034925
v 0.006911 -0.009802 -0.039149
v 0.006782 -0.011928 -0.037156
v 0.010814 -0.017861 -0.050789
v 0.012784 -0.020854 -0.054256
v 0.01755 -0.020324 -0.057934
v 0.014699 -0.020157 -0.055877
v 0.007328 -0.013055 -0.03984
v 0.008017 -0.016241 -0.043334
v 0.008987 -0.01915 -0.046782
v 0.011133 -0.021818 -0.051695
v 0.021655 -0.028303 -0.065382
v 0.019466 -0.027325 -0.064215
v 0.015272 -0.025232 -0.06028
v 0.01713 -0.026977 -0.062932
v 0.027335 -0.033193 -0.068502
v 0.024633 -0.031736 -0.067773
v 0.028431 -0.028663 -0.064838
v 0.032928 -0.038318 -0.069397
v 0.030631 -0.036217 -0.06945
v 0.037299 -0.035252 -0.052996
v 0.036752 -0.035625 -0.057538
v 0.037113 -0.039288 -0.06327
v 0.035322 -0.03757 -0.065979
v 0.036012 -0.037369 -0.064294
v 0.036609 -0.042041 -0.068425
v 0.037269 -0.031031 -0.047895
v 0.037916 -0.033761 -0.049639
v 0.039654 -0.031531 -0.040817
v 0.041143 -0.032327 -0.035768
v 0.043578 -0.034817 -0.031431
v 0.050518 -0.036894 -0.021717
v 0.047486 -0.036158 -0.025523
v 0.054824 -0.035721 -0.01601
v 0.057988 -0.037378 -0.012615
v 0.061647 -0.037653 -0.005388
v 0.061086 -0.038487 -0.007604
v 0.059578 -0.035741 0.007695
v 0.060078 -0.037516 0.005339
v 0.062804 -0.041547 0.001555
v 0.062663 -0.040196 -0.004593
v 0.063308 -0.042505 -0.002877
v 0.058378 -0.039048 0.017496
v 0.057766 -0.039412 0.011303
v 0.005241 -0.031952 0.078209
v 0.002545 -0.030319 0.077804
v 0.015601 -0.032051 0.077493
v 0.011815 -0.039014 0.077473
v 0.006945 -0.035413 0.078011
v 0.037644 -0.03646 0.062451
v 0.03348 -0.037857 0.072088
v 0.03513 -0.037634 0.070022
v 0.037221 -0.039087 0.066505
v 0.029812 -0.03822 0.074253
v 0.020285 -0.042216 0.075743
v 0.025633 -0.04199 0.075112
v 0.013931 -0.03874 0.077245
v 0.036633 -0.034567 0.039539
v 0.036291 -0.035686 0.050604
v 0.036337 -0.036364 0.046981
v 0.041289 -0.038064 0.014268
v 0.038769 -0.038527 0.020705
v 0.040839 -0.039055 0.012457
v 0.037614 -0.035733 0.030989
v 0.03799 -0.037079 0.025741
v 0.037444 -0.039905 0.023985
v 0.037548 -0.036642 0.056887
v 0.039199 -0.04067 0.01012
v 0.033936 -0.044392 0.010462
v 0.031293 -0.048119 0.010897
v 0.029881 -0.046797 0.009242
v 0.026706 -0.051712 0.008655
v 0.024822 -0.056927 0.010089
v -0.00293 -0.030659 0.077126
v -0.005942 -0.032317 0.076803
v -0.007646 -0.032012 0.075197
v -0.009383 -0.037677 0.076078
v -0.013054 -0.039277 0.074334
v -0.017139 -0.041696 0.072956
v -0.019759 -0.043465 0.070353
v -0.019916 -0.047996 0.070551
v -0.01977 -0.050212 0.064926
v -0.01945 -0.050382 0.068362
v -0.015868 -0.052857 0.057849
v -0.011458 -0.057413 0.054686
v -0.010648 -0.058619 0.047181
v -0.01292 -0.058422 0.04086
v -0.01729 -0.059363 0.025634
v -0.014126 -0.060284 0.032546
v -0.018816 -0.053083 0.014465
v -0.018004 -0.056528 0.015537
v -0.017787 -0.060004 0.02209
v -0.017295 -0.06016 0.017861
v -0.016885 -0.061475 0.019772
v -0.013087 -0.057687 0.014292
v -0.014725 -0.059988 0.015186
v -0.012421 -0.061511 0.014916
v -0.010163 -0.065488 0.015047
v -0.004592 -0.067421 0.01522
v -0.007528 -0.067048 0.014735
v 0.001142 -0.070871 0.016982
v 0.007743 -0.071099 0.017192
v 0.004426 -0.071475 0.017467
v 0.012056 -0.072041 0.015847
v 0.019584 -0.059907 0.01112
v 0.023187 -0.059269 0.011359
v 0.017631 -0.06256 0.012388
v 0.014826 -0.065809 0.013836
v 0.008585 -0.082555 0.089175
v -0.001755 -0.07459 0.090446
v -0.001373 -0.080557 0.088724
v 0.003836 -0.082926 0.088691
v 0.028144 -0.073426 0.085227
v 0.031498 -0.074927 0.082219
v 0.02387 -0.074544 0.087948
v 0.026157 -0.077867 0.085986
v 0.024763 -0.082847 0.086132
v 0.020591 -0.079655 0.088599
v 0.014436 -0.08006 0.089241
v -0.03623 -0.047801 0.075934
v -0.033618 -0.049862 0.080308
v -0.035116 -0.049993 0.077429
v -0.026334 -0.057762 0.083281
v -0.02137 -0.063097 0.084789
v -0.019439 -0.069009 0.082504
v -0.016094 -0.067051 0.086531
v -0.018242 -0.069392 0.083548
v -0.014765 -0.070997 0.085695
v -0.00783 -0.070925 0.089036
v -0.011531 -0.077409 0.085308
v -0.045898 -0.048353 0.026614
v -0.0403 -0.051899 0.034664
v -0.048352 -0.045695 0.026028
v -0.040023 -0.04885 0.041348
v -0.03908 -0.051137 0.038726
v -0.036353 -0.050128 0.050398
v -0.037413 -0.049512 0.047079
v -0.036702 -0.049919 0.053571
v -0.035717 -0.051673 0.073809
v -0.036291 -0.052544 0.070144
v -0.036721 -0.052623 0.065778
v -0.037272 -0.051042 0.061309
v -0.057098 -0.038205 0.002893
v -0.052248 -0.035922 -0.004659
v -0.056602 -0.039157 0.000142
v -0.053691 -0.038199 -0.003932
v -0.056278 -0.039316 0.016784
v -0.05609 -0.041399 0.018836
v -0.054837 -0.042422 0.02063
v -0.052867 -0.044797 0.021671
v -0.057016 -0.038669 0.013145
v -0.057936 -0.039032 0.006716
v -0.048906 -0.04812 0.022794
v 0.006761 -0.020225 -0.016782
v 0.004246 -0.013362 -0.023491
v 0.007811 -0.020679 -0.017859
v 0.00543 -0.014009 -0.029431
v -0.009738 -0.018651 -0.018641
v -0.006216 -0.022806 -0.014279
v -0.009122 -0.022701 -0.015372
v -0.011372 -0.024299 -0.017143
v 0.006485 -0.022658 -0.014979
v -0.002822 -0.023744 -0.01388
v 0.004312 -0.024056 -0.014063
v -0.023394 -0.020497 -0.050178
v -0.027945 -0.026403 -0.05446
v -0.032944 -0.031416 -0.058299
v -0.029612 -0.035041 -0.059116
v -0.035394 -0.0302 -0.05771
v -0.045814 -0.035857 -0.032828
v -0.045069 -0.037334 -0.043222
v -0.049272 -0.03362 -0.010508
v -0.046299 -0.034751 -0.024268
v -0.04706 -0.035919 -0.01999
v -0.048476 -0.03609 -0.015472
v -0.043634 -0.03302 -0.05361
v -0.044945 -0.034956 -0.050983
v -0.045221 -0.038333 -0.04969
v -0.041655 -0.033908 -0.056562
v -0.037725 -0.032426 -0.058363
v -0.039759 -0.033793 -0.057967
v -0.010296 -0.01878 -0.020231
v -0.011541 -0.019604 -0.025814
v -0.011128 -0.020831 -0.023592
v -0.012925 -0.023512 -0.028342
v -0.016221 -0.019912 -0.040178
v -0.015697 -0.027314 -0.033175
v -0.013379 -0.028555 -0.027781
v -0.016267 -0.024886 -0.036035
v -0.018486 -0.019328 -0.045319
v -0.021185 -0.022259 -0.048762
v -0.017028 -0.022782 -0.041983
v 0.047378 -0.047545 0.074811
v 0.044461 -0.051531 0.076612
v 0.039532 -0.06036 0.078396
v 0.036887 -0.066696 0.079371
v 0.035668 -0.074274 0.079127
v 0.054584 -0.045451 0.067512
v 0.054258 -0.049202 0.067237
v 0.052995 -0.049079 0.069041
v 0.048292 -0.05181 0.073041
v 0.054035 -0.043489 0.057198
v 0.055004 -0.048976 0.065033
v 0.054953 -0.048267 0.062484
v 0.052816 -0.0439 0.031202
v 0.05393 -0.044977 0.025972
v 0.052231 -0.04669 0.029263
v 0.057047 -0.047907 0.013509
v 0.05297 -0.048447 0.024239
v 0.055773 -0.048093 0.017754
v 0.057621 -0.042731 0.016145
v 0.053341 -0.045568 0.052007
v 0.050977 -0.046265 0.044452
v 0.050465 -0.047371 0.038094
v 0.049566 -0.049243 0.042341
v 0.007604 -0.016126 -0.035051
v 0.013031 -0.024409 -0.056514
v 0.015127 -0.022897 -0.058132
v 0.00813 -0.016743 -0.037666
v 0.009029 -0.020148 -0.044868
v 0.011059 -0.023794 -0.050923
v 0.01088 -0.02486 -0.048071
v 0.011862 -0.026199 -0.053965
v 0.019489 -0.029944 -0.065791
v 0.023658 -0.034445 -0.069234
v 0.014563 -0.027922 -0.061285
v 0.017244 -0.030961 -0.064906
v 0.026582 -0.036428 -0.070485
v 0.029563 -0.038344 -0.071155
v 0.03582 -0.045755 -0.072673
v 0.033018 -0.045175 -0.073982
v 0.038138 -0.037141 -0.050761
v 0.037227 -0.038646 -0.054577
v 0.037268 -0.039307 -0.058474
v 0.037713 -0.04149 -0.061873
v 0.037825 -0.0427 -0.066052
v 0.038226 -0.04598 -0.069996
v 0.040055 -0.034295 -0.043506
v 0.03995 -0.036716 -0.045169
v 0.041552 -0.034444 -0.036618
v 0.042104 -0.037699 -0.035084
v 0.045937 -0.03762 -0.027709
v 0.054962 -0.037778 -0.016718
v 0.053534 -0.039616 -0.018442
v 0.049494 -0.038653 -0.02275
v 0.06167 -0.041731 -0.006882
v 0.057193 -0.040297 -0.013931
v 0.058544 -0.039996 0.008491
v 0.060002 -0.042528 0.005821
v 0.062733 -0.044816 -8.9E-05
v 0.061489 -0.045412 0.00273
v 0.062474 -0.044751 -0.003579
v 0.057567 -0.045115 0.013278
v 0.058062 -0.044663 0.010357
v 0.00187 -0.03532 0.078197
v -0.001792 -0.033303 0.078122
v 0.008394 -0.042233 0.077564
v 0.012668 -0.044882 0.076978
v 0.037886 -0.03905 0.063116
v 0.038188 -0.039249 0.0588
v 0.035361 -0.041322 0.069755
v 0.030853 -0.042519 0.073292
v 0.033793 -0.044758 0.070629
v 0.037028 -0.042853 0.066229
v 0.02351 -0.043726 0.075102
v 0.015899 -0.045437 0.076493
v 0.018564 -0.045709 0.075709
v 0.02673 -0.045422 0.073927
v 0.036583 -0.036119 0.040488
v 0.036664 -0.038296 0.050718
v 0.036192 -0.038641 0.042426
v 0.038489 -0.040035 0.018484
v 0.036748 -0.042445 0.01742
v 0.037064 -0.0414 0.021036
v 0.03644 -0.043259 0.014356
v 0.03651 -0.038171 0.037353
v 0.036469 -0.040652 0.030351
v 0.035146 -0.044283 0.012248
v 0.033088 -0.047125 0.013487
v 0.030085 -0.052657 0.012874
v 0.028056 -0.053438 0.010318
v 0.026838 -0.056706 0.012441
v 0.025382 -0.058897 0.01363
v -0.004893 -0.034155 0.077815
v -0.008091 -0.039641 0.077193
v -0.013527 -0.042855 0.076013
v -0.015707 -0.042717 0.074918
v -0.018094 -0.045552 0.073272
v -0.016691 -0.047867 0.074162
v -0.018294 -0.050595 0.070792
v -0.018402 -0.051698 0.065236
v -0.016192 -0.053384 0.0681
v -0.013198 -0.055802 0.067039
v -0.013444 -0.055049 0.060678
v -0.010973 -0.057477 0.060918
v -0.010032 -0.058782 0.06042
v -0.00955 -0.059506 0.050738
v -0.008056 -0.061781 0.04823
v -0.00924 -0.061303 0.045103
v -0.011839 -0.061134 0.039189
v -0.015174 -0.062529 0.026009
v -0.013253 -0.066776 0.023874
v -0.011097 -0.064799 0.035723
v -0.012395 -0.065161 0.029712
v -0.014566 -0.063111 0.017054
v -0.015113 -0.064362 0.021379
v -0.014554 -0.064659 0.018794
v -0.012701 -0.064529 0.015778
v -0.012302 -0.067191 0.016853
v -0.008741 -0.069069 0.014939
v -0.011371 -0.069527 0.016528
v -0.006245 -0.071982 0.015416
v -0.002982 -0.072636 0.015927
v 0.000303 -0.07511 0.016829
v 0.013192 -0.077291 0.015762
v 0.006249 -0.078171 0.017312
v 0.003134 -0.078698 0.017196
v 0.014619 -0.072282 0.015125
v 0.020055 -0.062627 0.01239
v 0.021096 -0.063004 0.01285
v 0.022103 -0.064458 0.014681
v 0.018879 -0.082192 0.088382
v 0.008375 -0.085683 0.088384
v 0.01314 -0.0873 0.087654
v -0.004319 -0.076729 0.088832
v -0.002654 -0.085704 0.087111
v -0.000719 -0.083616 0.087991
v 0.001277 -0.085757 0.087897
v 0.032149 -0.081443 0.080584
v 0.022031 -0.084272 0.087264
v 0.026373 -0.085334 0.084616
v 0.024353 -0.087107 0.08558
v 0.027141 -0.089758 0.08337
v -0.032605 -0.056152 0.075461
v -0.029716 -0.056744 0.07967
v -0.024663 -0.061509 0.081992
v -0.020896 -0.06905 0.080351
v -0.016207 -0.076635 0.082429
v -0.017695 -0.076754 0.080417
v -0.014037 -0.077057 0.084011
v -0.012975 -0.081261 0.082974
v -0.006522 -0.082855 0.086412
v -0.009639 -0.083086 0.084689
v -0.047283 -0.052512 0.020836
v -0.043079 -0.053933 0.026317
v -0.036602 -0.054051 0.038673
v -0.038885 -0.056691 0.031499
v -0.034229 -0.054059 0.043888
v -0.034763 -0.052219 0.048191
v -0.033779 -0.053435 0.050639
v -0.035224 -0.054201 0.0611
v -0.032973 -0.055522 0.05518
v -0.034403 -0.055473 0.07097
v -0.034613 -0.055514 0.065798
v -0.058913 -0.041993 0.003857
v -0.050833 -0.036046 -0.009803
v -0.051524 -0.038314 -0.009469
v -0.054022 -0.04097 -0.004657
v -0.058134 -0.042892 0.001171
v -0.052945 -0.039835 -0.0064
v -0.058978 -0.042439 0.011429
v -0.056157 -0.045018 0.017869
v -0.057851 -0.044034 0.015356
v -0.055404 -0.048533 0.016667
v -0.058833 -0.040928 0.008033
v -0.05003 -0.050457 0.019542
v 0.009114 -0.024234 -0.015711
v 0.005475 -0.015565 -0.025912
v 0.006676 -0.018046 -0.021133
v 0.010045 -0.023731 -0.018066
v 0.008124 -0.022039 -0.032053
v 0.006547 -0.019188 -0.02788
v -0.011153 -0.022237 -0.019958
v -0.012124 -0.025457 -0.018151
v -0.009483 -0.026329 -0.013044
v -0.00616 -0.026168 -0.012559
v -0.011876 -0.026929 -0.014009
v -0.014088 -0.029668 -0.015231
v 0.007341 -0.028856 -0.012806
v 0.003644 -0.027355 -0.01309
v -0.0253 -0.02535 -0.052644
v -0.025331 -0.02946 -0.053992
v -0.027196 -0.033831 -0.057459
v -0.032282 -0.038085 -0.061376
v -0.029837 -0.04111 -0.061851
v -0.035039 -0.039431 -0.062004
v -0.046302 -0.03736 -0.025315
v -0.045667 -0.039125 -0.030752
v -0.045626 -0.039401 -0.03796
v -0.045052 -0.039336 -0.04471
v -0.047111 -0.038845 -0.020503
v -0.048224 -0.03874 -0.016927
v -0.04423 -0.039101 -0.055023
v -0.042623 -0.039073 -0.057649
v -0.044957 -0.039077 -0.052398
v -0.044515 -0.043517 -0.047389
v -0.044713 -0.045021 -0.048584
v -0.045411 -0.045837 -0.050352
v -0.040433 -0.038504 -0.059358
v -0.038265 -0.03855 -0.060599
v -0.01259 -0.028131 -0.023937
v -0.017828 -0.027653 -0.03978
v -0.014394 -0.030998 -0.030674
v -0.01795 -0.030622 -0.039497
v -0.015386 -0.030722 -0.033453
v -0.013629 -0.03201 -0.028567
v -0.018203 -0.022112 -0.044882
v -0.023506 -0.026065 -0.051163
v -0.022089 -0.026921 -0.049452
v -0.020034 -0.02745 -0.04612
v -0.019384 -0.028595 -0.043769
v 0.045216 -0.055182 0.075091
v 0.042893 -0.059737 0.075893
v 0.040455 -0.065767 0.076563
v 0.036672 -0.077009 0.077826
v 0.052621 -0.052993 0.067592
v 0.045964 -0.058225 0.073238
v 0.049343 -0.055662 0.070021
v 0.053329 -0.048137 0.056938
v 0.053614 -0.051935 0.061728
v 0.052892 -0.053894 0.064092
v 0.050525 -0.050847 0.02778
v 0.049858 -0.05054 0.031349
v 0.05917 -0.044777 0.00725
v 0.058614 -0.048134 0.007395
v 0.057866 -0.049948 0.007725
v 0.056239 -0.05009 0.013304
v 0.052226 -0.051381 0.02074
v 0.052485 -0.048519 0.051893
v 0.048664 -0.05153 0.043853
v 0.049217 -0.04999 0.037197
v 0.047818 -0.052119 0.04097
v 0.008912 -0.020814 -0.035768
v 0.01291 -0.02753 -0.058244
v 0.010043 -0.023131 -0.041608
v 0.011877 -0.027936 -0.05211
v 0.010352 -0.024633 -0.03982
v 0.012285 -0.029291 -0.056757
v 0.019677 -0.035916 -0.068287
v 0.021486 -0.034646 -0.068594
v 0.024523 -0.041003 -0.071934
v 0.028191 -0.044573 -0.074259
v 0.013372 -0.031813 -0.06072
v 0.015605 -0.03242 -0.06398
v 0.017371 -0.036032 -0.066652
v 0.030782 -0.046087 -0.075031
v 0.036903 -0.051145 -0.074609
v 0.034809 -0.051149 -0.07619
v 0.032453 -0.050749 -0.076879
v 0.039533 -0.039134 -0.045709
v 0.037744 -0.041027 -0.049484
v 0.036682 -0.041679 -0.052843
v 0.036686 -0.042159 -0.055505
v 0.037367 -0.043399 -0.059102
v 0.038113 -0.043728 -0.061365
v 0.039942 -0.048126 -0.066982
v 0.039714 -0.048033 -0.064139
v 0.039415 -0.0474 -0.068525
v 0.039394 -0.052444 -0.0715
v 0.038583 -0.051399 -0.072502
v 0.041167 -0.037727 -0.038326
v 0.043741 -0.039805 -0.030862
v 0.041985 -0.041031 -0.033242
v 0.040737 -0.041251 -0.036067
v 0.046081 -0.040043 -0.02663
v 0.054043 -0.042079 -0.017053
v 0.048924 -0.040717 -0.022595
v 0.05791 -0.041892 -0.012355
v 0.060224 -0.044165 -0.007724
v 0.061216 -0.047027 -0.001156
v 0.060473 -0.047076 0.003143
v 0.057469 -0.051479 0.001746
v 0.060009 -0.046366 -0.005557
v 0.060128 -0.047631 -0.002886
v -0.003406 -0.036612 0.078241
v 0.002169 -0.04531 0.078159
v 0.008112 -0.046414 0.077164
v 0.014404 -0.052404 0.075343
v 0.009433 -0.052323 0.075723
v 0.037763 -0.043693 0.061114
v 0.03778 -0.040913 0.056923
v 0.034851 -0.048596 0.06764
v 0.031387 -0.045318 0.072138
v 0.03198 -0.04967 0.069618
v 0.036952 -0.045477 0.064533
v 0.024344 -0.046872 0.073752
v 0.020722 -0.047839 0.074463
v 0.019144 -0.049624 0.074454
v 0.017347 -0.053487 0.074403
v 0.029938 -0.051997 0.069098
v 0.024762 -0.050866 0.07113
v 0.036401 -0.040515 0.050327
v 0.035573 -0.040491 0.04155
v 0.035126 -0.043629 0.026344
v 0.034024 -0.046061 0.016008
v 0.035558 -0.04058 0.036292
v 0.034721 -0.042988 0.031425
v 0.030185 -0.052749 0.015842
v 0.02595 -0.058615 0.014915
v 0.023927 -0.063065 0.016837
v -0.010196 -0.043356 0.077012
v -0.015123 -0.045721 0.075389
v -0.01368 -0.04694 0.075654
v -0.014227 -0.05206 0.072721
v -0.01123 -0.055892 0.071229
v -0.013109 -0.055307 0.069699
v -0.011456 -0.057532 0.067292
v -0.009494 -0.060183 0.06778
v -0.008436 -0.061954 0.065664
v -0.008317 -0.061464 0.059408
v -0.007577 -0.06214 0.051059
v -0.006781 -0.065513 0.049281
v -0.007847 -0.066449 0.043363
v -0.008642 -0.066462 0.040876
v -0.008397 -0.070976 0.031998
v -0.012752 -0.068939 0.019324
v -0.0121 -0.069316 0.023389
v -0.009001 -0.071623 0.029251
v -0.008206 -0.068989 0.038008
v -0.00869 -0.072785 0.016412
v -0.00943 -0.07544 0.019642
v -0.007972 -0.076157 0.017811
v -0.004136 -0.076186 0.016146
v -0.006563 -0.075884 0.016691
v -0.001075 -0.079269 0.01629
v 0.016057 -0.072651 0.015227
v 0.014342 -0.078925 0.015678
v 0.010633 -0.088176 0.015668
v 0.006828 -0.088732 0.016259
v 0.005424 -0.086406 0.016511
v 0.002831 -0.083928 0.016459
v 0.019008 -0.070867 0.015682
v 0.020889 -0.070285 0.017301
v 0.01695 -0.086937 0.08719
v 0.001713 -0.09083 0.087451
v 0.009103 -0.090917 0.087541
v 0.00578 -0.091647 0.087498
v 0.017026 -0.092638 0.08528
v -0.003903 -0.087489 0.086214
v -0.001506 -0.091875 0.086472
v 0.03571 -0.08366 0.077176
v 0.03324 -0.085066 0.079164
v 0.022817 -0.091524 0.084976
v 0.029827 -0.092242 0.080991
v 0.027106 -0.094995 0.082261
v -0.02803 -0.060154 0.077823
v -0.032351 -0.057541 0.071624
v -0.025168 -0.062606 0.079666
v -0.023872 -0.065444 0.078131
v -0.021219 -0.070047 0.078712
v -0.019601 -0.074934 0.07816
v -0.015044 -0.080797 0.081156
v -0.016596 -0.08067 0.079007
v -0.014009 -0.08432 0.081274
v -0.009689 -0.086548 0.083727
v -0.015074 -0.089161 0.07996
v -0.043123 -0.056095 0.023182
v -0.049123 -0.052812 0.017185
v -0.044989 -0.055785 0.020093
v -0.041362 -0.056691 0.025649
v -0.031048 -0.059228 0.041895
v -0.036639 -0.058182 0.033826
v -0.037788 -0.059058 0.030075
v -0.030479 -0.058367 0.045563
v -0.030945 -0.057804 0.054378
v -0.029957 -0.058665 0.049004
v -0.03219 -0.057823 0.068449
v -0.031834 -0.057738 0.062005
v -0.059404 -0.043062 0.006778
v -0.059023 -0.046022 0.005884
v -0.047705 -0.041141 -0.016724
v -0.051296 -0.041196 -0.009729
v -0.052265 -0.043716 -0.006352
v -0.055437 -0.043408 -0.002592
v -0.057279 -0.045566 0.000733
v -0.059157 -0.045487 0.011283
v -0.058046 -0.046663 0.014055
v -0.056603 -0.049641 0.01301
v 0.013142 -0.028417 -0.016389
v 0.010045 -0.02841 -0.01353
v 0.012151 -0.028461 -0.014945
v 0.006701 -0.018473 -0.023358
v 0.009186 -0.02243 -0.020856
v 0.012044 -0.026101 -0.018994
v 0.007617 -0.022297 -0.028389
v 0.008195 -0.025248 -0.03216
v 0.009169 -0.024392 -0.035527
v -0.012831 -0.028033 -0.020609
v -0.014584 -0.032341 -0.010419
v -0.013331 -0.032777 -0.009188
v 0.001258 -0.031191 -0.011386
v -0.006592 -0.03033 -0.010531
v -0.011868 -0.034115 -0.008111
v -0.015775 -0.03277 -0.011994
v -0.014734 -0.032123 -0.01688
v -0.01662 -0.034298 -0.013861
v 0.012741 -0.032417 -0.011598
v 0.010136 -0.034049 -0.010329
v -0.023218 -0.031031 -0.051786
v -0.02482 -0.037628 -0.056849
v -0.026769 -0.038645 -0.05902
v -0.032772 -0.041591 -0.062663
v -0.028787 -0.042394 -0.061486
v -0.035539 -0.048017 -0.064554
v -0.031157 -0.049483 -0.063171
v -0.033387 -0.049372 -0.064361
v -0.038645 -0.043741 -0.062613
v -0.035639 -0.04315 -0.06307
v -0.046008 -0.039741 -0.024842
v -0.045076 -0.041972 -0.035975
v -0.044256 -0.04297 -0.026837
v -0.044255 -0.042853 -0.030447
v -0.04475 -0.041495 -0.042348
v -0.044043 -0.043425 -0.044592
v -0.045787 -0.041298 -0.022882
v -0.043982 -0.042265 -0.057762
v -0.045128 -0.042652 -0.055644
v -0.04539 -0.042777 -0.052451
v -0.042619 -0.042332 -0.059574
v -0.04069 -0.042533 -0.061068
v -0.041996 -0.047455 -0.043354
v -0.042817 -0.047499 -0.045199
v -0.044536 -0.048444 -0.04821
v -0.046052 -0.044578 -0.05364
v -0.048087 -0.050625 -0.053969
v -0.013025 -0.031435 -0.024289
v -0.019681 -0.03236 -0.042678
v -0.013707 -0.035062 -0.032543
v -0.01259 -0.037782 -0.030571
v -0.016644 -0.032058 -0.037108
v -0.012981 -0.035302 -0.025536
v -0.021364 -0.029792 -0.048026
v -0.02233 -0.033274 -0.050332
v 0.044584 -0.061654 0.073693
v 0.041522 -0.066762 0.075144
v 0.037812 -0.076932 0.076808
v 0.038638 -0.077766 0.075647
v 0.049088 -0.057462 0.068646
v 0.049497 -0.057978 0.065304
v 0.046712 -0.060495 0.071262
v 0.052144 -0.050831 0.056218
v 0.050617 -0.055968 0.060363
v 0.050849 -0.054339 0.018079
v 0.046587 -0.056462 0.026758
v 0.046434 -0.054547 0.033451
v 0.058681 -0.049841 0.004083
v 0.05568 -0.052725 0.00965
v 0.051005 -0.051159 0.051597
v 0.050596 -0.052808 0.054664
v 0.047366 -0.053949 0.045666
v 0.044127 -0.057328 0.038872
v 0.045449 -0.055642 0.042629
v 0.012189 -0.03095 -0.048238
v 0.012482 -0.033547 -0.054338
v 0.01098 -0.02884 -0.041773
v 0.012835 -0.03484 -0.057625
v 0.01913 -0.038548 -0.068499
v 0.023917 -0.047563 -0.073591
v 0.027194 -0.050987 -0.076087
v 0.030165 -0.05518 -0.078479
v 0.03287 -0.058163 -0.080094
v 0.015285 -0.036154 -0.06424
v 0.013579 -0.037545 -0.059878
v 0.014295 -0.037385 -0.062319
v 0.017281 -0.040058 -0.06693
v 0.021801 -0.050167 -0.072461
v 0.036073 -0.054376 -0.077559
v 0.037806 -0.05502 -0.076546
v 0.033934 -0.055181 -0.078804
v 0.040338 -0.040188 -0.039199
v 0.038605 -0.041584 -0.04482
v 0.035576 -0.044206 -0.051809
v 0.034838 -0.046798 -0.04737
v 0.035623 -0.044651 -0.054409
v 0.03703 -0.045894 -0.058509
v 0.039572 -0.049379 -0.063069
v 0.040227 -0.051836 -0.068315
v 0.040251 -0.052945 -0.065631
v 0.040697 -0.055168 -0.069168
v 0.041716 -0.061 -0.074481
v 0.041071 -0.061288 -0.076546
v 0.039375 -0.060113 -0.078319
v 0.043159 -0.041864 -0.02974
v 0.039426 -0.045276 -0.03218
v 0.039292 -0.042685 -0.038426
v 0.045962 -0.042449 -0.024452
v 0.056163 -0.043683 -0.013351
v 0.048578 -0.042843 -0.021196
v 0.05364 -0.044643 -0.015126
v 0.056838 -0.05233 0.004287
v 0.054367 -0.054159 0.001397
v 0.054786 -0.05425 0.004363
v 0.056156 -0.046032 -0.010182
v 0.056804 -0.048452 -0.005818
v 0.053605 -0.053981 -0.000513
v 1.7E-05 -0.046988 0.078083
v -0.00487 -0.044929 0.077676
v 0.001163 -0.04917 0.077789
v 0.005432 -0.054911 0.075721
v 0.012749 -0.055984 0.075195
v 0.016637 -0.056899 0.074279
v 0.006528 -0.057324 0.075321
v 0.036743 -0.046457 0.058337
v 0.036094 -0.049258 0.062359
v 0.036613 -0.043992 0.055117
v 0.032731 -0.051811 0.067693
v 0.034194 -0.051892 0.065432
v 0.019604 -0.055029 0.073081
v 0.023641 -0.054593 0.070755
v 0.027843 -0.054077 0.068966
v 0.030495 -0.056036 0.066174
v 0.028693 -0.056088 0.067874
v 0.035721 -0.043008 0.050746
v 0.03413 -0.04267 0.034982
v 0.034215 -0.042647 0.040511
v 0.032422 -0.04421 0.036247
v 0.03169 -0.047656 0.025813
v 0.032295 -0.048075 0.021023
v 0.029001 -0.047987 0.032253
v 0.030168 -0.051001 0.021375
v 0.027003 -0.056674 0.017663
v 0.025707 -0.058896 0.018946
v 0.02435 -0.062456 0.021409
v 0.02218 -0.06913 0.019124
v 0.022737 -0.068194 0.021112
v -0.00621 -0.04911 0.076091
v -0.011243 -0.05224 0.073752
v -0.009626 -0.054481 0.073271
v -0.010531 -0.057912 0.069721
v -0.007625 -0.060249 0.071498
v -0.007893 -0.062531 0.068746
v -0.006381 -0.066436 0.06689
v -0.006056 -0.067162 0.063957
v -0.005598 -0.06665 0.057679
v -0.005398 -0.067676 0.054477
v -0.006992 -0.068188 0.045531
v -0.00527 -0.070214 0.052149
v -0.006131 -0.072293 0.047954
v -0.007003 -0.070275 0.041779
v -0.006923 -0.071354 0.039166
v -0.007451 -0.07352 0.031916
v -0.010762 -0.073345 0.021889
v -0.009759 -0.073299 0.025672
v -0.009421 -0.075819 0.023038
v -0.008245 -0.078458 0.020162
v -0.006342 -0.080671 0.017487
v -0.00405 -0.079053 0.01624
v -0.00112 -0.083601 0.015639
v -0.003281 -0.084148 0.015574
v 0.0168 -0.074472 0.015729
v 0.015404 -0.080754 0.015863
v 0.012046 -0.090145 0.015454
v 0.010116 -0.092504 0.015652
v 0.005063 -0.09085 0.016481
v 0.002704 -0.088072 0.016264
v 0.019428 -0.074178 0.017515
v 0.018291 -0.074105 0.016415
v 0.021229 -0.072862 0.019923
v 0.020215 -0.073624 0.018361
v 0.002854 -0.094035 0.086697
v -0.000354 -0.096411 0.085492
v 0.014694 -0.096649 0.084653
v 0.010511 -0.096787 0.085455
v 0.024611 -0.098793 0.081731
v 0.021703 -0.099873 0.081804
v 0.018754 -0.099386 0.082683
v -0.00718 -0.089382 0.084104
v -0.008969 -0.095436 0.081718
v -0.006171 -0.10005 0.082268
v -0.005071 -0.10279 0.082069
v 0.037386 -0.084994 0.074831
v 0.034431 -0.090851 0.07728
v 0.03134 -0.095508 0.079215
v 0.028667 -0.098052 0.080352
v -0.027178 -0.061829 0.075213
v -0.02953 -0.060015 0.071114
v -0.025061 -0.064658 0.074503
v -0.022482 -0.068389 0.076355
v -0.019958 -0.07547 0.075706
v -0.018386 -0.07812 0.077307
v -0.016174 -0.083716 0.078785
v -0.017654 -0.081254 0.076466
v -0.012649 -0.092113 0.080996
v -0.017118 -0.088157 0.076896
v -0.016525 -0.091507 0.076542
v -0.013404 -0.096388 0.078005
v -0.039642 -0.059677 0.022182
v -0.049914 -0.053107 0.014737
v -0.045035 -0.056528 0.017446
v -0.046699 -0.055346 0.015058
v -0.030214 -0.062041 0.03949
v -0.025767 -0.064283 0.043951
v -0.031982 -0.062148 0.036148
v -0.031987 -0.063872 0.032624
v -0.034386 -0.063787 0.02641
v -0.024847 -0.063841 0.049133
v -0.025427 -0.063726 0.045826
v -0.029671 -0.05924 0.055138
v -0.026911 -0.061768 0.051448
v -0.027544 -0.061233 0.063032
v -0.057372 -0.047908 0.00399
v -0.0579 -0.048621 0.009146
v -0.044829 -0.042988 -0.022699
v -0.04903 -0.043365 -0.01149
v -0.045186 -0.044093 -0.016759
v -0.054407 -0.045564 -0.002859
v -0.050457 -0.045851 -0.006118
v -0.055804 -0.047749 0.000752
v -0.056117 -0.050208 0.010382
v -0.053092 -0.051901 0.011932
v 0.013802 -0.028915 -0.018568
v 0.015603 -0.03116 -0.015543
v 0.015184 -0.032197 -0.012986
v 0.008074 -0.022143 -0.024524
v 0.009839 -0.025401 -0.024065
v 0.008194 -0.025171 -0.028502
v 0.00874 -0.029902 -0.035319
v 0.008231 -0.030578 -0.03296
v -0.013628 -0.033298 -0.021172
v -0.018544 -0.037365 -0.01054
v -0.017657 -0.037859 -0.008612
v -0.016807 -0.039468 -0.006978
v -0.00365 -0.032809 -0.010263
v 0.001134 -0.033187 -0.010592
v -0.00645 -0.034098 -0.009487
v -0.011064 -0.03513 -0.007982
v -0.014774 -0.039675 -0.006582
v -0.019113 -0.038005 -0.012015
v -0.0146 -0.035086 -0.018876
v -0.016293 -0.037998 -0.016733
v -0.018758 -0.038614 -0.013727
v 0.017689 -0.036755 -0.009794
v 0.016234 -0.038043 -0.008967
v 0.008708 -0.03783 -0.009234
v -0.023547 -0.039125 -0.05518
v -0.023648 -0.041859 -0.055721
v -0.026063 -0.042701 -0.059145
v -0.028005 -0.044549 -0.0609
v -0.037655 -0.046418 -0.064198
v -0.038225 -0.053679 -0.067427
v -0.036069 -0.053139 -0.066688
v -0.029804 -0.051965 -0.061909
v -0.03137 -0.053394 -0.063724
v -0.033271 -0.052285 -0.065035
v -0.042001 -0.050588 -0.065782
v -0.043961 -0.04371 -0.040213
v -0.043895 -0.044026 -0.035262
v -0.042759 -0.045277 -0.022272
v -0.041505 -0.046894 -0.031417
v -0.040775 -0.047758 -0.026017
v -0.042497 -0.045914 -0.041306
v -0.046302 -0.048519 -0.061641
v -0.047165 -0.046852 -0.058275
v -0.043797 -0.048089 -0.063513
v -0.039248 -0.049672 -0.039051
v -0.041013 -0.052493 -0.044133
v -0.037664 -0.055878 -0.041333
v -0.042645 -0.051626 -0.045828
v -0.047841 -0.052796 -0.052635
v -0.044523 -0.054643 -0.048199
v -0.04814 -0.049071 -0.056005
v -0.049036 -0.05156 -0.057274
v -0.04922 -0.055335 -0.056351
v -0.020765 -0.034228 -0.045747
v -0.018925 -0.035071 -0.042073
v -0.014847 -0.036157 -0.035987
v -0.013396 -0.038772 -0.033615
v -0.012326 -0.038786 -0.027991
v -0.011877 -0.043307 -0.026718
v -0.012313 -0.045746 -0.030357
v -0.013096 -0.038985 -0.02317
v -0.021095 -0.039652 -0.049199
v 0.045411 -0.064554 0.070971
v 0.041737 -0.068601 0.074083
v 0.039327 -0.07881 0.074328
v 0.048073 -0.060087 0.066795
v 0.045927 -0.06453 0.068906
v 0.046931 -0.060135 0.061191
v 0.047183 -0.061112 0.064222
v 0.047652 -0.055846 0.053428
v 0.050133 -0.056567 0.014313
v 0.048806 -0.056939 0.0178
v 0.046593 -0.058271 0.022087
v 0.043905 -0.0591 0.031409
v 0.044542 -0.060886 0.023282
v 0.040566 -0.064352 0.028719
v 0.054611 -0.054061 0.008178
v 0.050707 -0.0567 0.011084
v 0.046661 -0.055487 0.048775
v 0.041869 -0.059381 0.043388
v 0.040336 -0.061249 0.041254
v 0.041379 -0.061831 0.034509
v 0.042689 -0.059006 0.046823
v 0.012043 -0.032644 -0.047243
v 0.01222 -0.035973 -0.050898
v 0.012424 -0.037924 -0.052391
v 0.010503 -0.033589 -0.041874
v 0.023824 -0.051263 -0.074294
v 0.026469 -0.060654 -0.07821
v 0.028242 -0.05936 -0.078978
v 0.030262 -0.061475 -0.08056
v 0.032558 -0.062711 -0.081677
v 0.035616 -0.060134 -0.080634
v 0.035648 -0.064069 -0.082645
v 0.016883 -0.041553 -0.066225
v 0.013113 -0.039828 -0.054769
v 0.015584 -0.042025 -0.062621
v 0.016398 -0.042667 -0.065076
v 0.019423 -0.05033 -0.069434
v 0.020431 -0.050499 -0.07104
v 0.022544 -0.05681 -0.074196
v 0.023475 -0.056075 -0.07501
v 0.037158 -0.058829 -0.079249
v 0.03652 -0.046084 -0.0408
v 0.033909 -0.047434 -0.052636
v 0.033649 -0.048199 -0.050504
v 0.035319 -0.0483 -0.04094
v 0.031969 -0.053286 -0.050039
v 0.032399 -0.055607 -0.043161
v 0.03594 -0.047793 -0.057191
v 0.0342 -0.048231 -0.054381
v 0.037504 -0.053608 -0.06043
v 0.039639 -0.055968 -0.063604
v 0.040543 -0.056571 -0.065972
v 0.041908 -0.060332 -0.068944
v 0.041907 -0.059907 -0.071566
v 0.043043 -0.065397 -0.073296
v 0.041262 -0.062934 -0.078249
v 0.044128 -0.071178 -0.078383
v 0.044317 -0.070534 -0.075743
v 0.040251 -0.063694 -0.080391
v 0.042954 -0.043762 -0.025849
v 0.041808 -0.043682 -0.029002
v 0.039925 -0.044965 -0.027957
v 0.037946 -0.046677 -0.029224
v 0.037151 -0.047909 -0.034585
v 0.036697 -0.048949 -0.031978
v 0.044088 -0.043915 -0.02307
v 0.045296 -0.044398 -0.020388
v 0.0509 -0.044867 -0.016772
v 0.05348 -0.047188 -0.010441
v 0.050282 -0.057212 0.006296
v 0.048079 -0.057747 0.002399
v 0.052146 -0.049186 -0.008113
v 0.052051 -0.053718 -0.002785
v -0.001615 -0.05058 0.077084
v -0.000408 -0.056289 0.075513
v 0.002109 -0.057255 0.075456
v 0.015146 -0.0617 0.074431
v 0.01129 -0.059734 0.075246
v 0.019493 -0.061117 0.073056
v 0.002845 -0.060899 0.075028
v 0.034825 -0.049969 0.056806
v 0.034949 -0.051362 0.059957
v 0.033717 -0.053387 0.062568
v 0.034413 -0.044973 0.049874
v 0.034178 -0.047345 0.053054
v 0.030299 -0.057539 0.064327
v 0.022501 -0.057934 0.071571
v 0.025998 -0.058218 0.069429
v 0.028367 -0.060567 0.066439
v 0.02727 -0.060681 0.068251
v 0.02956 -0.049005 0.04203
v 0.028556 -0.048333 0.035607
v 0.028205 -0.052289 0.02518
v 0.027028 -0.050824 0.032805
v 0.026188 -0.055245 0.026287
v 0.024983 -0.058703 0.025922
v 0.023964 -0.060815 0.03071
v 0.022794 -0.066155 0.029718
v 0.021864 -0.071227 0.024178
v 0.021369 -0.073299 0.021332
v -0.002944 -0.054968 0.075265
v -0.007523 -0.056512 0.073393
v -0.005467 -0.061461 0.072764
v -0.004839 -0.064343 0.072085
v -0.00591 -0.065832 0.069629
v -0.004347 -0.070201 0.069205
v -0.003875 -0.072025 0.066914
v -0.004664 -0.068493 0.060758
v -0.002582 -0.071582 0.060767
v -0.002181 -0.072256 0.059162
v -0.002377 -0.073001 0.056575
v -0.004857 -0.075093 0.049694
v -0.005671 -0.075228 0.046159
v -0.005677 -0.075777 0.039414
v -0.006295 -0.074508 0.036088
v -0.005669 -0.079611 0.032408
v -0.008284 -0.07675 0.026446
v -0.007761 -0.080745 0.021805
v -0.007207 -0.081031 0.018646
v -0.005716 -0.084292 0.016748
v -0.002076 -0.08671 0.015628
v -0.004799 -0.087245 0.016586
v 0.016119 -0.082302 0.016331
v 0.01344 -0.090875 0.015732
v 0.012069 -0.094148 0.015944
v 0.006199 -0.095556 0.016615
v 0.006781 -0.09736 0.016929
v 0.00072 -0.091339 0.016614
v 0.001049 -0.094327 0.016742
v 0.016574 -0.084394 0.016923
v 0.018132 -0.083118 0.01846
v 0.015786 -0.092171 0.017751
v 0.02021 -0.077439 0.020314
v 0.00169 -0.098778 0.08496
v 0.005098 -0.10378 0.083478
v -0.001479 -0.10354 0.083031
v 0.014439 -0.10133 0.083573
v 0.010987 -0.10196 0.083955
v 0.027922 -0.10119 0.079334
v 0.022491 -0.10395 0.079806
v 0.020562 -0.10548 0.080127
v 0.0167 -0.10609 0.081498
v -0.011335 -0.096533 0.079876
v -0.010188 -0.099462 0.079973
v -0.00753 -0.10388 0.080533
v -0.006251 -0.10953 0.078878
v -0.002684 -0.10974 0.08025
v 0.038352 -0.084734 0.073181
v 0.036585 -0.094035 0.073757
v 0.034073 -0.096259 0.076417
v 0.031397 -0.098352 0.078274
v -0.027305 -0.062061 0.07154
v -0.023457 -0.0669 0.073224
v -0.021995 -0.069869 0.073004
v -0.020857 -0.073311 0.072247
v -0.018974 -0.078277 0.073646
v -0.018382 -0.081805 0.074357
v -0.018417 -0.087196 0.072347
v -0.016223 -0.094143 0.074421
v -0.015263 -0.097285 0.074572
v -0.013307 -0.098729 0.077082
v -0.040331 -0.060229 0.017533
v -0.037082 -0.062415 0.022047
v -0.049834 -0.053489 0.010084
v -0.046654 -0.055319 0.012879
v -0.040914 -0.06 0.013838
v -0.029187 -0.066137 0.036094
v -0.026712 -0.068455 0.038153
v -0.023667 -0.067178 0.045189
v -0.030908 -0.067126 0.029428
v -0.036558 -0.064 0.019732
v -0.033167 -0.0672 0.024306
v -0.02409 -0.06489 0.054136
v -0.021427 -0.068726 0.054222
v -0.02352 -0.06617 0.047387
v -0.02551 -0.063249 0.059496
v -0.02373 -0.065396 0.06273
v -0.053369 -0.05089 0.004026
v -0.054475 -0.051186 0.007494
v -0.045295 -0.044981 -0.013467
v -0.048115 -0.045995 -0.008171
v -0.042251 -0.045639 -0.017068
v -0.053787 -0.048091 -0.000973
v -0.047825 -0.048028 -0.004668
v -0.051158 -0.048482 -0.002269
v 0.013244 -0.030637 -0.021194
v 0.017216 -0.03265 -0.016622
v 0.016787 -0.033577 -0.018783
v 0.020248 -0.035445 -0.012679
v 0.019187 -0.035882 -0.011155
v 0.009683 -0.028209 -0.025779
v 0.008428 -0.032667 -0.031322
v 0.008878 -0.032192 -0.028547
v 0.009912 -0.035129 -0.039751
v 0.009481 -0.036801 -0.037142
v -0.021082 -0.040124 -0.009124
v -0.021731 -0.041653 -0.006935
v -0.020791 -0.043458 -0.005142
v -0.000381 -0.035479 -0.010065
v -0.003693 -0.03993 -0.0091
v -0.011748 -0.03913 -0.007096
v -0.009329 -0.044706 -0.006769
v -0.01685 -0.045425 -0.004602
v -0.01924 -0.044825 -0.004441
v -0.020712 -0.039845 -0.012349
v -0.014206 -0.041118 -0.02029
v -0.013232 -0.041256 -0.022268
v -0.017719 -0.041129 -0.015972
v -0.01506 -0.043322 -0.018824
v -0.019434 -0.042582 -0.015391
v 0.021145 -0.037979 -0.010777
v 0.018931 -0.040623 -0.00881
v 0.014875 -0.040229 -0.008426
v 0.017116 -0.042627 -0.008241
v 0.001465 -0.038817 -0.009485
v 0.013077 -0.045316 -0.007995
v 0.00723 -0.04275 -0.00881
v -0.021127 -0.041162 -0.04975
v -0.02173 -0.043411 -0.050704
v -0.024718 -0.045809 -0.05671
v -0.028416 -0.052722 -0.060057
v -0.040432 -0.051724 -0.066625
v -0.041579 -0.055172 -0.067602
v -0.039738 -0.05929 -0.068859
v -0.036969 -0.060581 -0.068952
v -0.034242 -0.058264 -0.067165
v -0.030148 -0.056664 -0.062558
v -0.03213 -0.05927 -0.065549
v -0.04491 -0.051376 -0.064668
v -0.040505 -0.04698 -0.020872
v -0.040096 -0.048984 -0.030547
v -0.038806 -0.050981 -0.02684
v -0.04792 -0.049765 -0.060179
v -0.047572 -0.051951 -0.06233
v -0.03817 -0.051663 -0.037837
v -0.037002 -0.055673 -0.039517
v -0.039532 -0.056056 -0.04378
v -0.043066 -0.058379 -0.047742
v -0.03566 -0.058858 -0.040592
v -0.037559 -0.05815 -0.043204
v -0.047014 -0.056369 -0.051664
v -0.048465 -0.057134 -0.054731
v -0.045504 -0.058387 -0.050388
v -0.048589 -0.053029 -0.060916
v -0.049198 -0.054434 -0.059198
v -0.048717 -0.061607 -0.059605
v -0.048235 -0.062389 -0.057372
v -0.016824 -0.037833 -0.039928
v -0.015905 -0.039816 -0.038762
v -0.014267 -0.042521 -0.035205
v -0.011523 -0.047751 -0.025019
v -0.01068 -0.054168 -0.026666
v -0.011078 -0.052764 -0.029067
v -0.012461 -0.048954 -0.031438
v -0.017897 -0.041898 -0.044066
v 0.042827 -0.068842 0.07169
v 0.041467 -0.072044 0.072867
v 0.04031 -0.077409 0.072812
v 0.046294 -0.063742 0.066636
v 0.043516 -0.068566 0.066067
v 0.042871 -0.06985 0.068881
v 0.042671 -0.061653 0.055834
v 0.045525 -0.062324 0.061833
v 0.043723 -0.059161 0.051626
v 0.047317 -0.059712 0.015337
v 0.048241 -0.05923 0.011307
v 0.045493 -0.061966 0.017545
v 0.040806 -0.065443 0.025614
v 0.042876 -0.06605 0.019573
v 0.039339 -0.064574 0.035319
v 0.039361 -0.06674 0.029046
v 0.049072 -0.058265 0.008456
v 0.039837 -0.061764 0.044222
v 0.039085 -0.063327 0.040323
v 0.010615 -0.038406 -0.045331
v 0.011238 -0.040464 -0.048021
v 0.012359 -0.040259 -0.051468
v 0.026401 -0.065421 -0.079104
v 0.029537 -0.072509 -0.083097
v 0.031205 -0.068558 -0.083041
v 0.034297 -0.07375 -0.085837
v 0.035261 -0.071847 -0.08536
v 0.03841 -0.065061 -0.082404
v 0.037888 -0.070706 -0.084948
v 0.037327 -0.074373 -0.086516
v 0.018748 -0.051299 -0.067851
v 0.014494 -0.041737 -0.057537
v 0.016103 -0.044634 -0.059397
v 0.016726 -0.046593 -0.061296
v 0.018303 -0.051306 -0.065958
v 0.02003 -0.05724 -0.070279
v 0.02141 -0.057371 -0.072906
v 0.023762 -0.062145 -0.076064
v 0.032039 -0.05322 -0.052604
v 0.034543 -0.053399 -0.03582
v 0.030717 -0.055627 -0.050224
v 0.03347 -0.057305 -0.036136
v 0.031573 -0.059103 -0.042118
v 0.030414 -0.057854 -0.046774
v 0.029234 -0.061376 -0.046007
v 0.033368 -0.052706 -0.055199
v 0.033944 -0.054707 -0.056785
v 0.036115 -0.056818 -0.059533
v 0.038828 -0.060906 -0.062799
v 0.041465 -0.060985 -0.066923
v 0.041048 -0.068324 -0.066067
v 0.042613 -0.071749 -0.068369
v 0.043088 -0.066392 -0.071089
v 0.04404 -0.069672 -0.072562
v 0.043664 -0.071144 -0.079996
v 0.045333 -0.074972 -0.077013
v 0.046175 -0.080353 -0.082733
v 0.042598 -0.070374 -0.081412
v 0.041215 -0.070161 -0.082914
v 0.040522 -0.044728 -0.024012
v 0.038433 -0.045159 -0.024771
v 0.036298 -0.045905 -0.025444
v 0.035455 -0.048925 -0.028688
v 0.035834 -0.050836 -0.033288
v 0.034289 -0.052848 -0.03051
v 0.048487 -0.04586 -0.015464
v 0.045084 -0.045605 -0.015979
v 0.042341 -0.044885 -0.018837
v 0.050295 -0.047806 -0.010704
v 0.046382 -0.059429 0.003478
v 0.045925 -0.057066 -0.001405
v 0.047437 -0.049349 -0.009312
v 0.04781 -0.053932 -0.004988
v -0.000995 -0.059899 0.074777
v 0.01764 -0.066901 0.073422
v 0.01276 -0.066479 0.074928
v 0.009007 -0.067187 0.075367
v 0.023395 -0.064281 0.072206
v -0.000253 -0.063801 0.074473
v 0.001625 -0.068482 0.07464
v 0.005835 -0.068241 0.075176
v 0.030798 -0.050655 0.050608
v 0.0313 -0.052006 0.05333
v 0.032846 -0.053097 0.057695
v 0.030618 -0.057023 0.061893
v 0.031901 -0.04767 0.047847
v 0.029078 -0.060203 0.064129
v 0.025122 -0.067006 0.070991
v 0.028332 -0.063004 0.063129
v 0.026897 -0.066161 0.068611
v 0.02715 -0.069244 0.066043
v 0.027163 -0.053218 0.045421
v 0.02692 -0.052392 0.039435
v 0.025863 -0.054306 0.039699
v 0.024549 -0.056842 0.037918
v 0.02553 -0.054677 0.032526
v 0.023326 -0.060007 0.039036
v 0.022543 -0.065236 0.035311
v 0.021202 -0.070599 0.037699
v 0.02022 -0.075887 0.03391
v 0.019247 -0.080698 0.029942
v 0.019738 -0.080634 0.022489
v 0.018716 -0.085514 0.021469
v -0.003339 -0.061468 0.073901
v -0.001524 -0.066533 0.0736
v -0.004233 -0.068292 0.070757
v -0.003212 -0.070737 0.071191
v -0.002974 -0.073791 0.068564
v -0.001195 -0.076377 0.064932
v -0.001257 -0.075588 0.058811
v 6.8E-05 -0.07948 0.063032
v -0.002521 -0.077083 0.05356
v -0.000718 -0.080297 0.057046
v -0.00237 -0.080271 0.049846
v -0.004184 -0.080006 0.040461
v -0.002539 -0.082477 0.044911
v -0.004934 -0.079188 0.036862
v -0.003572 -0.083526 0.03762
v -0.004603 -0.083909 0.030915
v -0.006762 -0.082515 0.024848
v -0.006886 -0.086732 0.022695
v -0.007377 -0.084685 0.019876
v -0.006477 -0.087303 0.018291
v -0.00154 -0.091467 0.016961
v -0.00347 -0.091875 0.018227
v 0.014079 -0.092723 0.016222
v 0.013687 -0.095746 0.017359
v 0.008939 -0.098313 0.017733
v 0.001281 -0.09759 0.016591
v 0.003471 -0.099499 0.016443
v 0.006944 -0.10092 0.017506
v -0.001228 -0.095484 0.017361
v -0.001752 -0.099461 0.017029
v 0.018625 -0.084872 0.020372
v 0.016795 -0.092573 0.019395
v 0.015799 -0.095292 0.01937
v 0.002086 -0.10466 0.083119
v 0.004521 -0.11038 0.080966
v 0.013166 -0.10735 0.081835
v 0.001336 -0.11084 0.080596
v 0.031406 -0.10097 0.076727
v 0.02589 -0.10463 0.077749
v 0.026454 -0.10693 0.075879
v 0.022442 -0.10911 0.07803
v 0.019061 -0.11173 0.079261
v 0.017143 -0.11344 0.079434
v -0.012296 -0.10287 0.077248
v -0.0093 -0.10558 0.078788
v -0.008685 -0.11158 0.076328
v -0.003116 -0.11816 0.077604
v -0.006668 -0.11692 0.075509
v 0.000727 -0.11777 0.078647
v -0.001704 -0.11764 0.078251
v 0.038772 -0.085503 0.071071
v 0.037536 -0.092168 0.071599
v 0.037295 -0.094218 0.069552
v 0.035484 -0.098416 0.072167
v 0.033695 -0.09994 0.074697
v -0.021993 -0.067826 0.063581
v -0.021601 -0.069477 0.068129
v -0.019521 -0.076378 0.070027
v -0.018938 -0.079306 0.070919
v -0.018635 -0.085531 0.069075
v -0.0175 -0.089585 0.068292
v -0.017017 -0.092576 0.0704
v -0.016366 -0.097616 0.071612
v -0.014546 -0.10318 0.07393
v -0.038567 -0.06216 0.0161
v -0.047458 -0.053945 0.006592
v -0.044201 -0.05609 0.00877
v -0.044394 -0.056608 0.011057
v -0.039733 -0.060358 0.010398
v -0.038179 -0.062406 0.012247
v -0.026867 -0.070787 0.035233
v -0.023656 -0.072544 0.040063
v -0.021068 -0.071048 0.050207
v -0.021078 -0.076767 0.043649
v -0.031093 -0.072779 0.024118
v -0.028826 -0.073858 0.027936
v -0.026822 -0.075894 0.0307
v -0.036234 -0.065347 0.015783
v -0.035163 -0.066275 0.019836
v -0.033956 -0.068619 0.02039
v -0.020857 -0.069182 0.058044
v -0.018168 -0.07286 0.056834
v -0.050127 -0.051346 0.001934
v -0.041314 -0.046519 -0.013161
v -0.044864 -0.047136 -0.008016
v -0.039482 -0.046747 -0.015863
v -0.038474 -0.047625 -0.018454
v -0.041105 -0.049 -0.004475
v -0.045683 -0.050849 -0.00049
v 0.010006 -0.033584 -0.026419
v 0.016057 -0.035259 -0.020605
v 0.012357 -0.034862 -0.023647
v 0.020466 -0.035017 -0.014662
v 0.020739 -0.036258 -0.01738
v 0.021255 -0.039351 -0.019433
v 0.024192 -0.039565 -0.013893
v 0.009891 -0.038225 -0.030602
v 0.009365 -0.037378 -0.033564
v 0.009678 -0.039893 -0.040197
v 0.009513 -0.039362 -0.037833
v 0.00936 -0.04066 -0.034628
v -0.025341 -0.042942 -0.008874
v -0.025495 -0.045016 -0.005826
v -0.024047 -0.049533 -0.003673
v -0.024475 -0.046743 -0.004494
v 0.001217 -0.042994 -0.008934
v -0.001319 -0.045396 -0.008219
v -0.006022 -0.047717 -0.006869
v -0.01233 -0.051277 -0.00517
v -0.019047 -0.048056 -0.003931
v -0.01542 -0.052028 -0.004348
v -0.021703 -0.04277 -0.014285
v -0.025749 -0.04322 -0.010074
v -0.025108 -0.043642 -0.012026
v -0.012809 -0.048459 -0.021443
v -0.012074 -0.04855 -0.022785
v -0.016206 -0.045293 -0.017904
v -0.015567 -0.050633 -0.01871
v -0.013569 -0.05186 -0.020529
v -0.020446 -0.046673 -0.015854
v -0.017742 -0.047558 -0.017041
v 0.023281 -0.040455 -0.011608
v 0.023052 -0.042696 -0.010503
v 0.022034 -0.045437 -0.009734
v 0.015023 -0.04934 -0.008017
v 0.016936 -0.050443 -0.008506
v 0.0066 -0.047071 -0.008588
v 0.013414 -0.051024 -0.007907
v 0.010331 -0.050653 -0.008092
v -0.018367 -0.04512 -0.044785
v -0.021742 -0.046787 -0.049027
v -0.02257 -0.045343 -0.051705
v -0.027442 -0.055091 -0.057366
v -0.029266 -0.059572 -0.060878
v -0.044632 -0.058943 -0.066906
v -0.042629 -0.059583 -0.068186
v -0.041405 -0.063329 -0.069894
v -0.038355 -0.064124 -0.070287
v -0.035708 -0.063702 -0.069533
v -0.033134 -0.063061 -0.067677
v -0.031464 -0.063186 -0.065688
v -0.0464 -0.056047 -0.064735
v -0.037796 -0.050106 -0.021832
v -0.038165 -0.052644 -0.030727
v -0.036171 -0.05506 -0.025077
v -0.036676 -0.056378 -0.028702
v -0.037558 -0.053467 -0.036323
v -0.040171 -0.057897 -0.045291
v -0.045812 -0.063839 -0.053299
v -0.040741 -0.062775 -0.048741
v -0.044252 -0.064601 -0.051826
v -0.035497 -0.059003 -0.037663
v -0.034023 -0.061434 -0.040136
v -0.035493 -0.060134 -0.043245
v -0.038263 -0.060633 -0.046171
v -0.047464 -0.063201 -0.055748
v -0.048533 -0.059423 -0.06179
v -0.04938 -0.06444 -0.061112
v -0.049682 -0.066586 -0.059757
v -0.048887 -0.066849 -0.058139
v -0.047972 -0.067977 -0.056547
v -0.015673 -0.042987 -0.038232
v -0.014723 -0.048716 -0.035364
v -0.016474 -0.048821 -0.038504
v -0.011188 -0.054664 -0.024148
v -0.009169 -0.058947 -0.029838
v -0.00905 -0.061227 -0.027292
v -0.011919 -0.052597 -0.032095
v -0.0106 -0.055977 -0.032124
v 0.041621 -0.073874 0.069584
v 0.040781 -0.077256 0.070841
v 0.043794 -0.066044 0.062866
v 0.042689 -0.070251 0.0652
v 0.041788 -0.073366 0.066647
v 0.041614 -0.063881 0.057102
v 0.040852 -0.063553 0.054219
v 0.038637 -0.06443 0.046569
v 0.045583 -0.062688 0.013836
v 0.046255 -0.061148 0.007559
v 0.04621 -0.061861 0.010153
v 0.043479 -0.065863 0.017071
v 0.039351 -0.068571 0.026436
v 0.040979 -0.068551 0.022698
v 0.041979 -0.068943 0.019384
v 0.042412 -0.068779 0.015883
v 0.037818 -0.065681 0.042671
v 0.038537 -0.069089 0.030104
v 0.009089 -0.045597 -0.038979
v 0.009583 -0.046534 -0.040738
v 0.012927 -0.04231 -0.051501
v 0.010388 -0.047195 -0.042757
v 0.027407 -0.070764 -0.080983
v 0.031943 -0.077686 -0.085984
v 0.031741 -0.083715 -0.087253
v 0.034079 -0.080467 -0.087822
v 0.039641 -0.08608 -0.091066
v 0.037741 -0.087807 -0.09132
v 0.039212 -0.070184 -0.084321
v 0.040684 -0.079845 -0.088473
v 0.041365 -0.084334 -0.090423
v 0.019155 -0.055476 -0.065627
v 0.019693 -0.05841 -0.06771
v 0.015815 -0.044527 -0.056201
v 0.018806 -0.050117 -0.055902
v 0.018864 -0.050656 -0.058214
v 0.019171 -0.053298 -0.061739
v 0.018241 -0.051322 -0.063084
v 0.021463 -0.060308 -0.072622
v 0.021046 -0.061857 -0.070428
v 0.024454 -0.069278 -0.077184
v 0.025695 -0.069618 -0.079002
v 0.030791 -0.055782 -0.052642
v 0.031296 -0.056629 -0.054796
v 0.034098 -0.055456 -0.033018
v 0.028275 -0.057613 -0.051955
v 0.027793 -0.059305 -0.049727
v 0.03327 -0.059261 -0.032878
v 0.031509 -0.061851 -0.040765
v 0.032865 -0.061627 -0.03606
v 0.030123 -0.064126 -0.043652
v 0.027435 -0.062007 -0.048071
v 0.028473 -0.066128 -0.046171
v 0.026447 -0.066918 -0.047975
v 0.034569 -0.058117 -0.058437
v 0.031958 -0.058472 -0.056616
v 0.037623 -0.063051 -0.06186
v 0.041448 -0.073752 -0.067042
v 0.042731 -0.068091 -0.069028
v 0.043725 -0.071551 -0.070477
v 0.04517 -0.081682 -0.072395
v 0.044599 -0.082763 -0.071578
v 0.045207 -0.078202 -0.073215
v 0.045485 -0.07639 -0.075439
v 0.044996 -0.079854 -0.085042
v 0.047286 -0.083064 -0.080171
v 0.047721 -0.084708 -0.082785
v 0.04664 -0.085105 -0.087188
v 0.047449 -0.085135 -0.085325
v 0.041824 -0.074571 -0.085197
v 0.04382 -0.079557 -0.086408
v 0.039936 -0.044697 -0.020656
v 0.035582 -0.044679 -0.021067
v 0.034573 -0.045371 -0.023014
v 0.032863 -0.046487 -0.023867
v 0.032743 -0.049052 -0.025958
v 0.033078 -0.052222 -0.027962
v 0.032728 -0.055508 -0.028999
v 0.047158 -0.047281 -0.011867
v 0.038293 -0.044643 -0.015255
v 0.03488 -0.043912 -0.017225
v 0.043869 -0.05944 0.000293
v 0.043996 -0.062496 0.004226
v 0.043323 -0.055397 -0.005012
v 0.041962 -0.058375 -0.002583
v 0.041589 -0.048135 -0.010211
v 0.042093 -0.051891 -0.00803
v 0.046087 -0.051727 -0.00753
v 0.021425 -0.068806 0.072634
v 0.016865 -0.071319 0.073218
v 0.011593 -0.069214 0.07484
v 0.009369 -0.071139 0.07472
v 0.023628 -0.068776 0.071826
v -0.001687 -0.070616 0.072758
v 0.004353 -0.072284 0.074381
v 0.000113 -0.073467 0.072944
v 0.002593 -0.073748 0.073686
v 0.028672 -0.052509 0.049215
v 0.029777 -0.056959 0.059514
v 0.027218 -0.056308 0.054745
v 0.029088 -0.059764 0.061606
v 0.024915 -0.071126 0.070228
v 0.027976 -0.062231 0.060845
v 0.02694 -0.068353 0.061263
v 0.026899 -0.07074 0.062758
v 0.02628 -0.071799 0.067387
v 0.025486 -0.075066 0.065421
v 0.026149 -0.055487 0.050694
v 0.024056 -0.057439 0.048856
v 0.022903 -0.05924 0.046648
v 0.021807 -0.062716 0.047523
v 0.021046 -0.068817 0.045668
v 0.020367 -0.07179 0.045366
v 0.019879 -0.075526 0.041188
v 0.019784 -0.077526 0.036259
v 0.01875 -0.082426 0.033564
v 0.018891 -0.084688 0.023939
v 0.018041 -0.086501 0.033531
v 0.018038 -0.090888 0.023695
v 0.017841 -0.090341 0.020836
v -0.001677 -0.074907 0.070618
v 0.000517 -0.079347 0.067458
v -3.6E-05 -0.082208 0.057973
v 0.001125 -0.082559 0.065419
v -0.001232 -0.082821 0.050661
v -0.001521 -0.08604 0.044516
v -0.002042 -0.087041 0.041006
v -0.002533 -0.089046 0.035155
v -0.003843 -0.088096 0.030186
v -0.006703 -0.088464 0.020585
v -0.004289 -0.09338 0.027167
v -0.005577 -0.091368 0.02288
v -0.004559 -0.092889 0.020675
v -0.002723 -0.095825 0.018658
v 0.014694 -0.09702 0.020264
v 0.01115 -0.098558 0.019371
v 0.009739 -0.10036 0.020068
v 0.008346 -0.10137 0.018782
v 0.000704 -0.10316 0.015437
v 0.003512 -0.10336 0.015758
v 0.006657 -0.10309 0.017348
v -0.003764 -0.10381 0.019331
v -0.002759 -0.10463 0.017206
v -0.000794 -0.10528 0.0156
v 0.017249 -0.094001 0.022302
v 0.013271 -0.11279 0.080267
v 0.004 -0.11688 0.079095
v 0.031934 -0.10349 0.072655
v 0.029296 -0.10451 0.074897
v 0.030815 -0.1058 0.072157
v 0.02954 -0.11 0.071609
v 0.026333 -0.11055 0.074727
v 0.022176 -0.11567 0.076683
v 0.025556 -0.11614 0.074159
v 0.020481 -0.11938 0.076488
v 0.015078 -0.11631 0.078807
v 0.019457 -0.12199 0.075808
v -0.013051 -0.1058 0.074834
v -0.011183 -0.10661 0.07677
v -0.01025 -0.11338 0.07345
v -0.003915 -0.12205 0.075294
v -0.001928 -0.12391 0.075452
v 0.000311 -0.12408 0.076053
v -0.007654 -0.11959 0.072598
v -0.005041 -0.12534 0.072381
v -0.007049 -0.12441 0.070618
v 0.003647 -0.12345 0.076562
v 0.039566 -0.083932 0.068107
v 0.038315 -0.09081 0.067043
v 0.037467 -0.093882 0.065977
v 0.035015 -0.10006 0.067598
v 0.033963 -0.10191 0.070439
v -0.020465 -0.070219 0.062492
v -0.01981 -0.072946 0.065374
v -0.018799 -0.076106 0.065681
v -0.0186 -0.079898 0.067236
v -0.017275 -0.084785 0.060927
v -0.016005 -0.089722 0.060519
v -0.01681 -0.091932 0.066012
v -0.016984 -0.096696 0.06758
v -0.016598 -0.099721 0.069341
v -0.015556 -0.10275 0.071034
v -0.013403 -0.10898 0.071601
v -0.044931 -0.053857 0.003978
v -0.041654 -0.056568 0.006508
v -0.037826 -0.059882 0.006134
v -0.036074 -0.063565 0.008217
v -0.036121 -0.065292 0.011784
v -0.026066 -0.073929 0.03446
v -0.022829 -0.076963 0.039307
v -0.017492 -0.075257 0.054369
v -0.01784 -0.077694 0.050885
v -0.020733 -0.079284 0.042324
v -0.031034 -0.076832 0.019027
v -0.029803 -0.077628 0.021588
v -0.026405 -0.081962 0.024374
v -0.024822 -0.077976 0.034564
v -0.024141 -0.082608 0.031161
v -0.033987 -0.069804 0.01707
v -0.034539 -0.068775 0.01269
v -0.0175 -0.07442 0.059519
v -0.016985 -0.076258 0.057343
v -0.039387 -0.047851 -0.008196
v -0.037381 -0.047186 -0.011981
v -0.036401 -0.04754 -0.014902
v -0.035415 -0.048717 -0.016942
v -0.036242 -0.048425 -0.005457
v -0.037559 -0.050459 -0.002084
v -0.041037 -0.05047 -0.001832
v -0.042233 -0.053652 0.002266
v 0.012591 -0.040206 -0.026191
v 0.010945 -0.040527 -0.029108
v 0.015247 -0.039233 -0.023072
v 0.023997 -0.039423 -0.01615
v 0.024781 -0.041347 -0.018183
v 0.017181 -0.040828 -0.022363
v 0.02263 -0.04209 -0.020028
v 0.026148 -0.04328 -0.012134
v 0.026632 -0.041707 -0.015748
v 0.026465 -0.042107 -0.013607
v 0.009881 -0.040632 -0.031835
v 0.007993 -0.048727 -0.034739
v 0.007643 -0.05302 -0.03676
v 0.009151 -0.044098 -0.032885
v -0.029038 -0.047596 -0.004684
v -0.028957 -0.045889 -0.007435
v -0.027872 -0.048394 -0.003894
v -0.027121 -0.050271 -0.003212
v -0.018806 -0.054091 -0.003686
v -0.022475 -0.056027 -0.003255
v 0.003573 -0.046879 -0.008725
v 0.000823 -0.047691 -0.008419
v -0.005828 -0.051086 -0.006529
v -0.007993 -0.055119 -0.005596
v -0.013069 -0.05672 -0.004774
v -0.024233 -0.044801 -0.0137
v -0.023044 -0.047549 -0.015339
v -0.029319 -0.045611 -0.009697
v -0.028554 -0.046096 -0.012608
v -0.012138 -0.059094 -0.02241
v -0.016471 -0.057223 -0.01859
v -0.014458 -0.055235 -0.019893
v -0.021608 -0.051091 -0.015997
v -0.019943 -0.051467 -0.016404
v -0.019373 -0.058287 -0.017038
v -0.021857 -0.06091 -0.016153
v 0.026292 -0.045252 -0.011053
v 0.023695 -0.0486 -0.01025
v 0.019991 -0.053136 -0.009733
v 0.013399 -0.058747 -0.008244
v 0.018239 -0.060627 -0.009792
v 0.003104 -0.054893 -0.008676
v 0.00604 -0.054845 -0.008514
v 0.011251 -0.057284 -0.008026
v -0.017133 -0.046591 -0.040684
v -0.018368 -0.049976 -0.041096
v -0.019538 -0.048509 -0.043927
v -0.023304 -0.048536 -0.050284
v -0.023068 -0.051027 -0.046306
v -0.024829 -0.051192 -0.051605
v -0.025056 -0.050742 -0.053949
v -0.027658 -0.057374 -0.056054
v -0.028946 -0.06218 -0.059108
v -0.030544 -0.0655 -0.064449
v -0.029846 -0.066796 -0.062718
v -0.047169 -0.061566 -0.065564
v -0.045852 -0.061913 -0.067188
v -0.044312 -0.062597 -0.068611
v -0.03958 -0.067537 -0.071773
v -0.046509 -0.066225 -0.070292
v -0.044012 -0.067711 -0.071958
v -0.037488 -0.068706 -0.071474
v -0.035048 -0.069267 -0.070188
v -0.032977 -0.069052 -0.06824
v -0.048252 -0.06113 -0.063413
v -0.035442 -0.052458 -0.020987
v -0.036354 -0.058441 -0.032247
v -0.034054 -0.056186 -0.022367
v -0.035378 -0.058872 -0.026726
v -0.035455 -0.061323 -0.030208
v -0.045942 -0.067423 -0.053878
v -0.03639 -0.063039 -0.047938
v -0.039702 -0.065422 -0.04951
v -0.042143 -0.065081 -0.050406
v -0.042991 -0.07014 -0.051595
v -0.034958 -0.061455 -0.034962
v -0.032751 -0.061916 -0.04407
v -0.033731 -0.063747 -0.038267
v -0.032344 -0.063143 -0.04183
v -0.035217 -0.061377 -0.045792
v -0.049305 -0.063811 -0.063472
v -0.052048 -0.06905 -0.065113
v -0.052424 -0.071461 -0.062799
v -0.050726 -0.073422 -0.059183
v -0.053001 -0.076277 -0.061843
v -0.047686 -0.072388 -0.055709
v -0.014626 -0.051554 -0.036032
v -0.01018 -0.060339 -0.024944
v -0.010597 -0.059462 -0.034301
v -0.009415 -0.061556 -0.032091
v -0.008896 -0.068018 -0.030093
v -0.009524 -0.065434 -0.026299
v -0.009098 -0.068688 -0.027505
v -0.01219 -0.055608 -0.034997
v 0.040566 -0.079572 0.066085
v 0.042119 -0.068442 0.061735
v 0.040265 -0.072013 0.05996
v 0.041621 -0.072823 0.064096
v 0.039661 -0.067052 0.056172
v 0.039606 -0.065989 0.05481
v 0.037209 -0.067962 0.046337
v 0.043958 -0.065386 0.008907
v 0.043076 -0.067139 0.012593
v 0.038547 -0.072889 0.02636
v 0.037221 -0.07483 0.030536
v 0.040612 -0.073715 0.021635
v 0.041256 -0.074268 0.019299
v 0.041764 -0.070164 0.00805
v 0.041626 -0.071215 0.012772
v 0.041053 -0.075585 0.01739
v 0.036793 -0.069912 0.043003
v 0.037434 -0.069736 0.037591
v 0.009049 -0.049819 -0.039475
v 0.007864 -0.056266 -0.03802
v 0.010425 -0.051166 -0.04182
v 0.014177 -0.044227 -0.052393
v 0.012346 -0.045904 -0.04759
v 0.011403 -0.049521 -0.043764
v 0.028176 -0.078827 -0.083164
v 0.030338 -0.082609 -0.086001
v 0.033671 -0.084024 -0.088555
v 0.033479 -0.094435 -0.090737
v 0.035423 -0.094105 -0.092041
v 0.036681 -0.092988 -0.092427
v 0.041328 -0.090676 -0.09274
v 0.039036 -0.095796 -0.094194
v 0.040801 -0.09555 -0.09461
v 0.041794 -0.078785 -0.087513
v 0.043802 -0.085085 -0.09
v 0.043623 -0.090911 -0.09257
v 0.020104 -0.05869 -0.064605
v 0.021179 -0.062673 -0.068344
v 0.017516 -0.048721 -0.053386
v 0.018672 -0.051619 -0.052272
v 0.022452 -0.05623 -0.053763
v 0.021152 -0.05524 -0.058725
v 0.02245 -0.055997 -0.055769
v 0.023828 -0.070149 -0.075732
v 0.023352 -0.070866 -0.073071
v 0.026683 -0.078296 -0.081125
v 0.027734 -0.05867 -0.054899
v 0.032922 -0.059059 -0.031081
v 0.02589 -0.058441 -0.05224
v 0.02441 -0.06 -0.050427
v 0.025664 -0.062056 -0.049075
v 0.032263 -0.066379 -0.029871
v 0.032516 -0.067842 -0.031122
v 0.032572 -0.066133 -0.036699
v 0.032695 -0.069101 -0.032495
v 0.032634 -0.070361 -0.03501
v 0.030578 -0.066643 -0.042633
v 0.030257 -0.072333 -0.044195
v 0.028676 -0.070558 -0.045985
v 0.024769 -0.070266 -0.048791
v 0.026724 -0.076041 -0.047572
v 0.029248 -0.077634 -0.045796
v 0.032614 -0.061686 -0.058463
v 0.037083 -0.066771 -0.0622
v 0.029973 -0.060178 -0.056803
v 0.040623 -0.07527 -0.066489
v 0.043266 -0.082643 -0.070133
v 0.046404 -0.084287 -0.074567
v 0.047242 -0.091849 -0.075694
v 0.046946 -0.094629 -0.075496
v 0.046631 -0.083245 -0.075595
v 0.047441 -0.084782 -0.077966
v 0.047392 -0.083757 -0.07886
v 0.049143 -0.090862 -0.08414
v 0.050251 -0.095605 -0.084404
v 0.048584 -0.090028 -0.086654
v 0.045147 -0.083969 -0.088333
v 0.047249 -0.089587 -0.089267
v 0.031782 -0.043641 -0.018763
v 0.030735 -0.044631 -0.021012
v 0.027952 -0.046347 -0.021708
v 0.030638 -0.048158 -0.023909
v 0.028948 -0.051583 -0.024098
v 0.030717 -0.053669 -0.025919
v 0.031475 -0.058905 -0.027755
v 0.042179 -0.046553 -0.012023
v 0.032089 -0.043619 -0.014524
v 0.029509 -0.042716 -0.015904
v 0.042581 -0.062362 0.001649
v 0.040617 -0.061663 -0.001226
v 0.041939 -0.065864 0.0033
v 0.042696 -0.066708 0.005982
v 0.040018 -0.056596 -0.005192
v 0.039065 -0.058802 -0.004268
v 0.030267 -0.045795 -0.011273
v 0.032117 -0.044776 -0.01241
v 0.036727 -0.050123 -0.009302
v 0.038148 -0.053486 -0.007773
v 0.019987 -0.074326 0.071971
v 0.016686 -0.077136 0.072062
v 0.01434 -0.077597 0.072471
v 0.011027 -0.076118 0.073212
v 0.006625 -0.079106 0.072343
v 0.021701 -0.075948 0.070705
v 0.003898 -0.07966 0.071431
v 0.024772 -0.058277 0.053462
v 0.02768 -0.060546 0.059251
v 0.025034 -0.074832 0.067976
v 0.022895 -0.076993 0.06933
v 0.023447 -0.063028 0.054085
v 0.02599 -0.069106 0.059557
v 0.025743 -0.071805 0.060549
v 0.023806 -0.078174 0.062962
v 0.023016 -0.080616 0.065318
v 0.02272 -0.059882 0.049818
v 0.022135 -0.063355 0.051471
v 0.021052 -0.069506 0.050065
v 0.018974 -0.076719 0.048826
v 0.018717 -0.079303 0.047392
v 0.019222 -0.08164 0.042489
v 0.019063 -0.082528 0.039116
v 0.018363 -0.085677 0.040473
v 0.017785 -0.091911 0.028278
v 0.016923 -0.0903 0.038616
v 0.016569 -0.094334 0.034216
v 0.000618 -0.077933 0.070062
v 0.002051 -0.081569 0.06873
v 0.000861 -0.084889 0.062303
v 0.001414 -0.089169 0.058064
v 0.000527 -0.089236 0.050569
v 0.001456 -0.090225 0.055019
v 0.002213 -0.088095 0.06697
v 0.001448 -0.087321 0.065383
v 0.001572 -0.093823 0.048909
v -0.000407 -0.091026 0.04426
v -0.001493 -0.090959 0.040238
v -0.001819 -0.093235 0.035418
v -0.002564 -0.091646 0.032766
v -0.003132 -0.09662 0.029961
v -0.004545 -0.094177 0.024499
v -0.00353 -0.096824 0.020719
v -0.003841 -0.097035 0.024034
v 0.015528 -0.096778 0.027098
v 0.014043 -0.098031 0.026577
v 0.011378 -0.099213 0.021656
v 0.009731 -0.10072 0.024549
v 0.008579 -0.1031 0.02059
v 0.008015 -0.10481 0.018554
v 0.00335 -0.10853 0.014448
v 0.000834 -0.10691 0.015125
v 0.006886 -0.10601 0.016274
v 0.004645 -0.1075 0.014816
v -0.003678 -0.099054 0.022155
v -0.003337 -0.10159 0.023853
v -0.003307 -0.10542 0.022604
v -0.003126 -0.10651 0.018655
v -0.00284 -0.10883 0.021049
v -0.002 -0.10927 0.017664
v -0.000546 -0.10886 0.015881
v 0.01634 -0.09567 0.030661
v 0.008622 -0.11648 0.079073
v 0.033339 -0.10455 0.069024
v 0.030887 -0.112 0.069165
v 0.027792 -0.11461 0.072285
v 0.03024 -0.11612 0.068738
v 0.026252 -0.12402 0.072136
v 0.023917 -0.12441 0.073566
v 0.028792 -0.11807 0.070601
v 0.029372 -0.12359 0.069422
v 0.022327 -0.12557 0.073694
v 0.013251 -0.12276 0.075959
v 0.017195 -0.12346 0.075447
v 0.019515 -0.12667 0.073714
v -0.012794 -0.11351 0.069524
v -0.010204 -0.11881 0.069044
v -0.00285 -0.12685 0.073189
v 0.000613 -0.12782 0.074023
v -0.010737 -0.12419 0.065281
v -0.00675 -0.12981 0.066667
v -0.002214 -0.13155 0.069895
v -0.004036 -0.13086 0.068909
v 0.008314 -0.12483 0.075594
v 0.004805 -0.12749 0.074355
v 0.040256 -0.080282 0.064333
v 0.037936 -0.091569 0.064365
v 0.037172 -0.092828 0.062121
v 0.035248 -0.098112 0.063394
v 0.034425 -0.10219 0.065386
v -0.017093 -0.077533 0.059222
v -0.017264 -0.0825 0.059458
v -0.016888 -0.084089 0.05497
v -0.015929 -0.088538 0.057105
v -0.015415 -0.090818 0.052715
v -0.015574 -0.095073 0.05733
v -0.016835 -0.096823 0.064749
v -0.016607 -0.099708 0.065915
v -0.014746 -0.1061 0.06906
v -0.014169 -0.1125 0.06704
v -0.039912 -0.055978 0.004128
v -0.036429 -0.059282 0.004025
v -0.033884 -0.063903 0.004991
v -0.033971 -0.067334 0.008247
v -0.02087 -0.082186 0.03955
v -0.017033 -0.083032 0.051524
v -0.017924 -0.084936 0.046222
v -0.029124 -0.082826 0.015122
v -0.028706 -0.082571 0.018173
v -0.02736 -0.08336 0.020908
v -0.025062 -0.085007 0.02514
v -0.021174 -0.084447 0.036895
v -0.023269 -0.082872 0.03358
v -0.022768 -0.087534 0.031493
v -0.023399 -0.090588 0.02662
v -0.031873 -0.075728 0.014588
v -0.032608 -0.070971 0.008814
v -0.032163 -0.07378 0.01097
v -0.033219 -0.04714 -0.01039
v -0.033575 -0.047238 -0.008653
v -0.033008 -0.047438 -0.012548
v -0.032334 -0.048543 -0.01496
v -0.033677 -0.050822 -0.017947
v -0.031029 -0.047496 -0.005702
v -0.031888 -0.049468 -0.00312
v -0.037734 -0.053527 0.000703
v 0.013511 -0.042242 -0.025681
v 0.012098 -0.044652 -0.027383
v 0.010397 -0.043438 -0.030163
v 0.026778 -0.043928 -0.019844
v 0.027689 -0.042604 -0.018032
v 0.016555 -0.044073 -0.023435
v 0.019663 -0.044324 -0.021913
v 0.024142 -0.044417 -0.020692
v 0.029087 -0.043451 -0.013125
v 0.007021 -0.055253 -0.03464
v 0.007591 -0.053498 -0.032086
v 0.007145 -0.05679 -0.036286
v -0.030311 -0.051464 -0.002161
v -0.018655 -0.058835 -0.00399
v -0.02725 -0.057851 -0.001799
v -0.023284 -0.060841 -0.002299
v 0.000228 -0.057926 -0.008467
v -0.00284 -0.054254 -0.007492
v -0.002351 -0.061173 -0.007891
v -0.005134 -0.061471 -0.006845
v -0.008571 -0.06124 -0.005818
v -0.014665 -0.063061 -0.005435
v -0.027167 -0.04934 -0.015216
v -0.030385 -0.047458 -0.013466
v -0.029938 -0.049283 -0.015204
v -0.011057 -0.066224 -0.023902
v -0.013093 -0.062852 -0.021728
v -0.016288 -0.062774 -0.019241
v -0.019239 -0.063621 -0.017435
v -0.02547 -0.052594 -0.015962
v -0.022351 -0.057341 -0.016045
v -0.022674 -0.066867 -0.016055
v -0.024717 -0.064841 -0.015828
v 0.0304 -0.047761 -0.010469
v 0.026898 -0.048909 -0.010404
v 0.02339 -0.055445 -0.010436
v 0.021639 -0.05295 -0.010138
v 0.019081 -0.064166 -0.010239
v 0.020214 -0.065555 -0.010458
v 0.00999 -0.067107 -0.0077
v 0.010981 -0.068178 -0.00777
v 0.013326 -0.067557 -0.008292
v 0.017734 -0.065334 -0.009898
v 0.000908 -0.063386 -0.008491
v 0.006517 -0.061186 -0.008217
v 0.009064 -0.06507 -0.007769
v -0.02045 -0.051483 -0.043143
v -0.01705 -0.053025 -0.039391
v -0.01949 -0.053942 -0.041757
v -0.024586 -0.051868 -0.048643
v -0.025291 -0.055946 -0.046718
v -0.026534 -0.056447 -0.048941
v -0.027943 -0.058672 -0.052976
v -0.029332 -0.062395 -0.054601
v -0.029616 -0.064402 -0.05611
v -0.02969 -0.067905 -0.059845
v -0.031757 -0.070315 -0.066494
v -0.03033 -0.070341 -0.062654
v -0.049898 -0.067065 -0.068343
v -0.051548 -0.068257 -0.066608
v -0.049102 -0.068715 -0.070542
v -0.042591 -0.072155 -0.074253
v -0.0411 -0.074711 -0.074708
v -0.046246 -0.070572 -0.073024
v -0.03952 -0.074922 -0.074137
v -0.037961 -0.080214 -0.073379
v -0.037683 -0.074795 -0.072861
v -0.033425 -0.078468 -0.066857
v -0.036027 -0.079322 -0.071192
v -0.034833 -0.080545 -0.069293
v -0.032479 -0.054251 -0.019313
v -0.031417 -0.057132 -0.019715
v -0.032696 -0.059907 -0.021844
v -0.034385 -0.060987 -0.025488
v -0.034054 -0.065929 -0.026299
v -0.034792 -0.064832 -0.031997
v -0.034614 -0.065069 -0.028852
v -0.046721 -0.075422 -0.055061
v -0.033096 -0.062192 -0.047511
v -0.034996 -0.064025 -0.049011
v -0.039557 -0.069086 -0.050344
v -0.041855 -0.073365 -0.052146
v -0.034345 -0.065687 -0.035491
v -0.030482 -0.063648 -0.043221
v -0.029638 -0.061484 -0.046294
v -0.03287 -0.065759 -0.039353
v -0.031357 -0.0664 -0.041322
v -0.053419 -0.074265 -0.064153
v -0.053367 -0.073656 -0.066556
v -0.051213 -0.079915 -0.058609
v -0.053076 -0.078961 -0.061326
v -0.053985 -0.078049 -0.064458
v -0.049807 -0.08019 -0.057361
v -0.013343 -0.057622 -0.037542
v -0.012906 -0.06125 -0.037567
v -0.010977 -0.067716 -0.035258
v -0.009411 -0.067527 -0.032312
v -0.008507 -0.072175 -0.029798
v -0.008906 -0.070856 -0.032774
v -0.010501 -0.071664 -0.02431
v -0.008724 -0.074354 -0.027366
v 0.038494 -0.070384 0.054836
v 0.038498 -0.074619 0.056004
v 0.039961 -0.077176 0.061216
v 0.03844 -0.067761 0.05263
v 0.037239 -0.071383 0.048232
v 0.036472 -0.074446 0.045768
v 0.037623 -0.076592 0.026365
v 0.036442 -0.081081 0.026694
v 0.03587 -0.080735 0.030659
v 0.039914 -0.076988 0.020613
v 0.039815 -0.075389 0.006474
v 0.039658 -0.076972 0.011178
v 0.038959 -0.079776 0.014238
v 0.038201 -0.081316 0.017709
v 0.036013 -0.075148 0.039307
v 0.035706 -0.076544 0.044486
v 0.010658 -0.055639 -0.042007
v 0.009222 -0.058514 -0.040534
v 0.00815 -0.066235 -0.039148
v 0.013922 -0.052272 -0.046214
v 0.013678 -0.055492 -0.045198
v 0.014374 -0.047337 -0.049832
v 0.0294 -0.085651 -0.085484
v 0.03188 -0.094933 -0.089328
v 0.037118 -0.10243 -0.09532
v 0.03519 -0.10366 -0.09453
v 0.03435 -0.10794 -0.095086
v 0.043189 -0.094569 -0.094377
v 0.040377 -0.10448 -0.097303
v 0.038864 -0.10358 -0.096476
v 0.04451 -0.099315 -0.095941
v 0.042765 -0.10779 -0.09894
v 0.045119 -0.10683 -0.098746
v 0.045471 -0.090146 -0.091412
v 0.045223 -0.095071 -0.094087
v 0.021299 -0.060512 -0.063502
v 0.022196 -0.063378 -0.065133
v 0.023986 -0.072301 -0.070265
v 0.016981 -0.053119 -0.049263
v 0.022309 -0.057266 -0.05213
v 0.024749 -0.058042 -0.055224
v 0.022434 -0.057147 -0.058307
v 0.023344 -0.0641 -0.063482
v 0.024188 -0.058331 -0.056756
v 0.024474 -0.074645 -0.076616
v 0.024698 -0.077267 -0.074548
v 0.026497 -0.081559 -0.080601
v 0.028744 -0.08909 -0.084715
v 0.027492 -0.061096 -0.057683
v 0.031526 -0.06525 -0.02834
v 0.021478 -0.058655 -0.050481
v 0.020772 -0.061166 -0.049512
v 0.02322 -0.062799 -0.049729
v 0.030104 -0.075782 -0.028003
v 0.030834 -0.076473 -0.029317
v 0.031316 -0.077304 -0.030911
v 0.031308 -0.075716 -0.042917
v 0.032261 -0.072843 -0.038738
v 0.031761 -0.078015 -0.033613
v 0.032305 -0.075752 -0.037525
v 0.031366 -0.085099 -0.036853
v 0.022122 -0.068895 -0.049679
v 0.023133 -0.074659 -0.048903
v 0.024275 -0.078477 -0.048439
v 0.024478 -0.084639 -0.048295
v 0.0261 -0.084059 -0.04755
v 0.030375 -0.082035 -0.043544
v 0.028715 -0.084763 -0.045238
v 0.025604 -0.093044 -0.047177
v 0.030918 -0.063118 -0.058759
v 0.033075 -0.065479 -0.060009
v 0.035752 -0.06987 -0.062339
v 0.038669 -0.076083 -0.065414
v 0.041499 -0.083156 -0.068868
v 0.044406 -0.089391 -0.072327
v 0.048424 -0.094068 -0.077754
v 0.04919 -0.10023 -0.078732
v 0.048098 -0.10155 -0.077402
v 0.050343 -0.097804 -0.082288
v 0.049918 -0.098152 -0.080729
v 0.049679 -0.093962 -0.088213
v 0.051912 -0.10263 -0.087447
v 0.052039 -0.10422 -0.085017
v 0.048415 -0.094463 -0.091386
v 0.025023 -0.046798 -0.021604
v 0.027718 -0.049263 -0.022904
v 0.02689 -0.0524 -0.023069
v 0.027688 -0.055168 -0.023771
v 0.028722 -0.059719 -0.024864
v 0.029234 -0.067028 -0.025849
v 0.040975 -0.065262 0.001234
v 0.038293 -0.062458 -0.003131
v 0.038991 -0.064938 -0.001443
v 0.040361 -0.071945 0.004057
v 0.037633 -0.076685 0.000766
v 0.036339 -0.055396 -0.007414
v 0.033582 -0.05878 -0.00773
v 0.036411 -0.060599 -0.005491
v 0.031515 -0.051262 -0.009677
v 0.03358 -0.053663 -0.008779
v 0.018481 -0.078538 0.070994
v 0.015164 -0.082837 0.071243
v 0.011005 -0.080415 0.072317
v 0.01318 -0.085313 0.071173
v 0.009329 -0.085735 0.071351
v 0.006313 -0.085885 0.070802
v 0.019937 -0.080605 0.069483
v 0.003484 -0.08175 0.070323
v 0.02375 -0.06048 0.053536
v 0.021989 -0.080971 0.067378
v 0.021909 -0.069097 0.053054
v 0.023123 -0.067817 0.054861
v 0.022055 -0.071453 0.054606
v 0.023003 -0.077409 0.060315
v 0.022041 -0.082086 0.060817
v 0.021945 -0.084143 0.064001
v 0.02196 -0.084145 0.06214
v 0.021436 -0.084308 0.066124
v 0.019116 -0.077155 0.052059
v 0.018052 -0.083195 0.050785
v 0.018092 -0.085542 0.047137
v 0.017778 -0.088112 0.045023
v 0.016607 -0.092618 0.041073
v 0.016318 -0.096666 0.035778
v 0.015879 -0.097108 0.033037
v 0.003633 -0.089167 0.068447
v 0.001438 -0.08937 0.062971
v 0.003091 -0.095645 0.05335
v 0.002761 -0.09425 0.060546
v 0.002511 -0.091216 0.065745
v 0.002516 -0.098039 0.049704
v -0.000658 -0.093411 0.04269
v -0.001286 -0.095863 0.040563
v -0.001787 -0.096515 0.037861
v -0.002294 -0.098836 0.032807
v -0.002938 -0.10014 0.026645
v -0.001888 -0.10232 0.031343
v 0.014586 -0.098723 0.031269
v 0.013101 -0.099715 0.029484
v 0.010285 -0.10242 0.028627
v 0.008872 -0.10394 0.026879
v 0.008339 -0.10411 0.023448
v 0.009088 -0.10675 0.020124
v 0.009069 -0.10702 0.017917
v 0.003321 -0.11192 0.013937
v 0.008428 -0.11319 0.013421
v 0.008345 -0.11738 0.012644
v 0.002307 -0.11457 0.014063
v 0.011249 -0.11073 0.015749
v 0.009829 -0.11191 0.014164
v -0.001146 -0.10569 0.029252
v 2E-05 -0.11084 0.030521
v -0.001515 -0.11194 0.024889
v -0.001616 -0.11319 0.021851
v -0.001248 -0.11369 0.018223
v -0.00026 -0.11306 0.016109
v 0.033876 -0.10808 0.064507
v 0.033187 -0.10922 0.066562
v 0.031772 -0.11434 0.066262
v 0.031606 -0.11726 0.065694
v 0.031063 -0.12216 0.067207
v 0.026874 -0.12733 0.070311
v 0.023881 -0.12885 0.071088
v 0.029834 -0.12664 0.067395
v 0.021374 -0.1291 0.071811
v 0.014369 -0.12653 0.073974
v 0.018396 -0.129 0.072256
v -0.012168 -0.11796 0.065921
v -4.8E-05 -0.13286 0.070329
v 0.002108 -0.13348 0.070385
v -0.012321 -0.12338 0.062083
v -0.009751 -0.12903 0.062651
v -0.00605 -0.13508 0.064693
v -0.00753 -0.13518 0.062827
v -0.000159 -0.13869 0.066906
v -0.003206 -0.1374 0.065826
v 0.010851 -0.12914 0.072492
v 0.00484 -0.13325 0.07042
v 0.039038 -0.08415 0.062793
v 0.037438 -0.088924 0.0607
v 0.034991 -0.093865 0.057318
v 0.032679 -0.099404 0.057678
v 0.033995 -0.10162 0.062577
v -0.016638 -0.086397 0.050098
v -0.01557 -0.090723 0.048652
v -0.01451 -0.096371 0.048508
v -0.014704 -0.096298 0.053049
v -0.015767 -0.098655 0.060515
v -0.015386 -0.10321 0.065226
v -0.01495 -0.10619 0.066403
v -0.014747 -0.11169 0.065074
v -0.013081 -0.11679 0.063101
v -0.035969 -0.056704 0.001993
v -0.031284 -0.064337 0.002714
v -0.032776 -0.068216 0.006515
v -0.031936 -0.066188 0.004138
v -0.016315 -0.090894 0.044818
v -0.018465 -0.090523 0.039285
v -0.029804 -0.080779 0.011435
v -0.027353 -0.087187 0.017448
v -0.026658 -0.092913 0.011551
v -0.026191 -0.093551 0.01398
v -0.024128 -0.092282 0.023121
v -0.019203 -0.091343 0.036672
v -0.021943 -0.092805 0.028683
v -0.02164 -0.09521 0.027926
v -0.031197 -0.071022 0.005492
v -0.029876 -0.075681 0.005405
v -0.030096 -0.078705 0.008945
v -0.030162 -0.051704 -0.016612
v -0.033702 -0.054661 4.1E-05
v 0.01361 -0.045668 -0.025722
v 0.009799 -0.048417 -0.029693
v 0.010865 -0.054893 -0.026764
v 0.010142 -0.052448 -0.028049
v 0.018145 -0.047925 -0.022662
v 0.015405 -0.048713 -0.023901
v 0.021774 -0.047554 -0.021837
v 0.007019 -0.058444 -0.033248
v 0.008422 -0.057173 -0.029523
v 0.007389 -0.060581 -0.031216
v 0.007352 -0.067031 -0.036137
v -0.020775 -0.064693 -0.003415
v -0.016971 -0.065733 -0.005085
v -0.03017 -0.059861 1.7E-05
v -0.028077 -0.063278 0.000275
v -0.025857 -0.064945 -0.000487
v -0.000961 -0.065463 -0.008121
v -0.006838 -0.065853 -0.006193
v -0.009177 -0.067406 -0.005798
v -0.013476 -0.067503 -0.005782
v -0.014938 -0.068303 -0.005696
v -0.028089 -0.052978 -0.01643
v -0.012799 -0.067754 -0.022086
v -0.01691 -0.06842 -0.018979
v -0.018264 -0.073133 -0.018256
v -0.027079 -0.056788 -0.016659
v -0.024477 -0.057307 -0.016083
v -0.024416 -0.069166 -0.016027
v -0.022029 -0.074203 -0.01734
v -0.026614 -0.067326 -0.016175
v 0.024677 -0.058933 -0.010393
v 0.028811 -0.054077 -0.009906
v 0.021699 -0.065683 -0.010611
v 0.021806 -0.07365 -0.010683
v 0.018621 -0.075964 -0.010339
v 0.006673 -0.070535 -0.007656
v 0.007762 -0.079655 -0.007553
v 0.009967 -0.083418 -0.00807
v 0.007123 -0.0885 -0.007705
v 0.016401 -0.07248 -0.009611
v 0.014718 -0.08127 -0.009551
v 0.00288 -0.069389 -0.007733
v -0.016772 -0.059579 -0.041406
v -0.021633 -0.056389 -0.043653
v -0.023331 -0.057814 -0.044693
v -0.026493 -0.060135 -0.046103
v -0.02758 -0.060099 -0.047147
v -0.02857 -0.05995 -0.048708
v -0.029471 -0.061223 -0.051495
v -0.030846 -0.064111 -0.052971
v -0.03051 -0.070446 -0.058144
v -0.031555 -0.06951 -0.054862
v -0.03072 -0.072412 -0.060843
v -0.032578 -0.077076 -0.064194
v -0.051214 -0.070145 -0.069196
v -0.053114 -0.074497 -0.068563
v -0.051065 -0.072747 -0.070838
v -0.048372 -0.072601 -0.072878
v -0.046149 -0.074402 -0.074499
v -0.044071 -0.075608 -0.075191
v -0.039897 -0.081326 -0.075001
v -0.044487 -0.080637 -0.076191
v -0.041664 -0.079743 -0.075584
v -0.037539 -0.082827 -0.07354
v -0.033881 -0.082504 -0.064875
v -0.034201 -0.084235 -0.067752
v -0.035199 -0.084214 -0.070583
v -0.029137 -0.056599 -0.017829
v -0.029274 -0.060959 -0.017862
v -0.02994 -0.063644 -0.018311
v -0.03144 -0.065075 -0.020179
v -0.032596 -0.068713 -0.022768
v -0.033995 -0.070187 -0.029879
v -0.034033 -0.071597 -0.036437
v -0.034081 -0.072174 -0.031625
v -0.034024 -0.07379 -0.034539
v -0.044371 -0.076767 -0.054158
v -0.047381 -0.080806 -0.056024
v -0.030953 -0.062049 -0.04937
v -0.032503 -0.064571 -0.051143
v -0.033957 -0.067244 -0.05118
v -0.035739 -0.067206 -0.050392
v -0.038258 -0.07259 -0.051476
v -0.042255 -0.078623 -0.054464
v -0.028022 -0.063292 -0.044595
v -0.027981 -0.06542 -0.043963
v -0.02909 -0.068085 -0.042979
v -0.032267 -0.074386 -0.039278
v -0.029837 -0.075359 -0.041609
v -0.054274 -0.078999 -0.066528
v -0.048899 -0.084433 -0.057704
v -0.052607 -0.084406 -0.061726
v -0.050763 -0.085284 -0.059795
v -0.054047 -0.083095 -0.064668
v -0.012403 -0.066843 -0.037121
v -0.015369 -0.067042 -0.040181
v -0.013628 -0.068989 -0.038973
v -0.008623 -0.073561 -0.034576
v -0.00957 -0.074769 -0.037102
v -0.01166 -0.07278 -0.03885
v -0.007442 -0.076826 -0.032294
v -0.007801 -0.076515 -0.029087
v -0.007143 -0.078626 -0.030843
v -0.01167 -0.075703 -0.022408
v -0.009498 -0.076398 -0.024891
v -0.007762 -0.082514 -0.024801
v 0.037532 -0.075428 0.050284
v 0.037315 -0.078828 0.054968
v 0.038056 -0.078969 0.057406
v 0.038528 -0.083221 0.060914
v 0.037796 -0.080237 0.022161
v 0.036958 -0.084545 0.018688
v 0.033935 -0.086774 0.035529
v 0.035199 -0.086888 0.026397
v 0.034607 -0.082372 0.037539
v 0.039066 -0.076484 0.004204
v 0.038957 -0.07937 0.009978
v 0.038888 -0.079016 0.006063
v 0.038237 -0.082661 0.011853
v 0.034773 -0.079453 0.041783
v 0.034993 -0.079198 0.045161
v 0.013916 -0.059557 -0.045333
v 0.010109 -0.063951 -0.042256
v 0.011971 -0.062468 -0.04393
v 0.009468 -0.066567 -0.041722
v 0.007138 -0.073205 -0.037527
v 0.007613 -0.073171 -0.040031
v 0.01705 -0.056389 -0.048036
v 0.016392 -0.06054 -0.047304
v 0.029655 -0.090289 -0.086132
v 0.03105 -0.096832 -0.088598
v 0.030413 -0.09905 -0.087568
v 0.032653 -0.10788 -0.092918
v 0.037261 -0.10836 -0.097325
v 0.036908 -0.11316 -0.098644
v 0.032924 -0.11402 -0.094566
v 0.03463 -0.117 -0.09763
v 0.036539 -0.11788 -0.099702
v 0.041206 -0.11405 -0.10079
v 0.038836 -0.11422 -0.10001
v 0.047006 -0.1049 -0.09777
v 0.043908 -0.11331 -0.10088
v 0.048507 -0.11105 -0.099629
v 0.046772 -0.11722 -0.10225
v 0.046568 -0.093825 -0.092754
v 0.048929 -0.1048 -0.096913
v 0.025452 -0.075092 -0.069332
v 0.025715 -0.078478 -0.071465
v 0.019991 -0.057302 -0.050024
v 0.025444 -0.061275 -0.058744
v 0.024687 -0.063359 -0.061205
v 0.025782 -0.066761 -0.062547
v 0.025268 -0.06975 -0.065125
v 0.025928 -0.08147 -0.07781
v 0.026374 -0.081712 -0.073989
v 0.026982 -0.086765 -0.08037
v 0.028423 -0.090283 -0.083056
v 0.029321 -0.065939 -0.060093
v 0.018784 -0.061508 -0.048831
v 0.019121 -0.06794 -0.049099
v 0.029608 -0.073006 -0.026961
v 0.028941 -0.08258 -0.026761
v 0.02969 -0.083343 -0.028032
v 0.030528 -0.083952 -0.030008
v 0.030777 -0.087093 -0.031386
v 0.031864 -0.078198 -0.041047
v 0.031185 -0.085731 -0.033833
v 0.031265 -0.086047 -0.038738
v 0.031655 -0.094229 -0.035935
v 0.01927 -0.073668 -0.048973
v 0.020126 -0.077298 -0.0489
v 0.022106 -0.077516 -0.048865
v 0.021397 -0.087793 -0.049004
v 0.021294 -0.09381 -0.049008
v 0.023996 -0.090112 -0.048165
v 0.030151 -0.087561 -0.042632
v 0.028893 -0.09042 -0.044358
v 0.027264 -0.092887 -0.04597
v 0.022877 -0.096059 -0.048659
v 0.02562 -0.097216 -0.047371
v 0.03218 -0.072087 -0.062507
v 0.035542 -0.077862 -0.065005
v 0.036408 -0.077423 -0.065016
v 0.039097 -0.08224 -0.067445
v 0.040948 -0.085091 -0.069036
v 0.044482 -0.096894 -0.07388
v 0.051128 -0.10498 -0.081653
v 0.049936 -0.10487 -0.0797
v 0.046822 -0.10164 -0.076331
v 0.048102 -0.10718 -0.078259
v 0.051002 -0.099751 -0.089533
v 0.049916 -0.09943 -0.092215
v 0.052327 -0.10436 -0.090508
v 0.052677 -0.1061 -0.088638
v 0.053395 -0.11209 -0.088858
v 0.05311 -0.1126 -0.086985
v 0.048664 -0.098708 -0.093573
v 0.024229 -0.049374 -0.022042
v 0.023674 -0.052582 -0.022189
v 0.025641 -0.058725 -0.022886
v 0.025583 -0.064192 -0.023072
v 0.027331 -0.065446 -0.024195
v 0.028296 -0.070149 -0.025341
v 0.03726 -0.073984 -0.000923
v 0.035622 -0.064928 -0.005191
v 0.034177 -0.072514 -0.005195
v 0.034465 -0.076839 -0.003778
v 0.036296 -0.081762 7.5E-05
v 0.037619 -0.08059 0.002296
v 0.030021 -0.060018 -0.009113
v 0.032414 -0.064995 -0.007584
v 0.029492 -0.065182 -0.009229
v 0.017339 -0.083429 0.070233
v 0.016411 -0.088774 0.06946
v 0.012147 -0.091012 0.069488
v 0.014628 -0.094846 0.06817
v 0.0082 -0.092516 0.068852
v 0.004807 -0.088419 0.069557
v 0.01934 -0.084246 0.068664
v 0.020911 -0.077485 0.056635
v 0.01993 -0.080518 0.055746
v 0.019583 -0.09039 0.056755
v 0.020321 -0.090777 0.065624
v 0.020944 -0.090739 0.062823
v 0.020655 -0.090658 0.060146
v 0.018722 -0.091867 0.067245
v 0.018211 -0.085306 0.052537
v 0.017841 -0.090674 0.047836
v 0.017057 -0.094502 0.043539
v 0.016593 -0.097216 0.038321
v 0.015456 -0.10073 0.035339
v 0.016809 -0.10066 0.039148
v 0.004281 -0.094749 0.065781
v 0.003281 -0.09514 0.062873
v 0.003247 -0.098013 0.059769
v 0.003235 -0.10041 0.05426
v -0.000541 -0.097262 0.043291
v 0.001927 -0.10034 0.048787
v 0.00253 -0.10177 0.051362
v -0.001681 -0.10191 0.042619
v -0.002484 -0.10225 0.039135
v -0.001982 -0.10531 0.038726
v -0.000384 -0.10711 0.033633
v 0.013845 -0.10221 0.032538
v 0.012838 -0.10435 0.031889
v 0.010042 -0.10486 0.028798
v 0.009818 -0.10664 0.027293
v 0.008862 -0.10642 0.024412
v 0.010295 -0.10854 0.024756
v 0.011758 -0.10964 0.019898
v 0.012945 -0.11126 0.018595
v 0.012181 -0.1165 0.013766
v 0.011122 -0.12235 0.011961
v 0.006728 -0.11934 0.012381
v 0.008115 -0.12324 0.011224
v 0.000665 -0.11787 0.014962
v 0.003271 -0.11917 0.013254
v 0.014088 -0.11456 0.017366
v 0.01443 -0.11835 0.015074
v 0.000981 -0.11245 0.033692
v 0.000344 -0.11552 0.030542
v 5.8E-05 -0.11721 0.028497
v -0.001059 -0.11661 0.018388
v -0.000917 -0.11809 0.022264
v -0.000567 -0.11637 0.016785
v 0.033401 -0.10749 0.061767
v 0.032643 -0.11128 0.061059
v 0.032365 -0.11367 0.063484
v 0.032027 -0.11685 0.062946
v 0.032369 -0.12148 0.063518
v 0.032179 -0.12381 0.063504
v 0.026328 -0.13016 0.068156
v 0.019516 -0.13351 0.068111
v 0.021758 -0.13435 0.066379
v 0.031278 -0.12645 0.06371
v 0.029151 -0.12932 0.065361
v 0.016048 -0.13313 0.069264
v 0.005166 -0.1404 0.066832
v 0.002718 -0.1405 0.066659
v -0.013053 -0.11735 0.061582
v -0.012656 -0.12367 0.059038
v -0.010832 -0.12849 0.060074
v -0.010186 -0.13331 0.058712
v -0.008776 -0.13561 0.060517
v -0.003978 -0.142 0.062025
v -0.006293 -0.14055 0.060454
v 0.000302 -0.14365 0.063598
v -0.003002 -0.14583 0.060393
v 0.00989 -0.13204 0.07037
v 0.010437 -0.1349 0.068591
v 0.012162 -0.13867 0.066562
v 0.035719 -0.089035 0.057004
v 0.03479 -0.091864 0.054564
v 0.033985 -0.094911 0.054342
v 0.032089 -0.099099 0.054706
v 0.032354 -0.10223 0.058558
v 0.031552 -0.10185 0.055186
v -0.015042 -0.097752 0.044734
v -0.013296 -0.10069 0.051448
v -0.013607 -0.099597 0.047978
v -0.014124 -0.10377 0.059236
v -0.014603 -0.105 0.062301
v -0.014686 -0.11098 0.062668
v -0.028383 -0.066565 0.001339
v -0.02998 -0.068642 0.002965
v -0.016858 -0.096973 0.040711
v -0.029309 -0.079279 0.006015
v -0.028339 -0.085364 0.005423
v -0.028626 -0.08563 0.009316
v -0.02553 -0.09412 0.016519
v -0.023948 -0.095354 0.021176
v -0.02639 -0.094211 0.009127
v -0.025898 -0.096972 0.010405
v -0.025631 -0.097855 0.012725
v -0.021958 -0.096291 0.026807
v -0.019604 -0.095197 0.032106
v -0.017232 -0.1003 0.035966
v -0.021353 -0.099598 0.027143
v -0.018007 -0.10191 0.033177
v -0.019665 -0.10175 0.029891
v -0.029254 -0.073048 0.00323
v -0.027639 -0.077074 0.001611
v -0.028589 -0.07847 0.00345
v 0.012631 -0.054197 -0.025155
v 0.011135 -0.064458 -0.02513
v 0.009711 -0.065205 -0.026566
v 0.018704 -0.056518 -0.022088
v 0.015878 -0.060805 -0.02253
v 0.015282 -0.057474 -0.022986
v 0.013397 -0.061408 -0.023549
v 0.021436 -0.052286 -0.021987
v 0.007458 -0.071077 -0.034266
v 0.008066 -0.063975 -0.029502
v 0.00791 -0.07355 -0.032516
v -0.018932 -0.067229 -0.00448
v -0.02365 -0.067271 -0.001721
v -0.021001 -0.069966 -0.003548
v -0.019428 -0.076437 -0.004949
v -0.017171 -0.075892 -0.005575
v -0.005391 -0.069083 -0.006017
v 0.000483 -0.070989 -0.007015
v -0.01193 -0.069881 -0.005692
v -0.005394 -0.076325 -0.004911
v -0.003152 -0.075059 -0.005203
v -0.013323 -0.075415 -0.005712
v -0.016992 -0.084186 -0.006057
v -0.015238 -0.073554 -0.019889
v -0.014401 -0.076585 -0.01988
v -0.020181 -0.07701 -0.017705
v -0.017537 -0.077617 -0.018108
v -0.027164 -0.070914 -0.01691
v -0.024814 -0.076412 -0.017839
v -0.02285 -0.078434 -0.017605
v -0.028884 -0.068746 -0.017565
v 0.026445 -0.061551 -0.01005
v 0.024169 -0.069775 -0.010595
v 0.022972 -0.080646 -0.010671
v 0.018412 -0.086746 -0.010616
v 0.019854 -0.088925 -0.01077
v 0.015923 -0.087155 -0.010235
v 0.004434 -0.074607 -0.007354
v 0.00446 -0.084074 -0.007403
v 0.010075 -0.090095 -0.008517
v 0.006016 -0.097012 -0.007567
v 0.001291 -0.0929 -0.007291
v 0.003268 -0.099254 -0.007165
v 0.012783 -0.089692 -0.00956
v -0.01885 -0.061472 -0.043005
v -0.017845 -0.067821 -0.042266
v -0.024965 -0.061273 -0.045156
v -0.020242 -0.063729 -0.043754
v -0.032736 -0.07425 -0.056626
v -0.031728 -0.073546 -0.05817
v -0.033185 -0.070947 -0.053472
v -0.032936 -0.077253 -0.060714
v -0.034019 -0.080422 -0.061425
v -0.052071 -0.079906 -0.07214
v -0.053465 -0.079557 -0.069724
v -0.048919 -0.080628 -0.075023
v -0.050809 -0.081093 -0.073991
v -0.046684 -0.080047 -0.075774
v -0.041652 -0.083057 -0.076415
v -0.037847 -0.08785 -0.076024
v -0.049251 -0.086166 -0.07819
v -0.044985 -0.084212 -0.077489
v -0.035344 -0.088815 -0.073074
v -0.034336 -0.084001 -0.063211
v -0.034045 -0.089448 -0.066608
v -0.034191 -0.090009 -0.070446
v -0.031318 -0.070302 -0.020724
v -0.031535 -0.074472 -0.024341
v -0.032112 -0.076955 -0.026712
v -0.033014 -0.075986 -0.036419
v -0.032767 -0.079078 -0.030466
v -0.032548 -0.079707 -0.033095
v -0.04693 -0.084256 -0.05657
v -0.036998 -0.073949 -0.052592
v -0.03977 -0.078524 -0.054962
v -0.040648 -0.084809 -0.057124
v -0.045 -0.084733 -0.056385
v -0.04347 -0.088066 -0.057699
v -0.024437 -0.066698 -0.044459
v -0.026398 -0.070169 -0.04393
v -0.027048 -0.075344 -0.043295
v -0.031098 -0.080798 -0.036757
v -0.028779 -0.081777 -0.03967
v -0.027906 -0.077805 -0.042119
v -0.054216 -0.083366 -0.068374
v -0.047098 -0.090717 -0.059649
v -0.050131 -0.089991 -0.061545
v -0.053531 -0.088548 -0.065737
v -0.05163 -0.090491 -0.063379
v -0.01705 -0.071622 -0.042339
v -0.014899 -0.073864 -0.041837
v -0.007881 -0.078656 -0.034694
v -0.009121 -0.077755 -0.037192
v -0.01269 -0.076486 -0.041054
v -0.011332 -0.078656 -0.040051
v -0.006782 -0.083767 -0.031597
v -0.006862 -0.082177 -0.027299
v -0.006261 -0.085425 -0.028525
v -0.012071 -0.080928 -0.02011
v -0.009273 -0.082481 -0.022437
v -0.006775 -0.085919 -0.025682
v -0.007982 -0.085738 -0.023438
v 0.036871 -0.078462 0.051518
v 0.034955 -0.084671 0.054368
v 0.034823 -0.083293 0.052727
v 0.034103 -0.08295 0.049025
v 0.0372 -0.086498 0.014332
v 0.033266 -0.084611 0.04237
v 0.033258 -0.089123 0.037159
v 0.034152 -0.088452 0.030643
v 0.034834 -0.090489 0.023713
v 0.038308 -0.080573 0.004293
v 0.038457 -0.082504 0.008286
v 0.036956 -0.091237 0.004915
v 0.037268 -0.090906 0.00666
v 0.037446 -0.089378 0.009298
v 0.033138 -0.084543 0.045482
v 0.01284 -0.06839 -0.045451
v 0.010079 -0.072381 -0.043693
v 0.0088 -0.075337 -0.042846
v 0.007379 -0.078488 -0.041408
v 0.007009 -0.076479 -0.035438
v 0.006156 -0.080463 -0.038717
v 0.005911 -0.082541 -0.037101
v 0.006107 -0.083389 -0.040107
v 0.015347 -0.068191 -0.047218
v 0.030041 -0.10036 -0.085676
v 0.030952 -0.10671 -0.088353
v 0.031382 -0.1047 -0.090057
v 0.032038 -0.11015 -0.091179
v 0.039361 -0.12191 -0.10246
v 0.032577 -0.11682 -0.093509
v 0.034073 -0.11993 -0.097131
v 0.036508 -0.12224 -0.10065
v 0.038566 -0.12263 -0.10224
v 0.04162 -0.11854 -0.10223
v 0.044127 -0.11994 -0.10298
v 0.050871 -0.11165 -0.098343
v 0.049261 -0.11684 -0.10171
v 0.051036 -0.11535 -0.10033
v 0.04719 -0.12187 -0.10338
v 0.050144 -0.10553 -0.096235
v 0.028268 -0.076896 -0.067034
v 0.027314 -0.079096 -0.069468
v 0.027389 -0.082225 -0.07199
v 0.026731 -0.065196 -0.060819
v 0.028045 -0.070182 -0.06288
v 0.026909 -0.087244 -0.078309
v 0.028531 -0.087578 -0.073807
v 0.027307 -0.087137 -0.076116
v 0.028147 -0.090695 -0.080513
v 0.029008 -0.096029 -0.082393
v 0.029369 -0.071341 -0.062787
v 0.030182 -0.070544 -0.062067
v 0.016426 -0.073441 -0.048071
v 0.027735 -0.076427 -0.025107
v 0.026431 -0.079579 -0.024047
v 0.0272 -0.090125 -0.026023
v 0.02884 -0.090565 -0.027816
v 0.029921 -0.091005 -0.029665
v 0.031345 -0.094153 -0.033702
v 0.029761 -0.10123 -0.029752
v 0.030878 -0.087336 -0.040777
v 0.031531 -0.093853 -0.038154
v 0.03098 -0.10103 -0.038658
v 0.031078 -0.10083 -0.034557
v 0.018317 -0.078347 -0.048738
v 0.015296 -0.082499 -0.048182
v 0.017037 -0.095198 -0.049349
v 0.019061 -0.092105 -0.049255
v 0.018321 -0.10095 -0.049813
v 0.020902 -0.099689 -0.049619
v 0.029875 -0.094195 -0.042544
v 0.028226 -0.09635 -0.044783
v 0.02345 -0.10128 -0.049414
v 0.026723 -0.099923 -0.04703
v 0.036092 -0.083557 -0.067486
v 0.039184 -0.089264 -0.069799
v 0.042838 -0.095048 -0.072588
v 0.042963 -0.099521 -0.073945
v 0.045634 -0.10356 -0.075857
v 0.050375 -0.1118 -0.081229
v 0.051711 -0.11077 -0.083367
v 0.047353 -0.11009 -0.078377
v 0.048995 -0.11627 -0.080679
v 0.051804 -0.10391 -0.092415
v 0.050996 -0.10412 -0.094304
v 0.053305 -0.11202 -0.094072
v 0.053585 -0.11214 -0.09209
v 0.054938 -0.11836 -0.094013
v 0.054595 -0.1195 -0.090556
v 0.053152 -0.11714 -0.086234
v 0.021606 -0.062575 -0.021963
v 0.023521 -0.067075 -0.022398
v 0.026105 -0.072411 -0.023793
v 0.023624 -0.074485 -0.022649
v 0.032555 -0.070474 -0.007209
v 0.032384 -0.080797 -0.005268
v 0.03108 -0.07755 -0.007496
v 0.033976 -0.086335 -0.001937
v 0.036565 -0.087003 0.002074
v 0.034382 -0.094162 0.000337
v 0.02934 -0.072974 -0.009244
v 0.026842 -0.073165 -0.010307
v 0.017441 -0.090735 0.068503
v 0.012754 -0.094041 0.068588
v 0.016067 -0.103 0.064821
v 0.013204 -0.10051 0.066274
v 0.007165 -0.097668 0.066717
v 0.009938 -0.10066 0.066423
v 0.018638 -0.09169 0.053347
v 0.019292 -0.095674 0.058085
v 0.018869 -0.097741 0.064309
v 0.019788 -0.095922 0.062239
v 0.017808 -0.09966 0.064753
v 0.018276 -0.099799 0.049095
v 0.017892 -0.097554 0.046296
v 0.017578 -0.10003 0.042636
v 0.01616 -0.10503 0.038201
v 0.017342 -0.10297 0.042404
v 0.005849 -0.098876 0.065645
v 0.004397 -0.098513 0.064174
v 0.00342 -0.098713 0.061848
v 0.002392 -0.1061 0.058968
v 0.002423 -0.10477 0.057137
v 0.0021 -0.1059 0.053342
v 0.000515 -0.10511 0.047657
v 0.001509 -0.10607 0.05024
v -0.002131 -0.1049 0.040579
v -0.000942 -0.10545 0.044293
v 0.000571 -0.10981 0.038092
v 0.000612 -0.11049 0.042893
v 0.000913 -0.11057 0.035704
v 0.014393 -0.10475 0.034226
v 0.012526 -0.10674 0.030818
v 0.014925 -0.10933 0.033064
v 0.012863 -0.10983 0.028592
v 0.013992 -0.11248 0.024563
v 0.014374 -0.11398 0.019596
v 0.012789 -0.12082 0.013134
v 0.008247 -0.12738 0.010694
v 0.012223 -0.12928 0.01241
v 0.010707 -0.12814 0.011556
v 0.003626 -0.12477 0.01142
v 0.005339 -0.12827 0.01045
v -0.000772 -0.1226 0.015393
v 0.001603 -0.12198 0.013294
v 0.015376 -0.11724 0.019201
v 0.015415 -0.12072 0.016783
v 0.014085 -0.123 0.014426
v 0.001624 -0.11357 0.037271
v 0.001722 -0.12068 0.034813
v 0.000422 -0.12133 0.027116
v -0.001538 -0.12483 0.018588
v -0.001357 -0.12317 0.016903
v -0.000155 -0.12369 0.024583
v -0.001041 -0.12578 0.021947
v 0.031718 -0.10682 0.056934
v 0.032088 -0.11542 0.060572
v 0.032432 -0.11884 0.057053
v 0.032427 -0.12166 0.056198
v 0.031136 -0.12749 0.059529
v 0.027844 -0.13188 0.063777
v 0.025016 -0.13324 0.065329
v 0.016761 -0.13627 0.067207
v 0.01987 -0.1361 0.066215
v 0.02351 -0.1363 0.063811
v 0.029673 -0.13036 0.062255
v 0.011913 -0.14114 0.065144
v 0.010497 -0.1433 0.0636
v 0.006095 -0.14347 0.064087
v 0.002535 -0.14662 0.061588
v -0.013367 -0.11452 0.059746
v -0.012843 -0.11758 0.058953
v -0.012862 -0.12142 0.058338
v -0.012164 -0.12266 0.051396
v -0.011893 -0.12499 0.051554
v -0.011212 -0.12843 0.054632
v -0.011152 -0.12847 0.057512
v -0.01053 -0.13487 0.054518
v -0.009032 -0.13924 0.055982
v -0.007715 -0.13974 0.05873
v -0.005459 -0.14544 0.058413
v -0.006974 -0.14528 0.056191
v -0.000617 -0.14783 0.060198
v -0.001405 -0.15116 0.057373
v -0.003406 -0.15049 0.05632
v 0.019803 -0.14276 0.063813
v 0.034768 -0.088438 0.054341
v 0.033835 -0.092928 0.048641
v 0.03357 -0.095611 0.050836
v 0.033163 -0.097668 0.048107
v 0.031601 -0.10162 0.052463
v 0.031457 -0.10696 0.053616
v -0.012519 -0.10252 0.045797
v -0.016085 -0.10074 0.038591
v -0.013185 -0.10289 0.042169
v -0.012581 -0.10371 0.050416
v -0.012059 -0.10468 0.046402
v -0.013127 -0.10649 0.053596
v -0.013591 -0.10953 0.057511
v -0.026903 -0.07127 0.000446
v -0.02761 -0.084469 0.001899
v -0.025587 -0.093927 0.003881
v -0.026282 -0.09339 0.006323
v -0.024993 -0.098199 0.015521
v -0.025683 -0.097166 0.007195
v -0.025166 -0.10305 0.010378
v -0.02456 -0.10489 0.01469
v -0.015065 -0.10411 0.037914
v -0.015464 -0.10641 0.03568
v -0.022478 -0.10271 0.022129
v -0.021034 -0.10614 0.024388
v -0.017106 -0.10833 0.030385
v -0.019983 -0.10536 0.027016
v -0.026584 -0.075579 6.8E-05
v -0.025 -0.081559 -0.002062
v -0.026565 -0.083847 6.4E-05
v 0.013006 -0.066477 -0.023895
v 0.011146 -0.06809 -0.025419
v 0.009104 -0.067327 -0.02767
v 0.018198 -0.065129 -0.022035
v 0.015195 -0.06643 -0.022882
v 0.00917 -0.073523 -0.029688
v 0.00979 -0.078033 -0.029644
v 0.007721 -0.078058 -0.033162
v -0.020818 -0.076092 -0.004353
v -0.024554 -0.075915 -0.001782
v -0.022814 -0.079295 -0.003548
v -0.021562 -0.081509 -0.004628
v -0.0194 -0.084921 -0.005574
v 0.001436 -0.074279 -0.006767
v -0.007695 -0.078288 -0.00506
v -0.005521 -0.083503 -0.005059
v 0.002301 -0.077884 -0.006873
v -0.000791 -0.081527 -0.006089
v -0.013301 -0.087986 -0.005937
v -0.008373 -0.085674 -0.005205
v -0.01517 -0.089501 -0.006019
v -0.014205 -0.082391 -0.018302
v -0.018559 -0.082088 -0.016802
v -0.02138 -0.083976 -0.016312
v -0.016388 -0.083825 -0.017033
v -0.029301 -0.072574 -0.01908
v -0.027433 -0.077676 -0.019425
v -0.025345 -0.080285 -0.018267
v -0.023357 -0.083473 -0.016922
v 0.024231 -0.081619 -0.010511
v 0.022011 -0.089071 -0.010678
v 0.016235 -0.090905 -0.01089
v 0.018552 -0.09599 -0.012265
v 0.021088 -0.095667 -0.011642
v 0.002949 -0.080251 -0.007042
v 9.1E-05 -0.089248 -0.007022
v 0.009439 -0.095617 -0.008798
v 0.00643 -0.10107 -0.007949
v 0.003724 -0.1076 -0.007471
v -0.002552 -0.091572 -0.006814
v -0.003896 -0.094593 -0.007342
v -0.001838 -0.097459 -0.007459
v -9.5E-05 -0.10433 -0.007264
v 0.001729 -0.10567 -0.007224
v 0.013442 -0.095024 -0.010802
v -0.020182 -0.071808 -0.043631
v -0.02251 -0.065768 -0.044371
v -0.03506 -0.074541 -0.054211
v -0.034864 -0.078551 -0.058429
v -0.036842 -0.078661 -0.056577
v -0.036235 -0.08098 -0.058512
v -0.035502 -0.083699 -0.0605
v -0.053754 -0.084156 -0.071407
v -0.052917 -0.083563 -0.073308
v -0.051336 -0.086471 -0.077586
v -0.054071 -0.086535 -0.074742
v -0.053067 -0.086772 -0.076376
v -0.040149 -0.089534 -0.078224
v -0.04276 -0.088983 -0.079039
v -0.036877 -0.090161 -0.075577
v -0.038761 -0.092783 -0.077859
v -0.048635 -0.089879 -0.080064
v -0.052492 -0.090765 -0.079118
v -0.046151 -0.092235 -0.080891
v -0.034593 -0.09296 -0.071143
v -0.036751 -0.094749 -0.075518
v -0.034894 -0.090691 -0.0644
v -0.034312 -0.092417 -0.067638
v -0.029824 -0.075668 -0.0216
v -0.030193 -0.079856 -0.022943
v -0.032222 -0.081288 -0.028353
v -0.031465 -0.081632 -0.025699
v -0.031615 -0.085058 -0.032151
v -0.031676 -0.086132 -0.027871
v -0.030663 -0.085374 -0.035424
v -0.044444 -0.091539 -0.059149
v -0.03893 -0.080531 -0.056347
v -0.038194 -0.083913 -0.058145
v -0.038974 -0.088847 -0.059275
v -0.041833 -0.09275 -0.059632
v -0.022411 -0.07318 -0.044177
v -0.024672 -0.074554 -0.044063
v -0.023881 -0.08192 -0.042749
v -0.029477 -0.084302 -0.037932
v -0.025917 -0.082683 -0.041656
v -0.028278 -0.087534 -0.038996
v -0.026922 -0.086624 -0.040392
v -0.054467 -0.086253 -0.069711
v -0.054433 -0.089733 -0.067791
v -0.044784 -0.09701 -0.061639
v -0.050231 -0.093613 -0.06264
v -0.047644 -0.094478 -0.061399
v -0.053973 -0.093953 -0.066427
v -0.052222 -0.095059 -0.064334
v -0.017136 -0.077445 -0.043445
v -0.008079 -0.083077 -0.035117
v -0.010658 -0.085295 -0.038906
v -0.013962 -0.079671 -0.042129
v -0.013778 -0.087333 -0.041609
v -0.006587 -0.08844 -0.032275
v -0.005809 -0.092742 -0.030178
v -0.006006 -0.093266 -0.02832
v -0.010929 -0.084286 -0.020495
v -0.006498 -0.093441 -0.026694
v -0.007302 -0.093852 -0.025023
v -0.0098 -0.087947 -0.021628
v -0.007263 -0.099564 -0.025425
v 0.033696 -0.086494 0.050295
v 0.035022 -0.093078 0.01948
v 0.036037 -0.091572 0.015599
v 0.035996 -0.09721 0.010901
v 0.032721 -0.087819 0.044879
v 0.032894 -0.091847 0.03974
v 0.032841 -0.091793 0.032561
v 0.03195 -0.095092 0.031191
v 0.034044 -0.096402 0.020965
v 0.031587 -0.097397 0.029781
v 0.036397 -0.090653 0.002906
v 0.035793 -0.10002 0.006965
v 0.03525 -0.10209 0.005303
v 0.03599 -0.099091 0.008489
v 0.010549 -0.078072 -0.045013
v 0.013228 -0.076575 -0.046707
v 0.008603 -0.081433 -0.04383
v 0.007597 -0.082666 -0.042723
v 0.006237 -0.084159 -0.035081
v 0.005859 -0.085481 -0.038929
v 0.005945 -0.086576 -0.036273
v 0.006862 -0.088424 -0.04186
v 0.030505 -0.10297 -0.083487
v 0.030925 -0.10724 -0.086138
v 0.032179 -0.1118 -0.08758
v 0.031863 -0.11077 -0.089168
v 0.041004 -0.12495 -0.10378
v 0.032503 -0.11815 -0.091133
v 0.033041 -0.1196 -0.093187
v 0.033724 -0.12255 -0.09443
v 0.035846 -0.12632 -0.10063
v 0.034757 -0.12742 -0.098489
v 0.034216 -0.12868 -0.095638
v 0.038774 -0.12973 -0.10384
v 0.041547 -0.13265 -0.10607
v 0.043722 -0.13056 -0.10599
v 0.045769 -0.12449 -0.10431
v 0.052368 -0.11225 -0.096723
v 0.052806 -0.11618 -0.099175
v 0.050829 -0.12379 -0.10273
v 0.048581 -0.12374 -0.10356
v 0.052342 -0.1234 -0.10145
v 0.030416 -0.077869 -0.065986
v 0.031391 -0.085959 -0.070182
v 0.02886 -0.08324 -0.07075
v 0.028648 -0.092189 -0.078336
v 0.031827 -0.094215 -0.074559
v 0.02991 -0.093656 -0.076476
v 0.02963 -0.097636 -0.079932
v 0.0325 -0.082415 -0.067668
v 0.034529 -0.083415 -0.067574
v 0.024325 -0.082005 -0.023036
v 0.025831 -0.086874 -0.024579
v 0.025753 -0.093658 -0.024948
v 0.027802 -0.096053 -0.026767
v 0.029334 -0.096889 -0.02876
v 0.030367 -0.10332 -0.031419
v 0.028284 -0.10196 -0.026808
v 0.029687 -0.10423 -0.028814
v 0.030409 -0.098399 -0.041138
v 0.03121 -0.10393 -0.036552
v 0.030208 -0.10188 -0.042288
v 0.03119 -0.10453 -0.039946
v 0.031124 -0.10458 -0.034392
v 0.01627 -0.087465 -0.048859
v 0.013537 -0.084677 -0.047703
v 0.014398 -0.091171 -0.048509
v 0.016305 -0.099776 -0.049438
v 0.01751 -0.10394 -0.049944
v 0.022274 -0.10647 -0.050588
v 0.021095 -0.10957 -0.05099
v 0.028862 -0.099653 -0.044276
v 0.027402 -0.10695 -0.048981
v 0.024421 -0.10868 -0.050582
v 0.02911 -0.10539 -0.046542
v 0.038882 -0.099151 -0.073456
v 0.040761 -0.098326 -0.073214
v 0.044696 -0.10545 -0.07592
v 0.042874 -0.10539 -0.075547
v 0.0516 -0.11726 -0.083514
v 0.045208 -0.11085 -0.07773
v 0.046524 -0.11656 -0.079506
v 0.049016 -0.12286 -0.083037
v 0.05066 -0.12199 -0.083882
v 0.053793 -0.11624 -0.097669
v 0.054567 -0.1177 -0.096234
v 0.0552 -0.12528 -0.096353
v 0.055203 -0.12594 -0.093483
v 0.052983 -0.12367 -0.087101
v 0.054414 -0.12582 -0.090443
v 0.021707 -0.069687 -0.022214
v 0.021838 -0.078998 -0.022278
v 0.03016 -0.076208 -0.008497
v 0.028187 -0.090987 -0.007364
v 0.031469 -0.08883 -0.004412
v 0.032612 -0.095832 -0.001809
v 0.033984 -0.10194 0.001723
v 0.032226 -0.10395 -0.000612
v 0.027679 -0.081853 -0.009198
v 0.026298 -0.078256 -0.010207
v 0.017871 -0.10491 0.063083
v 0.012745 -0.10691 0.064138
v 0.017804 -0.10815 0.061654
v 0.015794 -0.10879 0.062362
v 0.007933 -0.10625 0.06508
v 0.00708 -0.10223 0.065798
v 0.018676 -0.097393 0.055624
v 0.019486 -0.098452 0.06038
v 0.018909 -0.10057 0.06308
v 0.01891 -0.10141 0.053285
v 0.018568 -0.10355 0.0509
v 0.017926 -0.10268 0.047948
v 0.015626 -0.10787 0.0366
v 0.016242 -0.10878 0.040105
v 0.016698 -0.10845 0.046824
v 0.003763 -0.10506 0.063168
v 0.005607 -0.10595 0.064705
v 0.003043 -0.10433 0.061648
v 0.002845 -0.10833 0.06017
v 0.001928 -0.1091 0.054122
v 0.00109 -0.10863 0.049272
v 0.000221 -0.10912 0.045019
v 0.000919 -0.11082 0.047641
v 0.001505 -0.11283 0.039963
v 0.001185 -0.11336 0.046067
v 0.015983 -0.11213 0.035643
v 0.015751 -0.11317 0.031343
v 0.01461 -0.11236 0.028143
v 0.015446 -0.11519 0.026937
v 0.009502 -0.13445 0.011279
v 0.006147 -0.13277 0.010591
v 0.013916 -0.12869 0.014515
v 0.012605 -0.13565 0.01394
v 0.011211 -0.13286 0.012122
v 0.001312 -0.12581 0.012266
v 0.003389 -0.13044 0.010926
v -0.000335 -0.12747 0.014038
v 0.016008 -0.11711 0.027999
v 0.015842 -0.12054 0.019792
v 0.015419 -0.12359 0.017477
v 0.00217 -0.11896 0.038788
v 0.002942 -0.12664 0.035289
v 0.002698 -0.12708 0.032285
v 0.002422 -0.12933 0.03024
v -0.000779 -0.12801 0.015399
v -0.000838 -0.1291 0.020903
v -0.000116 -0.13364 0.01573
v 0.00176 -0.13345 0.027497
v 0.031276 -0.11099 0.05588
v 0.031283 -0.11266 0.053796
v 0.032162 -0.1145 0.049626
v 0.033048 -0.1192 0.050534
v 0.033019 -0.12208 0.049923
v 0.032027 -0.12588 0.053039
v 0.031085 -0.12952 0.057471
v 0.027645 -0.13443 0.061677
v 0.023228 -0.1407 0.062579
v 0.027157 -0.13707 0.060478
v 0.029685 -0.13319 0.059844
v 0.019289 -0.14407 0.062986
v 0.014333 -0.14388 0.063084
v 0.01077 -0.14659 0.059942
v 0.005728 -0.14689 0.061098
v 0.001064 -0.15129 0.058334
v 0.004972 -0.15074 0.058806
v -0.012404 -0.11481 0.055371
v -0.012385 -0.11964 0.053497
v -0.012422 -0.11811 0.049816
v -0.011915 -0.11848 0.042119
v -0.012037 -0.1231 0.047356
v -0.011717 -0.12647 0.049057
v -0.011168 -0.12949 0.050712
v -0.010882 -0.13424 0.047701
v -0.010262 -0.13836 0.046882
v -0.009077 -0.1418 0.051902
v -0.00846 -0.14494 0.051765
v -0.007614 -0.14648 0.053426
v -0.00576 -0.1499 0.054239
v -0.003428 -0.15515 0.054314
v -0.000518 -0.15674 0.054962
v -0.005887 -0.15411 0.05246
v 0.024699 -0.14371 0.060059
v 0.023021 -0.14504 0.060376
v 0.033688 -0.095193 0.046193
v 0.033609 -0.098252 0.044264
v 0.032917 -0.10281 0.046201
v 0.031933 -0.11194 0.049128
v -0.012579 -0.10578 0.042135
v -0.01297 -0.10906 0.051101
v -0.013103 -0.11085 0.043425
v -0.012923 -0.11076 0.053559
v -0.026023 -0.086988 3.7E-05
v -0.024856 -0.094207 0.002059
v -0.024609 -0.097589 0.003311
v -0.023451 -0.10534 0.018454
v -0.024601 -0.10276 0.005475
v -0.023669 -0.10979 0.010208
v -0.0233 -0.11151 0.013553
v -0.022801 -0.10921 0.0189
v -0.022284 -0.11306 0.017372
v -0.013487 -0.10944 0.040106
v -0.015233 -0.10995 0.033806
v -0.021255 -0.10955 0.022596
v -0.019411 -0.11024 0.02578
v -0.016185 -0.11236 0.0306
v -0.024021 -0.087823 -0.002441
v -0.021859 -0.086848 -0.004294
v 0.017357 -0.073701 -0.022905
v 0.014594 -0.074137 -0.024306
v 0.011919 -0.075364 -0.02666
v 0.018826 -0.070318 -0.022333
v 0.013876 -0.077564 -0.025161
v 0.011714 -0.081236 -0.027297
v 0.009529 -0.082288 -0.029801
v 0.00786 -0.088746 -0.031196
v -0.018786 -0.094492 -0.004686
v -0.016174 -0.093566 -0.005823
v -0.002996 -0.085934 -0.005808
v -0.00561 -0.088516 -0.005677
v -0.010118 -0.090233 -0.006086
v -0.013685 -0.092167 -0.006379
v -0.014515 -0.087061 -0.018027
v -0.02007 -0.088743 -0.015735
v -0.023663 -0.088569 -0.016059
v -0.01723 -0.090727 -0.016703
v -0.0277 -0.080603 -0.019903
v -0.026712 -0.085104 -0.018446
v 0.024077 -0.08937 -0.010073
v 0.015659 -0.10064 -0.013219
v 0.021526 -0.10132 -0.012863
v 0.018544 -0.10162 -0.013946
v 0.023277 -0.096861 -0.010754
v 0.012038 -0.096608 -0.010437
v 0.008319 -0.10134 -0.008966
v 0.004848 -0.10967 -0.007932
v 0.001111 -0.11251 -0.007679
v 0.00341 -0.11503 -0.008024
v -0.008033 -0.096139 -0.007806
v -0.006869 -0.099321 -0.008197
v -0.005776 -0.10473 -0.008291
v -0.001607 -0.10939 -0.007928
v -0.037362 -0.090162 -0.060952
v -0.036211 -0.091328 -0.062679
v -0.055491 -0.088768 -0.072925
v -0.055578 -0.090404 -0.075253
v -0.054801 -0.091629 -0.077555
v -0.044994 -0.095951 -0.081879
v -0.042146 -0.097372 -0.080809
v -0.038223 -0.098996 -0.076958
v -0.041293 -0.10013 -0.080475
v -0.040181 -0.1027 -0.079433
v -0.051198 -0.093191 -0.08065
v -0.047892 -0.097422 -0.082647
v -0.053271 -0.09468 -0.07994
v -0.035586 -0.096777 -0.069322
v -0.03742 -0.10041 -0.075233
v -0.036751 -0.1001 -0.072528
v -0.03583 -0.094329 -0.065248
v -0.028807 -0.086586 -0.020138
v -0.029837 -0.087223 -0.021661
v -0.03108 -0.089177 -0.02565
v -0.031525 -0.088586 -0.030705
v -0.030969 -0.090643 -0.034813
v -0.031315 -0.091497 -0.029995
v -0.029695 -0.08808 -0.037151
v -0.039696 -0.093767 -0.060983
v -0.018804 -0.081253 -0.043619
v -0.021113 -0.081479 -0.043469
v -0.023871 -0.085939 -0.042334
v -0.020808 -0.088553 -0.043336
v -0.025225 -0.088767 -0.04165
v -0.029672 -0.095586 -0.038377
v -0.028188 -0.096078 -0.040307
v -0.026624 -0.094876 -0.041467
v -0.054858 -0.089342 -0.068807
v -0.057728 -0.097995 -0.071614
v -0.056736 -0.092673 -0.073312
v -0.057301 -0.1024 -0.069203
v -0.046656 -0.098066 -0.062228
v -0.04144 -0.099482 -0.063993
v -0.044504 -0.10023 -0.062965
v -0.049294 -0.097103 -0.062592
v -0.055187 -0.10273 -0.066429
v -0.052133 -0.10275 -0.063927
v -0.054311 -0.10412 -0.065413
v -0.016217 -0.080166 -0.043121
v -0.008145 -0.088744 -0.035782
v -0.010847 -0.088713 -0.039486
v -0.016301 -0.088299 -0.042918
v -0.013126 -0.090918 -0.041927
v -0.006128 -0.092021 -0.033079
v -0.004376 -0.098435 -0.032242
v -0.00462 -0.10089 -0.029599
v -0.012067 -0.088912 -0.019897
v -0.005653 -0.10045 -0.027464
v -0.010317 -0.098097 -0.022316
v -0.009584 -0.10596 -0.024109
v -0.007444 -0.10802 -0.02663
v 0.035412 -0.10009 0.012254
v 0.035583 -0.10306 0.00874
v 0.032659 -0.093665 0.037325
v 0.033543 -0.095747 0.0422
v 0.032853 -0.096799 0.038977
v 0.031372 -0.097146 0.032211
v 0.034047 -0.10058 0.017774
v 0.032137 -0.10161 0.024978
v 0.030724 -0.10459 0.03098
v 0.034597 -0.10508 0.004089
v 0.034998 -0.10738 0.005966
v 0.011336 -0.085227 -0.046637
v 0.008977 -0.084958 -0.04467
v 0.007243 -0.095901 -0.031102
v 0.006604 -0.095297 -0.038847
v 0.006421 -0.096408 -0.036381
v 0.006663 -0.096377 -0.032949
v 0.008277 -0.093254 -0.043714
v 0.007488 -0.094837 -0.042025
v 0.031184 -0.10337 -0.081228
v 0.031327 -0.1071 -0.083676
v 0.033073 -0.11296 -0.08502
v 0.033097 -0.11752 -0.087535
v 0.034095 -0.12371 -0.091553
v 0.035893 -0.13281 -0.10054
v 0.036789 -0.13195 -0.10219
v 0.038732 -0.13279 -0.10447
v 0.034904 -0.13044 -0.092855
v 0.035579 -0.13368 -0.098633
v 0.035774 -0.13483 -0.096065
v 0.041276 -0.13823 -0.10767
v 0.043439 -0.13922 -0.10876
v 0.045071 -0.13009 -0.10606
v 0.045416 -0.13671 -0.10824
v 0.050133 -0.13091 -0.10593
v 0.047318 -0.13894 -0.10892
v 0.054262 -0.1226 -0.098677
v 0.052631 -0.1281 -0.10367
v 0.051405 -0.13014 -0.1053
v 0.054772 -0.12611 -0.099504
v 0.05486 -0.13004 -0.10233
v 0.034591 -0.093809 -0.072437
v 0.031255 -0.09936 -0.077976
v 0.033487 -0.099172 -0.075712
v 0.036015 -0.093057 -0.071483
v 0.020076 -0.088041 -0.022787
v 0.023362 -0.08917 -0.023562
v 0.023561 -0.094686 -0.023611
v 0.024493 -0.10023 -0.023556
v 0.026446 -0.10044 -0.024928
v 0.027853 -0.10937 -0.024949
v 0.031205 -0.10975 -0.029712
v 0.03206 -0.10958 -0.033294
v 0.029204 -0.10946 -0.026522
v 0.032407 -0.1095 -0.037717
v 0.030596 -0.10748 -0.044807
v 0.031909 -0.10969 -0.042244
v 0.012757 -0.097544 -0.047968
v 0.015427 -0.10409 -0.049375
v 0.017315 -0.1114 -0.050577
v 0.022475 -0.11713 -0.051294
v 0.01998 -0.1178 -0.051373
v 0.029652 -0.10897 -0.0467
v 0.026807 -0.10824 -0.049433
v 0.026273 -0.11639 -0.049737
v 0.024667 -0.11842 -0.050764
v 0.037539 -0.098926 -0.073601
v 0.040587 -0.11195 -0.078089
v 0.041556 -0.11085 -0.077502
v 0.043034 -0.11025 -0.077289
v 0.044063 -0.11721 -0.079332
v 0.04654 -0.12191 -0.081674
v 0.046915 -0.12501 -0.082833
v 0.050854 -0.12825 -0.085651
v 0.050065 -0.13483 -0.086715
v 0.052224 -0.12696 -0.086635
v 0.056056 -0.13013 -0.095208
v 0.056528 -0.13166 -0.098188
v 0.053848 -0.1272 -0.088987
v 0.054147 -0.1353 -0.090085
v 0.05513 -0.1324 -0.091578
v 0.056601 -0.13394 -0.095753
v 0.020064 -0.072563 -0.022279
v 0.020338 -0.078704 -0.022299
v 0.026317 -0.090022 -0.008946
v 0.028887 -0.095404 -0.006105
v 0.025345 -0.097116 -0.009271
v 0.03004 -0.10137 -0.003904
v 0.033262 -0.10769 0.001721
v 0.031046 -0.10625 -0.002264
v 0.019624 -0.10499 0.060105
v 0.019449 -0.10738 0.060016
v 0.009631 -0.10847 0.064091
v 0.012946 -0.11234 0.061433
v 0.015298 -0.11289 0.060159
v 0.017772 -0.11327 0.057905
v 0.006791 -0.10992 0.063264
v 0.019433 -0.10089 0.058782
v 0.020086 -0.10524 0.056956
v 0.019759 -0.10685 0.0551
v 0.017147 -0.11005 0.048825
v 0.016501 -0.11095 0.046606
v 0.015972 -0.11379 0.038677
v 0.00418 -0.10916 0.062038
v 0.002551 -0.11108 0.055998
v 0.004109 -0.11358 0.057602
v 0.001544 -0.11337 0.050885
v 0.001584 -0.11755 0.047628
v 0.002017 -0.11796 0.041752
v 0.015998 -0.11488 0.034213
v 0.01105 -0.1367 0.012165
v 0.006654 -0.13787 0.010487
v 0.01016 -0.13966 0.010898
v 0.002921 -0.13438 0.011545
v 0.004334 -0.13735 0.010839
v 0.01345 -0.13474 0.015803
v 0.01311 -0.13945 0.01402
v 0.012121 -0.13872 0.012847
v 0.001184 -0.13136 0.012371
v 0.000957 -0.1338 0.013128
v 0.016171 -0.1202 0.02869
v 0.015641 -0.12358 0.020982
v 0.014932 -0.12725 0.01844
v 0.003227 -0.12372 0.042688
v 0.003184 -0.12891 0.037484
v 0.003706 -0.13407 0.035363
v 0.003944 -0.13949 0.034072
v 0.002832 -0.13673 0.030299
v -9.9E-05 -0.13411 0.01864
v 0.001258 -0.13741 0.022674
v -1.2E-05 -0.13699 0.01673
v 0.000291 -0.13642 0.014744
v 0.003615 -0.14599 0.029314
v 0.003399 -0.14146 0.030997
v 0.03213 -0.11286 0.045655
v 0.033167 -0.12016 0.048168
v 0.032288 -0.12797 0.046679
v 0.032069 -0.12893 0.051707
v 0.032197 -0.13436 0.054688
v 0.030545 -0.13617 0.057503
v 0.021525 -0.14924 0.057057
v 0.018456 -0.14748 0.059662
v 0.017435 -0.14899 0.05843
v 0.011062 -0.14949 0.05809
v 0.002762 -0.1571 0.055779
v 0.011998 -0.15471 0.055966
v 0.010152 -0.15714 0.055439
v 0.006723 -0.15708 0.055971
v -0.013251 -0.11323 0.046847
v -0.013147 -0.11341 0.04188
v -0.013354 -0.11299 0.038544
v -0.011885 -0.12009 0.039802
v -0.012128 -0.12491 0.044557
v -0.012685 -0.12734 0.039319
v -0.012143 -0.13079 0.042383
v -0.010431 -0.13997 0.044856
v -0.00833 -0.14787 0.049982
v -0.006978 -0.14961 0.052499
v -0.003971 -0.15742 0.052321
v -0.000133 -0.15893 0.0533
v -0.007312 -0.15505 0.050123
v 0.030169 -0.14 0.055588
v 0.025632 -0.14494 0.057847
v 0.023521 -0.14895 0.055667
v 0.03345 -0.098491 0.041903
v 0.032848 -0.10512 0.044707
v -0.022946 -0.095276 -0.00079
v -0.023556 -0.097859 0.001172
v -0.022224 -0.10793 0.001232
v -0.022847 -0.10831 0.003237
v -0.023353 -0.10897 0.006007
v -0.023366 -0.11666 0.008643
v -0.023285 -0.1178 0.010484
v -0.021955 -0.11599 0.016627
v -0.022684 -0.12069 0.012682
v -0.018636 -0.11629 0.02528
v -0.020323 -0.11788 0.019963
v -0.012663 -0.11856 0.036734
v -0.018466 -0.11421 0.026384
v -0.015754 -0.12044 0.030814
v -0.014282 -0.12359 0.033481
v -0.020288 -0.096771 -0.003131
v 0.017571 -0.078638 -0.022935
v 0.015925 -0.080063 -0.023826
v 0.014045 -0.081078 -0.025135
v 0.010351 -0.089363 -0.027669
v 0.008574 -0.094475 -0.028876
v -0.016983 -0.097298 -0.005489
v -0.013556 -0.10011 -0.007268
v -0.010727 -0.098375 -0.00795
v -0.014543 -0.093402 -0.018653
v -0.022422 -0.092377 -0.015991
v -0.019272 -0.092505 -0.01615
v -0.025268 -0.092347 -0.01703
v -0.016034 -0.099267 -0.018594
v 0.016211 -0.10751 -0.015671
v 0.018721 -0.10602 -0.01591
v 0.023762 -0.10065 -0.011138
v 0.020721 -0.10405 -0.014717
v 0.025114 -0.10365 -0.011009
v 0.022172 -0.10748 -0.01575
v 0.024349 -0.10635 -0.013448
v 0.011109 -0.10073 -0.010706
v 0.013602 -0.10406 -0.013312
v 0.009706 -0.10732 -0.010649
v 0.006506 -0.11396 -0.009029
v -0.000614 -0.11569 -0.008611
v 0.000919 -0.11816 -0.008486
v 0.004625 -0.11821 -0.009073
v 0.003015 -0.11863 -0.008693
v -0.010233 -0.106 -0.008646
v -0.00669 -0.10814 -0.00903
v -0.007083 -0.11314 -0.010607
v -0.005578 -0.1161 -0.010848
v -0.038121 -0.095772 -0.063407
v -0.057133 -0.097789 -0.077036
v -0.055189 -0.096443 -0.078988
v -0.045064 -0.1038 -0.083467
v -0.046809 -0.10407 -0.08399
v -0.042577 -0.10302 -0.081895
v -0.038161 -0.10496 -0.07645
v -0.03884 -0.10707 -0.078789
v -0.040762 -0.10596 -0.081072
v -0.050556 -0.09706 -0.081985
v -0.052706 -0.10372 -0.08295
v -0.049536 -0.10366 -0.084023
v -0.054034 -0.10116 -0.081306
v -0.037122 -0.10004 -0.069132
v -0.037352 -0.10285 -0.073657
v -0.037897 -0.10415 -0.070549
v -0.038612 -0.098495 -0.06546
v -0.028267 -0.092458 -0.020425
v -0.029721 -0.091442 -0.022653
v -0.030382 -0.095382 -0.027873
v -0.029359 -0.095329 -0.025106
v -0.031256 -0.096467 -0.034276
v -0.030671 -0.096392 -0.036593
v -0.031256 -0.095736 -0.031302
v -0.018254 -0.086508 -0.04337
v -0.023049 -0.090179 -0.042792
v -0.021003 -0.09467 -0.043873
v -0.024992 -0.093287 -0.042317
v -0.029235 -0.10124 -0.038975
v -0.025116 -0.10332 -0.043328
v -0.026869 -0.10434 -0.042057
v -0.058187 -0.099501 -0.073387
v -0.0583 -0.10285 -0.071481
v -0.057985 -0.10025 -0.076258
v -0.056796 -0.10574 -0.068588
v -0.050247 -0.10467 -0.063344
v -0.047658 -0.10321 -0.062904
v -0.038898 -0.10189 -0.067475
v -0.041517 -0.10344 -0.065565
v -0.043462 -0.11058 -0.066072
v -0.046349 -0.10653 -0.063797
v -0.051892 -0.10803 -0.064722
v -0.05442 -0.11005 -0.067304
v -0.008138 -0.093819 -0.039044
v -0.005823 -0.094623 -0.035262
v -0.010477 -0.094376 -0.04141
v -0.018171 -0.091236 -0.043652
v -0.015405 -0.0934 -0.043394
v -0.013431 -0.09566 -0.043305
v -0.005406 -0.098923 -0.036008
v -0.004916 -0.10287 -0.034539
v -0.004772 -0.10586 -0.032709
v -0.005988 -0.10814 -0.028591
v -0.005106 -0.10698 -0.030548
v -0.013061 -0.099732 -0.020446
v -0.012134 -0.10306 -0.021569
v -0.009101 -0.11787 -0.026093
v -0.007015 -0.11627 -0.027762
v -0.005826 -0.11086 -0.028937
v -0.005265 -0.1176 -0.029896
v 0.033913 -0.10295 0.017298
v 0.034624 -0.10715 0.014044
v 0.035005 -0.11018 0.012008
v 0.035294 -0.10873 0.010451
v 0.035142 -0.1124 0.008511
v 0.031487 -0.09798 0.034589
v 0.032482 -0.10141 0.039623
v 0.031415 -0.10097 0.035966
v 0.030929 -0.10234 0.034183
v 0.032234 -0.10505 0.022158
v 0.030677 -0.10948 0.02567
v 0.030165 -0.10809 0.035084
v 0.029944 -0.11014 0.030646
v 0.033913 -0.11024 0.003132
v 0.034502 -0.11289 0.004367
v 0.009847 -0.092719 -0.045633
v 0.011029 -0.095194 -0.046718
v 0.008238 -0.098586 -0.029354
v 0.006999 -0.10135 -0.037881
v 0.00717 -0.10071 -0.040743
v 0.006937 -0.099849 -0.034143
v 0.009156 -0.09563 -0.044881
v 0.00802 -0.10102 -0.043183
v 0.033161 -0.10427 -0.078833
v 0.032378 -0.10821 -0.082206
v 0.035402 -0.11364 -0.081947
v 0.034573 -0.12032 -0.086213
v 0.034839 -0.12484 -0.089932
v 0.036535 -0.13786 -0.10271
v 0.03904 -0.13799 -0.10606
v 0.03791 -0.1398 -0.10523
v 0.036226 -0.13088 -0.089964
v 0.037655 -0.13597 -0.091564
v 0.036022 -0.14094 -0.099676
v 0.036109 -0.14028 -0.1012
v 0.036746 -0.13712 -0.094114
v 0.036503 -0.14233 -0.096951
v 0.04047 -0.14113 -0.10786
v 0.042388 -0.14476 -0.10983
v 0.046678 -0.14818 -0.11197
v 0.045645 -0.15133 -0.11277
v 0.050548 -0.13775 -0.10752
v 0.053103 -0.13559 -0.1055
v 0.050101 -0.1462 -0.111
v 0.048195 -0.14642 -0.11139
v 0.053948 -0.13161 -0.10392
v 0.056115 -0.13088 -0.099953
v 0.056288 -0.1386 -0.10201
v 0.036465 -0.099492 -0.074191
v 0.035975 -0.10381 -0.07642
v 0.017213 -0.086819 -0.023024
v 0.021367 -0.091552 -0.023027
v 0.018552 -0.093902 -0.02264
v 0.021383 -0.099705 -0.022559
v 0.021921 -0.10517 -0.021667
v 0.023921 -0.10691 -0.022261
v 0.026002 -0.10806 -0.023387
v 0.029338 -0.11192 -0.02663
v 0.026191 -0.11188 -0.023934
v 0.031811 -0.11348 -0.031323
v 0.032582 -0.11237 -0.035646
v 0.032592 -0.11364 -0.039871
v 0.031565 -0.1121 -0.043499
v 0.013905 -0.10149 -0.048685
v 0.011729 -0.10385 -0.047512
v 0.01517 -0.11207 -0.049866
v 0.017859 -0.1188 -0.051093
v 0.022611 -0.12054 -0.051876
v 0.019882 -0.12171 -0.051985
v 0.030719 -0.11772 -0.045131
v 0.028104 -0.11729 -0.048539
v 0.026462 -0.12001 -0.050417
v 0.026958 -0.1273 -0.052952
v 0.023561 -0.12533 -0.053224
v 0.039521 -0.11299 -0.078875
v 0.042388 -0.1178 -0.079604
v 0.043852 -0.12305 -0.081898
v 0.044161 -0.1261 -0.082941
v 0.04584 -0.1298 -0.084046
v 0.048365 -0.13447 -0.085987
v 0.05166 -0.13721 -0.088122
v 0.053125 -0.13639 -0.089159
v 0.049827 -0.14097 -0.087929
v 0.056977 -0.14017 -0.099167
v 0.055421 -0.13985 -0.092415
v 0.054481 -0.14585 -0.091719
v 0.056058 -0.14832 -0.093925
v 0.056127 -0.13902 -0.093953
v 0.056762 -0.14064 -0.095914
v 0.027283 -0.10077 -0.00728
v 0.027887 -0.10374 -0.007073
v 0.032417 -0.11113 -0.000383
v 0.029573 -0.10633 -0.004988
v 0.019801 -0.10775 0.057712
v 0.018718 -0.11202 0.05641
v 0.01084 -0.11435 0.060834
v 0.013881 -0.11623 0.059494
v 0.016353 -0.11512 0.058387
v 0.017878 -0.11681 0.05455
v 0.016746 -0.1178 0.056718
v 0.008794 -0.11453 0.06063
v 0.006278 -0.11342 0.060317
v 0.018184 -0.11494 0.0532
v 0.01805 -0.11347 0.051536
v 0.016305 -0.11504 0.043195
v 0.017941 -0.11606 0.050612
v 0.017565 -0.11896 0.046999
v 0.015893 -0.11697 0.041272
v 0.015125 -0.12041 0.036992
v 0.002653 -0.11457 0.054134
v 0.007388 -0.11639 0.059286
v 0.004802 -0.11709 0.056805
v 0.002498 -0.11745 0.052864
v 0.001917 -0.11833 0.049622
v 0.003326 -0.12337 0.050107
v 0.003057 -0.1228 0.046592
v 0.003726 -0.14293 0.010033
v 0.00782 -0.14104 0.009824
v 0.006487 -0.14433 0.008672
v 0.009224 -0.14489 0.008368
v 0.012033 -0.14435 0.009638
v 0.00149 -0.13768 0.012559
v 0.013754 -0.13368 0.018191
v 0.013639 -0.13675 0.016872
v 0.013923 -0.13992 0.016499
v 0.01495 -0.14545 0.01391
v 0.013965 -0.14452 0.011835
v 0.015194 -0.12396 0.033052
v 0.01575 -0.1229 0.027942
v 0.014806 -0.12739 0.021486
v 0.003416 -0.12604 0.047633
v 0.00326 -0.13098 0.042972
v 0.00359 -0.13277 0.044424
v 0.005064 -0.13957 0.041462
v 0.00512 -0.14226 0.038773
v 0.004136 -0.14516 0.033991
v 0.000384 -0.1378 0.019197
v 0.001461 -0.14066 0.022819
v 3.3E-05 -0.14498 0.018876
v -0.00024 -0.14429 0.015274
v -0.000231 -0.14548 0.016929
v 0.000209 -0.1438 0.013479
v 0.002467 -0.14706 0.025517
v 0.003378 -0.14989 0.029028
v 0.0039 -0.14988 0.033538
v 0.031853 -0.11115 0.04233
v 0.031989 -0.11534 0.042626
v 0.032711 -0.1192 0.04489
v 0.031916 -0.12483 0.04252
v 0.032277 -0.13051 0.048334
v 0.031964 -0.13553 0.042721
v 0.031804 -0.13038 0.040511
v 0.032722 -0.13462 0.05136
v 0.032431 -0.13694 0.053039
v 0.031654 -0.1382 0.054443
v 0.019535 -0.14975 0.057522
v 0.02117 -0.15479 0.053262
v 0.016068 -0.15273 0.056323
v 0.006681 -0.15998 0.054005
v 0.00318 -0.16018 0.053149
v 0.015164 -0.15722 0.053639
v 0.01135 -0.15955 0.053365
v -0.013293 -0.12699 0.036065
v -0.012617 -0.13556 0.037767
v -0.011316 -0.14025 0.041368
v -0.009517 -0.14443 0.047046
v -0.009077 -0.15324 0.047224
v -0.006103 -0.15776 0.049158
v -0.003562 -0.15955 0.049368
v -0.00056 -0.16038 0.050783
v -0.007659 -0.15712 0.046815
v 0.030394 -0.14282 0.051023
v 0.025807 -0.14798 0.053503
v 0.023892 -0.15431 0.051051
v -0.021931 -0.09953 -0.000968
v -0.02128 -0.10732 -0.000691
v -0.019456 -0.11997 -0.002796
v -0.021138 -0.11761 0.000948
v -0.022944 -0.11607 0.005782
v -0.022405 -0.12275 0.008727
v -0.021899 -0.1268 0.009414
v -0.021472 -0.12483 0.015511
v -0.021254 -0.12991 0.01131
v -0.017456 -0.12274 0.024909
v -0.014688 -0.12477 0.031943
v -0.019196 -0.12231 0.021113
v -0.01653 -0.10194 -0.005755
v -0.019945 -0.10095 -0.002916
v 0.014664 -0.086117 -0.024165
v 0.012792 -0.087345 -0.025441
v 0.010866 -0.096139 -0.025852
v -0.012488 -0.1075 -0.008329
v -0.014616 -0.10741 -0.0073
v -0.020183 -0.098149 -0.017426
v -0.023748 -0.09706 -0.018111
v -0.017657 -0.099197 -0.017962
v -0.026587 -0.095072 -0.019674
v -0.017364 -0.10688 -0.018675
v 0.01454 -0.108 -0.014778
v 0.01797 -0.11077 -0.017047
v 0.016996 -0.1153 -0.017532
v 0.020255 -0.11026 -0.017125
v 0.026052 -0.10798 -0.012318
v 0.023797 -0.10984 -0.015114
v 0.021868 -0.10981 -0.01647
v 0.012524 -0.10589 -0.012898
v 0.012095 -0.11501 -0.013795
v 0.006895 -0.11671 -0.009741
v -0.004512 -0.12337 -0.011262
v 0.002487 -0.12585 -0.010545
v 0.000326 -0.12722 -0.010972
v 0.006385 -0.12465 -0.011456
v 0.004225 -0.12556 -0.010766
v -0.010623 -0.11152 -0.009809
v -0.008551 -0.11607 -0.011276
v -0.00781 -0.12438 -0.012
v -0.056476 -0.10379 -0.080034
v -0.057109 -0.10603 -0.079986
v -0.043824 -0.10482 -0.083124
v -0.044695 -0.11212 -0.086419
v -0.049457 -0.10905 -0.086043
v -0.047638 -0.11146 -0.08689
v -0.03766 -0.10746 -0.07559
v -0.0377 -0.11132 -0.078888
v -0.038893 -0.11073 -0.081144
v -0.0411 -0.10982 -0.083471
v -0.054972 -0.10601 -0.082421
v -0.0513 -0.10661 -0.084665
v -0.053115 -0.1068 -0.084152
v -0.037682 -0.10776 -0.072784
v -0.039318 -0.10684 -0.068688
v -0.038471 -0.10782 -0.070427
v -0.028034 -0.098398 -0.023886
v -0.030316 -0.10034 -0.0294
v -0.028603 -0.10102 -0.025025
v -0.030198 -0.1016 -0.03664
v -0.03059 -0.10327 -0.032154
v -0.023091 -0.10241 -0.04429
v -0.019341 -0.10385 -0.045345
v -0.021403 -0.10284 -0.044929
v -0.029818 -0.10392 -0.037794
v -0.028588 -0.10595 -0.040344
v -0.024601 -0.10766 -0.044314
v -0.028833 -0.11637 -0.042355
v -0.026268 -0.11507 -0.044446
v -0.058594 -0.1032 -0.075172
v -0.058641 -0.10571 -0.074224
v -0.058228 -0.10659 -0.072092
v -0.058157 -0.10779 -0.078113
v -0.056968 -0.10929 -0.070211
v -0.049093 -0.10819 -0.064037
v -0.041028 -0.10827 -0.067238
v -0.045361 -0.11408 -0.066292
v -0.042937 -0.11759 -0.068054
v -0.048089 -0.1142 -0.065993
v -0.052357 -0.11529 -0.06802
v -0.050434 -0.11464 -0.066595
v -0.054648 -0.11393 -0.069591
v -0.00664 -0.097157 -0.038155
v -0.008971 -0.097165 -0.040764
v -0.011589 -0.099971 -0.042752
v -0.017011 -0.099146 -0.044576
v -0.013756 -0.1037 -0.044076
v -0.006041 -0.10595 -0.037029
v -0.004727 -0.10953 -0.034245
v -0.004975 -0.11047 -0.031033
v -0.015286 -0.10849 -0.019931
v -0.013157 -0.10846 -0.021424
v -0.011926 -0.1207 -0.024244
v -0.010547 -0.12532 -0.026095
v -0.0069 -0.1263 -0.029685
v -0.003437 -0.11677 -0.033156
v -0.004024 -0.11826 -0.031691
v 0.031542 -0.10955 0.022049
v 0.031975 -0.11175 0.02045
v 0.034035 -0.11363 0.015097
v 0.034884 -0.11883 0.010948
v 0.034214 -0.12002 0.013874
v 0.035112 -0.12274 0.005067
v 0.034983 -0.11953 0.003468
v 0.031198 -0.10591 0.037871
v 0.030289 -0.11281 0.02734
v 0.030399 -0.11016 0.036937
v 0.029838 -0.11248 0.033897
v 0.033588 -0.1176 -0.000995
v 0.034445 -0.11798 0.001159
v 0.010304 -0.10407 -0.046379
v 0.010458 -0.09946 -0.026606
v 0.009756 -0.10498 -0.030683
v 0.008344 -0.10416 -0.033171
v 0.007365 -0.10259 -0.035449
v 0.007193 -0.10527 -0.037954
v 0.007042 -0.1054 -0.039953
v 0.007286 -0.10693 -0.041693
v 0.008513 -0.10392 -0.044208
v 0.034641 -0.10944 -0.080113
v 0.037675 -0.11331 -0.079989
v 0.0392 -0.11859 -0.081146
v 0.036403 -0.11938 -0.083528
v 0.037401 -0.12481 -0.086049
v 0.036197 -0.12494 -0.087595
v 0.038011 -0.1448 -0.10538
v 0.038921 -0.14341 -0.10683
v 0.038598 -0.13111 -0.087299
v 0.039936 -0.13634 -0.089037
v 0.038441 -0.13871 -0.091603
v 0.037561 -0.14743 -0.099883
v 0.037407 -0.14624 -0.10223
v 0.037791 -0.14352 -0.094156
v 0.038191 -0.14881 -0.097983
v 0.039849 -0.14746 -0.10849
v 0.041808 -0.15059 -0.11086
v 0.044288 -0.14992 -0.11201
v 0.048437 -0.15236 -0.11318
v 0.046062 -0.16046 -0.11531
v 0.047825 -0.15765 -0.1151
v 0.053537 -0.13868 -0.10609
v 0.05237 -0.14502 -0.10971
v 0.05537 -0.13931 -0.10416
v 0.051188 -0.15215 -0.11233
v 0.05707 -0.14188 -0.10176
v 0.014903 -0.093227 -0.023283
v 0.015956 -0.096245 -0.022835
v 0.018793 -0.10156 -0.022492
v 0.020191 -0.10728 -0.021561
v 0.021369 -0.109 -0.021578
v 0.024112 -0.11017 -0.022343
v 0.030726 -0.11805 -0.030229
v 0.028766 -0.11741 -0.02747
v 0.02318 -0.11583 -0.023107
v 0.025466 -0.11638 -0.02457
v 0.031817 -0.11975 -0.034644
v 0.031407 -0.1192 -0.032213
v 0.03231 -0.11836 -0.038308
v 0.032069 -0.11808 -0.041599
v 0.013738 -0.11226 -0.049155
v 0.011822 -0.11081 -0.047887
v 0.015349 -0.12016 -0.050147
v 0.017914 -0.12427 -0.051835
v 0.020916 -0.12855 -0.053662
v 0.032196 -0.12115 -0.042633
v 0.030056 -0.12049 -0.047167
v 0.031879 -0.12403 -0.046473
v 0.028272 -0.1203 -0.049182
v 0.028107 -0.12627 -0.052001
v 0.025395 -0.1291 -0.053613
v 0.029565 -0.12715 -0.051047
v 0.027507 -0.13507 -0.052708
v 0.025392 -0.13546 -0.053697
v 0.023276 -0.12967 -0.053964
v 0.0411 -0.12465 -0.083295
v 0.04292 -0.13028 -0.084554
v 0.045184 -0.13682 -0.086584
v 0.048034 -0.14094 -0.087545
v 0.053208 -0.1487 -0.091098
v 0.051602 -0.14582 -0.08963
v 0.049798 -0.14667 -0.089263
v 0.058122 -0.14662 -0.10103
v 0.056802 -0.14707 -0.095175
v 0.055749 -0.15569 -0.094569
v 0.057022 -0.15373 -0.09634
v 0.057469 -0.14815 -0.097067
v 0.058106 -0.14838 -0.099466
v 0.027665 -0.10825 -0.009963
v 0.028821 -0.11076 -0.008569
v 0.012198 -0.12278 0.057648
v 0.009975 -0.12214 0.058059
v 0.014568 -0.12096 0.057235
v 0.017861 -0.12126 0.051154
v 0.017155 -0.12256 0.053436
v 0.015841 -0.12278 0.055514
v 0.017821 -0.12108 0.048873
v 0.015199 -0.12267 0.039643
v 0.016092 -0.12719 0.043215
v 0.015037 -0.12653 0.035232
v 0.006595 -0.12059 0.057505
v 0.004816 -0.12186 0.055242
v 0.00348 -0.12245 0.052234
v 0.004323 -0.12527 0.052011
v 0.004046 -0.12732 0.049366
v 0.001759 -0.14506 0.010771
v 0.002592 -0.14701 0.009165
v 0.003583 -0.14793 0.008207
v 0.008433 -0.14982 0.006657
v 0.005762 -0.1502 0.006974
v 0.010413 -0.1503 0.006834
v 0.013987 -0.14869 0.010111
v 0.012305 -0.14918 0.008104
v 0.013549 -0.13125 0.02641
v 0.013341 -0.13438 0.028531
v 0.013641 -0.13771 0.022062
v 0.014314 -0.14198 0.022302
v 0.015061 -0.14798 0.015481
v 0.014719 -0.14982 0.012275
v 0.013944 -0.12907 0.02775
v 0.004202 -0.13235 0.047904
v 0.005695 -0.14 0.044827
v 0.006456 -0.14505 0.040278
v 0.004787 -0.14841 0.03579
v 0.001063 -0.14512 0.021992
v 0.001756 -0.15263 0.024059
v 0.000484 -0.15008 0.019197
v 0.000418 -0.1513 0.014594
v 0.001385 -0.15093 0.010102
v 0.00068 -0.15189 0.012042
v 0.003024 -0.15382 0.033287
v 0.001742 -0.15556 0.026562
v 0.003574 -0.15436 0.035236
v 0.031368 -0.11831 0.03861
v 0.031183 -0.12047 0.037297
v 0.030983 -0.12636 0.036899
v 0.032176 -0.14082 0.043474
v 0.03152 -0.13163 0.038745
v 0.032064 -0.14073 0.049031
v 0.018423 -0.15372 0.055229
v 0.023293 -0.15763 0.047834
v 0.01597 -0.15987 0.050886
v 0.020545 -0.15785 0.050265
v 0.010192 -0.16117 0.051984
v 0.006559 -0.16178 0.051224
v -0.014067 -0.12981 0.030383
v -0.013114 -0.13771 0.032846
v -0.011881 -0.14137 0.037439
v -0.010836 -0.14674 0.042869
v -0.011251 -0.14849 0.039429
v -0.010206 -0.15237 0.042559
v -0.009234 -0.15455 0.045098
v -0.006122 -0.15873 0.046525
v -0.004372 -0.15979 0.045448
v 0.000548 -0.16128 0.04693
v -0.009133 -0.1566 0.039534
v -0.007561 -0.1583 0.03952
v 0.030621 -0.14544 0.047
v 0.028334 -0.14874 0.047727
v 0.02561 -0.15321 0.049376
v 0.025705 -0.1559 0.046032
v -0.019322 -0.10587 -0.003391
v -0.019485 -0.10975 -0.003155
v -0.018965 -0.1171 -0.003821
v -0.019024 -0.12368 -0.003363
v -0.017809 -0.12242 -0.005676
v -0.021627 -0.12219 0.004592
v -0.020449 -0.1226 0.000464
v -0.021918 -0.12481 0.00673
v -0.021525 -0.13178 0.004913
v -0.021293 -0.13689 0.007196
v -0.021239 -0.136 0.008922
v -0.019569 -0.12638 0.019348
v -0.020447 -0.13119 0.013779
v -0.020213 -0.12833 0.017025
v -0.020651 -0.13624 0.011777
v -0.015778 -0.12919 0.026183
v -0.016027 -0.10806 -0.006394
v 0.013041 -0.093785 -0.024189
v 0.012944 -0.097187 -0.024158
v -0.012978 -0.11377 -0.009315
v -0.020091 -0.10148 -0.017889
v -0.02249 -0.10078 -0.018375
v -0.025839 -0.099022 -0.020816
v -0.024036 -0.09971 -0.019199
v -0.019291 -0.10867 -0.018351
v -0.017306 -0.11642 -0.020554
v -0.015686 -0.11445 -0.020825
v 0.0185 -0.1151 -0.017854
v 0.014566 -0.11954 -0.01656
v 0.015542 -0.1253 -0.017711
v 0.019747 -0.11575 -0.017837
v 0.027921 -0.11285 -0.010391
v 0.025112 -0.11221 -0.013919
v 0.021686 -0.11639 -0.017191
v 0.022949 -0.11699 -0.016128
v 0.008324 -0.11941 -0.011437
v 0.012194 -0.12118 -0.015114
v -0.006877 -0.12713 -0.012594
v -0.00097 -0.12936 -0.011692
v -0.003495 -0.12842 -0.012304
v 0.002956 -0.13512 -0.011767
v -0.000304 -0.13409 -0.012295
v 0.001862 -0.13641 -0.01203
v 0.00726 -0.12866 -0.012608
v 0.004782 -0.13419 -0.011969
v -0.01153 -0.11481 -0.010316
v -0.011454 -0.12448 -0.01146
v -0.010138 -0.12657 -0.012151
v -0.057568 -0.10889 -0.081159
v -0.043105 -0.11178 -0.085616
v -0.048596 -0.11723 -0.088694
v -0.045389 -0.12062 -0.088207
v -0.047384 -0.12022 -0.089049
v -0.054079 -0.11367 -0.087514
v -0.051942 -0.11705 -0.089031
v -0.036926 -0.11415 -0.077097
v -0.038052 -0.11618 -0.080581
v -0.041168 -0.1144 -0.084823
v -0.038818 -0.11542 -0.082047
v -0.058238 -0.11321 -0.08453
v -0.05553 -0.11231 -0.086215
v -0.037223 -0.11455 -0.074182
v -0.038677 -0.11523 -0.07131
v -0.040837 -0.11834 -0.069737
v -0.026263 -0.10254 -0.021381
v -0.028111 -0.10687 -0.023866
v -0.029457 -0.10738 -0.028129
v -0.030283 -0.10659 -0.034828
v -0.029549 -0.11114 -0.031138
v -0.030171 -0.10928 -0.033404
v -0.022397 -0.11206 -0.046077
v -0.020836 -0.11143 -0.046439
v -0.017529 -0.10603 -0.04559
v -0.017948 -0.11259 -0.046792
v -0.029881 -0.10762 -0.038434
v -0.03014 -0.114 -0.040124
v -0.030659 -0.11764 -0.039346
v -0.028901 -0.12349 -0.041622
v -0.026843 -0.1212 -0.044155
v -0.027711 -0.12442 -0.043131
v -0.024373 -0.11909 -0.045831
v -0.05839 -0.11012 -0.075778
v -0.057476 -0.11283 -0.073551
v -0.05884 -0.11146 -0.078616
v -0.05607 -0.11398 -0.071433
v -0.047226 -0.12109 -0.067857
v -0.045826 -0.12348 -0.06921
v -0.043826 -0.12378 -0.070375
v -0.050042 -0.12306 -0.068609
v -0.054303 -0.11771 -0.069874
v -0.050958 -0.1191 -0.067921
v -0.053396 -0.12317 -0.069594
v -0.00855 -0.10381 -0.040345
v -0.010855 -0.10665 -0.042826
v -0.015566 -0.10574 -0.04512
v -0.013138 -0.1081 -0.044739
v -0.007274 -0.10757 -0.039542
v -0.005548 -0.10871 -0.036907
v -0.004609 -0.11195 -0.038026
v -0.003296 -0.11517 -0.036132
v -0.013898 -0.11613 -0.022087
v -0.01405 -0.12396 -0.023031
v -0.009059 -0.1301 -0.028063
v -0.014949 -0.13045 -0.022732
v -0.012959 -0.13289 -0.024695
v -0.010705 -0.13336 -0.026792
v -0.005124 -0.12761 -0.03251
v -0.005656 -0.13195 -0.032216
v -0.00327 -0.11899 -0.035558
v -0.00346 -0.11923 -0.033413
v 0.032392 -0.11762 0.022212
v 0.033286 -0.11679 0.018155
v 0.03392 -0.12804 0.009895
v 0.034095 -0.13139 0.00667
v 0.033111 -0.1201 0.018607
v 0.033272 -0.12418 0.015188
v 0.03477 -0.12271 0.002048
v 0.034058 -0.13177 0.004418
v 0.030949 -0.11783 0.032969
v 0.031618 -0.11819 0.026947
v 0.032519 -0.12179 -0.003116
v 0.008974 -0.11094 -0.045127
v 0.009992 -0.11194 -0.046211
v 0.015487 -0.1049 -0.024324
v 0.011802 -0.10698 -0.028793
v 0.009142 -0.10729 -0.032579
v 0.007864 -0.10582 -0.035067
v 0.006527 -0.11611 -0.038944
v 0.006512 -0.11606 -0.037104
v 0.007636 -0.11018 -0.043075
v 0.039177 -0.12456 -0.084345
v 0.040172 -0.13127 -0.086174
v 0.037241 -0.15292 -0.10422
v 0.038072 -0.15163 -0.10706
v 0.043054 -0.13716 -0.087309
v 0.041052 -0.1388 -0.089052
v 0.039616 -0.14288 -0.091364
v 0.037302 -0.15214 -0.10149
v 0.040737 -0.15053 -0.094125
v 0.039238 -0.15011 -0.09617
v 0.038404 -0.15596 -0.098941
v 0.040868 -0.15625 -0.11107
v 0.039858 -0.15752 -0.11007
v 0.042423 -0.15932 -0.11301
v 0.043664 -0.15825 -0.11369
v 0.050123 -0.15696 -0.11472
v 0.0481 -0.16175 -0.11621
v 0.04462 -0.16665 -0.11584
v 0.046778 -0.16751 -0.11689
v 0.050712 -0.16142 -0.1161
v 0.056984 -0.14487 -0.10509
v 0.055147 -0.14477 -0.10761
v 0.053897 -0.15224 -0.11066
v 0.055065 -0.15828 -0.11287
v 0.052876 -0.15883 -0.11469
v 0.057821 -0.14579 -0.10325
v 0.016978 -0.10346 -0.023068
v 0.018644 -0.10746 -0.022265
v 0.019373 -0.11582 -0.022429
v 0.020969 -0.11718 -0.022619
v 0.029105 -0.12082 -0.028341
v 0.031336 -0.12315 -0.031847
v 0.026532 -0.12007 -0.025907
v 0.023685 -0.11991 -0.024056
v 0.032385 -0.12173 -0.038164
v 0.012937 -0.11476 -0.048704
v 0.011077 -0.11538 -0.047151
v 0.012364 -0.12018 -0.048107
v 0.01298 -0.12599 -0.048937
v 0.017001 -0.12955 -0.052043
v 0.012991 -0.13399 -0.04979
v 0.014771 -0.13702 -0.051349
v 0.019212 -0.13115 -0.053325
v 0.021196 -0.13688 -0.054199
v 0.019035 -0.1392 -0.053901
v 0.033215 -0.12713 -0.045546
v 0.033705 -0.12654 -0.042019
v 0.030045 -0.12442 -0.049588
v 0.031794 -0.12723 -0.048326
v 0.023297 -0.13598 -0.054192
v 0.030012 -0.13476 -0.050693
v 0.028249 -0.13785 -0.05296
v 0.024805 -0.14015 -0.054928
v 0.045959 -0.14371 -0.088277
v 0.052223 -0.15539 -0.091834
v 0.053865 -0.15541 -0.092891
v 0.051214 -0.15274 -0.090824
v 0.047729 -0.14833 -0.089633
v 0.049041 -0.15435 -0.090741
v 0.058167 -0.15449 -0.1044
v 0.05838 -0.15628 -0.10095
v 0.053306 -0.16196 -0.094343
v 0.05792 -0.16328 -0.099728
v 0.056462 -0.16776 -0.098725
v 0.055055 -0.16492 -0.096471
v 0.058222 -0.15802 -0.099663
v 0.009695 -0.12571 0.056194
v 0.014428 -0.1254 0.055221
v 0.010373 -0.12951 0.054069
v 0.013185 -0.12712 0.054714
v 0.007212 -0.12462 0.05604
v 0.017076 -0.12532 0.049117
v 0.015498 -0.12718 0.052653
v 0.015689 -0.13037 0.049346
v 0.016571 -0.12711 0.045633
v 0.015481 -0.12912 0.038355
v 0.016164 -0.13036 0.045926
v 0.015971 -0.13375 0.040415
v 0.014777 -0.1294 0.035024
v 0.013714 -0.13036 0.030251
v 0.005891 -0.12646 0.053709
v 0.005238 -0.13005 0.050811
v 0.003986 -0.15659 0.006502
v 0.001676 -0.15605 0.008297
v 0.006 -0.15597 0.006034
v 0.0075 -0.15703 0.00565
v 0.010251 -0.15632 0.006284
v 0.012269 -0.15615 0.007912
v 0.013633 -0.15646 0.010136
v 0.013601 -0.13349 0.031117
v 0.015008 -0.14002 0.03335
v 0.014568 -0.14109 0.027641
v 0.014425 -0.14521 0.024032
v 0.014272 -0.15056 0.020889
v 0.013935 -0.15644 0.012693
v 0.006098 -0.13601 0.049154
v 0.007122 -0.14156 0.046137
v 0.008345 -0.14269 0.04629
v 0.008845 -0.1461 0.041654
v 0.008191 -0.14735 0.040143
v 0.005686 -0.14921 0.037284
v 0.001489 -0.15534 0.022168
v 0.000844 -0.15457 0.017539
v 0.000353 -0.15591 0.013885
v 0.000705 -0.15742 0.016302
v 0.000324 -0.15625 0.010959
v 0.001236 -0.15821 0.033854
v 0.001302 -0.15765 0.028492
v 0.001484 -0.15897 0.023718
v 0.005261 -0.15321 0.037511
v 0.004448 -0.15687 0.038544
v 0.002003 -0.15826 0.037191
v 0.031031 -0.12082 0.032758
v 0.030755 -0.12352 0.034485
v 0.030083 -0.1283 0.033045
v 0.030933 -0.13913 0.036308
v 0.032068 -0.14287 0.043837
v 0.030575 -0.1359 0.034478
v 0.031578 -0.14471 0.044042
v 0.025425 -0.16002 0.043508
v 0.023318 -0.16056 0.045188
v 0.020867 -0.16208 0.045432
v 0.017454 -0.16288 0.045386
v 0.010553 -0.16227 0.049499
v 0.007784 -0.16235 0.04828
v -0.013971 -0.13726 0.029249
v -0.015022 -0.13549 0.026629
v -0.014004 -0.13969 0.02745
v -0.01208 -0.14547 0.030302
v -0.011675 -0.15078 0.03445
v -0.011194 -0.15256 0.036535
v -0.01015 -0.15483 0.038437
v -0.004784 -0.15964 0.041357
v -0.001448 -0.16045 0.04212
v 0.003381 -0.1614 0.044971
v -0.010308 -0.15676 0.035167
v -0.008911 -0.15934 0.033747
v -0.006171 -0.15943 0.037558
v 0.027967 -0.15099 0.044269
v 0.027175 -0.15174 0.046785
v 0.027287 -0.15433 0.042843
v 0.026453 -0.15804 0.04324
v -0.016577 -0.11324 -0.006512
v -0.018024 -0.11494 -0.005155
v -0.017327 -0.12828 -0.006276
v -0.018538 -0.13105 -0.00274
v -0.020086 -0.13328 0.001015
v -0.015471 -0.12934 -0.009383
v -0.021011 -0.13715 0.004954
v -0.021 -0.14235 0.009569
v -0.020636 -0.14487 0.003174
v -0.01905 -0.13276 0.017199
v -0.01971 -0.13456 0.014627
v -0.016874 -0.13434 0.022373
v -0.020381 -0.14157 0.012406
v -0.013935 -0.11736 -0.009231
v -0.021009 -0.10905 -0.01836
v -0.023213 -0.10887 -0.018932
v -0.026398 -0.1075 -0.020967
v -0.019831 -0.11672 -0.020367
v -0.017397 -0.12069 -0.021079
v 0.01476 -0.12938 -0.017971
v 0.012796 -0.12913 -0.016932
v 0.018055 -0.12408 -0.017727
v 0.017176 -0.12968 -0.01842
v 0.02007 -0.1216 -0.017452
v 0.026449 -0.11565 -0.012249
v 0.021095 -0.12403 -0.016671
v 0.024542 -0.11995 -0.01372
v 0.010301 -0.12783 -0.014838
v -0.009452 -0.13204 -0.014007
v -0.007101 -0.13425 -0.014899
v -0.005359 -0.13521 -0.014732
v 0.004658 -0.14373 -0.013629
v -0.003562 -0.14034 -0.014577
v -0.000305 -0.13966 -0.013253
v 0.001832 -0.14631 -0.014105
v 0.008409 -0.13594 -0.014204
v 0.007498 -0.14142 -0.014135
v 0.00622 -0.142 -0.01373
v -0.013019 -0.12375 -0.01065
v -0.012282 -0.12845 -0.012005
v -0.059319 -0.11329 -0.082838
v -0.059913 -0.11401 -0.080927
v -0.049903 -0.12701 -0.091718
v -0.042799 -0.12119 -0.086232
v -0.045336 -0.12617 -0.089397
v -0.043612 -0.12388 -0.087331
v -0.04764 -0.1274 -0.091128
v -0.057611 -0.11694 -0.086977
v -0.055347 -0.12105 -0.089685
v -0.052219 -0.12328 -0.090908
v -0.037394 -0.11753 -0.075017
v -0.037548 -0.11879 -0.077367
v -0.037939 -0.11851 -0.07926
v -0.040827 -0.12271 -0.083567
v -0.040172 -0.12418 -0.081755
v -0.060166 -0.12052 -0.085709
v -0.03871 -0.11931 -0.072939
v -0.040105 -0.11998 -0.07123
v -0.026642 -0.11138 -0.022746
v -0.028044 -0.11079 -0.02548
v -0.030807 -0.11278 -0.037565
v -0.028305 -0.11318 -0.028224
v -0.030751 -0.11664 -0.034215
v -0.02888 -0.11619 -0.029965
v -0.029401 -0.12016 -0.030598
v -0.03106 -0.11645 -0.035649
v -0.020496 -0.11719 -0.046966
v -0.015003 -0.11213 -0.046364
v -0.016018 -0.11592 -0.04693
v -0.031069 -0.11781 -0.037427
v -0.029108 -0.12789 -0.040297
v -0.027956 -0.1303 -0.042396
v -0.025345 -0.12942 -0.045023
v -0.026672 -0.13125 -0.043958
v -0.022867 -0.11959 -0.046478
v -0.022463 -0.12856 -0.04638
v -0.058391 -0.11594 -0.07511
v -0.058979 -0.1139 -0.076779
v -0.057037 -0.11843 -0.072878
v -0.049196 -0.12618 -0.069723
v -0.048852 -0.13092 -0.072286
v -0.042401 -0.1253 -0.072521
v -0.045927 -0.12928 -0.072702
v -0.052108 -0.12765 -0.070465
v -0.059299 -0.12503 -0.074821
v -0.056825 -0.1259 -0.072216
v -0.054323 -0.12871 -0.071615
v -0.009203 -0.10703 -0.041562
v -0.00972 -0.11208 -0.04447
v -0.012102 -0.1145 -0.046068
v -0.006636 -0.113 -0.042034
v -0.004477 -0.11673 -0.039803
v -0.003754 -0.12012 -0.03754
v -0.016606 -0.12842 -0.021748
v -0.010376 -0.13847 -0.02784
v -0.006787 -0.13846 -0.031474
v -0.017712 -0.13157 -0.021947
v -0.014699 -0.13636 -0.024158
v -0.012685 -0.14035 -0.026099
v -0.004402 -0.12677 -0.035522
v -0.00491 -0.13191 -0.033955
v -0.004157 -0.13706 -0.035109
v -0.005049 -0.13981 -0.033717
v -0.004408 -0.1249 -0.037471
v 0.031626 -0.12084 0.025874
v 0.032782 -0.13134 0.012436
v 0.033739 -0.13292 0.00835
v 0.034101 -0.13507 0.005141
v 0.030876 -0.12681 0.023282
v 0.030582 -0.13307 0.019007
v 0.032762 -0.12869 -0.001096
v 0.033536 -0.1316 0.001727
v 0.03372 -0.13657 0.002308
v 0.031087 -0.12128 0.029542
v 0.028085 -0.12134 -0.008954
v 0.00782 -0.11503 -0.042853
v 0.009999 -0.11928 -0.045809
v 0.009557 -0.12344 -0.045161
v 0.016368 -0.1107 -0.024346
v 0.013353 -0.10813 -0.027358
v 0.008985 -0.11121 -0.032598
v 0.007382 -0.11052 -0.035804
v 0.007086 -0.11877 -0.041095
v 0.006599 -0.11968 -0.038355
v 0.006737 -0.11878 -0.035184
v 0.038398 -0.15667 -0.10707
v 0.037715 -0.15541 -0.10109
v 0.038215 -0.1587 -0.10503
v 0.041254 -0.14395 -0.090247
v 0.043406 -0.14459 -0.089245
v 0.042611 -0.15057 -0.092361
v 0.04122 -0.15703 -0.094887
v 0.039893 -0.1572 -0.096609
v 0.040265 -0.16245 -0.099682
v 0.038943 -0.16137 -0.10226
v 0.039467 -0.16115 -0.11
v 0.041273 -0.1636 -0.11275
v 0.041523 -0.17263 -0.11478
v 0.043171 -0.1689 -0.11539
v 0.048275 -0.16887 -0.11748
v 0.047065 -0.17295 -0.11829
v 0.045692 -0.17806 -0.11901
v 0.054245 -0.1613 -0.11445
v 0.051798 -0.16778 -0.11674
v 0.056724 -0.15258 -0.10748
v 0.055668 -0.15372 -0.10947
v 0.057175 -0.15922 -0.11094
v 0.018139 -0.1148 -0.02287
v 0.017295 -0.11434 -0.023429
v 0.017618 -0.11948 -0.024107
v 0.020036 -0.1242 -0.024384
v 0.018157 -0.12449 -0.025062
v 0.022021 -0.12365 -0.024207
v 0.029062 -0.12696 -0.028263
v 0.031114 -0.12916 -0.0309
v 0.032847 -0.12686 -0.03523
v 0.032074 -0.12894 -0.032756
v 0.024897 -0.12363 -0.02501
v 0.026021 -0.13149 -0.026275
v 0.033563 -0.12701 -0.038807
v 0.010988 -0.12828 -0.047332
v 0.01683 -0.14008 -0.052996
v 0.009383 -0.13552 -0.046297
v 0.011731 -0.13689 -0.04888
v 0.01341 -0.14385 -0.050988
v 0.015777 -0.1478 -0.053284
v 0.022221 -0.14089 -0.055119
v 0.018577 -0.14508 -0.054697
v 0.02146 -0.14824 -0.056618
v 0.033797 -0.13006 -0.043021
v 0.032474 -0.13411 -0.047138
v 0.03341 -0.13516 -0.044564
v 0.033776 -0.13072 -0.039201
v 0.03177 -0.13537 -0.048577
v 0.031101 -0.13812 -0.050585
v 0.025754 -0.14302 -0.055723
v 0.0321 -0.14271 -0.052081
v 0.030706 -0.14379 -0.053751
v 0.028619 -0.14501 -0.055349
v 0.045301 -0.14934 -0.090372
v 0.04998 -0.15585 -0.091196
v 0.046618 -0.15648 -0.091549
v 0.058404 -0.15881 -0.10816
v 0.05906 -0.15955 -0.10626
v 0.059469 -0.16237 -0.10461
v 0.048893 -0.16107 -0.093113
v 0.048457 -0.16478 -0.094203
v 0.052787 -0.16533 -0.095104
v 0.050195 -0.16688 -0.094539
v 0.058604 -0.1639 -0.10128
v 0.058481 -0.17006 -0.10341
v 0.057674 -0.17263 -0.10166
v 0.055137 -0.17797 -0.099153
v 0.05614 -0.17384 -0.099457
v 0.053605 -0.16985 -0.096433
v 0.007907 -0.12817 0.054204
v 0.010745 -0.13311 0.052329
v 0.013439 -0.13145 0.052099
v 0.014366 -0.13201 0.051031
v 0.01559 -0.13437 0.047129
v 0.014543 -0.13585 0.049192
v 0.015328 -0.13255 0.037321
v 0.015956 -0.1349 0.04469
v 0.016452 -0.13905 0.042015
v 0.015647 -0.13886 0.036981
v 0.006936 -0.131 0.052305
v 0.002515 -0.16415 0.004851
v 0.004827 -0.16328 0.003991
v 6.7E-05 -0.16151 0.008397
v 0.001125 -0.16365 0.006134
v 0.009013 -0.1579 0.005533
v 0.008158 -0.16305 0.003908
v 0.012416 -0.16132 0.006402
v 0.010929 -0.16475 0.004243
v 0.013402 -0.16075 0.008031
v 0.014026 -0.16019 0.010616
v 0.015035 -0.14247 0.035183
v 0.014143 -0.14734 0.030387
v 0.014004 -0.14917 0.027653
v 0.01416 -0.15274 0.026427
v 0.014195 -0.15498 0.023241
v 0.013554 -0.15772 0.016697
v 0.009159 -0.14013 0.049072
v 0.010079 -0.14368 0.046018
v 0.011297 -0.14659 0.040893
v 0.009789 -0.14867 0.0394
v 0.007376 -0.15002 0.038793
v 0.001545 -0.16041 0.020305
v -0.000364 -0.1605 0.011035
v -0.000341 -0.16312 0.012989
v 0.000688 -0.16632 0.016981
v 0.000265 -0.15976 0.030855
v -0.000608 -0.15999 0.035779
v -0.000803 -0.16072 0.032551
v 0.000651 -0.15981 0.028537
v 0.000207 -0.16433 0.027919
v 0.001418 -0.16395 0.02126
v 0.00112 -0.1654 0.024358
v 0.008443 -0.15257 0.039093
v 0.005783 -0.15557 0.038782
v 0.007476 -0.15702 0.039977
v 0.003397 -0.15966 0.041015
v -1.7E-05 -0.16011 0.038821
v 0.03006 -0.1265 0.027831
v 0.029793 -0.12839 0.030188
v 0.029838 -0.13349 0.029447
v 0.030676 -0.1411 0.031602
v 0.030448 -0.14381 0.037659
v 0.030276 -0.14348 0.035476
v 0.030547 -0.1422 0.026046
v 0.029133 -0.14892 0.041333
v 0.028649 -0.16139 0.038822
v 0.027291 -0.16272 0.039871
v 0.025062 -0.16413 0.04055
v 0.022438 -0.16439 0.041644
v 0.013641 -0.16271 0.04623
v 0.017271 -0.16351 0.043489
v 0.020394 -0.16499 0.040764
v 0.007554 -0.16186 0.045199
v 0.0121 -0.1624 0.044794
v -0.012818 -0.14489 0.026891
v -0.012137 -0.14778 0.028374
v -0.012633 -0.15383 0.028581
v -0.012289 -0.1571 0.028617
v -0.003746 -0.16007 0.038272
v 0.001315 -0.16047 0.041612
v 0.005286 -0.16051 0.042762
v -0.011079 -0.15881 0.03028
v -0.00613 -0.16081 0.034663
v -0.008168 -0.16201 0.031549
v -0.005221 -0.16269 0.032893
v -0.003172 -0.16052 0.036384
v 0.028256 -0.151 0.039761
v 0.028066 -0.15318 0.039088
v 0.027917 -0.15662 0.040665
v -0.014778 -0.12336 -0.009301
v -0.014592 -0.12806 -0.01015
v -0.017326 -0.13139 -0.006117
v -0.020229 -0.1403 0.001323
v -0.013639 -0.13308 -0.012056
v -0.017475 -0.13852 -0.007166
v -0.015478 -0.13869 -0.010767
v -0.020035 -0.14496 0.012047
v -0.019859 -0.14952 0.007504
v -0.019728 -0.15164 0.004436
v -0.019947 -0.14389 6.1E-05
v -0.019451 -0.15236 0.001924
v -0.018793 -0.15134 -0.001231
v -0.018565 -0.13682 0.016866
v -0.015803 -0.13972 0.021955
v -0.013708 -0.14529 0.023989
v -0.019359 -0.14405 0.014465
v -0.022211 -0.11677 -0.020875
v -0.024538 -0.1123 -0.02053
v -0.022248 -0.1207 -0.02174
v -0.020106 -0.12028 -0.020977
v -0.019402 -0.1272 -0.021079
v 0.017934 -0.13646 -0.020676
v 0.016211 -0.13911 -0.020722
v 0.013593 -0.13916 -0.019038
v 0.019792 -0.12706 -0.017466
v 0.020289 -0.13055 -0.018026
v 0.020064 -0.13631 -0.020597
v 0.022616 -0.12553 -0.01527
v 0.024927 -0.12578 -0.012446
v -0.011541 -0.13434 -0.013885
v -0.009552 -0.13604 -0.014892
v -0.006581 -0.14375 -0.015651
v -0.008326 -0.14386 -0.01573
v 0.004791 -0.15208 -0.014244
v -0.004242 -0.1446 -0.015532
v -0.000952 -0.1465 -0.014987
v 0.002402 -0.15238 -0.01473
v 0.010318 -0.1415 -0.016374
v 0.009576 -0.14631 -0.015891
v 0.006832 -0.15034 -0.014497
v -0.061234 -0.11908 -0.082669
v -0.060795 -0.11843 -0.079156
v -0.05158 -0.12856 -0.092255
v -0.047877 -0.13406 -0.093761
v -0.049978 -0.13538 -0.094365
v -0.04145 -0.12501 -0.084641
v -0.042815 -0.12702 -0.087418
v -0.043049 -0.13191 -0.090095
v -0.04592 -0.13227 -0.09232
v -0.058088 -0.12225 -0.088363
v -0.053678 -0.1282 -0.091882
v -0.055672 -0.12943 -0.091378
v -0.054719 -0.13321 -0.092741
v -0.039154 -0.12283 -0.074952
v -0.039529 -0.1243 -0.079108
v -0.04051 -0.12765 -0.079541
v -0.040548 -0.12873 -0.082878
v -0.061786 -0.12325 -0.082828
v -0.060029 -0.12604 -0.087045
v -0.025312 -0.11709 -0.023763
v -0.02678 -0.11584 -0.025726
v -0.029176 -0.12713 -0.029473
v -0.029666 -0.12894 -0.031658
v -0.027688 -0.11995 -0.027602
v -0.027867 -0.12707 -0.026771
v -0.030156 -0.12731 -0.033919
v -0.01737 -0.12465 -0.047017
v -0.019154 -0.12827 -0.047046
v -0.013386 -0.11845 -0.046588
v -0.030067 -0.12794 -0.036046
v -0.029599 -0.13028 -0.038275
v -0.02967 -0.1337 -0.03862
v -0.029189 -0.13321 -0.040569
v -0.028818 -0.13462 -0.041952
v -0.027222 -0.1346 -0.043995
v -0.025402 -0.13463 -0.045484
v -0.021378 -0.13093 -0.04689
v -0.060747 -0.12247 -0.07751
v -0.051028 -0.1323 -0.072612
v -0.048874 -0.13621 -0.07398
v -0.042854 -0.12822 -0.07463
v -0.043773 -0.13129 -0.075174
v -0.046148 -0.13306 -0.074132
v -0.052665 -0.13406 -0.073524
v -0.060903 -0.12728 -0.078071
v -0.058785 -0.12829 -0.074967
v -0.056583 -0.13085 -0.073976
v -0.055085 -0.13379 -0.074426
v -0.009092 -0.11774 -0.044727
v -0.006604 -0.11587 -0.042696
v -0.007616 -0.12429 -0.042886
v -0.005827 -0.12729 -0.040418
v -0.012321 -0.14341 -0.026819
v -0.009116 -0.14561 -0.030304
v -0.007488 -0.14618 -0.032185
v -0.020363 -0.13176 -0.021696
v -0.018419 -0.13858 -0.02382
v -0.014286 -0.14263 -0.025362
v -0.01623 -0.14145 -0.024504
v -0.004927 -0.13005 -0.038677
v -0.004559 -0.13087 -0.036122
v -0.003401 -0.13735 -0.03791
v -0.004011 -0.14109 -0.035664
v -0.006504 -0.15097 -0.034453
v 0.030615 -0.1353 0.017723
v 0.033341 -0.13577 0.01025
v 0.033928 -0.14098 0.00918
v 0.034373 -0.14095 0.00685
v 0.034425 -0.14237 0.003149
v 0.029941 -0.13472 0.022127
v 0.029807 -0.13709 0.022622
v 0.030216 -0.13743 0.020046
v 0.028395 -0.12876 -0.007124
v 0.031786 -0.13214 -0.002072
v 0.032081 -0.13543 -0.001816
v 0.032456 -0.13817 -0.002158
v 0.034003 -0.1431 -0.000373
v 0.033252 -0.14251 -0.002843
v 0.008443 -0.12465 -0.043196
v 0.009106 -0.12777 -0.044839
v 0.011285 -0.11297 -0.029518
v 0.010329 -0.11913 -0.029982
v 0.012203 -0.12023 -0.028369
v 0.008053 -0.1181 -0.032659
v 0.007939 -0.12521 -0.041128
v 0.007243 -0.1227 -0.036521
v 0.007995 -0.12632 -0.039033
v 0.007835 -0.12179 -0.033835
v 0.038545 -0.16069 -0.10679
v 0.038606 -0.16364 -0.10462
v 0.043418 -0.15605 -0.092787
v 0.044329 -0.16288 -0.09529
v 0.042215 -0.16291 -0.097164
v 0.039373 -0.16435 -0.1023
v 0.040867 -0.16543 -0.099725
v 0.038182 -0.16601 -0.10736
v 0.038687 -0.1674 -0.1101
v 0.040122 -0.16847 -0.11242
v 0.042805 -0.17702 -0.11681
v 0.040906 -0.17608 -0.11459
v 0.050363 -0.17044 -0.11784
v 0.050093 -0.17603 -0.11979
v 0.049443 -0.17873 -0.12037
v 0.04382 -0.1816 -0.11832
v 0.046408 -0.18223 -0.11979
v 0.056126 -0.16462 -0.11313
v 0.052997 -0.16912 -0.11647
v 0.058039 -0.16438 -0.1103
v 0.01643 -0.12612 -0.02655
v 0.021255 -0.13035 -0.024495
v 0.019629 -0.13368 -0.025051
v 0.017601 -0.13022 -0.0259
v 0.022749 -0.12988 -0.02448
v 0.02791 -0.13631 -0.028549
v 0.029864 -0.1331 -0.02985
v 0.031229 -0.13795 -0.032349
v 0.032938 -0.13078 -0.035074
v 0.02393 -0.13308 -0.025172
v 0.026045 -0.14085 -0.028012
v 0.008318 -0.13518 -0.044455
v 0.009504 -0.14228 -0.045013
v 0.010864 -0.1426 -0.048077
v 0.01171 -0.1502 -0.050074
v 0.013896 -0.15633 -0.05293
v 0.018808 -0.15626 -0.056511
v 0.015908 -0.15634 -0.054587
v 0.024141 -0.14783 -0.057008
v 0.023301 -0.1535 -0.057677
v 0.021189 -0.15427 -0.05734
v 0.033613 -0.13713 -0.041687
v 0.033613 -0.13779 -0.045363
v 0.033112 -0.1374 -0.037415
v 0.032592 -0.13838 -0.048543
v 0.026397 -0.14686 -0.056581
v 0.033371 -0.14287 -0.050369
v 0.032819 -0.15086 -0.052787
v 0.030112 -0.1507 -0.055294
v 0.026606 -0.15299 -0.057389
v 0.045533 -0.16006 -0.093365
v 0.059377 -0.16268 -0.1067
v 0.058773 -0.1708 -0.10642
v 0.046648 -0.16692 -0.094929
v 0.04828 -0.17074 -0.094977
v 0.051788 -0.17175 -0.095819
v 0.049602 -0.1735 -0.095628
v 0.058838 -0.1724 -0.10524
v 0.058865 -0.17799 -0.10418
v 0.057596 -0.18033 -0.10216
v 0.053614 -0.18186 -0.099143
v 0.055569 -0.18089 -0.10023
v 0.009332 -0.13473 0.051673
v 0.011503 -0.13763 0.050403
v 0.015014 -0.13892 0.04762
v 0.016067 -0.13888 0.045366
v 0.013388 -0.14015 0.048644
v 0.015812 -0.14188 0.041896
v 0.005132 -0.16619 0.003396
v 0.003344 -0.17194 0.003971
v -0.000234 -0.16447 0.009935
v 0.000452 -0.16565 0.007358
v 0.001723 -0.17098 0.005619
v 0.008517 -0.16731 0.003206
v 0.012867 -0.16416 0.005791
v 0.011166 -0.1689 0.003876
v 0.014283 -0.1635 0.008117
v 0.013969 -0.16113 0.015556
v 0.015402 -0.16592 0.0112
v 0.01415 -0.14549 0.03742
v 0.014053 -0.14686 0.034109
v 0.013529 -0.15051 0.033298
v 0.013723 -0.15276 0.032287
v 0.015806 -0.1595 0.029708
v 0.015004 -0.15691 0.032336
v 0.015666 -0.16008 0.026868
v 0.013872 -0.1602 0.019435
v 0.011406 -0.14153 0.048249
v 0.012281 -0.14365 0.046008
v 0.012423 -0.14713 0.038881
v 0.011322 -0.15126 0.03831
v 0.000729 -0.16958 0.015752
v 0.000468 -0.16946 0.009827
v 0.000636 -0.17116 0.012066
v 0.001491 -0.16778 0.021902
v 0.001243 -0.17356 0.01856
v -0.000492 -0.16261 0.029205
v -0.002643 -0.16195 0.032487
v -0.002592 -0.16401 0.031463
v -0.000554 -0.16514 0.030434
v 0.001226 -0.16687 0.02916
v 0.002176 -0.16827 0.026178
v 0.002116 -0.16905 0.023665
v 0.011406 -0.15413 0.038305
v 0.010009 -0.15735 0.039998
v 0.00814 -0.15979 0.041958
v 0.030005 -0.13851 0.024892
v 0.030285 -0.14381 0.03241
v 0.03061 -0.14453 0.027158
v 0.028925 -0.14789 0.037058
v 0.031428 -0.14291 0.020072
v 0.031406 -0.14504 0.020928
v 0.029518 -0.15896 0.037418
v 0.029862 -0.16213 0.03571
v 0.028384 -0.16489 0.0361
v 0.026943 -0.16461 0.038406
v 0.025033 -0.16718 0.036168
v 0.021367 -0.16665 0.038169
v 0.015234 -0.16301 0.042094
v 0.018289 -0.16452 0.040191
v 0.010576 -0.16133 0.043006
v 0.012634 -0.16078 0.04059
v -0.012959 -0.14769 0.025203
v -0.013513 -0.15328 0.025286
v -0.013417 -0.15589 0.025752
v -0.015342 -0.15657 0.020733
v -0.014172 -0.15975 0.021684
v -0.01136 -0.16174 0.026783
v -0.006676 -0.16384 0.032432
v -0.00948 -0.16382 0.029167
v -0.005438 -0.16468 0.033052
v 0.028779 -0.14885 0.033886
v 0.028725 -0.1509 0.03302
v 0.029377 -0.15387 0.02981
v 0.028404 -0.15478 0.038093
v -0.011294 -0.14278 -0.014891
v -0.014593 -0.1453 -0.012642
v -0.013307 -0.1446 -0.013814
v -0.01665 -0.14213 -0.008887
v -0.016677 -0.14879 0.018669
v -0.016824 -0.15103 0.017668
v -0.019404 -0.14973 0.010063
v -0.019119 -0.15254 0.009921
v -0.019741 -0.15314 0.006783
v -0.020195 -0.16027 0.005025
v -0.01978 -0.15868 0.001958
v -0.016644 -0.14676 -0.008452
v -0.01791 -0.15448 -0.004898
v -0.017315 -0.14045 0.018693
v -0.023962 -0.11703 -0.022119
v -0.023852 -0.12038 -0.022805
v -0.024804 -0.12868 -0.023102
v -0.022218 -0.12739 -0.021596
v 0.017686 -0.1395 -0.021237
v 0.014412 -0.14516 -0.019647
v 0.016766 -0.14617 -0.020379
v 0.012668 -0.1466 -0.018686
v 0.022654 -0.12953 -0.015608
v 0.022264 -0.13505 -0.018829
v 0.021591 -0.13899 -0.020157
v 0.019913 -0.14045 -0.020997
v 0.026104 -0.13068 -0.010768
v 0.024386 -0.13024 -0.013532
v -0.010351 -0.14658 -0.016122
v -0.004025 -0.14977 -0.016988
v -0.009236 -0.15142 -0.017803
v -0.006232 -0.15047 -0.017696
v 0.006858 -0.15365 -0.01497
v 0.002033 -0.15836 -0.016447
v 0.004896 -0.15823 -0.016219
v -0.003678 -0.15421 -0.017919
v 0.012192 -0.15022 -0.018753
v 0.009716 -0.15358 -0.017228
v -0.061524 -0.12225 -0.07962
v -0.051808 -0.13325 -0.093652
v -0.044987 -0.13583 -0.092667
v -0.050199 -0.14324 -0.095722
v -0.048011 -0.14331 -0.095166
v -0.053325 -0.1431 -0.095579
v -0.040722 -0.12936 -0.084599
v -0.04085 -0.13216 -0.087284
v -0.041443 -0.13622 -0.089106
v -0.042818 -0.13559 -0.090678
v -0.05706 -0.13104 -0.090828
v -0.058782 -0.13158 -0.089219
v -0.053333 -0.13586 -0.093945
v -0.057487 -0.13928 -0.092498
v -0.055646 -0.14033 -0.093965
v -0.041029 -0.12727 -0.076768
v -0.041587 -0.13169 -0.077954
v -0.040505 -0.13086 -0.080553
v -0.039561 -0.13526 -0.084268
v -0.061645 -0.12687 -0.081361
v -0.061143 -0.12796 -0.084283
v -0.060066 -0.13132 -0.086885
v -0.02585 -0.12076 -0.024896
v -0.028251 -0.13016 -0.027844
v -0.029406 -0.1323 -0.034178
v -0.02868 -0.13508 -0.032602
v -0.026141 -0.12906 -0.024361
v -0.014338 -0.12576 -0.046654
v -0.01639 -0.12911 -0.047334
v -0.017917 -0.13491 -0.048334
v -0.011876 -0.12506 -0.045868
v -0.029521 -0.13443 -0.035822
v -0.030341 -0.13801 -0.040625
v -0.030776 -0.13923 -0.038588
v -0.02967 -0.14211 -0.044289
v -0.031751 -0.14681 -0.04345
v -0.032118 -0.14654 -0.042568
v -0.02773 -0.14191 -0.045968
v -0.022998 -0.13773 -0.0473
v -0.025035 -0.14039 -0.047104
v -0.020465 -0.13982 -0.04853
v -0.046724 -0.13704 -0.074812
v -0.051864 -0.1373 -0.074016
v -0.04948 -0.14509 -0.074939
v -0.05076 -0.14372 -0.074534
v -0.044182 -0.13821 -0.076702
v -0.041902 -0.1379 -0.078705
v -0.054535 -0.13694 -0.07491
v -0.059972 -0.13219 -0.079931
v -0.058142 -0.13487 -0.078001
v -0.057089 -0.1371 -0.077073
v -0.010003 -0.12458 -0.044851
v -0.007176 -0.12735 -0.042423
v -0.00986 -0.12792 -0.045149
v -0.005571 -0.1311 -0.041298
v -0.009956 -0.15044 -0.030018
v -0.011647 -0.14801 -0.027942
v -0.014033 -0.15234 -0.026073
v -0.008299 -0.15372 -0.032383
v -0.02279 -0.13236 -0.022523
v -0.021154 -0.13908 -0.024337
v -0.018675 -0.14262 -0.024269
v -0.017413 -0.14968 -0.024231
v -0.016147 -0.15182 -0.02474
v -0.003837 -0.13625 -0.040939
v -0.003234 -0.13984 -0.039021
v -0.003546 -0.14125 -0.037378
v -0.00555 -0.15118 -0.036436
v -0.007017 -0.15671 -0.035122
v 0.032581 -0.14105 0.013769
v 0.032487 -0.14456 0.014486
v 0.033711 -0.14406 0.009172
v 0.033901 -0.15087 0.003504
v 0.03352 -0.14891 0.007025
v 0.03418 -0.14661 1.5E-05
v 0.033831 -0.15416 0.000932
v 0.029025 -0.13308 -0.006345
v 0.029243 -0.13885 -0.008997
v 0.031661 -0.14169 -0.005919
v 0.033702 -0.14706 -0.002071
v 0.032589 -0.14598 -0.004786
v 0.008078 -0.12879 -0.041569
v 0.007759 -0.13356 -0.042475
v 0.011413 -0.12208 -0.029567
v 0.009088 -0.12196 -0.031872
v 0.009033 -0.12755 -0.036001
v 0.008432 -0.13033 -0.038281
v 0.038076 -0.17089 -0.10492
v 0.043742 -0.16583 -0.096615
v 0.03939 -0.17229 -0.10191
v 0.041094 -0.17359 -0.09959
v 0.038022 -0.1713 -0.10786
v 0.038646 -0.17073 -0.11052
v 0.039904 -0.18398 -0.11446
v 0.04105 -0.1844 -0.11613
v 0.042001 -0.18655 -0.11759
v 0.039665 -0.17773 -0.1126
v 0.05376 -0.176 -0.11902
v 0.051478 -0.18006 -0.12044
v 0.049483 -0.18862 -0.12092
v 0.047841 -0.18893 -0.12084
v 0.04491 -0.18732 -0.11959
v 0.042639 -0.1898 -0.11863
v 0.056185 -0.16941 -0.11376
v 0.054592 -0.16993 -0.11567
v 0.058365 -0.16972 -0.10945
v 0.057549 -0.16937 -0.11156
v 0.014894 -0.12837 -0.028546
v 0.022082 -0.13329 -0.024726
v 0.017854 -0.13639 -0.026494
v 0.019615 -0.1361 -0.025637
v 0.022248 -0.13725 -0.025702
v 0.014132 -0.13406 -0.029931
v 0.016183 -0.13671 -0.027942
v 0.029742 -0.14144 -0.030911
v 0.027542 -0.14356 -0.02942
v 0.032512 -0.13824 -0.035044
v 0.033233 -0.14514 -0.035843
v 0.031578 -0.14511 -0.033272
v 0.024089 -0.1415 -0.027519
v 0.026033 -0.14438 -0.028636
v 0.008051 -0.13842 -0.041598
v 0.00942 -0.14348 -0.043184
v 0.009574 -0.1503 -0.046041
v 0.00929 -0.15113 -0.043291
v 0.010248 -0.15032 -0.048024
v 0.012241 -0.15801 -0.051162
v 0.013387 -0.1603 -0.05287
v 0.018166 -0.16835 -0.058156
v 0.01589 -0.17016 -0.056544
v 0.019739 -0.16315 -0.058413
v 0.02148 -0.16168 -0.059092
v 0.025335 -0.15493 -0.058195
v 0.024263 -0.16107 -0.059794
v 0.024356 -0.16627 -0.060965
v 0.035138 -0.14504 -0.042142
v 0.034679 -0.14171 -0.045225
v 0.03442 -0.14349 -0.048505
v 0.034496 -0.14517 -0.039045
v 0.034287 -0.15181 -0.050822
v 0.032525 -0.15376 -0.054358
v 0.029276 -0.1533 -0.05652
v 0.028482 -0.15974 -0.059271
v 0.059943 -0.1775 -0.10961
v 0.044062 -0.17281 -0.096839
v 0.046253 -0.17458 -0.096283
v 0.051019 -0.17603 -0.096699
v 0.048852 -0.17966 -0.097658
v 0.059993 -0.17976 -0.10763
v 0.058817 -0.18204 -0.10484
v 0.056945 -0.1871 -0.10326
v 0.055401 -0.18904 -0.10198
v 0.051059 -0.18163 -0.098198
v 0.052812 -0.18676 -0.099612
v 0.013996 -0.14296 0.045661
v 0.015214 -0.14239 0.044307
v 0.00616 -0.17144 0.002878
v 0.006074 -0.17385 0.002462
v 0.00141 -0.17462 0.005202
v 0.003399 -0.17684 0.002439
v 0.00095 -0.17153 0.007434
v 0.00999 -0.17225 0.002605
v 0.014104 -0.16838 0.006445
v 0.012324 -0.17208 0.003561
v 0.014907 -0.16641 0.008597
v 0.015048 -0.16522 0.019686
v 0.01542 -0.16802 0.013698
v 0.014737 -0.17277 0.007283
v 0.015224 -0.1728 0.010403
v 0.012868 -0.14929 0.036559
v 0.012968 -0.15244 0.035518
v 0.014973 -0.16005 0.036079
v 0.015824 -0.16251 0.035039
v 0.016031 -0.16364 0.027672
v 0.015247 -0.16323 0.023174
v 0.01304 -0.15538 0.036615
v 0.000813 -0.17724 0.013897
v 0.000538 -0.17363 0.010455
v 0.001942 -0.17287 0.021039
v 0.002031 -0.17734 0.020043
v 0.001298 -0.18003 0.014896
v -0.001887 -0.16579 0.033401
v 0.000313 -0.16638 0.032184
v 0.003425 -0.16797 0.030809
v 0.004413 -0.17004 0.02739
v 0.003521 -0.17089 0.025183
v 0.003418 -0.17427 0.023292
v 0.011844 -0.15697 0.038873
v 0.030206 -0.14637 0.028526
v 0.03234 -0.14687 0.013938
v 0.030627 -0.15956 0.03308
v 0.030252 -0.16303 0.033295
v 0.028706 -0.16697 0.032292
v 0.025667 -0.16921 0.033788
v 0.023503 -0.16885 0.035381
v 0.018993 -0.16692 0.037323
v 0.020349 -0.16834 0.036791
v 0.014285 -0.161 0.038771
v 0.015963 -0.16321 0.039009
v 0.016504 -0.16424 0.037053
v -0.015163 -0.15391 0.021883
v -0.015613 -0.15739 0.019041
v -0.016798 -0.15763 0.015746
v -0.011438 -0.16328 0.025379
v -0.015173 -0.16072 0.018706
v -0.008486 -0.16579 0.031255
v -0.006993 -0.16701 0.033996
v -0.004295 -0.16615 0.034513
v 0.029802 -0.15163 0.025762
v 0.02986 -0.15558 0.026652
v 0.030773 -0.15963 0.030683
v -0.015578 -0.14603 -0.011156
v -0.014555 -0.15114 -0.014212
v -0.011653 -0.1512 -0.016823
v -0.013593 -0.15282 -0.015678
v -0.017409 -0.15324 0.014694
v -0.019134 -0.16015 0.010713
v -0.020121 -0.16117 0.007132
v -0.019222 -0.16284 0.001107
v -0.019066 -0.16769 0.006598
v -0.018807 -0.168 0.002736
v -0.019025 -0.16029 -0.000878
v -0.016506 -0.15249 -0.010591
v -0.016592 -0.15499 -0.010219
v -0.017541 -0.1572 -0.006235
v -0.02584 -0.13353 -0.025421
v 0.015747 -0.14874 -0.020474
v 0.019356 -0.14636 -0.020215
v 0.01891 -0.14921 -0.020637
v 0.016963 -0.14996 -0.021129
v 0.014795 -0.15149 -0.020773
v 0.024002 -0.13545 -0.017155
v 0.023931 -0.13958 -0.017905
v 0.022371 -0.14285 -0.019208
v 0.025976 -0.13623 -0.014393
v -0.00699 -0.15377 -0.018544
v -0.009799 -0.15504 -0.018246
v 0.007412 -0.15935 -0.017201
v 0.00917 -0.16067 -0.01853
v -0.004469 -0.15675 -0.018502
v 0.000926 -0.16125 -0.017102
v 0.003255 -0.16224 -0.016684
v 0.006802 -0.16269 -0.017075
v 0.013402 -0.15457 -0.020929
v -0.043648 -0.14232 -0.091979
v -0.045995 -0.14299 -0.094094
v -0.05208 -0.14667 -0.096883
v -0.046949 -0.15054 -0.097784
v -0.049614 -0.15268 -0.099087
v -0.044667 -0.14939 -0.096023
v -0.054721 -0.14715 -0.096252
v -0.040369 -0.13747 -0.086897
v -0.041722 -0.14262 -0.089411
v -0.058952 -0.1385 -0.0909
v -0.060301 -0.13502 -0.087444
v -0.060706 -0.14131 -0.089393
v -0.056381 -0.14638 -0.09518
v -0.058367 -0.14457 -0.093115
v -0.039805 -0.13666 -0.082124
v -0.040616 -0.13727 -0.080329
v -0.040453 -0.14334 -0.085553
v -0.060393 -0.13266 -0.082384
v -0.060609 -0.13212 -0.084328
v -0.060667 -0.13523 -0.085477
v -0.026999 -0.13692 -0.029196
v -0.02712 -0.13939 -0.029877
v -0.029232 -0.13989 -0.033617
v -0.013033 -0.12871 -0.046917
v -0.013163 -0.1359 -0.048922
v -0.015236 -0.13624 -0.049029
v -0.018537 -0.14377 -0.049518
v -0.030238 -0.13888 -0.036371
v -0.032122 -0.14496 -0.040749
v -0.03145 -0.145 -0.036413
v -0.032119 -0.1453 -0.038666
v -0.028847 -0.14667 -0.046671
v -0.030831 -0.14924 -0.045352
v -0.032189 -0.15612 -0.043683
v -0.031768 -0.15688 -0.045254
v -0.032804 -0.14969 -0.040282
v -0.025813 -0.1472 -0.048597
v -0.020476 -0.14504 -0.04947
v -0.044725 -0.14468 -0.077497
v -0.04758 -0.14593 -0.075876
v -0.055287 -0.14185 -0.07544
v -0.053486 -0.14476 -0.075012
v -0.052808 -0.1488 -0.076001
v -0.04849 -0.15113 -0.077097
v -0.05122 -0.15213 -0.077125
v -0.043037 -0.14656 -0.079376
v -0.041819 -0.14356 -0.080258
v -0.059252 -0.13638 -0.080045
v -0.057118 -0.14485 -0.076891
v -0.059733 -0.14417 -0.079841
v -0.007563 -0.12978 -0.043739
v -0.010679 -0.13469 -0.048068
v -0.008264 -0.13368 -0.04629
v -0.006457 -0.13417 -0.044757
v -0.004939 -0.13536 -0.043015
v -0.010757 -0.15766 -0.02942
v -0.012496 -0.15406 -0.027412
v -0.013492 -0.15834 -0.02697
v -0.009106 -0.16185 -0.032294
v -0.010407 -0.1626 -0.030286
v -0.023262 -0.13847 -0.025453
v -0.023475 -0.14255 -0.026107
v -0.021627 -0.1426 -0.024867
v -0.019768 -0.1496 -0.024189
v -0.018309 -0.15366 -0.024479
v -0.015325 -0.15975 -0.026216
v -0.004316 -0.1421 -0.042235
v -0.005202 -0.13985 -0.044144
v -0.005208 -0.14951 -0.040769
v -0.005048 -0.14995 -0.038709
v -0.006357 -0.15785 -0.037694
v -0.00735 -0.1654 -0.037339
v -0.008201 -0.16391 -0.034644
v -0.008415 -0.17082 -0.036257
v 0.033223 -0.15283 0.00699
v 0.033865 -0.15548 0.003906
v 0.030869 -0.15508 0.014641
v 0.032695 -0.15592 -0.002579
v 0.033281 -0.1601 -0.001009
v 0.034069 -0.16127 0.003005
v 0.033863 -0.1637 0.000939
v 0.028265 -0.13973 -0.011132
v 0.028938 -0.14315 -0.010367
v 0.029387 -0.14881 -0.009555
v 0.031382 -0.15361 -0.005608
v 0.007654 -0.13505 -0.039466
v 0.011314 -0.12704 -0.032003
v 0.010056 -0.12987 -0.035034
v 0.008357 -0.13724 -0.037544
v 0.039537 -0.17433 -0.10231
v 0.039652 -0.17957 -0.10564
v 0.03919 -0.17931 -0.10772
v 0.042363 -0.17363 -0.0983
v 0.04259 -0.18038 -0.10094
v 0.038964 -0.17682 -0.10991
v 0.039292 -0.18281 -0.11311
v 0.038489 -0.19314 -0.11495
v 0.040026 -0.19162 -0.11662
v 0.038993 -0.18021 -0.11041
v 0.038594 -0.18372 -0.11035
v 0.038717 -0.18397 -0.1119
v 0.055597 -0.17522 -0.11743
v 0.056144 -0.1798 -0.11791
v 0.054362 -0.1807 -0.11927
v 0.051837 -0.18899 -0.12039
v 0.050048 -0.19583 -0.12189
v 0.048129 -0.19612 -0.12192
v 0.044966 -0.19295 -0.12042
v 0.040506 -0.19533 -0.11783
v 0.043016 -0.19694 -0.11985
v 0.058503 -0.17263 -0.11137
v 0.057413 -0.17522 -0.11548
v 0.012256 -0.13011 -0.032124
v 0.019233 -0.14264 -0.028281
v 0.02123 -0.14214 -0.027505
v 0.013325 -0.13892 -0.03153
v 0.010068 -0.13604 -0.034835
v 0.010048 -0.13903 -0.035347
v 0.016935 -0.14352 -0.030152
v 0.02758 -0.15144 -0.030421
v 0.029111 -0.15317 -0.031893
v 0.030466 -0.15239 -0.033048
v 0.026008 -0.15081 -0.029313
v 0.034686 -0.15336 -0.040004
v 0.033267 -0.15377 -0.036887
v 0.031352 -0.15325 -0.03413
v 0.02397 -0.14499 -0.028085
v 0.022951 -0.15284 -0.028253
v 0.009888 -0.14381 -0.04004
v 0.009941 -0.14612 -0.041064
v 0.010324 -0.1555 -0.046038
v 0.011119 -0.15745 -0.048675
v 0.01054 -0.15357 -0.040093
v 0.011183 -0.15828 -0.043934
v 0.012418 -0.16542 -0.051766
v 0.01356 -0.1679 -0.053652
v 0.021122 -0.16878 -0.060214
v 0.016547 -0.17711 -0.058245
v 0.021354 -0.1778 -0.062067
v 0.019832 -0.18524 -0.062217
v 0.014455 -0.17299 -0.05526
v 0.023122 -0.17428 -0.062395
v 0.026567 -0.16084 -0.059968
v 0.027323 -0.16644 -0.061162
v 0.025184 -0.17566 -0.063444
v 0.027459 -0.1803 -0.065125
v 0.027851 -0.17605 -0.063992
v 0.035297 -0.14579 -0.045838
v 0.035412 -0.15333 -0.043834
v 0.03501 -0.15171 -0.048946
v 0.035479 -0.15887 -0.053315
v 0.033277 -0.15762 -0.055784
v 0.030924 -0.15961 -0.058252
v 0.029191 -0.16654 -0.060732
v 0.059049 -0.17565 -0.11279
v 0.058992 -0.17861 -0.11372
v 0.059974 -0.18168 -0.11051
v 0.044705 -0.18095 -0.09943
v 0.046865 -0.18058 -0.098271
v 0.048549 -0.18292 -0.098399
v 0.059718 -0.18314 -0.10809
v 0.058194 -0.19161 -0.10758
v 0.057389 -0.19098 -0.10511
v 0.056339 -0.19146 -0.10337
v 0.053851 -0.19218 -0.10081
v 0.050088 -0.18805 -0.098837
v 0.05168 -0.19071 -0.099303
v 0.010661 -0.17556 0.001051
v 0.007551 -0.17558 0.001452
v 0.000119 -0.17633 0.00717
v -0.000184 -0.17859 0.005371
v 0.001122 -0.1778 0.003685
v 0.004437 -0.17843 0.000379
v 0.000849 -0.18113 0.000613
v 0.012541 -0.17566 0.001769
v 0.014073 -0.17261 0.005659
v 0.01437 -0.17632 0.003344
v 0.015422 -0.1655 0.023948
v 0.015094 -0.16739 0.02057
v 0.014966 -0.17138 0.017076
v 0.015344 -0.17676 0.00615
v 0.015662 -0.17721 0.010168
v 0.015066 -0.17427 0.015106
v 0.015511 -0.17889 0.013654
v 0.015783 -0.16457 0.03341
v 0.015617 -0.16582 0.02761
v -1.8E-05 -0.17723 0.009406
v 0.000137 -0.1804 0.011308
v 0.003827 -0.17853 0.022243
v 0.002849 -0.18197 0.017253
v 0.000531 -0.18385 0.0124
v 0.00028 -0.16739 0.03803
v 0.003168 -0.16779 0.037632
v 0.007113 -0.16873 0.035839
v 0.003933 -0.16768 0.033581
v 0.008444 -0.16878 0.034258
v 0.008185 -0.16921 0.031574
v 0.006847 -0.17075 0.027983
v 0.006512 -0.17292 0.02621
v 0.005568 -0.17568 0.024497
v 0.031666 -0.14949 0.015531
v 0.030732 -0.16262 0.030304
v 0.029312 -0.16841 0.028499
v 0.028588 -0.16896 0.030432
v 0.026752 -0.1707 0.032086
v 0.022923 -0.17153 0.034801
v 0.02537 -0.17255 0.033059
v 0.016654 -0.16667 0.036188
v 0.017655 -0.16998 0.036983
v 0.019822 -0.17088 0.036497
v -0.017643 -0.16153 0.013809
v -0.013013 -0.16547 0.02134
v -0.010767 -0.16715 0.02736
v -0.011748 -0.1664 0.023981
v -0.00897 -0.16874 0.033234
v -0.004218 -0.16785 0.037277
v -0.006076 -0.16962 0.037037
v 0.030064 -0.15215 0.023156
v 0.029699 -0.15707 0.023533
v 0.030774 -0.16127 0.02845
v -0.015136 -0.15508 -0.013541
v -0.012141 -0.15529 -0.017021
v -0.013848 -0.15841 -0.015103
v -0.012441 -0.16118 -0.016541
v -0.019136 -0.16514 0.010133
v -0.017976 -0.1649 -0.002604
v -0.018358 -0.16745 -0.000896
v -0.017438 -0.17379 0.010468
v -0.018826 -0.17037 0.00396
v -0.018401 -0.17124 0.008118
v -0.018454 -0.17108 -0.001138
v -0.014871 -0.16156 -0.012589
v -0.016104 -0.16396 -0.008254
v -0.025152 -0.13868 -0.027292
v 0.02192 -0.14681 -0.018885
v 0.021722 -0.14961 -0.019636
v 0.02062 -0.15527 -0.022823
v 0.015568 -0.15768 -0.02284
v 0.018586 -0.15588 -0.023227
v 0.024151 -0.14558 -0.01688
v 0.026478 -0.14654 -0.013852
v -0.007501 -0.16208 -0.018958
v -0.010501 -0.16011 -0.017925
v 0.013968 -0.16155 -0.022446
v 0.011678 -0.16309 -0.020818
v 0.009258 -0.1653 -0.01859
v -0.003457 -0.16224 -0.018446
v 0.000844 -0.1658 -0.017119
v 0.005489 -0.16874 -0.015987
v 0.003663 -0.16901 -0.016093
v 0.007668 -0.17007 -0.016772
v -0.042691 -0.14543 -0.09178
v -0.042489 -0.14964 -0.09397
v -0.05426 -0.15455 -0.099589
v -0.051988 -0.15034 -0.098195
v -0.044037 -0.15291 -0.096367
v -0.046585 -0.15896 -0.099129
v -0.049172 -0.15871 -0.10047
v -0.052955 -0.15783 -0.10111
v -0.052382 -0.16134 -0.10223
v -0.0504 -0.16142 -0.10177
v -0.057815 -0.15101 -0.096093
v -0.056496 -0.15272 -0.09784
v -0.041122 -0.14572 -0.088915
v -0.059411 -0.14601 -0.092294
v -0.06147 -0.14046 -0.085119
v -0.061636 -0.14377 -0.087186
v -0.060536 -0.14623 -0.09034
v -0.05835 -0.14914 -0.094654
v -0.040967 -0.14475 -0.082475
v -0.040433 -0.14765 -0.084804
v -0.04043 -0.1472 -0.087229
v -0.060328 -0.13637 -0.082168
v -0.025975 -0.14308 -0.028449
v -0.028288 -0.14207 -0.031609
v -0.031225 -0.14744 -0.035013
v -0.011051 -0.13751 -0.048737
v -0.012889 -0.1403 -0.049435
v -0.016841 -0.14784 -0.050014
v -0.019793 -0.14936 -0.050249
v -0.03204 -0.14926 -0.036347
v -0.026364 -0.15144 -0.049311
v -0.030063 -0.15516 -0.047407
v -0.02828 -0.15281 -0.048469
v -0.03135 -0.15724 -0.046205
v -0.032463 -0.15612 -0.040808
v -0.032569 -0.16046 -0.041334
v -0.033161 -0.16445 -0.042699
v -0.033227 -0.16478 -0.044258
v -0.032922 -0.16611 -0.046145
v -0.03249 -0.15417 -0.038754
v -0.024128 -0.15075 -0.04996
v -0.022621 -0.15516 -0.05113
v -0.044481 -0.15272 -0.079398
v -0.046587 -0.1528 -0.078126
v -0.055905 -0.14799 -0.077023
v -0.053806 -0.15281 -0.077959
v -0.049599 -0.15478 -0.077741
v -0.05211 -0.15606 -0.078008
v -0.041531 -0.14749 -0.081525
v -0.042207 -0.15628 -0.082056
v -0.040805 -0.15468 -0.08338
v -0.061017 -0.14241 -0.082144
v -0.058322 -0.14707 -0.078841
v -0.060463 -0.14613 -0.081439
v -0.008266 -0.13752 -0.047234
v -0.01207 -0.16283 -0.028418
v -0.014536 -0.17067 -0.027775
v -0.00945 -0.17142 -0.034332
v -0.010962 -0.1735 -0.032168
v -0.025444 -0.1508 -0.026752
v -0.022709 -0.14967 -0.025004
v -0.021061 -0.15203 -0.024454
v -0.020006 -0.15981 -0.026189
v -0.017305 -0.16008 -0.025988
v -0.01675 -0.16264 -0.02622
v -0.016309 -0.17112 -0.027064
v -0.00748 -0.14949 -0.045063
v -0.006123 -0.14964 -0.04295
v -0.00789 -0.14095 -0.047054
v -0.006192 -0.15731 -0.039628
v -0.006993 -0.16105 -0.041847
v -0.006769 -0.1625 -0.040326
v -0.006968 -0.16467 -0.038868
v -0.007542 -0.17026 -0.038535
v -0.009173 -0.17846 -0.036563
v -0.007987 -0.17552 -0.03845
v 0.033102 -0.15659 0.007448
v 0.03007 -0.15865 0.016308
v 0.03402 -0.16194 0.004772
v 0.030387 -0.1547 0.017289
v 0.032326 -0.15867 -0.003299
v 0.032709 -0.16274 -0.003361
v 0.032945 -0.16902 -0.006106
v 0.033496 -0.17142 -0.004096
v 0.033708 -0.16976 0.000336
v 0.027581 -0.15072 -0.013245
v 0.028987 -0.15284 -0.010491
v 0.040763 -0.18051 -0.10347
v 0.040034 -0.18467 -0.10534
v 0.038994 -0.18437 -0.1076
v 0.042912 -0.18528 -0.10155
v 0.036795 -0.1944 -0.11137
v 0.037082 -0.19416 -0.11271
v 0.037853 -0.20087 -0.11579
v 0.036378 -0.20241 -0.11407
v 0.037465 -0.1922 -0.10836
v 0.037263 -0.19141 -0.11004
v 0.0574 -0.18157 -0.11639
v 0.053556 -0.18958 -0.1195
v 0.055983 -0.18725 -0.11742
v 0.05268 -0.19617 -0.12118
v 0.048886 -0.19977 -0.12184
v 0.045501 -0.19721 -0.12114
v 0.046635 -0.20004 -0.12143
v 0.039869 -0.20292 -0.11791
v 0.042398 -0.2056 -0.11938
v 0.021634 -0.1467 -0.028202
v 0.018807 -0.14761 -0.029267
v 0.015225 -0.14466 -0.032272
v 0.012866 -0.14487 -0.035209
v 0.011178 -0.14499 -0.037862
v 0.016877 -0.14786 -0.03091
v 0.026716 -0.15534 -0.030412
v 0.031856 -0.16465 -0.036111
v 0.029822 -0.16315 -0.034092
v 0.024619 -0.15626 -0.029335
v 0.036808 -0.15991 -0.045778
v 0.035423 -0.16034 -0.040683
v 0.036244 -0.16031 -0.042966
v 0.0339 -0.16114 -0.038066
v 0.033574 -0.16599 -0.03814
v 0.019965 -0.1548 -0.028719
v 0.022951 -0.15753 -0.029181
v 0.011162 -0.14767 -0.038556
v 0.011039 -0.15957 -0.046455
v 0.011479 -0.16518 -0.049087
v 0.012855 -0.1549 -0.03651
v 0.012187 -0.15917 -0.041258
v 0.01205 -0.16175 -0.043049
v 0.012879 -0.17077 -0.051037
v 0.013982 -0.17655 -0.05477
v 0.016014 -0.1829 -0.058141
v 0.017864 -0.18464 -0.060417
v 0.024783 -0.18169 -0.064743
v 0.025101 -0.18624 -0.065911
v 0.023426 -0.18985 -0.065619
v 0.020582 -0.19578 -0.064428
v 0.023825 -0.19777 -0.067303
v 0.028573 -0.17286 -0.063047
v 0.0296 -0.17921 -0.064845
v 0.026152 -0.18596 -0.066307
v 0.029883 -0.18776 -0.067604
v 0.035424 -0.1526 -0.046521
v 0.036939 -0.1598 -0.048387
v 0.036547 -0.1601 -0.051086
v 0.035985 -0.16483 -0.054252
v 0.034436 -0.1639 -0.056231
v 0.032848 -0.16465 -0.058092
v 0.031225 -0.16509 -0.059349
v 0.032425 -0.17281 -0.061888
v 0.031244 -0.1784 -0.064221
v 0.058705 -0.18252 -0.11428
v 0.058523 -0.18877 -0.11274
v 0.058586 -0.19094 -0.10959
v 0.046295 -0.18447 -0.099167
v 0.048282 -0.1884 -0.098728
v 0.058304 -0.19488 -0.11147
v 0.057205 -0.19592 -0.10501
v 0.058142 -0.19637 -0.10804
v 0.055866 -0.19535 -0.10271
v 0.053891 -0.19533 -0.10035
v 0.047918 -0.19442 -0.098135
v 0.050632 -0.1933 -0.098641
v 0.010515 -0.17732 -0.0007
v 0.013668 -0.17806 -0.000679
v -0.001202 -0.18167 0.006609
v -0.001142 -0.18229 0.004802
v 0.009292 -0.17902 -0.002998
v 0.005246 -0.17966 -0.002017
v 0.003616 -0.1812 -0.00371
v 0.001597 -0.1828 -0.003112
v 2.7E-05 -0.18431 -0.000967
v 0.016437 -0.18031 0.000925
v 0.015669 -0.18074 -0.00237
v 0.014971 -0.16749 0.026182
v 0.014716 -0.16903 0.023135
v 0.014036 -0.1722 0.021525
v 0.01416 -0.17538 0.019763
v 0.016293 -0.17949 0.006561
v 0.015676 -0.18022 0.011609
v 0.014141 -0.17837 0.019034
v 0.014942 -0.18238 0.012816
v 0.015036 -0.16714 0.034011
v 0.014416 -0.16718 0.031226
v -0.000839 -0.18116 0.008534
v -0.00074 -0.19022 0.010507
v 0.006901 -0.17863 0.023903
v 0.006219 -0.18136 0.021726
v 0.004987 -0.18327 0.018893
v 0.003437 -0.18626 0.015919
v 0.001554 -0.1851 0.014064
v 0.00094 -0.19199 0.013338
v -1.4E-05 -0.19259 0.012105
v -0.001209 -0.1682 0.039409
v 0.001792 -0.16845 0.039684
v 0.006059 -0.16954 0.038695
v 0.009925 -0.16958 0.036866
v 0.011648 -0.16881 0.033835
v 0.012577 -0.16851 0.031567
v 0.009745 -0.1708 0.028115
v 0.009194 -0.17295 0.026391
v 0.007781 -0.17646 0.024692
v 0.029324 -0.16813 0.025701
v 0.028942 -0.17147 0.028191
v 0.027884 -0.17245 0.030374
v 0.027198 -0.17839 0.030932
v 0.021921 -0.17443 0.035297
v 0.025776 -0.17797 0.032459
v 0.015988 -0.16835 0.036158
v 0.015259 -0.17018 0.037319
v 0.014043 -0.17303 0.039662
v 0.017947 -0.17602 0.038061
v 0.015178 -0.17609 0.039603
v -0.017456 -0.16933 0.013201
v -0.014275 -0.17049 0.019105
v -0.013873 -0.17479 0.019505
v -0.013048 -0.17198 0.021434
v -0.010771 -0.17107 0.030509
v -0.012056 -0.17072 0.023972
v -0.007081 -0.17221 0.036715
v -0.009622 -0.1713 0.033097
v -0.003139 -0.17059 0.040388
v -0.004373 -0.17275 0.039977
v 0.029458 -0.1594 0.018844
v 0.029399 -0.16046 0.022058
v 0.029485 -0.16558 0.024154
v -0.01416 -0.16331 -0.014332
v -0.011678 -0.16341 -0.017554
v -0.013344 -0.16421 -0.016112
v -0.017379 -0.1688 -0.005124
v -0.015099 -0.17597 0.015987
v -0.018582 -0.17433 0.006944
v -0.017561 -0.1775 0.009856
v -0.015195 -0.1797 0.01449
v -0.018863 -0.17294 0.004749
v -0.019312 -0.17561 0.001074
v -0.019411 -0.17875 -0.001762
v -0.015138 -0.16495 -0.012256
v 0.024747 -0.1496 -0.016947
v 0.02479 -0.1545 -0.019731
v 0.022819 -0.1549 -0.021524
v 0.023528 -0.15728 -0.021547
v 0.020634 -0.1594 -0.023366
v 0.017781 -0.15982 -0.023567
v -0.009309 -0.16437 -0.018947
v -0.006233 -0.16481 -0.019398
v 0.016152 -0.16972 -0.023167
v 0.014251 -0.16922 -0.022524
v 0.012244 -0.17017 -0.021275
v -0.002035 -0.1661 -0.018415
v 0.000803 -0.1687 -0.017453
v 0.003049 -0.17347 -0.016798
v 0.006519 -0.17586 -0.016999
v 0.00474 -0.1756 -0.016527
v 0.010734 -0.17678 -0.021046
v 0.008444 -0.17627 -0.018514
v -0.040673 -0.15042 -0.091396
v -0.041881 -0.15449 -0.094114
v -0.055837 -0.15784 -0.10065
v -0.054525 -0.16236 -0.10268
v -0.043748 -0.15734 -0.096332
v -0.045156 -0.16142 -0.098501
v -0.047948 -0.16171 -0.10081
v -0.052404 -0.16701 -0.10458
v -0.050033 -0.16874 -0.10499
v -0.047752 -0.16788 -0.10378
v -0.05978 -0.15765 -0.097389
v -0.05808 -0.15797 -0.099373
v -0.03965 -0.1509 -0.087981
v -0.059693 -0.14966 -0.093098
v -0.06155 -0.14294 -0.083786
v -0.061122 -0.14728 -0.084783
v -0.06053 -0.14995 -0.089113
v -0.060428 -0.14989 -0.090798
v -0.060894 -0.15698 -0.095251
v -0.040101 -0.15192 -0.084907
v -0.02955 -0.15062 -0.031694
v -0.010059 -0.14227 -0.048374
v -0.012566 -0.14614 -0.049182
v -0.014084 -0.14608 -0.049624
v -0.015512 -0.15369 -0.050126
v -0.018056 -0.15276 -0.050604
v -0.020695 -0.15554 -0.051303
v -0.030794 -0.15345 -0.03392
v -0.024848 -0.15664 -0.051043
v -0.02624 -0.1615 -0.051598
v -0.029553 -0.16071 -0.049211
v -0.031569 -0.16403 -0.047811
v -0.02812 -0.16515 -0.051307
v -0.031834 -0.15858 -0.03868
v -0.031501 -0.16281 -0.03839
v -0.032841 -0.16444 -0.041186
v -0.034572 -0.17147 -0.042655
v -0.034772 -0.17518 -0.046821
v -0.035248 -0.17457 -0.043788
v -0.033618 -0.17398 -0.048404
v -0.023641 -0.16188 -0.052668
v -0.020996 -0.16158 -0.052844
v -0.046184 -0.16171 -0.079854
v -0.044493 -0.16395 -0.081638
v -0.049824 -0.16026 -0.078298
v -0.048017 -0.16209 -0.078938
v -0.056778 -0.15349 -0.080642
v -0.054241 -0.15544 -0.078824
v -0.053851 -0.16021 -0.0789
v -0.052284 -0.16164 -0.078589
v -0.042474 -0.16346 -0.08362
v -0.039628 -0.15444 -0.087029
v -0.04031 -0.15656 -0.085281
v -0.059412 -0.15177 -0.083624
v -0.012959 -0.17225 -0.029339
v -0.013914 -0.179 -0.030444
v -0.015311 -0.17755 -0.02914
v -0.010469 -0.18154 -0.034968
v -0.011851 -0.17715 -0.03187
v -0.011308 -0.18828 -0.035548
v -0.024687 -0.15294 -0.026359
v -0.026955 -0.15415 -0.028665
v -0.023819 -0.15589 -0.026388
v -0.021743 -0.16055 -0.027027
v -0.01984 -0.16285 -0.026695
v -0.018351 -0.16818 -0.026388
v -0.018667 -0.17675 -0.027753
v -0.016436 -0.17818 -0.028739
v -0.008537 -0.14787 -0.046531
v -0.008303 -0.15482 -0.045262
v -0.007553 -0.15869 -0.043583
v -0.010514 -0.1486 -0.047973
v -0.007841 -0.16299 -0.044708
v -0.006996 -0.16849 -0.043101
v -0.007397 -0.1753 -0.041074
v -0.008965 -0.18273 -0.038431
v -0.010209 -0.19067 -0.038125
v -0.008287 -0.18141 -0.040433
v 0.032939 -0.16302 0.008868
v 0.029591 -0.16383 0.017986
v 0.031935 -0.16566 0.01217
v 0.031908 -0.17147 0.011746
v 0.033154 -0.17104 0.005225
v 0.030044 -0.15885 -0.008179
v 0.030007 -0.16341 -0.010717
v 0.032129 -0.1678 -0.007994
v 0.030927 -0.17552 -0.009799
v 0.033175 -0.18007 -0.005512
v 0.033987 -0.17457 -0.001495
v 0.034598 -0.17955 -0.000662
v 0.033649 -0.17368 0.003125
v 0.026687 -0.1551 -0.017425
v 0.027779 -0.15607 -0.01539
v 0.02909 -0.16026 -0.011885
v 0.041164 -0.18483 -0.10351
v 0.039328 -0.1932 -0.10451
v 0.038453 -0.19131 -0.10642
v 0.044844 -0.18954 -0.099723
v 0.042315 -0.19315 -0.10114
v 0.035581 -0.20297 -0.10931
v 0.035986 -0.20054 -0.11203
v 0.038437 -0.20644 -0.11647
v 0.035507 -0.20457 -0.11104
v 0.036276 -0.20639 -0.11341
v 0.036129 -0.20107 -0.10808
v 0.054557 -0.19081 -0.11882
v 0.057441 -0.18815 -0.11514
v 0.056178 -0.19153 -0.11701
v 0.055127 -0.19601 -0.11919
v 0.054345 -0.19966 -0.11957
v 0.051874 -0.19881 -0.12127
v 0.050045 -0.2014 -0.1211
v 0.04819 -0.20568 -0.11965
v 0.044749 -0.20738 -0.11939
v 0.041861 -0.20788 -0.11841
v 0.020349 -0.14958 -0.028563
v 0.017453 -0.15628 -0.030476
v 0.015782 -0.15484 -0.032287
v 0.028037 -0.16382 -0.032925
v 0.031185 -0.16891 -0.036021
v 0.033254 -0.1747 -0.03875
v 0.028152 -0.17214 -0.034277
v 0.031368 -0.17653 -0.037304
v 0.024901 -0.16173 -0.031124
v 0.037266 -0.16706 -0.046913
v 0.036901 -0.16884 -0.044387
v 0.035496 -0.16862 -0.041299
v 0.034337 -0.17237 -0.039672
v 0.020446 -0.15781 -0.029428
v 0.021138 -0.16175 -0.030994
v 0.011393 -0.16566 -0.046742
v 0.015723 -0.15763 -0.033267
v 0.01467 -0.16116 -0.037476
v 0.01334 -0.16435 -0.040951
v 0.012322 -0.16786 -0.044037
v 0.012983 -0.17237 -0.048096
v 0.013214 -0.17786 -0.052539
v 0.015042 -0.18161 -0.056323
v 0.016059 -0.1882 -0.058184
v 0.017192 -0.19428 -0.059942
v 0.018798 -0.19585 -0.06257
v 0.02496 -0.19346 -0.067274
v 0.027392 -0.19604 -0.069144
v 0.019796 -0.19995 -0.064281
v 0.023417 -0.20335 -0.068139
v 0.026488 -0.2039 -0.070329
v 0.033289 -0.18867 -0.067452
v 0.031513 -0.19019 -0.068344
v 0.030595 -0.19662 -0.07031
v 0.037168 -0.16635 -0.051313
v 0.036981 -0.1705 -0.056779
v 0.038293 -0.1717 -0.0544
v 0.03414 -0.17188 -0.060535
v 0.035542 -0.17048 -0.058708
v 0.033727 -0.17675 -0.06246
v 0.035068 -0.18795 -0.066478
v 0.057851 -0.19364 -0.1138
v 0.045921 -0.19167 -0.098994
v 0.057994 -0.19795 -0.11414
v 0.058778 -0.20155 -0.11038
v 0.05876 -0.20156 -0.10784
v 0.058083 -0.20171 -0.10424
v 0.056303 -0.20138 -0.101
v 0.053009 -0.20009 -0.098354
v 0.054645 -0.20124 -0.099279
v 0.049126 -0.20083 -0.096726
v 0.047181 -0.20128 -0.09679
v 0.052144 -0.20342 -0.097228
v 0.011907 -0.17981 -0.004391
v 0.013496 -0.18062 -0.005
v -0.001213 -0.18869 0.008537
v -0.001268 -0.18912 0.004356
v -0.000721 -0.18703 0.000595
v 0.007664 -0.18066 -0.009489
v 0.006637 -0.17995 -0.004584
v 0.004853 -0.18131 -0.009504
v 0.002824 -0.18318 -0.009315
v 0.00144 -0.18508 -0.007809
v 2.7E-05 -0.187 -0.004054
v 0.017047 -0.18266 0.003394
v 0.016737 -0.18312 -0.002301
v 0.014681 -0.18355 -0.007
v 0.013803 -0.16832 0.029069
v 0.013255 -0.1714 0.02436
v 0.012168 -0.17668 0.022732
v 0.016452 -0.18203 0.007658
v 0.015873 -0.18584 0.008704
v 0.011513 -0.18106 0.021075
v 0.013345 -0.18169 0.017659
v 0.012741 -0.18503 0.014877
v 0.014585 -0.18724 0.011099
v 0.013844 -0.16884 0.035538
v -0.000949 -0.19391 0.008721
v 0.010167 -0.17527 0.024791
v 0.008896 -0.18077 0.022659
v 0.008258 -0.1835 0.019899
v 0.005446 -0.18713 0.016583
v 0.003017 -0.19157 0.014847
v 0.001727 -0.19443 0.013207
v 0.000274 -0.19533 0.010316
v 0.000131 -0.16991 0.041128
v 0.003014 -0.17047 0.041197
v 0.011221 -0.17122 0.038886
v 0.009055 -0.17179 0.039677
v 0.011524 -0.172 0.025819
v 0.029247 -0.16958 0.023279
v 0.029443 -0.17452 0.026346
v 0.028819 -0.17502 0.028754
v 0.028668 -0.17895 0.029145
v 0.029031 -0.1835 0.02726
v 0.022912 -0.17819 0.034135
v 0.027194 -0.18391 0.028491
v 0.007876 -0.17348 0.040513
v 0.012193 -0.176 0.040352
v 0.017633 -0.17855 0.037551
v 0.011933 -0.17837 0.039715
v 0.014395 -0.1794 0.038675
v -0.013006 -0.17759 0.021497
v -0.01376 -0.17767 0.019186
v -0.01152 -0.17491 0.025362
v -0.011216 -0.17888 0.02574
v -0.009568 -0.17394 0.03261
v -0.010579 -0.17474 0.0293
v -0.006968 -0.17491 0.036065
v -6.4E-05 -0.17215 0.042131
v -0.001229 -0.17321 0.041957
v -0.004225 -0.17515 0.039321
v 0.029089 -0.16568 0.020815
v -0.01386 -0.16979 -0.017502
v -0.016158 -0.17011 -0.011634
v -0.015625 -0.17077 -0.014188
v -0.012086 -0.16948 -0.019416
v -0.018423 -0.17575 -0.00476
v -0.020116 -0.18143 0.002395
v -0.01973 -0.18252 0.005287
v -0.018837 -0.18254 0.007948
v -0.018223 -0.18896 0.010122
v -0.014429 -0.1848 0.017464
v -0.015481 -0.18652 0.014941
v -0.018745 -0.1806 -0.004795
v -0.019721 -0.18359 -0.000501
v 0.026473 -0.15919 -0.017834
v 0.022392 -0.1599 -0.022313
v 0.025589 -0.16573 -0.01839
v 0.023124 -0.1666 -0.02083
v 0.02045 -0.1678 -0.022443
v 0.018173 -0.16904 -0.023126
v -0.009528 -0.1707 -0.021182
v -0.005568 -0.16799 -0.020449
v 0.019181 -0.17216 -0.02311
v 0.013697 -0.17541 -0.023123
v 0.0174 -0.17601 -0.023982
v -0.003859 -0.17118 -0.021002
v -0.001415 -0.17371 -0.019943
v 0.002681 -0.17636 -0.016945
v 0.006451 -0.17894 -0.015981
v 0.008112 -0.17933 -0.017188
v 0.003648 -0.1784 -0.016004
v 0.010694 -0.18016 -0.020485
v 0.013921 -0.1792 -0.023189
v -0.039539 -0.15352 -0.088999
v -0.041073 -0.1567 -0.092692
v -0.057398 -0.1626 -0.10142
v -0.056393 -0.16896 -0.10421
v -0.05396 -0.17096 -0.10551
v -0.042315 -0.1608 -0.09466
v -0.042855 -0.16358 -0.096795
v -0.044986 -0.1672 -0.10153
v -0.051417 -0.17246 -0.10604
v -0.048321 -0.17447 -0.10564
v -0.04669 -0.17398 -0.10462
v -0.058884 -0.16336 -0.10042
v -0.06041 -0.16583 -0.099269
v -0.061509 -0.15615 -0.092925
v -0.06055 -0.14987 -0.086038
v -0.060548 -0.1524 -0.087361
v -0.061756 -0.15681 -0.090513
v -0.061812 -0.16039 -0.092588
v -0.061185 -0.16498 -0.096864
v -0.028776 -0.1539 -0.030854
v -0.0116 -0.1529 -0.048479
v -0.012774 -0.15726 -0.049293
v -0.016648 -0.1582 -0.051173
v -0.013788 -0.15949 -0.050218
v -0.018782 -0.15641 -0.05131
v -0.030413 -0.15965 -0.035991
v -0.027356 -0.17121 -0.05292
v -0.02473 -0.16943 -0.053703
v -0.032006 -0.1715 -0.049517
v -0.029371 -0.16517 -0.05044
v -0.029796 -0.17131 -0.051267
v -0.02788 -0.16302 -0.033442
v -0.031005 -0.16605 -0.037389
v -0.032181 -0.16722 -0.039047
v -0.034454 -0.17454 -0.040564
v -0.032645 -0.17675 -0.050503
v -0.035432 -0.17821 -0.045251
v -0.034343 -0.18189 -0.049774
v -0.03525 -0.1793 -0.042341
v -0.022123 -0.16835 -0.054131
v -0.020221 -0.16885 -0.054285
v -0.017947 -0.16983 -0.054296
v -0.04598 -0.1672 -0.08134
v -0.044152 -0.17271 -0.083666
v -0.051408 -0.16557 -0.079562
v -0.048217 -0.16622 -0.080266
v -0.058265 -0.15519 -0.082746
v -0.056738 -0.15812 -0.081108
v -0.05616 -0.16252 -0.080701
v -0.054341 -0.16488 -0.080383
v -0.041641 -0.16347 -0.085187
v -0.042016 -0.17017 -0.085819
v -0.040714 -0.16338 -0.088826
v -0.041069 -0.16445 -0.086886
v -0.059983 -0.15406 -0.085531
v -0.012193 -0.18994 -0.034792
v -0.015222 -0.18498 -0.031217
v -0.01345 -0.18911 -0.033317
v -0.012407 -0.19884 -0.036533
v -0.024613 -0.16147 -0.029222
v -0.022089 -0.16401 -0.02781
v -0.022786 -0.17418 -0.028171
v -0.021709 -0.17753 -0.028127
v -0.020433 -0.18244 -0.029352
v -0.017419 -0.18355 -0.030046
v -0.010041 -0.15489 -0.047111
v -0.009351 -0.15789 -0.046298
v -0.009582 -0.16122 -0.046929
v -0.008723 -0.1682 -0.048174
v -0.007651 -0.16913 -0.046132
v -0.007364 -0.17401 -0.044314
v -0.007394 -0.17592 -0.042795
v -0.008588 -0.18503 -0.042091
v -0.009423 -0.18945 -0.039581
v -0.01113 -0.20024 -0.039509
v -0.00923 -0.18983 -0.040993
v 0.029575 -0.17041 0.020066
v 0.030409 -0.16993 0.016646
v 0.030543 -0.17366 0.017726
v 0.032346 -0.17402 0.010181
v 0.028754 -0.16424 -0.013618
v 0.027539 -0.16623 -0.015654
v 0.02851 -0.17091 -0.01405
v 0.02839 -0.17444 -0.015161
v 0.032067 -0.18067 -0.008936
v 0.034369 -0.18355 -0.00168
v 0.033747 -0.18365 -0.004591
v 0.034654 -0.17883 0.002025
v 0.034661 -0.18159 0.002734
v 0.032503 -0.17878 0.014202
v 0.034288 -0.1789 0.005132
v 0.040453 -0.19479 -0.10278
v 0.036387 -0.20421 -0.10635
v 0.039079 -0.2024 -0.1029
v 0.044392 -0.1949 -0.099164
v 0.041454 -0.20397 -0.099923
v 0.044293 -0.2019 -0.097773
v 0.035736 -0.20545 -0.10815
v 0.038705 -0.20937 -0.11518
v 0.036004 -0.20835 -0.11013
v 0.03823 -0.2107 -0.11261
v 0.056974 -0.19585 -0.11646
v 0.056386 -0.19953 -0.11725
v 0.055562 -0.20253 -0.11703
v 0.052135 -0.20218 -0.12001
v 0.053968 -0.20422 -0.11755
v 0.049854 -0.20734 -0.11797
v 0.047284 -0.20917 -0.11783
v 0.044616 -0.21166 -0.11611
v 0.042033 -0.21044 -0.11683
v 0.018181 -0.16165 -0.032831
v 0.026463 -0.16374 -0.032118
v 0.026371 -0.17058 -0.033068
v 0.035936 -0.1831 -0.042658
v 0.033896 -0.18241 -0.040489
v 0.02485 -0.17219 -0.03287
v 0.028386 -0.18028 -0.036155
v 0.031029 -0.18252 -0.038148
v 0.024012 -0.16493 -0.031781
v 0.037736 -0.16848 -0.049533
v 0.038114 -0.17431 -0.046463
v 0.038611 -0.17309 -0.049252
v 0.037671 -0.17522 -0.045174
v 0.036339 -0.17487 -0.042607
v 0.021545 -0.16511 -0.032064
v 0.01634 -0.16421 -0.036086
v 0.01589 -0.1716 -0.037858
v 0.01391 -0.17416 -0.04525
v 0.014701 -0.17171 -0.040501
v 0.014428 -0.1765 -0.045178
v 0.013235 -0.17894 -0.050493
v 0.014185 -0.18232 -0.047786
v 0.014644 -0.18403 -0.054349
v 0.015541 -0.1909 -0.055776
v 0.016363 -0.19499 -0.057329
v 0.018075 -0.20114 -0.061918
v 0.017328 -0.20157 -0.059941
v 0.029184 -0.2052 -0.071857
v 0.020631 -0.20556 -0.065888
v 0.022623 -0.20748 -0.068336
v 0.026773 -0.21087 -0.072307
v 0.024397 -0.21144 -0.070694
v 0.029268 -0.21028 -0.073551
v 0.034413 -0.19683 -0.070362
v 0.03611 -0.19549 -0.069378
v 0.032529 -0.19739 -0.07075
v 0.031732 -0.20509 -0.072363
v 0.038648 -0.1721 -0.052515
v 0.038029 -0.17755 -0.058141
v 0.036372 -0.17708 -0.060417
v 0.039207 -0.17737 -0.054323
v 0.035194 -0.18089 -0.063473
v 0.037183 -0.18785 -0.065104
v 0.038888 -0.19642 -0.068495
v 0.057615 -0.2014 -0.11464
v 0.058318 -0.20383 -0.11036
v 0.057902 -0.20407 -0.10331
v 0.05831 -0.20518 -0.10724
v 0.055987 -0.20417 -0.1002
v 0.049758 -0.20404 -0.096545
v 0.046765 -0.20489 -0.09662
v 0.052388 -0.20639 -0.097974
v 0.009512 -0.18105 -0.009503
v 0.012125 -0.18224 -0.009356
v -0.001416 -0.19183 0.006548
v -0.001104 -0.1909 0.000191
v -0.001687 -0.19505 0.002407
v 0.004914 -0.18096 -0.012979
v 0.008388 -0.18107 -0.012208
v 0.00316 -0.18225 -0.011963
v 0.001525 -0.1849 -0.012637
v 0.000819 -0.18722 -0.009173
v -0.000534 -0.19271 -0.007558
v 0.016808 -0.18727 0.005417
v 0.017345 -0.18833 -0.000316
v 0.016406 -0.18626 -0.004822
v 0.013591 -0.1847 -0.010948
v 0.015254 -0.1875 -0.009821
v 0.016436 -0.18992 0.007434
v 0.011155 -0.18323 0.018772
v 0.010289 -0.18617 0.016602
v 0.012516 -0.18914 0.013284
v 0.014921 -0.19043 0.010692
v 5.3E-05 -0.19847 0.005753
v -0.000825 -0.19809 0.004418
v 0.007637 -0.18615 0.017517
v 0.00683 -0.18867 0.016087
v 0.003735 -0.19513 0.014012
v 0.006284 -0.19381 0.014608
v 0.004444 -0.19709 0.012531
v 0.002043 -0.19669 0.011091
v 0.002967 -0.1736 0.041917
v 0.030423 -0.17912 0.025732
v 0.031802 -0.17965 0.019764
v 0.030444 -0.18133 0.025938
v 0.030551 -0.18612 0.022218
v 0.027138 -0.18878 0.024577
v 0.029004 -0.18861 0.022788
v 0.017153 -0.18022 0.036867
v 0.022808 -0.18178 0.032098
v 0.024848 -0.18779 0.02681
v 0.007394 -0.17568 0.04056
v 0.007209 -0.17763 0.04
v 0.010059 -0.18157 0.03782
v 0.012282 -0.18246 0.036598
v 0.0145 -0.18299 0.035167
v -0.013469 -0.18398 0.022014
v -0.00959 -0.17818 0.02911
v -0.009145 -0.18024 0.029118
v -0.011705 -0.18466 0.025236
v -0.00617 -0.17909 0.03384
v -0.002042 -0.1759 0.040529
v 0.000827 -0.17586 0.041595
v -0.002606 -0.17924 0.037252
v -0.013877 -0.17291 -0.018074
v -0.015424 -0.17431 -0.014518
v -0.017043 -0.17716 -0.009432
v -0.011095 -0.17479 -0.020767
v -0.019632 -0.19002 0.005383
v -0.019303 -0.18885 0.007227
v -0.016434 -0.18889 0.013294
v -0.017639 -0.19721 0.012849
v -0.019501 -0.19709 0.008797
v -0.013027 -0.18589 0.022358
v -0.013134 -0.18871 0.019655
v -0.016956 -0.18367 -0.008933
v -0.017745 -0.18697 -0.006699
v -0.01886 -0.18904 -0.001686
v -0.019312 -0.1925 0.00156
v 0.023877 -0.16929 -0.020083
v 0.026677 -0.16954 -0.016917
v 0.02152 -0.1714 -0.022075
v -0.006655 -0.17283 -0.021893
v -0.008925 -0.17551 -0.021629
v 0.02134 -0.17608 -0.023354
v 0.015883 -0.17852 -0.023794
v 0.020601 -0.17963 -0.023661
v -0.004372 -0.17458 -0.021468
v -0.002362 -0.17797 -0.020297
v 0.000927 -0.18009 -0.017112
v -0.001125 -0.17986 -0.019005
v 0.007761 -0.18063 -0.014052
v 0.005126 -0.17998 -0.01463
v 0.009725 -0.18189 -0.014509
v 0.01303 -0.18515 -0.017627
v 0.013874 -0.1853 -0.019567
v 0.003041 -0.18115 -0.01452
v 0.01268 -0.18159 -0.021561
v 0.016729 -0.18449 -0.0224
v -0.040748 -0.16051 -0.091304
v -0.058902 -0.16902 -0.10242
v -0.056834 -0.17459 -0.10505
v -0.05462 -0.17656 -0.10657
v -0.052205 -0.1765 -0.10702
v -0.041052 -0.1635 -0.092608
v -0.041942 -0.16733 -0.097557
v -0.043528 -0.16732 -0.099993
v -0.044537 -0.17338 -0.10269
v -0.049324 -0.17648 -0.10682
v -0.044794 -0.1763 -0.10409
v -0.044858 -0.18051 -0.10642
v -0.060038 -0.16975 -0.10143
v -0.061398 -0.17105 -0.099081
v -0.0616 -0.15965 -0.088448
v -0.061142 -0.16544 -0.091738
v -0.061404 -0.16612 -0.094655
v -0.061861 -0.17213 -0.096386
v -0.011351 -0.16093 -0.048821
v -0.016778 -0.16615 -0.053224
v -0.013704 -0.16781 -0.052487
v -0.012022 -0.16729 -0.051446
v -0.025704 -0.17633 -0.054941
v -0.029532 -0.17527 -0.052577
v -0.021751 -0.1761 -0.056191
v -0.024931 -0.16618 -0.030074
v -0.02951 -0.16994 -0.034923
v -0.032427 -0.17628 -0.037154
v -0.034516 -0.17834 -0.040066
v -0.031541 -0.1799 -0.052634
v -0.033578 -0.18271 -0.051844
v -0.035046 -0.18275 -0.047189
v -0.035087 -0.18482 -0.045468
v -0.0353 -0.1849 -0.050154
v -0.034447 -0.18111 -0.040466
v -0.034344 -0.18483 -0.042298
v -0.01963 -0.17687 -0.056481
v -0.017016 -0.17542 -0.055453
v -0.046507 -0.17096 -0.082097
v -0.042393 -0.17677 -0.086084
v -0.046011 -0.17655 -0.082862
v -0.043722 -0.1769 -0.084595
v -0.050112 -0.16787 -0.080501
v -0.052527 -0.16931 -0.08159
v -0.059105 -0.16109 -0.083717
v -0.056915 -0.16412 -0.082049
v -0.055348 -0.16936 -0.083716
v -0.041008 -0.17298 -0.087953
v -0.040374 -0.16936 -0.093134
v -0.040438 -0.17182 -0.090053
v -0.013593 -0.1991 -0.035028
v -0.018139 -0.18799 -0.031065
v -0.015947 -0.18855 -0.031614
v -0.016368 -0.19737 -0.032484
v -0.014726 -0.19774 -0.033682
v -0.013858 -0.20919 -0.038616
v -0.024153 -0.17166 -0.029087
v -0.02624 -0.17729 -0.030377
v -0.023825 -0.18084 -0.029556
v -0.022405 -0.18474 -0.030419
v -0.020796 -0.18841 -0.030988
v -0.010252 -0.1673 -0.049929
v -0.009172 -0.17637 -0.048203
v -0.010402 -0.17586 -0.050239
v -0.008828 -0.17745 -0.047178
v -0.00961 -0.18495 -0.046478
v -0.008876 -0.18534 -0.043925
v -0.010125 -0.1959 -0.045
v -0.010452 -0.19903 -0.042286
v -0.010201 -0.19777 -0.043576
v -0.011234 -0.202 -0.040779
v -0.012715 -0.20879 -0.040691
v 0.027056 -0.17301 -0.017255
v 0.028582 -0.1783 -0.01733
v 0.032007 -0.18471 -0.011881
v 0.034289 -0.18755 -0.003133
v 0.034141 -0.1871 0.003218
v 0.034419 -0.18845 0.000765
v 0.033801 -0.18694 -0.006337
v 0.033043 -0.18281 0.012258
v 0.032707 -0.18105 0.014628
v 0.036949 -0.20768 -0.10524
v 0.039488 -0.20693 -0.10178
v 0.043125 -0.20483 -0.098362
v 0.040767 -0.20891 -0.10103
v 0.040681 -0.212 -0.11331
v 0.037208 -0.21014 -0.10767
v 0.038495 -0.21179 -0.10976
v 0.041609 -0.21342 -0.11038
v 0.056265 -0.2053 -0.11393
v 0.051808 -0.20791 -0.11596
v 0.048392 -0.21106 -0.11531
v 0.046534 -0.21272 -0.11347
v 0.043511 -0.21344 -0.11191
v 0.018214 -0.16443 -0.033949
v 0.019895 -0.16576 -0.032919
v 0.037872 -0.18445 -0.045267
v 0.03643 -0.19076 -0.044035
v 0.039528 -0.19531 -0.047881
v 0.033733 -0.18975 -0.041376
v 0.023094 -0.17067 -0.032563
v 0.022528 -0.17546 -0.033942
v 0.025396 -0.17997 -0.035474
v 0.02917 -0.1876 -0.03781
v 0.026873 -0.18699 -0.036717
v 0.031578 -0.19025 -0.039845
v 0.03872 -0.18106 -0.047154
v 0.039161 -0.18022 -0.048753
v 0.039512 -0.17942 -0.051365
v 0.037997 -0.18103 -0.045663
v 0.021196 -0.17144 -0.033038
v 0.018082 -0.17247 -0.035271
v 0.016196 -0.17649 -0.041025
v 0.018816 -0.17819 -0.037797
v 0.016903 -0.17982 -0.041291
v 0.016282 -0.18598 -0.043662
v 0.014955 -0.18681 -0.051424
v 0.016418 -0.18991 -0.047529
v 0.015794 -0.19338 -0.053887
v 0.01703 -0.20222 -0.057778
v 0.019708 -0.20634 -0.064629
v 0.018104 -0.20722 -0.059079
v 0.018905 -0.20734 -0.062576
v 0.031438 -0.21038 -0.074313
v 0.021744 -0.21106 -0.067979
v 0.029088 -0.2138 -0.073876
v 0.02465 -0.21485 -0.07116
v 0.037725 -0.19962 -0.070292
v 0.038409 -0.20608 -0.071917
v 0.034981 -0.20469 -0.072269
v 0.034285 -0.2112 -0.074982
v 0.039699 -0.18052 -0.056322
v 0.039397 -0.18296 -0.06004
v 0.037427 -0.18259 -0.062481
v 0.040726 -0.18421 -0.055332
v 0.038211 -0.18708 -0.063819
v 0.041734 -0.19976 -0.068034
v 0.041379 -0.20265 -0.069529
v 0.057398 -0.20646 -0.10949
v 0.055925 -0.20681 -0.10122
v 0.057132 -0.20701 -0.10394
v 0.05638 -0.20865 -0.10716
v 0.048728 -0.20837 -0.097701
v 0.043682 -0.20979 -0.099588
v 0.046909 -0.20809 -0.097695
v 0.05204 -0.20953 -0.1
v -0.002156 -0.19817 -0.002618
v -0.002317 -0.19961 -0.000321
v -0.00151 -0.20147 0.002512
v 0.000936 -0.1834 -0.01549
v -0.000338 -0.18901 -0.013715
v 0.000164 -0.18995 -0.011076
v -0.000702 -0.19431 -0.010583
v -0.001652 -0.20187 -0.013723
v -0.001597 -0.19916 -0.008662
v 0.017275 -0.19088 0.004817
v 0.017644 -0.19136 8.1E-05
v 0.016796 -0.19 -0.006597
v 0.013048 -0.18531 -0.014791
v 0.014207 -0.18811 -0.016036
v 0.014955 -0.18945 -0.013501
v 0.016824 -0.19456 0.008729
v 0.018223 -0.19481 0.004814
v 0.009976 -0.18944 0.01483
v 0.015249 -0.19391 0.010618
v 0.013336 -0.19695 0.011677
v 0.002168 -0.19915 0.007625
v 0.002161 -0.2018 0.005993
v 0.000439 -0.20317 0.004605
v 0.008873 -0.19108 0.014779
v 0.007299 -0.19625 0.013348
v 0.009881 -0.19878 0.011196
v 0.005063 -0.2004 0.008093
v 0.00832 -0.20179 0.00724
v 0.031676 -0.18263 0.021623
v 0.030841 -0.18947 0.018464
v 0.029336 -0.1938 0.018721
v 0.022701 -0.19234 0.025807
v 0.026578 -0.19388 0.022113
v 0.019139 -0.1843 0.031215
v 0.018601 -0.18674 0.030233
v 0.003357 -0.18038 0.038364
v 0.006566 -0.18216 0.037554
v 0.010289 -0.18399 0.036526
v 0.013493 -0.18501 0.034468
v -0.005681 -0.18138 0.033328
v -0.009485 -0.18515 0.028235
v -0.011439 -0.18726 0.024408
v -0.002611 -0.18135 0.035947
v 0.00053 -0.18 0.038163
v 0.001272 -0.18271 0.037042
v -0.012953 -0.17606 -0.01878
v -0.014276 -0.17978 -0.015603
v -0.014338 -0.18283 -0.015055
v -0.012456 -0.18 -0.018494
v -0.010328 -0.18026 -0.020234
v -0.01963 -0.19369 0.004275
v -0.019737 -0.19586 0.00679
v -0.014049 -0.19058 0.017168
v -0.014789 -0.19271 0.016033
v -0.015036 -0.19874 0.016576
v -0.018287 -0.20078 0.011251
v -0.01558 -0.20266 0.01549
v -0.019858 -0.19977 0.002594
v -0.01956 -0.20142 0.005176
v -0.010828 -0.19038 0.021641
v -0.011409 -0.19192 0.019849
v -0.015948 -0.18668 -0.011794
v -0.017559 -0.1899 -0.007692
v -0.018354 -0.19503 -0.006959
v -0.019565 -0.19743 -0.000474
v 0.024684 -0.17247 -0.020218
v 0.025381 -0.17804 -0.021618
v -0.006746 -0.17816 -0.021577
v -0.008641 -0.18354 -0.020505
v 0.023774 -0.18055 -0.022692
v 0.019925 -0.18443 -0.023077
v 0.022747 -0.18848 -0.022536
v -0.004942 -0.17829 -0.0213
v -0.005494 -0.18774 -0.019563
v -0.003027 -0.18846 -0.017812
v 0.015737 -0.18611 -0.021185
v 0.014705 -0.18854 -0.018722
v 0.01735 -0.18969 -0.02185
v -0.058978 -0.17598 -0.10329
v -0.05728 -0.18306 -0.10636
v -0.055303 -0.18432 -0.10801
v -0.0531 -0.18345 -0.10885
v -0.049822 -0.18232 -0.10905
v -0.040879 -0.1683 -0.095493
v -0.040766 -0.17501 -0.096823
v -0.041971 -0.17524 -0.099804
v -0.047295 -0.18245 -0.10846
v -0.042047 -0.18095 -0.10372
v -0.043511 -0.18802 -0.10757
v -0.045623 -0.18803 -0.10895
v -0.060137 -0.17669 -0.10119
v -0.060645 -0.17769 -0.099193
v -0.060589 -0.16305 -0.087225
v -0.059774 -0.16768 -0.089056
v -0.060937 -0.16858 -0.092305
v -0.061378 -0.1739 -0.09423
v -0.060452 -0.17962 -0.097206
v -0.015608 -0.17788 -0.054978
v -0.012862 -0.17619 -0.052882
v -0.023982 -0.18169 -0.056913
v -0.028907 -0.18108 -0.05493
v -0.026198 -0.16983 -0.031186
v -0.029041 -0.17773 -0.03317
v -0.032692 -0.18051 -0.037463
v -0.03104 -0.18358 -0.055142
v -0.033827 -0.18673 -0.055454
v -0.036115 -0.18863 -0.053685
v -0.035848 -0.18672 -0.047819
v -0.034872 -0.18749 -0.04414
v -0.035828 -0.19207 -0.045481
v -0.036789 -0.19273 -0.047185
v -0.037368 -0.1906 -0.051292
v -0.032792 -0.18621 -0.040103
v -0.033515 -0.18914 -0.041853
v -0.018251 -0.17957 -0.056383
v -0.02034 -0.18558 -0.057316
v -0.022126 -0.18486 -0.05756
v -0.049477 -0.17181 -0.081463
v -0.040431 -0.18113 -0.089213
v -0.042265 -0.18321 -0.086794
v -0.050327 -0.17652 -0.082147
v -0.048575 -0.17958 -0.083094
v -0.045965 -0.18137 -0.084257
v -0.055235 -0.1721 -0.08439
v -0.052404 -0.17231 -0.082306
v -0.059023 -0.1637 -0.084516
v -0.057805 -0.16857 -0.086085
v -0.040169 -0.17665 -0.090153
v -0.040038 -0.17576 -0.092332
v -0.040189 -0.17563 -0.094758
v -0.015366 -0.20312 -0.035023
v -0.017211 -0.19639 -0.031987
v -0.019592 -0.19491 -0.031338
v -0.018899 -0.20198 -0.032841
v -0.017989 -0.20756 -0.034893
v -0.01514 -0.2081 -0.036831
v -0.015384 -0.21177 -0.037518
v -0.013686 -0.21308 -0.039498
v -0.026842 -0.17955 -0.031189
v -0.024754 -0.1868 -0.03222
v -0.023125 -0.18891 -0.031725
v -0.0219 -0.19673 -0.031515
v -0.010535 -0.18516 -0.048277
v -0.011993 -0.18213 -0.05104
v -0.01107 -0.19166 -0.048474
v -0.010438 -0.19337 -0.046902
v -0.010832 -0.19696 -0.048508
v -0.01106 -0.20401 -0.048685
v -0.011307 -0.20336 -0.050756
v -0.011895 -0.20994 -0.047031
v -0.011998 -0.20945 -0.044307
v -0.012483 -0.21218 -0.042904
v 0.026855 -0.17711 -0.019695
v 0.027994 -0.18138 -0.019222
v 0.03 -0.18369 -0.01617
v 0.034136 -0.19282 -0.008509
v 0.035767 -0.19391 -0.001954
v 0.033008 -0.18764 0.009605
v 0.033967 -0.18985 0.00588
v 0.035493 -0.19449 0.002932
v 0.03555 -0.19474 -0.004747
v 0.032166 -0.18854 0.013403
v 0.03902 -0.20986 -0.10318
v 0.04182 -0.21164 -0.10213
v 0.039859 -0.21224 -0.10493
v 0.039508 -0.21272 -0.10711
v 0.043372 -0.21431 -0.10747
v 0.055521 -0.20791 -0.11111
v 0.052641 -0.20948 -0.11292
v 0.049289 -0.21229 -0.11214
v 0.046919 -0.21421 -0.10826
v 0.019413 -0.17236 -0.034123
v 0.039998 -0.18901 -0.048822
v 0.040063 -0.19331 -0.048676
v 0.037651 -0.19822 -0.046238
v 0.039692 -0.19856 -0.048213
v 0.043471 -0.20466 -0.053094
v 0.043391 -0.20705 -0.052794
v 0.035333 -0.20042 -0.044675
v 0.021544 -0.18029 -0.036469
v 0.02335 -0.18017 -0.035702
v 0.0241 -0.18695 -0.036647
v 0.030134 -0.19448 -0.039956
v 0.024571 -0.1902 -0.037541
v 0.028352 -0.19467 -0.039426
v 0.033649 -0.20114 -0.043543
v 0.040312 -0.18614 -0.050058
v 0.040682 -0.18439 -0.052913
v 0.019112 -0.18135 -0.038628
v 0.018099 -0.1869 -0.040739
v 0.018489 -0.19286 -0.044475
v 0.016312 -0.19248 -0.049676
v 0.016236 -0.19597 -0.052005
v 0.017499 -0.19365 -0.046829
v 0.017416 -0.20286 -0.053659
v 0.01814 -0.20631 -0.053931
v 0.018945 -0.2122 -0.055032
v 0.021373 -0.21435 -0.067516
v 0.020344 -0.21398 -0.065504
v 0.018943 -0.21307 -0.058624
v 0.019421 -0.21326 -0.062918
v 0.032207 -0.21393 -0.074874
v 0.029606 -0.21775 -0.073159
v 0.026859 -0.21714 -0.072148
v 0.023799 -0.21784 -0.069683
v 0.039545 -0.20351 -0.070745
v 0.037873 -0.21277 -0.073856
v 0.035716 -0.21461 -0.074719
v 0.041181 -0.18811 -0.058698
v 0.040139 -0.18773 -0.061326
v 0.041559 -0.18916 -0.057161
v 0.041747 -0.19045 -0.054507
v 0.041016 -0.19294 -0.06433
v 0.043801 -0.20162 -0.066536
v 0.043389 -0.20391 -0.068191
v 0.043084 -0.20683 -0.069152
v 0.054975 -0.20974 -0.10353
v 0.05303 -0.2106 -0.11005
v 0.053645 -0.21101 -0.10671
v 0.045415 -0.21157 -0.1004
v 0.048476 -0.21209 -0.10155
v 0.051709 -0.21217 -0.10488
v -0.003496 -0.20447 -0.002791
v -0.004144 -0.20907 -0.001477
v -0.003538 -0.20935 0.00033
v -0.001424 -0.20814 0.003244
v -0.001619 -0.18836 -0.016319
v -0.00192 -0.19194 -0.015474
v -0.000968 -0.19379 -0.012525
v -0.001298 -0.19869 -0.013836
v -0.001304 -0.20255 -0.015862
v -0.002626 -0.20453 -0.011538
v -0.002382 -0.20616 -0.015848
v 0.018683 -0.19611 -0.000441
v 0.01869 -0.19719 -0.004994
v 0.017968 -0.19623 -0.007796
v 0.015162 -0.19406 -0.018021
v 0.015709 -0.19592 -0.014725
v 0.017068 -0.19661 0.008394
v 0.018509 -0.19733 0.002753
v 0.014697 -0.19854 0.009632
v 0.01247 -0.19903 0.010279
v 0.004944 -0.20367 0.006004
v 0.00184 -0.20451 0.005247
v 0.011332 -0.2019 0.006822
v 0.010511 -0.20477 0.004606
v 0.007952 -0.20497 0.005266
v 0.031615 -0.19206 0.013335
v 0.03038 -0.19634 0.013214
v 0.028449 -0.19582 0.018102
v 0.017173 -0.19201 0.029516
v 0.01748 -0.19481 0.028177
v 0.020695 -0.1955 0.025478
v 0.026024 -0.19632 0.020626
v 0.011962 -0.18761 0.03436
v 0.005837 -0.18749 0.036183
v 0.00986 -0.18861 0.034926
v -0.004496 -0.1859 0.033583
v -0.00735 -0.18693 0.030016
v -0.009966 -0.18842 0.02521
v -0.002293 -0.18492 0.035213
v 0.001866 -0.1864 0.036049
v -0.013197 -0.18373 -0.017315
v -0.014877 -0.18767 -0.015275
v -0.011282 -0.1846 -0.019274
v -0.011971 -0.19405 0.019008
v -0.012166 -0.19892 0.019496
v -0.012823 -0.20165 0.018982
v -0.018296 -0.20402 0.008063
v -0.016106 -0.20624 0.011301
v -0.012669 -0.2043 0.018352
v -0.013841 -0.20822 0.013481
v -0.020236 -0.20306 0.001369
v -0.019385 -0.20466 0.004849
v -0.00683 -0.18973 0.026866
v -0.007469 -0.19092 0.024151
v -0.009223 -0.19252 0.021525
v -0.009336 -0.19592 0.021035
v -0.016781 -0.19155 -0.012217
v -0.017715 -0.19838 -0.016097
v -0.019804 -0.20227 -0.006395
v -0.018512 -0.20057 -0.013889
v -0.020134 -0.2019 -0.001884
v 0.025647 -0.18245 -0.021555
v -0.007041 -0.18519 -0.020379
v -0.010179 -0.18736 -0.020016
v 0.023949 -0.18785 -0.022049
v 0.021186 -0.18936 -0.022795
v 0.019196 -0.19279 -0.022241
v 0.022832 -0.19312 -0.021897
v -0.007267 -0.1884 -0.020127
v -0.00387 -0.19116 -0.018144
v -0.007236 -0.19156 -0.020319
v 0.016333 -0.19301 -0.020401
v 0.018605 -0.19687 -0.021142
v -0.059174 -0.18378 -0.10423
v -0.05671 -0.19259 -0.10748
v -0.054038 -0.19074 -0.10962
v -0.055425 -0.19157 -0.10875
v -0.050471 -0.18961 -0.11051
v -0.047997 -0.18857 -0.11003
v -0.038805 -0.18418 -0.097712
v -0.040069 -0.18124 -0.10025
v -0.039682 -0.18728 -0.10241
v -0.041379 -0.1862 -0.10467
v -0.041154 -0.18909 -0.10583
v -0.043412 -0.19376 -0.11048
v -0.041834 -0.19354 -0.10928
v -0.045184 -0.19553 -0.11208
v -0.05996 -0.18522 -0.10217
v -0.060285 -0.1857 -0.099559
v -0.05807 -0.17042 -0.087442
v -0.059207 -0.17102 -0.089291
v -0.060624 -0.17507 -0.092428
v -0.059822 -0.1809 -0.095128
v -0.059548 -0.1838 -0.095755
v -0.014846 -0.18344 -0.054137
v -0.017534 -0.1859 -0.056212
v -0.026368 -0.18326 -0.056801
v -0.025656 -0.18548 -0.057825
v -0.029707 -0.18132 -0.034353
v -0.030504 -0.18689 -0.037527
v -0.030537 -0.1883 -0.058378
v -0.032307 -0.19009 -0.058416
v -0.033905 -0.18969 -0.05715
v -0.035812 -0.19027 -0.055354
v -0.037313 -0.19233 -0.053881
v -0.037373 -0.19232 -0.048882
v -0.03437 -0.19307 -0.043261
v -0.035085 -0.19963 -0.043216
v -0.037555 -0.20032 -0.046347
v -0.039138 -0.20098 -0.0489
v -0.039004 -0.19864 -0.053468
v -0.038925 -0.1978 -0.050891
v -0.031885 -0.19131 -0.040155
v -0.022273 -0.18868 -0.058649
v -0.019392 -0.19013 -0.057861
v -0.039315 -0.18664 -0.091292
v -0.03924 -0.19019 -0.090596
v -0.044258 -0.18407 -0.085449
v -0.042486 -0.18696 -0.086819
v -0.040104 -0.19146 -0.089287
v -0.05421 -0.17747 -0.084174
v -0.051979 -0.17961 -0.083675
v -0.049753 -0.18362 -0.084526
v -0.04678 -0.18528 -0.084893
v -0.055377 -0.17755 -0.085158
v -0.038719 -0.18549 -0.093504
v -0.037984 -0.18886 -0.097662
v -0.020663 -0.20038 -0.03203
v -0.020047 -0.20732 -0.034377
v -0.017071 -0.21076 -0.036117
v -0.022591 -0.20819 -0.034561
v -0.0189 -0.21202 -0.035606
v -0.022093 -0.21342 -0.035426
v -0.016411 -0.21928 -0.037537
v -0.014574 -0.21941 -0.038964
v -0.01239 -0.21846 -0.041606
[truncated: 552,973 more chars]
