# Supplementary material for: Hindlimb kinematics, kinetics and muscle dynamics during sit-to-stand and sit-to-walk transitions in emus (Dromaius novaehollandiae)
Source: J Exp Biol. 2024 Dec 2;227(24):jeb247519. doi: 10.1242/jeb.247519 (PMC11708823; doi:10.1242/jeb.247519)
Supplement: Dataset 1. [file jexbio-227-247519-Dataset1.zip › Dataset1/DataS1/Emu Model/geometry/TBT_R.obj]

# File generated by ImageToStl.com - Free Image and 3D model conversion tools

o obj1
v 0.005611 0.043604 0.023155
v 0.006972 0.04167 0.023239
v 0.007543 0.044682 0.023563
v 0.004449 0.04153 0.02197
v 0.005601 0.046428 0.022447
v 0.002368 0.04462 0.020794
v 0.002161 0.042484 0.020729
v 0.00899 0.042985 0.023297
v 0.001021 0.040156 0.019426
v -0.003291 0.039292 0.016688
v -0.001492 0.037801 0.017248
v -0.009114 0.03526 0.012934
v -0.013502 0.03393 0.010627
v -0.013423 0.032777 0.010742
v -0.015973 0.032412 0.008145
v 0.007353 0.040228 0.022009
v 0.004459 0.039827 0.021027
v 0.001524 0.03745 0.018323
v -0.002197 0.035806 0.016001
v -0.006238 0.03459 0.013922
v -0.012356 0.031759 0.010825
v -0.014663 0.031324 0.0088
v 0.008836 0.048047 0.023193
v 0.006292 0.04827 0.021827
v 0.010134 0.045743 0.023602
v 0.003219 0.046849 0.02083
v -0.000279 0.045632 0.018525
v -0.001377 0.042554 0.018224
v -0.003149 0.04318 0.016653
v -0.004422 0.04102 0.015968
v -0.0056 0.041571 0.014607
v 0.010889 0.043 0.023162
v -0.008059 0.038225 0.013373
v -0.006263 0.036767 0.01456
v -0.012164 0.036464 0.010692
v -0.014764 0.034264 0.009264
v 0.009741 0.040716 0.022128
v 0.005305 0.03794 0.019898
v 0.008532 0.038743 0.020911
v 0.003256 0.036231 0.017864
v -0.001452 0.035009 0.015682
v -0.009009 0.032367 0.011998
v 0.006734 0.036989 0.019091
v -0.004837 0.033174 0.013249
v -0.008623 0.031452 0.011012
v -0.011832 0.030365 0.008987
v 0.010824 0.0485 0.022927
v 0.009926 0.049646 0.022946
v 0.004957 0.048524 0.019965
v 0.001755 0.048669 0.018462
v 0.002548 0.047832 0.019766
v -0.000737 0.046956 0.017831
v 0.012104 0.046295 0.022756
v 0.007456 0.048263 0.021044
v -0.003245 0.044638 0.015739
v -0.006042 0.042105 0.013367
v 0.012708 0.044284 0.022231
v -0.008076 0.039963 0.012257
v -0.011187 0.037785 0.010374
v -0.014605 0.035747 0.008406
v -0.016779 0.033868 0.007048
v -0.018549 0.03209 0.005095
v 0.011298 0.040886 0.021685
v 0.011401 0.039076 0.020174
v 0.000481 0.034913 0.015962
v -0.017435 0.030145 0.00554
v 0.008794 0.03709 0.019058
v 0.003695 0.035449 0.016681
v -0.000542 0.033956 0.014175
v -0.004543 0.03246 0.011986
v -0.008124 0.031029 0.009931
v -0.010909 0.029977 0.008155
v -0.01466 0.029418 0.00652
v 0.004663 0.049774 0.018967
v 0.002611 0.050147 0.017467
v 0.00597 0.048901 0.019606
v -0.000737 0.047644 0.01693
v 0.012389 0.046668 0.021964
v 0.010034 0.048319 0.021608
v 0.007919 0.04671 0.019746
v 0.007211 0.048048 0.019379
v 0.006336 0.046454 0.018953
v -0.002253 0.046582 0.015057
v -0.00655 0.041911 0.012105
v -0.010297 0.038951 0.009252
v -0.014097 0.036617 0.007426
v -0.017723 0.034247 0.005343
v -0.019659 0.032743 0.003806
v 0.013565 0.041326 0.020473
v -0.019656 0.03005 0.003288
v 0.007417 0.036286 0.016858
v -0.000278 0.033802 0.012934
v -0.005905 0.031679 0.009848
v -0.011158 0.029526 0.00678
v -0.014599 0.027829 0.004312
v -0.017549 0.028429 0.00396
v -0.019823 0.028526 0.002116
v 0.007545 0.049678 0.019321
v 0.005554 0.050585 0.018346
v 0.001081 0.05037 0.015066
v -0.001735 0.047493 0.013869
v 0.012575 0.046887 0.02076
v 0.009842 0.048279 0.020056
v 0.007699 0.04644 0.018931
v 0.007069 0.045504 0.017467
v 0.00607 0.046061 0.017846
v 0.004238 0.044137 0.016112
v -0.005592 0.043044 0.010804
v -0.007911 0.040732 0.009312
v 0.013916 0.044176 0.020712
v 0.006637 0.043744 0.017274
v 0.004606 0.042919 0.016326
v 0.002723 0.041336 0.014393
v 0.003125 0.040083 0.014336
v -0.013617 0.036999 0.006242
v -0.016916 0.035196 0.004544
v -0.019016 0.033719 0.002421
v -0.020815 0.030677 0.001319
v 0.013689 0.039283 0.018784
v 0.004792 0.040631 0.015136
v 0.011611 0.038059 0.018158
v 0.007976 0.036439 0.015959
v 0.003975 0.035231 0.01378
v -9.3E-05 0.033954 0.011687
v -0.003813 0.032544 0.009717
v -0.007325 0.030979 0.007648
v -0.010585 0.029177 0.005398
v -0.013163 0.027537 0.003658
v -0.017884 0.02659 0.002123
v -0.015598 0.026098 0.002166
v -0.020349 0.025782 9.6E-05
v -0.018181 0.024911 0.000521
v 0.007545 0.049771 0.018135
v 0.004472 0.051454 0.016926
v 0.00585 0.050318 0.016626
v -0.001365 0.048155 0.012676
v 0.012958 0.048216 0.019426
v 0.010307 0.049509 0.019004
v 0.007809 0.047075 0.017311
v 0.009847 0.047664 0.017725
v 0.005526 0.046722 0.016437
v 0.003616 0.044979 0.014502
v -0.003086 0.045942 0.011348
v 0.01523 0.044719 0.018586
v 0.009577 0.044991 0.017007
v 0.0081 0.043326 0.016305
v -0.01652 0.035377 0.003014
v -0.020957 0.031781 -5.6E-05
v 0.015287 0.04164 0.018433
v 0.006296 0.040767 0.01514
v 0.004756 0.038932 0.013379
v 0.003021 0.040241 0.013221
v -0.022251 0.029292 -0.000934
v -0.022074 0.026955 -0.000875
v -0.023549 0.026609 -0.002802
v 0.011859 0.037826 0.016013
v 0.008182 0.036587 0.014616
v 0.003789 0.035647 0.012186
v -0.003374 0.032762 0.008621
v -0.015904 0.024861 0.000508
v -0.023085 0.024073 -0.002778
v -0.024406 0.023617 -0.003929
v -0.020377 0.022695 -0.002046
v -0.023361 0.018927 -0.00479
v -0.028879 0.014575 -0.007573
v -0.026528 0.016793 -0.006495
v -0.027713 0.018074 -0.007191
v -0.030817 0.013675 -0.008793
v -0.027415 0.013332 -0.007207
v -0.024504 0.014572 -0.006411
v -0.03005 0.01138 -0.008193
v -0.032302 0.00911 -0.010361
v -0.034225 0.008885 -0.012118
v -0.026445 0.010941 -0.007726
v -0.028633 0.009999 -0.008343
v -0.024837 0.005515 -0.009489
v -0.030884 0.00604 -0.010514
v -0.034366 0.005128 -0.012651
v -0.035833 0.005468 -0.013812
v -0.028125 0.004908 -0.010193
v -0.033445 0.001709 -0.01296
v -0.031237 0.001022 -0.012312
v -0.036055 -0.00039 -0.015001
v -0.037426 0.000635 -0.015792
v -0.03353 -0.002817 -0.014374
v -0.032061 -0.005511 -0.014835
v -0.035534 -0.005854 -0.016129
v -0.037467 -0.004795 -0.017186
v -0.036424 -0.008289 -0.017757
v -0.033591 -0.009724 -0.017351
v 0.005291 0.054637 0.016067
v 0.003511 0.053398 0.015734
v 0.012847 0.051481 0.018457
v 0.011244 0.05284 0.018082
v 0.011806 0.050794 0.018792
v 0.005725 0.052984 0.016113
v 0.01094 0.049962 0.017686
v 0.005613 0.050819 0.015447
v 0.002125 0.052728 0.014368
v 0.014675 0.047682 0.018357
v 0.010972 0.046272 0.016495
v 0.004747 0.048098 0.015033
v 0.003622 0.045675 0.013216
v -0.000167 0.050025 0.01205
v -0.005818 0.041951 0.004231
v 0.008966 0.041819 0.014986
v 0.003005 0.042981 0.012274
v 0.003671 0.039358 0.011892
v -0.00849 0.039755 0.003349
v -0.018578 0.034015 0.000674
v -0.020675 0.032121 -0.001536
v 0.006601 0.03954 0.013496
v 0.005902 0.037407 0.012449
v 0.00496 0.037266 0.012364
v 0.003587 0.036747 0.011482
v -0.022436 0.029775 -0.002042
v -0.025056 0.025594 -0.005842
v 0.0147 0.039574 0.016833
v 0.008214 0.036887 0.013187
v 0.0013 0.034837 0.009831
v -0.003217 0.032699 0.007517
v -0.005406 0.030853 0.005441
v -0.01062 0.027758 0.002826
v -0.02532 0.023844 -0.005172
v -0.025547 0.020496 -0.005543
v -0.012088 0.026177 0.001216
v -0.016184 0.022923 -0.001648
v -0.020744 0.019757 -0.003772
v -0.029365 0.017509 -0.008678
v -0.031171 0.014498 -0.00961
v -0.031038 0.016288 -0.010667
v -0.021677 0.016565 -0.0054
v -0.034026 0.011108 -0.012534
v -0.035116 0.00901 -0.013254
v -0.023378 0.011387 -0.007394
v -0.037067 0.004548 -0.016012
v -0.025422 -0.000544 -0.011727
v -0.029241 -0.000791 -0.012489
v -0.037856 0.001868 -0.016738
v -0.038618 -0.000981 -0.018238
v -0.038776 -0.004387 -0.018523
v -0.027739 -0.003607 -0.013299
v -0.027911 -0.0061 -0.014385
v -0.038339 -0.006398 -0.018877
v -0.037339 -0.007946 -0.018359
v -0.037199 -0.00988 -0.019813
v -0.029352 -0.009395 -0.01623
v 0.012133 0.05444 0.017688
v 0.010016 0.056391 0.017093
v 0.010946 0.054679 0.017942
v 0.004551 0.055238 0.015116
v 0.006461 0.055265 0.0157
v 0.002356 0.053768 0.013145
v 0.013556 0.052006 0.017614
v 0.010137 0.052533 0.0168
v 0.006756 0.05243 0.015156
v 0.011365 0.047427 0.01575
v 0.005142 0.048836 0.013937
v 0.004212 0.046061 0.012053
v -0.001824 0.046919 0.007724
v -0.003715 0.044246 0.005664
v 0.015933 0.044996 0.017459
v 0.011211 0.044101 0.014834
v 0.010297 0.042891 0.015066
v 0.003648 0.041078 0.010599
v -0.01129 0.037847 0.00176
v 0.010237 0.041744 0.013628
v 0.008203 0.040459 0.012956
v 0.005076 0.039494 0.011395
v 0.004552 0.037396 0.011549
v -0.022877 0.028987 -0.004375
v 0.012856 0.03807 0.014479
v 0.01036 0.036951 0.012593
v 0.006046 0.036025 0.010969
v 0.000431 0.033691 0.007408
v -0.001596 0.033123 0.006556
v -0.000403 0.032087 0.006179
v -0.004134 0.029928 0.004804
v -0.002261 0.030103 0.005167
v -0.007755 0.028577 0.00339
v -0.028205 0.020906 -0.008769
v -0.027295 0.020642 -0.007163
v -0.008018 0.027441 0.001971
v -0.01177 0.025177 -0.00031
v -0.018877 0.01968 -0.003766
v -0.016257 0.020539 -0.003584
v -0.01877 0.017087 -0.005212
v -0.015377 0.017606 -0.00522
v -0.029636 0.020136 -0.011164
v -0.034308 0.011617 -0.014024
v -0.036222 0.007643 -0.01634
v -0.020053 0.012163 -0.007109
v -0.021118 0.007178 -0.00863
v -0.021142 0.00253 -0.009997
v -0.038911 -0.003177 -0.0196
v -0.038531 -0.006711 -0.020488
v -0.021763 -0.004395 -0.012698
v -0.020498 -0.000407 -0.010914
v -0.037386 -0.010873 -0.021339
v -0.024765 -0.009597 -0.01559
v -0.03143 -0.011594 -0.017846
v -0.034633 -0.01229 -0.019378
v -0.035652 -0.013543 -0.021091
v -0.031037 -0.01446 -0.019342
v -0.028129 -0.012203 -0.017446
v -0.033693 -0.014694 -0.020441
v 0.011578 0.05678 0.016669
v 0.00909 0.058786 0.016085
v 0.007307 0.057332 0.015745
v 0.008479 0.054878 0.016276
v 0.004467 0.05681 0.013777
v 0.002356 0.054405 0.011863
v 0.008925 0.052258 0.015475
v 0.010427 0.049247 0.014832
v 0.009077 0.051477 0.014971
v 0.001217 0.052317 0.011035
v 0.015961 0.04992 0.014788
v 0.006942 0.048571 0.012922
v 0.005081 0.045986 0.010506
v 0.017164 0.045803 0.01467
v 0.01137 0.045746 0.014146
v 0.0038 0.043606 0.010102
v -0.014253 0.036064 5.2E-05
v -0.016514 0.034341 -0.00238
v -0.019358 0.032765 -0.002465
v 0.017195 0.042114 0.014702
v 0.011066 0.042722 0.012765
v 0.008909 0.040667 0.011703
v 0.006167 0.040133 0.010496
v -0.021524 0.030196 -0.004868
v -0.023401 0.02777 -0.007207
v 0.015997 0.039626 0.014223
v 0.01352 0.037911 0.013274
v 0.00995 0.035977 0.01073
v 0.006595 0.034757 0.009208
v -0.025783 0.025071 -0.008519
v -0.027698 0.022514 -0.009319
v -0.000384 0.03058 0.005069
v -0.001778 0.029329 0.003299
v -0.007757 0.026668 0.000547
v -0.011457 0.024051 -0.001859
v -0.014772 0.021308 -0.003547
v -0.015628 0.009211 -0.007902
v -0.016946 0.012884 -0.006895
v -0.017936 0.003294 -0.009439
v -0.014777 0.003664 -0.009125
v -0.038382 -0.006 -0.022835
v -0.016785 -0.001747 -0.010778
v -0.037621 -0.009969 -0.022401
v -0.016632 -0.005175 -0.012315
v -0.036122 -0.013642 -0.02247
v -0.02617 -0.014512 -0.018205
v -0.034458 -0.015902 -0.022212
v -0.029708 -0.017146 -0.02071
v -0.03174 -0.018585 -0.022745
v 0.011247 0.059966 0.015412
v 0.009414 0.061157 0.0147
v 0.007005 0.059961 0.01464
v 0.013069 0.056989 0.015638
v 0.004925 0.059805 0.012311
v 0.003583 0.057415 0.011738
v 0.002155 0.054658 0.010505
v 0.014082 0.053506 0.015905
v -0.00027 0.049653 0.007291
v 0.009855 0.048269 0.013763
v 0.009757 0.046658 0.012221
v 0.007243 0.047286 0.011153
v 0.011732 0.044961 0.013105
v 0.004733 0.041344 0.008814
v 0.009974 0.041667 0.010751
v 0.006997 0.040279 0.009325
v -0.01849 0.032349 -0.004912
v 0.014031 0.037452 0.011986
v 0.008993 0.033423 0.007234
v 0.003696 0.032857 0.007095
v -0.028605 0.02204 -0.011688
v -0.031133 0.018703 -0.014229
v 0.004125 0.031835 0.005895
v -0.003533 0.028053 0.001434
v -0.007478 0.025633 -0.001089
v -0.009804 0.023619 -0.002644
v -0.013313 0.021145 -0.003778
v -0.032331 0.016474 -0.014473
v -0.011589 0.017525 -0.005634
v -0.035336 0.010608 -0.017401
v -0.013469 0.013584 -0.006824
v -0.036807 0.006868 -0.019162
v -0.03782 0.003699 -0.021447
v -0.038447 0.001215 -0.022084
v -0.038703 -0.001984 -0.022376
v -0.012283 0.000654 -0.009907
v -0.013937 -0.003246 -0.011233
v -0.035959 -0.013416 -0.023914
v -0.015793 -0.008462 -0.013776
v -0.020506 -0.013213 -0.016782
v -0.033697 -0.017011 -0.023458
v -0.021084 -0.015712 -0.018216
v -0.025612 -0.017883 -0.020312
v -0.029785 -0.018759 -0.022037
v 0.006607 0.060959 0.013103
v 0.002045 0.056414 0.007047
v 0.014449 0.054144 0.014885
v 0.009371 0.046683 0.010949
v 0.007555 0.047229 0.009906
v 0.005482 0.046143 0.008271
v -0.002244 0.046519 0.004231
v -0.004956 0.04284 0.002468
v 0.011037 0.044126 0.010699
v 0.011276 0.044308 0.012256
v 0.004374 0.043582 0.00807
v 0.004682 0.040381 0.006847
v -0.00721 0.040511 0.000622
v -0.010005 0.03833 -0.000702
v -0.012854 0.036405 -0.002131
v -0.014935 0.03439 -0.005697
v 0.017991 0.042233 0.013609
v 0.00793 0.039759 0.007964
v -0.020096 0.030516 -0.007172
v 0.016824 0.038869 0.012327
v 0.014472 0.036683 0.010737
v 0.000604 0.036559 0.00379
v 2.7E-05 0.035416 0.002762
v -0.000962 0.035297 0.003551
v -0.027687 0.022808 -0.013425
v -0.03005 0.020114 -0.0147
v 0.00067 0.029265 0.002272
v -0.003273 0.027061 -0.000198
v -0.006018 0.025298 -0.001747
v -0.033576 0.01425 -0.017445
v -0.008702 0.021558 -0.003951
v -0.00713 0.018872 -0.005694
v -0.036131 0.008227 -0.020748
v -0.008537 0.015243 -0.006966
v -0.009519 0.011368 -0.007936
v -0.010632 0.008802 -0.008292
v -0.008752 0.000525 -0.009975
v -0.037131 -0.009255 -0.024681
v -0.01013 -0.004265 -0.011318
v -0.012581 -0.005461 -0.01198
v -0.011535 -0.007392 -0.012774
v -0.01356 -0.01175 -0.015168
v -0.034347 -0.01601 -0.024684
v -0.026805 -0.019237 -0.021725
v -0.030311 -0.019391 -0.023355
v -0.031555 -0.019022 -0.025176
v -0.023256 -0.019273 -0.021149
v -0.019539 -0.017499 -0.019157
v -0.026865 -0.020153 -0.023003
v -0.029761 -0.0202 -0.024839
v 0.011544 0.06094 0.013563
v 0.00987 0.062539 0.012021
v 0.007596 0.062247 0.011683
v 0.005415 0.060881 0.010859
v 0.00322 0.057999 0.009364
v 0.012809 0.058875 0.014373
v 0.009115 0.055248 0.010341
v 0.010488 0.056705 0.011175
v 0.012241 0.056466 0.011937
v 0.014038 0.055701 0.013942
v 0.01112 0.055057 0.011134
v -0.000475 0.050011 0.005152
v 0.016048 0.050604 0.013088
v 0.010442 0.046222 0.009945
v 0.00754 0.048187 0.008662
v 0.005346 0.046587 0.007118
v 0.017961 0.045958 0.013008
v 0.01263 0.044047 0.010438
v 0.003609 0.042971 0.005895
v 0.002449 0.039661 0.004987
v 0.001533 0.039979 0.004228
v 0.019118 0.042379 0.012234
v 0.010689 0.041523 0.008573
v 0.008308 0.038659 0.006604
v 0.00658 0.03765 0.005623
v 0.005388 0.038117 0.005715
v 0.003027 0.037809 0.004683
v 0.002642 0.036152 0.00335
v 5.1E-05 0.038112 0.001938
v -0.000549 0.035632 0.002022
v -0.023034 0.02746 -0.010265
v 0.018897 0.039754 0.011836
v 0.018966 0.037433 0.009954
v 0.015009 0.035705 0.009271
v 0.009124 0.032461 0.00546
v 0.004851 0.030128 0.00279
v -0.001936 0.026994 -0.000574
v -0.031492 0.017797 -0.016489
v -0.004575 0.023106 -0.003383
v -0.037827 -0.001218 -0.025833
v -0.037405 -0.004373 -0.027072
v -0.036578 -0.008677 -0.026724
v -0.007225 -0.002508 -0.010955
v -0.035205 -0.012497 -0.02662
v -0.008027 -0.007682 -0.01264
v -0.008924 -0.011687 -0.014572
v -0.011363 -0.01431 -0.016303
v -0.013477 -0.016915 -0.018208
v -0.01948 -0.018959 -0.020442
v -0.023126 -0.020174 -0.022394
v -0.027152 -0.020505 -0.024493
v 0.003601 0.059147 0.008169
v 0.013016 0.058132 0.012953
v 0.008428 0.05529 0.009759
v 0.013899 0.054004 0.01235
v 0.013124 0.053366 0.011083
v 0.010527 0.053972 0.009907
v 0.008002 0.051537 0.008778
v 0.009703 0.052464 0.009345
v 0.007065 0.051842 0.007977
v 0.015336 0.051259 0.011714
v 0.010033 0.048192 0.008722
v 0.006165 0.048925 0.007118
v -0.001317 0.048387 0.003154
v -0.002921 0.045429 0.001912
v -0.004275 0.043364 8.4E-05
v 0.018507 0.045794 0.011718
v 0.016803 0.048991 0.011455
v 0.011377 0.04426 0.008722
v 0.003098 0.042756 0.00419
v -0.009867 0.038021 -0.003988
v 0.010993 0.040811 0.006626
v 0.009296 0.038265 0.005031
v 0.001718 0.040865 0.00159
v 0.006599 0.036199 0.003174
v -0.001578 0.034944 -9E-06
v -0.001931 0.036155 -0.000551
v -0.003913 0.03337 -0.002532
v -0.019396 0.029582 -0.011806
v 0.002668 0.03404 0.00077
v 0.000755 0.034561 0.00127
v -0.001969 0.032947 -0.001341
v -0.022267 0.026954 -0.013951
v -0.025684 0.024111 -0.014943
v 0.0171 0.036084 0.008827
v 0.013412 0.033873 0.006361
v 0.009368 0.031455 0.003759
v 0.003585 0.02784 0.000166
v -0.000265 0.026239 -0.001159
v -0.031831 0.016066 -0.020152
v -0.002119 0.022777 -0.00423
v -0.003874 0.020539 -0.005513
v -0.033338 0.013326 -0.021442
v -0.03453 0.010655 -0.023414
v -0.004954 0.017806 -0.006725
v -0.00543 0.01418 -0.008059
v -0.035807 0.006124 -0.026911
v -0.006863 0.010006 -0.008681
v -0.006694 0.002423 -0.009915
v -0.004098 0.003093 -0.01039
v -0.004135 -0.001304 -0.011046
v -0.00366 -0.005377 -0.012099
v -0.005624 -0.007012 -0.012452
v -0.033052 -0.015714 -0.027479
v -0.00582 -0.011847 -0.014326
v -0.02839 -0.019868 -0.02672
v -0.03075 -0.018221 -0.0276
v -0.007658 -0.015052 -0.016403
v -0.014828 -0.018848 -0.019944
v -0.017896 -0.020037 -0.021592
v -0.022215 -0.020753 -0.023551
v -0.025862 -0.020706 -0.025615
v 0.011547 0.061872 0.010877
v 0.008862 0.062628 0.010232
v 0.00575 0.061436 0.008958
v 0.004099 0.060245 0.005769
v 0.013012 0.059464 0.011609
v 0.012531 0.060594 0.01148
v 0.009949 0.05536 0.010104
v 0.01295 0.05705 0.011408
v 0.012815 0.05434 0.010489
v 0.008264 0.053281 0.00857
v 0.009319 0.052195 0.00847
v 0.006734 0.050327 0.006798
v 0.000252 0.051829 0.003873
v 0.002526 0.057435 0.004155
v 0.015168 0.051195 0.010728
v 0.010196 0.048996 0.007418
v 0.005384 0.047276 0.00524
v 0.006821 0.048699 0.005414
v 0.005295 0.046214 0.003683
v 0.019111 0.04545 0.010432
v 0.017543 0.048196 0.009844
v 0.011729 0.043863 0.007018
v 0.003571 0.04361 0.003141
v -0.00545 0.04165 -0.003464
v 0.02045 0.042437 0.010054
v 0.012026 0.040537 0.005563
v -0.00181 0.036845 -0.001146
v -0.005148 0.033917 -0.004073
v -0.014968 0.033268 -0.009883
v 0.020631 0.039488 0.009478
v 0.011278 0.038725 0.004243
v 0.008738 0.036837 0.003101
v -0.000155 0.032188 -0.001513
v -0.00666 0.030268 -0.004839
v -0.008018 0.030676 -0.005714
v -0.003783 0.030534 -0.003631
v -0.009607 0.027953 -0.006768
v -0.011639 0.028097 -0.007668
v -0.013298 0.026803 -0.008072
v -0.012479 0.026951 -0.008524
v 0.019381 0.037203 0.008803
v 0.017205 0.035497 0.007286
v 0.013783 0.033086 0.004593
v 0.007399 0.028992 0.000924
v -0.007884 0.027477 -0.006458
v -0.010986 0.026032 -0.008315
v -0.029988 0.01898 -0.018719
v 0.003731 0.026545 -0.001366
v 0.000192 0.023754 -0.00372
v -0.035113 0.008584 -0.025917
v -0.004344 0.012178 -0.008863
v -0.036565 0.00254 -0.028029
v -0.037205 -0.00077 -0.028062
v -0.003979 0.00755 -0.009834
v -0.036523 -0.007584 -0.028631
v -0.034714 -0.012233 -0.028367
v -0.0016 -0.009282 -0.013409
v -0.003939 -0.013483 -0.015208
v -0.009617 -0.017919 -0.018676
v -0.019871 -0.021217 -0.024014
v -0.022068 -0.021419 -0.025244
v -0.012727 -0.019485 -0.020669
v -0.015107 -0.020889 -0.022999
v 0.01059 0.062638 0.009735
v 0.008064 0.062813 0.008494
v 0.01228 0.061805 0.01016
v 0.013066 0.059226 0.010104
v 0.014073 0.055197 0.009869
v 0.008251 0.050699 0.007063
v -0.000174 0.049688 -0.00091
v 0.015557 0.051315 0.009681
v 0.008847 0.048884 0.005907
v 0.010158 0.047432 0.005284
v 0.007299 0.047546 0.004013
v 0.00516 0.045759 0.001793
v -0.001366 0.047143 -0.002589
v -0.003061 0.044486 -0.003514
v 0.019847 0.045461 0.008591
v 0.011858 0.045412 0.005656
v -0.007864 0.039197 -0.006399
v -0.010807 0.036571 -0.008443
v 0.012627 0.041612 0.005118
v -0.000385 0.038707 -0.001145
v -0.006918 0.032843 -0.006703
v 0.003331 0.033168 -0.00075
v 0.000761 0.031006 -0.003051
v -0.001531 0.03001 -0.003698
v -0.009404 0.030406 -0.007335
v -0.01151 0.02825 -0.008838
v -0.012106 0.025939 -0.009761
v -0.025565 0.023911 -0.017064
v -0.028477 0.020917 -0.018406
v 0.017952 0.03543 0.006037
v 0.010561 0.030416 0.00184
v -0.004362 0.027825 -0.005741
v -0.008596 0.025134 -0.008293
v -0.011503 0.023721 -0.010434
v 0.004934 0.025978 -0.002385
v 0.002075 0.023105 -0.004553
v -0.002019 0.021047 -0.005472
v -0.002457 0.015608 -0.00803
v -0.001118 0.019284 -0.006503
v -0.001554 0.012814 -0.009225
v -0.00201 0.007622 -0.010458
v -0.036873 -0.005022 -0.030217
v -0.001311 0.003348 -0.011034
v -0.001074 -0.001935 -0.011687
v -0.034844 -0.01145 -0.02996
v -0.001144 -0.005096 -0.012284
v -0.031922 -0.016284 -0.029459
v 0.001722 -0.008896 -0.013197
v -0.027729 -0.019794 -0.029218
v -0.029867 -0.018473 -0.029726
v -0.001016 -0.013277 -0.014871
v -0.005559 -0.016096 -0.016943
v -0.022199 -0.021532 -0.027015
v -0.024079 -0.021061 -0.028784
v -0.008605 -0.018418 -0.020156
v -0.004755 -0.016771 -0.017709
v -0.013263 -0.020246 -0.022072
v -0.019021 -0.021474 -0.025234
v 0.01127 0.061337 0.00815
v 0.009045 0.062551 0.007454
v 0.006002 0.062094 0.006504
v 0.012785 0.059052 0.008471
v 0.014342 0.055078 0.008318
v 0.000848 0.052459 0.000782
v 0.015999 0.05138 0.008462
v 0.008699 0.046744 0.003094
v 0.006522 0.047033 0.002034
v 0.018253 0.048325 0.007015
v 0.012313 0.044419 0.004191
v 0.021703 0.042859 0.007368
v 0.013145 0.042114 0.003871
v 0.00239 0.041721 -0.00041
v -0.00013 0.039012 -0.002175
v -0.003001 0.036382 -0.004819
v 0.021812 0.040055 0.007528
v 0.012554 0.039005 0.002612
v 0.010522 0.036699 0.000958
v 0.001476 0.03025 -0.004527
v -0.009661 0.030225 -0.009133
v -0.011983 0.027376 -0.010998
v -0.012638 0.025236 -0.011244
v -0.018055 0.029586 -0.014993
v -0.027899 0.021567 -0.020896
v 0.020711 0.037648 0.006852
v 0.018907 0.035473 0.004523
v 0.015363 0.032875 0.002659
v 0.008873 0.027851 -0.00143
v -0.002738 0.026768 -0.007019
v -0.007637 0.023084 -0.009884
v -0.012969 0.022032 -0.012537
v -0.013546 0.024672 -0.012698
v -0.015264 0.021516 -0.01447
v -0.010291 0.022053 -0.011125
v -0.014475 0.01894 -0.01428
v -0.011589 0.019055 -0.01322
v -0.016485 0.017084 -0.0158
v 0.002574 0.021366 -0.005896
v -0.000307 0.017104 -0.007755
v 0.001851 0.0181 -0.008039
v -0.014179 0.016798 -0.015008
v 0.000664 0.015113 -0.009196
v 0.000348 0.012054 -0.010265
v -0.036315 -0.000408 -0.029862
v -0.000593 0.008169 -0.010667
v 0.001858 0.003444 -0.011831
v -0.036363 -0.008224 -0.030961
v -0.034845 -0.011264 -0.031357
v 0.001813 -0.004516 -0.0123
v 0.002444 -0.000936 -0.012065
v 0.004003 -0.005304 -0.012669
v -0.032099 -0.015533 -0.030866
v 0.003839 -0.00946 -0.013254
v 0.002723 -0.011559 -0.014106
v 0.001804 -0.013603 -0.015128
v -0.001508 -0.015055 -0.015947
v -0.000685 -0.015626 -0.016818
v -0.004847 -0.01724 -0.01924
v -0.013017 -0.02011 -0.023175
v -0.016259 -0.020887 -0.025572
v -0.018877 -0.021324 -0.026794
v 0.010529 0.06134 0.006176
v 0.008399 0.062744 0.005405
v 0.005597 0.062161 0.004626
v 0.004015 0.061223 0.003041
v 0.012071 0.058346 0.00541
v 0.013909 0.055092 0.006335
v 0.001335 0.0541 -0.000759
v 0.016179 0.051213 0.007007
v 0.007219 0.047033 0.001518
v 0.006513 0.047392 0.000403
v 0.020637 0.045941 0.005665
v 0.009864 0.044963 0.00233
v 0.005364 0.045555 2.1E-05
v 0.012686 0.042643 0.002476
v 0.013843 0.040779 0.002394
v 0.010182 0.043236 0.000889
v 0.007839 0.044308 0.000463
v 0.002034 0.040534 -0.002392
v 0.00373 0.042845 -0.000917
v -0.001109 0.037888 -0.004853
v -0.003088 0.035965 -0.008017
v 0.005506 0.032839 -0.002949
v -0.007113 0.032517 -0.00865
v -0.011355 0.028197 -0.012418
v -0.02556 0.023633 -0.019597
v 0.019365 0.034895 0.002217
v 0.01311 0.03027 -0.000784
v -0.004975 0.024246 -0.009102
v -0.012682 0.026763 -0.012576
v -0.014389 0.024548 -0.014156
v -0.016174 0.022336 -0.015731
v -0.02962 0.019569 -0.023067
v -0.031131 0.017452 -0.025005
v 0.010776 0.028099 -0.002599
v 0.005824 0.024722 -0.003942
v 0.008143 0.025885 -0.003889
v -0.004831 0.022483 -0.011335
v -0.00754 0.020954 -0.011673
v -0.009879 0.018195 -0.013376
v -0.017147 0.019675 -0.016592
v -0.016962 0.016519 -0.017408
v -0.032109 0.015663 -0.026797
v -0.033188 0.012988 -0.027811
v 0.005818 0.023182 -0.005754
v 0.004082 0.02064 -0.007326
v -0.012206 0.016075 -0.015104
v -0.015028 0.015584 -0.016349
v -0.03486 0.006938 -0.029241
v 0.001105 0.008309 -0.011378
v -0.035905 -0.004582 -0.03111
v -0.035172 -0.00845 -0.03182
v 0.003926 0.000185 -0.012455
v -0.031892 -0.014587 -0.032266
v 0.005657 -0.007639 -0.013755
v -0.029466 -0.017524 -0.031767
v 0.004391 -0.011282 -0.014382
v 0.004155 -0.013211 -0.015709
v -0.007833 -0.01735 -0.023623
v -0.005414 -0.017004 -0.022393
v -0.010809 -0.018332 -0.024871
v -0.021054 -0.02095 -0.029004
v -0.026824 -0.019315 -0.031244
v 0.001998 -0.014987 -0.0167
v -0.000388 -0.016102 -0.018098
v -0.002486 -0.0167 -0.020425
v -0.019001 -0.020643 -0.028678
v 0.008947 0.062877 0.003788
v 0.006378 0.062723 0.003608
v 0.002912 0.059007 0.001074
v 0.013525 0.053986 0.004559
v -0.0001 0.050597 -0.00493
v 0.016737 0.050015 0.005201
v -0.003253 0.044135 -0.006367
v 0.006686 0.045971 0.000382
v 0.005264 0.043424 -0.000826
v -0.008318 0.03841 -0.009824
v 0.022558 0.043173 0.005196
v 0.013879 0.041147 0.000944
v 0.012715 0.041993 0.000429
v 0.006769 0.042272 -0.001344
v 0.002492 0.040149 -0.003914
v -0.000649 0.038062 -0.00687
v -0.010435 0.036211 -0.011594
v 0.023025 0.040471 0.004888
v 0.013801 0.039744 0.000561
v 0.01205 0.037458 5.1E-05
v 0.009116 0.034994 -0.001994
v -0.008649 0.030556 -0.011619
v -0.027209 0.021782 -0.023778
v 0.022111 0.037897 0.003972
v 0.002487 0.029239 -0.006866
v -0.001282 0.025126 -0.010642
v -0.015056 0.024167 -0.016029
v -0.017486 0.0217 -0.017285
v 0.00918 0.025414 -0.005592
v -0.006211 0.019488 -0.013176
v -0.008974 0.017266 -0.013943
v -0.018197 0.018663 -0.018714
v -0.018331 0.015561 -0.019686
v -0.018872 0.016368 -0.02018
v 0.005051 0.018459 -0.009939
v -0.008081 0.015986 -0.014693
v -0.011105 0.013108 -0.016291
v -0.008552 0.012891 -0.015858
v -0.015492 0.014094 -0.018136
v -0.013787 0.010886 -0.018802
v -0.033799 0.01028 -0.029446
v -0.00966 0.010524 -0.015907
v -0.012508 0.010052 -0.018218
v -0.034587 0.004663 -0.031291
v -0.034877 0.000511 -0.031991
v 0.00221 0.009549 -0.012083
v -0.01176 0.00927 -0.018737
v -0.034674 -0.003239 -0.032386
v 0.003416 0.004818 -0.012602
v -0.02635 -0.005282 -0.027992
v -0.02445 -0.004629 -0.027994
v -0.026386 -0.002655 -0.02748
v -0.02596 -0.005104 -0.028683
v -0.027102 -0.005458 -0.028352
v -0.027055 -0.003754 -0.027954
v -0.033667 -0.007134 -0.033082
v -0.023373 -0.00712 -0.028609
v -0.032238 -0.010971 -0.033485
v 0.006396 -0.002876 -0.01338
v -0.023962 -0.007871 -0.028948
v 0.006789 -0.010579 -0.015552
v 0.006744 -0.012576 -0.016984
v -0.024352 -0.019942 -0.030988
v -0.025815 -0.018594 -0.032507
v 0.001704 -0.015827 -0.02059
v -0.015345 -0.019681 -0.027583
v 0.012438 -0.026912 -0.016901
v 0.014101 -0.028116 -0.016446
v 0.014373 -0.025902 -0.015916
v 0.01178 -0.030045 -0.018416
v 0.007424 0.062523 0.002546
v 0.004648 0.061452 0.001589
v 0.002915 0.059184 -0.000631
v 0.010842 0.060579 0.003824
v 0.002009 0.057389 -0.002392
v 0.011259 0.058809 0.002976
v 0.013533 0.053124 0.003095
v 0.014678 0.051131 0.00318
v -0.001392 0.047504 -0.005153
v 0.019233 0.047417 0.004151
v 0.016506 0.049505 0.003262
v -0.005487 0.04155 -0.008802
v -0.008479 0.037815 -0.012579
v 0.021633 0.045541 0.003348
v 0.009752 0.041355 -0.002006
v 0.00632 0.041271 -0.003233
v 0.002723 0.040054 -0.005329
v -0.003815 0.03503 -0.009423
v 0.011631 0.037694 -0.001683
v 0.008776 0.033983 -0.0037
v -0.01766 0.029026 -0.018453
v -0.020978 0.02616 -0.02103
v -0.024396 0.024063 -0.021435
v 0.021615 0.036097 0.001802
v 0.019238 0.03372 -8.8E-05
v 0.006316 0.031908 -0.00558
v 0.002582 0.027937 -0.008779
v -0.012907 0.025834 -0.016251
v -0.007288 0.03011 -0.014866
v -0.017263 0.021396 -0.01831
v -0.014758 0.023361 -0.019074
v -0.030638 0.018213 -0.026189
v 0.012886 0.027781 -0.005805
v -0.003465 0.020187 -0.014337
v -0.018758 0.017837 -0.020746
v -0.018859 0.014944 -0.021522
v 0.007753 0.022784 -0.007785
v -0.006449 0.016837 -0.014805
v -0.005853 0.015658 -0.01622
v -0.017756 0.012665 -0.021295
v 0.003805 0.015566 -0.011007
v 0.002712 0.012061 -0.011969
v -0.007512 0.012363 -0.017746
v -0.00941 0.009858 -0.019558
v -0.01639 0.010998 -0.021551
v -0.013742 0.009729 -0.019797
v 0.003709 0.008855 -0.013498
v -0.024487 -0.004172 -0.028622
v -0.02272 -0.004499 -0.028635
v -0.02398 -0.005558 -0.03012
v 0.007788 1E-06 -0.013879
v 0.005812 0.002864 -0.013669
v 0.005986 0.000548 -0.013217
v -0.024023 -0.00724 -0.029887
v 0.008164 -0.003241 -0.013787
v 0.008276 -0.006511 -0.014795
v -0.027508 -0.016479 -0.033972
v -0.011146 -0.0176 -0.026575
v -0.022653 -0.019129 -0.031456
v 0.004651 -0.014276 -0.017995
v -0.00111 -0.016379 -0.022875
v 0.018454 -0.020207 -0.014477
v 0.014703 -0.020073 -0.015786
v 0.014641 -0.02284 -0.015571
v 0.012365 -0.022572 -0.016705
v 0.016861 -0.024189 -0.015001
v 0.010581 -0.024492 -0.018481
v 0.010143 -0.02773 -0.019205
v 0.017433 -0.026401 -0.015458
v 0.010697 -0.030693 -0.01991
v 0.017093 -0.029886 -0.01684
v 0.015296 -0.03191 -0.018195
v 0.009493 0.060897 0.001979
v 0.007051 0.062103 0.00056
v 0.004899 0.061524 0.00014
v 0.003431 0.060139 -0.002242
v 0.012276 0.055066 0.001425
v 0.000924 0.053981 -0.004021
v 0.014597 0.051245 0.000676
v -0.002197 0.046753 -0.008033
v -0.003692 0.044083 -0.00834
v 0.017074 0.049079 0.000614
v 0.023686 0.043215 0.002749
v 0.011486 0.040217 -0.001654
v 0.006762 0.04055 -0.004716
v 0.002575 0.040403 -0.006935
v -0.000505 0.038321 -0.008511
v -0.0021 0.036532 -0.010299
v -0.011272 0.034749 -0.01521
v -0.014031 0.032301 -0.01608
v 0.024376 0.040589 0.002264
v 0.011249 0.038632 -0.002741
v 0.010342 0.0369 -0.003983
v 0.008719 0.034159 -0.004965
v -0.004978 0.033253 -0.011766
v 0.023653 0.037441 0.001099
v 0.005682 0.030827 -0.007787
v 0.003332 0.028113 -0.009641
v -0.012253 0.025695 -0.017941
v -0.027798 0.020767 -0.025458
v 0.015594 0.030057 -0.004186
v 0.000772 0.025302 -0.011658
v -0.002047 0.022984 -0.012629
v -0.017435 0.019919 -0.020723
v -0.019027 0.01537 -0.022421
v -0.031679 0.015633 -0.028512
v -0.031877 0.013804 -0.030896
v 0.007844 0.020777 -0.010096
v -0.018336 0.012968 -0.023181
v 0.006843 0.017652 -0.012067
v 0.006715 0.015105 -0.013828
v -0.014007 0.009099 -0.02146
v -0.016097 0.010037 -0.022938
v -0.034284 0.001626 -0.033061
v -0.033206 0.004799 -0.034637
v 0.005587 0.012318 -0.014253
v -0.01143 0.008795 -0.020834
v -0.033757 -0.001431 -0.033958
v 0.006532 0.006166 -0.015527
v -0.023006 -0.003505 -0.029402
v -0.021108 -0.002946 -0.028623
v -0.032324 -0.006233 -0.035078
v 0.009582 0.002058 -0.016249
v -0.021853 -0.005104 -0.029351
v -0.031163 -0.010292 -0.034897
v 0.009485 -0.002481 -0.014666
v -0.022377 -0.006731 -0.030203
v -0.029534 -0.013739 -0.034622
v 0.009974 -0.005274 -0.015196
v 0.010512 -0.007537 -0.016258
v 0.008427 -0.010593 -0.016773
v -0.004162 -0.016381 -0.0246
v -0.007895 -0.016692 -0.025625
v -0.010134 -0.016309 -0.027497
v -0.013136 -0.017036 -0.028557
v -0.017387 -0.018044 -0.030223
v -0.021592 -0.017639 -0.032908
v 0.007835 -0.012886 -0.018543
v 0.005758 -0.014762 -0.020357
v 0.020199 -0.020418 -0.014553
v 0.017624 -0.018091 -0.014997
v 0.015171 -0.017425 -0.01607
v 0.013291 -0.018239 -0.017325
v 0.010449 -0.021871 -0.019132
v 0.019563 -0.022822 -0.014582
v 0.021564 -0.022712 -0.014805
v 0.008593 -0.025174 -0.020728
v 0.007496 -0.027562 -0.021826
v 0.021143 -0.02691 -0.015367
v 0.007874 -0.03107 -0.022724
v 0.019996 -0.029104 -0.016349
v 0.019154 -0.031159 -0.017431
v 0.013517 -0.032583 -0.019548
v 0.010751 -0.032897 -0.021543
v 0.008815 -0.03278 -0.023067
v 0.016894 -0.032922 -0.019059
v 0.013741 -0.033888 -0.021083
v 0.008261 0.061324 -0.000708
v 0.006938 0.06221 -0.001674
v 0.010378 0.058011 0.000245
v 0.001221 0.055278 -0.005648
v 0.01106 0.054913 -0.001147
v -0.000649 0.050134 -0.007534
v 0.012424 0.053207 -0.000681
v -0.003315 0.044806 -0.012078
v 0.019751 0.047422 0.001236
v -0.006853 0.039482 -0.013528
v 0.010078 0.039473 -0.003509
v 0.009466 0.038268 -0.005326
v 0.005996 0.040916 -0.0066
v 0.002933 0.042196 -0.007376
v 0.000778 0.03963 -0.008948
v -0.001446 0.036941 -0.012067
v -0.012939 0.032567 -0.018242
v -0.014893 0.030302 -0.020371
v 0.009498 0.035443 -0.005913
v -0.00531 0.032126 -0.013837
v -0.01675 0.028636 -0.021683
v 0.021859 0.034482 -0.001075
v 0.006544 0.0323 -0.008347
v 0.00823 0.033523 -0.006947
v 0.005347 0.030466 -0.009299
v 0.002344 0.026263 -0.011788
v -0.013136 0.023749 -0.022517
v -0.025521 0.021137 -0.028339
v -0.029371 0.018159 -0.028954
v -0.030661 0.016336 -0.030335
v 0.012892 0.026559 -0.008437
v -0.000747 0.022222 -0.013956
v -0.002753 0.018869 -0.015529
v -0.01597 0.021322 -0.021579
v -0.018635 0.01656 -0.022601
v -0.017741 0.018245 -0.023477
v -0.005144 0.0149 -0.017136
v -0.000908 0.017828 -0.016735
v -0.018876 0.015072 -0.024345
v -0.019679 0.011982 -0.025992
v -0.019119 0.012207 -0.025048
v -0.033022 0.007465 -0.033545
v -0.00453 0.01357 -0.018197
v -0.006934 0.011215 -0.019315
v -0.004766 0.01123 -0.020024
v -0.013698 0.008801 -0.022781
v -0.01703 0.010236 -0.024641
v -0.019309 0.010957 -0.026114
v 0.006303 0.009454 -0.015426
v -0.007459 0.009096 -0.021337
v -0.010103 0.00884 -0.021576
v -0.032358 -0.002674 -0.036728
v -0.022431 -0.002969 -0.029886
v -0.024061 -0.000858 -0.030972
v -0.023691 -0.003642 -0.030727
v -0.022989 -0.005877 -0.030844
v -0.023977 -0.016219 -0.035365
v -0.026397 -0.014513 -0.036598
v 0.010377 -0.00982 -0.017442
v -0.007158 -0.015624 -0.027225
v -0.017989 -0.016917 -0.031992
v 0.017345 -0.015365 -0.015574
v 0.015015 -0.014161 -0.017448
v 0.002789 -0.016 -0.022465
v -0.000506 -0.016208 -0.024312
v 0.020601 -0.018108 -0.01505
v 0.018858 -0.015778 -0.015028
v 0.011559 -0.017429 -0.019495
v 0.009108 -0.022326 -0.020814
v 0.007857 -0.024799 -0.022309
v 0.007234 -0.028752 -0.023694
v 0.022316 -0.02568 -0.015657
v 0.007949 -0.032189 -0.02453
v 0.021673 -0.028844 -0.016614
v 0.021341 -0.030792 -0.018002
v 0.009485 -0.034044 -0.023863
v 0.019266 -0.03252 -0.018882
v 0.017027 -0.033669 -0.020402
v 0.014663 -0.034417 -0.022616
v 0.005337 0.061813 -0.002357
v 0.003869 0.060295 -0.004925
v 0.00921 0.059254 -0.001538
v 0.002474 0.058281 -0.005435
v 0.014916 0.050383 -0.001079
v 0.013406 0.051124 -0.002605
v 0.017717 0.048506 -0.001044
v 0.024959 0.043434 0.000331
v 0.023472 0.04537 -0.000218
v 0.009564 0.039242 -0.006628
v 0.007535 0.041122 -0.007352
v 0.003583 0.04139 -0.008753
v 0.000433 0.039142 -0.011129
v -0.010128 0.035679 -0.01625
v 0.025481 0.040929 0.000824
v 0.010285 0.036414 -0.006886
v -0.004705 0.032459 -0.014924
v -0.019942 0.026024 -0.023809
v 0.025083 0.038559 0.00063
v 0.024474 0.036055 -0.001475
v 0.008688 0.033384 -0.00808
v 0.00646 0.029868 -0.010592
v -0.007076 0.029996 -0.016299
v -0.009015 0.027544 -0.020761
v 0.0218 0.033884 -0.002441
v 0.015901 0.029445 -0.006399
v 0.002406 0.024783 -0.013338
v 3.3E-05 0.020454 -0.015587
v -0.016863 0.019414 -0.024328
v -0.01818 0.016172 -0.025304
v 0.011006 0.024179 -0.009612
v 0.009693 0.021014 -0.011797
v -0.031895 0.010464 -0.03388
v -0.002584 0.014817 -0.018173
v -0.012998 0.00861 -0.024057
v -0.016698 0.010023 -0.025797
v -0.009288 0.008391 -0.02252
v -0.032998 0.001357 -0.035949
v -0.030278 -0.009003 -0.037056
v 0.011028 -0.001834 -0.016353
v -0.028577 -0.012684 -0.036517
v 0.012405 -0.00532 -0.017439
v 0.012792 -0.010122 -0.018802
v -0.003384 -0.015514 -0.026718
v -0.010757 -0.01453 -0.030371
v -0.014437 -0.015584 -0.031356
v -0.019089 -0.015771 -0.034579
v -0.021366 -0.01601 -0.035538
v 0.020679 -0.015431 -0.015593
v 0.017793 -0.013523 -0.016332
v 0.01031 -0.012746 -0.019272
v 0.007055 -0.01565 -0.021695
v 0.003356 -0.016193 -0.023689
v 0.001626 -0.016049 -0.02524
v 0.022302 -0.018329 -0.015815
v 0.009788 -0.018944 -0.021266
v 0.008155 -0.02244 -0.023093
v 0.022888 -0.021484 -0.015986
v 0.007169 -0.025825 -0.024235
v 0.007034 -0.027993 -0.02581
v 0.02346 -0.025074 -0.016653
v 0.023135 -0.028077 -0.017402
v 0.022404 -0.030304 -0.019055
v 0.008989 -0.033058 -0.025689
v 0.020093 -0.032393 -0.019952
v 0.017363 -0.033682 -0.021879
v 0.011392 -0.034275 -0.024489
v 0.007966 0.060394 -0.002775
v 0.005896 0.061435 -0.003675
v 0.00986 0.05476 -0.005378
v 0.001305 0.055743 -0.007679
v 0.011187 0.054039 -0.003108
v -0.001551 0.048277 -0.011612
v 0.013357 0.050645 -0.003536
v 0.02055 0.04713 -0.000795
v -0.004682 0.0425 -0.013988
v -0.007096 0.039224 -0.015207
v 0.010256 0.040205 -0.00756
v 0.006936 0.042285 -0.008402
v 0.005054 0.043345 -0.009342
v 0.002906 0.042053 -0.010653
v -0.00132 0.037531 -0.01367
v -0.009491 0.036182 -0.017388
v -0.011133 0.033582 -0.020583
v 0.011585 0.037688 -0.00801
v -0.003285 0.034522 -0.014575
v -0.004795 0.032787 -0.017089
v -0.006399 0.030598 -0.017704
v 0.010667 0.034774 -0.008742
v 0.00824 0.031482 -0.010092
v -0.009072 0.027924 -0.01876
v 0.020042 0.032246 -0.004939
v 0.018076 0.03072 -0.007291
v 0.015471 0.028434 -0.00922
v 0.004682 0.026586 -0.013121
v 0.002888 0.022921 -0.015897
v -0.015207 0.021599 -0.023375
v -0.017706 0.01594 -0.027105
v -0.028992 0.016289 -0.032772
v -0.03011 0.01376 -0.034225
v 0.013706 0.026101 -0.011171
v 0.011882 0.023522 -0.012003
v 0.000592 0.019715 -0.016816
v -0.001053 0.015831 -0.018944
v -0.017596 0.012064 -0.026659
v -0.031731 0.008242 -0.036588
v 0.008869 0.017971 -0.013561
v -0.002491 0.012821 -0.020165
v -0.014246 0.008768 -0.025975
v -0.015917 0.008797 -0.027912
v 0.007947 0.013647 -0.015096
v 0.008452 0.009345 -0.016313
v -0.00476 0.010285 -0.021971
v -0.009575 0.00814 -0.024025
v -0.011966 0.006849 -0.02662
v 0.007755 0.006903 -0.016082
v 0.009641 0.005038 -0.01689
v -0.030482 -0.005116 -0.039144
v 0.011296 0.001526 -0.017222
v 0.012143 -0.001491 -0.017242
v -0.027793 -0.011955 -0.037688
v -0.02311 -0.014234 -0.037447
v -0.020114 -0.015334 -0.035692
v -0.024463 -0.014696 -0.03695
v 0.012478 -0.007982 -0.018002
v -0.00685 -0.014515 -0.028742
v -0.014857 -0.01464 -0.032824
v 0.020627 -0.012751 -0.016043
v 0.018431 -0.011301 -0.016786
v 0.014845 -0.011946 -0.018423
v 0.010925 -0.015498 -0.020132
v 0.008668 -0.017432 -0.022559
v 0.006501 -0.016487 -0.023528
v 0.002151 -0.015787 -0.026215
v 0.0229 -0.016382 -0.016479
v 0.008738 -0.019324 -0.023152
v 0.007985 -0.020777 -0.025303
v 0.023892 -0.020167 -0.017255
v 0.007772 -0.029861 -0.02717
v 0.014051 -0.03385 -0.025109
v 0.011563 -0.033745 -0.026662
v 0.005778 0.061073 -0.004959
v 0.004274 0.059858 -0.006623
v 0.008087 0.057148 -0.005797
v 0.002508 0.058039 -0.007746
v 0.001305 0.056187 -0.009177
v 0.012766 0.051406 -0.004385
v -0.003034 0.045302 -0.014424
v 0.018828 0.047855 -0.00328
v 0.016194 0.048964 -0.003981
v 0.003915 0.042911 -0.011732
v 0.006272 0.043113 -0.009471
v 0.00255 0.042193 -0.012727
v -0.005922 0.040114 -0.016036
v -0.007726 0.037659 -0.017684
v 0.025418 0.043719 -0.001136
v 0.02265 0.046239 -0.001872
v 0.009925 0.041671 -0.008731
v 0.012398 0.040405 -0.007922
v 0.00066 0.040115 -0.012857
v -0.001294 0.03837 -0.01469
v 0.027031 0.04105 -0.001962
v 0.012453 0.039047 -0.008371
v -0.003258 0.035664 -0.016024
v -0.006231 0.030735 -0.019238
v -0.021032 0.024479 -0.02794
v 0.027525 0.038099 -0.003148
v 0.009286 0.031878 -0.01163
v -0.026951 0.018812 -0.031984
v 0.024552 0.034793 -0.004529
v 0.021299 0.032743 -0.006426
v 0.005102 0.026016 -0.014711
v -0.01421 0.021717 -0.024728
v -0.016861 0.018382 -0.026217
v 0.010552 0.019832 -0.014024
v 0.001396 0.020246 -0.017793
v -0.001562 0.01434 -0.020437
v -0.017696 0.013172 -0.028197
v 0.009183 0.016155 -0.014948
v 0.011179 0.017826 -0.016512
v -0.003084 0.011301 -0.023168
v -0.018001 0.008951 -0.029766
v 0.00934 0.01244 -0.016485
v -0.005038 0.009306 -0.023594
v -0.007636 0.007493 -0.025065
v -0.011742 0.005388 -0.027645
v -0.014163 0.006081 -0.028439
v -0.015701 0.006245 -0.02951
v -0.031151 -0.001209 -0.040052
v 0.010146 0.006983 -0.017518
v 0.011604 0.003133 -0.017913
v -0.028908 -0.008534 -0.039232
v 0.01371 -0.001212 -0.017871
v -0.026626 -0.011049 -0.039469
v -0.025548 -0.013168 -0.038336
v 0.014037 -0.004766 -0.018142
v -0.009434 -0.011949 -0.031404
v -0.011025 -0.013172 -0.031542
v -0.012742 -0.012218 -0.03336
v 0.017956 -0.007866 -0.017818
v 0.01756 -0.009924 -0.017656
v 0.020429 -0.009151 -0.016543
v 0.014486 -0.009804 -0.019264
v -0.002956 -0.014312 -0.028173
v -0.007459 -0.013364 -0.029883
v -0.017235 -0.014582 -0.034622
v 0.022483 -0.012066 -0.016176
v 0.022429 -0.00879 -0.01645
v 0.024161 -0.011495 -0.016983
v 0.015316 -0.009554 -0.019925
v 0.006403 -0.016476 -0.025689
v 0.002929 -0.015438 -0.027026
v 0.023845 -0.017059 -0.017774
v 0.007459 -0.02357 -0.027189
v 0.007585 -0.027009 -0.027817
v 0.024664 -0.024085 -0.018491
v 0.024703 -0.026939 -0.020043
v 0.023549 -0.029342 -0.021462
v 0.01579 -0.03275 -0.025646
v 0.009727 -0.032377 -0.027079
v 0.021188 -0.031194 -0.022812
v 0.018223 -0.032486 -0.023968
v 0.00595 0.059304 -0.006312
v 0.00405 0.058062 -0.0086
v 0.00678 0.05677 -0.007817
v 0.00192 0.056627 -0.010514
v 0.000358 0.054141 -0.011244
v 0.009573 0.053801 -0.006951
v -0.001789 0.048314 -0.0133
v 0.012943 0.050843 -0.006049
v 0.015753 0.049056 -0.006165
v 0.006305 0.042783 -0.010924
v -0.004303 0.04244 -0.016099
v -0.004641 0.039502 -0.01675
v -0.005935 0.038347 -0.017362
v 0.026157 0.044018 -0.002678
v 0.024794 0.046236 -0.003959
v 0.021828 0.047375 -0.004016
v 0.011509 0.040483 -0.009275
v 0.009646 0.041633 -0.010518
v 0.000735 0.040311 -0.014528
v -0.003346 0.038239 -0.016375
v -0.002957 0.038953 -0.01652
v -0.003887 0.037078 -0.017173
v -0.005283 0.037842 -0.017628
v -0.007979 0.036657 -0.019263
v -0.010396 0.03394 -0.022001
v 0.012049 0.038194 -0.009677
v 0.011653 0.036325 -0.009421
v 0.010943 0.034599 -0.011126
v -0.004022 0.034253 -0.018148
v -0.005557 0.031044 -0.020473
v -0.013427 0.030762 -0.024097
v 0.027033 0.036624 -0.003726
v -0.02439 0.021419 -0.030515
v 0.004665 0.024792 -0.016807
v 0.008759 0.029919 -0.015241
v 0.003062 0.022422 -0.018268
v -0.012516 0.022378 -0.025861
v -0.016625 0.017703 -0.027078
v -0.014868 0.019727 -0.027098
v 0.012702 0.023597 -0.013746
v 0.01198 0.020825 -0.015591
v 0.001246 0.019377 -0.019658
v -0.01716 0.01591 -0.02861
v -0.01781 0.014637 -0.029915
v -0.018175 0.012649 -0.030096
v -0.030674 0.011448 -0.036352
v -0.000944 0.014556 -0.021677
v -0.017505 0.008192 -0.030912
v -0.031338 0.006232 -0.040207
v 0.011015 0.014324 -0.018054
v 0.011026 0.011411 -0.018927
v -0.005493 0.008659 -0.025128
v -0.007729 0.006355 -0.026374
v -0.012136 0.005705 -0.029786
v -0.013903 0.004682 -0.029874
v -0.010194 0.005349 -0.028245
v -0.015745 0.005557 -0.030528
v 0.014101 0.000519 -0.01854
v -0.024364 -0.012551 -0.038897
v 0.022351 -0.00612 -0.016975
v 0.020037 -0.003578 -0.017741
v 0.019678 -0.005552 -0.017187
v 0.016588 -0.002137 -0.018126
v 0.016368 -0.004852 -0.018026
v -0.005228 -0.012394 -0.029834
v -0.006254 -0.010385 -0.031215
v -0.003363 -0.011121 -0.030026
v -0.008971 -0.01134 -0.031785
v -0.0204 -0.012885 -0.037629
v -0.016561 -0.012205 -0.036008
v 0.024042 -0.008252 -0.017002
v 0.015423 -0.007947 -0.019035
v -0.000451 -0.013788 -0.028383
v 0.008056 -0.017237 -0.024989
v 0.002847 -0.014735 -0.027988
v 0.024075 -0.015199 -0.017834
v 0.023913 -0.016843 -0.018348
v 0.007487 -0.020395 -0.027273
v 0.024804 -0.019168 -0.018581
v 0.025671 -0.022982 -0.019515
v 0.008896 -0.029537 -0.028226
v 0.021139 -0.030907 -0.026657
v 0.013874 -0.032632 -0.027315
v 0.011994 -0.032107 -0.02757
v 0.006171 0.056255 -0.009504
v 0.003841 0.057276 -0.010714
v 0.000175 0.0543 -0.013056
v 0.008929 0.053606 -0.008632
v -0.001571 0.05082 -0.015623
v 0.011162 0.050966 -0.008779
v 0.01884 0.048192 -0.005524
v 0.003924 0.042371 -0.012619
v -0.0036 0.04567 -0.018145
v -0.004766 0.042206 -0.017981
v -0.004864 0.03898 -0.017663
v -0.00681 0.03859 -0.019956
v 0.012124 0.039463 -0.010502
v 0.011209 0.041304 -0.011298
v 0.006029 0.042108 -0.013146
v 0.002439 0.040792 -0.015016
v -0.002459 0.037796 -0.017026
v 0.000177 0.039129 -0.016469
v -0.008384 0.036409 -0.021496
v 0.011915 0.036196 -0.011336
v 0.013129 0.037172 -0.011554
v -0.002183 0.036016 -0.01852
v 0.012646 0.034894 -0.013016
v 0.010319 0.032713 -0.013055
v -0.007511 0.027365 -0.023838
v -0.009843 0.024312 -0.025826
v -0.01875 0.025886 -0.03105
v -0.025823 0.019376 -0.035049
v 0.026982 0.03632 -0.004832
v 0.024937 0.034687 -0.006235
v 0.022536 0.03314 -0.009654
v 0.019346 0.031201 -0.011085
v 0.017 0.02932 -0.012755
v -0.014938 0.01832 -0.029875
v -0.027777 0.017084 -0.035867
v -0.029203 0.014717 -0.036751
v 0.004835 0.022949 -0.020435
v -0.016247 0.017352 -0.029123
v -0.017523 0.014889 -0.030771
v -0.018586 0.010982 -0.032407
v -0.001224 0.012851 -0.023444
v 0.000853 0.016376 -0.022059
v -0.000176 0.013367 -0.023773
v -0.019342 0.007844 -0.033585
v -0.030899 0.003345 -0.042283
v -0.001641 0.01142 -0.024892
v -0.003951 0.00979 -0.02572
v -0.008256 0.007092 -0.028167
v -0.012066 0.006332 -0.030707
v -0.016359 0.006829 -0.032171
v -0.014986 0.005574 -0.030649
v 0.011526 0.007924 -0.019442
v 0.013154 0.004356 -0.020097
v -0.028003 -0.007608 -0.041335
v -0.023311 -0.011302 -0.040195
v -0.025695 -0.009259 -0.041954
v 0.022578 -0.004933 -0.017795
v 0.020599 -0.002468 -0.018989
v 0.017568 -0.001302 -0.018871
v -0.009516 -0.010118 -0.033188
v -0.013373 -0.010648 -0.035282
v -0.016851 -0.011241 -0.037271
v -0.020113 -0.011369 -0.039299
v 0.002518 -0.013301 -0.028775
v 0.025492 -0.010613 -0.018051
v 0.006205 -0.01707 -0.026892
v 0.00515 -0.015851 -0.02795
v 0.025835 -0.015529 -0.018498
v 0.007761 -0.021053 -0.028538
v 0.00705 -0.018295 -0.027971
v 0.026021 -0.019378 -0.019041
v 0.027039 -0.02046 -0.019691
v 0.007807 -0.022803 -0.028944
v 0.009171 -0.025848 -0.030975
v 0.026945 -0.024265 -0.021278
v 0.025824 -0.026716 -0.021709
v 0.025078 -0.028685 -0.023694
v 0.011428 -0.030687 -0.029075
v 0.017226 -0.03153 -0.027902
v 0.005227 0.056311 -0.012623
v 0.002002 0.056674 -0.01321
v 0.000552 0.055154 -0.014056
v 0.008195 0.053898 -0.010326
v -0.000502 0.053478 -0.015803
v 0.020704 0.048055 -0.005967
v 0.0174 0.048694 -0.007796
v 0.013732 0.049686 -0.010089
v -0.005276 0.041929 -0.019758
v -0.006704 0.039037 -0.021364
v 0.027293 0.044547 -0.004866
v 0.024224 0.047005 -0.005231
v 0.013902 0.039581 -0.010979
v 0.013529 0.040978 -0.011134
v 0.015193 0.039699 -0.011088
v 0.011215 0.041775 -0.011856
v 0.007724 0.042483 -0.013731
v 0.005711 0.04312 -0.014084
v 0.003157 0.041114 -0.015867
v 0.000177 0.038687 -0.017687
v 0.028964 0.041884 -0.005117
v 0.015082 0.037919 -0.011743
v 0.010514 0.0419 -0.013379
v -0.001244 0.036649 -0.019573
v -0.003988 0.031442 -0.022211
v 0.029536 0.039319 -0.006068
v 0.011599 0.032859 -0.014855
v 0.009708 0.030317 -0.016963
v 0.007676 0.02763 -0.017996
v 0.006351 0.025189 -0.019938
v -0.010673 0.022157 -0.028399
v 0.015005 0.026957 -0.014118
v 0.014323 0.02525 -0.016215
v 0.013 0.021466 -0.017177
v 0.003042 0.020039 -0.021306
v 0.001431 0.015294 -0.023956
v -0.017333 0.015056 -0.031982
v -0.018476 0.012384 -0.033421
v -0.030104 0.010317 -0.042665
v 0.012238 0.017952 -0.017889
v -0.018056 0.008535 -0.034038
v -0.000531 0.012035 -0.025621
v -0.0029 0.009765 -0.027294
v -0.006474 0.007913 -0.028643
v -0.00984 0.006703 -0.030397
v -0.013524 0.006216 -0.032752
v 0.01275 0.008822 -0.020602
v -0.029083 -0.004157 -0.042701
v 0.016053 0.001408 -0.020573
v 0.023186 -0.003785 -0.019719
v 0.018799 -0.000558 -0.020283
v -9.7E-05 -0.010689 -0.029975
v -0.004564 -0.009135 -0.031885
v -0.001918 -0.008543 -0.031382
v -0.009125 -0.008707 -0.034567
v 0.024517 -0.007175 -0.018512
v 0.003832 -0.012447 -0.028965
v 0.004267 -0.010684 -0.02934
v 0.009293 -0.013774 -0.028282
v 0.00673 -0.015574 -0.028293
v 0.009499 -0.016485 -0.028027
v 0.026385 -0.013408 -0.019065
v 0.008519 -0.019557 -0.028991
v 0.027167 -0.017516 -0.019797
v 0.027381 -0.021419 -0.020692
v 0.010185 -0.028462 -0.030387
v 0.013208 -0.030529 -0.029678
v 0.023867 -0.029789 -0.026158
v 0.003209 0.056757 -0.013665
v 0.000837 0.055176 -0.015903
v 0.007553 0.054109 -0.012153
v 0.010637 0.05149 -0.010737
v 0.019908 0.048587 -0.008213
v 0.017336 0.048773 -0.009825
v -0.006091 0.039738 -0.023445
v 0.025962 0.047358 -0.007138
v 0.023248 0.048272 -0.007143
v 0.015536 0.04066 -0.011868
v 0.006452 0.042036 -0.015475
v 0.002884 0.041289 -0.017805
v 0.000391 0.038952 -0.019253
v -0.000303 0.037292 -0.021961
v -0.007429 0.037238 -0.024771
v -0.009128 0.034838 -0.025779
v 0.017462 0.038959 -0.012099
v 0.013237 0.041381 -0.013044
v -0.003503 0.031761 -0.023173
v -0.011208 0.032493 -0.027011
v -0.013724 0.030177 -0.028437
v 0.017285 0.037056 -0.013437
v 0.014112 0.035408 -0.013677
v -0.005991 0.02812 -0.025171
v -0.021532 0.022768 -0.037089
v 0.018917 0.030818 -0.013123
v 0.01626 0.028473 -0.015094
v -0.008568 0.024323 -0.02764
v -0.028553 0.01536 -0.039303
v 0.013468 0.021651 -0.018391
v 0.003945 0.019967 -0.023095
v -0.015178 0.017895 -0.031831
v -0.017624 0.015185 -0.034218
v -0.018929 0.011869 -0.03499
v -0.029648 0.012945 -0.040158
v 0.013275 0.018223 -0.019426
v -0.019655 0.009479 -0.036226
v 0.01265 0.014165 -0.01975
v -0.004867 0.008257 -0.03038
v -0.008844 0.006674 -0.031511
v -0.013902 0.004951 -0.034405
v -0.015761 0.005907 -0.03475
v -0.018146 0.00723 -0.036084
v 0.013537 0.010706 -0.021337
v 0.015006 0.004717 -0.021476
v -0.027172 -0.007107 -0.042789
v -0.02089 -0.010409 -0.041033
v -0.021112 -0.009933 -0.04172
v -0.018305 -0.00983 -0.04044
v -0.023653 -0.009242 -0.042443
v 0.021058 -0.000996 -0.020622
v 0.001857 -0.008963 -0.030412
v -0.00507 -0.007747 -0.033314
v -0.013924 -0.008883 -0.038116
v 0.025099 -0.006414 -0.020369
v 0.006936 -0.011521 -0.028806
v 0.026205 -0.011107 -0.019861
v 0.027146 -0.015109 -0.020723
v 0.009997 -0.017627 -0.028773
v 0.009853 -0.020048 -0.03015
v 0.027587 -0.019631 -0.021067
v 0.027455 -0.015819 -0.023485
v 0.009023 -0.022996 -0.030601
v 0.02742 -0.023062 -0.023576
v 0.026605 -0.026212 -0.023887
v 0.025616 -0.027961 -0.025846
v 0.019325 -0.030427 -0.029971
v 0.016024 -0.029948 -0.031737
v 0.013207 -0.029196 -0.032408
v 0.004134 0.055359 -0.015097
v -0.001587 0.051283 -0.018925
v 0.010918 0.051085 -0.012173
v 0.008074 0.052857 -0.013781
v -0.002673 0.048428 -0.019476
v 0.014247 0.049361 -0.011637
v -0.004897 0.042482 -0.022722
v 0.028595 0.045333 -0.007333
v 0.009946 0.041769 -0.015139
v 0.006063 0.042111 -0.017323
v 0.003013 0.04307 -0.018424
v 0.001583 0.040218 -0.019736
v 0.020152 0.040378 -0.012072
v 0.021277 0.039234 -0.011993
v 0.017442 0.040584 -0.012462
v 0.013696 0.041331 -0.014497
v 0.020384 0.037992 -0.012861
v 0.014692 0.035132 -0.014967
v 0.012064 0.032917 -0.016326
v 0.009973 0.030729 -0.018799
v -0.005799 0.027945 -0.027151
v -0.023637 0.020641 -0.039292
v 0.030235 0.037499 -0.010602
v 0.027504 0.035647 -0.011259
v 0.02344 0.033565 -0.011632
v 0.020719 0.032241 -0.014143
v 0.017771 0.030101 -0.015386
v 0.008113 0.027961 -0.019685
v 0.006373 0.024886 -0.022274
v -0.00955 0.023018 -0.029112
v -0.015015 0.018612 -0.033466
v -0.010971 0.0216 -0.030184
v -0.026172 0.018152 -0.039617
v 0.015645 0.027612 -0.016714
v 0.014247 0.024806 -0.017944
v 0.004997 0.022266 -0.022662
v -0.01887 0.013289 -0.035923
v 0.002195 0.015013 -0.027212
v -0.02984 0.004419 -0.045894
v 0.013569 0.014543 -0.020775
v 0.00041 0.012533 -0.027872
v -0.001771 0.010366 -0.0285
v -0.009966 0.005574 -0.033792
v -0.015725 0.005382 -0.036051
v -0.017646 0.006715 -0.037404
v -0.019113 0.008371 -0.037136
v -0.012748 0.004959 -0.035209
v 0.01502 0.006648 -0.022425
v -0.026537 -0.00668 -0.043937
v 0.017967 0.001411 -0.021297
v 0.017561 0.003517 -0.022436
v -0.015233 -0.008144 -0.039977
v -0.009473 -0.00717 -0.03656
v -0.019761 -0.009029 -0.041886
v -0.023552 -0.007905 -0.044164
v 0.023763 -0.002818 -0.02088
v 0.022553 0.000654 -0.021924
v 0.004951 -0.008883 -0.029895
v 0.00666 -0.006336 -0.030256
v 0.008139 -0.007995 -0.029283
v 0.000128 -0.007082 -0.031981
v -0.005345 -0.006626 -0.034575
v 0.012715 -0.00936 -0.027801
v 0.009462 -0.010468 -0.028648
v 0.026325 -0.009014 -0.0217
v 0.01145 -0.013625 -0.028911
v 0.010868 -0.017189 -0.02961
v 0.010669 -0.019561 -0.031547
v 0.027691 -0.019252 -0.023963
v 0.010007 -0.022753 -0.032194
v 0.010532 -0.025097 -0.033774
v 0.011733 -0.027377 -0.03391
v 0.021337 -0.030217 -0.029145
v 0.002079 0.055308 -0.016251
v 0.005987 0.053709 -0.015395
v 0.003136 0.054215 -0.01722
v -0.000158 0.053317 -0.018443
v 0.011444 0.050391 -0.01372
v 0.006582 0.05243 -0.016927
v 0.024323 0.048469 -0.009417
v 0.021489 0.048855 -0.010946
v 0.018495 0.048915 -0.012527
v 0.014092 0.049344 -0.014216
v -0.004494 0.044371 -0.023634
v -0.005926 0.040835 -0.025652
v 0.027275 0.047281 -0.00918
v 0.009895 0.041376 -0.016834
v 0.007583 0.04156 -0.01812
v 0.004641 0.04136 -0.019235
v 0.001925 0.039524 -0.02128
v -0.000127 0.036921 -0.024139
v -0.009572 0.034512 -0.02821
v 0.030492 0.042638 -0.00815
v 0.01732 0.041091 -0.014052
v 0.013704 0.040766 -0.01613
v -0.001853 0.034354 -0.024918
v -0.012831 0.03112 -0.031429
v -0.015266 0.028721 -0.031652
v 0.015457 0.035668 -0.015836
v 0.012339 0.03345 -0.017524
v 0.009959 0.031666 -0.019948
v 0.024399 0.034104 -0.013775
v 0.01849 0.031091 -0.016743
v 0.016288 0.028852 -0.018888
v 0.007786 0.028047 -0.021476
v -0.008511 0.025056 -0.030822
v -0.028908 0.013593 -0.042798
v 0.013976 0.022643 -0.020913
v 0.004871 0.022552 -0.024459
v 0.003464 0.018463 -0.026103
v -0.017864 0.01532 -0.036202
v -0.019218 0.012711 -0.037561
v 0.013825 0.019631 -0.021353
v -0.019069 0.009824 -0.038128
v -0.029946 0.008188 -0.045476
v 0.014141 0.015502 -0.022099
v -0.002496 0.009724 -0.030545
v -0.00557 0.007598 -0.032288
v -0.014985 0.005266 -0.037152
v -0.017167 0.006624 -0.038951
v -0.029051 0.000589 -0.046451
v 0.014476 0.010973 -0.022446
v -0.007742 0.006522 -0.03405
v -0.011262 0.005283 -0.036097
v 0.015559 0.00813 -0.023663
v 0.016671 0.005555 -0.023636
v 0.020631 0.001704 -0.022195
v -0.007907 -0.005377 -0.037646
v -0.004198 -0.004942 -0.035394
v -0.015922 -0.007552 -0.041303
v -0.020037 -0.008023 -0.043398
v 0.024169 -0.00151 -0.021849
v 0.002958 -0.005804 -0.031752
v -0.000842 -0.005294 -0.03356
v 0.025756 -0.004398 -0.022389
v 0.01186 -0.007125 -0.02848
v 0.010715 -0.00598 -0.028997
v 0.012684 -0.012595 -0.029182
v 0.027095 -0.012121 -0.023362
v 0.011555 -0.016345 -0.030649
v 0.026691 -0.025065 -0.026969
v 0.024924 -0.02809 -0.027933
v 0.014322 -0.028624 -0.033591
v 0.003244 0.053512 -0.01915
v 0.000721 0.053369 -0.020228
v -0.001332 0.051962 -0.021625
v -0.003029 0.0491 -0.022522
v 0.009751 0.050513 -0.016294
v 0.029275 0.045381 -0.008899
v 0.006698 0.03962 -0.02011
v 0.004023 0.039879 -0.021114
v 0.002295 0.038664 -0.022857
v -0.007632 0.037663 -0.027345
v 0.021963 0.04012 -0.013801
v 0.020303 0.040948 -0.014148
v 0.017411 0.040421 -0.01576
v 0.013629 0.039427 -0.017323
v 0.010283 0.039562 -0.018448
v -0.001459 0.035423 -0.027451
v -0.004962 0.02961 -0.029539
v 0.03158 0.03976 -0.010293
v 0.021671 0.038912 -0.014461
v 0.019023 0.03788 -0.01533
v 0.016024 0.036497 -0.016408
v 0.012253 0.035106 -0.018597
v 0.009292 0.032805 -0.020905
v 0.021182 0.032719 -0.015706
v 0.00821 0.030235 -0.021851
v 0.006189 0.027645 -0.024075
v -0.012562 0.021639 -0.033804
v -0.014833 0.01967 -0.035987
v -0.0273 0.016211 -0.042702
v 0.004032 0.021532 -0.026241
v -0.016702 0.017335 -0.036609
v -0.017999 0.014846 -0.038684
v 0.002709 0.016067 -0.028854
v -0.018631 0.011259 -0.04007
v -0.017734 0.007398 -0.040979
v 0.001568 0.013665 -0.02986
v -0.001087 0.010811 -0.031199
v -0.003287 0.00916 -0.033659
v -0.006408 0.007229 -0.034872
v -0.008984 0.005944 -0.037046
v -0.014463 0.005218 -0.03852
v 0.014702 0.012173 -0.023386
v -0.0123 0.005039 -0.038834
v -0.027055 -0.002289 -0.048638
v 0.023861 3.8E-05 -0.022928
v 0.02103 0.002435 -0.023575
v 0.01898 0.004495 -0.024933
v -0.010112 -0.005167 -0.0401
v -0.016092 -0.006634 -0.043233
v -0.019637 -0.007118 -0.04514
v 0.025344 -0.00184 -0.023443
v 0.011832 -0.004004 -0.029906
v 0.013168 -0.006714 -0.029032
v 0.009204 -0.004606 -0.030087
v 0.004448 -0.004127 -0.032292
v 0.00212 -0.003161 -0.034126
v 0.013824 -0.008508 -0.029427
v 0.026574 -0.006121 -0.023614
v 0.012473 -0.013923 -0.03047
v 0.013559 -0.009924 -0.030416
v 0.011572 -0.016234 -0.032435
v 0.028001 -0.018173 -0.026217
v 0.010475 -0.021669 -0.034061
v 0.011278 -0.024689 -0.035935
v 0.027915 -0.02078 -0.027117
v 0.024511 -0.027083 -0.029091
v 0.021635 -0.028413 -0.030659
v 0.018279 -0.028821 -0.032328
v 0.004568 0.05278 -0.020597
v -0.002743 0.050291 -0.024206
v 0.00894 0.050662 -0.018618
v -0.004016 0.047452 -0.024567
v 0.022689 0.048603 -0.011909
v 0.016491 0.048864 -0.01512
v 0.012387 0.049453 -0.017129
v -0.005162 0.044016 -0.026223
v -0.006551 0.04034 -0.027934
v 0.029219 0.045633 -0.010529
v 0.026066 0.047706 -0.011006
v 0.022161 0.048357 -0.014077
v 0.005095 0.038218 -0.022078
v 0.003872 0.037448 -0.024042
v 0.001943 0.03828 -0.024538
v -0.008131 0.037429 -0.029242
v -0.009688 0.034867 -0.029485
v -0.01046 0.034029 -0.031719
v 0.031153 0.042688 -0.010009
v 0.020431 0.040631 -0.016303
v 0.015386 0.037994 -0.017093
v 0.01861 0.039227 -0.016356
v 0.011882 0.037634 -0.018668
v 0.008325 0.035864 -0.021082
v 0.005696 0.035783 -0.023263
v -0.01327 0.03047 -0.033978
v 0.007667 0.031572 -0.022524
v 0.006142 0.031811 -0.024308
v -0.00623 0.027826 -0.031598
v -0.018926 0.024863 -0.038928
v 0.028058 0.035492 -0.012986
v 0.024916 0.03419 -0.014885
v 0.02187 0.033018 -0.016864
v 0.019111 0.031525 -0.019636
v 0.016846 0.029327 -0.020817
v 0.005126 0.0273 -0.026089
v -0.009428 0.024555 -0.032754
v -0.012407 0.022025 -0.035056
v -0.024968 0.019044 -0.042807
v -0.028119 0.014502 -0.045833
v 0.014978 0.026306 -0.021064
v 0.014335 0.022897 -0.023855
v 0.003575 0.023435 -0.02889
v 0.002388 0.018121 -0.031418
v -0.029487 0.011294 -0.045665
v 0.014012 0.019163 -0.023482
v -0.029505 0.004553 -0.048104
v 0.014499 0.013559 -0.024439
v 0.014141 0.013858 -0.025585
v 0.000129 0.012268 -0.03192
v -0.006051 0.007243 -0.036297
v -0.015752 0.005434 -0.040277
v -0.01682 0.005836 -0.041297
v -0.028678 0.001106 -0.048303
v 0.015445 0.00972 -0.0252
v -0.01448 0.004976 -0.041092
v 0.016726 0.006821 -0.024955
v -0.024985 -0.00501 -0.04824
v 0.023392 0.000901 -0.024358
v 0.021293 0.002646 -0.024912
v 0.000907 -0.002003 -0.035984
v -0.003599 -0.002661 -0.038575
v -0.012013 -0.005408 -0.041751
v 0.013204 -0.003134 -0.030816
v 0.008362 -0.001931 -0.032086
v 0.005255 -0.001561 -0.033816
v 0.011692 -0.014699 -0.034616
v 0.027132 -0.008388 -0.024992
v 0.027278 -0.007341 -0.02675
v 0.010922 -0.018315 -0.034333
v 0.010854 -0.021289 -0.03585
v 0.01275 -0.026575 -0.03627
v 0.026628 -0.024101 -0.028713
v 0.024188 -0.026056 -0.030674
v 0.021517 -0.026966 -0.032554
v 0.01818 -0.027686 -0.034409
v 0.0154 -0.027247 -0.036656
v 0.002093 0.052979 -0.022013
v -0.000926 0.052111 -0.023039
v -0.004134 0.047627 -0.026621
v 0.015318 0.048845 -0.017138
v -0.006071 0.042299 -0.029183
v -0.00718 0.039554 -0.030133
v 0.027969 0.046773 -0.011443
v 0.001639 0.038554 -0.026832
v -0.008703 0.036625 -0.031213
v 0.031606 0.042615 -0.011283
v 0.023457 0.040924 -0.016659
v 0.02195 0.040888 -0.016269
v 0.021047 0.039356 -0.016526
v 0.005115 0.034539 -0.024757
v 0.004302 0.036335 -0.025626
v 0.004889 0.033111 -0.026264
v -0.013484 0.029683 -0.039032
v 0.032408 0.039638 -0.01151
v 0.023026 0.040419 -0.016299
v 0.004719 0.030018 -0.027485
v -0.00235 0.033895 -0.029387
v -0.022237 0.021846 -0.043137
v 0.031178 0.036689 -0.012601
v 0.028444 0.035011 -0.014373
v 0.02596 0.034104 -0.016205
v 0.004242 0.026895 -0.028174
v -0.008251 0.025696 -0.033561
v -0.014235 0.020365 -0.038263
v 0.015664 0.026668 -0.023397
v -0.016759 0.017295 -0.039498
v -0.018397 0.013425 -0.040839
v -0.01809 0.015224 -0.041061
v -0.018634 0.012521 -0.042255
v -0.029021 0.01204 -0.047168
v -0.02966 0.008356 -0.047827
v 0.013778 0.018391 -0.025139
v 0.013757 0.020655 -0.02533
v 0.013588 0.018093 -0.026604
v 0.002108 0.015546 -0.030494
v 0.001369 0.014765 -0.032768
v -0.018186 0.009327 -0.042022
v 0.01404 0.014359 -0.026426
v 8E-06 0.012157 -0.03458
v -0.002435 0.009663 -0.034969
v 0.014884 0.010991 -0.02762
v -0.007254 0.006196 -0.038714
v -0.011159 0.004984 -0.040145
v 0.017158 0.006899 -0.026219
v 0.022278 0.001198 -0.025666
v 0.020218 0.003947 -0.026284
v 0.022359 0.001653 -0.026124
v -0.007653 -0.003718 -0.040761
v -0.021413 -0.005702 -0.049442
v 0.025287 -0.000391 -0.025207
v 0.022988 0.000774 -0.025765
v 0.010987 -0.001266 -0.031535
v 0.011296 0.001161 -0.032314
v 0.026662 -0.00347 -0.025811
v 0.013818 -0.005909 -0.031308
v 0.013445 -0.007996 -0.033113
v 0.028156 -0.018509 -0.027917
v 0.011117 -0.017411 -0.036338
v 0.011888 -0.022907 -0.037892
v 0.028117 -0.021483 -0.028983
v 0.026985 -0.022817 -0.03064
v 0.004768 0.051943 -0.022232
v 0.00172 0.052661 -0.023971
v -0.000573 0.052165 -0.025135
v 0.007717 0.050493 -0.021382
v 0.020258 0.048616 -0.01633
v 0.016839 0.048761 -0.017979
v 0.011576 0.049403 -0.01974
v 0.027825 0.046478 -0.01405
v 0.024336 0.047796 -0.014968
v 0.003484 0.037563 -0.026607
v 0.032334 0.042432 -0.013074
v 0.030456 0.04477 -0.013592
v 0.022643 0.040592 -0.017163
v -0.000304 0.036125 -0.028417
v -0.001622 0.033849 -0.030545
v -0.003232 0.031905 -0.031513
v -0.011006 0.032553 -0.037018
v 0.033435 0.039607 -0.012987
v -0.005045 0.029313 -0.032391
v -0.006749 0.027109 -0.034167
v 0.033175 0.03702 -0.013043
v 0.032957 0.035324 -0.014082
v 0.022634 0.03312 -0.01988
v 0.017774 0.029722 -0.022683
v 0.004013 0.027656 -0.029888
v -0.011869 0.022586 -0.03801
v -0.025157 0.018629 -0.048575
v 0.031447 0.034549 -0.01526
v 0.014731 0.024159 -0.025212
v -0.015998 0.018648 -0.041032
v -0.018349 0.012952 -0.044391
v -0.029537 0.009291 -0.049805
v -0.017991 0.009416 -0.04407
v -0.029646 0.005079 -0.050103
v 0.013786 0.014767 -0.028017
v -0.001915 0.009735 -0.036514
v -0.004013 0.007859 -0.038137
v -0.01639 0.00646 -0.042966
v -0.028995 0.001877 -0.050774
v -0.009572 0.005269 -0.041861
v -0.027582 -0.000899 -0.050555
v 0.016913 0.007145 -0.027984
v -0.024366 -0.004452 -0.049881
v 0.024949 0.001615 -0.026596
v 0.022441 0.003037 -0.026937
v 0.023724 0.001193 -0.025871
v 0.019744 0.004669 -0.027544
v 0.00869 0.000836 -0.033405
v 0.00455 0.000113 -0.03554
v 0.000517 -0.000628 -0.038036
v -0.003374 -0.001977 -0.039774
v -0.010866 -0.004151 -0.044439
v -0.014562 -0.004944 -0.047048
v -0.018664 -0.005592 -0.048938
v 0.026181 -0.000505 -0.025974
v 0.013957 -0.003181 -0.031691
v 0.01363 0.00043 -0.031631
v 0.011544 -0.013915 -0.037176
v 0.027872 -0.012815 -0.02937
v 0.01136 -0.02 -0.038043
v 0.028034 -0.017627 -0.029317
v 0.013654 -0.025542 -0.037933
v 0.0246 -0.024638 -0.03222
v 0.021256 -0.025857 -0.034842
v 0.015969 -0.02667 -0.038163
v 0.003014 0.052072 -0.025738
v 0.00168 0.052647 -0.026103
v -0.001933 0.050961 -0.027742
v 0.006457 0.050623 -0.023881
v -0.002991 0.049077 -0.030166
v -0.003872 0.046656 -0.032128
v 0.013062 0.048924 -0.020863
v 0.00988 0.049342 -0.023106
v -0.006212 0.040682 -0.03367
v 0.023672 0.047942 -0.019396
v 0.00192 0.037421 -0.027648
v -0.007278 0.038214 -0.035054
v -0.008748 0.035629 -0.036428
v 0.023103 0.041397 -0.018239
v 0.024018 0.040898 -0.018149
v 0.020906 0.040358 -0.019352
v 0.020758 0.041812 -0.02016
v 0.019137 0.040712 -0.02076
v 0.017622 0.039025 -0.021749
v 0.017313 0.039477 -0.022187
v 0.003916 0.036427 -0.027878
v 0.004613 0.035372 -0.027297
v 0.001012 0.034921 -0.02979
v -0.00419 0.029493 -0.033658
v 0.022657 0.039991 -0.018495
v 0.019688 0.038963 -0.020799
v 0.00444 0.034736 -0.028343
v 0.00441 0.031904 -0.029026
v -0.006574 0.027027 -0.035674
v 0.034122 0.036902 -0.01439
v 0.025664 0.033692 -0.019838
v 0.03157 0.034274 -0.01664
v 0.020667 0.031815 -0.022609
v 0.018479 0.030018 -0.024553
v -0.008916 0.025065 -0.037044
v 0.033301 0.035019 -0.015126
v 0.016413 0.027508 -0.025121
v 0.015232 0.025109 -0.026895
v 0.002329 0.018649 -0.033087
v 0.003328 0.024996 -0.033144
v -0.028673 0.012504 -0.04937
v 0.014182 0.02181 -0.028102
v 0.013653 0.018418 -0.02898
v 0.001584 0.015333 -0.035635
v -0.029768 0.006761 -0.052115
v -0.001322 0.009949 -0.038378
v -0.029543 0.00302 -0.05193
v 0.014246 0.011025 -0.029439
v -0.006057 0.006646 -0.040359
v -0.012316 0.005226 -0.044439
v -0.02783 -0.000544 -0.052278
v -0.025973 -0.00274 -0.051987
v 0.015155 0.005444 -0.030389
v 0.013154 0.008183 -0.031499
v 0.012314 0.004373 -0.032269
v -0.023356 -0.00456 -0.051167
v 0.022732 0.003699 -0.028295
v 0.018931 0.004328 -0.029221
v 0.015886 0.002571 -0.031228
v 0.015298 0.001149 -0.032154
v 0.010189 0.002851 -0.033305
v 0.007197 0.002322 -0.03529
v 0.004128 0.001493 -0.037465
v -0.006574 -0.002464 -0.043473
v 0.026532 -0.001014 -0.027075
v 0.014251 -0.001585 -0.032908
v 0.013592 -0.003928 -0.035116
v 0.027208 -0.003539 -0.02811
v 0.019779 -0.006168 -0.032788
v 0.019513 -0.009207 -0.032396
v 0.020303 -0.008018 -0.031427
v 0.018909 -0.009719 -0.033368
v 0.012044 -0.010688 -0.037257
v 0.018992 -0.01312 -0.033608
v 0.019798 -0.011748 -0.033248
v 0.018731 -0.013975 -0.034693
v 0.01939 -0.014972 -0.033927
v 0.018868 -0.016707 -0.033485
v 0.011334 -0.016268 -0.038514
v 0.011945 -0.019318 -0.039838
v 0.027881 -0.015547 -0.031444
v 0.027232 -0.020375 -0.031393
v 0.024795 -0.023553 -0.033191
v 0.02598 -0.021626 -0.033177
v 0.023697 -0.02302 -0.035646
v 0.021467 -0.024879 -0.036516
v 0.014848 -0.024935 -0.039677
v 0.018294 -0.026415 -0.037518
v 0.000234 0.052301 -0.02698
v 0.020331 0.048385 -0.02015
v 0.013652 0.048724 -0.022088
v 0.03374 0.042927 -0.016378
v 0.03238 0.04485 -0.017428
v 0.023248 0.0425 -0.020098
v 0.018543 0.040981 -0.022342
v 0.003268 0.03369 -0.029836
v 0.002124 0.033466 -0.030785
v -0.000181 0.032992 -0.031646
v 0.023607 0.039954 -0.019673
v 0.021083 0.038821 -0.021159
v 0.019139 0.038604 -0.022882
v 0.003426 0.030732 -0.031596
v -0.002266 0.030146 -0.033719
v -0.000227 0.030576 -0.033543
v -0.005071 0.027949 -0.035771
v -0.016409 0.02705 -0.042621
v 0.023799 0.033146 -0.021359
v 0.003876 0.028113 -0.03132
v -0.010968 0.023557 -0.039512
v -0.012965 0.022368 -0.043277
v -0.015061 0.020082 -0.045153
v -0.021992 0.022355 -0.047137
v -0.02679 0.015988 -0.050256
v 0.032238 0.034289 -0.018359
v -0.017938 0.013989 -0.046493
v -0.0289 0.010399 -0.052535
v 0.002662 0.019762 -0.036222
v -0.017969 0.010493 -0.045848
v 0.013411 0.015397 -0.030175
v 0.000177 0.01218 -0.037244
v -0.015873 0.006944 -0.045778
v 0.012624 0.012709 -0.031878
v -0.004848 0.007505 -0.041166
v -0.009054 0.005587 -0.043229
v -0.027181 -0.001279 -0.053375
v -0.028378 0.001156 -0.054159
v 0.010932 0.00702 -0.033762
v 0.009614 0.004356 -0.034252
v 0.011846 0.01053 -0.033025
v -0.020213 -0.00479 -0.051345
v -0.022494 -0.004042 -0.052574
v 0.024677 0.002886 -0.028212
v 0.023183 0.003656 -0.029281
v 0.020439 0.00393 -0.030311
v 0.017026 0.002824 -0.031893
v 0.015562 0.00158 -0.034019
v 0.014284 -0.000769 -0.034947
v 0.0069 0.003673 -0.036684
v 0.000438 0.000332 -0.040239
v -0.002223 -0.000234 -0.043698
v -0.009701 -0.003057 -0.047173
v -0.012273 -0.003227 -0.050692
v 0.0262 0.000308 -0.02833
v 0.020103 -0.005342 -0.033478
v 0.019602 -0.006131 -0.033876
v 0.027273 -0.005807 -0.029535
v 0.02018 -0.008891 -0.033723
v 0.018902 -0.010054 -0.034408
v 0.020005 -0.012221 -0.034326
v 0.019098 -0.012497 -0.035587
v 0.027794 -0.014158 -0.031998
v 0.01956 -0.014864 -0.034868
v 0.013343 -0.022379 -0.040456
v 0.027092 -0.019002 -0.032795
v 0.025548 -0.020371 -0.035278
v 0.001773 0.051585 -0.027931
v -0.000917 0.051634 -0.029146
v 0.007188 0.049789 -0.026101
v 0.018949 0.048363 -0.022792
v 0.010121 0.048874 -0.025886
v -0.004644 0.044595 -0.033387
v 0.029435 0.046398 -0.017505
v 0.027378 0.047079 -0.01942
v 0.024842 0.042229 -0.020773
v 0.020847 0.042112 -0.021767
v 0.018677 0.039593 -0.024606
v -0.012095 0.031192 -0.039611
v -0.014109 0.029141 -0.042448
v 0.034533 0.040743 -0.015612
v 0.024687 0.041023 -0.020979
v 0.022193 0.039253 -0.022029
v 0.001739 0.030877 -0.032934
v -0.000361 0.029911 -0.035062
v -0.003263 0.028939 -0.035561
v 0.035097 0.03828 -0.0161
v 0.027072 0.033516 -0.022775
v 0.023917 0.032961 -0.023515
v 0.021307 0.032076 -0.025017
v 0.018951 0.030772 -0.02673
v 0.003447 0.027935 -0.033106
v 0.002997 0.024017 -0.035553
v -0.007281 0.026481 -0.038382
v 0.034484 0.035643 -0.017479
v 0.029752 0.033874 -0.019955
v 0.016488 0.027726 -0.027122
v 0.014776 0.024352 -0.0287
v 0.014835 0.026416 -0.030366
v -0.016959 0.017043 -0.045934
v 0.013478 0.019904 -0.030489
v 0.002183 0.016933 -0.038136
v -0.017932 0.010056 -0.047305
v 0.012464 0.020084 -0.032768
v 0.011626 0.015589 -0.033928
v 0.000971 0.013741 -0.038554
v -0.00042 0.011752 -0.040996
v -0.002758 0.009183 -0.041551
v -0.01666 0.006438 -0.047748
v -0.017603 0.006354 -0.048792
v -0.029105 0.0041 -0.053972
v -0.005713 0.007078 -0.043349
v -0.008874 0.005731 -0.044632
v -0.013392 0.005235 -0.046506
v -0.015999 0.005298 -0.048421
v -0.027196 -0.000439 -0.054622
v 0.008536 0.005907 -0.036165
v 0.009929 0.008757 -0.035423
v 0.006208 0.004441 -0.038333
v -0.024866 -0.002644 -0.053792
v 0.02457 0.001653 -0.030588
v 0.021899 0.003538 -0.031354
v 0.018102 0.003338 -0.032756
v 0.003648 0.002362 -0.03954
v -0.015761 -0.003873 -0.051982
v 0.02532 -0.000579 -0.03174
v 0.026338 -0.005063 -0.032327
v 0.020061 -0.002541 -0.033979
v 0.011981 -0.008322 -0.039193
v 0.027256 -0.011939 -0.033172
v 0.019493 -0.009961 -0.035405
v 0.019814 -0.011224 -0.035764
v 0.011519 -0.012028 -0.039953
v 0.027306 -0.015009 -0.033919
v 0.019474 -0.012312 -0.036378
v 0.011632 -0.015561 -0.040795
v 0.012646 -0.019004 -0.042177
v 0.027715 -0.01675 -0.032667
v 0.027004 -0.017647 -0.034062
v 0.023489 -0.022211 -0.037819
v 0.021409 -0.023914 -0.039689
v 0.01783 -0.024899 -0.041001
v 0.015696 -0.023459 -0.04219
v 0.019957 -0.024784 -0.040157
v 0.004005 0.050207 -0.028503
v 0.001017 0.050286 -0.030228
v -0.00179 0.049578 -0.031069
v -0.003293 0.047145 -0.033247
v 0.015151 0.048435 -0.024327
v -0.004468 0.044997 -0.035339
v -0.008088 0.036907 -0.040921
v 0.021809 0.042116 -0.022332
v -0.009754 0.034159 -0.040679
v 0.035302 0.039758 -0.016924
v 0.022717 0.040378 -0.02322
v 0.020355 0.039333 -0.024339
v 0.002233 0.02949 -0.034054
v 2.5E-05 0.029775 -0.036038
v -0.004413 0.02843 -0.03738
v -0.003559 0.028989 -0.038122
v 0.035728 0.036924 -0.017584
v 0.00255 0.026575 -0.035911
v -0.007835 0.026475 -0.040344
v -0.010488 0.024587 -0.042663
v -0.022919 0.021398 -0.049553
v -0.025809 0.017187 -0.053665
v 0.033122 0.034682 -0.01985
v 0.030447 0.033936 -0.022153
v 0.016724 0.028815 -0.028473
v 0.013417 0.022853 -0.031582
v 0.002456 0.018232 -0.038619
v -0.01827 0.013239 -0.048045
v -0.027609 0.013578 -0.052808
v -0.028702 0.009409 -0.054162
v -0.018552 0.009303 -0.048968
v -0.018946 0.01084 -0.049591
v -0.018659 0.008452 -0.050022
v -0.029006 0.005868 -0.054776
v -0.027963 0.002017 -0.055577
v 0.01039 0.012708 -0.035828
v 0.009107 0.009485 -0.037103
v -0.008303 0.006003 -0.046272
v -0.012115 0.005017 -0.047562
v -0.026432 -0.000407 -0.056244
v -0.025528 -0.001878 -0.055343
v 0.007399 0.006469 -0.038234
v 0.005213 0.005271 -0.041232
v 0.003526 0.003404 -0.041852
v -0.018753 -0.0039 -0.053308
v -0.0227 -0.003138 -0.054528
v 0.023654 0.0024 -0.032175
v 0.021353 0.004085 -0.03324
v 0.018524 0.00389 -0.033992
v 0.015749 0.002183 -0.035257
v 0.013727 -0.000115 -0.03765
v 0.000831 0.001499 -0.042926
v 0.012247 -0.003759 -0.039848
v 0.026465 -0.008361 -0.033964
v 0.01938 -0.010919 -0.037761
v 0.011748 -0.014982 -0.042411
v 0.026876 -0.013181 -0.034758
v 0.02657 -0.016952 -0.035546
v 0.014359 -0.021305 -0.04298
v 0.004257 0.049357 -0.030027
v 0.001102 0.049379 -0.031878
v -0.001272 0.048919 -0.032573
v -0.00315 0.04707 -0.034892
v 0.016015 0.047813 -0.026297
v 0.012226 0.047838 -0.028292
v 0.006714 0.048436 -0.030493
v 0.024681 0.047413 -0.021587
v 0.027656 0.046687 -0.02255
v -0.006887 0.039439 -0.039738
v 0.034181 0.043171 -0.018623
v 0.031495 0.045446 -0.019539
v 0.029916 0.046139 -0.020786
v 0.021489 0.04088 -0.024456
v 0.019262 0.040049 -0.026534
v -0.011369 0.032108 -0.043441
v 0.035359 0.040978 -0.01788
v 0.020361 0.039989 -0.025559
v 0.00136 0.028563 -0.036273
v -0.001796 0.029146 -0.038068
v -0.004756 0.027953 -0.040385
v -0.006968 0.027234 -0.041077
v 0.035833 0.038248 -0.018537
v 0.034839 0.036022 -0.019952
v 0.02454 0.033389 -0.025777
v 0.021242 0.032488 -0.026933
v 0.019319 0.032022 -0.028905
v 0.016676 0.030307 -0.03086
v 0.001958 0.026443 -0.037354
v -0.012333 0.022874 -0.044673
v -0.014604 0.020583 -0.046689
v -0.02401 0.019897 -0.054317
v 0.012667 0.024003 -0.033787
v 0.002393 0.022008 -0.038291
v -0.017056 0.017105 -0.047719
v -0.01864 0.013402 -0.04947
v -0.018074 0.015786 -0.049604
v -0.018764 0.013026 -0.050808
v -0.027928 0.011624 -0.055995
v -0.018709 0.009757 -0.050765
v -0.028355 0.008416 -0.056553
v -0.028102 0.005254 -0.057263
v 0.011219 0.019188 -0.035683
v 0.001485 0.015418 -0.040853
v -0.002832 0.009927 -0.045344
v -0.017183 0.006801 -0.050983
v -0.027239 0.002179 -0.057608
v -0.004291 0.008517 -0.045337
v -0.011049 0.00545 -0.048965
v -0.014474 0.005429 -0.05051
v 0.007188 0.008196 -0.040253
v -0.021079 -0.003238 -0.055275
v -0.02413 -0.001978 -0.056324
v 0.023536 0.002853 -0.033821
v 0.021345 0.004879 -0.034509
v 0.018972 0.004872 -0.035065
v 0.015813 0.003392 -0.0369
v 0.013893 0.002673 -0.039326
v -0.005767 -0.001131 -0.048092
v 0.024796 0.000602 -0.033012
v 0.012718 -0.001087 -0.039457
v 0.025688 -0.00264 -0.033513
v 0.011575 -0.007737 -0.04141
v 0.019368 -0.008532 -0.038644
v 0.018374 -0.008287 -0.03982
v 0.011454 -0.011078 -0.042555
v 0.01202 -0.014767 -0.044218
v 0.02612 -0.008931 -0.036305
v 0.019082 -0.010529 -0.040339
v 0.012912 -0.018253 -0.043544
v 0.026433 -0.015611 -0.036538
v 0.024986 -0.019348 -0.038122
v 0.022772 -0.021628 -0.040333
v 0.020602 -0.023065 -0.04149
v 0.017723 -0.023091 -0.042661
v 0.002755 0.048936 -0.032135
v -0.000807 0.048415 -0.034311
v 0.002105 0.048586 -0.033849
v 0.024462 0.047122 -0.024565
v 0.019753 0.047621 -0.024862
v -0.005601 0.042738 -0.039461
v -0.012956 0.030424 -0.046311
v 0.035684 0.040358 -0.019327
v -0.000601 0.028655 -0.037991
v -0.002843 0.026811 -0.040696
v -0.008527 0.025463 -0.0435
v -0.015386 0.027994 -0.04695
v -0.019563 0.024484 -0.051872
v 0.03599 0.038295 -0.020153
v 0.030654 0.034246 -0.02377
v 0.022068 0.033839 -0.029613
v -6.7E-05 0.026448 -0.039158
v -0.0117 0.023145 -0.045824
v -0.013915 0.021186 -0.048
v 0.033148 0.035197 -0.022951
v 0.034903 0.036842 -0.022088
v 0.01426 0.02748 -0.03271
v 0.012768 0.025722 -0.034394
v 0.011633 0.023608 -0.036096
v 0.001201 0.024501 -0.039058
v 0.00151 0.021232 -0.040479
v -0.016358 0.018601 -0.048711
v -0.018337 0.013413 -0.052468
v -0.027067 0.014501 -0.055051
v 0.002139 0.018618 -0.040048
v -0.018313 0.009782 -0.052052
v 0.009658 0.014611 -0.038697
v -0.000421 0.012756 -0.043239
v 0.008537 0.011112 -0.039602
v -0.00659 0.007492 -0.047633
v 0.019532 0.006376 -0.035953
v 0.01634 0.005117 -0.037586
v 0.002851 0.004624 -0.045748
v 0.001083 0.002617 -0.045394
v -0.022501 -0.001239 -0.060074
v 0.023062 0.004668 -0.035141
v -0.002165 0.000624 -0.046834
v -0.00828 -0.001665 -0.051301
v -0.014258 -0.002821 -0.055662
v 0.02512 -0.000339 -0.034561
v 0.012304 -0.000781 -0.041049
v 0.011487 -0.003335 -0.04312
v 0.025787 -0.003965 -0.035158
v 0.018604 -0.006698 -0.039912
v 0.019817 -0.00911 -0.039245
v 0.011371 -0.010108 -0.044774
v 0.025358 -0.001978 -0.038372
v 0.018216 -0.009687 -0.040789
v 0.026291 -0.013546 -0.037407
v 0.01343 -0.017487 -0.045703
v 0.02602 -0.016639 -0.038329
v 0.015046 -0.02081 -0.044135
v 0.024937 -0.018251 -0.040136
v 0.020176 -0.022106 -0.043136
v 0.017651 -0.022093 -0.04418
v -0.001067 0.047809 -0.037133
v -0.002491 0.047439 -0.037175
v -0.004294 0.045237 -0.038993
v 0.010245 0.047115 -0.031143
v 0.021096 0.047146 -0.02663
v 0.016222 0.047176 -0.028049
v 0.03383 0.043849 -0.021105
v 0.031351 0.045245 -0.021937
v -0.00895 0.035554 -0.043236
v 0.035343 0.041331 -0.020774
v -0.005359 0.026366 -0.042335
v -0.021904 0.02226 -0.053702
v 0.030621 0.034829 -0.02585
v 0.025286 0.034437 -0.028172
v 0.018707 0.03256 -0.031292
v 0.016704 0.031462 -0.03278
v 0.014354 0.029235 -0.034654
v -0.000199 0.024494 -0.040496
v -0.001937 0.024307 -0.042237
v -0.005512 0.025355 -0.043606
v -0.008423 0.02471 -0.045152
v -0.011076 0.023141 -0.047314
v 0.000796 0.021937 -0.041564
v -0.017417 0.016541 -0.05212
v 0.001132 0.019632 -0.042117
v 0.00139 0.017171 -0.041676
v 0.000484 0.016013 -0.043701
v -0.017582 0.009798 -0.053215
v -0.000407 0.013287 -0.045476
v -0.00196 0.011063 -0.04661
v -0.004602 0.008867 -0.048235
v -0.016324 0.007134 -0.05238
v 0.006941 0.009261 -0.042769
v -0.007806 0.00719 -0.050054
v -0.010907 0.006386 -0.050994
v -0.013621 0.005954 -0.051652
v -0.024837 0.000591 -0.060501
v 0.014768 0.006132 -0.040777
v 0.018282 0.006763 -0.037934
v 0.013302 0.005199 -0.041712
v 0.005007 0.006645 -0.044121
v 0.000851 0.003406 -0.048288
v -0.001616 0.001724 -0.049659
v -0.019108 -0.001563 -0.061799
v 0.021221 0.005897 -0.0365
v 0.017958 0.006222 -0.03746
v 0.012534 0.002658 -0.041778
v 0.011663 0.0002 -0.04336
v -0.004829 -0.000103 -0.050572
v 0.02478 0.001605 -0.035655
v 0.01855 -0.002617 -0.040978
v 0.018629 -0.00491 -0.040722
v 0.018104 -0.00715 -0.041066
v 0.011151 -0.005789 -0.044832
v 0.019061 -0.008572 -0.041199
v 0.018558 -0.010981 -0.043287
v 0.017678 -0.010204 -0.042392
v 0.012176 -0.013516 -0.046601
v 0.025887 -0.011924 -0.039147
v 0.025691 -0.015335 -0.039763
v 0.022791 -0.020359 -0.042333
v 0.018008 -0.021379 -0.045632
v 0.001911 0.047594 -0.035914
v 0.006908 0.046347 -0.034644
v -0.004768 0.044037 -0.039809
v -0.006535 0.040352 -0.041594
v 0.02814 0.046494 -0.024273
v 0.017611 0.046762 -0.029089
v 0.012967 0.046482 -0.031139
v 0.033505 0.042961 -0.022594
v 0.031178 0.045052 -0.023644
v -0.010296 0.033741 -0.045021
v 0.034716 0.038704 -0.023126
v -0.003854 0.023933 -0.044926
v -0.005594 0.024904 -0.044708
v -0.007492 0.024394 -0.046259
v 0.033168 0.036168 -0.024679
v 0.012479 0.027299 -0.03792
v 0.011169 0.023664 -0.038521
v -0.000436 0.020658 -0.044022
v -0.014912 0.019924 -0.0533
v -0.017773 0.013781 -0.05418
v -0.027311 0.014061 -0.05873
v -0.027848 0.012318 -0.058773
v 0.010355 0.02059 -0.039293
v 0.000279 0.016477 -0.045474
v -0.017718 0.010988 -0.054187
v -0.027825 0.010139 -0.060345
v -0.027344 0.006295 -0.06139
v 0.00937 0.016028 -0.040751
v -0.012843 0.006842 -0.053023
v -0.01601 0.008419 -0.054085
v -0.014813 0.007051 -0.052835
v -0.026443 0.003306 -0.06106
v 0.008281 0.012366 -0.042128
v -0.009727 0.006748 -0.051498
v 0.020636 0.006513 -0.037848
v 0.017949 0.006873 -0.039362
v 0.023968 0.003441 -0.03668
v 0.022481 0.005402 -0.037433
v 0.025197 5.5E-05 -0.037026
v 0.02481 0.001447 -0.03771
v 0.011289 -0.009668 -0.047137
v 0.025508 -0.008955 -0.040458
v 0.018126 -0.009488 -0.042788
v 0.01803 -0.01069 -0.044889
v 0.013825 -0.016793 -0.047876
v 0.024617 -0.016613 -0.042496
v 0.023334 -0.019255 -0.043083
v 0.025099 -0.013168 -0.042429
v 0.015822 -0.019703 -0.04706
v 0.020739 -0.020859 -0.044969
v -0.002687 0.046017 -0.038988
v 0.004585 0.04613 -0.036471
v 0.000229 0.046155 -0.038528
v -0.003217 0.044322 -0.04091
v -0.004949 0.042989 -0.041401
v 0.026749 0.046975 -0.026048
v 0.023372 0.047097 -0.02815
v 0.026149 0.047254 -0.027473
v 0.018755 0.046423 -0.0308
v 0.009834 0.045716 -0.034156
v -0.006568 0.040121 -0.043276
v -0.008549 0.036545 -0.044565
v 0.032397 0.043752 -0.024578
v 0.029659 0.046079 -0.025478
v 0.028421 0.046894 -0.026595
v -0.011988 0.031557 -0.049106
v 0.033854 0.0404 -0.024436
v 0.033574 0.037788 -0.025598
v 0.028849 0.035464 -0.02781
v 0.025494 0.035246 -0.029452
v 0.0236 0.035682 -0.031869
v 0.019861 0.03435 -0.034038
v 0.016602 0.032461 -0.035948
v -0.004865 0.024167 -0.047041
v -0.007888 0.024262 -0.048631
v -0.01262 0.022021 -0.051803
v -0.025023 0.018578 -0.057456
v -0.026143 0.016747 -0.057309
v -0.026148 0.016656 -0.060817
v 0.031772 0.03627 -0.026631
v -0.001859 0.022559 -0.045838
v 0.000141 0.01985 -0.045661
v -0.016505 0.017457 -0.054683
v -0.017394 0.014149 -0.055358
v -0.016723 0.010058 -0.055322
v 0.009042 0.016978 -0.044378
v 0.008233 0.013873 -0.044906
v -0.000582 0.013215 -0.047187
v -0.002386 0.010509 -0.048867
v -0.014387 0.00753 -0.054551
v -0.015359 0.008076 -0.055563
v 0.00714 0.010993 -0.045528
v 0.005668 0.008095 -0.045561
v -0.0053 0.008716 -0.050872
v -0.010452 0.00709 -0.053162
v -0.013013 0.007105 -0.055136
v 0.02161 0.005747 -0.039029
v 0.018668 0.007222 -0.040711
v 0.015743 0.006945 -0.041523
v 0.01388 0.006262 -0.043901
v 0.012161 0.003682 -0.043959
v -0.016081 -0.002073 -0.060039
v 0.023737 0.003391 -0.038482
v 0.011131 0.001879 -0.045878
v -0.006633 -0.000402 -0.054586
v -0.010304 -0.001628 -0.056125
v -0.012367 -0.001424 -0.060466
v 0.024585 0.000763 -0.039268
v 0.010714 -0.000852 -0.046891
v 0.025321 -0.005715 -0.040389
v 0.010464 -0.004753 -0.049004
v 0.024921 -0.008686 -0.044067
v 0.011894 -0.012444 -0.049134
v 0.022861 -0.018438 -0.045289
v 0.018689 -0.019704 -0.049565
v 0.002435 0.045059 -0.039307
v -0.000797 0.044611 -0.041061
v -0.003493 0.043304 -0.042737
v -0.005777 0.041012 -0.044116
v 0.022738 0.047084 -0.03085
v 0.01369 0.045198 -0.034845
v 0.00943 0.044715 -0.036806
v 0.006437 0.045064 -0.037246
v -0.008317 0.036748 -0.048004
v 0.031073 0.045557 -0.027108
v 0.0331 0.042287 -0.025742
v -0.017159 0.02669 -0.053066
v 0.032608 0.039203 -0.026817
v 0.030277 0.038549 -0.029002
v 0.027646 0.0365 -0.029563
v 0.014139 0.030798 -0.038477
v -0.009592 0.023626 -0.051211
v -0.001479 0.022727 -0.046918
v -0.017297 0.015031 -0.056331
v -0.027533 0.010814 -0.062926
v 0.010322 0.023285 -0.042465
v 0.000843 0.017998 -0.047434
v -0.017085 0.011256 -0.057133
v -0.027039 0.007529 -0.064138
v 0.0005 0.015689 -0.048066
v -0.001139 0.012343 -0.049052
v -0.003343 0.010248 -0.05119
v -0.025805 0.003983 -0.064091
v 0.005529 0.008706 -0.047912
v -0.006283 0.008289 -0.053042
v 0.021158 0.006456 -0.04124
v 0.018989 0.007959 -0.043037
v 0.016386 0.007652 -0.043674
v 0.011882 0.004218 -0.045676
v 0.003317 0.006128 -0.049156
v 5.6E-05 0.003265 -0.051124
v -0.003264 0.001198 -0.053619
v -0.021307 -0.000501 -0.063202
v 0.023026 0.003893 -0.040955
v 0.024864 -0.003253 -0.041815
v 0.010621 -0.008631 -0.050412
v 0.013586 -0.015824 -0.049918
v 0.024046 -0.015475 -0.045301
v 0.016414 -0.018767 -0.050032
v 0.020891 -0.019391 -0.048143
v -0.004907 0.041327 -0.04595
v 0.028837 0.046547 -0.028194
v 0.026043 0.047222 -0.029551
v 0.019771 0.046454 -0.032509
v 0.016053 0.045546 -0.034401
v 0.00331 0.043675 -0.041691
v 0.032505 0.043869 -0.026706
v -0.009239 0.035345 -0.050775
v -0.011751 0.032147 -0.051127
v -0.013623 0.030267 -0.053715
v 0.032967 0.041778 -0.026937
v 0.032281 0.043007 -0.027919
v 0.031916 0.040744 -0.028219
v -0.015602 0.0284 -0.056152
v -0.019981 0.02428 -0.0591
v 0.027064 0.037643 -0.031038
v 0.023362 0.036499 -0.033213
v 0.019677 0.034945 -0.035406
v 0.016169 0.032816 -0.037585
v -0.002411 0.023853 -0.047882
v -0.002797 0.024912 -0.048996
v -0.000415 0.023593 -0.048434
v -0.006076 0.024532 -0.049228
v -0.012037 0.022414 -0.054461
v -0.022046 0.022161 -0.06027
v 0.011182 0.026579 -0.042439
v 0.012451 0.029236 -0.041319
v 8E-05 0.021064 -0.047825
v -0.016427 0.017513 -0.056863
v -0.017686 0.014238 -0.057891
v -0.027019 0.014202 -0.062693
v -0.018332 0.012493 -0.058922
v -0.018116 0.01125 -0.059324
v -0.000749 0.013602 -0.050013
v -0.003037 0.011006 -0.05329
v -0.014884 0.00827 -0.057321
v -0.016956 0.009815 -0.058879
v -0.005559 0.008929 -0.054251
v -0.008494 0.007653 -0.055654
v -0.011875 0.007275 -0.056567
v -0.023752 0.001322 -0.064017
v 0.011504 0.00528 -0.04808
v 0.001246 0.004421 -0.0524
v -0.00073 0.002982 -0.054182
v 0.010863 0.002978 -0.047892
v -0.006556 5E-05 -0.057381
v -0.010053 -0.000974 -0.059443
v 0.024311 -1.7E-05 -0.041886
v 0.024489 -0.001697 -0.044302
v 0.02456 -0.005748 -0.046671
v 0.011719 -0.012752 -0.052027
v 0.024555 -0.011095 -0.045837
v 0.022092 -0.017709 -0.048979
v 0.014824 -0.017232 -0.051389
v -0.000305 0.043288 -0.044005
v -0.002757 0.04294 -0.044408
v 0.027509 0.046561 -0.029881
v 0.02441 0.046538 -0.031432
v 0.020563 0.046187 -0.033374
v 0.016746 0.045395 -0.035397
v 0.012781 0.044504 -0.03747
v 0.008499 0.043855 -0.039563
v -0.007565 0.037585 -0.049028
v 0.029692 0.045299 -0.028979
v 0.029565 0.039898 -0.030103
v 0.026383 0.0388 -0.032219
v 0.022828 0.037409 -0.034448
v 0.019084 0.03573 -0.037036
v 0.016063 0.034243 -0.039889
v 0.014134 0.032616 -0.042117
v -0.001467 0.025474 -0.049642
v -0.0058 0.024892 -0.050459
v -0.003511 0.025687 -0.050657
v -0.010045 0.023634 -0.054134
v 0.000569 0.021739 -0.048864
v -0.014284 0.020447 -0.055824
v -0.017376 0.016037 -0.059309
v -0.026443 0.012121 -0.067578
v 0.009961 0.023214 -0.047068
v 0.000768 0.018986 -0.049455
v 0.000539 0.017287 -0.048846
v -4.8E-05 0.015935 -0.051184
v 0.008109 0.014494 -0.04865
v -0.001482 0.012902 -0.052089
v -0.014382 0.007966 -0.0586
v -0.016381 0.009186 -0.060179
v 0.007145 0.012113 -0.050221
v -0.011154 0.007452 -0.058149
v 0.02005 0.007814 -0.043911
v 0.017484 0.007923 -0.044876
v 0.013405 0.006661 -0.046689
v 0.003815 0.007125 -0.051804
v -0.016791 -0.001293 -0.062502
v -0.013666 -0.000917 -0.063215
v -0.020479 -0.000226 -0.064485
v 0.022803 0.005066 -0.04378
v 0.021883 0.006324 -0.04408
v 0.010155 -0.000325 -0.051609
v -0.003102 0.001801 -0.056937
v 0.023734 0.002466 -0.044127
v 0.010402 -0.005664 -0.052183
v 0.011048 -0.009575 -0.052941
v 0.013284 -0.015288 -0.052878
v 0.023467 -0.015008 -0.047565
v 0.017222 -0.018426 -0.051283
v 0.019925 -0.018948 -0.050209
v -0.003073 0.041434 -0.046791
v 0.024966 0.044632 -0.03247
v 0.020362 0.044596 -0.035253
v 0.017663 0.044837 -0.036281
v 0.013754 0.044199 -0.038281
v 0.009595 0.04346 -0.040486
v 0.005033 0.042952 -0.042716
v 0.00018 0.042516 -0.044923
v -0.005371 0.039982 -0.047887
v -0.007268 0.037637 -0.050312
v 0.028347 0.044194 -0.030462
v 0.025214 0.042548 -0.033125
v 0.028197 0.041382 -0.031219
v 0.02491 0.040212 -0.03357
v 0.022003 0.040491 -0.03581
v 0.022015 0.03835 -0.035604
v 0.018087 0.037094 -0.038972
v 0.01254 0.03064 -0.044814
v -3.9E-05 0.024556 -0.049955
v -0.007506 0.024842 -0.054284
v -0.010915 0.023297 -0.055809
v -0.013431 0.021354 -0.057794
v 0.000768 0.022629 -0.050636
v -0.016066 0.018306 -0.058258
v -0.017982 0.013416 -0.060519
v -0.017501 0.010889 -0.061066
v -0.003415 0.011457 -0.056183
v -0.013664 0.007984 -0.060505
v -0.016053 0.009381 -0.061389
v 0.00597 0.01016 -0.052276
v -0.004821 0.009898 -0.056427
v -0.007668 0.008301 -0.057468
v 0.017026 0.007671 -0.047078
v 0.014378 0.007327 -0.047961
v 0.012282 0.006104 -0.049369
v 0.010728 0.003478 -0.050398
v -0.016919 -0.00084 -0.064296
v -0.007395 0.000211 -0.060991
v 0.024582 -0.008775 -0.046856
v 0.012437 -0.013151 -0.054198
v 0.024318 -0.011788 -0.047725
v 0.015298 -0.01672 -0.053012
v 0.013812 -0.015183 -0.054207
v 0.021568 -0.016775 -0.049914
v 0.02319 -0.013472 -0.049923
v 0.018775 -0.017221 -0.051992
v 0.015972 0.043855 -0.038159
v 0.011093 0.042999 -0.04102
v 0.006614 0.042365 -0.043532
v 0.001909 0.041856 -0.045821
v -0.002 0.041016 -0.047798
v -0.004924 0.039649 -0.049225
v -0.006504 0.038078 -0.051673
v 0.019938 0.042064 -0.036971
v 0.016757 0.042771 -0.038706
v 0.011173 0.041718 -0.042666
v -0.00862 0.036014 -0.052645
v -0.009867 0.034749 -0.055828
v 0.018664 0.039163 -0.038747
v 0.015689 0.03556 -0.041544
v -0.000244 0.025139 -0.05163
v -0.002213 0.026043 -0.05258
v -0.004448 0.025818 -0.052979
v -0.022541 0.021563 -0.064933
v -0.024494 0.018626 -0.066424
v 0.011236 0.027569 -0.046117
v -0.016243 0.017977 -0.060174
v -0.017678 0.015394 -0.06157
v 0.000537 0.018918 -0.052308
v -0.017549 0.012559 -0.062125
v -0.026064 0.008549 -0.068332
v 0.008458 0.016676 -0.04995
v -0.002163 0.013378 -0.055786
v -0.015729 0.009477 -0.062955
v -0.024705 0.004916 -0.068538
v -0.006597 0.009087 -0.058367
v -0.010104 0.007898 -0.060238
v 0.020112 0.006348 -0.046744
v 0.010637 0.004251 -0.052777
v 0.001883 0.005711 -0.055504
v 0.00451 0.008441 -0.05465
v -0.001599 0.002992 -0.05754
v -0.004706 0.001261 -0.059916
v -0.01065 -0.000558 -0.0623
v -0.018966 0.000605 -0.069255
v 0.022679 0.003348 -0.046106
v 0.010058 0.001901 -0.052876
v 0.023886 0.000619 -0.045681
v 0.009952 -0.001203 -0.053756
v 0.023913 -0.00337 -0.048257
v 0.010401 -0.00497 -0.055023
v 0.011328 -0.008767 -0.055963
v 0.024057 -0.0107 -0.048959
v 0.021607 -0.015145 -0.051546
v 0.019503 -0.015997 -0.053179
v 0.016357 -0.016152 -0.054171
v 0.003374 0.040954 -0.047302
v -0.001107 0.04056 -0.048874
v -0.004434 0.039451 -0.050428
v 0.01732 0.04071 -0.039601
v 0.014593 0.041161 -0.041338
v 0.006832 0.040571 -0.046592
v -0.011399 0.033144 -0.058604
v 0.016147 0.037919 -0.041521
v 0.014698 0.035637 -0.043244
v -0.014607 0.029948 -0.061818
v -0.01975 0.024731 -0.063094
v 0.013772 0.033219 -0.043775
v -0.003824 0.025643 -0.054124
v -0.007649 0.025107 -0.056561
v -0.010457 0.02388 -0.058511
v -0.012819 0.021982 -0.05969
v 0.01057 0.02648 -0.048594
v 0.000744 0.023351 -0.052638
v -0.014803 0.019857 -0.060511
v -0.016183 0.01731 -0.062521
v -0.025816 0.015534 -0.067287
v 0.000928 0.020645 -0.052932
v -5.1E-05 0.01725 -0.055705
v -0.000782 0.015713 -0.054667
v -0.017422 0.014033 -0.062995
v -0.016901 0.011379 -0.063671
v -0.004771 0.010748 -0.058965
v -0.01304 0.008054 -0.062437
v 0.007379 0.013378 -0.052003
v -0.007701 0.0088 -0.060895
v -0.022284 0.002306 -0.069276
v 0.017773 0.007628 -0.048787
v 0.015514 0.0076 -0.04998
v 0.012542 0.006432 -0.051754
v -0.000257 0.004155 -0.058845
v -0.002659 0.002674 -0.061203
v -0.015855 -0.00031 -0.067433
v 0.02157 0.003983 -0.048551
v 0.019595 0.006548 -0.048709
v -0.007583 0.000404 -0.063563
v 0.023038 0.00102 -0.047892
v 0.024005 -0.008197 -0.049553
v 0.023902 -0.008242 -0.050465
v 0.012769 -0.011076 -0.057486
v 0.023211 -0.011773 -0.051174
v 0.014563 -0.014245 -0.056557
v 0.016895 -0.015385 -0.056441
v -7.3E-05 0.040106 -0.049874
v -0.000132 0.039378 -0.05164
v -0.004542 0.03889 -0.052169
v -0.007115 0.037627 -0.053659
v 0.01462 0.039341 -0.042675
v 0.011816 0.039958 -0.044382
v 0.003531 0.039718 -0.049733
v 0.013878 0.036963 -0.044355
v 0.013034 0.033622 -0.045593
v 0.01201 0.031531 -0.047459
v -0.000721 0.025115 -0.053139
v -0.001026 0.024463 -0.054651
v -0.004304 0.025514 -0.055866
v -0.012156 0.022127 -0.061963
v 0.001117 0.023106 -0.05353
v -0.026251 0.012351 -0.069595
v 0.009677 0.023112 -0.050152
v 0.008265 0.016286 -0.052423
v 0.000748 0.020015 -0.054512
v -0.016804 0.013926 -0.064091
v -0.015957 0.010093 -0.064843
v -0.026109 0.009208 -0.070043
v -0.001915 0.014072 -0.057505
v -0.014285 0.00832 -0.064211
v -0.014924 0.008695 -0.065198
v -0.024927 0.00568 -0.070274
v 0.006575 0.011772 -0.055411
v 0.007771 0.014805 -0.05552
v -0.01112 0.007978 -0.063029
v -0.013183 0.008041 -0.064741
v 0.014832 0.00748 -0.052475
v 0.010239 0.005381 -0.055756
v 0.002894 0.006939 -0.058811
v -0.009579 4.7E-05 -0.064931
v -0.012713 -0.000202 -0.066865
v 0.020099 0.006044 -0.050885
v 0.009807 0.002965 -0.055185
v -0.004882 0.001693 -0.063329
v 0.022948 1.8E-05 -0.049544
v 0.009863 -0.000531 -0.056152
v 0.010509 -0.004066 -0.05788
v 0.023487 -0.003073 -0.050256
v 0.023374 -0.005151 -0.051978
v 0.023142 -0.010762 -0.052367
v 0.021342 -0.013839 -0.053849
v 0.018982 -0.015125 -0.056014
v -0.003035 0.038875 -0.052775
v -0.00601 0.037807 -0.054294
v -0.007439 0.03702 -0.054695
v 0.011803 0.037644 -0.046465
v 0.008898 0.039149 -0.047724
v 0.012255 0.035259 -0.047037
v -0.001655 0.024566 -0.056316
v -0.004545 0.025655 -0.057641
v -0.007632 0.025115 -0.058998
v -0.009664 0.024031 -0.060204
v -0.020486 0.024172 -0.067035
v -0.023209 0.020924 -0.067986
v -0.024455 0.018997 -0.06955
v 0.010776 0.028469 -0.049678
v 0.010224 0.027753 -0.052023
v 0.00946 0.024497 -0.054213
v 3E-05 0.022276 -0.05599
v 0.000678 0.022179 -0.054653
v -0.014627 0.019508 -0.063001
v -0.016235 0.016035 -0.064591
v -0.015616 0.017991 -0.064712
v -0.016349 0.015206 -0.066471
v -0.025488 0.016311 -0.069164
v -0.026054 0.013732 -0.071725
v 0.008746 0.019278 -0.05381
v 8.6E-05 0.019364 -0.057089
v -0.000849 0.016159 -0.058139
v -0.015911 0.011941 -0.065823
v -0.026308 0.010471 -0.071458
v -0.02588 0.007831 -0.072355
v -0.002433 0.013209 -0.059459
v -0.003883 0.011585 -0.062486
v -0.025047 0.005065 -0.071385
v 0.005153 0.009435 -0.057585
v -0.006674 0.00942 -0.062484
v -0.010161 0.008425 -0.064079
v -0.022415 0.002683 -0.07112
v 0.017591 0.007209 -0.051698
v 0.011938 0.006646 -0.054568
v -0.015021 0.000109 -0.068586
v -0.018163 0.000681 -0.070465
v 0.021288 0.004603 -0.050724
v 0.00979 -2.3E-05 -0.058528
v 0.022479 0.001543 -0.050953
v 0.011625 -0.00725 -0.058918
v 0.02307 -0.008835 -0.053278
v 0.022496 -0.011707 -0.054277
v 0.015208 -0.013361 -0.05797
v 0.021327 -0.013045 -0.055226
v 0.017457 -0.014461 -0.057718
v -0.003886 0.037568 -0.055493
v -0.006293 0.036764 -0.05633
v 0.010179 0.037981 -0.048549
v 0.008365 0.038576 -0.049697
v 0.005085 0.039002 -0.050874
v 0.000158 0.038733 -0.05292
v -0.010038 0.034236 -0.058785
v 0.011215 0.036039 -0.048632
v 0.011346 0.032501 -0.049331
v -0.001399 0.024799 -0.05757
v -0.002597 0.025878 -0.058273
v -0.004283 0.026016 -0.059877
v -0.006882 0.025152 -0.061019
v -0.009479 0.024011 -0.062567
v -0.000152 0.022533 -0.057641
v -0.01365 0.02079 -0.064857
v -0.016161 0.012908 -0.067141
v -0.011636 0.008836 -0.066018
v -0.014592 0.01043 -0.06704
v -0.013447 0.009141 -0.065717
v -0.024866 0.005122 -0.072237
v -0.006024 0.010102 -0.064508
v -0.008735 0.008757 -0.064526
v -0.023256 0.00352 -0.07291
v -0.020712 0.001628 -0.07199
v 0.016223 0.007391 -0.053491
v 0.013414 0.007282 -0.055378
v 0.015334 0.007343 -0.05522
v 0.010734 0.005786 -0.056887
v 0.009712 0.003033 -0.057913
v 0.000763 0.005544 -0.062614
v -0.002397 0.003736 -0.064639
v -0.006042 0.001808 -0.065375
v -0.009928 0.000753 -0.067103
v -0.01426 0.000469 -0.069605
v 0.018409 0.006318 -0.053458
v 0.021959 0.001897 -0.052894
v 0.022764 -0.002119 -0.053672
v 0.010249 -0.003039 -0.060178
v 0.022868 -0.006667 -0.054254
v 0.013441 -0.010504 -0.059084
v 0.021583 -0.01079 -0.05591
v 0.01919 -0.013664 -0.057091
v 0.019514 -0.011688 -0.05812
v 0.016799 -0.012604 -0.058774
v 0.009702 0.036842 -0.050413
v 0.006584 0.038082 -0.05222
v 0.001973 0.038338 -0.053887
v -0.002322 0.037541 -0.056028
v -0.006006 0.036274 -0.058105
v -0.009077 0.034688 -0.059761
v -0.011062 0.033152 -0.06222
v -0.013757 0.030853 -0.063241
v 0.010665 0.034522 -0.050582
v -0.016739 0.028048 -0.066561
v 0.010629 0.031334 -0.051529
v -0.000479 0.025278 -0.060106
v -0.02356 0.020245 -0.071314
v -0.025124 0.017156 -0.071628
v -0.015052 0.018666 -0.067671
v -0.016042 0.016051 -0.068134
v 0.000163 0.020112 -0.059671
v -0.000373 0.017946 -0.063176
v -0.015692 0.012057 -0.068782
v -0.025546 0.008906 -0.074964
v -0.001845 0.014363 -0.06253
v -0.013153 0.009443 -0.067674
v -0.014046 0.009608 -0.069183
v -0.024189 0.005994 -0.076067
v 0.006101 0.010611 -0.06156
v -0.009699 0.008911 -0.066425
v -0.01177 0.008774 -0.068272
v -0.022449 0.003605 -0.075794
v 0.013082 0.007362 -0.057756
v 0.011138 0.006465 -0.058788
v 0.009835 0.003928 -0.059089
v -0.00587 0.0024 -0.067225
v -0.009884 0.001273 -0.069056
v -0.013633 0.000912 -0.071505
v -0.016911 0.001243 -0.074335
v 0.020517 0.003653 -0.054109
v 0.018256 0.005823 -0.054909
v 0.009587 0.000936 -0.060296
v 0.021836 0.000695 -0.054364
v 0.022647 -0.004053 -0.055013
v 0.01125 -0.006276 -0.060716
v 0.022542 -0.007411 -0.055954
v 0.013388 -0.009743 -0.060783
v 0.02136 -0.008971 -0.058049
v 0.016814 -0.011552 -0.06023
v 0.00792 0.036736 -0.053835
v 0.003306 0.037894 -0.056179
v -0.000726 0.037418 -0.057426
v -0.004653 0.036369 -0.059159
v -0.008068 0.034944 -0.060988
v -0.013044 0.031461 -0.065045
v 0.009378 0.034081 -0.053976
v 0.009957 0.031462 -0.053788
v -0.002561 0.026472 -0.061549
v -0.010256 0.023697 -0.066049
v -0.021399 0.023191 -0.071875
v -0.024881 0.017746 -0.073734
v 0.009645 0.027171 -0.054867
v 0.000299 0.0239 -0.06115
v -0.016456 0.01537 -0.069703
v -0.025473 0.015832 -0.075323
v 0.008918 0.022946 -0.058366
v 0.008311 0.017039 -0.06028
v -0.017279 0.013995 -0.070821
v -0.017196 0.012469 -0.07123
v -0.025838 0.012452 -0.075243
v 0.008139 0.016401 -0.057956
v -0.003385 0.012286 -0.065377
v -0.016036 0.011072 -0.070787
v 0.00727 0.013111 -0.059534
v -0.005061 0.010809 -0.066284
v -0.008271 0.009291 -0.067308
v -0.019777 0.002011 -0.076006
v 0.015526 0.007003 -0.058078
v 0.004035 0.00816 -0.062549
v 0.009917 0.004796 -0.060901
v 0.019437 0.004021 -0.056867
v 0.021067 0.00081 -0.056997
v 0.009869 -0.00301 -0.062044
v 0.022055 -0.001856 -0.056144
v 0.010864 -0.0068 -0.063278
v 0.022191 -0.006136 -0.057212
v 0.012415 -0.009381 -0.062991
v 0.014653 -0.010927 -0.061934
v 0.019439 -0.010745 -0.059474
v 0.017052 -0.010979 -0.062068
v 0.00613 0.037695 -0.055507
v -0.01503 0.029694 -0.067339
v -0.01895 0.025956 -0.071939
v 0.009587 0.031368 -0.055684
v -0.004615 0.026321 -0.06284
v -0.007296 0.025268 -0.064016
v -0.012556 0.021795 -0.06804
v -0.014628 0.019308 -0.069079
v -0.01617 0.01676 -0.070818
v 0.000303 0.021216 -0.061504
v -0.024848 0.008835 -0.0777
v -0.001951 0.014532 -0.064484
v -0.013369 0.009371 -0.070618
v -0.015373 0.010614 -0.07218
v -0.006887 0.010042 -0.068125
v -0.010369 0.009073 -0.069711
v 0.013505 0.007314 -0.060089
v 0.011489 0.007009 -0.061557
v 0.001669 0.006196 -0.064861
v -0.001536 0.004384 -0.066911
v -0.00493 0.00305 -0.069384
v -0.008797 0.001981 -0.071873
v -0.012592 0.001356 -0.074038
v 0.017846 0.005563 -0.057874
v 0.009243 0.002927 -0.063909
v 0.009364 0.000136 -0.063949
v 0.010001 -0.003549 -0.065261
v 0.021996 -0.003677 -0.057859
v 0.021825 -0.002556 -0.058662
v 0.021869 -0.004601 -0.059113
v 0.011538 -0.008341 -0.064396
v 0.021335 -0.007191 -0.059448
v 0.014336 -0.010767 -0.063368
v 0.012733 -0.010159 -0.064248
v 0.019436 -0.009988 -0.060695
v 0.004676 0.037393 -0.057265
v 0.00075 0.037093 -0.059469
v -0.003352 0.036312 -0.061212
v -0.006834 0.035098 -0.063343
v -0.009904 0.033608 -0.064901
v -0.012566 0.031707 -0.067879
v 0.00855 0.03485 -0.0554
v 0.006964 0.036415 -0.056218
v -0.016556 0.028331 -0.073341
v -0.001791 0.026628 -0.062383
v -0.004019 0.026096 -0.063889
v -0.007128 0.025391 -0.065689
v -0.023784 0.019672 -0.0774
v 0.009002 0.026291 -0.058529
v -0.000512 0.024793 -0.062458
v -0.000169 0.021039 -0.063619
v -0.015322 0.018082 -0.074014
v -0.000481 0.017456 -0.06443
v -0.016238 0.012699 -0.074133
v -0.025428 0.012876 -0.077544
v -0.002825 0.013963 -0.067336
v -0.003957 0.012067 -0.066539
v -0.005078 0.011423 -0.068563
v -0.02327 0.005169 -0.077907
v 0.007609 0.01361 -0.061367
v 0.006855 0.01095 -0.063229
v -0.008006 0.009695 -0.07024
v -0.021484 0.002977 -0.077907
v 0.016484 0.006006 -0.059737
v 0.004834 0.008513 -0.063941
v 0.009864 0.005404 -0.062877
v 0.002494 0.006398 -0.065913
v -0.000883 0.004596 -0.067992
v 0.019466 0.002726 -0.059078
v 0.020841 -9.3E-05 -0.059189
v 0.011009 -0.006364 -0.065914
v 0.02124 -0.006084 -0.060587
v 0.012715 -0.008865 -0.065929
v 0.019411 -0.009132 -0.062177
v 0.017346 -0.010305 -0.063995
v 0.01488 -0.010462 -0.06468
v 0.003161 0.036829 -0.059304
v 0.008012 0.033471 -0.057667
v 0.006308 0.035547 -0.058184
v 0.008868 0.02978 -0.058211
v -0.001571 0.024417 -0.064356
v -0.004412 0.025759 -0.065996
v -0.006838 0.025735 -0.068281
v -0.022372 0.022002 -0.076319
v -0.001077 0.022271 -0.065832
v -0.013697 0.020435 -0.073401
v 0.008562 0.019109 -0.061471
v 0.008757 0.0255 -0.061773
v -0.000721 0.018146 -0.065429
v -0.002243 0.016149 -0.068288
v -0.005006 0.011857 -0.069939
v -0.012555 0.009743 -0.073265
v -0.014946 0.011084 -0.074481
v -0.009769 0.009419 -0.071997
v -0.023259 0.006387 -0.079977
v 0.007964 0.013994 -0.062606
v -0.006865 0.010303 -0.070576
v -0.021557 0.003735 -0.079068
v 0.014414 0.007428 -0.061302
v 0.012516 0.007798 -0.062328
v 0.006549 0.008839 -0.064732
v 0.010055 0.00688 -0.063612
v 0.003783 0.005969 -0.06696
v -0.000418 0.004759 -0.069174
v -0.00439 0.003422 -0.071324
v -0.008544 0.002072 -0.074028
v -0.014879 0.001377 -0.077542
v -0.01871 0.002076 -0.07823
v 0.01832 0.003836 -0.061272
v 0.016018 0.00638 -0.061616
v 0.008746 0.004509 -0.064927
v 0.009115 0.000305 -0.066065
v 0.019967 0.000511 -0.061434
v 0.010191 -0.002856 -0.067527
v 0.020966 -0.004056 -0.061415
v 0.020717 -0.006801 -0.06229
v 0.019142 -0.008199 -0.064569
v 0.015208 -0.009933 -0.066389
v 0.001317 0.036697 -0.061378
v -0.001858 0.036348 -0.063273
v 0.000282 0.036668 -0.062754
v -0.005236 0.035354 -0.065626
v -0.00867 0.033969 -0.066771
v 0.006994 0.033198 -0.060676
v 0.004453 0.035768 -0.060557
v 0.002716 0.036247 -0.062332
v 0.008166 0.031375 -0.059646
v -0.002276 0.024684 -0.066375
v -0.009454 0.024471 -0.07077
v -0.019243 0.025903 -0.076581
v 0.008739 0.027399 -0.060465
v -0.011439 0.022889 -0.070651
v -0.024774 0.016802 -0.078836
v -0.001413 0.01933 -0.067104
v -0.016052 0.015503 -0.075291
v -0.01561 0.012966 -0.075855
v -0.003203 0.014598 -0.069095
v -0.005116 0.012595 -0.07108
v -0.010857 0.009578 -0.073648
v -0.013598 0.010515 -0.07521
v -0.010967 0.009334 -0.074438
v 0.00855 0.016931 -0.063289
v 0.008409 0.012229 -0.064145
v 0.00865 0.015126 -0.064363
v -0.007673 0.01035 -0.072295
v 0.013794 0.007929 -0.06399
v 0.010467 0.008876 -0.064264
v 0.007759 0.006629 -0.065307
v 0.007195 0.00408 -0.067104
v 0.003537 0.005718 -0.068603
v -0.000234 0.005111 -0.070452
v -0.004402 0.003462 -0.072958
v -0.010628 0.001577 -0.077114
v -0.018017 0.002338 -0.080557
v 0.016387 0.006356 -0.063818
v 0.008763 0.000941 -0.067932
v 0.020443 -0.002694 -0.062825
v 0.012028 -0.005739 -0.068248
v 0.013666 -0.00831 -0.067531
v 0.015703 -0.009185 -0.067084
v 0.017119 -0.009558 -0.065716
v -0.002622 0.036024 -0.065534
v -0.00753 0.034271 -0.069095
v -0.010266 0.03291 -0.070245
v 0.005208 0.034917 -0.061828
v -0.012866 0.031174 -0.072347
v 0.008314 0.029693 -0.061206
v 0.00785 0.031028 -0.061914
v 0.008525 0.0276 -0.062803
v -0.00257 0.025512 -0.067608
v -0.00428 0.026296 -0.068478
v -0.007291 0.025371 -0.070042
v -0.001884 0.024058 -0.067992
v -0.001695 0.022086 -0.067431
v -0.002121 0.021849 -0.068846
v -0.011545 0.022454 -0.072092
v -0.014768 0.018279 -0.075309
v -0.024495 0.014242 -0.082723
v 0.008647 0.018751 -0.065333
v -0.002488 0.01917 -0.068946
v -0.004006 0.015742 -0.070492
v -0.007937 0.018465 -0.072693
v -0.006982 0.019386 -0.072013
v -0.008615 0.020891 -0.072186
v -0.024114 0.010373 -0.082428
v 0.008737 0.015562 -0.065315
v -0.006552 0.012251 -0.073009
v -0.011762 0.009882 -0.075704
v -0.013799 0.010856 -0.076862
v 0.009515 0.011925 -0.06565
v -0.006559 0.011439 -0.072626
v -0.00878 0.010394 -0.074417
v 0.011941 0.009316 -0.065293
v 0.007077 0.006128 -0.068764
v 0.003417 0.006833 -0.069767
v 0.00016 0.005677 -0.071519
v -0.006576 0.002377 -0.075365
v -0.014668 0.001693 -0.079274
v 0.018182 0.004483 -0.064351
v 0.019642 0.001569 -0.063848
v 0.010287 -0.001769 -0.069435
v 0.020187 -0.001181 -0.063864
v 0.019453 -0.005502 -0.065344
v 0.017566 -0.00824 -0.066438
v 0.015263 -0.007571 -0.068036
v 0.000473 0.036145 -0.064665
v 0.00662 0.032613 -0.063129
v 0.004332 0.034821 -0.063557
v 0.007501 0.029865 -0.064537
v -0.002083 0.026143 -0.069609
v -0.005162 0.026236 -0.070643
v -0.009467 0.022996 -0.071862
v -0.007179 0.024248 -0.071513
v -0.021185 0.023508 -0.077873
v -0.023075 0.02047 -0.08026
v -0.001958 0.022035 -0.069764
v -0.006647 0.021195 -0.07213
v -0.011955 0.02061 -0.073894
v -0.008968 0.019115 -0.073588
v -0.014103 0.01873 -0.076036
v -0.023981 0.017701 -0.082418
v 0.008664 0.020967 -0.066036
v -0.003977 0.019303 -0.070868
v -0.006156 0.015632 -0.072411
v -0.00709 0.015759 -0.07353
v -0.015479 0.015643 -0.077151
v -0.015123 0.012648 -0.077867
v 0.008476 0.014063 -0.066894
v -0.007354 0.012341 -0.074398
v -0.013255 0.011095 -0.078749
v -0.022686 0.007184 -0.083651
v 0.008459 0.010301 -0.06772
v 0.00775 0.011858 -0.068065
v 0.006094 0.009491 -0.069338
v -0.009221 0.010394 -0.075994
v -0.02042 0.004317 -0.083232
v 0.014457 0.007844 -0.065397
v 0.01139 0.009098 -0.067131
v 0.008918 0.00769 -0.0688
v 0.008399 0.004952 -0.069808
v 0.003022 0.007438 -0.070771
v 0.000891 0.006395 -0.07319
v -0.001958 0.004955 -0.075299
v -0.005461 0.003583 -0.076976
v -0.009727 0.002203 -0.077965
v -0.013941 0.002061 -0.080677
v -0.017248 0.002816 -0.083352
v 0.016843 0.006044 -0.065266
v 0.008805 0.002092 -0.069953
v 0.020145 -0.002331 -0.065595
v 0.012452 -0.00502 -0.069493
v 0.017647 -0.005577 -0.068575
v 0.01939 -0.004361 -0.06674
v 0.015078 -0.006273 -0.069483
v -0.001537 0.035896 -0.06731
v -0.004247 0.03541 -0.067987
v 0.005601 0.033169 -0.06485
v 0.001996 0.035511 -0.065985
v -0.003477 0.035415 -0.069943
v -0.008034 0.033718 -0.071186
v -0.011993 0.03165 -0.073177
v -0.014464 0.030012 -0.075857
v -0.016805 0.028247 -0.078912
v -0.019152 0.026033 -0.080567
v -0.003141 0.026713 -0.071032
v -0.007404 0.024026 -0.073133
v -0.021592 0.022974 -0.080987
v 0.008408 0.025438 -0.065252
v -0.001297 0.024018 -0.069802
v -0.001879 0.020489 -0.071135
v -0.007865 0.020483 -0.073481
v -0.009366 0.022397 -0.074391
v -0.011713 0.020581 -0.075516
v -0.014672 0.01768 -0.077595
v -0.013366 0.020399 -0.077518
v -0.015676 0.016662 -0.080341
v 0.008563 0.023074 -0.066969
v 0.008686 0.019428 -0.068449
v -0.004415 0.01881 -0.072327
v -0.002329 0.017877 -0.072535
v -0.005974 0.016643 -0.073577
v -0.015222 0.01378 -0.079411
v -0.02423 0.011327 -0.084399
v 0.008445 0.016676 -0.067613
v -0.004605 0.013923 -0.074588
v -0.006329 0.013256 -0.0747
v -0.010755 0.010254 -0.077769
v 0.007637 0.01283 -0.068621
v 0.006377 0.010736 -0.070448
v -0.007852 0.011096 -0.076182
v 0.015701 0.006572 -0.066887
v 0.012561 0.008438 -0.068589
v 0.01001 0.007947 -0.069448
v 0.00383 0.008249 -0.071412
v 0.008769 0.005639 -0.070492
v -0.009747 0.002725 -0.080006
v 0.018433 0.003211 -0.066462
v 0.008887 0.002019 -0.071369
v 0.019479 0.000399 -0.066606
v 0.009949 -0.001047 -0.071354
v 0.019296 -0.002765 -0.067647
v 0.012029 -0.004188 -0.071329
v 0.015232 -0.005814 -0.07078
v 0.001238 0.036 -0.06748
v -0.000215 0.036224 -0.068111
v 0.00518 0.033406 -0.066205
v 0.002955 0.035394 -0.067068
v -0.011047 0.032009 -0.074764
v 0.006814 0.031092 -0.065784
v -0.001139 0.025397 -0.070794
v -0.005156 0.02633 -0.072811
v -0.00731 0.025434 -0.074279
v -0.022799 0.021003 -0.083432
v 0.00785 0.027669 -0.066338
v -0.000521 0.022339 -0.071185
v 0.000151 0.023133 -0.071861
v -0.009674 0.023645 -0.075386
v -0.013865 0.019918 -0.079656
v -0.024397 0.014608 -0.085035
v -3.9E-05 0.021372 -0.072438
v -0.001061 0.019069 -0.072424
v -0.016739 0.015004 -0.081643
v -0.016519 0.013412 -0.082359
v 0.008568 0.016739 -0.069089
v -0.002642 0.015458 -0.074199
v -0.004326 0.012578 -0.07568
v -0.011483 0.010313 -0.079848
v -0.013437 0.010916 -0.08042
v -0.015603 0.012469 -0.081551
v -0.023343 0.008437 -0.085255
v 0.007888 0.013661 -0.069667
v 0.00709 0.011263 -0.071447
v -0.008068 0.010807 -0.078115
v -0.020683 0.00485 -0.085235
v 0.015033 0.007524 -0.069734
v 0.012697 0.008943 -0.070245
v 0.010686 0.008533 -0.070516
v 0.004596 0.008771 -0.072411
v 0.008844 0.006182 -0.071647
v 0.001927 0.006817 -0.074504
v -0.001672 0.005163 -0.076659
v -0.005598 0.003911 -0.078737
v -0.012867 0.002585 -0.08362
v -0.016693 0.002804 -0.084675
v 0.017411 0.0045 -0.0686
v 0.008418 0.003266 -0.072858
v 0.018735 0.001253 -0.069057
v 0.009556 -0.001699 -0.074208
v 0.018814 -0.002007 -0.069711
v 0.010908 -0.003664 -0.074205
v 0.013312 -0.005418 -0.072414
v 0.017638 -0.004697 -0.070066
v 0.01549 -0.00564 -0.071988
v 0.00488 0.033576 -0.06732
v -0.000269 0.035346 -0.07014
v -0.003396 0.035055 -0.071232
v -0.00676 0.033741 -0.074206
v 0.006797 0.03023 -0.067339
v -0.001024 0.025796 -0.071786
v -0.003111 0.026635 -0.072612
v -0.005316 0.026211 -0.074554
v -0.00851 0.025199 -0.075953
v 0.007961 0.02611 -0.068153
v -0.011083 0.022968 -0.07757
v -0.015476 0.017635 -0.081609
v -0.023683 0.018741 -0.084371
v -0.024567 0.015958 -0.087056
v 0.00867 0.021109 -0.069359
v -0.001313 0.017434 -0.07423
v -0.024634 0.013118 -0.086904
v -0.024085 0.010295 -0.08621
v -0.024241 0.010561 -0.087803
v 0.008881 0.016947 -0.070196
v -0.00282 0.014785 -0.075822
v -0.00443 0.012778 -0.076283
v -0.005412 0.012213 -0.078259
v -0.014913 0.011803 -0.083435
v -0.02306 0.007346 -0.086563
v 0.008395 0.013904 -0.070756
v 0.008106 0.011716 -0.071992
v -0.008282 0.010627 -0.080013
v -0.021485 0.005333 -0.087564
v -0.01897 0.003481 -0.086291
v 0.006415 0.009125 -0.073105
v 0.009123 0.007811 -0.072147
v 0.003062 0.006385 -0.075601
v -0.00133 0.005291 -0.077963
v -0.008848 0.003329 -0.082215
v -0.015849 0.002766 -0.086127
v 0.007898 0.005117 -0.073592
v 0.008466 0.001187 -0.074543
v 0.013207 -0.005159 -0.074224
v 0.015417 -0.005067 -0.074363
v 0.005181 0.032123 -0.069157
v 0.001826 0.034338 -0.070726
v -0.002658 0.034771 -0.072468
v -0.009973 0.032331 -0.076864
v -0.013469 0.030529 -0.078763
v 0.00673 0.029314 -0.069551
v -0.001678 0.025246 -0.073172
v -0.002465 0.025331 -0.074816
v -0.00421 0.026587 -0.075818
v -0.006567 0.026273 -0.077556
v -0.020427 0.02463 -0.084202
v -0.022004 0.022444 -0.086107
v -0.023715 0.018902 -0.08606
v 0.007806 0.025655 -0.070325
v -0.000806 0.021998 -0.074696
v -0.009286 0.024593 -0.078266
v -0.011603 0.022673 -0.081316
v -0.013375 0.020745 -0.081691
v -0.014675 0.018778 -0.083955
v 0.008775 0.021147 -0.070756
v -0.001128 0.018224 -0.075537
v 0.009496 0.017075 -0.071246
v -0.00277 0.014943 -0.077117
v -0.001273 0.016981 -0.077134
v -0.004562 0.012902 -0.080183
v -0.012405 0.010763 -0.083746
v -0.022952 0.007862 -0.089824
v 0.009421 0.013519 -0.071725
v 0.009832 0.011487 -0.072197
v -0.007142 0.011261 -0.081595
v -0.010061 0.010426 -0.0821
v 0.013259 0.009151 -0.071219
v 0.010175 0.009538 -0.072102
v 0.012588 0.010217 -0.071988
v 0.007111 0.007198 -0.073792
v 0.006399 0.004309 -0.075738
v 0.002587 0.005682 -0.07747
v 0.017327 0.00491 -0.070922
v 0.015324 0.007937 -0.071542
v 0.009584 -0.000996 -0.076002
v 0.018481 0.002303 -0.070631
v 0.018835 -0.000594 -0.071362
v 0.011868 -0.003349 -0.07663
v 0.017622 -0.003667 -0.072878
v 0.004145 0.032681 -0.07218
v 0.001441 0.034425 -0.073095
v -0.002015 0.034711 -0.073663
v -0.005947 0.033901 -0.075521
v -0.017937 0.027376 -0.084678
v 0.006105 0.029774 -0.072096
v -0.003328 0.02615 -0.07701
v -0.023189 0.020285 -0.088072
v -0.001329 0.023689 -0.076291
v -0.024237 0.01726 -0.088123
v -0.024355 0.014138 -0.089712
v 0.008609 0.022115 -0.072257
v -0.000405 0.020153 -0.076588
v -0.023835 0.010326 -0.089972
v 0.010001 0.017205 -0.072482
v -0.002676 0.014823 -0.078539
v 0.011541 0.012817 -0.072478
v -0.018496 0.003789 -0.089147
v -0.020288 0.005424 -0.092112
v 0.013907 0.010192 -0.072633
v 0.005707 0.00458 -0.077711
v -0.003952 0.005154 -0.082602
v -0.011158 0.003572 -0.088076
v 0.01757 0.005481 -0.072985
v 0.016214 0.007815 -0.073322
v 0.008167 0.001835 -0.07709
v 0.018626 0.001274 -0.072323
v 0.010034 -0.000724 -0.077455
v 0.018729 -0.001664 -0.073073
v 0.014103 -0.004152 -0.076634
v 0.016489 -0.003707 -0.076232
v 0.017528 -0.003065 -0.075079
v -0.00151 0.034882 -0.07565
v -0.004794 0.034351 -0.078413
v -0.008989 0.032831 -0.079242
v -0.012535 0.031126 -0.081146
v -0.015578 0.029249 -0.082704
v -0.005652 0.026456 -0.078491
v -0.007302 0.026027 -0.080467
v 0.007437 0.02616 -0.073105
v -0.002204 0.025003 -0.077967
v -0.000477 0.022257 -0.077751
v -0.012162 0.021815 -0.083849
v -0.014238 0.017439 -0.09007
v 0.009942 0.017764 -0.074098
v -0.000345 0.019188 -0.078212
v -0.001921 0.015942 -0.079541
v -0.00416 0.01342 -0.082502
v 0.012026 0.013417 -0.073791
v -0.008748 0.011285 -0.086071
v 0.000473 0.006618 -0.082937
v -0.01465 0.003361 -0.089911
v 0.008269 0.002329 -0.078313
v 0.018427 0.003106 -0.073492
v 0.018335 -0.000358 -0.074533
v 0.012257 -0.002381 -0.077971
v -0.004627 0.026138 -0.079369
v -0.019327 0.026197 -0.088121
v -0.000667 0.023542 -0.079395
v -0.00231 0.025109 -0.07942
v -0.009053 0.024446 -0.081919
v 0.00863 0.021578 -0.074561
v -7.4E-05 0.020991 -0.079647
v -0.000794 0.017886 -0.080955
v -0.014331 0.014618 -0.089414
v -0.023291 0.011328 -0.092861
v 0.009513 0.017809 -0.075851
v -0.002476 0.015161 -0.081659
v -0.012982 0.012725 -0.089415
v 0.012347 0.013127 -0.075255
v 0.010523 0.015665 -0.0765
v -0.017684 0.004004 -0.09217
v 0.014698 0.010024 -0.075439
v 0.006385 0.005304 -0.080826
v 0.004023 0.006898 -0.083076
v -0.002718 0.005886 -0.085376
v -0.006292 0.004958 -0.087976
v 0.017942 0.005186 -0.07512
v 0.008973 0.002539 -0.079929
v 0.018583 0.002885 -0.075179
v 0.010761 -0.000202 -0.078785
v 0.016677 -0.001495 -0.076897
v 0.017848 0.000874 -0.076689
v 0.013988 -0.002062 -0.078279
v 0.004202 0.033183 -0.075483
v 0.002862 0.034405 -0.076763
v -0.000641 0.034915 -0.077248
v -0.007928 0.033346 -0.081884
v -0.011654 0.031725 -0.084078
v -0.015526 0.029506 -0.086187
v -0.017784 0.027888 -0.088003
v 0.005853 0.030754 -0.07588
v -0.005019 0.025503 -0.081171
v -0.022395 0.021588 -0.091603
v 0.007128 0.027595 -0.074894
v -0.002035 0.024946 -0.081424
v -0.008615 0.024261 -0.083592
v -0.011433 0.022367 -0.086384
v -0.013108 0.020355 -0.089405
v -0.023224 0.01897 -0.094211
v -0.023724 0.015356 -0.094004
v 0.008627 0.022094 -0.076869
v -0.003665 0.014061 -0.084765
v -0.010676 0.011704 -0.088676
v -0.021447 0.00723 -0.093326
v 0.012647 0.01263 -0.076842
v -0.005534 0.012581 -0.085552
v -0.013102 0.003765 -0.092189
v 0.015672 0.008479 -0.077548
v 0.011243 0.000258 -0.079892
v 0.013884 -0.000841 -0.079822
v 0.000801 0.03455 -0.078143
v -0.003672 0.034493 -0.080006
v 0.004634 0.032643 -0.076627
v -0.020415 0.024832 -0.089865
v 0.007485 0.026256 -0.076933
v 9.4E-05 0.02257 -0.081061
v -0.005097 0.025372 -0.082881
v 0.008741 0.022147 -0.078789
v 0.000195 0.019756 -0.081421
v 0.000749 0.019996 -0.081609
v -0.02321 0.012173 -0.095571
v 0.010195 0.017247 -0.07771
v -0.00151 0.01673 -0.083563
v -0.021853 0.008714 -0.095624
v -0.007024 0.012117 -0.087153
v -0.019306 0.004917 -0.093522
v -0.019723 0.005879 -0.094882
v 0.015368 0.009166 -0.079271
v 0.006156 0.00608 -0.083326
v 0.001283 0.00681 -0.084642
v -0.002142 0.006073 -0.086478
v -0.009456 0.004355 -0.091128
v -0.01661 0.004313 -0.094192
v 0.017299 0.005132 -0.077773
v 0.011271 0.000802 -0.081311
v 0.017499 0.002388 -0.078288
v 0.016115 -7.4E-05 -0.079282
v 0.013859 -0.00025 -0.081227
v 0.003934 0.032481 -0.07832
v 0.000438 0.034335 -0.080432
v -0.003148 0.03454 -0.081248
v -0.007115 0.033658 -0.083162
v -0.010456 0.032432 -0.085739
v -0.013746 0.030786 -0.087603
v -0.016707 0.028768 -0.088677
v -0.019025 0.026585 -0.090468
v 0.006316 0.029075 -0.077678
v -0.020872 0.024313 -0.092893
v -0.022047 0.02234 -0.095029
v 0.007509 0.025877 -0.0796
v -0.000288 0.024544 -0.082615
v -0.001814 0.025505 -0.083295
v -0.004729 0.025411 -0.084049
v -0.007855 0.024458 -0.08586
v -0.010716 0.02293 -0.088293
v -0.02357 0.015904 -0.096862
v 0.000368 0.022829 -0.083041
v 0.000393 0.020149 -0.08222
v -0.000181 0.019359 -0.083966
v -0.013625 0.014008 -0.091267
v 0.010406 0.018552 -0.08108
v -0.001579 0.016939 -0.086251
v -0.004084 0.013889 -0.085902
v -0.011855 0.011973 -0.090878
v 0.012045 0.014918 -0.080438
v -0.005862 0.012818 -0.088031
v -0.009142 0.011784 -0.089638
v 0.004231 0.006714 -0.084209
v 0.002402 0.006486 -0.085729
v -0.001705 0.006254 -0.087692
v -0.012723 0.004119 -0.094381
v 0.016841 0.006009 -0.079745
v 0.017191 0.002945 -0.080425
v 0.010875 0.001223 -0.083116
v 0.016188 0.00072 -0.081128
v 0.01408 -0.000111 -0.082595
v 0.003329 0.032846 -0.080192
v -0.00227 0.034848 -0.084664
v -0.006007 0.034124 -0.086021
v -0.01815 0.027555 -0.093667
v 0.005539 0.029988 -0.080439
v -0.003713 0.025033 -0.085082
v -0.007427 0.024563 -0.087027
v -0.01281 0.021029 -0.090915
v 0.008881 0.022228 -0.080831
v -0.000264 0.019932 -0.085678
v -0.014193 0.017864 -0.091833
v -0.014258 0.014354 -0.093239
v -0.023311 0.012105 -0.097948
v -0.004091 0.014243 -0.088035
v -0.006759 0.012448 -0.089831
v -0.012494 0.01268 -0.092837
v -0.022474 0.009871 -0.097236
v -0.009867 0.011979 -0.091876
v -0.019864 0.006377 -0.09718
v 0.015868 0.009416 -0.081683
v 0.006324 0.005187 -0.084616
v 0.005576 0.005293 -0.086133
v 0.002239 0.00656 -0.087373
v -0.015969 0.004417 -0.096615
v 0.010148 0.001296 -0.084555
v 0.008421 0.002869 -0.085533
v 0.012039 0.000101 -0.084399
v 0.014633 3.5E-05 -0.084435
v 0.003251 0.033218 -0.08256
v -0.015555 0.029757 -0.092524
v 0.007243 0.026541 -0.081355
v -0.000816 0.023029 -0.085518
v -0.003815 0.024799 -0.086773
v -0.006941 0.024921 -0.089133
v -0.010647 0.023132 -0.090273
v -0.012252 0.021896 -0.092396
v -0.014179 0.019207 -0.093223
v -0.022893 0.020405 -0.097169
v -0.023723 0.017073 -0.098656
v -0.015456 0.016106 -0.094459
v -0.01545 0.014952 -0.094623
v -0.023806 0.014156 -0.098908
v -0.023457 0.012119 -0.10016
v -0.001105 0.017989 -0.088229
v -0.003027 0.015384 -0.088503
v -0.006379 0.012973 -0.09184
v -0.008008 0.012289 -0.091809
v -0.014317 0.013859 -0.094758
v -0.021974 0.008537 -0.098347
v -0.02254 0.009307 -0.099515
v -0.020752 0.006929 -0.099143
v -0.018225 0.005055 -0.098303
v 0.015665 0.010825 -0.08384
v 0.005509 0.005639 -0.087594
v -0.000657 0.006929 -0.090534
v -0.00254 0.006939 -0.096307
v -0.00815 0.005032 -0.094429
v -0.011892 0.004332 -0.096109
v -0.015403 0.004338 -0.097746
v 0.016898 0.007099 -0.081474
v 0.007988 0.003586 -0.087167
v 0.017412 0.004447 -0.082031
v 0.01004 0.001257 -0.085972
v 0.016426 0.001447 -0.083377
v 0.012408 0.000198 -0.085689
v 0.001589 0.034665 -0.084293
v -0.009015 0.033173 -0.089347
v -0.012277 0.031764 -0.091432
v -0.019585 0.026044 -0.096433
v -0.021356 0.023539 -0.097395
v -0.001133 0.023511 -0.087211
v -0.009377 0.024137 -0.091905
v -0.014043 0.019688 -0.095258
v 0.008834 0.023111 -0.083784
v -0.000171 0.020871 -0.08748
v -0.014733 0.015528 -0.09745
v -0.003885 0.015023 -0.090475
v -0.011553 0.012667 -0.09441
v -0.013805 0.014043 -0.096333
v 0.01275 0.01529 -0.08374
v -0.009104 0.012371 -0.093516
v -0.020182 0.006884 -0.10191
v 0.003352 0.007313 -0.090616
v -0.014782 0.004619 -0.099779
v 0.017287 0.006147 -0.082965
v 0.01757 0.003459 -0.083608
v 0.016533 0.002086 -0.085614
v 0.01333 0.001299 -0.089497
v -0.00053 0.034808 -0.085703
v -0.004906 0.034391 -0.087631
v 0.005229 0.031178 -0.084687
v 0.004141 0.032664 -0.084946
v 0.006705 0.028209 -0.084828
v -0.000456 0.024169 -0.090063
v -0.003152 0.025318 -0.089403
v -0.005907 0.02551 -0.091551
v -0.023556 0.018539 -0.10051
v 0.000108 0.021483 -0.089061
v -0.014435 0.018167 -0.09873
v -0.023767 0.015565 -0.10065
v 0.010988 0.018573 -0.084329
v -0.000479 0.018766 -0.090058
v -0.002199 0.016549 -0.091292
v -0.005743 0.014238 -0.09345
v -0.007424 0.013106 -0.093074
v -0.010603 0.013259 -0.095429
v 0.00624 0.006318 -0.09009
v 0.001137 0.007784 -0.095299
v 0.016935 0.00773 -0.084116
v 0.017276 0.004412 -0.084842
v 0.001997 0.034092 -0.085634
v -0.000671 0.03456 -0.087568
v -0.004382 0.034507 -0.088847
v -0.00797 0.033664 -0.091175
v -0.017065 0.028871 -0.097193
v -0.022302 0.022011 -0.10103
v -0.011231 0.02298 -0.096581
v 0.008096 0.024806 -0.085598
v -0.023432 0.015905 -0.10273
v -0.022634 0.011941 -0.10371
v 0.010767 0.019055 -0.08607
v -0.005082 0.013928 -0.095121
v -0.00912 0.013395 -0.096502
v -0.007215 0.013209 -0.09604
v -0.012293 0.014277 -0.098403
v -0.021193 0.008622 -0.10394
v 0.013918 0.013574 -0.085552
v -0.017409 0.005376 -0.10288
v 0.016054 0.00957 -0.085753
v -0.006109 0.006077 -0.098885
v -0.010425 0.005076 -0.099983
v -0.013993 0.004837 -0.10184
v 0.016634 0.007198 -0.086847
v 0.009352 0.004361 -0.090814
v 0.016454 0.00415 -0.087479
v 0.01111 0.002389 -0.089721
v 0.015081 0.001542 -0.088153
v 0.003052 0.032716 -0.087149
v -0.000401 0.034505 -0.089259
v -0.004019 0.034635 -0.090344
v -0.011006 0.032687 -0.095889
v -0.014511 0.03079 -0.096211
v 0.00577 0.029464 -0.086524
v -0.018612 0.027579 -0.10021
v -0.020692 0.024828 -0.10058
v 0.007067 0.026716 -0.088039
v -0.00231 0.025704 -0.092184
v -0.008117 0.02487 -0.095585
v -0.012988 0.02114 -0.099779
v -0.023099 0.019412 -0.10293
v 0.009819 0.020282 -0.087428
v 0.000999 0.022392 -0.09144
v -0.013399 0.016153 -0.10082
v 0.000673 0.02024 -0.092074
v -0.00154 0.016947 -0.092846
v -0.003241 0.015381 -0.095287
v -0.009796 0.013374 -0.098202
v 0.013489 0.014267 -0.087287
v -0.019352 0.006475 -0.10444
v 0.015439 0.010277 -0.087293
v 0.006991 0.006532 -0.092391
v 0.004538 0.007836 -0.094764
v 0.011805 0.002717 -0.090932
v 0.013851 0.00206 -0.09039
v 0.002584 0.033179 -0.089083
v -0.016988 0.029249 -0.10002
v 0.00494 0.030533 -0.089059
v -0.021686 0.022988 -0.10371
v 1.4E-05 0.024305 -0.092026
v -0.004822 0.025851 -0.093856
v 0.008744 0.023099 -0.08938
v -0.022482 0.013174 -0.10649
v 0.010299 0.020019 -0.089605
v -0.000793 0.01808 -0.094074
v -0.008447 0.013181 -0.098679
v -0.01111 0.014061 -0.099999
v -0.021165 0.009596 -0.10602
v 0.013681 0.014255 -0.088941
v -0.00598 0.013723 -0.097442
v 0.015259 0.010725 -0.089034
v -0.001948 0.007113 -0.097408
v -0.009303 0.005448 -0.10184
v -0.012705 0.005037 -0.10353
v -0.01642 0.005439 -0.10451
v 0.016026 0.0063 -0.089098
v 0.009734 0.004751 -0.092139
v 0.015256 0.003282 -0.0898
v 0.013208 0.003457 -0.091551
v -0.006631 0.034333 -0.094683
v -0.014718 0.030773 -0.098405
v -0.019692 0.026196 -0.1019
v 0.006924 0.027228 -0.090407
v -0.000996 0.025805 -0.093112
v -0.003785 0.025546 -0.094872
v -0.007491 0.025095 -0.096812
v -0.010371 0.023908 -0.09983
v -0.022442 0.020507 -0.10684
v -0.022905 0.017093 -0.10718
v 0.000215 0.023548 -0.093413
v 0.000642 0.021596 -0.092839
v -0.00021 0.020256 -0.094909
v -0.003071 0.015471 -0.098439
v -0.00669 0.01358 -0.099276
v -0.009039 0.013601 -0.10084
v -0.011849 0.01462 -0.10194
v -0.0044 0.014534 -0.099427
v -0.01886 0.007171 -0.10689
v 0.006568 0.007074 -0.09431
v 0.002604 0.007595 -0.09663
v -0.001439 0.007314 -0.098848
v -0.015445 0.005959 -0.10847
v 0.016046 0.007621 -0.090612
v 0.009624 0.005297 -0.093803
v 0.015232 0.004748 -0.091127
v 0.013297 0.004294 -0.093026
v 0.002669 0.033915 -0.092482
v 0.000867 0.035093 -0.092915
v -0.002609 0.035136 -0.09358
v -0.009749 0.03339 -0.097775
v -0.012789 0.032074 -0.099976
v -0.015914 0.030067 -0.10074
v -0.017891 0.028353 -0.1041
v -0.020128 0.025659 -0.10533
v -0.000877 0.023506 -0.095288
v -0.003977 0.025397 -0.096547
v -0.006717 0.025725 -0.10015
v -0.012405 0.021845 -0.10148
v -0.000415 0.020255 -0.096491
v -0.013491 0.01866 -0.10225
v -0.012945 0.015863 -0.10268
v -0.022601 0.014076 -0.10842
v -0.001716 0.017221 -0.097572
v -0.021144 0.010217 -0.10803
v 0.01534 0.014297 -0.094161
v 0.012632 0.017355 -0.092298
v 0.006362 0.006746 -0.095674
v 0.002511 0.007719 -0.098415
v -0.003657 0.007495 -0.10442
v 0.007747 0.006054 -0.097156
v 0.015491 0.005451 -0.0923
v 0.014022 0.004671 -0.094169
v 0.010978 0.004826 -0.095142
v -0.001326 0.035224 -0.094413
v -0.005367 0.03473 -0.096666
v 0.005241 0.03108 -0.094082
v -0.021358 0.023685 -0.10735
v -0.001241 0.024095 -0.09698
v -0.010411 0.023851 -0.10128
v -0.012796 0.020811 -0.10293
v -0.012004 0.022572 -0.1029
v -0.02285 0.01728 -0.1091
v 0.009008 0.024026 -0.094428
v -0.000286 0.021384 -0.097267
v -0.012905 0.016569 -0.1043
v 0.010945 0.020426 -0.093869
v -0.001123 0.018414 -0.098408
v -0.003324 0.015789 -0.10016
v -0.007097 0.013817 -0.10187
v -0.009784 0.014017 -0.10296
v -0.011388 0.014319 -0.10498
v -0.021694 0.011255 -0.10928
v -0.009461 0.013605 -0.10454
v -0.019115 0.007803 -0.10921
v 0.005897 0.007152 -0.098499
v -0.007489 0.006503 -0.10644
v -0.011704 0.005709 -0.10747
v 0.011401 0.00503 -0.097517
v 0.001209 0.034656 -0.095508
v -0.001634 0.035191 -0.096252
v -0.008346 0.034106 -0.10047
v -0.014978 0.030924 -0.10393
v -0.000679 0.024758 -0.099818
v -0.009407 0.024718 -0.10234
v -0.011875 0.022723 -0.10499
v -0.013884 0.019411 -0.10562
v -0.022239 0.021404 -0.10842
v -0.023112 0.019036 -0.11127
v -3.1E-05 0.022122 -0.098906
v -0.014922 0.017999 -0.10682
v -0.014795 0.016687 -0.10712
v -0.023107 0.015779 -0.11106
v -0.022454 0.013042 -0.11028
v -0.022595 0.013077 -0.11263
v -0.000622 0.019312 -0.099762
v -0.002278 0.016913 -0.1007
v -0.00466 0.015032 -0.10297
v -0.006561 0.01404 -0.1028
v -0.01353 0.01551 -0.1066
v -0.021401 0.010187 -0.11059
v 0.0132 0.017356 -0.094678
v -0.019953 0.008341 -0.11164
v -0.017505 0.006562 -0.11028
v 0.016902 0.01221 -0.095436
v 0.000696 0.008702 -0.10426
v -0.014393 0.00593 -0.11044
v 0.017143 0.009137 -0.094956
v 0.01651 0.007066 -0.097208
v 0.014277 0.005476 -0.098545
v -0.001273 0.035099 -0.097622
v -0.004664 0.035056 -0.099365
v -0.016913 0.029543 -0.10708
v 0.00404 0.032883 -0.096211
v -0.018962 0.027452 -0.10835
v -0.020785 0.024876 -0.10911
v -0.022343 0.021576 -0.11011
v 0.006146 0.029802 -0.096172
v -0.002722 0.026097 -0.10109
v -0.005828 0.026136 -0.10215
v -0.013573 0.020918 -0.10704
v -0.006556 0.014083 -0.10503
v -0.010966 0.014046 -0.10649
v -0.01325 0.015341 -0.10846
v -0.021469 0.010533 -0.11299
v -0.008665 0.013647 -0.10583
v -0.010127 0.006417 -0.11144
v 0.002444 0.033727 -0.096981
v -0.00088 0.0351 -0.099132
v -0.010829 0.033529 -0.10585
v -0.021903 0.023082 -0.11212
v -0.008649 0.025189 -0.10434
v -0.011215 0.02358 -0.10652
v 0.008532 0.025011 -0.096275
v 0.000778 0.023033 -0.10129
v -0.014112 0.01685 -0.10956
v -0.022944 0.016938 -0.11381
v 0.011556 0.019785 -0.096437
v 0.000459 0.020888 -0.10194
v -0.001716 0.017563 -0.10266
v -0.00334 0.016049 -0.10489
v -0.007441 0.014275 -0.10775
v -0.010574 0.01432 -0.10804
v 0.015841 0.014181 -0.097106
v 0.004807 0.009203 -0.10549
v -0.002305 0.008201 -0.10826
v 0.017458 0.010175 -0.096016
v 0.009994 0.006852 -0.10249
v 0.012509 0.005798 -0.10086
v 0.00209 0.033826 -0.099154
v 0.005159 0.030619 -0.097892
v -0.020376 0.025767 -0.1118
v 0.007547 0.02634 -0.0982
v -0.000219 0.024911 -0.10188
v -0.002083 0.026508 -0.10304
v -0.005041 0.026386 -0.10368
v -0.00807 0.025447 -0.10543
v -0.022604 0.02064 -0.11459
v -0.022103 0.01377 -0.11558
v 0.010272 0.021044 -0.097993
v -0.000997 0.018699 -0.10405
v -0.009493 0.014639 -0.11037
v -0.011729 0.015483 -0.11098
v -0.020327 0.009903 -0.11611
v -0.004753 0.015161 -0.1079
v -0.016699 0.006813 -0.11501
v -0.018644 0.007907 -0.11641
v 0.017227 0.01166 -0.096852
v 0.007114 0.008479 -0.10463
v -0.005959 0.007268 -0.10979
v -0.013316 0.006291 -0.11384
v 0.017745 0.009274 -0.097583
v 0.015276 0.006414 -0.10024
v 0.016915 0.007608 -0.09863
v 5.9E-05 0.035625 -0.10154
v -0.00344 0.035614 -0.10227
v -0.006628 0.035074 -0.10493
v -0.013941 0.032082 -0.11016
v -0.016228 0.030573 -0.112
v 0.004545 0.03138 -0.10002
v 0.006801 0.027727 -0.09987
v -0.00104 0.026176 -0.10303
v -0.003984 0.026122 -0.10468
v -0.007623 0.025648 -0.10659
v -0.009934 0.025028 -0.11136
v -0.012225 0.022777 -0.11243
v 0.008772 0.024091 -0.10057
v 6E-06 0.024188 -0.10325
v 0.000434 0.022245 -0.10268
v -0.000405 0.020932 -0.10472
v -0.013453 0.019912 -0.1123
v -0.013007 0.017408 -0.11231
v -0.003344 0.016225 -0.10786
v 0.015069 0.014745 -0.098888
v 0.01479 0.015194 -0.10062
v 0.01682 0.011491 -0.098897
v 0.001702 0.008998 -0.10647
v 0.016919 0.008833 -0.099595
v 0.012847 0.006306 -0.10258
v -0.002141 0.035761 -0.10306
v 0.002512 0.034114 -0.10199
v -0.017698 0.02916 -0.11229
v -0.021176 0.024313 -0.11556
v -0.001054 0.024166 -0.10508
v -0.004045 0.025957 -0.10622
v -0.006965 0.026291 -0.10932
v -0.022359 0.018488 -0.11907
v -0.000614 0.020954 -0.10628
v -0.02178 0.014806 -0.11945
v 0.010654 0.021027 -0.10103
v -0.002096 0.017904 -0.10734
v -0.007063 0.014737 -0.1109
v -0.010236 0.015437 -0.11197
v -0.020344 0.011312 -0.11931
v 0.016271 0.012338 -0.10144
v 0.002858 0.008832 -0.10749
v -0.001276 0.008446 -0.1096
v -0.00889 0.006853 -0.11348
v -0.011928 0.006495 -0.11526
v -0.015708 0.006888 -0.11652
v 0.01668 0.009154 -0.10103
v 0.009623 0.007204 -0.10465
v 0.01544 0.007193 -0.10231
v 0.013286 0.006325 -0.10407
v 0.000596 0.035309 -0.10526
v -0.002386 0.035818 -0.10562
v -0.005793 0.03543 -0.10694
v -0.009388 0.034378 -0.10863
v 0.005124 0.031573 -0.10445
v -0.019092 0.027534 -0.11398
v 0.007482 0.02784 -0.1052
v -0.001414 0.02477 -0.10676
v -0.003766 0.026429 -0.10838
v -0.022018 0.021984 -0.11838
v -0.000475 0.022091 -0.10706
v -0.01266 0.017496 -0.11371
v -0.001315 0.019571 -0.10888
v -0.00365 0.016826 -0.10958
v -0.004785 0.015687 -0.10953
v -0.007025 0.015363 -0.11182
v -0.010658 0.015896 -0.11359
v 0.014905 0.015405 -0.10192
v -0.017884 0.008753 -0.12011
v 0.006603 0.008345 -0.10617
v 0.006374 0.0081 -0.10756
v 0.002746 0.008823 -0.10913
v -0.014718 0.00745 -0.12055
v 0.016728 0.009552 -0.10238
v 0.010957 0.006466 -0.1058
v -0.012471 0.033133 -0.11142
v -0.015063 0.031583 -0.11339
v -0.017558 0.029447 -0.11524
v -0.020012 0.026572 -0.11669
v -0.021186 0.024742 -0.11874
v -0.000916 0.025462 -0.10957
v -0.011977 0.023323 -0.11387
v -0.000165 0.02296 -0.10885
v -0.013294 0.020441 -0.11462
v -0.012588 0.017043 -0.11539
v 0.011251 0.021524 -0.10511
v -0.004041 0.016782 -0.11118
v -0.006495 0.01479 -0.11311
v -0.009065 0.015493 -0.11411
v 0.015663 0.015738 -0.10514
v 0.006138 0.008362 -0.10938
v -0.010702 0.007361 -0.12045
v 0.008506 0.007206 -0.10751
v 0.016068 0.007474 -0.10454
v 0.014411 0.006459 -0.10597
v 0.011683 0.00646 -0.10784
v -0.001674 0.035755 -0.10751
v -0.005219 0.035672 -0.10875
v 0.003643 0.033638 -0.10606
v -0.006026 0.02673 -0.11227
v -0.009721 0.025225 -0.11326
v -0.01138 0.024149 -0.11533
v -0.013361 0.021623 -0.11616
v -0.022433 0.018738 -0.12116
v 0.009158 0.024883 -0.10556
v -0.014714 0.017635 -0.11797
v -0.01421 0.01688 -0.11778
v -0.022064 0.015448 -0.12158
v -0.000323 0.02078 -0.11094
v -0.002119 0.018474 -0.11209
v -0.006195 0.016001 -0.11401
v -0.011401 0.016041 -0.11644
v -0.020644 0.011952 -0.1216
v 0.001113 0.00977 -0.11579
v 0.01773 0.010536 -0.10671
v 0.00201 0.034491 -0.10686
v -0.001465 0.035894 -0.10927
v -0.004613 0.035939 -0.11057
v -0.00816 0.035135 -0.11194
v -0.011296 0.034029 -0.1146
v -0.016462 0.030875 -0.11911
v -0.018579 0.028676 -0.11976
v -0.02044 0.026003 -0.12026
v -0.021891 0.022724 -0.12082
v 0.005997 0.030453 -0.10693
v -0.002863 0.026904 -0.11171
v -0.008351 0.026095 -0.11503
v -0.013357 0.02201 -0.1179
v -0.022624 0.020372 -0.12253
v -0.014558 0.019452 -0.11825
v -0.022642 0.017489 -0.12274
v -0.021907 0.014129 -0.12349
v -0.004249 0.016513 -0.11481
v -0.009255 0.01557 -0.11707
v -0.007193 0.015184 -0.11647
v -0.01227 0.016459 -0.11908
v -0.020746 0.011256 -0.1227
v 0.013612 0.018811 -0.10656
v -0.005443 0.015604 -0.11611
v -0.018085 0.009051 -0.12243
v 0.017607 0.013664 -0.10754
v 0.004534 0.01002 -0.11545
v -0.002382 0.009094 -0.11823
v -0.006517 0.008047 -0.119
v -0.014109 0.007457 -0.12176
v 0.009904 0.007738 -0.11214
v 0.017074 0.008615 -0.1092
v 0.001458 0.034743 -0.10882
v -0.013763 0.03289 -0.11807
v 0.004665 0.031873 -0.10764
v -0.021681 0.023923 -0.12313
v -0.000474 0.025659 -0.11168
v -0.005314 0.02705 -0.1135
v -0.011058 0.024523 -0.11714
v 0.008878 0.025232 -0.10741
v 0.000454 0.02401 -0.11118
v -0.013726 0.018144 -0.1205
v -0.021878 0.01447 -0.12564
v 0.011488 0.021316 -0.10743
v 0.000366 0.022106 -0.11167
v -0.001249 0.019477 -0.11367
v -0.003168 0.017078 -0.11574
v -0.009538 0.015672 -0.11883
v -0.020931 0.012073 -0.12516
v -0.020417 0.011064 -0.12348
v 0.016039 0.016222 -0.10747
v -0.018954 0.009714 -0.12491
v -0.016391 0.00803 -0.12343
v 0.006838 0.009404 -0.1146
v -0.013197 0.007526 -0.12363
v 0.01497 0.007218 -0.11107
v 0.012964 0.007274 -0.11334
v -0.000312 0.036004 -0.11033
v -0.00295 0.036247 -0.1118
v -0.006847 0.035726 -0.11452
v 0.004224 0.032032 -0.10973
v 0.002185 0.034484 -0.11194
v 0.007021 0.027959 -0.10895
v -0.001516 0.027143 -0.11278
v -0.004264 0.026819 -0.1145
v -0.007854 0.026299 -0.11639
v -0.01209 0.023753 -0.12294
v -0.022503 0.021209 -0.1238
v 0.009008 0.024235 -0.10994
v -0.000253 0.02495 -0.11303
v 0.000195 0.023003 -0.11246
v -0.000558 0.021682 -0.1145
v -0.022405 0.018461 -0.12641
v 0.010626 0.021759 -0.10893
v -0.002583 0.017563 -0.11739
v -0.00632 0.015973 -0.12051
v -0.008778 0.016131 -0.1219
v -0.011091 0.016932 -0.12273
v 0.015107 0.017073 -0.10863
v -0.009536 0.007808 -0.12285
v 0.018086 0.011645 -0.10801
v -0.00034 0.035905 -0.1129
v -0.003239 0.03634 -0.11418
v -0.010389 0.03465 -0.11734
v -0.019924 0.027191 -0.12335
v 0.006567 0.028663 -0.11056
v -0.001349 0.024884 -0.11486
v -0.004344 0.026642 -0.11604
v -0.007397 0.026797 -0.11849
v -0.010323 0.025438 -0.12007
v 0.010462 0.022062 -0.11042
v -0.001197 0.019747 -0.11681
v 0.012682 0.0194 -0.11082
v -0.003939 0.01673 -0.11998
v 0.017862 0.013055 -0.10886
v 0.016622 0.015129 -0.10946
v 0.002377 0.009863 -0.11725
v -0.004342 0.009225 -0.12405
v 0.018325 0.010758 -0.10959
v 0.009418 0.008261 -0.11438
v 0.017467 0.00912 -0.11064
v -0.01613 0.031617 -0.1231
v -0.017593 0.030166 -0.12317
v -0.02111 0.025336 -0.12634
v 0.006879 0.02897 -0.11408
v -0.001842 0.025548 -0.11695
v -0.004067 0.027103 -0.11824
v -0.02202 0.022715 -0.12812
v -0.00086 0.022944 -0.1175
v -0.013035 0.021077 -0.12389
v -0.012251 0.018496 -0.12436
v -0.021425 0.015532 -0.12919
v -0.002911 0.017751 -0.12071
v -0.01955 0.011548 -0.12946
v 0.015669 0.015846 -0.11103
v -0.015593 0.008296 -0.12829
v -0.017572 0.009265 -0.12958
v 0.017407 0.012825 -0.11096
v 0.005805 0.009597 -0.1162
v 0.002362 0.009974 -0.11918
v -0.001034 0.009705 -0.1211
v -0.008306 0.00834 -0.12568
v -0.012195 0.007888 -0.12699
v 0.017354 0.010366 -0.11202
v 0.008426 0.008621 -0.11778
v 0.01117 0.007593 -0.11532
v 0.015872 0.008127 -0.11276
v 0.013755 0.007513 -0.11521
v -0.002256 0.036508 -0.11723
v -0.005813 0.03635 -0.11811
v -0.009496 0.035294 -0.1195
v -0.013796 0.033131 -0.12132
v 0.004471 0.033067 -0.11627
v -0.019031 0.028559 -0.12499
v -0.006384 0.027291 -0.12201
v -0.009916 0.025747 -0.12312
v -0.022199 0.019688 -0.13009
v 0.008941 0.025714 -0.11511
v 0.011193 0.022285 -0.11525
v -0.001537 0.019727 -0.11916
v -0.007471 0.016059 -0.12278
v -0.009749 0.016772 -0.124
v 0.015197 0.016484 -0.11321
v -0.006136 0.016192 -0.1238
v 0.016717 0.013649 -0.11367
v 0.005744 0.00959 -0.11893
v 0.000515 0.035812 -0.11545
v -0.011996 0.034483 -0.1228
v -0.014673 0.032968 -0.12485
v -0.017319 0.030751 -0.12606
v 0.002757 0.034625 -0.11525
v -0.020242 0.027311 -0.12748
v -0.021425 0.025407 -0.12858
v -0.001101 0.026151 -0.11981
v -0.012344 0.023099 -0.12467
v -0.011538 0.02464 -0.12478
v 0.000163 0.024415 -0.12096
v -0.012419 0.019465 -0.12581
v -0.021764 0.016436 -0.13121
v -0.000112 0.022322 -0.12157
v -0.002057 0.018893 -0.12165
v -0.003766 0.017447 -0.1241
v -0.01006 0.016941 -0.12552
v -0.020584 0.013457 -0.13188
v 0.013441 0.019609 -0.11582
v -0.018084 0.010046 -0.13052
v 0.003165 0.010171 -0.12131
v -0.010667 0.008204 -0.12866
v -0.014738 0.008499 -0.1298
v 0.017113 0.011095 -0.11499
v 0.011404 0.007843 -0.11861
v 0.016097 0.008883 -0.11558
v 0.00166 0.035169 -0.11669
v -0.001798 0.036655 -0.11912
v -0.004904 0.036742 -0.12044
v -0.008479 0.035955 -0.12175
v -0.01897 0.029157 -0.12892
v -0.020679 0.026628 -0.12978
v -0.021922 0.023317 -0.13065
v 0.005891 0.030853 -0.11683
v -0.003181 0.027487 -0.12151
v -0.008627 0.026711 -0.12472
v -0.013412 0.021577 -0.12743
v -0.022335 0.019065 -0.1322
v -0.013608 0.018973 -0.12794
v -0.014357 0.01859 -0.12901
v -0.008223 0.016361 -0.12674
v -0.011285 0.01731 -0.12743
v 0.015827 0.016795 -0.11636
v -0.018144 0.010399 -0.13201
v 0.007255 0.009391 -0.12069
v 0.001714 0.011151 -0.12732
v -0.006726 0.009059 -0.12906
v -0.014286 0.00856 -0.13138
v 0.009945 0.008552 -0.12077
v 0.01438 0.008154 -0.11918
v 0.001138 0.035484 -0.11862
v 0.00437 0.032587 -0.11745
v -0.02189 0.024226 -0.13257
v -0.000802 0.026268 -0.12154
v -0.005612 0.027668 -0.12334
v -0.011317 0.024904 -0.12687
v -0.013224 0.022956 -0.1288
v -0.0226 0.021399 -0.1337
v 0.008655 0.026076 -0.11719
v -0.01431 0.020628 -0.12932
v -0.022503 0.018416 -0.13367
v -0.021719 0.015424 -0.13319
v -0.021955 0.015814 -0.13472
v 0.011318 0.022218 -0.1172
v -0.00145 0.020104 -0.12369
v -0.010292 0.016768 -0.12877
v -0.012715 0.01766 -0.12951
v -0.020567 0.012738 -0.13348
v 0.014981 0.018193 -0.11719
v -0.005389 0.016629 -0.12645
v -0.018927 0.010824 -0.13495
v -0.016506 0.009173 -0.13319
v 0.01691 0.014795 -0.11617
v 0.00665 0.010003 -0.12206
v 0.004306 0.010736 -0.12398
v -0.010416 0.008499 -0.13085
v -0.013548 0.008553 -0.13288
v 0.017431 0.012359 -0.11665
v 0.016331 0.009568 -0.11801
v 0.012249 0.008032 -0.12022
v -0.000712 0.036778 -0.12015
v -0.003258 0.037042 -0.12159
v -0.007349 0.036441 -0.12395
v -0.010821 0.035395 -0.1273
v -0.016443 0.032162 -0.13058
v 0.003965 0.0328 -0.11937
v 0.001636 0.035406 -0.12069
v -0.020373 0.027361 -0.13208
v 0.006801 0.02874 -0.11873
v -0.001839 0.027737 -0.12262
v -0.00455 0.027459 -0.12431
v -0.008037 0.027009 -0.12629
v -0.010877 0.025654 -0.12844
v 0.00893 0.02496 -0.1197
v -0.000544 0.025552 -0.12288
v -0.000106 0.023641 -0.12232
v -0.000785 0.0223 -0.12434
v -0.0129 0.019526 -0.13339
v 0.010412 0.022757 -0.11862
v -0.002851 0.018195 -0.1273
v -0.006955 0.016525 -0.12976
v -0.009209 0.016852 -0.13162
v -0.020562 0.013084 -0.13674
v 0.014664 0.018233 -0.1188
v 0.017251 0.014132 -0.11823
v 0.016327 0.016177 -0.11897
v 0.008186 0.009802 -0.12295
v 0.0176 0.011417 -0.11824
v 0.011659 0.00824 -0.12194
v 0.014147 0.008472 -0.12054
v 0.016588 0.010194 -0.12026
v -0.003527 0.037168 -0.12397
v -0.014469 0.033587 -0.12986
v -0.018134 0.030568 -0.13182
v -0.021414 0.025633 -0.13492
v 0.006217 0.029729 -0.12057
v -0.001564 0.025529 -0.12465
v -0.004674 0.027364 -0.12591
v -0.011886 0.024846 -0.13405
v -0.022349 0.022631 -0.13574
v -0.022421 0.019398 -0.13701
v -0.021735 0.015847 -0.13724
v 0.010454 0.02284 -0.12053
v -0.001316 0.020409 -0.12665
v -0.010532 0.017695 -0.13389
v 0.012503 0.020313 -0.12031
v -0.004312 0.017254 -0.12935
v 0.0079 0.010789 -0.12495
v 0.005076 0.011304 -0.12586
v -0.001801 0.010477 -0.1296
v -0.004597 0.010032 -0.13383
v 0.017276 0.012377 -0.11944
v 0.010887 0.009897 -0.12435
v 0.015526 0.009453 -0.12143
v 0.01345 0.009506 -0.12371
v -0.000171 0.036717 -0.12492
v -0.006592 0.036949 -0.12664
v -0.019438 0.028988 -0.13351
v -0.002038 0.026365 -0.12715
v -0.010139 0.026441 -0.13087
v -0.000829 0.023409 -0.12642
v -0.002462 0.018876 -0.12956
v 0.015133 0.016801 -0.12083
v 0.012678 0.020242 -0.1223
v 0.016499 0.014367 -0.12067
v -0.008196 0.009445 -0.13678
v -0.011898 0.009118 -0.1383
v 0.01639 0.011995 -0.12137
v -0.002572 0.037307 -0.12702
v -0.009694 0.036242 -0.12949
v -0.013027 0.034735 -0.13108
v -0.015396 0.033418 -0.13365
v -0.017143 0.031674 -0.13224
v -0.017959 0.031167 -0.13515
v 0.004197 0.033709 -0.1261
v 0.002463 0.035316 -0.12507
v -0.020156 0.028528 -0.13648
v -0.021339 0.026785 -0.13928
v -0.00682 0.028028 -0.13094
v -0.00082 0.024049 -0.1285
v -0.012908 0.022152 -0.13473
v -0.001341 0.020815 -0.13004
v -0.007638 0.01672 -0.13237
v -0.008362 0.0168 -0.13351
v -0.019942 0.013351 -0.13984
v 0.01466 0.017231 -0.12294
v -0.004812 0.017268 -0.13115
v -0.005805 0.017083 -0.1333
v -0.014939 0.009592 -0.14018
v -0.017663 0.010864 -0.13997
v 0.01565 0.013486 -0.12273
v 0.008821 0.011043 -0.12616
v 0.006225 0.011686 -0.12859
v -0.000556 0.010925 -0.1321
v 0.01475 0.010608 -0.12338
v 0.014799 0.012547 -0.12496
v 0.01266 0.010764 -0.12518
v -0.005883 0.037262 -0.12837
v 0.006675 0.029939 -0.12517
v -0.003128 0.028377 -0.13161
v -0.009792 0.026811 -0.13402
v -0.022179 0.020823 -0.14118
v 0.008877 0.026532 -0.12496
v -0.012125 0.019379 -0.13514
v -0.021303 0.01695 -0.14136
v 0.011086 0.023629 -0.12574
v -0.003004 0.018313 -0.1317
v -0.010327 0.018217 -0.13602
v 0.015515 0.014729 -0.12418
v 0.009192 0.011444 -0.12752
v 0.003538 0.011694 -0.13147
v 0.012824 0.011673 -0.12657
v 0.001325 0.035927 -0.12649
v -0.002108 0.037462 -0.12895
v -0.005216 0.037573 -0.13027
v -0.008813 0.036806 -0.1316
v -0.012216 0.035496 -0.13345
v -0.000823 0.027398 -0.13169
v -0.012317 0.023995 -0.13548
v -0.011346 0.025844 -0.13573
v -0.012546 0.023755 -0.13772
v -0.022006 0.024594 -0.14142
v -0.012289 0.020675 -0.1363
v -0.000337 0.022586 -0.13179
v -0.001809 0.019955 -0.13263
v -0.00391 0.018058 -0.13387
v -0.008012 0.017213 -0.13573
v -0.019132 0.012758 -0.14168
v 0.013887 0.020488 -0.12664
v -0.016832 0.010442 -0.14165
v 0.007071 0.011993 -0.13104
v -0.003641 0.01056 -0.13608
v 0.013526 0.012364 -0.12773
v 0.010156 0.011829 -0.12887
v 0.000794 0.036301 -0.12842
v -0.017119 0.032529 -0.13869
v 0.003929 0.033596 -0.12721
v -0.018849 0.030922 -0.14095
v -0.02071 0.028026 -0.14104
v 0.005733 0.031347 -0.1273
v -0.005966 0.028312 -0.1332
v -0.008678 0.027529 -0.13496
v -0.022425 0.020432 -0.14309
v 0.008876 0.026756 -0.1276
v 0.000143 0.025573 -0.13191
v -0.012169 0.020564 -0.13821
v -0.021897 0.017705 -0.14343
v -0.00338 0.018677 -0.13527
v -0.00987 0.018102 -0.13782
v -0.020161 0.014125 -0.14344
v 0.015651 0.018394 -0.12733
v -0.005553 0.017505 -0.13656
v -0.017662 0.01137 -0.14273
v -0.009943 0.009712 -0.1415
v -0.014107 0.00983 -0.14188
v 0.015571 0.014484 -0.12905
v 0.010636 0.012293 -0.13118
v -0.000947 0.037582 -0.12996
v -0.003642 0.037868 -0.13184
v -0.007686 0.037274 -0.13375
v -0.011209 0.036229 -0.13707
v -0.014598 0.034437 -0.13747
v 0.003656 0.033656 -0.12942
v 0.001401 0.036112 -0.13074
v -0.022084 0.025128 -0.14318
v -0.004752 0.028111 -0.1342
v -0.010991 0.026409 -0.13888
v -0.013054 0.023023 -0.13948
v -0.022733 0.022146 -0.14397
v -0.013175 0.020208 -0.14003
v -0.014095 0.021255 -0.14062
v -0.013883 0.019881 -0.14102
v -0.022544 0.019744 -0.14446
v -0.021593 0.016153 -0.14594
v 0.011459 0.023358 -0.12793
v 0.000116 0.024371 -0.13262
v -0.001277 0.021284 -0.13436
v -0.007505 0.017574 -0.13886
v -0.01075 0.01845 -0.13956
v -0.020255 0.013555 -0.14455
v 0.015299 0.01918 -0.12812
v -0.017599 0.011434 -0.14416
v 0.016343 0.016852 -0.1288
v -0.005831 0.010563 -0.14165
v -0.013617 0.009874 -0.14341
v 0.013249 0.012935 -0.13081
v -0.000942 0.037508 -0.13245
v -0.017226 0.032896 -0.14149
v -0.021722 0.026391 -0.14463
v 0.006672 0.029588 -0.12978
v -0.00137 0.026612 -0.13331
v -0.002211 0.026667 -0.1349
v -0.004926 0.028338 -0.13605
v -0.012938 0.02434 -0.1407
v -0.022536 0.023538 -0.14511
v -0.022554 0.020201 -0.14649
v 0.008732 0.026349 -0.13048
v -0.001105 0.023486 -0.13502
v 0.010628 0.023687 -0.13012
v -0.003537 0.018499 -0.13855
v -0.009473 0.018004 -0.14079
v -0.011779 0.01878 -0.14191
v -0.020612 0.014257 -0.1463
v 0.013418 0.020981 -0.12909
v -0.018501 0.012048 -0.14633
v -0.015881 0.010439 -0.14505
v 0.006367 0.013323 -0.13885
v -0.0128 0.009897 -0.14511
v 0.011382 0.012835 -0.13307
v -0.003434 0.038057 -0.13522
v -0.006907 0.037747 -0.13639
v -0.014907 0.034448 -0.13981
v -0.01984 0.029808 -0.14331
v 0.006215 0.030458 -0.13147
v -0.002238 0.027115 -0.13632
v -0.007698 0.028505 -0.13869
v -0.010652 0.027022 -0.14014
v -0.012604 0.025088 -0.14226
v -0.001273 0.024413 -0.13669
v -0.013734 0.022439 -0.14236
v -0.012561 0.020578 -0.14488
v -0.021788 0.017378 -0.14816
v -0.002402 0.020518 -0.13769
v -0.006106 0.017928 -0.13978
v -0.008931 0.018285 -0.14226
v 0.01546 0.018164 -0.12963
v 0.013246 0.020791 -0.13089
v 0.014979 0.017986 -0.13168
v 0.015427 0.015754 -0.13133
v 0.008621 0.012854 -0.13503
v -0.001069 0.011905 -0.14176
v -0.00829 0.010406 -0.14655
v 0.014012 0.013848 -0.13212
v -0.010022 0.037042 -0.13924
v -0.01312 0.035772 -0.1412
v -0.016191 0.033786 -0.14215
v -0.018556 0.031633 -0.14393
v 0.004271 0.034084 -0.13556
v -0.02054 0.02932 -0.14645
v -0.021653 0.027525 -0.14917
v -0.01014 0.027552 -0.14203
v -0.022337 0.024815 -0.14904
v 0.01114 0.023528 -0.13279
v -0.002007 0.021683 -0.13876
v -0.005176 0.01898 -0.14062
v -0.010927 0.019106 -0.14426
v -0.019759 0.01465 -0.15198
v 0.012903 0.021369 -0.13337
v -0.015434 0.010635 -0.14802
v -0.017378 0.012165 -0.15205
v 0.002934 0.012868 -0.14056
v 0.012155 0.013555 -0.13534
v -9.7E-05 0.037382 -0.13503
v -0.002648 0.038037 -0.13692
v -0.005917 0.03815 -0.13931
v -0.017934 0.032555 -0.1468
v 0.002761 0.035719 -0.13562
v 0.008754 0.027724 -0.13588
v -0.001204 0.027883 -0.14066
v -0.003189 0.029272 -0.14228
v -0.00644 0.029114 -0.14291
v -0.012097 0.025788 -0.14397
v -0.022222 0.021442 -0.15173
v -0.000229 0.025571 -0.14066
v -0.013143 0.022941 -0.14454
v -0.001343 0.022307 -0.13972
v -0.003792 0.01992 -0.14145
v -0.007341 0.018808 -0.14342
v 0.014717 0.018799 -0.13404
v 0.015236 0.016421 -0.13408
v -0.003907 0.011367 -0.14585
v -0.011155 0.010367 -0.15044
v 0.014322 0.014594 -0.13451
v 0.000938 0.036854 -0.13624
v -0.002398 0.038185 -0.13872
v -0.009125 0.037513 -0.14128
v -0.015319 0.034741 -0.14586
v -0.010118 0.027559 -0.14386
v -0.012574 0.024795 -0.14523
v -0.011629 0.026612 -0.14554
v -0.012754 0.024539 -0.14748
v -0.012434 0.021579 -0.14588
v -0.021349 0.017897 -0.15245
v -0.001032 0.022671 -0.1414
v -0.002787 0.020484 -0.14202
v -0.005923 0.018967 -0.14435
v -0.009774 0.019485 -0.14567
v -0.014441 0.010809 -0.15215
v 0.010395 0.01388 -0.14016
v 0.000485 0.037108 -0.13813
v -0.012183 0.036472 -0.14463
v -0.01917 0.031463 -0.14981
v -0.020868 0.02877 -0.15045
v -0.02208 0.025181 -0.15135
v -0.009176 0.028241 -0.14474
v -0.012193 0.02143 -0.14779
v 0.01139 0.024432 -0.13686
v -0.003609 0.019994 -0.14398
v -0.006001 0.017944 -0.14583
v -0.008548 0.018975 -0.14669
v 0.014096 0.021452 -0.13753
v 0.013604 0.014686 -0.14124
v -0.001246 0.03823 -0.13974
v -0.00395 0.038518 -0.1416
v -0.007977 0.037955 -0.14355
v -0.01778 0.033248 -0.15027
v 0.003871 0.034145 -0.13837
v 0.001114 0.036796 -0.14061
v -0.021942 0.026053 -0.15287
v 0.006405 0.030843 -0.13945
v -0.001644 0.028659 -0.14225
v -0.005036 0.028999 -0.14397
v -0.00865 0.028522 -0.14596
v -0.011203 0.027078 -0.14868
v -0.013239 0.023746 -0.14929
v -0.022308 0.021916 -0.15368
v 0.008896 0.027575 -0.13814
v 3.2E-05 0.026583 -0.14234
v -0.013437 0.021042 -0.14984
v -0.014268 0.021973 -0.15047
v -0.014187 0.020909 -0.15094
v -0.021399 0.01803 -0.15432
v -8.3E-05 0.024201 -0.14368
v -0.002738 0.021083 -0.14491
v -0.006598 0.019111 -0.14687
v -0.011126 0.019625 -0.14915
v -0.013092 0.019976 -0.15067
v -0.019239 0.014302 -0.15391
v 0.015774 0.019754 -0.13884
v -0.016536 0.011766 -0.15387
v 0.016246 0.017374 -0.13817
v 0.001529 0.012964 -0.14718
v -0.006531 0.011034 -0.1505
v 0.015424 0.015487 -0.13853
v -0.001306 0.038171 -0.1422
v -0.011355 0.037005 -0.14638
v -0.015524 0.034847 -0.1485
v 0.00366 0.034333 -0.14059
v -0.020345 0.029842 -0.15208
v -0.001811 0.027589 -0.14433
v -0.005147 0.02898 -0.14561
v -0.013088 0.025009 -0.1505
v -0.022677 0.023749 -0.15492
v 0.00047 0.026384 -0.14308
v -0.022462 0.020938 -0.15534
v -0.021732 0.017622 -0.15698
v 0.011938 0.023868 -0.13877
v -0.001685 0.022494 -0.14573
v -0.00547 0.01992 -0.14797
v -0.009454 0.019228 -0.14983
v -0.0202 0.014724 -0.15602
v -0.01751 0.012446 -0.15497
v -0.018632 0.013085 -0.1569
v 0.006328 0.013929 -0.1458
v -0.009223 0.010835 -0.15346
v -0.013491 0.01091 -0.1539
v -0.003804 0.038694 -0.14504
v -0.00722 0.038417 -0.14624
v -0.013914 0.036148 -0.14984
v -0.016783 0.034223 -0.15091
v -0.018855 0.032374 -0.15321
v -0.021772 0.027696 -0.15601
v 0.005946 0.031461 -0.14149
v -0.002358 0.02776 -0.146
v -0.007774 0.029335 -0.14892
v -0.010835 0.027698 -0.14992
v -0.012742 0.02581 -0.15212
v 0.008933 0.027131 -0.14137
v -0.001138 0.024747 -0.14605
v -0.000139 0.025413 -0.14419
v -0.013891 0.023152 -0.15219
v -0.012822 0.021448 -0.15452
v -0.022492 0.021392 -0.1573
v 0.010743 0.024678 -0.14099
v -0.002468 0.021826 -0.14782
v -0.008176 0.019497 -0.15164
v -0.011273 0.01988 -0.15289
v -0.020495 0.015238 -0.15743
v 0.013505 0.021986 -0.13999
v -0.016185 0.011673 -0.15619
v 0.016308 0.017993 -0.13987
v -0.005084 0.011714 -0.15369
v -0.012688 0.010887 -0.15604
v 0.015658 0.016159 -0.14047
v -0.010328 0.037749 -0.14909
v -0.020544 0.030389 -0.15669
v -0.004544 0.029511 -0.14808
v -0.010345 0.028262 -0.15185
v -0.022392 0.025218 -0.15828
v -0.001118 0.025434 -0.14734
v -0.001966 0.022673 -0.14874
v -0.004493 0.020533 -0.15055
v 0.015475 0.019292 -0.14053
v 0.013106 0.022089 -0.14222
v 0.014997 0.0192 -0.14259
v 0.015673 0.017032 -0.14171
v 0.014411 0.015592 -0.14309
v 0.011878 0.014643 -0.14418
v -0.000544 0.03809 -0.14494
v -0.003156 0.038747 -0.14713
v -0.006341 0.03874 -0.14855
v -0.01601 0.035172 -0.15442
v 0.00413 0.034655 -0.14537
v 0.00231 0.036514 -0.14547
v -0.001285 0.028851 -0.1511
v -0.012299 0.026507 -0.15378
v -0.000392 0.026248 -0.15031
v -0.013364 0.023722 -0.15434
v 0.010857 0.024963 -0.14309
v -0.010554 0.020389 -0.1548
v -0.019754 0.015643 -0.16162
v -0.014625 0.011782 -0.16155
v 0.015235 0.017435 -0.14379
v 0.006325 0.014309 -0.14873
v 0.009843 0.014786 -0.14807
v 0.003879 0.014353 -0.15279
v 0.000264 0.037729 -0.14632
v -0.009165 0.038297 -0.1516
v -0.012798 0.037019 -0.15321
v -0.017972 0.033711 -0.15729
v -0.02179 0.028218 -0.15908
v -0.003474 0.030047 -0.15206
v -0.006606 0.02984 -0.15277
v -0.010353 0.028246 -0.15368
v -0.012809 0.025517 -0.15505
v -0.012003 0.027073 -0.15542
v -0.013024 0.02489 -0.15637
v -0.022201 0.022199 -0.16159
v 0.009608 0.027345 -0.14612
v -0.012756 0.02243 -0.1556
v -0.021353 0.018837 -0.16192
v -0.001063 0.023527 -0.1515
v -0.003416 0.021266 -0.15321
v -0.00692 0.020131 -0.15463
v 0.01477 0.019983 -0.14486
v 0.013371 0.022982 -0.14696
v -0.017354 0.013164 -0.16197
v -0.00771 0.011479 -0.1583
v -0.011016 0.011332 -0.16096
v 0.014404 0.015938 -0.14506
v 0.013279 0.015811 -0.14982
v -0.001865 0.038764 -0.14829
v -0.004779 0.039025 -0.15059
v 0.00022 0.03776 -0.14807
v -0.019619 0.031991 -0.15957
v -0.021073 0.02955 -0.16067
v -0.022152 0.025922 -0.16113
v -0.009466 0.028893 -0.15457
v -0.012604 0.025121 -0.15855
v -0.012234 0.022406 -0.15753
v 0.015558 0.018105 -0.14662
v 0.000669 0.013653 -0.15586
v -0.003298 0.012519 -0.15761
v -0.002065 0.038757 -0.15026
v -0.007976 0.03887 -0.15522
v -0.01175 0.037713 -0.157
v -0.015213 0.035949 -0.15704
v 0.003489 0.035058 -0.14819
v 0.000741 0.037391 -0.14988
v -0.022056 0.026683 -0.1626
v 0.005713 0.032524 -0.14854
v -0.005472 0.029894 -0.15374
v -0.008828 0.029269 -0.1561
v -0.022329 0.022663 -0.16347
v 0.009109 0.028148 -0.14819
v -0.000171 0.027178 -0.15238
v -0.021588 0.019307 -0.16401
v -0.000444 0.024307 -0.15385
v -0.002503 0.022077 -0.1556
v -0.00599 0.020461 -0.15668
v -0.00949 0.020729 -0.15778
v -0.019481 0.015452 -0.16387
v 0.015262 0.020747 -0.14777
v -0.016734 0.012859 -0.16379
v 0.011744 0.016173 -0.15352
v 0.008212 0.015439 -0.1532
v 0.015114 0.016896 -0.14897
v -0.017956 0.03432 -0.16125
v 0.003433 0.035032 -0.15059
v -0.021998 0.027325 -0.16441
v -0.001979 0.029305 -0.1527
v -0.002716 0.029457 -0.15386
v -0.005425 0.0298 -0.15515
v -0.011205 0.027912 -0.15848
v -0.012378 0.025868 -0.15979
v -0.022608 0.024498 -0.16528
v 0.000428 0.02744 -0.15402
v -0.011772 0.022657 -0.15988
v -0.022416 0.021522 -0.16519
v -0.021536 0.018341 -0.16599
v 0.011629 0.025115 -0.14827
v -0.008774 0.020625 -0.15868
v -0.020048 0.015438 -0.16522
v 0.01429 0.021992 -0.14929
v -0.017822 0.013597 -0.1651
v 0.015841 0.019063 -0.14807
v 0.005631 0.015228 -0.15654
v -0.006265 0.011952 -0.16094
v -0.009543 0.011619 -0.16313
v -0.013641 0.011834 -0.16372
v -0.001086 0.038785 -0.15474
v -0.004097 0.039355 -0.15568
v -0.015514 0.035947 -0.15942
v 0.001532 0.037394 -0.15396
v -0.020397 0.030961 -0.16311
v 0.006247 0.031584 -0.15104
v -0.001752 0.028419 -0.15508
v -0.00516 0.029816 -0.15679
v -0.007676 0.030195 -0.16013
v -0.010707 0.028402 -0.16083
v -0.012776 0.025124 -0.16139
v 0.009297 0.027319 -0.15135
v -0.012785 0.022385 -0.16182
v -0.013784 0.023444 -0.16254
v -0.013508 0.022022 -0.16284
v -0.021604 0.018772 -0.16798
v 0.012058 0.024289 -0.15008
v 0.000428 0.025425 -0.15453
v -0.001525 0.023406 -0.15666
v -0.005306 0.021093 -0.1588
v -0.00987 0.020925 -0.16071
v -0.020473 0.016294 -0.16756
v 0.015654 0.01978 -0.14976
v -0.018373 0.014075 -0.16768
v -0.015919 0.012474 -0.16588
v 0.015932 0.01787 -0.14987
v -0.012864 0.01179 -0.16559
v -0.007109 0.03922 -0.15728
v -0.010608 0.038403 -0.15881
v -0.013982 0.037047 -0.16048
v -0.016727 0.035351 -0.16188
v -0.019039 0.033117 -0.16348
v -0.021675 0.028852 -0.16718
v -0.002281 0.028524 -0.15688
v -0.012659 0.026437 -0.16262
v -0.022355 0.025983 -0.16806
v -0.022352 0.022165 -0.16775
v -0.001034 0.025593 -0.15697
v -4.1E-05 0.02623 -0.15509
v 0.011077 0.024934 -0.15226
v -0.002285 0.022724 -0.15876
v -0.008354 0.020524 -0.16208
v -0.011214 0.021022 -0.16362
v 0.014251 0.020949 -0.1513
v 0.012328 0.023379 -0.1527
v 0.015135 0.01832 -0.15154
v 0.002811 0.014584 -0.16031
v -0.000793 0.013709 -0.16302
v 0.013951 0.016746 -0.15239
v -0.018465 0.034197 -0.16689
v 0.003576 0.035691 -0.15472
v -0.020492 0.031559 -0.16797
v 0.006158 0.032449 -0.15506
v -0.002063 0.029631 -0.15996
v -0.010146 0.029225 -0.16286
v -0.012154 0.027475 -0.16451
v -0.022088 0.023458 -0.17226
v 0.008422 0.029014 -0.15384
v -0.0009 0.026505 -0.15849
v -0.013244 0.024853 -0.16502
v -0.012565 0.022481 -0.16543
v -0.001685 0.023526 -0.15939
v -0.004263 0.021405 -0.16119
v 0.01414 0.020729 -0.15347
v 0.014723 0.018691 -0.15337
v 0.012403 0.016503 -0.15605
v 0.013972 0.017142 -0.15406
v -0.002668 0.039421 -0.15699
v -0.00545 0.039541 -0.15901
v -0.009375 0.038949 -0.1609
v -0.013082 0.037735 -0.16287
v -0.015961 0.036318 -0.16564
v 0.001724 0.037292 -0.15569
v -0.000663 0.038684 -0.15668
v -0.004211 0.030805 -0.16074
v -0.007146 0.030499 -0.16142
v -0.000932 0.024619 -0.16091
v -0.003067 0.021998 -0.16215
v -0.007041 0.020838 -0.16392
v -0.010073 0.021472 -0.16581
v -0.019657 0.01662 -0.17242
v 0.006965 0.015604 -0.15981
v -0.004107 0.013003 -0.16631
v -0.007809 0.012332 -0.16848
v -0.011186 0.012225 -0.17117
v -0.002786 0.039348 -0.15901
v 0.000133 0.038107 -0.15851
v -0.021596 0.029609 -0.1699
v -0.006224 0.030458 -0.16247
v -0.010084 0.029208 -0.16458
v -0.012633 0.026611 -0.16591
v -0.011828 0.02821 -0.16619
v -0.012791 0.025976 -0.16747
v 0.008771 0.029151 -0.15673
v -0.000865 0.027795 -0.16088
v -0.012441 0.023504 -0.16649
v -0.021233 0.01983 -0.17288
v 0.010872 0.026445 -0.15622
v -0.001873 0.022209 -0.16307
v -0.006073 0.02073 -0.1651
v -0.00416 0.020519 -0.16464
v 0.013554 0.023393 -0.15704
v -0.002206 0.021516 -0.16484
v -0.014465 0.012766 -0.17287
v -0.017248 0.014123 -0.17294
v 0.015459 0.019679 -0.15778
v 0.012816 0.016726 -0.15952
v 0.014692 0.017461 -0.15616
v -0.005389 0.039776 -0.1623
v -0.018401 0.034868 -0.16978
v 0.003171 0.035795 -0.15804
v -0.019487 0.033492 -0.16988
v 0.005432 0.033418 -0.15816
v -0.002707 0.030017 -0.1614
v -0.00346 0.030168 -0.16258
v -0.006223 0.030324 -0.1639
v -0.009295 0.029958 -0.16575
v -0.011418 0.028709 -0.16822
v -0.021987 0.027196 -0.17205
v -0.000626 0.028525 -0.16265
v -1.9E-05 0.026975 -0.16241
v -0.000489 0.024829 -0.16235
v -0.001133 0.022901 -0.16397
v -0.007127 0.020597 -0.16786
v -0.009299 0.021379 -0.168
v 0.01492 0.021606 -0.15755
v 0.005161 0.015929 -0.16591
v -0.001918 0.039352 -0.16307
v -0.008281 0.039653 -0.16545
v -0.012272 0.038399 -0.16602
v -0.016191 0.036435 -0.16813
v 0.00318 0.035677 -0.16028
v 0.000557 0.03799 -0.16097
v -0.020637 0.031492 -0.17149
v -0.022052 0.02803 -0.17398
v -0.002363 0.029182 -0.16368
v -0.005895 0.030351 -0.1654
v -0.012509 0.026688 -0.16952
v -0.022243 0.023893 -0.17437
v 0.008759 0.028979 -0.15918
v 0.005958 0.032378 -0.16076
v -0.011807 0.023465 -0.16961
v -0.021489 0.020373 -0.17502
v 0.01137 0.025992 -0.15803
v -0.000235 0.025511 -0.16348
v -0.00115 0.023273 -0.16551
v -0.004307 0.020717 -0.16659
v -0.01937 0.016428 -0.17481
v 0.013916 0.022881 -0.159
v -0.016614 0.013805 -0.1747
v 0.008854 0.016768 -0.16489
v -0.002949 0.013536 -0.16882
v 0.014803 0.017886 -0.15886
v -0.004612 0.039909 -0.16484
v -0.01143 0.038932 -0.16757
v -0.014745 0.037567 -0.1692
v -0.017404 0.035822 -0.17057
v -0.01946 0.033722 -0.17238
v -0.021065 0.031125 -0.17357
v -0.002838 0.028995 -0.16572
v -0.010922 0.029154 -0.17062
v -0.012923 0.025914 -0.17115
v -0.022563 0.02589 -0.17557
v -0.00087 0.026044 -0.16501
v -0.012802 0.02315 -0.17156
v -0.013943 0.023586 -0.1724
v -0.022331 0.022789 -0.17602
v -0.021398 0.01933 -0.17699
v 0.011746 0.025132 -0.15988
v -0.005889 0.020589 -0.16872
v -0.009427 0.021268 -0.17051
v -0.012656 0.022279 -0.17236
v -0.019918 0.016416 -0.17614
v 0.01524 0.020601 -0.15957
v -0.002757 0.02148 -0.16722
v -0.004772 0.020668 -0.16898
v -0.017684 0.014571 -0.17604
v 0.015518 0.018726 -0.15969
v 0.011664 0.017251 -0.16368
v -0.006155 0.012893 -0.17174
v -0.009296 0.012571 -0.17368
v -0.013485 0.012816 -0.17465
v 0.013731 0.017611 -0.16191
v 0.001259 0.037785 -0.16319
v -0.0217 0.029815 -0.17747
v -0.007664 0.03115 -0.1708
v -0.012842 0.027183 -0.1724
v -0.001054 0.026235 -0.16678
v -0.013904 0.024876 -0.17303
v -0.012878 0.023252 -0.17515
v -0.022343 0.023125 -0.17809
v -0.021597 0.020027 -0.17869
v 0.011656 0.024581 -0.16214
v -0.000804 0.024075 -0.16671
v -0.006538 0.02067 -0.17051
v -0.009142 0.020952 -0.17263
v -0.011565 0.021737 -0.1734
v -0.020393 0.017262 -0.17789
v 0.013878 0.021762 -0.16112
v -0.001554 0.022407 -0.16752
v -0.003376 0.021315 -0.16933
v -0.018362 0.015129 -0.17798
v -0.015781 0.013485 -0.17661
v 0.014787 0.019195 -0.16132
v 0.002075 0.015189 -0.16928
v -0.012542 0.012834 -0.17704
v -0.002779 0.039756 -0.16523
v -0.006045 0.039995 -0.16722
v -0.003496 0.039949 -0.16654
v -0.010285 0.039397 -0.16927
v -0.013787 0.03828 -0.17136
v -0.016718 0.036656 -0.17312
v -0.018739 0.035011 -0.17643
v 0.003175 0.036118 -0.164
v 6.6E-05 0.038608 -0.16452
v -0.000574 0.038986 -0.16575
v 0.006166 0.03275 -0.16535
v -0.002383 0.030355 -0.16973
v -0.010345 0.029926 -0.17263
v -0.012303 0.028187 -0.17429
v 0.008112 0.029768 -0.16365
v -0.000955 0.027366 -0.16848
v -0.000816 0.024644 -0.16844
v -0.001241 0.023286 -0.16807
v -0.001824 0.022528 -0.17005
v 0.013705 0.02163 -0.1632
v 0.012175 0.024078 -0.16328
v -0.003704 0.021165 -0.17114
v 0.014418 0.019554 -0.1632
v 0.006876 0.01663 -0.16984
v -0.008594 0.012993 -0.17715
v 0.013843 0.018107 -0.16345
v -0.006369 0.040172 -0.16952
v 0.001873 0.037545 -0.1654
v -0.020425 0.032964 -0.1793
v 0.004109 0.035395 -0.16652
v -0.004526 0.031485 -0.17052
v -0.022151 0.027842 -0.18091
v -0.013336 0.025572 -0.175
v -0.005819 0.020808 -0.17302
v -0.007586 0.021333 -0.17703
v -0.01088 0.022156 -0.17566
v 0.012409 0.02455 -0.16521
v -0.015303 0.013615 -0.17953
v -0.017131 0.015137 -0.18386
v 0.000296 0.015034 -0.17575
v -0.004279 0.013752 -0.17641
v -0.003193 0.039857 -0.16857
v -0.000179 0.038672 -0.1683
v -0.006562 0.031192 -0.17226
v -0.010303 0.02994 -0.1744
v -0.012751 0.027353 -0.17572
v -0.012027 0.028921 -0.17613
v -0.012959 0.026783 -0.17701
v -0.021986 0.024441 -0.18324
v 0.008865 0.029278 -0.1659
v -0.001049 0.028422 -0.17063
v -0.012733 0.024322 -0.17629
v -0.000582 0.025158 -0.17149
v -0.001116 0.023274 -0.17356
v -0.019472 0.017616 -0.1837
v 0.014263 0.02235 -0.16626
v 0.014999 0.020178 -0.1661
v 0.012689 0.017741 -0.16639
v 0.004077 0.016134 -0.17341
v 0.014691 0.018813 -0.16636
v -0.009154 0.04013 -0.17387
v -0.012731 0.039112 -0.17583
v -0.016495 0.037233 -0.17767
v -0.018523 0.035712 -0.17878
v 0.002872 0.036444 -0.16785
v -0.021598 0.030677 -0.18102
v -0.003073 0.030726 -0.17119
v -0.003801 0.031017 -0.17299
v -0.006693 0.031231 -0.17367
v -0.009477 0.030732 -0.17563
v -0.012544 0.027086 -0.17923
v 0.008682 0.029619 -0.16779
v 0.0053 0.033863 -0.16831
v -0.00144 0.029611 -0.17208
v -0.000206 0.027363 -0.17203
v -0.01217 0.024362 -0.17853
v -0.021102 0.020866 -0.18386
v -0.004859 0.021222 -0.17646
v 0.012962 0.024522 -0.16781
v -0.002464 0.022012 -0.17533
v -0.014285 0.013715 -0.18379
v 0.007556 0.01699 -0.17081
v 0.013035 0.018139 -0.16754
v -0.010712 0.013183 -0.18262
v -0.002668 0.039993 -0.17135
v -0.005258 0.040566 -0.17427
v 0.002715 0.036489 -0.16955
v 0.000151 0.038713 -0.17112
v -0.020897 0.032306 -0.1815
v -0.022 0.028277 -0.18304
v -0.006197 0.031269 -0.17482
v -1.5E-05 0.028286 -0.17363
v -0.0006 0.029333 -0.17374
v 5E-06 0.026135 -0.17399
v -0.000988 0.024012 -0.1763
v -0.009809 0.022347 -0.1788
v 0.014433 0.021709 -0.16771
v 0.013614 0.02058 -0.16956
v 0.011614 0.018617 -0.16993
v 0.008076 0.017412 -0.17186
v -0.006553 0.013498 -0.18152
v -0.008263 0.040441 -0.17587
v -0.011764 0.039669 -0.17732
v -0.015103 0.038339 -0.17892
v -0.017762 0.036624 -0.18028
v -0.019051 0.035299 -0.18011
v -0.01963 0.034783 -0.18261
v 0.002995 0.03639 -0.17154
v -0.022144 0.029043 -0.18488
v 0.005658 0.033034 -0.1707
v -0.002321 0.029996 -0.17463
v -0.005815 0.03134 -0.17638
v -0.00882 0.03131 -0.1779
v -0.011242 0.029818 -0.17914
v -0.012358 0.027792 -0.18043
v -0.022198 0.024976 -0.18529
v 0.009073 0.028326 -0.17101
v -0.011784 0.024496 -0.18062
v -0.021381 0.021444 -0.1859
v 0.011448 0.025862 -0.16966
v -0.005812 0.021165 -0.17822
v -0.008444 0.021783 -0.17964
v -0.006882 0.021368 -0.18093
v -0.019206 0.017426 -0.18572
v 0.014304 0.022698 -0.16926
v -0.003112 0.021874 -0.17714
v -0.004725 0.02123 -0.17891
v -0.016423 0.014787 -0.18564
v 0.008363 0.017839 -0.17298
v 0.005052 0.01671 -0.17528
v -0.002136 0.014494 -0.18087
v -0.001907 0.040006 -0.17449
v 0.001137 0.038533 -0.17317
v -0.021112 0.032319 -0.18448
v -0.002734 0.02997 -0.17642
v -0.010756 0.030184 -0.18157
v -0.012791 0.02701 -0.18206
v -0.022567 0.026429 -0.18649
v -0.000712 0.026936 -0.17598
v -0.012896 0.024264 -0.18259
v -0.013837 0.02533 -0.18322
v -0.013725 0.024249 -0.18369
v -0.022275 0.023895 -0.18692
v -0.021303 0.020364 -0.1879
v -0.010314 0.022434 -0.182
v -0.012726 0.023276 -0.18358
v -0.019762 0.017397 -0.18705
v 0.012933 0.022503 -0.17083
v 0.011421 0.025157 -0.1718
v -0.001613 0.022613 -0.17884
v -0.017519 0.015536 -0.18695
v 0.011498 0.019721 -0.1719
v 0.008879 0.01843 -0.17439
v -0.009107 0.01343 -0.1849
v -0.013278 0.013742 -0.18557
v -0.003886 0.040593 -0.17545
v -0.006789 0.040714 -0.17822
v -0.010724 0.040077 -0.17902
v -0.01425 0.038966 -0.18104
v -0.017195 0.037322 -0.18271
v -0.021705 0.030957 -0.1883
v 0.005988 0.033093 -0.17375
v 0.003292 0.036398 -0.17448
v -0.00271 0.030406 -0.17832
v -0.00776 0.031915 -0.18085
v -0.01265 0.028266 -0.18329
v -0.022417 0.027633 -0.18775
v -0.022288 0.024221 -0.18911
v -0.000919 0.027606 -0.17755
v -0.021497 0.020898 -0.18949
v -0.00036 0.025007 -0.17858
v -0.009466 0.021914 -0.18374
v -0.020332 0.018292 -0.18888
v 0.012462 0.022583 -0.17303
v 0.011742 0.025007 -0.17325
v -0.003715 0.021636 -0.18033
v -0.018205 0.016079 -0.18921
v -0.015639 0.014425 -0.18767
v 0.011559 0.020377 -0.17345
v 0.007099 0.017716 -0.18023
v -0.004464 0.014192 -0.18624
v -0.012491 0.013673 -0.18748
v -0.004 0.040532 -0.17774
v -0.018743 0.036116 -0.18735
v 0.001128 0.03824 -0.17582
v -0.000987 0.039475 -0.17764
v -0.020634 0.033467 -0.18698
v 0.005993 0.033345 -0.17535
v -0.004843 0.032229 -0.18033
v -0.010277 0.030711 -0.18272
v -0.012309 0.029022 -0.18488
v -0.000897 0.027697 -0.17905
v -0.013415 0.026539 -0.18509
v -0.012237 0.024554 -0.18698
v 0.009895 0.028187 -0.17447
v -0.006157 0.021485 -0.18279
v -0.000729 0.024348 -0.17996
v -0.002494 0.022431 -0.1811
v 0.00312 0.016209 -0.18158
v -0.009961 0.040493 -0.182
v -0.013314 0.039534 -0.18382
v -0.016212 0.038178 -0.18655
v -0.003097 0.031462 -0.17995
v -0.006744 0.032034 -0.182
v -0.009841 0.031253 -0.18499
v -0.02208 0.029042 -0.192
v 0.009309 0.029302 -0.17587
v -0.001223 0.029119 -0.18044
v -0.000607 0.026053 -0.18121
v -0.001667 0.023565 -0.18214
v -0.007523 0.021514 -0.18474
v -0.010123 0.022485 -0.18612
v -0.008408 0.021634 -0.18582
v -0.019571 0.018506 -0.19316
v 0.012652 0.025345 -0.17661
v -0.004733 0.021723 -0.18376
v -0.005889 0.021523 -0.18562
v 0.010417 0.0193 -0.17818
v 0.000108 0.015389 -0.18574
v -0.00311 0.040537 -0.18112
v 0.002327 0.037163 -0.17929
v -0.000382 0.039242 -0.17945
v -0.02042 0.03418 -0.19058
v 0.004734 0.03493 -0.17779
v -0.003363 0.031516 -0.18098
v -0.004152 0.031873 -0.18271
v -0.006872 0.032076 -0.1834
v -0.011853 0.029759 -0.18651
v -0.021926 0.025562 -0.19391
v 0.007732 0.031254 -0.17768
v -0.001713 0.030428 -0.18186
v -0.000379 0.028154 -0.18177
v -0.012823 0.027035 -0.18704
v -0.021007 0.021895 -0.19448
v -0.001117 0.024206 -0.1844
v -0.010456 0.023026 -0.18766
v 0.013641 0.023381 -0.17744
v -0.003149 0.02235 -0.18491
v -0.014461 0.014554 -0.19342
v -0.017214 0.015967 -0.19338
v 0.012877 0.021303 -0.17763
v 0.003875 0.016616 -0.18324
v -0.007104 0.014014 -0.19096
v -0.011067 0.013924 -0.19216
v -0.005749 0.04106 -0.18349
v -0.008916 0.040818 -0.18481
v -0.01252 0.039913 -0.18671
v -0.018495 0.036772 -0.18974
v -0.021552 0.031819 -0.19193
v -0.006569 0.031947 -0.18466
v -0.009951 0.031238 -0.1865
v -0.012315 0.028836 -0.18774
v -0.01153 0.030401 -0.18803
v -0.012439 0.028212 -0.18952
v 0.005499 0.03356 -0.17999
v -0.000283 0.029137 -0.18341
v -0.00091 0.030173 -0.18351
v -0.01219 0.025587 -0.18858
v 0.01052 0.027864 -0.17794
v -0.000258 0.026315 -0.18297
v -0.007602 0.021958 -0.18881
v -0.010225 0.023286 -0.18973
v 0.012773 0.025427 -0.17797
v 0.010578 0.019738 -0.18053
v -0.002857 0.014746 -0.1896
v -0.016427 0.038201 -0.18884
v 0.000186 0.039144 -0.18163
v -0.020692 0.033723 -0.1922
v -0.021917 0.029347 -0.19397
v -0.002668 0.030775 -0.18445
v -0.006199 0.03194 -0.18597
v -0.009202 0.031866 -0.18749
v 0.00932 0.028352 -0.18043
v -0.000276 0.027163 -0.18414
v -0.001115 0.024568 -0.18641
v -0.018894 0.017926 -0.19514
v 0.013239 0.023978 -0.17942
v -0.002451 0.022808 -0.18722
v -0.004849 0.021817 -0.18827
v -0.01647 0.015526 -0.19522
v 0.012867 0.021955 -0.17957
v 0.008058 0.018565 -0.18281
v 0.004853 0.017244 -0.18529
v -0.004016 0.040948 -0.18373
v -0.007233 0.041053 -0.18575
v -0.004737 0.041015 -0.18567
v -0.011286 0.040396 -0.18785
v -0.014594 0.039369 -0.19009
v -0.017608 0.037606 -0.19122
v -0.018985 0.036357 -0.19101
v -0.019507 0.035757 -0.19335
v 0.002207 0.03754 -0.18241
v -0.001104 0.039944 -0.18301
v -0.001744 0.040266 -0.18434
v -0.021184 0.032723 -0.19397
v -0.021996 0.030096 -0.1958
v 0.005021 0.034296 -0.18171
v -0.003082 0.030697 -0.18625
v -0.008157 0.032507 -0.19024
v -0.011034 0.030807 -0.19008
v -0.012209 0.028797 -0.1914
v -0.022119 0.025963 -0.19625
v -0.000983 0.027687 -0.1858
v -0.011928 0.02548 -0.19181
v -0.021375 0.02201 -0.19727
v -0.00958 0.02286 -0.19144
v -0.020246 0.019726 -0.19655
v 0.011752 0.025523 -0.181
v 0.012607 0.022719 -0.18114
v -0.017747 0.016652 -0.19665
v 0.011214 0.020846 -0.18239
v 0.008667 0.019192 -0.18424
v 0.001581 0.016089 -0.18864
v -0.00929 0.014052 -0.1944
v -0.013523 0.014543 -0.19535
v -0.007521 0.041168 -0.18822
v 0.00072 0.038999 -0.18365
v 0.005488 0.03429 -0.18467
v 0.002904 0.03712 -0.18438
v -0.002991 0.03152 -0.18934
v -0.01049 0.031106 -0.19247
v -0.012637 0.028028 -0.19302
v -0.022387 0.028081 -0.19741
v 0.007541 0.031417 -0.18326
v -0.001202 0.028592 -0.18783
v -0.012852 0.025248 -0.19358
v -0.013693 0.025767 -0.19423
v -0.022183 0.024926 -0.19789
v -0.02142 0.021709 -0.19988
v 0.009555 0.028489 -0.18215
v -0.000803 0.025726 -0.18829
v -0.007044 0.021999 -0.19132
v -0.010714 0.023333 -0.19308
v -0.012589 0.024258 -0.19436
v -0.020053 0.018928 -0.1979
v 0.012287 0.023485 -0.18293
v 0.011519 0.026075 -0.18311
v -0.001822 0.023685 -0.18999
v -0.003965 0.022078 -0.18991
v -0.018401 0.017016 -0.19887
v -0.015893 0.015302 -0.19755
v 0.006174 0.018064 -0.18839
v -0.00495 0.014646 -0.19565
v -0.012883 0.014428 -0.19699
v -0.016797 0.038413 -0.19415
v -0.001409 0.040064 -0.18744
v -0.020719 0.033932 -0.19643
v -0.021519 0.032003 -0.19906
v -0.005183 0.032801 -0.19022
v -0.012466 0.029316 -0.19421
v -0.01351 0.027004 -0.19474
v -0.012582 0.02525 -0.19684
v -0.022112 0.025332 -0.20035
v -0.008452 0.022182 -0.1933
v -0.011114 0.023305 -0.19488
v -0.009345 0.022323 -0.19469
v -0.020166 0.019164 -0.20001
v -0.004881 0.022182 -0.19186
v -0.007612 0.021888 -0.19384
v 0.01156 0.02162 -0.18446
v 0.009785 0.020126 -0.18748
v 0.002672 0.016624 -0.19093
v -0.000522 0.015696 -0.19495
v -0.008638 0.014384 -0.19828
v -0.004113 0.041026 -0.18856
v -0.009965 0.041208 -0.19306
v -0.018503 0.037121 -0.19821
v 0.001711 0.038113 -0.18741
v -0.007035 0.032623 -0.19181
v -0.010083 0.031887 -0.19465
v -0.012002 0.030405 -0.19621
v -0.00127 0.029258 -0.19029
v -0.000506 0.026714 -0.18984
v -0.011153 0.023713 -0.19726
v 0.013306 0.024682 -0.18776
v -0.000923 0.024721 -0.19052
v -0.002988 0.023082 -0.19265
v -0.006431 0.022093 -0.19459
v -0.017366 0.016877 -0.20329
v -0.011416 0.014642 -0.20191
v -0.006553 0.041566 -0.19221
v -0.013067 0.040367 -0.19483
v -0.000506 0.039763 -0.18997
v -0.02018 0.035148 -0.2013
v 0.004307 0.035696 -0.18774
v -0.003636 0.032004 -0.19082
v -0.004483 0.032495 -0.19252
v -0.007167 0.032718 -0.19323
v -0.021678 0.030579 -0.20478
v 0.007845 0.031536 -0.18729
v -0.001934 0.030929 -0.19169
v -0.000441 0.028642 -0.19158
v -0.012991 0.027745 -0.19686
v 0.012291 0.026445 -0.18665
v -0.000823 0.025661 -0.19122
v -0.019603 0.019346 -0.20296
v -0.001435 0.02444 -0.19318
v -0.003656 0.022624 -0.19468
v 0.007291 0.019042 -0.19262
v 0.003623 0.017193 -0.19349
v -0.003431 0.041052 -0.19079
v -0.015843 0.039167 -0.19777
v 0.002062 0.037788 -0.18919
v -0.006842 0.032608 -0.1945
v -0.010133 0.031904 -0.19633
v -0.012449 0.029533 -0.19756
v -0.011721 0.031066 -0.198
v -0.012638 0.028889 -0.19909
v -0.021729 0.026576 -0.20474
v -0.000462 0.029775 -0.1932
v -0.001151 0.030816 -0.19331
v -0.01251 0.026357 -0.19834
v -0.020832 0.022778 -0.20472
v 0.012362 0.026428 -0.18767
v -0.000288 0.026889 -0.19271
v -0.001129 0.02496 -0.19448
v -0.010449 0.024092 -0.20082
v -0.002785 0.023241 -0.19627
v -0.00549 0.022247 -0.19708
v -0.014624 0.015366 -0.20346
v 0.012632 0.023069 -0.18897
v 0.010167 0.020779 -0.19059
v -0.004288 0.01474 -0.19854
v -0.005239 0.041651 -0.19296
v -0.008068 0.041515 -0.19446
v -0.012434 0.040581 -0.19644
v -0.018201 0.037767 -0.20065
v 0.001986 0.037881 -0.1912
v -0.001499 0.040377 -0.19182
v -0.003614 0.041338 -0.19311
v -0.021305 0.032865 -0.20284
v 0.005075 0.034499 -0.18979
v -0.002932 0.031454 -0.19427
v -0.006483 0.032618 -0.19585
v -0.009357 0.03261 -0.19758
v 0.008643 0.02987 -0.19046
v -0.012045 0.02621 -0.20077
v 0.010803 0.027683 -0.18922
v -0.000367 0.027801 -0.19388
v -0.001247 0.025273 -0.19619
v -0.007771 0.022675 -0.1999
v -0.01874 0.018619 -0.20477
v 0.013519 0.024769 -0.18881
v 0.003727 0.01725 -0.19544
v -0.000995 0.015445 -0.19741
v -0.006883 0.014463 -0.20079
v -0.008405 0.04157 -0.19672
v -0.011811 0.040899 -0.19796
v -0.016116 0.039137 -0.19976
v 0.000166 0.039837 -0.19349
v -0.020419 0.034756 -0.20311
v 0.004738 0.035098 -0.19168
v -0.003385 0.031479 -0.19606
v -0.011923 0.029447 -0.20226
v -0.001156 0.028426 -0.19557
v -0.020011 0.020691 -0.20738
v 0.012118 0.024527 -0.19039
v 0.010761 0.027117 -0.19114
v -0.002424 0.023881 -0.19886
v -0.004578 0.022552 -0.19855
v -0.016971 0.016807 -0.20538
v 0.010669 0.021633 -0.19151
v 0.008254 0.019816 -0.19371
v 0.006565 0.018655 -0.19562
v 0.000938 0.015784 -0.19833
v 0.003791 0.017072 -0.19779
v -0.001735 0.014988 -0.19966
v -0.004221 0.014534 -0.20121
v -0.00743 0.014343 -0.20324
v -0.009655 0.014537 -0.20572
v -0.013809 0.015391 -0.20513
v -0.005152 0.041497 -0.1957
v -0.014647 0.040091 -0.20086
v -0.017327 0.038561 -0.20209
v -0.018689 0.037357 -0.20193
v -0.019327 0.036604 -0.20397
v -0.001688 0.040619 -0.19503
v -0.021002 0.033505 -0.20483
v -0.021745 0.031199 -0.20672
v 0.002432 0.037992 -0.19374
v -0.003753 0.032426 -0.19818
v -0.005911 0.033473 -0.19882
v -0.00859 0.033087 -0.19942
v -0.0107 0.031698 -0.20097
v -0.021896 0.027024 -0.20716
v 0.006674 0.033105 -0.19294
v -0.001555 0.029328 -0.19725
v -0.011622 0.025776 -0.20295
v -0.021191 0.023036 -0.20827
v 0.009173 0.029505 -0.19195
v -0.001056 0.026241 -0.19784
v -0.009041 0.023171 -0.2018
v -0.009976 0.023425 -0.20337
v 0.011644 0.024645 -0.1925
v 0.011046 0.027001 -0.19261
v -0.005667 0.022606 -0.20056
v -0.007649 0.022489 -0.20246
v -0.017313 0.01747 -0.20732
v 0.010789 0.022258 -0.19296
v 0.009148 0.020556 -0.19525
v -0.013085 0.015209 -0.20681
v -0.007876 0.041767 -0.19957
v -0.01099 0.041382 -0.20084
v 0.0007 0.039328 -0.19575
v -0.020677 0.034446 -0.20633
v 0.005424 0.035001 -0.19481
v -0.00768 0.033192 -0.2005
v -0.010403 0.032042 -0.20331
v -0.012476 0.029041 -0.20398
v -0.022181 0.02923 -0.20841
v -0.001889 0.030271 -0.19879
v -0.013493 0.027514 -0.20506
v -0.01332 0.02641 -0.20545
v -0.021976 0.025989 -0.2088
v -0.021201 0.02257 -0.21065
v -0.000808 0.02695 -0.19914
v -0.012072 0.02495 -0.20497
v -0.019847 0.019903 -0.20874
v -0.001546 0.024694 -0.20009
v -0.004282 0.022929 -0.20151
v -0.01827 0.018011 -0.20988
v -0.015657 0.016176 -0.20843
v -0.000375 0.015462 -0.20307
v -0.004565 0.041439 -0.19823
v -0.013317 0.040765 -0.20371
v -0.016419 0.039326 -0.20477
v -0.018624 0.037529 -0.20664
v -0.00232 0.040719 -0.19905
v -0.021305 0.032909 -0.20948
v 0.003654 0.036904 -0.19707
v -0.00434 0.032748 -0.19943
v -0.005274 0.033162 -0.20073
v -0.012252 0.03064 -0.20541
v 0.01033 0.029438 -0.1954
v -0.002588 0.031565 -0.20033
v -0.000855 0.02877 -0.20024
v -0.021921 0.026377 -0.21097
v -0.009461 0.023132 -0.205
v -0.011359 0.024378 -0.2071
v -0.02002 0.020185 -0.21092
v 0.012409 0.025409 -0.19587
v 0.011895 0.027475 -0.196
v -0.003054 0.02373 -0.20244
v -0.006612 0.022739 -0.2042
v 0.007321 0.019355 -0.1991
v 0.005737 0.018455 -0.20335
v -0.006463 0.014488 -0.20594
v 0.002241 0.016429 -0.20186
v -0.003295 0.014848 -0.20509
v -0.006001 0.041791 -0.20003
v -0.00928 0.041727 -0.20202
v -0.006942 0.041986 -0.20108
v 0.001659 0.038479 -0.19742
v -0.004509 0.041665 -0.20106
v -0.020103 0.035523 -0.20866
v -0.007497 0.03338 -0.20302
v -0.010095 0.03259 -0.20468
v 0.005945 0.034478 -0.19682
v -0.001938 0.03181 -0.20258
v -0.012729 0.029066 -0.20851
v -0.012212 0.026394 -0.20962
v -0.000907 0.025986 -0.2011
v -0.000553 0.027504 -0.20189
v -0.00163 0.025111 -0.20298
v -0.003886 0.023324 -0.20449
v 0.011778 0.023706 -0.19746
v 0.009697 0.021298 -0.19882
v -0.011944 0.015187 -0.21228
v -0.0096 0.041759 -0.20448
v -0.017466 0.038493 -0.21094
v 0.001393 0.038591 -0.19947
v -0.001364 0.040614 -0.20113
v -0.00432 0.033005 -0.20276
v -0.006983 0.033381 -0.20425
v -0.009672 0.032976 -0.20643
v -0.011453 0.031689 -0.20838
v -0.02161 0.030986 -0.21366
v -0.000867 0.030871 -0.20331
v -0.020795 0.023579 -0.21424
v 0.012017 0.027377 -0.19692
v 0.007744 0.032152 -0.19826
v -0.001379 0.025746 -0.20426
v -0.018849 0.019631 -0.21446
v 0.012404 0.026233 -0.19742
v -0.003051 0.02402 -0.20593
v -0.005805 0.022994 -0.20684
v -0.014887 0.016152 -0.2134
v -0.016852 0.017308 -0.21455
v 0.008413 0.020435 -0.20203
v -0.008794 0.014716 -0.21124
v 0.000495 0.016061 -0.20801
v -0.002522 0.015214 -0.20912
v -0.006022 0.04185 -0.20496
v -0.019839 0.035852 -0.21202
v -0.02101 0.033742 -0.21364
v 0.004732 0.035462 -0.19964
v -0.003261 0.032236 -0.20408
v -0.006853 0.033486 -0.20624
v -0.021645 0.027745 -0.21527
v 0.010555 0.028171 -0.19899
v -0.000674 0.028607 -0.20367
v -0.001477 0.026108 -0.20591
v -0.007982 0.023467 -0.20968
v -0.010506 0.024781 -0.21047
v 0.011412 0.024645 -0.19946
v 0.010189 0.022086 -0.20017
v -0.005163 0.014822 -0.21132
v 0.003614 0.017383 -0.20651
v -0.009025 0.041872 -0.20704
v -0.011988 0.041319 -0.20821
v -0.014595 0.040398 -0.21057
v -0.000102 0.040218 -0.20229
v -0.002185 0.041098 -0.20385
v 0.004385 0.036024 -0.20167
v 0.002262 0.038392 -0.20322
v -0.003955 0.032425 -0.20588
v -0.009608 0.033051 -0.20837
v -0.011868 0.030698 -0.20965
v -0.010866 0.032158 -0.20997
v -0.011959 0.029893 -0.21104
v 0.007358 0.032319 -0.20063
v -0.001525 0.029321 -0.20539
v -0.012015 0.027279 -0.21055
v -0.02111 0.024487 -0.21679
v 0.008793 0.030419 -0.20117
v -0.01924 0.020506 -0.21591
v 0.011041 0.025336 -0.20125
v 0.010402 0.027952 -0.2013
v -0.002706 0.024698 -0.20865
v -0.004851 0.023376 -0.20834
v -0.017059 0.018068 -0.21628
v 0.010322 0.022716 -0.20157
v -0.010539 0.015032 -0.2145
v -0.014014 0.016048 -0.21487
v -0.018586 0.037723 -0.21441
v -0.020288 0.035031 -0.21489
v -0.021459 0.031482 -0.21571
v -0.004736 0.033148 -0.20701
v -0.006833 0.033764 -0.20777
v -0.008356 0.033522 -0.20917
v -0.011914 0.029961 -0.21237
v -0.021766 0.027173 -0.21727
v 0.006676 0.033622 -0.20265
v -0.002367 0.0307 -0.20738
v -0.01134 0.026327 -0.21221
v -0.00141 0.027105 -0.20771
v -0.00922 0.023955 -0.21151
v -0.010135 0.024447 -0.21258
v -0.019729 0.021196 -0.21756
v -0.005965 0.023446 -0.21035
v -0.008031 0.023459 -0.21225
v 0.007105 0.019571 -0.20675
v -0.007677 0.014742 -0.21379
v -0.013673 0.016084 -0.21768
v -0.001079 0.015718 -0.21208
v -0.007264 0.042004 -0.20758
v -0.010607 0.041676 -0.20963
v -0.00826 0.042096 -0.20876
v -0.016895 0.039399 -0.21394
v 5.5E-05 0.039869 -0.20566
v -0.003726 0.041414 -0.20656
v -0.005901 0.041963 -0.20816
v -0.021294 0.032448 -0.2171
v 0.005635 0.035267 -0.20479
v -0.005047 0.03319 -0.20809
v -0.005947 0.033543 -0.20935
v -0.008411 0.033666 -0.21071
v -0.010674 0.032513 -0.21201
v -0.011933 0.0307 -0.21339
v -0.021902 0.02906 -0.21787
v -0.003206 0.032064 -0.20894
v -0.001247 0.029671 -0.20889
v -0.011987 0.027355 -0.21415
v -0.021864 0.026517 -0.21882
v -0.021096 0.02335 -0.21948
v -0.001101 0.027476 -0.20892
v -0.019824 0.020638 -0.21873
v 0.011717 0.026035 -0.20461
v 0.011563 0.028186 -0.20538
v -0.00198 0.025254 -0.21039
v -0.00431 0.023811 -0.21194
v -0.017216 0.018199 -0.2184
v 0.010893 0.023646 -0.20501
v 0.009219 0.021545 -0.20719
v 0.001986 0.016819 -0.21078
v 0.004941 0.018307 -0.20935
v -0.011033 0.041753 -0.2123
v -0.014782 0.040435 -0.21299
v -0.002011 0.040862 -0.20814
v -0.019756 0.035971 -0.2165
v -0.021298 0.032965 -0.21934
v -0.010321 0.032816 -0.21442
v -0.012414 0.030087 -0.21492
v -0.021937 0.030296 -0.21953
v -0.002872 0.032175 -0.21095
v -0.013367 0.028522 -0.21591
v -0.013205 0.027364 -0.21639
v -0.021104 0.023555 -0.22137
v 0.010458 0.029697 -0.20509
v -0.000472 0.02771 -0.21052
v -0.009971 0.024525 -0.2144
v -0.012094 0.025995 -0.21594
v -0.020143 0.021337 -0.22128
v -0.007078 0.023547 -0.2137
v -0.018071 0.018813 -0.22089
v -0.015571 0.016914 -0.21939
v -0.010238 0.015112 -0.21866
v -0.012334 0.015654 -0.22103
v -0.003567 0.015306 -0.21693
v -0.007822 0.042062 -0.2114
v -0.013494 0.041162 -0.21444
v -0.015734 0.040151 -0.21597
v -0.017505 0.038834 -0.21505
v -0.018182 0.038201 -0.21716
v 0.001327 0.039077 -0.20737
v -0.004491 0.04172 -0.21056
v 0.004222 0.036777 -0.20727
v -0.007465 0.033872 -0.21408
v -0.011944 0.031513 -0.21633
v 0.007703 0.032833 -0.20627
v -0.001063 0.029838 -0.21116
v -0.021661 0.027689 -0.22284
v -0.009428 0.02407 -0.21609
v -0.011582 0.025389 -0.21732
v 0.011886 0.027007 -0.2059
v -0.000863 0.026958 -0.21177
v -0.002942 0.024885 -0.21338
v -0.006506 0.023742 -0.21505
v 0.011102 0.024291 -0.20657
v 0.008003 0.020731 -0.21058
v 0.00572 0.018959 -0.2122
v -0.007031 0.014945 -0.21827
v 0.001089 0.039149 -0.20985
v -0.001901 0.040931 -0.21101
v -0.01967 0.036383 -0.21943
v -0.020428 0.034742 -0.2235
v -0.004759 0.033488 -0.21268
v -0.009664 0.033553 -0.21648
v 0.007218 0.032791 -0.20978
v -0.001489 0.03188 -0.21322
v -0.012571 0.029766 -0.21851
v -0.011999 0.027336 -0.22057
v -0.020816 0.024267 -0.22395
v 0.010238 0.02892 -0.20723
v -0.000898 0.029551 -0.21312
v -0.001719 0.026466 -0.21396
v -0.010717 0.025317 -0.22038
v 0.010937 0.025266 -0.20795
v -0.003546 0.024665 -0.21582
v -0.015171 0.016856 -0.22271
v 0.009761 0.02253 -0.20871
v 0.003415 0.017681 -0.21531
v 0.000174 0.016305 -0.21624
v -0.009573 0.042167 -0.21457
v -0.012021 0.041718 -0.21612
v -0.017319 0.039054 -0.21976
v -0.005396 0.041882 -0.21259
v -0.007462 0.042168 -0.21441
v 0.004414 0.036155 -0.20945
v -0.003866 0.032979 -0.21398
v -0.007108 0.034174 -0.21628
v -0.011133 0.032191 -0.21891
v -0.021459 0.031442 -0.22327
v 0.009548 0.029357 -0.20933
v -0.00185 0.027166 -0.21542
v -0.0189 0.020265 -0.22419
v 0.010552 0.026052 -0.20931
v -0.005515 0.02403 -0.21808
v -0.01693 0.017949 -0.22429
v 0.009897 0.023152 -0.20988
v -0.009132 0.015084 -0.22113
v -0.002122 0.015831 -0.2202
v -0.005522 0.015193 -0.22084
v -0.014581 0.040909 -0.22017
v -0.000683 0.040652 -0.21215
v -0.003252 0.04152 -0.21338
v -0.018866 0.037282 -0.22348
v 0.004184 0.036453 -0.21114
v 0.001713 0.039011 -0.21254
v -0.005605 0.033611 -0.21655
v -0.008663 0.033825 -0.21779
v -0.021466 0.028717 -0.22609
v -0.002425 0.030656 -0.21558
v -0.020874 0.025067 -0.22646
v 0.008632 0.030928 -0.21089
v -0.001955 0.02709 -0.21674
v -0.008277 0.024129 -0.21957
v -0.019396 0.021592 -0.22659
v 0.010503 0.026249 -0.21099
v 0.009923 0.028826 -0.21115
v -0.00312 0.025417 -0.21824
v -0.017242 0.018721 -0.22595
v 0.009978 0.023582 -0.21161
v 0.008893 0.021855 -0.2145
v 0.006651 0.019804 -0.21546
v -0.011157 0.015591 -0.22505
v -0.014405 0.016741 -0.22519
v 0.001519 0.017164 -0.22086
v -0.0095 0.042126 -0.21813
v -0.01227 0.041717 -0.2199
v -0.016529 0.039536 -0.22256
v -0.003486 0.041572 -0.21604
v -0.006027 0.042041 -0.21687
v 0.004837 0.036316 -0.21452
v -0.006593 0.033968 -0.2179
v -0.009144 0.033796 -0.22057
v -0.010746 0.032682 -0.22053
v -0.021169 0.032311 -0.22555
v 0.007203 0.033609 -0.21416
v -0.00375 0.032482 -0.21749
v -0.001751 0.029929 -0.21733
v -0.011876 0.029928 -0.22129
v -0.011239 0.026281 -0.22203
v -0.001441 0.027874 -0.21817
v -0.009451 0.024462 -0.2213
v -0.010374 0.025073 -0.2224
v -0.006314 0.024147 -0.22014
v -0.008335 0.02417 -0.22206
v -0.007878 0.015285 -0.22595
v 0.000531 0.039901 -0.21732
v -0.006045 0.033902 -0.21985
v -0.011323 0.031881 -0.22189
v -0.010486 0.033311 -0.22203
v -0.012215 0.030991 -0.22448
v -0.021555 0.02882 -0.2281
v -0.001699 0.030662 -0.21939
v -0.003206 0.032792 -0.22092
v -0.011932 0.028452 -0.22357
v -0.021115 0.025016 -0.22893
v 0.00927 0.031021 -0.21387
v -0.020118 0.022734 -0.22816
v 0.011296 0.026708 -0.21432
v 0.01106 0.028704 -0.21518
v -0.002224 0.02583 -0.22039
v -0.004668 0.024405 -0.22171
v -0.017455 0.019095 -0.22813
v 0.007425 0.02086 -0.21943
v -0.013825 0.016526 -0.22799
v 0.004751 0.018872 -0.22009
v -0.011622 0.04155 -0.22147
v -0.014341 0.040672 -0.2224
v -0.003003 0.041312 -0.21791
v -0.00756 0.04195 -0.21915
v -0.017285 0.038644 -0.22446
v -0.019392 0.036239 -0.22669
v -0.020382 0.034958 -0.22589
v -0.021048 0.032954 -0.22772
v 0.002841 0.038381 -0.21669
v -0.008407 0.03415 -0.2216
v -0.010361 0.033299 -0.22403
v -0.021823 0.030591 -0.22951
v -0.013403 0.028352 -0.22589
v -0.021825 0.027542 -0.22976
v -0.021271 0.024829 -0.23082
v -0.000903 0.028503 -0.22064
v -0.010199 0.025344 -0.22415
v -0.012236 0.026872 -0.22569
v -0.019613 0.0214 -0.22927
v -0.020237 0.022176 -0.2306
v -0.00715 0.024179 -0.22401
v -0.018325 0.01966 -0.2304
v -0.01577 0.017566 -0.2292
v 0.010829 0.024943 -0.21585
v 0.009099 0.022639 -0.21875
v -0.010607 0.015526 -0.22902
v -0.003448 0.015805 -0.22692
v -0.002549 0.041346 -0.21967
v -0.005948 0.041925 -0.22079
v -0.010352 0.041688 -0.22213
v -0.014056 0.040609 -0.22416
v -0.016813 0.038959 -0.22629
v -0.021036 0.033448 -0.22932
v -0.005493 0.033868 -0.22138
v -0.007897 0.034101 -0.22302
v -0.011839 0.032244 -0.22629
v 0.007612 0.033046 -0.21585
v 0.004826 0.036284 -0.21702
v -0.013151 0.029766 -0.22622
v -0.009883 0.02493 -0.22557
v -0.011811 0.026181 -0.22712
v 0.011339 0.027546 -0.21577
v -0.00152 0.026539 -0.22186
v -0.003758 0.024871 -0.22334
v -0.012808 0.01626 -0.23122
v -0.000552 0.016511 -0.22468
v 0.000502 0.039915 -0.21927
v -0.008853 0.04191 -0.22379
v -0.01293 0.041009 -0.22535
v -0.019036 0.03688 -0.2285
v -0.020501 0.034862 -0.23112
v -0.004574 0.033209 -0.22278
v -0.009994 0.033836 -0.22536
v -0.021671 0.031502 -0.2309
v 0.006798 0.033466 -0.21959
v -0.001955 0.031702 -0.22189
v -0.021664 0.02814 -0.23218
v -0.020784 0.02454 -0.23359
v 0.009694 0.029491 -0.21714
v -0.000938 0.029362 -0.22182
v -0.009109 0.024763 -0.22776
v -0.011249 0.026065 -0.22933
v 0.010378 0.025864 -0.21787
v -0.000948 0.027851 -0.22242
v -0.002911 0.025767 -0.22429
v -0.006011 0.024506 -0.22608
v 0.008172 0.021912 -0.22144
v 0.006072 0.019938 -0.22238
v 0.002989 0.018005 -0.22358
v -0.006571 0.015491 -0.22915
v -0.001279 0.041139 -0.22071
v -0.004118 0.041847 -0.22243
v -0.015908 0.039635 -0.22821
v 0.003889 0.036896 -0.21979
v -0.006425 0.034136 -0.22522
v -0.007874 0.03451 -0.22498
v -0.009308 0.034203 -0.22646
v -0.021519 0.028904 -0.23456
v -0.003451 0.031595 -0.22461
v -0.001991 0.030494 -0.22284
v -0.01213 0.030697 -0.23004
v -0.011849 0.0275 -0.23066
v 0.009024 0.029985 -0.21946
v -0.00236 0.027719 -0.22483
v -0.019079 0.020975 -0.23398
v 0.009937 0.02681 -0.21966
v -0.004011 0.025346 -0.2264
v -0.015591 0.017568 -0.23316
v -0.017504 0.018975 -0.23428
v 0.009485 0.024074 -0.22039
v -0.009487 0.015589 -0.23157
v 0.000906 0.017388 -0.22879
v -0.001046 0.041022 -0.22487
v -0.007848 0.042102 -0.22621
v -0.011981 0.04136 -0.22729
v -0.01833 0.037772 -0.23096
v -0.007223 0.034395 -0.2265
v -0.010794 0.033378 -0.23156
v -0.021268 0.032378 -0.23403
v -0.004549 0.0332 -0.22655
v -0.002464 0.030548 -0.226
v -0.020806 0.025645 -0.23638
v 0.008195 0.0316 -0.22067
v -0.002311 0.028256 -0.22619
v -0.010095 0.025178 -0.22999
v -0.010866 0.025524 -0.23098
v -0.019384 0.022403 -0.23723
v -0.003687 0.025813 -0.22733
v -0.006984 0.024591 -0.22889
v -0.008871 0.024633 -0.23065
v -0.011715 0.016034 -0.23383
v -0.014928 0.017387 -0.23481
v -0.002066 0.016477 -0.23144
v -0.005581 0.015787 -0.23307
v -0.003922 0.041925 -0.22598
v -0.015101 0.040118 -0.23064
v -0.019832 0.035835 -0.23474
v 0.004254 0.037055 -0.22416
v 0.001793 0.039396 -0.22538
v -0.009084 0.034487 -0.23013
v -0.021355 0.029695 -0.23708
v 0.006528 0.034336 -0.22304
v -0.002295 0.031213 -0.22853
v -0.01167 0.028073 -0.23316
v -0.001811 0.028506 -0.22789
v 0.01056 0.027237 -0.22318
v 0.01035 0.029172 -0.22396
v -0.00285 0.026248 -0.22902
v -0.005741 0.024747 -0.22985
v -0.017055 0.019288 -0.23701
v 0.00679 0.020856 -0.22647
v -0.008993 0.01566 -0.23457
v 0.00455 0.019372 -0.22919
v -0.006931 0.042209 -0.22895
v -0.01083 0.041757 -0.23035
v -0.018031 0.038051 -0.23452
v -0.006686 0.034447 -0.22906
v -0.020891 0.033277 -0.23652
v -0.011826 0.030946 -0.23241
v -0.021071 0.026587 -0.23826
v 0.00904 0.031174 -0.22364
v -0.010303 0.026233 -0.23364
v -0.004761 0.025099 -0.23176
v 0.01022 0.025427 -0.22447
v 0.008668 0.022872 -0.22613
v -0.011487 0.016016 -0.23673
v -0.013992 0.017093 -0.23746
v -0.003268 0.041746 -0.22816
v -0.014156 0.040645 -0.23292
v -0.009191 0.034453 -0.23191
v -0.011196 0.032737 -0.23293
v -0.010128 0.03414 -0.23308
v -0.011901 0.031948 -0.23525
v -0.021434 0.029866 -0.23904
v 0.006691 0.034126 -0.2246
v -0.003311 0.032912 -0.23193
v -0.011871 0.029454 -0.23463
v -0.020144 0.023639 -0.23915
v 0.01063 0.028102 -0.22442
v -0.002076 0.026983 -0.23137
v -0.007351 0.025038 -0.23441
v -0.017451 0.019758 -0.23918
v 0.007273 0.021683 -0.22886
v -0.013977 0.01707 -0.23889
v 0.001877 0.017964 -0.23222
v -0.003977 0.016061 -0.23542
v -0.007583 0.015732 -0.23721
v 0.000204 0.040313 -0.22736
v -0.009608 0.041927 -0.23256
v -0.016741 0.039206 -0.23592
v -0.019081 0.037022 -0.23761
v -0.019978 0.035858 -0.2368
v -0.020801 0.033927 -0.23867
v 0.002763 0.038468 -0.22718
v -0.006426 0.034341 -0.23167
v -0.021717 0.031591 -0.24075
v 0.006521 0.034081 -0.22688
v 0.00464 0.036486 -0.22791
v -0.001982 0.031607 -0.23141
v -0.013326 0.029636 -0.23661
v -0.021737 0.02859 -0.24065
v -0.021011 0.025534 -0.24013
v -0.021196 0.025632 -0.24145
v 0.009075 0.030138 -0.22566
v -0.001175 0.029591 -0.23145
v -0.010106 0.026176 -0.23518
v -0.012136 0.027757 -0.2367
v -0.019641 0.022222 -0.24027
v -0.020275 0.023064 -0.24135
v 0.009791 0.026452 -0.22647
v -0.004107 0.025586 -0.23317
v -0.018388 0.020337 -0.24116
v -0.015873 0.018082 -0.24036
v 0.008961 0.024087 -0.22789
v -0.010684 0.016003 -0.23906
v -0.013461 0.016824 -0.24091
v -0.000666 0.016937 -0.23463
v -0.002055 0.041461 -0.22952
v -0.004874 0.042026 -0.23112
v -0.013003 0.041072 -0.23521
v -0.020793 0.034414 -0.24025
v 0.00017 0.040267 -0.22914
v -0.00806 0.034506 -0.23407
v -0.010191 0.034078 -0.23528
v -0.011796 0.032832 -0.23704
v -0.005206 0.033584 -0.23312
v -0.020898 0.025242 -0.24353
v 0.008466 0.030636 -0.22759
v -0.00976 0.025719 -0.2366
v -0.011648 0.026897 -0.23864
v 0.00935 0.027258 -0.22782
v -0.001369 0.028553 -0.23225
v -0.003265 0.02649 -0.23409
v -0.006607 0.025193 -0.23565
v -0.017866 0.01956 -0.24379
v 0.007868 0.022526 -0.23063
v 0.005304 0.020096 -0.23158
v -0.008601 0.042049 -0.23456
v -0.015793 0.039829 -0.23828
v -0.018705 0.037567 -0.23943
v -0.020181 0.035735 -0.24205
v 0.003563 0.037359 -0.22985
v 0.000741 0.039822 -0.23095
v -0.021367 0.03282 -0.24222
v -0.021582 0.029151 -0.24316
v -0.002366 0.030925 -0.23273
v -0.003266 0.031357 -0.2345
v -0.005248 0.033623 -0.23518
v -0.012005 0.031358 -0.23979
v -0.011889 0.028071 -0.24035
v 0.008425 0.030812 -0.22928
v 0.006821 0.033671 -0.22963
v -0.002617 0.028265 -0.2346
v -0.009206 0.025493 -0.238
v -0.019336 0.021672 -0.2438
v 0.009242 0.027618 -0.22945
v -0.004334 0.026052 -0.23618
v -0.006043 0.025313 -0.23661
v -0.015878 0.018121 -0.24358
v 0.00885 0.024468 -0.22983
v 0.003329 0.018866 -0.23472
v 0.006284 0.020946 -0.2338
v 9.1E-05 0.017382 -0.23664
v -0.003268 0.016427 -0.23883
v -0.006654 0.015949 -0.24073
v -0.001721 0.041392 -0.23397
v -0.004691 0.042141 -0.23483
v -0.011933 0.041463 -0.23766
v -0.007305 0.034955 -0.23813
v -0.009122 0.035079 -0.24032
v -0.010848 0.033746 -0.24002
v -0.021421 0.030252 -0.24655
v -0.020954 0.02634 -0.246
v -0.00262 0.028869 -0.23594
v -0.010354 0.025851 -0.23975
v -0.011107 0.026194 -0.24073
v -0.019587 0.022715 -0.24589
v -0.003889 0.026597 -0.23709
v -0.007308 0.025291 -0.23868
v -0.009486 0.025349 -0.24042
v -0.017491 0.019992 -0.24642
v 0.009397 0.025414 -0.232
v -0.009829 0.016003 -0.24296
v -0.012284 0.016469 -0.24508
v -0.00752 0.042326 -0.23802
v -0.017935 0.038404 -0.2419
v 0.003366 0.038027 -0.23442
v -0.02105 0.033393 -0.2451
v -0.002401 0.031887 -0.23996
v -0.011448 0.029379 -0.24263
v -0.002014 0.029331 -0.23859
v 0.009966 0.028185 -0.2326
v 0.009645 0.029673 -0.23272
v 0.00832 0.031788 -0.23239
v -0.006059 0.025435 -0.23966
v 0.008426 0.023564 -0.23553
v -0.014704 0.017736 -0.24656
v 0.001254 0.018055 -0.2396
v -0.002223 0.016806 -0.24117
v -0.005115 0.01623 -0.24342
v -0.00405 0.042101 -0.23688
v -0.010943 0.041841 -0.23986
v -0.014504 0.040629 -0.2417
v -0.019432 0.036749 -0.24573
v 0.001465 0.03979 -0.23484
v -0.009856 0.034561 -0.24147
v 0.006077 0.034759 -0.23318
v -0.004196 0.033511 -0.23999
v -0.011361 0.031929 -0.24163
v -0.021206 0.027379 -0.24809
v -0.010412 0.026936 -0.24293
v -0.019728 0.02332 -0.24773
v -0.00271 0.027171 -0.24016
v -0.005023 0.025714 -0.2416
v -0.007424 0.025779 -0.24415
v 0.009536 0.025857 -0.23368
v 0.006931 0.021934 -0.23736
v 0.004361 0.019758 -0.23828
v -0.008441 0.016082 -0.24568
v -0.000592 0.040929 -0.23604
v -0.017263 0.03906 -0.24614
v -0.00703 0.034718 -0.2402
v -0.020667 0.03445 -0.24789
v -0.021416 0.030588 -0.24868
v 0.006065 0.034769 -0.23576
v -0.010083 0.03275 -0.24244
v -0.010866 0.029649 -0.24415
v 0.008539 0.030744 -0.23421
v -0.02035 0.024413 -0.24894
v 0.009366 0.027045 -0.235
v -0.017851 0.020476 -0.24906
v -0.011557 0.016534 -0.2478
v -0.014476 0.017694 -0.24878
v -0.001248 0.017205 -0.2434
v -0.002828 0.041937 -0.23824
v -0.005574 0.042365 -0.23961
v -0.010035 0.042067 -0.24157
v -0.013613 0.041062 -0.24446
v -0.019426 0.037189 -0.24843
v 0.001884 0.039255 -0.23727
v -0.00011 0.040476 -0.23957
v -0.006297 0.033405 -0.24179
v -0.021436 0.032332 -0.25014
v 0.004549 0.036764 -0.23835
v -0.003232 0.032539 -0.24091
v -0.009552 0.032078 -0.24405
v -0.010955 0.029739 -0.24613
v -0.021639 0.028943 -0.25036
v -0.021098 0.026228 -0.24991
v -0.021222 0.026272 -0.25142
v 0.008041 0.031333 -0.23602
v -0.001562 0.030333 -0.24078
v -0.009975 0.027143 -0.24484
v -0.020096 0.02312 -0.25055
v 0.008885 0.02809 -0.23674
v -0.001803 0.028259 -0.24208
v -0.004276 0.026164 -0.24295
v -0.018657 0.020888 -0.25104
v -0.016452 0.018776 -0.25058
v 0.008612 0.024786 -0.23697
v 0.007321 0.022734 -0.23936
v -0.01396 0.017374 -0.2504
v 0.005044 0.020412 -0.24018
v 0.002341 0.018736 -0.24266
v -0.005903 0.042442 -0.24173
v -0.00937 0.042312 -0.24346
v -0.003483 0.031468 -0.2427
v -0.006842 0.032881 -0.24394
v -0.010175 0.032465 -0.24594
v 0.007942 0.031605 -0.23847
v -0.001161 0.030023 -0.24157
v -0.009923 0.02702 -0.24654
v -0.019844 0.022706 -0.25266
v -0.003604 0.027038 -0.244
v -0.006593 0.025903 -0.24516
v -0.018397 0.020358 -0.25251
v 0.008645 0.025456 -0.23855
v -0.010682 0.016424 -0.25127
v -0.000493 0.017497 -0.24584
v -0.003927 0.016609 -0.2478
v -0.007404 0.016232 -0.24952
v -0.002768 0.041775 -0.24116
v -0.012609 0.041634 -0.24641
v -0.015923 0.040135 -0.24799
v -0.01834 0.038327 -0.24977
v -0.020535 0.035298 -0.25086
v 0.00323 0.037877 -0.23998
v -0.009322 0.03533 -0.24623
v -0.010965 0.033752 -0.24736
v -0.021546 0.032617 -0.2522
v -0.004256 0.031684 -0.24444
v -0.007305 0.033878 -0.24548
v -0.011871 0.030926 -0.24786
v -0.011771 0.028195 -0.24817
v -0.012278 0.029441 -0.24954
v -0.021578 0.030248 -0.25355
v -0.020985 0.026301 -0.25495
v 0.007781 0.032542 -0.24068
v -0.003046 0.028835 -0.24449
v -0.001874 0.029284 -0.24262
v -0.010907 0.02621 -0.2489
v -0.011741 0.026982 -0.2493
v 0.008913 0.028401 -0.2396
v -0.004674 0.026509 -0.24618
v -0.00781 0.025854 -0.24728
v 0.007836 0.023324 -0.24155
v -0.013098 0.016983 -0.25375
v -0.015524 0.018272 -0.25374
v 0.005585 0.020968 -0.24251
v 0.002754 0.018969 -0.24449
v -0.004839 0.042475 -0.24543
v -0.008517 0.042504 -0.24602
v -0.019828 0.036681 -0.25305
v 0.000521 0.040303 -0.24245
v -0.010577 0.034922 -0.24873
v -0.021112 0.033831 -0.25316
v 0.00566 0.035196 -0.24174
v -0.004006 0.032316 -0.24615
v -0.006073 0.034051 -0.24649
v -0.011904 0.031828 -0.24895
v -0.003035 0.029618 -0.24591
v -0.019827 0.023422 -0.25591
v 0.008891 0.030474 -0.24133
v -0.004021 0.027046 -0.24691
v -0.006686 0.025691 -0.24841
v -0.009087 0.025757 -0.25012
v -0.017804 0.020524 -0.25606
v 0.00894 0.025876 -0.24212
v 0.008104 0.023734 -0.24296
v 0.006459 0.021799 -0.24462
v 0.000687 0.018133 -0.24813
v -0.002888 0.016941 -0.2499
v -0.005842 0.016438 -0.25205
v -0.001972 0.041689 -0.24459
v -0.011292 0.042051 -0.24905
v -0.014848 0.040852 -0.2506
v 0.002923 0.038465 -0.2432
v -0.008304 0.034955 -0.24777
v -0.021456 0.03106 -0.25639
v -0.005321 0.033744 -0.24798
v -0.010968 0.032803 -0.24984
v -0.01152 0.029735 -0.25164
v -0.02114 0.027457 -0.25685
v 0.009267 0.029234 -0.24172
v -0.003225 0.028089 -0.24811
v -0.005891 0.026073 -0.24937
v -0.015399 0.018498 -0.25702
v 0.003972 0.01991 -0.24688
v -0.009171 0.016459 -0.25474
v -0.006815 0.042576 -0.24746
v -0.017553 0.039223 -0.25283
v 0.000626 0.040302 -0.24424
v -0.007942 0.034131 -0.24933
v -0.020886 0.034311 -0.25578
v -0.003402 0.032131 -0.24817
v -0.010308 0.032299 -0.25132
v 0.007992 0.031312 -0.24279
v -0.002709 0.030489 -0.2476
v -0.010541 0.02752 -0.2529
v -0.019995 0.024021 -0.25755
v 0.008856 0.027337 -0.24363
v -0.004953 0.027017 -0.25032
v -0.008303 0.026335 -0.25224
v 0.008214 0.024782 -0.24511
v 0.006849 0.022687 -0.24709
v -0.012267 0.01704 -0.25677
v -0.001308 0.017746 -0.25393
v -0.00412 0.0423 -0.24775
v -0.019184 0.037646 -0.25649
v -0.000838 0.041052 -0.24884
v -0.021478 0.031247 -0.25842
v 0.005981 0.035245 -0.24838
v -0.003818 0.033362 -0.24975
v -0.005192 0.034122 -0.25026
v -0.007771 0.033788 -0.25095
v -0.009922 0.032271 -0.25263
v -0.010902 0.030483 -0.25497
v -0.021351 0.027459 -0.25937
v 0.007578 0.031934 -0.24453
v -0.003198 0.03174 -0.25007
v -0.003049 0.029515 -0.24896
v -0.003821 0.028618 -0.25092
v -0.020592 0.025157 -0.25875
v 0.008452 0.028686 -0.24548
v -0.005853 0.026534 -0.25238
v -0.018235 0.021156 -0.25892
v -0.01494 0.018252 -0.2587
v 0.004604 0.020541 -0.24877
v 0.002101 0.019112 -0.25194
v -0.005023 0.016845 -0.25556
v -0.006722 0.042741 -0.25104
v -0.010143 0.042519 -0.25259
v -0.013854 0.041428 -0.25369
v -0.016859 0.039851 -0.25538
v -0.020662 0.035002 -0.25772
v -0.02147 0.032517 -0.25948
v -0.006928 0.033442 -0.25208
v -0.009622 0.032385 -0.2544
v -0.021717 0.029552 -0.26012
v -0.021359 0.026966 -0.26124
v 0.00766 0.032289 -0.2481
v -0.003878 0.029039 -0.25265
v -0.010313 0.027746 -0.25514
v -0.020356 0.023836 -0.26038
v -0.005405 0.027145 -0.25421
v -0.007705 0.026247 -0.2541
v -0.018755 0.021038 -0.26194
v -0.016879 0.019384 -0.26047
v 0.008331 0.025859 -0.24727
v -0.011706 0.016958 -0.25858
v -0.014365 0.017818 -0.26094
v -0.008203 0.01663 -0.25826
v -0.003358 0.042142 -0.25093
v -0.019372 0.037757 -0.26017
v 0.001734 0.039459 -0.24777
v -0.020656 0.03552 -0.26004
v -0.021506 0.033344 -0.26182
v 0.004316 0.037279 -0.24831
v -0.004255 0.031789 -0.25249
v -0.006969 0.033143 -0.25364
v -0.011347 0.029865 -0.25654
v -0.011278 0.027225 -0.25707
v -0.012254 0.027427 -0.25802
v -0.020112 0.023511 -0.26244
v -0.008635 0.026291 -0.25601
v -0.010762 0.026324 -0.25767
v 0.007553 0.023753 -0.25057
v 0.005637 0.021611 -0.25287
v -0.006016 0.042773 -0.25353
v -0.009325 0.042744 -0.25463
v -0.012927 0.041918 -0.25596
v -0.01712 0.039723 -0.25792
v 0.002871 0.038412 -0.24958
v 2.4E-05 0.040588 -0.25141
v -0.004476 0.032268 -0.25459
v -0.006743 0.033514 -0.25605
v -0.009893 0.032502 -0.25662
v -0.011972 0.030028 -0.2579
v -0.01138 0.032106 -0.25842
v -0.012236 0.02988 -0.25923
v -0.021705 0.030803 -0.26219
v -0.021138 0.026996 -0.26469
v -0.003569 0.029803 -0.25442
v -0.011919 0.027466 -0.25852
v 0.008804 0.029227 -0.25
v -0.004572 0.027535 -0.25571
v -0.007379 0.026141 -0.25701
v -0.01868 0.02137 -0.26344
v -0.011362 0.016894 -0.261
v -0.016087 0.018865 -0.26324
v 0.002931 0.019667 -0.25514
v -0.003577 0.017189 -0.25882
v -0.00657 0.01675 -0.26082
v -0.015619 0.040898 -0.25877
v -0.018145 0.039228 -0.26023
v -0.019836 0.037273 -0.2621
v -0.020965 0.034804 -0.26236
v -0.021529 0.030965 -0.26382
v 0.005233 0.035831 -0.25139
v -0.00927 0.033457 -0.2576
v 0.007478 0.033116 -0.25055
v -0.002989 0.030554 -0.25722
v 0.008866 0.030314 -0.25141
v -0.006476 0.026364 -0.25848
v -0.009327 0.026302 -0.25972
v 0.008845 0.026653 -0.2517
v 0.008025 0.024303 -0.25296
v -0.013651 0.017529 -0.26325
v 0.000231 0.018375 -0.25724
v -0.010047 0.016825 -0.26317
v -0.004218 0.042493 -0.25386
v -0.007498 0.042815 -0.25586
v -0.004972 0.042657 -0.25517
v -0.011738 0.04232 -0.25791
v 0.002271 0.03899 -0.25249
v -0.001232 0.041362 -0.25313
v -0.001728 0.041615 -0.25473
v -0.021437 0.031663 -0.26653
v -0.005944 0.03431 -0.25895
v -0.008652 0.033916 -0.25931
v -0.011262 0.030458 -0.26326
v -0.021227 0.028094 -0.26674
v -0.020096 0.024439 -0.26697
v -0.003289 0.028412 -0.25995
v -0.018248 0.021368 -0.26683
v -0.015474 0.019016 -0.26832
v 0.006634 0.022635 -0.25467
v -0.002586 0.017577 -0.26076
v -0.007875 0.042891 -0.25815
v -0.014787 0.041418 -0.26093
v -0.0192 0.038097 -0.26605
v 0.000559 0.04046 -0.25375
v 0.005197 0.035835 -0.25316
v -0.003938 0.033302 -0.25841
v -0.010399 0.032531 -0.26155
v 0.007628 0.031954 -0.25264
v 0.00864 0.027933 -0.25344
v 0.008146 0.025412 -0.25491
v 0.006798 0.023124 -0.25647
v 0.004287 0.020738 -0.25752
v 0.001292 0.019053 -0.25985
v -0.00593 0.017028 -0.26378
v -0.004583 0.04251 -0.25773
v -0.010753 0.042824 -0.26205
v -0.017196 0.040106 -0.26392
v -0.020659 0.035332 -0.26693
v -0.021415 0.03233 -0.26828
v -0.007586 0.033965 -0.26075
v -0.021365 0.02847 -0.26861
v 0.00723 0.032604 -0.25438
v -0.002705 0.031446 -0.25949
v -0.010373 0.02829 -0.26479
v -0.020465 0.025184 -0.26891
v 0.008339 0.028986 -0.25464
v -0.005316 0.026781 -0.26152
v -0.007703 0.026614 -0.26373
v -0.01848 0.02185 -0.26875
v -0.012296 0.017494 -0.26829
v -0.001495 0.018108 -0.26363
v -0.008716 0.017048 -0.26786
v -0.007314 0.043024 -0.26106
v -0.013811 0.042007 -0.26377
v 0.001668 0.039605 -0.2573
v -0.000955 0.041141 -0.25858
v 0.005358 0.036172 -0.25745
v 0.003782 0.037965 -0.25716
v -0.00445 0.033583 -0.25981
v -0.005238 0.033953 -0.26107
v -0.007554 0.03411 -0.2627
v -0.009873 0.033081 -0.26421
v -0.011088 0.031275 -0.26493
v -0.021718 0.030183 -0.26993
v 0.007258 0.033016 -0.25734
v -0.002791 0.032653 -0.26095
v -0.001819 0.030473 -0.26092
v -0.021404 0.027385 -0.27021
v -0.020627 0.024887 -0.27099
v 0.008244 0.029665 -0.25634
v -0.002762 0.028609 -0.26149
v -0.004662 0.027074 -0.26389
v -0.018998 0.022152 -0.27072
v -0.017006 0.020034 -0.2699
v 0.008217 0.026428 -0.25682
v 0.007219 0.023952 -0.2588
v -0.014523 0.018268 -0.27074
v 0.004958 0.02142 -0.25975
v 0.002137 0.019621 -0.26196
v -0.004526 0.017425 -0.26707
v -0.004009 0.042382 -0.25976
v -0.016248 0.040885 -0.26715
v -0.018673 0.038883 -0.26839
v -0.020358 0.036313 -0.26889
v -0.021354 0.033905 -0.27073
v -0.011541 0.030535 -0.26655
v -0.011495 0.027861 -0.26694
v -0.012603 0.028387 -0.26785
v -0.021324 0.027385 -0.27167
v -0.019768 0.023207 -0.27207
v -0.001925 0.028843 -0.26294
v -0.008619 0.026626 -0.26576
v -0.01105 0.026768 -0.26766
v -0.016589 0.019639 -0.27109
v -0.018106 0.020878 -0.27207
v -0.005956 0.043004 -0.262
v -0.008778 0.043032 -0.26344
v -0.012974 0.04228 -0.26564
v 0.001598 0.039375 -0.26046
v -0.002005 0.041602 -0.26077
v -0.004301 0.042597 -0.26204
v -0.004218 0.03375 -0.2631
v -0.006881 0.03405 -0.26459
v -0.009628 0.033285 -0.26619
v -0.011473 0.031824 -0.26754
v -0.021304 0.028174 -0.27536
v -0.00067 0.0311 -0.2634
v -0.001396 0.03228 -0.26354
v -0.020378 0.024595 -0.27335
v 0.008686 0.030146 -0.26092
v -0.003655 0.027437 -0.26497
v -0.007103 0.026361 -0.26674
v -0.011826 0.028379 -0.26918
v -0.018912 0.021895 -0.27327
v 0.008741 0.027464 -0.26143
v 0.007921 0.024866 -0.2631
v -0.015365 0.018867 -0.27207
v -0.016679 0.019715 -0.27408
v 0.005935 0.022406 -0.26324
v 0.003408 0.020505 -0.2653
v -0.000293 0.01866 -0.26608
v -0.007014 0.017231 -0.27041
v -0.011283 0.017466 -0.271
v -0.009187 0.043081 -0.26595
v -0.01851 0.039505 -0.27079
v -0.000315 0.040944 -0.26256
v -0.020322 0.037041 -0.27176
v -0.021431 0.034457 -0.27287
v 0.004875 0.036472 -0.25987
v -0.003367 0.032979 -0.26455
v -0.006724 0.034143 -0.26624
v -0.009758 0.033547 -0.26758
v -0.011916 0.031255 -0.26873
v -0.011063 0.032931 -0.26913
v -0.012002 0.03068 -0.27018
v -0.021717 0.031909 -0.27315
v 0.006998 0.033939 -0.26034
v 0.0082 0.031738 -0.26096
v -0.002542 0.028671 -0.26548
v -0.005841 0.026284 -0.26793
v -0.00942 0.026693 -0.26901
v -0.01401 0.018182 -0.27355
v -0.002635 0.018085 -0.27132
v -0.010619 0.017324 -0.27298
v -0.005888 0.042829 -0.26471
v -0.012521 0.042591 -0.26803
v -0.01645 0.040952 -0.2699
v -0.00213 0.041747 -0.26472
v -0.020613 0.036414 -0.2732
v -0.021547 0.032046 -0.27487
v 0.004649 0.036508 -0.26159
v 0.002168 0.039097 -0.26314
v -0.004225 0.033434 -0.26647
v -0.009027 0.034234 -0.26848
v -0.001535 0.031044 -0.26441
v -0.002789 0.030477 -0.2664
v -0.011156 0.028421 -0.27122
v -0.020233 0.024986 -0.27644
v -0.004327 0.026999 -0.26816
v -0.005825 0.024744 -0.26947
v -0.008491 0.026318 -0.2703
v 0.001022 0.019336 -0.26976
v -0.008568 0.043179 -0.26869
v -0.011786 0.042922 -0.26973
v -0.014925 0.041956 -0.27098
v -0.01759 0.040389 -0.27222
v -0.018969 0.039085 -0.27204
v -0.019677 0.038135 -0.27382
v 0.000226 0.04056 -0.26603
v -0.021102 0.035152 -0.27491
v -0.021514 0.0328 -0.2773
v 0.004847 0.036264 -0.26329
v -0.006555 0.034721 -0.26801
v -0.008116 0.0344 -0.2694
v -0.01058 0.033125 -0.27141
v -0.021314 0.029356 -0.27783
v 0.007276 0.032608 -0.26253
v -0.003127 0.031766 -0.26806
v 0.008454 0.029239 -0.26302
v -0.003804 0.028348 -0.26897
v -0.006436 0.026281 -0.27041
v -0.009385 0.026968 -0.27191
v -0.018209 0.021944 -0.27805
v 0.008265 0.026335 -0.26382
v -0.012948 0.018018 -0.27782
v -0.015749 0.019466 -0.27801
v 0.006504 0.023094 -0.26504
v 0.003812 0.020854 -0.26775
v -0.006167 0.017438 -0.2737
v -0.009299 0.017383 -0.27693
v -0.005253 0.042693 -0.26725
v -0.019166 0.03883 -0.27584
v -0.020792 0.035976 -0.27629
v -0.004971 0.034129 -0.26841
v -0.005694 0.034494 -0.27001
v -0.008155 0.034524 -0.27125
v -0.011185 0.031766 -0.27466
v 0.006809 0.033234 -0.26478
v -0.003361 0.033108 -0.26934
v -0.002304 0.030924 -0.26948
v -0.010905 0.028693 -0.27312
v -0.020142 0.02548 -0.2784
v 0.008123 0.030207 -0.26411
v -0.003249 0.028817 -0.27011
v -0.005582 0.027052 -0.27139
v -0.00859 0.02705 -0.2727
v 0.008347 0.027303 -0.26493
v 0.006778 0.02369 -0.2665
v -0.006678 0.043014 -0.26905
v -0.010002 0.0431 -0.27103
v -0.007611 0.043192 -0.27015
v -0.013758 0.042352 -0.27312
v -0.016791 0.040953 -0.27463
v -0.003091 0.041984 -0.26814
v -0.005072 0.042659 -0.26999
v -0.02145 0.033014 -0.27909
v 0.004969 0.036756 -0.26719
v 0.003405 0.038402 -0.26711
v -0.010027 0.033671 -0.27405
v -0.021489 0.030165 -0.27904
v -0.002643 0.033349 -0.27168
v -0.010586 0.028871 -0.27472
v -0.020574 0.026508 -0.27958
v 0.00817 0.029359 -0.26573
v -0.002428 0.029159 -0.27176
v -0.004498 0.027636 -0.27361
v -0.007732 0.027032 -0.27351
v -0.017991 0.021748 -0.27988
v 0.008306 0.026388 -0.26629
v -0.015133 0.019071 -0.2798
v 0.004727 0.02158 -0.269
v 0.007379 0.024396 -0.26788
v 0.002108 0.019996 -0.27176
v -0.001374 0.018542 -0.27391
v -0.004965 0.017637 -0.27617
v -0.010423 0.043078 -0.27423
v -0.01862 0.039414 -0.27791
v 0.00133 0.039804 -0.26773
v -0.001911 0.041536 -0.26974
v -0.020359 0.036948 -0.2785
v -0.021404 0.034286 -0.28013
v -0.007226 0.034689 -0.27432
v -0.011651 0.031171 -0.27632
v -0.021765 0.031425 -0.2808
v -0.021256 0.028432 -0.28047
v -0.021589 0.028899 -0.28256
v 0.007066 0.033688 -0.2681
v -0.011631 0.028558 -0.2767
v -0.012799 0.02931 -0.27756
v -0.020572 0.025381 -0.28278
v -0.008597 0.027209 -0.27551
v -0.010738 0.027329 -0.27733
v -0.01852 0.021665 -0.28126
v 0.007511 0.024866 -0.26978
v -0.01626 0.019786 -0.28112
v 0.005376 0.022249 -0.27067
v -0.007685 0.017416 -0.27878
v -0.011969 0.017882 -0.27975
v -0.007011 0.042918 -0.27327
v 0.000995 0.039963 -0.26963
v -0.021484 0.034916 -0.28255
v -0.004536 0.0344 -0.27295
v -0.009615 0.034002 -0.27608
v -0.011405 0.032853 -0.27796
v -0.001205 0.032036 -0.27315
v -0.001819 0.032967 -0.27343
v 0.008443 0.031026 -0.27064
v -0.001454 0.030506 -0.27353
v -0.003244 0.028276 -0.27407
v -0.006393 0.026869 -0.27649
v -0.011712 0.028276 -0.2791
v -0.019231 0.022759 -0.28279
v 0.00861 0.028259 -0.2711
v -0.016974 0.020286 -0.28347
v -0.014349 0.018558 -0.28187
v 0.002933 0.020541 -0.27376
v -0.000397 0.018921 -0.27596
v -0.003529 0.018079 -0.27937
v -0.011134 0.017676 -0.2819
v -0.012814 0.042721 -0.27644
v -0.01554 0.041704 -0.27868
v -0.017866 0.040184 -0.28026
v -0.001583 0.041589 -0.27119
v -0.020239 0.037472 -0.2815
v 0.00447 0.03708 -0.26981
v 0.001667 0.039416 -0.2723
v -0.003695 0.033608 -0.27438
v -0.006855 0.034712 -0.27574
v -0.021701 0.032655 -0.28377
v 0.006663 0.034653 -0.27017
v -0.01228 0.030518 -0.27895
v 0.007925 0.032509 -0.27076
v -0.002972 0.028969 -0.27521
v -0.00523 0.026439 -0.27766
v -0.009333 0.026599 -0.27906
v -0.00798 0.025518 -0.27909
v 0.007843 0.025424 -0.27293
v -0.006682 0.025474 -0.27879
v 0.006017 0.022949 -0.27326
v -0.007407 0.017555 -0.28123
v -0.008309 0.043121 -0.27542
v -0.011558 0.042976 -0.27733
v -0.009253 0.043264 -0.27653
v -0.001017 0.041055 -0.27338
v -0.004716 0.042418 -0.27437
v -0.00686 0.042957 -0.27599
v -0.020808 0.036259 -0.28432
v 0.004335 0.036979 -0.27178
v -0.004495 0.033914 -0.27616
v -0.00685 0.035108 -0.27766
v -0.009585 0.034392 -0.27848
v -0.011707 0.032235 -0.27964
v -0.010902 0.033583 -0.28006
v -0.01188 0.031611 -0.28126
v -0.0213 0.029123 -0.28636
v -0.001938 0.031621 -0.27424
v -0.002901 0.031132 -0.27597
v -0.011615 0.029229 -0.28025
v -0.020282 0.025644 -0.28654
v -0.003429 0.028208 -0.27702
v -0.004368 0.02668 -0.27862
v -0.009918 0.02696 -0.28101
v -0.018747 0.022575 -0.28592
v 0.003909 0.021268 -0.27641
v 0.000724 0.01952 -0.27871
v -0.012118 0.042941 -0.27957
v -0.014842 0.042164 -0.28104
v -0.002611 0.041915 -0.27829
v -0.018979 0.039365 -0.2847
v -0.021347 0.033584 -0.28721
v -0.005396 0.034679 -0.27812
v -0.00848 0.034854 -0.27938
v 0.007025 0.033272 -0.27241
v -0.003318 0.032363 -0.27766
v -0.011328 0.029215 -0.28253
v 0.008284 0.029742 -0.27301
v -0.00307 0.028978 -0.2779
v -0.003166 0.027492 -0.28109
v -0.007696 0.025847 -0.2813
v 0.008171 0.026853 -0.27358
v -0.00537 0.02593 -0.28098
v -0.013626 0.018459 -0.28678
v -0.015767 0.019569 -0.28813
v 0.006631 0.023802 -0.27495
v -0.006331 0.017738 -0.28364
v -0.010061 0.017715 -0.2855
v -0.008461 0.043098 -0.28065
v -0.017262 0.041093 -0.28413
v -0.000143 0.040854 -0.2764
v 0.004418 0.037481 -0.27682
v 0.002625 0.039238 -0.27686
v -0.006047 0.034941 -0.27981
v -0.011388 0.032287 -0.28448
v -0.021383 0.030033 -0.28791
v 0.006599 0.034082 -0.27484
v -0.003783 0.033666 -0.27915
v -0.002321 0.031589 -0.27924
v -0.020299 0.026115 -0.28825
v 0.007924 0.031018 -0.27468
v -0.002414 0.029463 -0.27952
v -0.009027 0.026993 -0.28442
v -0.017884 0.021828 -0.2881
v 0.008132 0.027248 -0.27502
v 0.00421 0.021566 -0.27887
v -0.002003 0.018602 -0.28289
v -0.011539 0.043058 -0.28218
v -0.015258 0.042054 -0.28329
v -0.005024 0.042604 -0.28093
v -0.019905 0.037785 -0.28643
v -0.021421 0.034365 -0.28908
v -0.008159 0.035182 -0.28389
v -0.010327 0.034126 -0.28385
v -0.021525 0.030355 -0.28932
v -0.003312 0.033861 -0.28133
v -0.011088 0.029371 -0.28482
v -0.020754 0.026871 -0.28992
v -0.006818 0.026227 -0.28447
v -0.018946 0.023267 -0.28989
v 0.008258 0.028409 -0.27594
v -0.004357 0.026626 -0.2835
v -0.016376 0.020352 -0.28919
v 0.006969 0.024589 -0.27748
v 0.001898 0.020213 -0.28179
v -0.005463 0.017771 -0.28671
v -0.008592 0.017682 -0.28727
v -0.012716 0.018459 -0.28838
v -0.013992 0.042599 -0.28408
v -0.015964 0.041741 -0.28618
v -0.017808 0.04053 -0.28521
v -0.018626 0.039634 -0.28702
v 0.000515 0.040453 -0.27911
v -0.020524 0.036884 -0.2883
v -0.011765 0.031792 -0.28606
v -0.021926 0.031664 -0.29052
v 0.006707 0.034159 -0.27717
v -0.01203 0.0292 -0.28658
v -0.012888 0.030064 -0.28719
v -0.021574 0.029103 -0.29095
v -0.020488 0.025547 -0.2919
v 0.008108 0.030362 -0.27676
v -0.001868 0.030053 -0.28235
v -0.002705 0.028266 -0.28386
v -0.010019 0.02734 -0.28611
v -0.011835 0.028216 -0.28737
v -0.019024 0.022751 -0.29105
v 0.00834 0.027184 -0.27743
v -0.016316 0.020373 -0.29067
v 0.005306 0.022687 -0.28076
v 0.007576 0.025487 -0.27943
v -0.002047 0.018513 -0.28565
v -0.012168 0.018342 -0.28995
v -0.009469 0.043229 -0.28291
v -0.012703 0.042962 -0.28489
v -0.01056 0.043331 -0.2841
v -0.017984 0.040417 -0.28964
v -0.001829 0.041614 -0.28056
v -0.00799 0.043175 -0.2835
v -0.020055 0.037916 -0.28953
v -0.021226 0.035708 -0.29145
v -0.005495 0.034941 -0.28324
v -0.009543 0.034575 -0.28571
v -0.011596 0.033222 -0.28787
v -0.021791 0.033074 -0.29258
v -0.021545 0.029177 -0.29245
v -0.001882 0.03234 -0.28342
v -0.002615 0.033467 -0.28371
v -0.020686 0.026081 -0.29359
v -0.007958 0.026268 -0.28642
v -0.01043 0.02724 -0.28794
v -0.007871 0.025892 -0.2872
v -0.012083 0.029258 -0.28912
v -0.019451 0.023384 -0.29289
v 0.008423 0.028808 -0.28078
v -0.004935 0.026608 -0.28523
v -0.017334 0.020996 -0.29309
v -0.014715 0.019195 -0.29171
v 0.002124 0.020347 -0.28399
v -0.008042 0.017673 -0.28926
v -0.011635 0.018097 -0.29163
v -0.013065 0.043014 -0.28719
v -0.004245 0.042507 -0.28452
v 0.004091 0.037627 -0.27972
v 0.001203 0.039944 -0.28193
v -0.007244 0.035051 -0.28551
v -0.021485 0.02994 -0.29601
v 0.006315 0.035262 -0.28003
v -0.004502 0.034176 -0.28481
v -0.012066 0.031738 -0.29046
v 0.008159 0.03176 -0.28049
v 0.007592 0.033203 -0.28058
v -0.001981 0.030079 -0.28422
v -0.002973 0.027804 -0.28551
v -0.008496 0.026355 -0.28873
v -0.010394 0.027408 -0.29049
v 0.00773 0.025985 -0.28243
v -0.005587 0.026442 -0.28736
v 0.005904 0.023321 -0.28233
v 0.004344 0.021679 -0.28411
v -0.000532 0.018642 -0.28669
v 0.002234 0.020028 -0.2864
v -0.003632 0.017907 -0.2877
v -0.005279 0.017546 -0.28957
v -0.008443 0.017584 -0.29103
v -0.002683 0.017928 -0.2891
v -0.010252 0.043316 -0.28677
v -0.001078 0.041403 -0.28473
v -0.020082 0.038116 -0.29213
v -0.021331 0.03597 -0.29349
v 0.00398 0.037575 -0.28143
v -0.009339 0.034921 -0.28898
v -0.002713 0.031927 -0.28536
v -0.004667 0.033944 -0.28707
v -0.011522 0.029159 -0.2917
v -0.002697 0.029705 -0.28675
v -0.003917 0.027441 -0.28785
v -0.018902 0.023229 -0.29615
v -0.006216 0.026207 -0.28916
v 0.006593 0.024076 -0.28395
v 0.004654 0.021936 -0.28568
v -0.012513 0.043189 -0.28995
v -0.014987 0.042495 -0.29067
v -0.016622 0.041596 -0.29355
v -0.006501 0.042986 -0.28703
v -0.018999 0.039515 -0.29349
v -0.020589 0.037125 -0.29452
v -0.021572 0.033663 -0.29552
v 0.004192 0.037457 -0.28355
v -0.006786 0.035029 -0.29035
v -0.01092 0.033971 -0.29069
v 0.006648 0.033951 -0.28228
v -0.002974 0.031997 -0.28784
v -0.020505 0.026693 -0.29773
v 0.007962 0.030443 -0.28286
v -0.003469 0.027724 -0.28987
v -0.007729 0.026505 -0.29186
v -0.009943 0.027747 -0.29273
v 0.007959 0.027526 -0.28335
v -0.00506 0.026617 -0.29091
v -0.013953 0.018945 -0.29666
v -0.016079 0.020199 -0.29791
v -0.007799 0.017497 -0.29506
v -0.009839 0.017774 -0.2967
v 0.00074 0.019325 -0.29164
v -0.010318 0.043278 -0.28994
v -0.003093 0.042128 -0.28755
v -0.021448 0.03463 -0.29794
v 0.002392 0.039565 -0.2851
v -0.00949 0.034907 -0.29102
v -0.011217 0.033451 -0.29191
v -0.021575 0.030564 -0.2977
v 0.006179 0.034769 -0.28468
v -0.004228 0.034053 -0.28988
v -0.011401 0.030143 -0.29275
v -0.011327 0.03279 -0.29408
v 0.007541 0.031726 -0.28452
v -0.002164 0.030413 -0.29104
v -0.018174 0.022508 -0.29791
v 0.007861 0.027936 -0.28483
v 0.006769 0.024765 -0.28561
v 0.004878 0.022286 -0.28829
v -0.005282 0.017615 -0.29313
v -0.001578 0.018464 -0.29373
v -0.01389 0.042811 -0.29194
v -0.011022 0.04331 -0.29137
v -0.006584 0.042848 -0.289
v -0.018355 0.040071 -0.29507
v -0.020331 0.037473 -0.2962
v 3.7E-05 0.04074 -0.28892
v -0.010361 0.03448 -0.29381
v -0.02174 0.03102 -0.29909
v 0.004419 0.037406 -0.28675
v -0.011139 0.029459 -0.29481
v -0.02102 0.027563 -0.29971
v -0.003193 0.028276 -0.29172
v -0.00882 0.027018 -0.29375
v -0.009529 0.027023 -0.2954
v -0.019256 0.023951 -0.29971
v 0.007931 0.029117 -0.28578
v -0.005888 0.026664 -0.29276
v -0.007617 0.026402 -0.29449
v -0.016703 0.020972 -0.29901
v 0.006923 0.025264 -0.28723
v 0.003621 0.021239 -0.2915
v -0.013228 0.018872 -0.29831
v -0.004171 0.01787 -0.29575
v -0.014497 0.042242 -0.29419
v -0.005973 0.042703 -0.29126
v -0.010851 0.042946 -0.29234
v -0.017279 0.040764 -0.29574
v -0.019981 0.037965 -0.2973
v -0.021498 0.035205 -0.2996
v 0.00237 0.039275 -0.28775
v -0.008612 0.035307 -0.29259
v -0.012021 0.032271 -0.29593
v -0.022128 0.032323 -0.30035
v 0.006377 0.034676 -0.28704
v -0.002388 0.033052 -0.29163
v -0.003276 0.034033 -0.29188
v -0.005956 0.034939 -0.29226
v -0.013138 0.03049 -0.29694
v -0.021843 0.029832 -0.30076
v -0.020898 0.02628 -0.3027
v 0.007744 0.031053 -0.28665
v -0.0029 0.028735 -0.29295
v -0.011714 0.028461 -0.29727
v -0.01936 0.023437 -0.30086
v 0.008017 0.027881 -0.28728
v -0.004857 0.026974 -0.29387
v -0.016688 0.020971 -0.30053
v 0.005557 0.023192 -0.29019
v 0.007338 0.026101 -0.2891
v -0.006875 0.017695 -0.29876
v -0.012856 0.018674 -0.30026
v -0.00251 0.041879 -0.29049
v -0.009656 0.042903 -0.29345
v -0.013608 0.042322 -0.29528
v -0.016976 0.040864 -0.29702
v -0.019623 0.038489 -0.29841
v -0.021068 0.03668 -0.30141
v -0.007987 0.035048 -0.29464
v -0.01022 0.034641 -0.29571
v -0.011822 0.033496 -0.29736
v -0.022018 0.033437 -0.30166
v -0.021849 0.029891 -0.30227
v -0.005217 0.034284 -0.29375
v -0.002282 0.031322 -0.29248
v -0.003011 0.028991 -0.29462
v -0.019814 0.024113 -0.3027
v 0.008068 0.029591 -0.29068
v -0.004366 0.02726 -0.2953
v -0.006687 0.02649 -0.29653
v -0.017583 0.021605 -0.30308
v -0.014929 0.019646 -0.30158
v 0.004613 0.022522 -0.29459
v 0.002068 0.020423 -0.29482
v -0.01 0.017869 -0.30045
v -0.008343 0.042952 -0.29621
v -0.012525 0.042507 -0.29694
v -0.016342 0.041162 -0.29843
v -0.019171 0.039185 -0.30007
v 0.003607 0.038058 -0.29121
v 0.00086 0.040268 -0.29129
v -0.021872 0.030787 -0.3046
v 0.005942 0.035849 -0.28987
v -0.003201 0.031693 -0.29445
v -0.005378 0.034015 -0.29548
v -0.012099 0.032358 -0.29922
v -0.011809 0.030194 -0.30017
v 0.007715 0.032923 -0.29052
v -0.008853 0.026848 -0.29861
v -0.010683 0.028174 -0.30019
v 0.007463 0.026776 -0.29243
v 0.006415 0.024795 -0.29393
v -0.01185 0.018392 -0.30355
v -0.000287 0.019279 -0.29749
v -0.002847 0.018442 -0.29928
v -0.004676 0.042606 -0.29543
v -0.007935 0.035174 -0.29803
v -0.009802 0.035224 -0.29873
v -0.010534 0.034757 -0.29946
v -0.003378 0.032021 -0.29736
v -0.005096 0.033936 -0.29829
v -0.020781 0.027277 -0.30654
v -0.002711 0.029916 -0.29662
v -0.018708 0.023297 -0.30667
v -0.00332 0.028127 -0.29733
v -0.005812 0.026833 -0.29834
v -0.008886 0.017852 -0.30254
v -0.005642 0.017981 -0.30162
v -0.001584 0.041678 -0.29401
v -0.011703 0.042675 -0.29853
v -0.015615 0.041536 -0.30051
v -0.019406 0.039152 -0.30267
v -0.021255 0.037058 -0.30444
v 0.001404 0.040079 -0.29355
v -0.02187 0.034748 -0.30493
v -0.021814 0.030914 -0.30707
v 0.006274 0.034584 -0.29212
v -0.010714 0.03319 -0.30024
v -0.011129 0.030273 -0.30154
v 0.007619 0.031129 -0.2927
v -0.008152 0.02705 -0.30066
v -0.010368 0.028223 -0.3019
v 0.007677 0.028248 -0.29314
v -0.004615 0.027554 -0.29914
v -0.014733 0.019567 -0.30552
v -0.016519 0.020674 -0.30647
v 0.003133 0.021446 -0.29982
v -0.003259 0.042292 -0.29624
v -0.006278 0.042752 -0.29762
v -0.010832 0.042735 -0.29979
v -0.01473 0.041941 -0.30188
v -0.018022 0.040329 -0.30375
v -0.020282 0.038153 -0.30541
v -0.021734 0.034741 -0.30657
v 0.00333 0.038435 -0.29459
v 7.4E-05 0.040901 -0.29495
v -0.000427 0.04111 -0.29665
v -0.00754 0.034337 -0.29981
v 0.00575 0.03536 -0.29472
v -0.003085 0.033011 -0.29948
v -0.009892 0.032469 -0.30167
v -0.010674 0.029424 -0.30305
v 0.007162 0.032445 -0.29436
v -0.002589 0.030934 -0.29927
v -0.002921 0.029433 -0.29827
v -0.003688 0.028575 -0.30016
v -0.009425 0.027367 -0.30247
v -0.010108 0.027723 -0.30352
v 0.007579 0.028677 -0.29462
v -0.006866 0.026974 -0.30175
v -0.008451 0.026868 -0.30327
v -0.016966 0.021509 -0.30829
v 0.006704 0.025862 -0.29677
v 0.004908 0.023038 -0.29804
v -0.010743 0.018305 -0.30778
v -0.014038 0.019401 -0.30696
v -0.002 0.018953 -0.30304
v -0.006675 0.042791 -0.29984
v -0.021676 0.035491 -0.30801
v 0.001787 0.039876 -0.29555
v -0.022071 0.031627 -0.30892
v -0.004176 0.034126 -0.3008
v -0.007356 0.0339 -0.30144
v -0.009681 0.032236 -0.30316
v -0.011189 0.030022 -0.30487
v -0.021393 0.02811 -0.30976
v -0.003359 0.029085 -0.30153
v -0.0197 0.024715 -0.30957
v 0.007602 0.029868 -0.2956
v -0.005514 0.02731 -0.30255
v -0.007755 0.018042 -0.30749
v -0.013668 0.019356 -0.30963
v 0.000909 0.020155 -0.30183
v -0.004564 0.01839 -0.30655
v -0.003278 0.042138 -0.29942
v -0.009683 0.04294 -0.30388
v -0.013415 0.042385 -0.30515
v -0.017381 0.04074 -0.3056
v -0.019939 0.038652 -0.30767
v -0.021731 0.035878 -0.30938
v -0.022424 0.033095 -0.3101
v 0.006017 0.035261 -0.29715
v -0.006661 0.033448 -0.30268
v -0.010137 0.032492 -0.30475
v -0.012149 0.032182 -0.30646
v -0.012826 0.03081 -0.30731
v -0.022186 0.030589 -0.31056
v -0.021272 0.027014 -0.31254
v 0.007395 0.031613 -0.29653
v -0.00287 0.031735 -0.30107
v -0.003445 0.029361 -0.30314
v -0.010103 0.027809 -0.30526
v -0.012029 0.02939 -0.30673
v -0.019755 0.024125 -0.31071
v 0.007768 0.028919 -0.29711
v -0.004866 0.027664 -0.3038
v -0.007578 0.026972 -0.30467
v -0.017067 0.021561 -0.31041
v 0.005843 0.024456 -0.30049
v 0.007178 0.02686 -0.29841
v 0.003873 0.022259 -0.30184
v -0.006038 0.042809 -0.30288
v -0.016734 0.041181 -0.30726
v -0.02126 0.037286 -0.31126
v 0.002332 0.03936 -0.29824
v 0.000481 0.040495 -0.30024
v -0.022275 0.034179 -0.31149
v -0.022182 0.030663 -0.31208
v 0.005119 0.036942 -0.29905
v -0.00395 0.03184 -0.30308
v -0.006922 0.033279 -0.30433
v -0.00981 0.033462 -0.30623
v 0.00705 0.033494 -0.29908
v -0.009778 0.02747 -0.30692
v -0.011732 0.028824 -0.30815
v -0.020201 0.024823 -0.31255
v 0.006965 0.026962 -0.30091
v -0.006896 0.027058 -0.30636
v -0.017953 0.022222 -0.31299
v -0.015351 0.020208 -0.31133
v -0.012644 0.018987 -0.31288
v 0.001648 0.02074 -0.30439
v -0.001371 0.019283 -0.30588
v -0.002691 0.04198 -0.30153
v -0.019318 0.039599 -0.3101
v 0.003473 0.038279 -0.29956
v -0.022184 0.031555 -0.31451
v -0.004383 0.03238 -0.30527
v -0.011272 0.032546 -0.30891
v -0.003443 0.030046 -0.30502
v -0.011069 0.0287 -0.31038
v 0.00749 0.030052 -0.29962
v -0.004356 0.02807 -0.30592
v 0.004697 0.023149 -0.30395
v -0.010018 0.018209 -0.31038
v -0.003122 0.018943 -0.30963
v -0.006342 0.01835 -0.31086
v -0.0042 0.042589 -0.30353
v -0.007563 0.042913 -0.30522
v -0.01202 0.042651 -0.30749
v -0.015891 0.041641 -0.31006
v 0.002989 0.038489 -0.30137
v -0.000683 0.041131 -0.30257
v 0.005787 0.035098 -0.30069
v -0.011234 0.029977 -0.31167
v -0.021179 0.028058 -0.31632
v 0.007048 0.031708 -0.30108
v -0.003259 0.030637 -0.30685
v -0.008918 0.027434 -0.30924
v -0.019114 0.023941 -0.3163
v 0.007107 0.028593 -0.30174
v -0.004192 0.028649 -0.30791
v -0.006041 0.027308 -0.30787
v -0.015246 0.020205 -0.31519
v 0.005893 0.024914 -0.30296
v -0.009171 0.018381 -0.31321
v -0.000111 0.019988 -0.30792
v 0.002698 0.021609 -0.30682
v -0.007929 0.042953 -0.30741
v -0.019558 0.039625 -0.3125
v -0.02146 0.037702 -0.31424
v 0.002622 0.038985 -0.30304
v 0.00097 0.040455 -0.30425
v -0.022114 0.035457 -0.31473
v -0.022144 0.031704 -0.31679
v 0.005195 0.035896 -0.30266
v -0.005753 0.034171 -0.30888
v -0.008132 0.034003 -0.30997
v -0.010045 0.032525 -0.31161
v 0.006792 0.032287 -0.30259
v -0.010009 0.027867 -0.31101
v -0.010722 0.028236 -0.31199
v 0.007063 0.029115 -0.30382
v -0.007064 0.027398 -0.30988
v -0.009028 0.027397 -0.31168
v -0.016918 0.021322 -0.31637
v 0.006341 0.026055 -0.30442
v -0.004272 0.042401 -0.30719
v -0.011068 0.042946 -0.31109
v -0.01484 0.042196 -0.31205
v -0.018167 0.04071 -0.31357
v -0.020467 0.038709 -0.31521
v -0.021981 0.035435 -0.31638
v -0.000876 0.041345 -0.3065
v 0.003625 0.038445 -0.30587
v -0.003744 0.033326 -0.30907
v -0.011122 0.030508 -0.31309
v 0.006704 0.033328 -0.30449
v -0.002619 0.031444 -0.30914
v -0.020401 0.025954 -0.31896
v -0.003388 0.029196 -0.30938
v -0.005756 0.027719 -0.31085
v -0.017773 0.022528 -0.31875
v 0.004979 0.023935 -0.30811
v -0.01135 0.018794 -0.3169
v -0.014553 0.020046 -0.31691
v -0.005522 0.018658 -0.31401
v -0.007278 0.04294 -0.31046
v -0.02192 0.036171 -0.31781
v -0.022363 0.032326 -0.31873
v 0.005539 0.035937 -0.30551
v -0.007047 0.033525 -0.31141
v -0.009974 0.032614 -0.31315
v -0.011517 0.030725 -0.31474
v -0.021654 0.028385 -0.31989
v -0.010394 0.028629 -0.31367
v 0.007248 0.030642 -0.30541
v -0.002803 0.030381 -0.30999
v -0.004729 0.028479 -0.3118
v -0.007913 0.027714 -0.31345
v 0.006562 0.026776 -0.30675
v 0.003572 0.022701 -0.31082
v -0.008524 0.0185 -0.31672
v -0.014162 0.01986 -0.31852
v 0.000784 0.020766 -0.31155
v -0.001698 0.019761 -0.31411
v -0.01368 0.042535 -0.31457
v -0.017288 0.041285 -0.31613
v -0.020136 0.039206 -0.31746
v -0.021989 0.036579 -0.31918
v -0.022729 0.033853 -0.31991
v -0.004093 0.032413 -0.31057
v -0.004922 0.032383 -0.3122
v -0.007436 0.03343 -0.31305
v -0.010471 0.032932 -0.31468
v -0.012293 0.032647 -0.31627
v -0.012996 0.031372 -0.31714
v -0.022572 0.031363 -0.32076
v -0.02168 0.027876 -0.32196
v 0.007121 0.032345 -0.30635
v -0.004057 0.030009 -0.31234
v -0.010348 0.028519 -0.31506
v -0.012318 0.029808 -0.31698
v -0.020272 0.025237 -0.32037
v 0.00751 0.029631 -0.30693
v -0.005544 0.02809 -0.31382
v -0.018612 0.023105 -0.32146
v -0.016005 0.020927 -0.31996
v 0.00697 0.027572 -0.3082
v -0.01335 0.019546 -0.32022
v -0.004148 0.0191 -0.31672
v -0.005933 0.042848 -0.31128
v -0.008857 0.043011 -0.31284
v -0.02149 0.037961 -0.32114
v 0.002102 0.039844 -0.30921
v -0.001855 0.04169 -0.3099
v -0.003805 0.042357 -0.31173
v -0.022535 0.034988 -0.32149
v 0.005791 0.036642 -0.30845
v 0.004518 0.03814 -0.30889
v -0.004936 0.032684 -0.31396
v -0.007308 0.033769 -0.31451
v -0.010006 0.033641 -0.31563
v 0.006805 0.034378 -0.30861
v -0.00408 0.030599 -0.31383
v -0.010106 0.028138 -0.31693
v -0.020437 0.025434 -0.32258
v 0.006836 0.027786 -0.31066
v -0.004945 0.028655 -0.3148
v -0.007336 0.027689 -0.31602
v 0.005732 0.0253 -0.3108
v -0.010802 0.01874 -0.31903
v 0.001639 0.021492 -0.31463
v -0.007011 0.018854 -0.31981
v -0.009269 0.043095 -0.31534
v -0.012729 0.042838 -0.31699
v -0.016568 0.041735 -0.318
v -0.019506 0.040125 -0.31982
v -0.000655 0.041217 -0.31143
v -0.022481 0.032661 -0.32595
v -0.008789 0.034142 -0.31852
v -0.010818 0.032864 -0.31977
v -0.021541 0.028539 -0.32458
v -0.011349 0.029317 -0.32008
v 0.00729 0.030908 -0.3094
v -0.0159 0.020993 -0.32343
v 0.004444 0.023823 -0.31447
v -0.009891 0.018982 -0.32195
v -0.012989 0.019661 -0.32283
v -0.000966 0.020291 -0.31747
v -0.005574 0.042735 -0.31527
v 0.003011 0.038923 -0.3111
v 0.005817 0.035602 -0.31067
v -0.011427 0.030406 -0.32147
v 0.006919 0.032832 -0.3105
v -0.00922 0.028077 -0.31904
v -0.019502 0.024505 -0.32481
v 0.006953 0.029447 -0.31148
v -0.00441 0.029296 -0.31769
v -0.006314 0.027965 -0.31766
v -0.017517 0.022117 -0.32493
v 0.005917 0.026026 -0.31315
v -0.003454 0.019629 -0.32002
v -0.008616 0.04313 -0.318
v -0.012064 0.043077 -0.31921
v -0.015735 0.042333 -0.32074
v -0.019803 0.04023 -0.3223
v -0.021753 0.038422 -0.32404
v 0.000724 0.040812 -0.31294
v -0.001433 0.041719 -0.31468
v -0.022428 0.036211 -0.32452
v 0.005059 0.036629 -0.31264
v 0.003022 0.039151 -0.31444
v -0.004287 0.033566 -0.31786
v -0.006114 0.034359 -0.31842
v -0.021727 0.029148 -0.32697
v 0.006545 0.033414 -0.31292
v -0.003106 0.031785 -0.3185
v -0.010304 0.028453 -0.3208
v -0.011004 0.02876 -0.32178
v -0.020085 0.02573 -0.32727
v 0.006863 0.029884 -0.31342
v -0.007339 0.028005 -0.31968
v -0.00933 0.027965 -0.32149
v -0.01786 0.022815 -0.32654
v 0.005074 0.024601 -0.31559
v 0.002874 0.022561 -0.31732
v -0.012148 0.019478 -0.32577
v -0.015192 0.020774 -0.32586
v -0.006229 0.019181 -0.32266
v -0.018337 0.041336 -0.32352
v -0.020844 0.039347 -0.32499
v -0.022392 0.036254 -0.32614
v -0.007607 0.033764 -0.32005
v -0.010162 0.032702 -0.32211
v -0.01138 0.030913 -0.32294
v -0.003404 0.030069 -0.31977
v -0.006019 0.028332 -0.32068
v 0.006425 0.02744 -0.31635
v 0.004924 0.024629 -0.31781
v -0.009276 0.019086 -0.32539
v 0.000767 0.0215 -0.32143
v -0.00729 0.043028 -0.31888
v -0.010201 0.043111 -0.32061
v -0.014634 0.042641 -0.3224
v -0.022464 0.036484 -0.32787
v 0.000626 0.040756 -0.31613
v -0.003083 0.042132 -0.31737
v -0.004297 0.042434 -0.32004
v -0.022845 0.033686 -0.32802
v 0.005337 0.036641 -0.31542
v -0.004608 0.033412 -0.31907
v -0.00489 0.032732 -0.32054
v -0.007827 0.033523 -0.32218
v -0.01179 0.031181 -0.3246
v -0.022384 0.030439 -0.32867
v 0.006474 0.034371 -0.31456
v -0.00273 0.031753 -0.31931
v -0.010689 0.029161 -0.32352
v -0.020896 0.026861 -0.32889
v 0.007073 0.031407 -0.31517
v -0.004985 0.029109 -0.32164
v -0.008199 0.028332 -0.32331
v -0.018027 0.023132 -0.3288
v 0.003493 0.02336 -0.32047
v -0.01394 0.02015 -0.32854
v -0.001876 0.020398 -0.32354
v -0.004824 0.019587 -0.32523
v -0.014021 0.042769 -0.32424
v -0.017756 0.041667 -0.32526
v -0.020623 0.039717 -0.3267
v -0.022183 0.038194 -0.3292
v -0.00121 0.041615 -0.31966
v -0.023176 0.035222 -0.32989
v -0.022827 0.032251 -0.32949
v -0.023125 0.032467 -0.33126
v 0.004002 0.038964 -0.31803
v -0.00545 0.032778 -0.32216
v -0.010727 0.033219 -0.32459
v -0.012285 0.033181 -0.32633
v -0.013151 0.032041 -0.32671
v -0.021783 0.028272 -0.32989
v -0.022296 0.029243 -0.33135
v 0.006944 0.033093 -0.31612
v -0.004441 0.030598 -0.32218
v -0.003387 0.031008 -0.32037
v -0.010566 0.029038 -0.32505
v -0.012535 0.030662 -0.3264
v -0.020269 0.025453 -0.32995
v -0.02103 0.026461 -0.3315
v 0.007359 0.030332 -0.31667
v -0.005547 0.028885 -0.3236
v -0.018932 0.02372 -0.33135
v -0.016411 0.021566 -0.32994
v 0.006868 0.028262 -0.31795
v -0.011501 0.019354 -0.32769
v -0.008325 0.01922 -0.32702
v -0.007027 0.042841 -0.32246
v -0.010321 0.043069 -0.32433
v -0.017277 0.041936 -0.32706
v -0.020214 0.040404 -0.32836
v 0.001334 0.040569 -0.31825
v 0.005741 0.037251 -0.31825
v -0.00532 0.033624 -0.32527
v -0.007711 0.034138 -0.32468
v -0.010197 0.033992 -0.32591
v 0.006707 0.03509 -0.31843
v -0.004421 0.031297 -0.32404
v -0.012126 0.030129 -0.3283
v 0.00677 0.028502 -0.32043
v -0.007274 0.028399 -0.32619
v 0.005679 0.025992 -0.32057
v -0.010509 0.019596 -0.33145
v -0.007485 0.019545 -0.33024
v -0.013342 0.04288 -0.32612
v 0.001922 0.040145 -0.31983
v -0.000543 0.041331 -0.32245
v -0.023015 0.033039 -0.33534
v 0.004752 0.03819 -0.31909
v -0.012086 0.031002 -0.32987
v -0.022005 0.029301 -0.33469
v -0.009907 0.028805 -0.32766
v 0.007195 0.031611 -0.31916
v -0.005073 0.029845 -0.32667
v -0.016327 0.02159 -0.33348
v 0.00433 0.0244 -0.32364
v -0.013453 0.020261 -0.33266
v 0.001789 0.022348 -0.32451
v -0.003836 0.020239 -0.32964
v -0.008279 0.043011 -0.32466
v -0.01193 0.043006 -0.32692
v -0.016474 0.042237 -0.32897
v -0.020487 0.040487 -0.33101
v -0.022467 0.038801 -0.33273
v -0.00364 0.042237 -0.3232
v -0.023102 0.036678 -0.33318
v 0.006212 0.036031 -0.31936
v 0.004892 0.037249 -0.32055
v 0.002099 0.039865 -0.32193
v -0.007395 0.034341 -0.3262
v -0.008993 0.033931 -0.32764
v -0.011249 0.032619 -0.32958
v 0.006785 0.03358 -0.32057
v -0.004314 0.032171 -0.32627
v -0.010899 0.02921 -0.3294
v -0.011483 0.029934 -0.33068
v -0.019923 0.025204 -0.33465
v 0.006894 0.030404 -0.32171
v -0.00798 0.02861 -0.32832
v -0.009389 0.02856 -0.3303
v -0.017912 0.022709 -0.33472
v 0.006063 0.027002 -0.32258
v -0.000188 0.021564 -0.32972
v -0.012462 0.04309 -0.33
v -0.015679 0.042649 -0.33103
v -0.019178 0.041385 -0.33198
v -0.021488 0.03969 -0.33359
v -0.022965 0.036662 -0.33482
v 0.004693 0.037361 -0.32255
v -0.00598 0.033835 -0.32669
v -0.006648 0.033859 -0.32836
v -0.009279 0.033432 -0.32951
v -0.011576 0.031563 -0.33067
v 0.006315 0.034113 -0.32282
v -0.004553 0.033015 -0.32767
v -0.00362 0.031449 -0.3277
v -0.020562 0.026479 -0.33718
v -0.004412 0.030068 -0.32853
v -0.006776 0.028733 -0.32929
v -0.018258 0.023472 -0.33635
v 0.004993 0.025106 -0.32609
v -0.012514 0.020099 -0.33557
v -0.015542 0.021377 -0.3357
v 0.002941 0.023284 -0.32849
v -0.006174 0.019949 -0.334
v -0.008997 0.043006 -0.32852
v -0.022896 0.037237 -0.33628
v -0.023324 0.034318 -0.33754
v 0.003014 0.039661 -0.32514
v -0.007377 0.033854 -0.3306
v -0.008907 0.032622 -0.33108
v -0.022665 0.030723 -0.33807
v -0.003537 0.033003 -0.3309
v -0.009869 0.030516 -0.3315
v -0.009062 0.028603 -0.33135
v 0.006955 0.030875 -0.32454
v -0.006404 0.02941 -0.33036
v 0.00651 0.027825 -0.3254
v -0.009631 0.019721 -0.33523
v -0.015056 0.042826 -0.33253
v -0.018235 0.041994 -0.33504
v -0.021081 0.040257 -0.33647
v -0.022964 0.037341 -0.33776
v 0.000983 0.041028 -0.32799
v -0.00223 0.04199 -0.32887
v -0.006171 0.042671 -0.32951
v -0.005484 0.033687 -0.33087
v -0.00717 0.032936 -0.33201
v -0.00278 0.032014 -0.33045
v -0.007719 0.030856 -0.33156
v -0.021341 0.027593 -0.3387
v -0.003166 0.03108 -0.33073
v -0.005226 0.030465 -0.33097
v -0.018418 0.023798 -0.33863
v 0.005567 0.025713 -0.32831
v -0.014539 0.020981 -0.33816
v -0.002364 0.02085 -0.33296
v -0.010816 0.043109 -0.33171
v -0.013739 0.042971 -0.33337
v -0.022864 0.038845 -0.33902
v -0.008091 0.042847 -0.3327
v -0.023697 0.036023 -0.33963
v -0.023328 0.033109 -0.33932
v -0.023588 0.03325 -0.34075
v 0.005397 0.037412 -0.3263
v 0.003786 0.03947 -0.32787
v -0.022236 0.029018 -0.3397
v -0.022607 0.029697 -0.341
v 0.006504 0.035263 -0.32559
v -0.006037 0.031868 -0.33221
v -0.021313 0.026861 -0.3402
v 0.00714 0.032327 -0.32618
v -0.003921 0.030874 -0.33212
v -0.019354 0.024408 -0.34061
v -0.01672 0.022166 -0.33979
v 0.006655 0.028177 -0.32754
v -0.011859 0.020027 -0.33752
v -0.014382 0.020968 -0.3404
v 0.001083 0.022292 -0.33175
v 0.004056 0.02431 -0.33106
v -0.00475 0.020316 -0.33578
v -0.008273 0.01993 -0.33767
v -0.014273 0.043032 -0.33647
v -0.017644 0.042418 -0.33771
v -0.020902 0.040834 -0.33787
v -0.023689 0.033602 -0.34413
v -0.004493 0.03253 -0.33255
v 0.006984 0.034058 -0.32711
v -0.002125 0.032318 -0.33257
v -0.004862 0.031245 -0.33355
v 0.007446 0.031412 -0.32764
v -0.002368 0.031715 -0.33313
v -0.018861 0.023786 -0.34337
v 0.007104 0.029495 -0.3304
v -0.011047 0.020187 -0.34059
v -0.000852 0.021558 -0.33656
v -0.010863 0.043029 -0.33495
v -0.021313 0.040918 -0.33971
v -0.023291 0.039324 -0.34134
v 1.2E-05 0.041545 -0.33045
v -0.003396 0.04224 -0.33162
v -0.023837 0.037221 -0.34179
v 0.005398 0.037947 -0.32865
v 0.002716 0.040239 -0.32919
v -0.022577 0.029946 -0.34405
v 0.006756 0.035543 -0.32921
v -0.004674 0.031712 -0.33462
v -0.006143 0.030829 -0.33559
v -0.007576 0.031397 -0.3375
v -0.008864 0.030288 -0.33824
v -0.020509 0.025938 -0.34323
v -0.004598 0.030636 -0.33486
v -0.007777 0.029626 -0.33781
v -0.016921 0.022322 -0.34246
v 0.006108 0.026982 -0.33132
v 0.001922 0.022861 -0.33414
v -0.016881 0.042745 -0.33902
v -0.02026 0.041669 -0.34053
v -0.022298 0.040224 -0.34234
v -0.02375 0.037225 -0.34345
v -0.000887 0.041614 -0.33265
v -0.004225 0.042356 -0.33413
v 0.005176 0.038507 -0.33001
v 0.002457 0.040218 -0.33085
v -0.004231 0.031075 -0.33587
v -0.005361 0.031822 -0.33645
v -0.010153 0.031178 -0.33984
v -0.010831 0.030086 -0.34024
v -0.021001 0.026974 -0.3457
v 0.007265 0.032647 -0.33008
v -0.005494 0.02984 -0.33717
v -0.010123 0.029341 -0.34
v 0.004971 0.025382 -0.33461
v -0.013038 0.020757 -0.34366
v -0.016187 0.022082 -0.3439
v -0.003372 0.020932 -0.34103
v -0.00669 0.020406 -0.34324
v -0.012608 0.043101 -0.33815
v -0.015527 0.042939 -0.33983
v -0.019407 0.042041 -0.34214
v -0.023747 0.037807 -0.34496
v -0.008257 0.042804 -0.33621
v -0.023955 0.034436 -0.34561
v 0.005238 0.037432 -0.33146
v 0.002265 0.04017 -0.33302
v -0.022931 0.030602 -0.34612
v 0.006765 0.034224 -0.33167
v -0.004079 0.03153 -0.33752
v -0.005263 0.032694 -0.33856
v -0.007746 0.032226 -0.33889
v 0.007122 0.0312 -0.33211
v -0.004735 0.030081 -0.33795
v -0.006884 0.029086 -0.33943
v -0.01858 0.024122 -0.34638
v 0.006393 0.0277 -0.33308
v -0.010021 0.020353 -0.34477
v -0.01576 0.022057 -0.34676
v 0.002862 0.023502 -0.33678
v -0.016143 0.042973 -0.34266
v -0.022147 0.040432 -0.34413
v -0.023936 0.037928 -0.34652
v -0.024183 0.035268 -0.34655
v 0.004783 0.037918 -0.33366
v -0.023495 0.031755 -0.34718
v 0.006422 0.034833 -0.33386
v -0.007273 0.0328 -0.34059
v -0.009407 0.03039 -0.34381
v -0.021487 0.027493 -0.34768
v 0.007073 0.03154 -0.3343
v -0.008576 0.029176 -0.34199
v 0.006642 0.028408 -0.33464
v 0.000583 0.022368 -0.34048
v -0.012761 0.043033 -0.34136
v -0.019288 0.042369 -0.34435
v -0.022165 0.040825 -0.34552
v -0.024491 0.0395 -0.34863
v -0.002735 0.042261 -0.33836
v -0.024825 0.036951 -0.34865
v -0.02414 0.033701 -0.34803
v -0.024632 0.034008 -0.35016
v -0.023339 0.030201 -0.34991
v -0.008451 0.032055 -0.34418
v -0.021493 0.026824 -0.34885
v -0.003006 0.030995 -0.34209
v -0.004737 0.029961 -0.34426
v -0.01881 0.024229 -0.34855
v 0.006128 0.026798 -0.34002
v -0.01257 0.020753 -0.3472
v -0.014898 0.021645 -0.34801
v -0.015489 0.043111 -0.34471
v -0.018878 0.042753 -0.34613
v -0.022639 0.041103 -0.34733
v 0.000353 0.041497 -0.33694
v -0.004433 0.042441 -0.34045
v 0.003328 0.040027 -0.33643
v -0.001708 0.033074 -0.34341
v -0.022055 0.027672 -0.35064
v -0.019858 0.024979 -0.35046
v -0.01711 0.022778 -0.34967
v 0.007284 0.029587 -0.33928
v -0.014748 0.02163 -0.35024
v 0.00413 0.024607 -0.34177
v -0.002071 0.021429 -0.34385
v -0.004876 0.020786 -0.34522
v -0.008504 0.02057 -0.34775
v -0.013009 0.043021 -0.34466
v -0.021643 0.041921 -0.34813
v -0.023632 0.04053 -0.34992
v -0.024945 0.037526 -0.35097
v -0.000986 0.041962 -0.3386
v -0.001727 0.042104 -0.34098
v -0.024992 0.034376 -0.35292
v 0.005266 0.038371 -0.33792
v 0.002252 0.04073 -0.33799
v 0.000571 0.0416 -0.33948
v -0.023728 0.030804 -0.35309
v 0.006735 0.036096 -0.3377
v -0.003024 0.033704 -0.34365
v -0.00582 0.03331 -0.34424
v 0.007469 0.033323 -0.33836
v -0.007046 0.029827 -0.34583
v -0.019345 0.024308 -0.35319
v -0.011437 0.020864 -0.35023
v 0.001606 0.02299 -0.34409
v -0.017 0.043052 -0.34746
v -0.020853 0.042309 -0.34969
v -0.025049 0.038133 -0.35253
v -0.004808 0.04244 -0.34306
v -0.010921 0.04282 -0.34714
v 0.004162 0.039942 -0.33972
v -0.007601 0.032054 -0.34614
v -0.007798 0.030853 -0.34754
v -0.021268 0.026618 -0.35324
v -0.001928 0.032069 -0.34391
v -0.017335 0.022918 -0.3523
v -0.001186 0.02191 -0.34605
v -0.00441 0.021148 -0.34837
v -0.017493 0.043243 -0.35071
v -0.023553 0.040764 -0.35173
v -0.025298 0.038293 -0.35412
v -0.025442 0.035656 -0.35411
v 0.002272 0.04074 -0.34066
v -0.024638 0.032343 -0.35466
v 0.006985 0.035396 -0.33914
v 0.005711 0.03799 -0.33969
v -0.005226 0.03268 -0.34632
v -0.022318 0.027964 -0.35516
v 0.007675 0.032585 -0.33995
v -0.003613 0.031045 -0.3458
v -0.006051 0.030252 -0.34746
v -0.019516 0.0248 -0.35525
v 0.006882 0.028208 -0.34207
v 0.005322 0.025634 -0.34267
v 0.007514 0.030383 -0.34085
v -0.013578 0.021513 -0.35395
v -0.016587 0.022754 -0.3542
v -0.007113 0.020941 -0.35245
v -0.014856 0.043218 -0.35124
v -0.020722 0.04272 -0.35195
v -0.023595 0.041191 -0.35313
v -0.025872 0.039874 -0.35625
v -0.00096 0.041862 -0.34337
v -0.004124 0.042438 -0.34586
v -0.026146 0.037284 -0.35622
v -0.02546 0.034328 -0.35556
v -0.025731 0.034304 -0.35697
v 0.005138 0.038105 -0.34124
v 0.002338 0.040537 -0.34309
v -0.024504 0.03103 -0.35636
v 0.006863 0.034878 -0.34126
v -0.002747 0.032654 -0.34485
v -0.003791 0.031893 -0.34682
v -0.007046 0.032307 -0.34937
v -0.007626 0.030827 -0.34907
v -0.023247 0.028472 -0.35751
v -0.021453 0.026416 -0.35676
v 0.007331 0.031847 -0.34224
v -0.004699 0.030719 -0.34856
v 0.005414 0.026058 -0.34486
v -0.010678 0.020989 -0.35375
v 0.002803 0.023841 -0.34582
v -0.000176 0.022424 -0.34826
v -0.02026 0.043059 -0.35313
v -0.024031 0.041535 -0.35489
v -0.011174 0.04288 -0.35009
v -0.025803 0.033961 -0.35934
v 0.00461 0.038738 -0.34404
v -0.024279 0.030382 -0.35802
v 0.006587 0.035402 -0.34282
v -0.003799 0.032161 -0.34843
v -0.004749 0.0335 -0.3504
v -0.009041 0.031078 -0.35094
v -0.009121 0.032179 -0.35136
v -0.010225 0.031189 -0.35228
v -0.007247 0.030142 -0.35022
v -0.009217 0.030128 -0.352
v -0.019466 0.024719 -0.35719
v 0.007003 0.029049 -0.34434
v -0.015389 0.022271 -0.35706
v -0.00264 0.021706 -0.35225
v -0.018786 0.043403 -0.35387
v -0.022892 0.042474 -0.35563
v -0.025007 0.041042 -0.35743
v -0.026208 0.0379 -0.3585
v -0.00268 0.042381 -0.34658
v 0.001456 0.041062 -0.34534
v -0.000993 0.042071 -0.34672
v -0.02484 0.031256 -0.36039
v 0.006605 0.035845 -0.34485
v -0.007162 0.033205 -0.35106
v -0.009165 0.0324 -0.35276
v -0.02256 0.027581 -0.35835
v 0.007417 0.032479 -0.34469
v -0.003851 0.031301 -0.35062
v -0.006431 0.030049 -0.35139
v -0.020594 0.025643 -0.35939
v -0.017845 0.023563 -0.35826
v 0.006083 0.026767 -0.34749
v -0.012867 0.021442 -0.3562
v 0.003649 0.02444 -0.34841
v 0.000735 0.02286 -0.35038
v -0.005609 0.021166 -0.35398
v -0.009365 0.021082 -0.35606
v -0.016429 0.043559 -0.35527
v -0.01927 0.043715 -0.35633
v -0.022343 0.043151 -0.35774
v -0.026338 0.038592 -0.36007
v -0.002301 0.042273 -0.35073
v -0.009501 0.042698 -0.35182
v -0.02618 0.034984 -0.36066
v 0.004759 0.038881 -0.34567
v -0.002662 0.033338 -0.35141
v -0.006955 0.033329 -0.3523
v -0.010102 0.030704 -0.35427
v -0.022845 0.028157 -0.36168
v -0.006008 0.03041 -0.35261
v -0.008771 0.030011 -0.35388
v -0.024998 0.04144 -0.35929
v -0.026666 0.038867 -0.36165
v -0.026686 0.035688 -0.36233
v 0.001109 0.041722 -0.3503
v -0.025304 0.031903 -0.36248
v -0.003688 0.033755 -0.35249
v -0.006743 0.032735 -0.35395
v -0.009864 0.03144 -0.35525
v -0.010639 0.030502 -0.35596
v -0.002667 0.032319 -0.35226
v -0.005506 0.031123 -0.35375
v -0.009396 0.030428 -0.35571
v -0.017835 0.023814 -0.36166
v -0.020283 0.025488 -0.36233
v 0.006835 0.02761 -0.35152
v 0.004655 0.025266 -0.35164
v 0.002116 0.023709 -0.35409
v -0.004659 0.021611 -0.35828
v -0.01865 0.044121 -0.35896
v -0.022284 0.043575 -0.35951
v -0.0251 0.041942 -0.36068
v -0.027373 0.040489 -0.36385
v -0.008529 0.042702 -0.35424
v -0.012015 0.043041 -0.35544
v -0.027522 0.037765 -0.36378
v -0.026916 0.034355 -0.36443
v 0.005528 0.039261 -0.34908
v 0.003383 0.04095 -0.34998
v -0.025623 0.031488 -0.36357
v 0.007087 0.037049 -0.34876
v -0.002645 0.033446 -0.35247
v -0.004562 0.032745 -0.35439
v -0.008728 0.031305 -0.35564
v -0.00615 0.03156 -0.35545
v -0.010782 0.031038 -0.35763
v -0.011498 0.031074 -0.35742
v -0.022495 0.027616 -0.36367
v 0.007949 0.034231 -0.34928
v -0.003527 0.031515 -0.3541
v -0.011715 0.030578 -0.35815
v 0.00788 0.030473 -0.35001
v -0.011173 0.021624 -0.36212
v -0.013972 0.022315 -0.36318
v -0.00116 0.022398 -0.35602
v -0.008146 0.021329 -0.36003
v -0.015007 0.043635 -0.35772
v -0.021964 0.044028 -0.36072
v -0.02561 0.042353 -0.36245
v -0.027136 0.034382 -0.36664
v -0.026008 0.031813 -0.36552
v -0.025269 0.030819 -0.36451
v -0.003294 0.031659 -0.35519
v -0.005636 0.032558 -0.35615
v -0.008951 0.031654 -0.35759
v -0.008244 0.033033 -0.35769
v -0.012018 0.032428 -0.35934
v -0.013093 0.031176 -0.36006
v -0.024006 0.028612 -0.36618
v -0.022153 0.026835 -0.36552
v -0.003036 0.029514 -0.35631
v -0.004642 0.030127 -0.35611
v -0.007659 0.030156 -0.35796
v -0.011029 0.030619 -0.35899
v -0.019748 0.025156 -0.36384
v -0.01692 0.023545 -0.36428
v -0.017818 0.044425 -0.36099
v -0.021236 0.044695 -0.36238
v -0.024717 0.04354 -0.3632
v -0.026681 0.042009 -0.36514
v -0.027726 0.038443 -0.36608
v -0.00366 0.042519 -0.35399
v -0.01039 0.043211 -0.35896
v 0.004483 0.04034 -0.35153
v 0.001076 0.041678 -0.35203
v -0.001341 0.04233 -0.35513
v -0.025445 0.030685 -0.36685
v 0.007585 0.036033 -0.35032
v 0.006378 0.038702 -0.3516
v -0.003453 0.032592 -0.35747
v -0.005599 0.033649 -0.35789
v -0.008839 0.033832 -0.35889
v -0.016386 0.03376 -0.3627
v -0.014579 0.032346 -0.3618
v 0.008209 0.032501 -0.35082
v 0.008263 0.034148 -0.35142
v 0.008332 0.031393 -0.35283
v -0.002648 0.030533 -0.3567
v -0.004829 0.028993 -0.35808
v -0.007386 0.029369 -0.35953
v -0.010461 0.030158 -0.36024
v -0.020239 0.025456 -0.3658
v 0.007513 0.028967 -0.35261
v 0.005383 0.025949 -0.35352
v 0.00306 0.024239 -0.35593
v -4.6E-05 0.022778 -0.35862
v -0.014962 0.043922 -0.36059
v -0.024207 0.044175 -0.36417
v -0.027979 0.039288 -0.36772
v -0.027897 0.035797 -0.36857
v 0.001812 0.041408 -0.35371
v -0.026938 0.032743 -0.36941
v 0.007359 0.037106 -0.35136
v -0.008397 0.034138 -0.35986
v -0.011756 0.034039 -0.36137
v -0.013023 0.031285 -0.36204
v -0.023109 0.027697 -0.36692
v -0.024645 0.029323 -0.36951
v -0.002174 0.031581 -0.35964
v -0.007047 0.029476 -0.3607
v -0.010058 0.030188 -0.36141
v -0.021185 0.02625 -0.36936
v -0.018339 0.024385 -0.36745
v -0.002754 0.030202 -0.36084
v -0.015739 0.023138 -0.36683
v 0.006079 0.026611 -0.35557
v -0.006127 0.021507 -0.36362
v -0.019748 0.044919 -0.36374
v -0.014607 0.043933 -0.36232
v -0.023418 0.044756 -0.36479
v -0.026685 0.043086 -0.36697
v -0.02855 0.039295 -0.36952
v -0.004132 0.042805 -0.35723
v 0.005431 0.039031 -0.35349
v 0.002227 0.041337 -0.35539
v -0.016145 0.033902 -0.36385
v 0.007475 0.036165 -0.35324
v -0.005099 0.033877 -0.35997
v -0.008195 0.033712 -0.36141
v -0.012609 0.033655 -0.36265
v -0.013426 0.032151 -0.36319
v 0.008221 0.033222 -0.35376
v -0.004541 0.029371 -0.36026
v -0.006528 0.030338 -0.36177
v -0.00944 0.030592 -0.36206
v 0.007811 0.029584 -0.35489
v -0.013416 0.022279 -0.36589
v 0.003486 0.024383 -0.35875
v -0.002501 0.022007 -0.36251
v -0.009708 0.021696 -0.36591
v -0.022192 0.045598 -0.36594
v -0.024779 0.045835 -0.36796
v -0.024608 0.045118 -0.36643
v -0.026811 0.044764 -0.36788
v -0.019276 0.045171 -0.36504
v -0.029059 0.042964 -0.37049
v -0.029536 0.041098 -0.37124
v -0.010042 0.043407 -0.3618
v -0.028337 0.03542 -0.37071
v 0.005091 0.039504 -0.35562
v -0.027208 0.032201 -0.37148
v -0.028615 0.035213 -0.37245
v 0.00713 0.036583 -0.3556
v -0.002594 0.032931 -0.36024
v -0.005612 0.033719 -0.36198
v -0.010277 0.032206 -0.36257
v -0.006909 0.032225 -0.36238
v -0.014134 0.0332 -0.36357
v -0.025488 0.02992 -0.37195
v -0.023238 0.0278 -0.37103
v 0.008167 0.033845 -0.3548
v 0.008159 0.030852 -0.35567
v -0.014391 0.023442 -0.37207
v 0.006477 0.027084 -0.35737
v 0.001492 0.023296 -0.36178
v -0.02297 0.046143 -0.36844
v -0.027595 0.044872 -0.36989
v -0.011954 0.043916 -0.3659
v -0.029781 0.039829 -0.37262
v -0.003043 0.034295 -0.3623
v -0.005482 0.031337 -0.36348
v 0.008304 0.032609 -0.35644
v -0.001875 0.031657 -0.36094
v -0.005009 0.029945 -0.36297
v -0.017794 0.024763 -0.3719
v -0.020379 0.026116 -0.37258
v 0.008049 0.029453 -0.35712
v 0.00843 0.030522 -0.35837
v 0.007302 0.027724 -0.35903
v -0.002683 0.030826 -0.36378
v -0.003851 0.029925 -0.36348
v -0.011641 0.02253 -0.371
v 0.005113 0.025382 -0.36103
v -0.004588 0.021778 -0.36873
v -0.026249 0.046077 -0.37055
v -0.024182 0.046482 -0.37033
v -0.028658 0.044664 -0.37176
v -0.029486 0.042609 -0.37193
v -0.029796 0.042678 -0.37396
v -0.014999 0.0444 -0.36725
v -0.021979 0.046105 -0.3692
v -0.029517 0.038761 -0.37365
v -0.002694 0.043227 -0.36201
v -0.006538 0.043601 -0.36415
v -0.028468 0.035191 -0.37532
v 0.003485 0.041851 -0.36045
v 0.000772 0.042734 -0.3614
v -0.026975 0.032022 -0.37404
v 0.007856 0.03763 -0.35997
v -0.00432 0.032844 -0.36412
v -0.004982 0.031913 -0.36567
v -0.024088 0.028751 -0.37563
v 0.008567 0.034101 -0.35857
v -0.002286 0.032585 -0.36257
v -0.000805 0.022368 -0.36681
v -0.007615 0.021914 -0.3718
v -0.026772 0.046427 -0.37319
v -0.018538 0.04519 -0.36899
v -0.029911 0.039692 -0.37591
v 0.005927 0.040262 -0.36009
v -0.014279 0.032626 -0.36962
v -0.017383 0.034361 -0.37154
v -0.013691 0.0335 -0.37011
v -0.026268 0.031214 -0.37555
v -0.003006 0.032203 -0.36471
v -0.01122 0.032455 -0.36991
v -0.013569 0.03139 -0.36888
v -0.015493 0.032807 -0.37056
v -0.013977 0.031951 -0.37055
v -0.021067 0.026558 -0.37538
v -0.004701 0.03087 -0.36721
v -0.010801 0.031283 -0.37035
v 0.007909 0.028378 -0.36191
v 0.002861 0.023754 -0.36514
v -0.028922 0.045652 -0.37544
v -0.030053 0.04329 -0.37622
v -0.023298 0.04633 -0.37278
v -0.003973 0.044026 -0.36714
v -0.029323 0.036581 -0.37746
v -0.001273 0.043458 -0.3645
v -0.013237 0.033613 -0.37108
v -0.027907 0.033359 -0.37807
v -0.004204 0.033277 -0.36778
v -0.005006 0.032563 -0.36744
v -0.016086 0.033521 -0.37179
v -0.025349 0.02986 -0.37815
v -0.002696 0.031275 -0.36728
v -0.02226 0.02731 -0.37797
v -0.003816 0.030086 -0.36816
v -0.016849 0.024539 -0.37495
v 0.006071 0.025931 -0.36428
v -0.026653 0.046818 -0.37501
v -0.030594 0.043997 -0.37774
v -0.016699 0.044588 -0.37102
v -0.030371 0.04023 -0.37813
v -0.007913 0.04398 -0.3673
v -0.012369 0.044146 -0.36869
v 0.004846 0.041832 -0.36179
v 0.002419 0.042836 -0.36362
v 0.006382 0.040632 -0.36165
v -0.002904 0.032965 -0.36788
v -0.006026 0.032444 -0.36878
v -0.010538 0.033241 -0.37047
v -0.013049 0.032644 -0.37158
v 0.009027 0.03573 -0.36247
v -0.006808 0.030504 -0.3694
v -0.008746 0.032167 -0.36981
v -0.007067 0.029237 -0.37078
v -0.009913 0.030483 -0.372
v -0.019241 0.025639 -0.37735
v 0.009184 0.031859 -0.36305
v 0.008388 0.028731 -0.36445
v -0.010246 0.022525 -0.37505
v 0.003174 0.023595 -0.36721
v -0.000353 0.022082 -0.3691
v -0.003684 0.021596 -0.37078
v -0.023184 0.046465 -0.3744
v -0.026984 0.047537 -0.37634
v -0.029614 0.046566 -0.37719
v -0.021442 0.045991 -0.37439
v -0.007203 0.044325 -0.36911
v -0.013598 0.044473 -0.37247
v -0.029372 0.035466 -0.37988
v -0.03095 0.039867 -0.38004
v -0.027952 0.032528 -0.38015
v 0.008033 0.038644 -0.36215
v 0.007153 0.04005 -0.36359
v -0.004957 0.033761 -0.36954
v -0.007412 0.033744 -0.37024
v -0.010057 0.033499 -0.37154
v -0.010749 0.032079 -0.37268
v -0.026325 0.030536 -0.38076
v -0.023853 0.028346 -0.37957
v -0.001866 0.031896 -0.36928
v -0.00736 0.029374 -0.37187
v -0.021369 0.02684 -0.37922
v -0.002546 0.030414 -0.36963
v -0.005115 0.029295 -0.37072
v -0.014451 0.023797 -0.3769
v 0.006829 0.026349 -0.36563
v 0.005766 0.024909 -0.36735
v 0.003166 0.022986 -0.36907
v -0.00326 0.021296 -0.37181
v -0.006504 0.021737 -0.37509
v 0.001456 0.022008 -0.37054
v -0.027151 0.048548 -0.3777
v -0.030118 0.049403 -0.37907
v -0.029797 0.04822 -0.3781
v -0.03185 0.048923 -0.37994
v -0.031538 0.046362 -0.3793
v -0.03254 0.047386 -0.38101
v -0.024583 0.047252 -0.37615
v -0.03159 0.043017 -0.3799
v -0.032233 0.043924 -0.38148
v -0.016657 0.045041 -0.37515
v -0.030863 0.039205 -0.38118
v -0.010211 0.044507 -0.37149
v -0.029495 0.035579 -0.38233
v 0.00517 0.041692 -0.36403
v 0.002721 0.042968 -0.36569
v -0.000273 0.043928 -0.36686
v 0.0086 0.037542 -0.36335
v -0.002682 0.033265 -0.3701
v -0.004928 0.034456 -0.37111
v -0.006721 0.034502 -0.37225
v -0.009165 0.033418 -0.37297
v -0.009419 0.031722 -0.37444
v 0.009381 0.034007 -0.36395
v 0.009597 0.034128 -0.36479
v -0.008962 0.031031 -0.37449
v 0.008976 0.030261 -0.36539
v -0.004041 0.030019 -0.37167
v 0.007614 0.027118 -0.36656
v 0.004059 0.023289 -0.37016
v -0.000838 0.021541 -0.37327
v -0.030054 0.050263 -0.38028
v -0.018903 0.045785 -0.37734
v -0.031367 0.040364 -0.38321
v -0.006455 0.0448 -0.37076
v 0.006387 0.040512 -0.36543
v 0.003326 0.04315 -0.36715
v -0.027723 0.032809 -0.38383
v 0.008566 0.03727 -0.36541
v -0.002319 0.034234 -0.37168
v -0.003402 0.034804 -0.37176
v -0.006964 0.034347 -0.37313
v -0.00822 0.033081 -0.37412
v 0.009345 0.034187 -0.36589
v -0.002008 0.032561 -0.3713
v -0.002188 0.031517 -0.37069
v -0.002773 0.031041 -0.37243
v -0.007097 0.030314 -0.37383
v -0.017444 0.025604 -0.38226
v -0.020423 0.026879 -0.38304
v 0.00908 0.030469 -0.36673
v -0.004668 0.030191 -0.37346
v -0.014418 0.024592 -0.38256
v 0.006486 0.025305 -0.36998
v -0.003152 0.021486 -0.37669
v -0.008381 0.022482 -0.38078
v -0.031389 0.04979 -0.38221
v -0.032785 0.047887 -0.38382
v -0.027663 0.04971 -0.38036
v -0.03276 0.044673 -0.3845
v -0.021636 0.04696 -0.37879
v -0.012685 0.045219 -0.37602
v -0.029626 0.036261 -0.3842
v 0.006197 0.041284 -0.36736
v 0.00824 0.038226 -0.36701
v -0.003772 0.034972 -0.37285
v -0.005521 0.034342 -0.37407
v -0.006433 0.032652 -0.37499
v -0.023252 0.028421 -0.38369
v -0.025435 0.030139 -0.38447
v 0.009338 0.034768 -0.36756
v -0.002163 0.032061 -0.37596
v -0.006139 0.030831 -0.37461
v 0.009306 0.031172 -0.36845
v 0.00826 0.027917 -0.36908
v 0.005459 0.023977 -0.37432
v 0.002318 0.022385 -0.37372
v -0.029515 0.050401 -0.38292
v -0.026579 0.049757 -0.38214
v -0.015563 0.045425 -0.37726
v -0.032027 0.041348 -0.38572
v -0.005078 0.045904 -0.3738
v -0.029927 0.036688 -0.38567
v -0.027129 0.032154 -0.38547
v -0.002106 0.035143 -0.37414
v -0.002972 0.035357 -0.37444
v -0.005027 0.032923 -0.37614
v -0.001654 0.033658 -0.37434
v -0.005053 0.031348 -0.3756
v -0.00332 0.031202 -0.37639
v 0.007063 0.025578 -0.37261
v -0.005493 0.021722 -0.38041
v 0.001087 0.021911 -0.37829
v -0.032329 0.049965 -0.3851
v -0.033846 0.047561 -0.38689
v -0.020734 0.047327 -0.38061
v -0.033482 0.045864 -0.38614
v -0.017415 0.046857 -0.3808
v -0.001561 0.046191 -0.37363
v -0.030801 0.037816 -0.38691
v 0.006635 0.041856 -0.36959
v 0.004597 0.044346 -0.3716
v 0.001416 0.045352 -0.37148
v -0.028289 0.033193 -0.38739
v 0.008535 0.038707 -0.36961
v -0.003821 0.034279 -0.37613
v -0.025552 0.030187 -0.38655
v 0.009463 0.035915 -0.3691
v -0.022373 0.027846 -0.3861
v 0.009754 0.032656 -0.36996
v 0.008833 0.028594 -0.37146
v 0.003837 0.022877 -0.37689
v -0.029297 0.050909 -0.38429
v -0.031857 0.051531 -0.38609
v -0.033626 0.050057 -0.38689
v -0.034913 0.048206 -0.38965
v -0.026051 0.050225 -0.38374
v -0.033198 0.043145 -0.38761
v -0.034826 0.045175 -0.39085
v -0.014516 0.04624 -0.37921
v -0.032181 0.039537 -0.38879
v -0.004168 0.046722 -0.37566
v -0.007431 0.046542 -0.37654
v -0.011343 0.046095 -0.37765
v -0.029823 0.034874 -0.38849
v -0.002508 0.033689 -0.37665
v -0.003856 0.033812 -0.37887
v -0.025906 0.030028 -0.38827
v 0.00976 0.034722 -0.37073
v -0.003705 0.032198 -0.37852
v -0.018642 0.026097 -0.38581
v -0.022226 0.0274 -0.38818
v 0.009896 0.031465 -0.37141
v 0.008166 0.026811 -0.37457
v 0.009407 0.02944 -0.37307
v 0.006651 0.024915 -0.37689
v -0.001645 0.02165 -0.38085
v -0.028958 0.051755 -0.38543
v -0.031666 0.05303 -0.38709
v -0.033894 0.051246 -0.38809
v -0.020528 0.048295 -0.38299
v -0.025673 0.050799 -0.38497
v -0.031662 0.036658 -0.39222
v 0.007964 0.0428 -0.37416
v 0.002424 0.045782 -0.37387
v -0.028354 0.032047 -0.38969
v -0.026142 0.029267 -0.39038
v -0.002286 0.032201 -0.37978
v -0.019319 0.026309 -0.38775
v -0.013378 0.024672 -0.38675
v -0.007451 0.022746 -0.3849
v -0.004042 0.021979 -0.3842
v -0.028718 0.053134 -0.38662
v -0.029196 0.055566 -0.38756
v -0.033278 0.05423 -0.38845
v -0.034776 0.051876 -0.39008
v -0.035384 0.047719 -0.3915
v -0.018676 0.048803 -0.38401
v -0.022143 0.049646 -0.38472
v -0.025229 0.051419 -0.38601
v -0.005654 0.047926 -0.37883
v -0.00872 0.047915 -0.37969
v -0.012877 0.04768 -0.38109
v -0.016264 0.048556 -0.38332
v -0.034014 0.042062 -0.3917
v -0.000328 0.04658 -0.37525
v -0.02949 0.032752 -0.39227
v 0.009602 0.040615 -0.37494
v -0.027362 0.02967 -0.39312
v -0.021107 0.026734 -0.39143
v -0.024513 0.028099 -0.39129
v 0.010377 0.033765 -0.37616
v -0.015169 0.025338 -0.39061
v 0.00191 0.022298 -0.38152
v -0.031693 0.056072 -0.38844
v -0.033695 0.055459 -0.39
v -0.035239 0.052944 -0.39204
v -0.026373 0.053645 -0.38703
v -0.035676 0.050314 -0.39251
v -0.022383 0.051065 -0.38658
v -0.035584 0.046764 -0.39318
v -0.034962 0.043839 -0.39335
v -0.033922 0.040887 -0.3934
v -0.003041 0.047895 -0.37904
v -0.030124 0.03273 -0.39423
v 0.006646 0.044991 -0.37717
v 0.010325 0.037629 -0.37529
v -0.024199 0.027446 -0.3933
v 0.009997 0.030979 -0.37835
v 0.009013 0.028177 -0.37925
v -0.006494 0.022494 -0.38702
v 0.004962 0.023653 -0.38067
v -0.000358 0.021923 -0.38554
v -0.025006 0.059778 -0.38723
v -0.02866 0.060592 -0.38835
v -0.029451 0.058186 -0.38812
v -0.031497 0.058523 -0.38916
v -0.026631 0.056232 -0.38734
v -0.032769 0.057979 -0.39041
v -0.0344 0.055234 -0.39146
v -0.018321 0.049993 -0.38516
v -0.0202 0.051893 -0.38675
v -0.03464 0.043523 -0.39597
v -0.007528 0.049274 -0.38183
v -0.010347 0.049264 -0.38232
v -0.014308 0.049975 -0.38412
v -0.033242 0.039115 -0.39622
v 0.000368 0.047209 -0.37844
v 0.008551 0.042831 -0.37587
v 0.004558 0.046425 -0.3795
v -0.029014 0.029935 -0.39559
v -0.030047 0.031463 -0.39599
v -0.02656 0.028142 -0.39518
v -0.010838 0.023931 -0.38914
v 0.007684 0.026044 -0.381
v 0.003109 0.022729 -0.38451
v -0.026074 0.06139 -0.38776
v -0.028381 0.06272 -0.38938
v -0.03072 0.060928 -0.39005
v -0.032355 0.05938 -0.39186
v -0.033981 0.056359 -0.39265
v -0.034727 0.054031 -0.39437
v -0.022323 0.053258 -0.38727
v -0.022191 0.058295 -0.38724
v -0.035618 0.050853 -0.39412
v -0.017845 0.051586 -0.386
v -0.03536 0.047603 -0.39549
v -0.011228 0.050415 -0.38419
v -0.004928 0.049227 -0.38204
v -0.032109 0.036157 -0.39653
v 0.010285 0.039488 -0.37636
v -0.028598 0.029252 -0.39675
v 0.010686 0.03589 -0.37696
v -0.023874 0.026997 -0.39625
v -0.026455 0.027808 -0.3972
v 0.011011 0.035265 -0.37925
v -0.003668 0.021894 -0.38722
v 0.005945 0.024273 -0.38349
v -0.021632 0.060305 -0.38775
v -0.025187 0.062795 -0.38847
v -0.023872 0.060985 -0.38745
v -0.018955 0.054552 -0.38698
v -0.034899 0.048439 -0.39752
v -0.013059 0.051799 -0.38623
v -0.015599 0.053116 -0.38686
v -0.015162 0.05182 -0.38581
v -0.034383 0.044826 -0.39796
v -0.007408 0.049962 -0.38359
v -0.010041 0.051244 -0.38579
v -0.033093 0.040021 -0.39879
v -2E-05 0.047771 -0.38055
v -0.032015 0.036505 -0.3989
v 0.010168 0.04384 -0.37925
v -0.03055 0.032777 -0.39866
v 0.010788 0.041011 -0.37812
v 0.011471 0.038683 -0.37963
v 0.010522 0.032479 -0.38143
v -0.014423 0.025011 -0.39605
v -0.01756 0.025843 -0.39541
v 0.008082 0.026491 -0.38383
v -0.005895 0.022174 -0.39104
v -0.008681 0.022921 -0.39353
v 0.000965 0.021917 -0.38777
v -0.002754 0.021768 -0.38864
v -0.020987 0.063181 -0.38917
v -0.024402 0.064516 -0.38942
v -0.027189 0.064693 -0.39027
v -0.029829 0.063138 -0.39156
v -0.031692 0.060693 -0.3936
v -0.033256 0.05726 -0.39443
v -0.033801 0.054595 -0.39665
v -0.017689 0.055956 -0.38775
v -0.034625 0.05166 -0.39727
v -0.014949 0.054453 -0.38808
v -0.006059 0.049942 -0.38455
v 0.002112 0.047299 -0.38138
v 0.008442 0.045598 -0.38031
v -0.023236 0.027018 -0.39844
v -0.010818 0.023645 -0.39637
v 0.009545 0.029459 -0.38216
v 0.003494 0.022607 -0.38749
v -0.002338 0.021289 -0.3909
v -0.025022 0.066497 -0.3907
v -0.027127 0.06685 -0.39242
v -0.029294 0.064853 -0.39214
v -0.022682 0.066314 -0.39038
v -0.018102 0.061056 -0.38929
v -0.032698 0.057253 -0.39598
v -0.030732 0.062671 -0.3946
v -0.033921 0.049055 -0.39968
v -0.012924 0.053489 -0.38774
v -0.033593 0.045218 -0.40041
v -0.009126 0.051455 -0.38673
v -0.004959 0.04969 -0.38562
v -0.033 0.041079 -0.40018
v -0.001446 0.048441 -0.38519
v -0.031927 0.036987 -0.40061
v 0.005904 0.046549 -0.38161
v -0.030689 0.033597 -0.40167
v 0.011872 0.042014 -0.38039
v -0.028583 0.030132 -0.40049
v 0.011117 0.034947 -0.38175
v -0.017257 0.025858 -0.39744
v -0.025671 0.02839 -0.40198
v 0.010763 0.033243 -0.38515
v 0.009144 0.028252 -0.38681
v 0.009027 0.028321 -0.38428
v 0.006606 0.024777 -0.3862
v 0.000757 0.021106 -0.39054
v -0.02924 0.06564 -0.39365
v -0.020124 0.064371 -0.39012
v -0.031502 0.059072 -0.39637
v -0.031368 0.057441 -0.39772
v -0.013793 0.056321 -0.38916
v -0.015625 0.056458 -0.38863
v -0.032967 0.052051 -0.40001
v -0.01081 0.053305 -0.38845
v -0.007617 0.051175 -0.38755
v -0.00467 0.049653 -0.38726
v -0.03266 0.041275 -0.40182
v 0.002804 0.04731 -0.3833
v -0.03189 0.037212 -0.4022
v 0.011267 0.044805 -0.38075
v 0.009138 0.046355 -0.38169
v -0.028823 0.030514 -0.4023
v 0.012246 0.039431 -0.38185
v 0.011803 0.036813 -0.38343
v -0.022696 0.027486 -0.40107
v -0.016083 0.02582 -0.39883
v 0.007547 0.025362 -0.38747
v -0.003922 0.020691 -0.39446
v 0.004243 0.022265 -0.38931
v -0.021418 0.066373 -0.39163
v -0.02448 0.067295 -0.39246
v -0.027878 0.066904 -0.3942
v -0.029814 0.065535 -0.39545
v -0.019369 0.064774 -0.39091
v -0.030441 0.061592 -0.39677
v -0.014656 0.059229 -0.39013
v -0.017099 0.062549 -0.3907
v -0.011374 0.05564 -0.38995
v -0.031221 0.054746 -0.40069
v -0.032871 0.04918 -0.40225
v -0.032968 0.0458 -0.40273
v -0.007956 0.052162 -0.38896
v 0.001307 0.047632 -0.38527
v -0.0019 0.048863 -0.38703
v 0.001275 0.047561 -0.38614
v 0.011967 0.046031 -0.38149
v 0.009664 0.047255 -0.38256
v 0.005467 0.047194 -0.38375
v -0.030858 0.033078 -0.40496
v 0.013249 0.04345 -0.38162
v -0.029599 0.031025 -0.40435
v -0.027484 0.029214 -0.40339
v -0.018857 0.026775 -0.4003
v -0.024905 0.028374 -0.40307
v -0.013041 0.024737 -0.39823
v 0.00825 0.025826 -0.38925
v -0.005132 0.020958 -0.39642
v 0.006393 0.023374 -0.38939
v 0.002136 0.020162 -0.39197
v 0.0048 0.021152 -0.39165
v 0.000171 0.0196 -0.39357
v -0.024126 0.067496 -0.39363
v -0.026211 0.067497 -0.39434
v -0.028297 0.066489 -0.39592
v -0.029746 0.064001 -0.397
v -0.019292 0.065069 -0.39199
v -0.01268 0.059437 -0.39104
v -0.016113 0.062704 -0.39161
v -0.030185 0.058667 -0.39938
v -0.008792 0.053537 -0.38979
v -0.005462 0.051575 -0.38907
v -0.032591 0.043323 -0.40393
v 0.001064 0.048256 -0.38689
v -0.001732 0.049767 -0.38831
v 0.012566 0.047636 -0.38237
v 0.009303 0.048844 -0.38401
v 0.014658 0.045735 -0.38161
v 0.007385 0.047906 -0.38407
v 0.004081 0.047752 -0.38554
v -0.031539 0.03592 -0.40468
v 0.014446 0.043037 -0.38304
v -0.02742 0.029773 -0.40503
v -0.029257 0.031139 -0.40567
v 0.013049 0.040167 -0.38331
v 0.012341 0.037703 -0.38509
v -0.021306 0.028143 -0.40304
v -0.024547 0.029158 -0.40461
v -0.015213 0.026282 -0.40111
v -0.006725 0.021858 -0.39909
v -0.009472 0.023423 -0.39945
v 0.006936 0.02339 -0.39068
v -0.001654 0.019471 -0.39561
v 0.003228 0.019713 -0.39373
v 0.000799 0.019104 -0.39505
v -0.021855 0.066561 -0.39397
v -0.025733 0.06732 -0.39581
v -0.028416 0.066364 -0.39769
v -0.029236 0.065381 -0.39776
v -0.029797 0.062505 -0.39902
v -0.013181 0.061012 -0.3918
v -0.017135 0.064027 -0.39295
v -0.031891 0.052736 -0.40187
v -0.032345 0.049885 -0.40386
v -0.005998 0.054521 -0.39025
v -0.009594 0.058096 -0.39116
v -0.032541 0.046177 -0.4051
v -0.002431 0.050801 -0.38916
v 0.012094 0.04991 -0.38388
v 0.009481 0.05032 -0.38483
v 0.006004 0.050077 -0.38606
v 0.003091 0.048361 -0.38649
v 0.001438 0.050065 -0.38774
v -0.032081 0.040446 -0.40633
v 0.015093 0.047138 -0.38278
v 0.014339 0.048804 -0.38326
v -0.03144 0.03701 -0.40666
v -0.030317 0.033136 -0.40648
v 0.015228 0.045191 -0.38309
v -0.02865 0.032128 -0.40696
v -0.017905 0.027599 -0.40273
v 0.011483 0.035063 -0.38829
v 0.012523 0.037925 -0.38732
v 0.00976 0.029413 -0.39054
v -0.011804 0.025155 -0.40152
v 0.006343 0.021384 -0.39527
v -0.003982 0.020299 -0.3989
v 0.001675 0.018813 -0.39794
v -0.023368 0.067588 -0.39669
v -0.025649 0.067674 -0.39811
v -0.027367 0.066983 -0.39843
v -0.029332 0.064438 -0.39971
v -0.017496 0.065164 -0.39504
v -0.019573 0.066361 -0.39617
v -0.03009 0.061405 -0.40081
v -0.012867 0.062215 -0.39329
v -0.00648 0.057376 -0.39116
v -0.010307 0.060264 -0.39227
v -0.030559 0.056918 -0.40157
v -0.031522 0.054156 -0.40302
v -0.032293 0.050625 -0.40507
v -0.003754 0.055674 -0.39047
v -0.000419 0.053141 -0.3892
v -0.002307 0.052066 -0.38937
v 0.009951 0.051723 -0.38563
v 0.006369 0.051965 -0.38675
v -0.030016 0.03449 -0.40743
v 0.015113 0.044277 -0.38589
v -0.026446 0.031035 -0.40644
v -0.018346 0.028652 -0.4043
v -0.020651 0.030169 -0.40578
v -0.014129 0.027022 -0.40342
v 0.00902 0.026485 -0.39379
v -0.008674 0.02353 -0.40162
v 0.007978 0.023849 -0.39447
v -0.000863 0.018923 -0.40012
v -0.029035 0.065202 -0.40071
v -0.030178 0.062983 -0.40172
v -0.031192 0.060139 -0.40351
v -0.011967 0.062442 -0.39469
v -0.031429 0.057117 -0.40345
v -0.007319 0.059286 -0.39216
v -0.007664 0.060115 -0.39307
v -0.000576 0.055409 -0.38994
v -0.003918 0.057684 -0.39135
v -0.032468 0.048931 -0.40663
v 0.007281 0.054564 -0.38764
v 0.002477 0.055097 -0.38911
v -0.032173 0.044488 -0.4079
v 0.013777 0.050719 -0.3851
v -0.031738 0.0408 -0.40795
v -0.030597 0.03784 -0.40855
v 0.016065 0.048382 -0.38459
v -0.028836 0.036456 -0.40886
v -0.027637 0.033055 -0.40759
v 0.015667 0.046234 -0.38494
v -0.023851 0.032054 -0.40722
v 0.01064 0.03301 -0.39328
v -0.003416 0.019956 -0.40107
v 0.004806 0.019624 -0.39747
v -0.024454 0.067396 -0.39885
v -0.027454 0.066131 -0.401
v -0.017318 0.065311 -0.39639
v -0.021265 0.066689 -0.39834
v -0.024977 0.066665 -0.40048
v -0.029688 0.063824 -0.40242
v -0.031128 0.060998 -0.40458
v -0.032018 0.058327 -0.40546
v -0.008299 0.060956 -0.39465
v -0.032273 0.054391 -0.40653
v -0.03228 0.049684 -0.40763
v 3.5E-05 0.056993 -0.39066
v -0.003177 0.0587 -0.39236
v 0.003256 0.056999 -0.39018
v -0.031142 0.041947 -0.40912
v 0.015814 0.051422 -0.38617
v 0.013851 0.052633 -0.38614
v 0.01183 0.054377 -0.38702
v 0.016299 0.050123 -0.38586
v 0.015802 0.048331 -0.38583
v -0.026837 0.034801 -0.40847
v -0.021681 0.034404 -0.40829
v -0.02035 0.031619 -0.40686
v 0.012754 0.039487 -0.39015
v 0.011573 0.036698 -0.39275
v -0.016488 0.029028 -0.40514
v -0.010714 0.025963 -0.40404
v -0.013236 0.027731 -0.40476
v -0.005774 0.022108 -0.40302
v -0.007932 0.024292 -0.40419
v 0.007363 0.021834 -0.39743
v 0.003178 0.018603 -0.39971
v -0.016906 0.064987 -0.39804
v -0.020405 0.066166 -0.39963
v -0.026907 0.065459 -0.40247
v -0.029461 0.063653 -0.4037
v -0.030804 0.06115 -0.40566
v -0.011102 0.06218 -0.39592
v -0.031958 0.055008 -0.40793
v -0.004686 0.059602 -0.39378
v -0.03183 0.051016 -0.40848
v 0.000245 0.058177 -0.39204
v -0.03135 0.046292 -0.409
v 0.008112 0.05601 -0.3888
v -0.029637 0.04323 -0.40991
v 0.015347 0.053319 -0.38739
v -0.029228 0.039642 -0.40959
v 0.01607 0.047912 -0.38764
v -0.026288 0.036934 -0.40921
v 0.01513 0.045237 -0.38802
v 0.012718 0.040264 -0.39162
v -0.017373 0.032714 -0.40747
v -0.015729 0.030229 -0.40625
v -0.012538 0.028529 -0.40586
v 0.00972 0.028281 -0.39585
v 0.008993 0.024965 -0.39771
v 0.005969 0.019855 -0.40023
v 0.000562 0.018903 -0.40288
v -0.01891 0.06539 -0.40032
v -0.021799 0.065552 -0.4017
v -0.025507 0.064399 -0.40417
v -0.028552 0.06295 -0.40561
v -0.029739 0.061173 -0.40701
v -0.010102 0.061485 -0.39711
v -0.031425 0.058448 -0.40738
v -0.030836 0.055489 -0.40945
v -0.005417 0.059974 -0.39518
v -0.031199 0.051742 -0.40944
v -0.000923 0.058821 -0.39374
v -0.030524 0.047714 -0.40983
v 0.01003 0.0562 -0.38956
v 0.008065 0.057554 -0.39197
v 0.012457 0.055211 -0.38819
v -0.027173 0.040605 -0.41011
v 0.016314 0.050336 -0.38774
v 0.015846 0.047522 -0.389
v -0.024122 0.037262 -0.40953
v -0.013942 0.031056 -0.40704
v -0.011218 0.029572 -0.40697
v 0.010783 0.033894 -0.39512
v -0.009205 0.026399 -0.4056
v -0.004436 0.022486 -0.40542
v 0.007999 0.022226 -0.40037
v -0.002036 0.020317 -0.40436
v 0.00372 0.018956 -0.40242
v -0.019493 0.064305 -0.40221
v -0.022119 0.064455 -0.40368
v -0.013635 0.062354 -0.39981
v -0.016407 0.062538 -0.40213
v -0.030306 0.05892 -0.4081
v -0.006887 0.060137 -0.39718
v -0.009856 0.060826 -0.39864
v -0.030359 0.052389 -0.41018
v 0.004515 0.058177 -0.39323
v 0.001215 0.058666 -0.39469
v -0.003018 0.05928 -0.39584
v -0.006567 0.059414 -0.39868
v -0.029536 0.04846 -0.41053
v 0.013771 0.054499 -0.38953
v 0.010859 0.056512 -0.39093
v -0.028363 0.044592 -0.41055
v 0.0156 0.051972 -0.38946
v -0.025032 0.043207 -0.41089
v -0.022502 0.038834 -0.40985
v 0.015617 0.049664 -0.3906
v 0.014651 0.045682 -0.39093
v 0.013006 0.042293 -0.39265
v 0.014695 0.046844 -0.39173
v 0.012218 0.042808 -0.39564
v -0.016547 0.034671 -0.40831
v -0.017469 0.039248 -0.4095
v 0.011698 0.038541 -0.39448
v -0.011979 0.032045 -0.40783
v -0.00795 0.026578 -0.40653
v 0.009749 0.027633 -0.3993
v 0.001431 0.019662 -0.40517
v -0.023863 0.063511 -0.40497
v -0.027545 0.061534 -0.4069
v -0.021143 0.062739 -0.4046
v -0.024876 0.061543 -0.40674
v -0.027617 0.059102 -0.40886
v -0.029233 0.057824 -0.40918
v -0.012084 0.060652 -0.40091
v -0.02851 0.054873 -0.41051
v -0.029274 0.053682 -0.41048
v 0.002638 0.058528 -0.39559
v -0.001712 0.058817 -0.39698
v -0.028315 0.049302 -0.41094
v 0.010979 0.056981 -0.39266
v -0.027081 0.04545 -0.41098
v 0.01507 0.053312 -0.39141
v -0.022686 0.041686 -0.41044
v -0.013537 0.035563 -0.40867
v 0.011494 0.039976 -0.3967
v 0.010918 0.035242 -0.39662
v 0.010181 0.030006 -0.39945
v -0.008067 0.028538 -0.40759
v 0.009812 0.026883 -0.40167
v -0.003747 0.023727 -0.40724
v 0.008563 0.023678 -0.40119
v -0.001081 0.021232 -0.40655
v 0.006688 0.020983 -0.40261
v 0.004986 0.020515 -0.40597
v -0.017983 0.059899 -0.40538
v -0.022134 0.060345 -0.4067
v -0.025752 0.05924 -0.40838
v -0.026528 0.056134 -0.4098
v -0.009933 0.059141 -0.4014
v -0.014418 0.059762 -0.40341
v -0.009154 0.057165 -0.40303
v -0.024953 0.051792 -0.41054
v -0.00016 0.05841 -0.3979
v 0.003279 0.058502 -0.3968
v -0.005722 0.058516 -0.3999
v -0.027041 0.050577 -0.411
v -0.024095 0.048531 -0.41081
v 0.013697 0.055371 -0.39268
v 0.00724 0.058056 -0.39436
v -0.024871 0.045812 -0.41097
v -0.021267 0.044442 -0.41055
v 0.015589 0.051147 -0.39225
v -0.01845 0.042998 -0.40999
v 0.014662 0.047588 -0.39359
v -0.013692 0.037664 -0.4091
v -0.009379 0.032385 -0.40845
v 0.011112 0.037968 -0.39867
v 0.010658 0.033235 -0.40032
v 0.002793 0.020645 -0.4073
v -0.021842 0.057669 -0.40795
v -0.012806 0.057775 -0.40417
v -0.016737 0.057784 -0.40588
v -0.019815 0.055402 -0.40805
v -0.023357 0.054244 -0.40954
v 0.000385 0.057845 -0.39949
v -0.003925 0.057593 -0.40081
v -0.012958 0.055879 -0.40544
v -0.016001 0.054753 -0.40704
v -0.017021 0.051494 -0.40845
v 0.011902 0.057346 -0.39553
v 0.008258 0.05795 -0.39553
v -0.015416 0.047034 -0.40911
v -0.018878 0.048755 -0.40954
v -0.01726 0.044915 -0.40969
v 0.015528 0.052569 -0.39321
v -0.013836 0.043087 -0.40935
v 0.015756 0.050057 -0.39372
v -0.014684 0.040705 -0.40944
v -0.011497 0.04112 -0.40931
v 0.013562 0.045408 -0.39689
v 0.01508 0.048194 -0.39538
v 0.011931 0.04179 -0.39798
v -0.010848 0.037143 -0.40913
v 0.011229 0.039483 -0.39964
v 0.010986 0.037045 -0.40122
v -0.007771 0.034356 -0.40927
v -0.00603 0.032294 -0.40941
v -0.004011 0.028382 -0.40926
v -0.002068 0.025246 -0.40903
v -7.7E-05 0.022327 -0.40818
v -0.000429 0.056891 -0.40129
v -0.005761 0.056129 -0.40315
v -0.009795 0.054905 -0.40511
v -0.013022 0.052833 -0.40703
v 0.014023 0.056025 -0.395
v 0.008856 0.057799 -0.39675
v 0.004207 0.05777 -0.39848
v -0.006216 0.054354 -0.40497
v -0.009958 0.052927 -0.40649
v -0.01106 0.050485 -0.40778
v -0.013195 0.048922 -0.40842
v 0.015577 0.054136 -0.39622
v -0.012264 0.045067 -0.40911
v 0.015948 0.051443 -0.39705
v 0.012266 0.04306 -0.3989
v -0.008764 0.038156 -0.40951
v -0.006305 0.035095 -0.4098
v 0.010604 0.03071 -0.40228
v 0.010801 0.028431 -0.40581
v 0.009833 0.025336 -0.40642
v 0.001065 0.022762 -0.40927
v 0.002892 0.021321 -0.40877
v 0.00783 0.022539 -0.40626
v 0.004941 0.021193 -0.40775
v 0.013067 0.056974 -0.39662
v 0.010374 0.057418 -0.39763
v 0.006516 0.057038 -0.40017
v 0.002521 0.056334 -0.40197
v -0.001221 0.055363 -0.40356
v -0.007707 0.051794 -0.40695
v -0.009322 0.048037 -0.40858
v 0.014706 0.055401 -0.39693
v -0.009193 0.044777 -0.40928
v 0.015287 0.048683 -0.39794
v -0.006246 0.039754 -0.41019
v -0.009322 0.041818 -0.40953
v 0.013314 0.045035 -0.39914
v 0.011841 0.042452 -0.40053
v -0.006496 0.037559 -0.41005
v 0.011454 0.039197 -0.4018
v -0.002669 0.029456 -0.41029
v 0.011301 0.031422 -0.40571
v 0.000107 0.026138 -0.41065
v 0.001784 0.024542 -0.41062
v 0.006693 0.022898 -0.40887
v 0.010131 0.056811 -0.39953
v -0.003601 0.053167 -0.40594
v -0.004937 0.050538 -0.40787
v -0.007003 0.049572 -0.40828
v -0.007006 0.046421 -0.40924
v 0.015456 0.048873 -0.39887
v -0.006124 0.042094 -0.41009
v 0.012066 0.042292 -0.401
v 0.013984 0.044684 -0.40144
v 0.012294 0.036659 -0.40495
v -0.002987 0.034773 -0.41107
v 0.011449 0.034911 -0.40401
v -0.001519 0.030548 -0.41106
v 0.003919 0.02342 -0.41001
v 0.008447 0.023686 -0.40768
v 0.012841 0.055242 -0.3996
v 0.010548 0.056123 -0.40103
v 0.008575 0.05619 -0.40187
v 0.005114 0.055487 -0.40337
v 0.000273 0.054359 -0.40482
v -0.001955 0.051904 -0.40703
v 0.014981 0.05278 -0.39916
v -0.003368 0.049359 -0.40854
v -0.005115 0.047679 -0.40908
v -0.002554 0.046017 -0.40992
v 0.015477 0.050128 -0.39959
v -0.004794 0.043814 -0.41012
v -0.002436 0.042194 -0.41096
v 0.014796 0.046876 -0.40045
v -0.003723 0.039172 -0.4109
v 0.013475 0.041287 -0.40376
v 0.000371 0.028946 -0.41156
v -0.000311 0.031313 -0.41171
v 0.001885 0.028333 -0.41172
v 0.010338 0.027981 -0.40779
v 0.001921 0.026346 -0.41107
v 0.004009 0.026977 -0.41144
v 0.008316 0.02495 -0.40879
v 0.009233 0.027749 -0.40997
v 0.006773 0.026301 -0.41064
v 0.005357 0.024567 -0.41022
v 0.001618 0.053365 -0.40587
v 0.014009 0.052968 -0.40112
v 0.011227 0.054703 -0.40215
v 0.007432 0.054693 -0.40401
v 0.004036 0.053535 -0.4058
v 0.002025 0.052119 -0.40713
v -0.000698 0.049787 -0.4085
v 0.015164 0.050219 -0.4012
v 0.015042 0.047125 -0.40166
v 0.014479 0.043569 -0.4039
v -0.000787 0.037663 -0.41184
v 0.012898 0.036877 -0.40617
v -0.000652 0.034827 -0.41186
v 0.001791 0.031013 -0.41214
v 0.011613 0.03177 -0.40705
v 0.010784 0.030198 -0.40947
v 0.01262 0.053351 -0.40299
v 0.010222 0.053003 -0.40495
v 0.006346 0.053082 -0.40604
v 0.001857 0.048561 -0.40987
v -0.000188 0.04752 -0.41008
v 0.01465 0.050792 -0.40248
v -0.000312 0.044211 -0.41111
v 0.015082 0.04727 -0.40317
v 0.014667 0.043226 -0.40509
v 0.00034 0.039508 -0.41206
v 0.014045 0.039709 -0.40718
v 0.003044 0.037374 -0.41287
v 0.012728 0.035658 -0.40761
v 0.003528 0.032472 -0.41271
v 0.011769 0.03243 -0.40828
v 0.005185 0.029612 -0.41223
v 0.007479 0.029 -0.41194
v 0.013389 0.051438 -0.40394
v 0.012324 0.05082 -0.40573
v 0.004347 0.050085 -0.40886
v 0.01454 0.04888 -0.40446
v 0.001387 0.045556 -0.41118
v 0.002822 0.045938 -0.41132
v 0.014847 0.045551 -0.4052
v 0.002485 0.042349 -0.41245
v 0.001655 0.041217 -0.41229
v 0.013092 0.036775 -0.40846
v 0.011223 0.033133 -0.40999
v 0.009163 0.030615 -0.41135
v 0.007086 0.031134 -0.4123
v 0.010586 0.050987 -0.40686
v 0.007867 0.050942 -0.40776
v 0.013282 0.048601 -0.40661
v 0.008128 0.049199 -0.40923
v 0.004961 0.048149 -0.41014
v 0.004102 0.043971 -0.41205
v 0.014392 0.045735 -0.40663
v 0.004993 0.039995 -0.41299
v 0.014403 0.042251 -0.40714
v 0.013362 0.038542 -0.40905
v 0.00548 0.036824 -0.41318
v 0.012627 0.036162 -0.40995
v 0.005629 0.034545 -0.4129
v 0.007651 0.035392 -0.41273
v 0.008979 0.033272 -0.4119
v 0.011344 0.034787 -0.41083
v 0.011817 0.048599 -0.40811
v 0.006669 0.047021 -0.41075
v 0.006097 0.044494 -0.41205
v 0.013398 0.045493 -0.40831
v 0.013813 0.042612 -0.40843
v 0.01282 0.039512 -0.40994
v 0.00701 0.038805 -0.41288
v 0.011758 0.038133 -0.41089
v 0.009931 0.035102 -0.41186
v 0.009411 0.038489 -0.4122
v 0.00904 0.047002 -0.41022
v 0.011451 0.045983 -0.40957
v 0.007763 0.042707 -0.41214
v 0.012288 0.041853 -0.41005
v 0.010467 0.041793 -0.41119
f 1 2 3
f 2 1 4
f 1 3 5
f 1 5 6
f 1 6 7
f 3 2 8
f 4 1 7
f 4 7 9
f 9 7 10
f 9 10 11
f 12 13 14
f 14 13 15
f 8 2 16
f 16 2 17
f 2 4 17
f 17 9 18
f 4 9 17
f 18 11 19
f 9 11 18
f 12 14 20
f 20 14 21
f 14 15 22
f 21 14 22
f 5 23 24
f 5 3 23
f 23 3 25
f 5 24 26
f 6 5 26
f 6 26 27
f 6 27 28
f 7 6 28
f 28 27 29
f 28 29 30
f 30 29 31
f 25 8 32
f 3 8 25
f 10 7 28
f 10 28 30
f 30 31 33
f 10 30 33
f 10 33 34
f 11 10 34
f 13 33 35
f 13 12 33
f 33 12 34
f 13 35 36
f 15 13 36
f 8 16 37
f 32 8 37
f 16 17 38
f 16 38 39
f 37 16 39
f 40 18 41
f 38 18 40
f 17 18 38
f 18 19 41
f 19 20 41
f 19 11 20
f 20 11 34
f 12 20 34
f 20 21 42
f 39 38 43
f 38 40 43
f 41 20 44
f 44 42 45
f 20 42 44
f 45 21 46
f 42 21 45
f 21 22 46
f 23 47 48
f 49 50 51
f 51 50 52
f 47 25 53
f 23 25 47
f 24 23 48
f 24 48 54
f 49 24 54
f 24 49 51
f 26 24 51
f 27 26 51
f 27 51 52
f 27 52 55
f 29 27 55
f 31 29 55
f 31 55 56
f 53 25 57
f 25 32 57
f 33 31 58
f 31 56 58
f 33 58 59
f 35 33 59
f 35 59 60
f 36 35 60
f 36 60 61
f 15 36 61
f 15 61 62
f 57 32 63
f 63 39 64
f 37 39 63
f 32 37 63
f 40 41 65
f 22 15 66
f 15 62 66
f 64 39 67
f 39 43 67
f 67 43 68
f 43 40 68
f 40 65 68
f 68 65 69
f 69 44 70
f 65 44 69
f 41 44 65
f 70 45 71
f 44 45 70
f 71 46 72
f 45 46 71
f 72 46 73
f 46 22 73
f 22 66 73
f 50 74 75
f 50 49 74
f 74 49 76
f 50 75 77
f 52 50 77
f 47 53 78
f 47 78 79
f 48 47 79
f 54 79 80
f 54 48 79
f 81 76 82
f 76 49 82
f 49 54 82
f 54 80 82
f 55 52 77
f 55 77 83
f 55 83 84
f 56 55 84
f 53 57 78
f 58 56 84
f 58 84 85
f 59 58 85
f 59 85 86
f 60 59 86
f 60 86 87
f 61 60 87
f 62 61 87
f 62 87 88
f 57 63 89
f 63 64 89
f 62 88 90
f 66 62 90
f 67 68 91
f 91 69 92
f 68 69 91
f 92 70 93
f 69 70 92
f 70 71 93
f 93 72 94
f 71 72 93
f 94 73 95
f 72 73 94
f 95 73 96
f 73 66 96
f 66 90 96
f 96 90 97
f 74 76 98
f 74 98 99
f 75 74 99
f 77 75 100
f 83 77 100
f 83 100 101
f 79 78 102
f 79 102 103
f 80 103 104
f 80 79 103
f 103 81 104
f 98 81 103
f 76 81 98
f 105 104 106
f 104 81 106
f 81 82 106
f 106 82 107
f 84 83 101
f 84 101 108
f 84 108 109
f 78 57 110
f 102 78 110
f 80 104 111
f 104 105 111
f 82 80 111
f 82 111 112
f 107 82 112
f 113 112 114
f 107 112 113
f 85 84 109
f 86 85 115
f 86 115 116
f 87 86 116
f 87 116 117
f 88 87 117
f 88 117 118
f 57 89 110
f 89 64 119
f 112 111 120
f 114 112 120
f 97 90 118
f 90 88 118
f 64 67 121
f 119 64 121
f 121 91 122
f 67 91 121
f 122 91 123
f 123 92 124
f 91 92 123
f 124 93 125
f 92 93 124
f 125 93 126
f 126 94 127
f 93 94 126
f 127 95 128
f 94 95 127
f 95 96 129
f 95 129 130
f 128 95 130
f 129 97 131
f 96 97 129
f 130 129 132
f 129 131 132
f 99 98 133
f 75 99 134
f 99 133 134
f 134 133 135
f 100 75 134
f 101 100 136
f 103 102 137
f 103 137 138
f 139 133 140
f 133 138 140
f 133 98 138
f 98 103 138
f 135 133 139
f 135 139 141
f 139 105 141
f 105 106 141
f 106 107 141
f 141 107 142
f 101 136 143
f 108 101 143
f 102 110 144
f 137 102 144
f 139 140 145
f 111 105 146
f 105 139 146
f 139 145 146
f 107 113 142
f 116 115 147
f 117 116 147
f 118 117 148
f 144 110 149
f 110 89 149
f 89 119 149
f 120 111 150
f 111 146 150
f 120 150 151
f 114 120 151
f 113 114 152
f 114 151 152
f 118 148 153
f 118 153 154
f 97 118 154
f 154 153 155
f 119 121 156
f 156 122 157
f 121 122 156
f 157 123 158
f 122 123 157
f 124 125 158
f 123 124 158
f 126 127 159
f 125 126 159
f 128 130 160
f 131 97 154
f 131 154 161
f 154 155 161
f 161 155 162
f 130 132 160
f 160 132 163
f 132 131 163
f 131 161 163
f 163 161 164
f 161 162 164
f 165 166 167
f 165 167 168
f 166 165 169
f 166 169 170
f 165 168 171
f 169 165 171
f 171 168 172
f 172 168 173
f 170 169 174
f 174 175 176
f 174 169 175
f 169 171 175
f 175 171 177
f 171 172 177
f 177 172 178
f 172 173 178
f 178 173 179
f 176 175 180
f 175 177 180
f 177 178 181
f 177 181 182
f 181 178 183
f 178 179 183
f 183 179 184
f 182 181 185
f 182 185 186
f 185 183 187
f 181 183 185
f 183 184 188
f 187 183 188
f 186 185 187
f 187 188 189
f 186 187 190
f 187 189 190
f 134 191 192
f 193 194 195
f 191 134 196
f 195 194 197
f 196 135 198
f 134 135 196
f 100 134 192
f 100 192 199
f 136 100 199
f 193 137 200
f 137 193 195
f 138 137 195
f 140 197 201
f 140 138 197
f 138 195 197
f 135 141 202
f 198 135 202
f 141 142 202
f 202 142 203
f 143 136 204
f 109 108 205
f 137 144 200
f 145 140 201
f 146 145 206
f 142 113 207
f 203 142 207
f 113 152 207
f 207 152 208
f 85 109 209
f 109 205 209
f 115 85 209
f 117 147 210
f 148 117 210
f 148 210 211
f 150 146 212
f 146 206 212
f 151 150 212
f 151 212 213
f 151 213 214
f 152 151 208
f 208 151 214
f 208 214 215
f 153 148 216
f 148 211 216
f 155 153 216
f 155 216 217
f 149 119 218
f 119 156 218
f 156 157 219
f 157 158 219
f 158 214 219
f 214 213 219
f 158 125 220
f 215 158 220
f 214 158 215
f 220 159 221
f 125 159 220
f 221 127 222
f 159 127 221
f 222 128 223
f 127 128 222
f 128 160 223
f 162 155 224
f 155 217 224
f 162 224 225
f 226 160 227
f 223 160 226
f 227 163 228
f 160 163 227
f 163 164 228
f 164 162 225
f 166 164 225
f 167 166 225
f 168 167 229
f 168 229 230
f 230 229 231
f 228 164 232
f 164 170 232
f 164 166 170
f 168 230 233
f 230 231 233
f 173 168 233
f 173 233 234
f 170 174 235
f 232 170 235
f 174 176 235
f 179 173 234
f 179 234 236
f 176 180 237
f 180 177 238
f 237 180 238
f 177 182 238
f 184 179 239
f 179 236 239
f 184 239 240
f 182 186 238
f 184 240 241
f 188 184 241
f 237 238 242
f 242 186 243
f 238 186 242
f 188 241 244
f 188 244 245
f 189 188 245
f 245 244 246
f 243 186 247
f 186 190 247
f 189 245 246
f 248 249 250
f 192 191 251
f 251 191 252
f 199 192 251
f 199 251 253
f 248 193 254
f 193 248 250
f 194 193 250
f 197 194 255
f 194 250 255
f 252 191 256
f 191 196 256
f 196 198 256
f 136 199 204
f 204 199 253
f 193 200 254
f 197 255 257
f 198 202 258
f 256 198 258
f 202 203 258
f 258 203 259
f 143 204 260
f 143 260 261
f 108 143 261
f 205 108 261
f 200 144 262
f 201 197 257
f 201 257 263
f 201 263 264
f 145 201 264
f 206 145 264
f 203 207 259
f 207 208 265
f 115 209 266
f 147 115 266
f 144 149 262
f 264 263 267
f 212 206 268
f 206 264 268
f 264 267 268
f 212 268 269
f 212 269 270
f 213 212 270
f 208 215 270
f 269 208 270
f 265 208 269
f 216 211 271
f 217 216 271
f 218 156 272
f 272 219 273
f 156 219 272
f 273 219 274
f 219 213 274
f 213 270 274
f 274 220 275
f 270 220 274
f 215 220 270
f 220 221 276
f 275 220 276
f 221 222 276
f 276 222 277
f 277 222 278
f 277 278 279
f 222 223 280
f 278 222 280
f 224 217 281
f 224 281 282
f 225 224 282
f 279 278 283
f 278 280 283
f 283 226 284
f 280 226 283
f 223 226 280
f 226 227 284
f 227 228 285
f 227 285 286
f 167 225 282
f 229 167 282
f 281 229 282
f 231 229 281
f 286 285 287
f 287 232 288
f 285 232 287
f 228 232 285
f 233 231 289
f 234 233 290
f 234 290 291
f 288 232 292
f 292 235 293
f 232 235 292
f 235 176 293
f 236 234 291
f 293 176 294
f 176 237 294
f 241 240 295
f 241 295 296
f 237 297 298
f 294 237 298
f 242 243 297
f 237 242 297
f 246 296 299
f 246 244 296
f 244 241 296
f 297 243 300
f 243 247 300
f 247 190 301
f 190 189 302
f 301 190 302
f 246 299 303
f 302 246 303
f 189 246 302
f 301 304 305
f 247 301 305
f 304 302 306
f 301 302 304
f 302 303 306
f 249 248 307
f 249 307 308
f 249 308 309
f 249 309 310
f 250 249 310
f 251 309 311
f 251 252 309
f 309 252 310
f 253 251 311
f 253 311 312
f 248 254 307
f 255 250 310
f 255 310 313
f 255 313 314
f 313 256 315
f 310 256 313
f 252 256 310
f 204 253 316
f 253 312 316
f 260 204 316
f 254 200 317
f 257 255 314
f 315 256 318
f 256 258 318
f 258 259 318
f 318 259 319
f 200 262 320
f 317 200 320
f 263 257 321
f 257 314 321
f 259 207 322
f 319 259 322
f 207 265 322
f 147 266 323
f 210 147 323
f 210 323 324
f 210 324 325
f 211 210 325
f 262 149 326
f 320 262 326
f 267 263 327
f 263 321 327
f 267 327 328
f 268 267 328
f 268 328 329
f 269 268 329
f 265 269 329
f 271 211 330
f 211 325 330
f 271 330 331
f 149 218 332
f 326 149 332
f 332 272 333
f 218 272 332
f 333 273 334
f 272 273 333
f 334 274 335
f 273 274 334
f 274 275 335
f 275 276 277
f 217 271 336
f 271 331 336
f 217 336 337
f 281 217 337
f 289 281 337
f 277 279 338
f 338 283 339
f 279 283 338
f 339 283 340
f 340 284 341
f 283 284 340
f 341 227 342
f 284 227 341
f 227 286 342
f 231 281 289
f 286 288 342
f 286 287 288
f 292 343 344
f 288 292 344
f 292 293 343
f 343 293 345
f 343 345 346
f 293 294 345
f 296 295 347
f 346 345 348
f 345 298 348
f 294 298 345
f 298 297 348
f 296 347 349
f 299 296 349
f 297 300 350
f 348 297 350
f 299 349 351
f 303 299 351
f 300 305 352
f 300 247 305
f 305 304 352
f 303 351 353
f 306 303 353
f 352 304 354
f 354 306 355
f 304 306 354
f 306 353 355
f 308 356 357
f 308 357 358
f 356 307 359
f 308 307 356
f 309 308 358
f 311 309 358
f 311 358 360
f 311 360 361
f 312 311 361
f 312 361 362
f 307 254 363
f 359 307 363
f 314 313 315
f 316 312 362
f 260 316 364
f 254 317 363
f 314 315 365
f 315 318 365
f 365 318 366
f 366 318 367
f 318 319 367
f 321 314 365
f 321 365 368
f 365 366 368
f 322 265 369
f 327 321 368
f 328 327 370
f 328 370 371
f 329 328 371
f 265 329 369
f 369 329 371
f 325 324 372
f 330 325 372
f 332 333 373
f 333 334 373
f 334 335 374
f 373 334 374
f 335 275 375
f 275 277 375
f 337 336 376
f 289 337 376
f 289 376 377
f 374 335 378
f 335 375 378
f 338 339 378
f 375 338 378
f 277 338 375
f 379 340 380
f 339 340 379
f 380 341 381
f 340 341 380
f 341 342 382
f 381 341 382
f 289 377 383
f 382 288 384
f 342 288 382
f 233 289 383
f 290 233 383
f 290 383 385
f 291 290 385
f 384 288 386
f 288 344 386
f 344 343 386
f 291 385 387
f 236 291 387
f 239 236 387
f 240 388 389
f 240 239 388
f 239 387 388
f 295 240 390
f 240 389 390
f 347 295 390
f 346 348 391
f 391 348 392
f 348 350 392
f 351 349 393
f 350 300 394
f 394 300 395
f 300 352 395
f 351 393 396
f 353 351 396
f 397 352 398
f 395 352 397
f 398 354 399
f 352 354 398
f 354 355 399
f 355 353 396
f 358 357 400
f 360 358 400
f 362 361 401
f 359 363 402
f 316 362 364
f 363 317 402
f 366 367 403
f 403 367 404
f 367 319 404
f 404 319 405
f 260 364 406
f 261 260 406
f 205 261 407
f 366 403 408
f 366 408 409
f 368 366 409
f 319 322 410
f 405 319 410
f 322 369 410
f 410 369 411
f 209 205 412
f 205 407 412
f 209 412 413
f 266 209 413
f 266 413 414
f 323 266 414
f 324 323 414
f 324 414 415
f 320 326 416
f 327 368 409
f 370 327 409
f 408 370 409
f 371 370 417
f 369 371 411
f 411 371 417
f 372 324 415
f 330 372 418
f 331 330 418
f 326 332 419
f 416 326 419
f 419 373 420
f 332 373 419
f 421 422 423
f 336 331 424
f 376 336 424
f 377 376 425
f 378 339 426
f 426 379 427
f 339 379 426
f 427 380 428
f 379 380 427
f 380 381 428
f 383 377 429
f 430 384 431
f 382 384 430
f 381 382 430
f 385 383 429
f 385 429 432
f 431 384 433
f 433 386 434
f 384 386 433
f 387 385 432
f 434 386 435
f 386 343 435
f 343 346 435
f 435 346 436
f 346 391 436
f 349 347 437
f 436 391 438
f 438 392 439
f 391 392 438
f 392 350 439
f 393 349 437
f 438 439 440
f 440 394 441
f 439 394 440
f 350 394 439
f 394 395 441
f 396 393 442
f 398 399 443
f 399 355 444
f 443 399 444
f 396 442 445
f 444 396 445
f 355 396 444
f 398 446 447
f 397 398 447
f 446 443 448
f 398 443 446
f 448 444 449
f 443 444 448
f 444 445 449
f 357 356 450
f 357 450 451
f 357 451 452
f 400 357 452
f 400 452 453
f 360 400 453
f 360 453 454
f 356 359 455
f 450 356 455
f 456 457 458
f 401 361 454
f 361 360 454
f 359 402 459
f 455 359 459
f 456 458 460
f 362 401 461
f 364 362 461
f 402 317 462
f 459 402 462
f 403 404 463
f 463 404 464
f 404 405 464
f 464 405 465
f 261 406 407
f 317 320 466
f 462 317 466
f 408 403 463
f 408 463 467
f 405 410 468
f 465 405 468
f 410 411 468
f 468 411 469
f 468 469 470
f 320 416 471
f 466 320 471
f 370 408 472
f 408 467 472
f 417 370 472
f 417 472 473
f 417 473 474
f 417 474 475
f 411 417 475
f 411 475 476
f 469 411 476
f 421 469 476
f 421 476 477
f 469 421 470
f 421 423 470
f 470 423 478
f 478 423 479
f 372 415 418
f 331 418 480
f 416 419 481
f 471 416 481
f 419 420 482
f 481 419 482
f 420 373 483
f 373 374 483
f 422 421 477
f 423 422 479
f 424 331 480
f 376 424 425
f 482 420 483
f 483 374 484
f 484 378 485
f 374 378 484
f 485 426 486
f 378 426 485
f 426 427 486
f 427 428 486
f 377 425 487
f 429 377 487
f 486 428 488
f 428 430 488
f 428 381 430
f 388 387 432
f 390 389 489
f 390 489 490
f 347 390 490
f 347 490 491
f 437 347 491
f 436 438 492
f 437 491 493
f 393 437 493
f 492 438 494
f 438 440 494
f 442 393 493
f 494 440 495
f 440 441 495
f 441 395 496
f 395 397 496
f 497 447 498
f 496 447 497
f 397 447 496
f 498 446 499
f 447 446 498
f 499 448 500
f 446 448 499
f 448 449 500
f 454 453 501
f 450 455 502
f 457 456 503
f 401 454 501
f 455 459 502
f 502 459 504
f 458 502 504
f 460 504 505
f 460 505 506
f 460 458 504
f 503 456 507
f 507 456 508
f 456 460 508
f 460 506 508
f 503 507 509
f 459 462 504
f 504 462 510
f 505 504 510
f 463 464 511
f 464 507 511
f 507 508 511
f 509 507 512
f 507 464 512
f 464 465 512
f 406 364 461
f 406 461 513
f 406 513 514
f 407 406 514
f 407 514 515
f 462 466 516
f 462 516 517
f 510 462 517
f 463 511 518
f 467 463 518
f 465 468 519
f 512 465 519
f 468 470 519
f 412 407 515
f 413 412 520
f 414 413 520
f 415 414 520
f 466 471 516
f 472 467 518
f 472 518 521
f 472 521 522
f 473 472 522
f 519 470 523
f 473 522 524
f 476 475 477
f 470 478 523
f 478 479 525
f 478 525 526
f 526 525 527
f 480 418 528
f 474 473 524
f 474 524 529
f 477 474 529
f 475 474 477
f 422 477 530
f 477 529 530
f 525 530 531
f 525 479 530
f 479 422 530
f 527 525 531
f 480 528 532
f 424 480 533
f 480 532 533
f 482 483 534
f 534 483 535
f 535 484 536
f 483 484 535
f 536 485 537
f 484 485 536
f 485 486 537
f 537 486 538
f 429 487 539
f 538 488 540
f 486 488 538
f 430 431 488
f 488 431 541
f 540 488 541
f 429 539 542
f 432 429 542
f 432 542 543
f 541 431 544
f 544 433 545
f 431 433 544
f 388 432 546
f 545 433 547
f 433 434 547
f 434 435 547
f 389 388 546
f 547 435 548
f 547 548 549
f 549 548 550
f 435 436 548
f 550 492 551
f 548 492 550
f 436 492 548
f 551 492 552
f 492 494 552
f 442 493 553
f 552 494 554
f 494 495 554
f 495 441 496
f 449 445 555
f 555 445 556
f 445 442 553
f 445 553 556
f 554 495 557
f 496 497 557
f 495 496 557
f 558 498 559
f 497 498 558
f 559 499 560
f 498 499 559
f 560 500 561
f 499 500 560
f 500 449 555
f 500 555 561
f 451 450 562
f 452 451 563
f 451 562 563
f 452 563 564
f 453 452 564
f 501 453 564
f 501 564 565
f 450 502 566
f 450 566 567
f 562 450 567
f 457 503 568
f 401 501 565
f 502 458 569
f 566 502 569
f 568 506 570
f 506 505 570
f 457 568 570
f 569 457 570
f 458 457 569
f 568 503 571
f 506 568 571
f 506 571 572
f 508 506 572
f 503 509 571
f 571 509 573
f 461 401 574
f 574 401 575
f 513 461 574
f 505 510 576
f 570 505 576
f 508 572 577
f 511 508 577
f 509 512 573
f 573 512 578
f 573 578 579
f 579 578 580
f 517 516 581
f 517 581 582
f 510 517 576
f 576 517 582
f 511 577 583
f 518 511 583
f 512 519 578
f 580 578 584
f 578 519 584
f 412 515 585
f 520 412 585
f 516 471 586
f 581 516 586
f 521 583 587
f 521 518 583
f 519 523 584
f 523 478 588
f 478 526 588
f 526 527 588
f 588 527 589
f 528 415 590
f 418 415 528
f 586 471 591
f 471 481 591
f 481 482 591
f 521 587 592
f 522 521 592
f 522 592 593
f 524 522 593
f 530 529 594
f 531 530 594
f 527 595 596
f 589 527 596
f 595 527 597
f 527 531 597
f 531 594 597
f 596 595 598
f 596 598 599
f 599 598 600
f 599 600 601
f 591 482 602
f 602 534 603
f 482 534 602
f 603 535 604
f 534 535 603
f 535 536 604
f 536 537 605
f 604 536 605
f 595 597 606
f 598 595 606
f 600 598 607
f 598 606 607
f 601 600 607
f 487 425 608
f 539 487 608
f 605 537 609
f 609 538 610
f 537 538 609
f 538 540 610
f 432 543 611
f 546 432 611
f 545 547 612
f 389 546 613
f 489 389 613
f 489 613 614
f 547 549 615
f 612 547 615
f 490 489 614
f 491 490 616
f 491 616 617
f 493 491 617
f 553 493 617
f 551 552 618
f 552 554 618
f 618 554 619
f 554 557 619
f 557 497 620
f 497 558 620
f 621 560 622
f 559 560 621
f 560 561 622
f 620 558 623
f 623 559 624
f 558 559 623
f 559 621 624
f 563 625 626
f 563 562 625
f 625 562 627
f 564 563 626
f 627 562 628
f 562 567 628
f 567 566 628
f 401 565 575
f 628 566 629
f 566 569 629
f 569 570 629
f 572 571 630
f 571 573 630
f 513 574 631
f 570 576 632
f 629 570 632
f 577 572 630
f 577 630 633
f 577 633 634
f 633 579 635
f 630 579 633
f 573 579 630
f 579 580 635
f 635 580 636
f 514 513 637
f 513 631 637
f 515 514 637
f 515 637 638
f 582 581 639
f 576 582 632
f 577 634 640
f 583 577 640
f 580 584 636
f 585 515 638
f 520 585 641
f 415 520 642
f 581 586 639
f 583 640 643
f 587 583 643
f 523 588 644
f 588 589 644
f 644 589 645
f 590 415 642
f 592 587 643
f 524 593 646
f 529 524 646
f 594 529 646
f 594 646 647
f 594 647 648
f 597 594 648
f 589 596 649
f 649 599 650
f 596 599 649
f 599 601 650
f 650 601 651
f 533 532 652
f 533 652 653
f 424 533 653
f 602 603 654
f 603 604 654
f 604 605 655
f 606 597 656
f 597 648 656
f 606 656 657
f 607 606 657
f 607 657 658
f 601 607 651
f 651 607 658
f 425 424 653
f 608 425 653
f 655 605 659
f 605 609 659
f 659 610 660
f 609 610 659
f 610 540 661
f 660 610 661
f 540 541 661
f 544 662 663
f 661 544 663
f 541 544 661
f 544 545 662
f 662 612 664
f 545 612 662
f 664 612 665
f 612 615 665
f 490 614 666
f 615 549 667
f 665 615 667
f 616 490 666
f 667 549 668
f 549 550 668
f 550 551 668
f 617 616 669
f 668 551 670
f 617 669 671
f 553 617 671
f 670 618 672
f 551 618 670
f 555 556 673
f 673 556 674
f 556 553 671
f 556 671 674
f 672 618 675
f 618 619 675
f 619 557 676
f 675 619 676
f 557 620 676
f 677 561 678
f 622 561 677
f 561 555 673
f 561 673 678
f 620 679 680
f 676 620 680
f 679 623 681
f 620 623 679
f 623 624 681
f 624 621 682
f 621 622 682
f 622 677 682
f 625 627 683
f 626 625 684
f 625 683 684
f 626 684 685
f 564 626 685
f 565 564 685
f 683 627 686
f 627 628 686
f 628 629 687
f 686 628 687
f 574 575 688
f 631 574 688
f 629 632 689
f 687 629 689
f 690 635 691
f 634 635 690
f 634 633 635
f 635 636 691
f 582 639 692
f 632 582 689
f 689 582 692
f 640 634 693
f 634 690 693
f 520 641 642
f 639 586 694
f 640 693 695
f 643 640 695
f 584 523 696
f 636 584 696
f 696 644 697
f 523 644 696
f 697 644 698
f 644 645 698
f 586 591 699
f 694 586 699
f 592 643 700
f 643 695 700
f 592 700 701
f 593 592 701
f 647 646 702
f 645 649 703
f 645 589 649
f 703 650 704
f 649 650 703
f 650 651 704
f 704 651 705
f 532 528 706
f 653 652 707
f 591 602 708
f 699 591 708
f 708 654 709
f 602 654 708
f 709 654 710
f 654 604 710
f 710 604 711
f 648 647 702
f 648 702 712
f 656 648 712
f 656 712 713
f 657 656 713
f 651 658 705
f 705 658 714
f 705 714 715
f 715 714 716
f 608 653 707
f 655 659 711
f 604 655 711
f 658 657 717
f 657 713 717
f 718 714 719
f 714 717 719
f 714 658 717
f 716 718 720
f 716 714 718
f 721 722 723
f 721 663 722
f 660 663 721
f 660 661 663
f 663 662 722
f 718 719 724
f 720 718 724
f 723 722 725
f 725 664 726
f 722 664 725
f 662 664 722
f 614 613 727
f 726 664 728
f 664 665 728
f 666 614 727
f 728 665 729
f 665 667 729
f 616 666 730
f 669 616 730
f 669 730 731
f 667 732 733
f 733 732 734
f 667 668 732
f 668 670 732
f 669 731 735
f 671 669 735
f 734 732 736
f 732 672 736
f 670 672 732
f 674 671 735
f 672 675 737
f 736 672 737
f 738 675 739
f 737 675 738
f 675 676 739
f 738 739 740
f 740 680 741
f 739 680 740
f 676 680 739
f 680 679 741
f 679 681 742
f 742 624 743
f 681 624 742
f 743 682 744
f 624 682 743
f 682 677 744
f 684 683 745
f 684 745 746
f 684 746 747
f 685 684 747
f 565 685 747
f 565 747 748
f 683 686 749
f 745 683 749
f 575 565 748
f 686 687 750
f 749 686 750
f 688 575 751
f 687 689 752
f 750 687 752
f 690 691 753
f 691 636 754
f 692 639 755
f 689 692 752
f 693 690 756
f 690 753 756
f 754 636 757
f 639 694 755
f 695 693 758
f 695 758 759
f 758 756 760
f 693 756 758
f 636 696 757
f 760 756 761
f 696 697 762
f 696 762 763
f 757 696 763
f 762 698 764
f 697 698 762
f 764 698 765
f 528 590 706
f 700 695 759
f 593 701 766
f 646 593 766
f 702 646 766
f 698 645 767
f 765 698 767
f 645 703 767
f 703 704 768
f 767 703 768
f 652 532 769
f 707 652 769
f 709 710 770
f 770 710 771
f 710 711 771
f 713 712 772
f 768 704 773
f 773 715 774
f 704 715 773
f 704 705 715
f 715 716 774
f 774 716 775
f 608 707 776
f 539 608 776
f 539 776 777
f 771 711 778
f 711 659 779
f 711 779 780
f 778 711 780
f 659 660 779
f 772 712 781
f 717 713 782
f 713 772 782
f 772 781 782
f 719 717 782
f 719 782 783
f 716 720 784
f 775 716 784
f 784 720 785
f 542 539 786
f 539 777 786
f 543 542 786
f 543 786 787
f 780 779 788
f 788 721 789
f 779 721 788
f 660 721 779
f 721 723 789
f 724 719 790
f 719 783 790
f 724 790 791
f 720 724 791
f 785 720 791
f 611 543 787
f 546 611 792
f 613 546 792
f 726 728 793
f 666 727 794
f 728 729 793
f 666 794 795
f 730 666 795
f 729 733 796
f 729 667 733
f 731 730 795
f 733 734 796
f 735 731 797
f 734 736 798
f 735 797 799
f 674 735 799
f 798 736 800
f 800 738 801
f 737 738 800
f 736 737 800
f 679 802 803
f 802 679 804
f 677 678 805
f 678 673 806
f 673 674 799
f 673 799 806
f 801 738 807
f 807 740 808
f 738 740 807
f 808 741 809
f 740 741 808
f 741 679 803
f 741 803 809
f 679 742 804
f 743 744 810
f 744 677 805
f 744 805 810
f 746 745 811
f 746 811 812
f 747 746 812
f 748 747 812
f 751 575 813
f 575 748 813
f 749 750 814
f 631 688 751
f 631 751 815
f 750 752 816
f 814 750 816
f 753 691 754
f 637 631 815
f 638 637 817
f 752 692 816
f 692 755 816
f 756 753 818
f 761 818 819
f 761 756 818
f 818 757 819
f 754 757 818
f 757 763 819
f 585 638 817
f 585 817 820
f 641 585 820
f 755 694 821
f 759 758 822
f 822 758 823
f 758 760 823
f 760 761 824
f 761 819 824
f 824 762 825
f 819 762 824
f 763 762 819
f 825 764 826
f 762 764 825
f 764 765 826
f 642 641 827
f 641 820 827
f 590 642 827
f 706 590 827
f 694 699 828
f 821 694 828
f 700 759 829
f 759 822 829
f 700 829 830
f 701 700 830
f 701 830 831
f 766 701 831
f 767 768 832
f 707 769 833
f 699 708 834
f 828 699 834
f 709 770 834
f 708 709 834
f 702 766 835
f 702 835 836
f 712 702 836
f 768 774 837
f 768 773 774
f 774 775 837
f 837 775 838
f 776 707 833
f 778 780 839
f 781 712 836
f 782 781 840
f 782 840 841
f 783 782 841
f 842 785 843
f 784 785 842
f 838 784 842
f 775 784 838
f 842 843 844
f 780 788 839
f 789 723 845
f 841 840 846
f 847 846 848
f 841 846 847
f 790 841 847
f 790 783 841
f 791 790 849
f 790 847 849
f 849 847 850
f 843 785 849
f 785 791 849
f 611 787 851
f 792 611 851
f 723 725 845
f 847 848 852
f 847 852 853
f 850 847 853
f 613 792 854
f 727 613 854
f 727 854 855
f 726 793 856
f 853 852 857
f 727 855 858
f 794 727 858
f 793 729 859
f 856 793 859
f 860 861 862
f 863 864 865
f 864 860 865
f 860 862 865
f 794 858 866
f 795 794 866
f 729 796 859
f 861 860 867
f 795 866 868
f 731 795 868
f 796 734 869
f 867 860 870
f 860 864 870
f 797 731 868
f 734 798 869
f 798 800 871
f 800 801 871
f 871 801 872
f 805 678 873
f 873 806 874
f 678 806 873
f 806 799 874
f 801 807 872
f 807 808 875
f 808 809 875
f 742 743 804
f 804 743 876
f 743 810 876
f 877 878 879
f 878 877 880
f 812 811 881
f 812 881 882
f 748 812 882
f 813 748 882
f 813 882 883
f 745 749 884
f 811 745 884
f 813 883 885
f 751 813 885
f 749 814 886
f 884 749 886
f 886 814 887
f 814 816 888
f 887 814 888
f 637 815 889
f 817 637 889
f 816 755 890
f 816 890 891
f 888 816 891
f 753 754 818
f 820 817 892
f 820 892 893
f 755 821 894
f 890 755 894
f 823 760 895
f 895 824 896
f 760 824 895
f 896 825 897
f 824 825 896
f 825 826 897
f 826 765 898
f 827 820 893
f 830 829 899
f 831 830 899
f 831 899 900
f 766 831 900
f 765 767 898
f 767 832 898
f 532 706 901
f 532 901 902
f 769 532 902
f 769 902 903
f 833 769 903
f 834 770 904
f 904 770 905
f 766 900 906
f 835 766 906
f 835 906 907
f 836 835 907
f 832 768 908
f 832 908 909
f 768 837 908
f 837 838 910
f 837 910 911
f 908 837 911
f 776 833 912
f 777 776 912
f 770 771 905
f 771 778 913
f 778 839 913
f 840 781 914
f 910 842 915
f 838 842 910
f 842 844 915
f 915 844 916
f 786 777 912
f 839 788 917
f 788 789 917
f 846 840 918
f 840 914 918
f 848 846 918
f 848 918 919
f 849 850 920
f 843 849 920
f 844 843 916
f 916 843 920
f 845 725 921
f 921 725 922
f 725 726 922
f 852 848 923
f 848 919 923
f 852 923 924
f 920 850 925
f 925 850 926
f 850 853 926
f 922 856 927
f 726 856 922
f 857 852 924
f 853 857 926
f 856 859 927
f 862 861 928
f 928 861 929
f 863 928 930
f 863 862 928
f 862 863 865
f 931 932 933
f 859 796 933
f 932 859 933
f 861 867 929
f 864 863 934
f 863 930 934
f 931 933 935
f 933 869 935
f 796 869 933
f 870 864 934
f 869 798 936
f 935 869 936
f 799 797 937
f 874 799 937
f 798 871 936
f 802 804 938
f 810 805 939
f 805 873 939
f 873 874 939
f 872 807 940
f 807 875 940
f 875 809 941
f 809 803 941
f 804 876 938
f 942 943 944
f 944 943 945
f 942 944 946
f 877 944 945
f 877 879 944
f 944 879 946
f 877 945 947
f 877 947 948
f 946 879 949
f 879 878 949
f 880 877 948
f 880 948 950
f 951 878 952
f 949 878 951
f 878 880 952
f 881 811 953
f 881 953 954
f 881 954 955
f 882 881 955
f 883 882 955
f 883 955 956
f 811 884 953
f 884 886 953
f 885 883 956
f 886 887 957
f 815 751 958
f 751 885 958
f 887 888 959
f 957 887 959
f 889 815 960
f 889 960 961
f 817 889 961
f 891 890 962
f 888 891 959
f 959 891 962
f 892 817 961
f 894 821 963
f 822 823 964
f 823 895 964
f 895 896 965
f 965 897 966
f 896 897 965
f 966 826 967
f 897 826 966
f 826 898 967
f 967 898 968
f 827 893 969
f 827 969 970
f 706 827 970
f 901 706 970
f 821 828 971
f 963 821 971
f 829 822 964
f 899 829 964
f 899 964 972
f 899 972 973
f 899 973 974
f 900 899 974
f 968 898 975
f 898 832 975
f 902 833 903
f 828 834 976
f 971 828 976
f 834 904 976
f 906 900 974
f 906 974 977
f 907 906 977
f 907 977 978
f 909 908 979
f 908 911 979
f 912 833 980
f 905 771 981
f 771 913 981
f 836 907 982
f 781 836 983
f 836 982 983
f 914 781 983
f 911 910 984
f 910 915 984
f 915 916 985
f 787 986 987
f 787 786 986
f 786 912 986
f 789 845 917
f 917 845 988
f 918 914 919
f 916 920 989
f 985 916 989
f 851 787 987
f 792 851 854
f 988 845 990
f 990 921 991
f 845 921 990
f 925 926 992
f 925 992 993
f 920 925 989
f 989 925 993
f 994 854 995
f 855 854 994
f 921 922 996
f 991 921 996
f 922 927 996
f 857 924 997
f 926 857 992
f 992 857 997
f 858 855 998
f 855 994 998
f 927 859 999
f 1000 929 1001
f 928 929 1000
f 930 928 1000
f 858 998 1002
f 866 858 1002
f 932 931 1003
f 859 932 999
f 999 932 1003
f 929 867 1004
f 1001 929 1004
f 866 1002 1005
f 868 866 1005
f 931 935 1006
f 867 870 1007
f 1004 867 1007
f 870 934 1007
f 868 1005 1008
f 797 868 1008
f 1006 935 1009
f 1009 936 1010
f 935 936 1009
f 937 797 1008
f 1010 936 1011
f 936 871 1011
f 871 872 1011
f 803 802 1012
f 1012 802 1013
f 802 938 1013
f 1013 938 1014
f 1014 938 1015
f 1015 876 1016
f 876 810 1016
f 1016 939 1017
f 810 939 1016
f 939 874 1017
f 1011 872 1018
f 1018 940 1019
f 872 940 1018
f 940 875 1019
f 941 803 1012
f 938 876 1015
f 942 1020 1021
f 943 1021 1022
f 943 942 1021
f 943 1022 1023
f 945 943 1023
f 945 1023 1024
f 1020 942 1025
f 1020 1025 1026
f 942 946 1025
f 947 945 1024
f 947 1024 1027
f 948 947 1027
f 948 1027 1028
f 1026 1025 1029
f 1025 949 1029
f 946 949 1025
f 948 1028 1030
f 950 948 1030
f 949 951 1031
f 1029 949 1031
f 951 952 1032
f 1031 951 1032
f 952 880 1033
f 1034 1030 1035
f 950 1030 1034
f 1033 950 1034
f 880 950 1033
f 1032 952 1036
f 1036 1033 1037
f 952 1033 1036
f 1033 1034 1037
f 954 953 1038
f 954 1038 1039
f 955 954 1039
f 953 886 1040
f 1038 953 1040
f 958 885 1041
f 886 957 1040
f 1040 957 1042
f 958 1041 1043
f 815 958 1043
f 957 959 1044
f 1042 957 1044
f 960 815 1043
f 961 960 1045
f 962 890 1046
f 892 961 1045
f 893 892 1047
f 890 894 1046
f 964 895 1048
f 1049 965 1050
f 1048 965 1049
f 895 965 1048
f 965 966 1050
f 1050 966 1051
f 966 967 1052
f 1051 966 1052
f 967 968 1052
f 1052 968 1053
f 970 969 1054
f 970 1054 1055
f 901 970 1055
f 972 964 1048
f 973 1049 1056
f 973 1048 1049
f 973 972 1048
f 974 973 1056
f 832 909 975
f 975 909 1057
f 968 975 1057
f 901 1055 1058
f 902 901 1058
f 904 905 1059
f 1060 977 1061
f 977 974 1061
f 974 1056 1061
f 977 1060 1062
f 978 977 1062
f 978 1062 1063
f 979 911 1064
f 833 902 1065
f 980 833 1065
f 912 980 1066
f 986 912 1066
f 986 1066 1067
f 905 981 1059
f 913 839 1068
f 907 978 982
f 982 978 1063
f 982 1063 1069
f 983 982 1069
f 914 983 1069
f 914 1069 1070
f 911 984 1071
f 1064 911 1071
f 984 915 1072
f 984 1072 1073
f 1071 984 1073
f 915 985 1072
f 987 986 1067
f 839 917 1068
f 1074 1070 1075
f 919 1070 1074
f 919 914 1070
f 1073 1072 1076
f 1077 1076 1078
f 1076 989 1078
f 1072 989 1076
f 985 989 1072
f 854 851 1079
f 1074 1075 1080
f 1081 1080 1082
f 1074 1080 1081
f 923 1074 1081
f 923 919 1074
f 924 923 1081
f 993 992 1083
f 993 1083 1084
f 1078 1084 1085
f 1078 989 1084
f 989 993 1084
f 1077 1078 1085
f 995 854 1079
f 996 927 1086
f 1081 1082 1087
f 997 924 1088
f 924 1081 1088
f 1081 1087 1088
f 992 997 1083
f 1083 997 1088
f 998 994 1089
f 927 999 1086
f 1000 1090 1091
f 1000 1001 1090
f 1000 1091 1092
f 930 1000 1092
f 1002 998 1089
f 1001 1004 1090
f 934 930 1093
f 930 1092 1093
f 1003 931 1006
f 1004 1007 1090
f 1007 934 1093
f 874 937 1094
f 1094 937 1095
f 937 1008 1095
f 1010 1011 1096
f 1012 1013 1097
f 1013 1014 1097
f 1015 1016 1098
f 1016 1017 1098
f 1017 874 1094
f 1022 1099 1100
f 1011 1018 1096
f 1023 1022 1100
f 1019 875 1101
f 1101 941 1102
f 875 941 1101
f 941 1012 1102
f 1021 1020 1103
f 1021 1103 1104
f 1099 1021 1104
f 1022 1021 1099
f 1024 1023 1105
f 1024 1105 1106
f 1020 1026 1103
f 1027 1024 1106
f 1027 1106 1107
f 1028 1027 1107
f 1028 1107 1108
f 1026 1029 1109
f 1030 1108 1110
f 1030 1028 1108
f 1109 1029 1111
f 1111 1032 1112
f 1031 1032 1111
f 1029 1031 1111
f 1034 1035 1113
f 1035 1030 1110
f 1035 1110 1113
f 1112 1032 1114
f 1114 1036 1115
f 1032 1036 1114
f 1115 1037 1116
f 1036 1037 1115
f 1037 1034 1113
f 1037 1113 1116
f 955 1039 1117
f 956 955 1117
f 956 1117 1118
f 1038 1040 1119
f 885 956 1120
f 956 1118 1120
f 1041 885 1120
f 1040 1042 1119
f 1044 959 1121
f 1044 1121 1122
f 1042 1044 1122
f 962 1046 1123
f 959 962 1121
f 1121 962 1123
f 892 1045 1047
f 894 963 1124
f 894 1124 1125
f 1046 894 1125
f 1049 1050 1126
f 1126 1050 1127
f 1127 1050 1128
f 1050 1051 1128
f 1128 1052 1129
f 1051 1052 1128
f 1052 1053 1129
f 893 1047 1130
f 969 893 1130
f 1054 969 1130
f 963 971 1131
f 1124 963 1131
f 1049 1126 1132
f 1056 1049 1132
f 1053 968 1133
f 968 1057 1133
f 902 1058 1134
f 971 976 1135
f 1131 971 1135
f 976 904 1059
f 976 1059 1136
f 1135 976 1136
f 1061 1056 1137
f 1056 1132 1137
f 1060 1137 1138
f 1060 1061 1137
f 1062 1060 1138
f 1057 909 1139
f 1133 1057 1139
f 909 979 1140
f 979 1064 1140
f 1065 902 1134
f 1136 1059 1141
f 1141 981 1142
f 1059 981 1141
f 981 913 1142
f 1062 1138 1143
f 1063 1062 1143
f 1069 1063 1143
f 1069 1143 1144
f 1070 1069 1144
f 1071 1073 1145
f 1145 1073 1146
f 1068 917 1147
f 917 988 1147
f 1147 988 1148
f 1075 1070 1144
f 1076 1077 1146
f 1073 1076 1146
f 851 987 1149
f 1079 851 1149
f 988 990 1148
f 1080 1075 1150
f 1082 1080 1150
f 1084 1083 1151
f 1084 1151 1152
f 1085 1084 1152
f 1088 1087 1153
f 1083 1088 1151
f 1151 1088 1153
f 1089 994 1154
f 994 995 1154
f 1091 1090 1093
f 1092 1091 1093
f 1005 1002 1155
f 1003 1006 1156
f 1090 1007 1093
f 1005 1155 1157
f 1008 1005 1157
f 1156 1006 1158
f 1006 1009 1158
f 1009 1010 1158
f 1095 1008 1157
f 1010 1096 1159
f 1012 1097 1160
f 1097 1014 1161
f 1161 1015 1162
f 1014 1015 1161
f 1162 1098 1163
f 1015 1098 1162
f 1163 1017 1164
f 1098 1017 1163
f 1017 1094 1164
f 1104 1165 1166
f 1100 1099 1166
f 1099 1104 1166
f 1159 1096 1167
f 1096 1018 1167
f 1167 1019 1168
f 1018 1019 1167
f 1168 1101 1169
f 1019 1101 1168
f 1169 1102 1170
f 1101 1102 1169
f 1102 1012 1160
f 1102 1160 1170
f 1165 1103 1171
f 1104 1103 1165
f 1023 1100 1105
f 1106 1105 1172
f 1106 1172 1173
f 1103 1026 1174
f 1171 1103 1174
f 1107 1106 1173
f 1107 1173 1175
f 1108 1107 1175
f 1108 1175 1176
f 1026 1109 1177
f 1174 1026 1177
f 1110 1108 1176
f 1109 1111 1178
f 1177 1109 1178
f 1111 1112 1178
f 1178 1112 1179
f 1113 1110 1180
f 1112 1114 1181
f 1179 1112 1181
f 1181 1115 1182
f 1114 1115 1181
f 1115 1116 1182
f 1116 1113 1183
f 1113 1180 1183
f 1039 1038 1184
f 1117 1039 1185
f 1039 1184 1185
f 1118 1117 1185
f 1038 1119 1184
f 1184 1119 1186
f 1041 1120 1187
f 1186 1119 1188
f 1119 1042 1188
f 1043 1041 1187
f 1043 1187 1189
f 1042 1122 1188
f 1188 1122 1190
f 960 1043 1189
f 1045 960 1189
f 1123 1046 1191
f 1122 1123 1190
f 1122 1121 1123
f 1047 1045 1192
f 1047 1192 1193
f 1046 1125 1191
f 1126 1127 1194
f 1194 1127 1195
f 1127 1128 1195
f 1195 1128 1196
f 1128 1129 1197
f 1196 1128 1197
f 1129 1053 1198
f 1130 1047 1193
f 1130 1193 1199
f 1054 1130 1199
f 1054 1199 1200
f 1126 1194 1201
f 1132 1126 1201
f 1053 1133 1202
f 1198 1053 1202
f 1202 1133 1203
f 1203 1133 1204
f 1055 1054 1200
f 1137 1132 1205
f 1132 1201 1205
f 1137 1205 1206
f 1138 1137 1206
f 1139 909 1207
f 1204 1139 1207
f 1133 1139 1204
f 909 1140 1207
f 980 1065 1066
f 1208 1142 1209
f 1141 1142 1208
f 913 1068 1142
f 1142 1068 1210
f 1209 1142 1210
f 1143 1138 1211
f 1138 1206 1211
f 1143 1211 1212
f 1144 1143 1212
f 1064 1071 1213
f 1071 1145 1213
f 1145 1146 1214
f 1067 1066 1215
f 987 1067 1215
f 987 1215 1216
f 1210 1068 1217
f 1217 1147 1218
f 1068 1147 1217
f 1147 1148 1218
f 1144 1212 1219
f 1075 1144 1219
f 1075 1219 1220
f 1214 1146 1221
f 1146 1077 1221
f 1077 1085 1221
f 1149 987 1216
f 1079 1149 1222
f 1148 990 1223
f 990 991 1223
f 1150 1220 1224
f 1150 1075 1220
f 1082 1150 1224
f 1152 1151 1225
f 1221 1225 1226
f 1221 1152 1225
f 1085 1152 1221
f 995 1079 1222
f 1223 991 1227
f 1227 1086 1228
f 996 1086 1227
f 991 996 1227
f 1087 1082 1229
f 1082 1224 1229
f 1087 1229 1230
f 1153 1087 1230
f 1225 1230 1231
f 1225 1151 1230
f 1151 1153 1230
f 1226 1225 1231
f 1228 1086 1232
f 1228 1232 1233
f 1086 999 1232
f 1002 1089 1234
f 1233 1003 1235
f 1232 1003 1233
f 999 1003 1232
f 1155 1002 1234
f 1003 1156 1236
f 1235 1003 1236
f 1157 1155 1237
f 1156 1158 1236
f 1164 1238 1239
f 1238 1164 1240
f 1164 1094 1240
f 1094 1095 1240
f 1095 1157 1237
f 1095 1237 1240
f 1158 1010 1241
f 1010 1159 1241
f 1160 1097 1242
f 1097 1161 1242
f 1161 1162 1243
f 1162 1163 1243
f 1163 1164 1239
f 1166 1165 1244
f 1166 1244 1245
f 1166 1245 1246
f 1100 1166 1246
f 1100 1246 1247
f 1246 1167 1247
f 1159 1167 1246
f 1248 1168 1249
f 1247 1168 1248
f 1167 1168 1247
f 1169 1170 1249
f 1168 1169 1249
f 1170 1160 1250
f 1165 1171 1251
f 1244 1165 1251
f 1105 1100 1247
f 1172 1105 1247
f 1172 1247 1248
f 1172 1248 1252
f 1173 1172 1252
f 1173 1252 1253
f 1171 1174 1254
f 1251 1171 1254
f 1175 1173 1253
f 1174 1177 1254
f 1110 1176 1255
f 1180 1110 1255
f 1182 1116 1256
f 1256 1183 1257
f 1116 1183 1256
f 1183 1180 1257
f 1185 1184 1258
f 1118 1185 1258
f 1118 1258 1259
f 1184 1186 1260
f 1258 1184 1260
f 1120 1118 1261
f 1118 1259 1261
f 1187 1120 1261
f 1187 1261 1262
f 1188 1190 1263
f 1186 1188 1263
f 1045 1189 1264
f 1123 1191 1265
f 1190 1123 1266
f 1123 1265 1266
f 1263 1190 1266
f 1196 1267 1268
f 1196 1197 1267
f 1267 1197 1269
f 1192 1045 1264
f 1193 1192 1270
f 1199 1193 1270
f 1199 1270 1271
f 1125 1124 1272
f 1125 1272 1273
f 1265 1191 1273
f 1191 1125 1273
f 1194 1274 1275
f 1194 1195 1274
f 1195 1196 1268
f 1195 1268 1274
f 1197 1129 1276
f 1269 1197 1276
f 1129 1198 1276
f 1276 1198 1277
f 1200 1199 1271
f 1124 1131 1278
f 1272 1124 1278
f 1201 1194 1275
f 1201 1275 1279
f 1198 1202 1280
f 1277 1198 1280
f 1202 1203 1280
f 1203 1204 1281
f 1134 1058 1282
f 1131 1135 1283
f 1278 1131 1283
f 1135 1136 1283
f 1206 1205 1284
f 1140 1204 1207
f 1204 1140 1281
f 1065 1134 1282
f 1066 1065 1285
f 1136 1141 1286
f 1286 1208 1287
f 1141 1208 1286
f 1208 1209 1287
f 1211 1206 1288
f 1206 1284 1288
f 1212 1211 1288
f 1064 1213 1289
f 1289 1145 1290
f 1213 1145 1289
f 1145 1214 1290
f 1215 1066 1285
f 1218 1148 1291
f 1219 1212 1292
f 1220 1219 1292
f 1220 1292 1293
f 1214 1221 1294
f 1148 1223 1291
f 1291 1223 1295
f 1291 1295 1296
f 1224 1220 1293
f 1224 1293 1297
f 1221 1226 1294
f 1294 1226 1298
f 1223 1227 1295
f 1295 1227 1299
f 1227 1228 1299
f 1229 1224 1297
f 1229 1297 1300
f 1229 1300 1301
f 1230 1229 1301
f 1231 1230 1301
f 1231 1301 1302
f 1231 1302 1303
f 1226 1231 1303
f 1226 1303 1304
f 1298 1226 1304
f 1089 1154 1305
f 1228 1233 1306
f 1299 1228 1306
f 1234 1089 1305
f 1233 1235 1307
f 1306 1233 1307
f 1155 1234 1308
f 1235 1236 1309
f 1307 1235 1309
f 1237 1155 1308
f 1237 1308 1310
f 1237 1310 1311
f 1236 1158 1312
f 1309 1236 1312
f 1313 1314 1315
f 1238 1240 1311
f 1240 1237 1311
f 1316 1317 1318
f 1158 1241 1312
f 1241 1159 1312
f 1312 1159 1319
f 1160 1242 1320
f 1320 1242 1321
f 1242 1161 1321
f 1161 1314 1321
f 1314 1313 1321
f 1314 1243 1315
f 1161 1243 1314
f 1243 1163 1322
f 1315 1243 1322
f 1163 1239 1322
f 1318 1323 1324
f 1324 1323 1325
f 1317 1245 1318
f 1245 1244 1318
f 1318 1244 1323
f 1246 1245 1317
f 1246 1317 1326
f 1159 1246 1319
f 1319 1246 1326
f 1248 1249 1327
f 1170 1250 1327
f 1249 1170 1327
f 1250 1160 1320
f 1250 1320 1328
f 1323 1251 1325
f 1244 1251 1323
f 1251 1254 1329
f 1175 1253 1330
f 1176 1175 1330
f 1176 1330 1331
f 1254 1177 1332
f 1255 1176 1331
f 1177 1178 1333
f 1332 1177 1333
f 1178 1179 1333
f 1333 1179 1334
f 1256 1257 1335
f 1180 1255 1336
f 1179 1181 1337
f 1334 1179 1337
f 1337 1182 1338
f 1181 1182 1337
f 1182 1256 1338
f 1257 1180 1336
f 1259 1258 1339
f 1258 1260 1339
f 1261 1259 1340
f 1259 1339 1340
f 1340 1339 1341
f 1339 1260 1341
f 1261 1340 1342
f 1262 1261 1342
f 1262 1342 1343
f 1260 1186 1344
f 1341 1260 1344
f 1189 1343 1345
f 1189 1187 1343
f 1187 1262 1343
f 1186 1263 1346
f 1344 1186 1346
f 1264 1189 1345
f 1266 1265 1347
f 1263 1266 1346
f 1346 1266 1347
f 1268 1267 1348
f 1192 1264 1349
f 1270 1192 1349
f 1270 1349 1350
f 1270 1350 1351
f 1271 1270 1351
f 1273 1272 1352
f 1273 1352 1353
f 1273 1353 1354
f 1265 1273 1354
f 1355 1274 1356
f 1275 1274 1355
f 1274 1268 1348
f 1274 1348 1356
f 1269 1276 1357
f 1276 1277 1357
f 1357 1277 1358
f 1357 1358 1359
f 1358 1360 1361
f 1351 1358 1361
f 1351 1350 1358
f 1358 1350 1359
f 1200 1271 1362
f 1271 1351 1362
f 1351 1361 1362
f 1200 1362 1363
f 1272 1278 1352
f 1279 1275 1355
f 1279 1355 1364
f 1279 1364 1365
f 1201 1279 1365
f 1365 1364 1366
f 1277 1280 1358
f 1280 1203 1367
f 1360 1280 1367
f 1358 1280 1360
f 1203 1281 1367
f 1367 1281 1368
f 1055 1200 1369
f 1200 1363 1369
f 1058 1055 1369
f 1282 1058 1369
f 1283 1136 1370
f 1205 1201 1365
f 1284 1205 1365
f 1284 1365 1366
f 1065 1282 1371
f 1285 1065 1371
f 1136 1286 1370
f 1288 1284 1372
f 1372 1284 1373
f 1212 1288 1372
f 1212 1372 1374
f 1140 1064 1375
f 1064 1289 1375
f 1289 1290 1376
f 1289 1376 1377
f 1375 1289 1377
f 1290 1214 1376
f 1217 1218 1378
f 1218 1291 1378
f 1378 1291 1379
f 1292 1212 1374
f 1292 1374 1380
f 1293 1292 1380
f 1377 1376 1381
f 1382 1381 1383
f 1381 1294 1383
f 1376 1294 1381
f 1214 1294 1376
f 1149 1216 1384
f 1222 1149 1384
f 1291 1296 1379
f 1293 1380 1385
f 1297 1293 1385
f 1294 1298 1383
f 1383 1298 1386
f 995 1222 1387
f 1154 995 1387
f 1296 1295 1388
f 1388 1299 1389
f 1295 1299 1388
f 1300 1297 1390
f 1301 1300 1390
f 1301 1390 1391
f 1302 1301 1391
f 1392 1393 1394
f 1298 1304 1386
f 1386 1304 1395
f 1299 1306 1389
f 1302 1391 1394
f 1393 1302 1394
f 1304 1302 1393
f 1303 1302 1304
f 1304 1393 1395
f 1307 1309 1396
f 1311 1310 1397
f 1398 1399 1400
f 1400 1399 1401
f 1400 1401 1402
f 1309 1312 1402
f 1401 1309 1402
f 1396 1309 1401
f 1403 1404 1405
f 1404 1403 1406
f 1403 1313 1406
f 1313 1315 1406
f 1239 1407 1408
f 1239 1238 1407
f 1238 1311 1397
f 1238 1397 1407
f 1398 1324 1409
f 1324 1398 1400
f 1318 1324 1400
f 1316 1318 1400
f 1316 1400 1402
f 1402 1312 1410
f 1316 1402 1410
f 1326 1316 1410
f 1317 1316 1326
f 1312 1319 1410
f 1319 1326 1410
f 1403 1405 1411
f 1320 1403 1411
f 1320 1321 1403
f 1321 1313 1403
f 1315 1322 1408
f 1322 1239 1408
f 1324 1325 1409
f 1248 1327 1412
f 1327 1250 1328
f 1328 1411 1413
f 1328 1320 1411
f 1325 1251 1414
f 1251 1329 1414
f 1414 1329 1415
f 1252 1248 1412
f 1253 1252 1412
f 1253 1412 1416
f 1329 1254 1417
f 1415 1329 1417
f 1330 1253 1416
f 1254 1332 1418
f 1417 1254 1418
f 1255 1331 1419
f 1332 1333 1418
f 1338 1335 1420
f 1256 1335 1338
f 1421 1335 1422
f 1335 1257 1422
f 1336 1255 1419
f 1336 1419 1422
f 1257 1336 1422
f 1337 1338 1420
f 1340 1341 1423
f 1340 1423 1424
f 1342 1340 1424
f 1343 1342 1425
f 1341 1344 1426
f 1423 1341 1426
f 1343 1425 1427
f 1345 1343 1427
f 1344 1346 1428
f 1426 1344 1428
f 1347 1265 1429
f 1265 1354 1429
f 1346 1347 1428
f 1348 1267 1430
f 1267 1269 1430
f 1349 1264 1431
f 1349 1431 1432
f 1349 1432 1433
f 1350 1349 1433
f 1433 1432 1434
f 1355 1356 1435
f 1435 1356 1436
f 1436 1356 1437
f 1356 1348 1437
f 1348 1430 1437
f 1437 1357 1438
f 1430 1357 1437
f 1269 1357 1430
f 1357 1359 1439
f 1357 1439 1440
f 1438 1357 1440
f 1361 1360 1433
f 1433 1360 1439
f 1359 1433 1439
f 1359 1350 1433
f 1362 1361 1433
f 1362 1433 1434
f 1362 1434 1441
f 1363 1362 1441
f 1442 1435 1443
f 1364 1435 1442
f 1364 1355 1435
f 1366 1364 1442
f 1440 1439 1444
f 1439 1367 1444
f 1360 1367 1439
f 1367 1368 1444
f 1442 1443 1445
f 1284 1366 1446
f 1366 1442 1446
f 1442 1445 1446
f 1373 1284 1446
f 1368 1281 1447
f 1281 1140 1447
f 1447 1140 1448
f 1371 1282 1449
f 1285 1371 1450
f 1283 1370 1451
f 1451 1286 1452
f 1370 1286 1451
f 1452 1287 1453
f 1286 1287 1452
f 1453 1209 1454
f 1287 1209 1453
f 1209 1210 1454
f 1454 1210 1455
f 1140 1375 1448
f 1375 1377 1456
f 1215 1285 1457
f 1285 1450 1457
f 1216 1215 1457
f 1216 1457 1458
f 1210 1217 1455
f 1380 1374 1459
f 1377 1381 1460
f 1456 1377 1460
f 1460 1382 1461
f 1381 1382 1460
f 1382 1383 1461
f 1461 1383 1462
f 1384 1216 1458
f 1463 1464 1465
f 1463 1385 1464
f 1385 1380 1464
f 1297 1385 1463
f 1383 1386 1462
f 1462 1386 1466
f 1154 1387 1467
f 1463 1465 1468
f 1390 1297 1469
f 1297 1463 1469
f 1463 1468 1469
f 1390 1469 1470
f 1391 1390 1470
f 1392 1470 1471
f 1392 1394 1470
f 1394 1391 1470
f 1392 1471 1472
f 1392 1472 1473
f 1393 1392 1473
f 1466 1386 1472
f 1472 1386 1473
f 1386 1395 1473
f 1305 1154 1467
f 1389 1306 1474
f 1395 1393 1473
f 1306 1307 1475
f 1474 1306 1475
f 1308 1234 1476
f 1307 1396 1475
f 1397 1310 1477
f 1477 1310 1478
f 1310 1308 1476
f 1310 1476 1478
f 1399 1398 1479
f 1399 1479 1480
f 1399 1480 1481
f 1401 1399 1481
f 1396 1401 1481
f 1404 1406 1482
f 1482 1315 1483
f 1406 1315 1482
f 1483 1408 1484
f 1315 1408 1483
f 1484 1407 1485
f 1408 1407 1484
f 1407 1397 1477
f 1407 1477 1485
f 1398 1409 1479
f 1413 1411 1486
f 1409 1325 1487
f 1327 1328 1488
f 1412 1327 1488
f 1413 1486 1489
f 1488 1413 1489
f 1328 1413 1488
f 1487 1325 1490
f 1325 1414 1490
f 1414 1415 1490
f 1491 1416 1492
f 1416 1488 1492
f 1416 1412 1488
f 1488 1489 1492
f 1490 1415 1493
f 1490 1493 1494
f 1415 1417 1493
f 1330 1416 1495
f 1416 1491 1495
f 1331 1330 1495
f 1331 1495 1496
f 1494 1418 1497
f 1493 1418 1494
f 1417 1418 1493
f 1419 1331 1496
f 1418 1333 1498
f 1497 1418 1498
f 1333 1334 1498
f 1498 1334 1499
f 1421 1422 1500
f 1422 1419 1500
f 1334 1337 1499
f 1335 1421 1501
f 1424 1423 1502
f 1342 1424 1503
f 1425 1342 1503
f 1425 1503 1504
f 1423 1426 1505
f 1502 1423 1505
f 1425 1504 1506
f 1427 1425 1506
f 1426 1428 1505
f 1345 1427 1431
f 1264 1345 1431
f 1429 1354 1507
f 1347 1429 1508
f 1429 1507 1508
f 1347 1508 1509
f 1428 1347 1509
f 1432 1431 1510
f 1434 1432 1510
f 1434 1510 1511
f 1353 1352 1512
f 1353 1512 1513
f 1507 1354 1513
f 1354 1353 1513
f 1514 1515 1516
f 1515 1436 1517
f 1514 1436 1515
f 1435 1436 1514
f 1518 1437 1519
f 1517 1437 1518
f 1436 1437 1517
f 1437 1438 1520
f 1519 1437 1520
f 1438 1440 1520
f 1520 1440 1521
f 1441 1434 1511
f 1352 1278 1522
f 1512 1352 1522
f 1443 1435 1514
f 1443 1514 1523
f 1514 1516 1523
f 1517 1518 1524
f 1440 1444 1521
f 1521 1444 1525
f 1444 1368 1526
f 1282 1369 1449
f 1278 1283 1527
f 1522 1278 1527
f 1445 1443 1523
f 1446 1445 1528
f 1373 1446 1528
f 1373 1528 1529
f 1368 1447 1526
f 1283 1451 1527
f 1372 1373 1530
f 1373 1529 1530
f 1374 1372 1530
f 1374 1530 1531
f 1448 1375 1532
f 1375 1456 1532
f 1455 1217 1533
f 1533 1378 1534
f 1217 1378 1533
f 1378 1379 1534
f 1534 1379 1535
f 1459 1374 1531
f 1380 1459 1536
f 1464 1380 1536
f 1464 1536 1537
f 1456 1461 1538
f 1456 1460 1461
f 1461 1462 1538
f 1538 1462 1539
f 1222 1384 1540
f 1379 1296 1541
f 1535 1379 1541
f 1465 1464 1537
f 1539 1462 1542
f 1462 1466 1542
f 1387 1222 1540
f 1296 1388 1541
f 1468 1465 1543
f 1465 1537 1543
f 1468 1543 1544
f 1469 1468 1544
f 1469 1544 1545
f 1470 1469 1545
f 1470 1545 1546
f 1471 1470 1546
f 1471 1546 1547
f 1472 1471 1547
f 1542 1472 1547
f 1466 1472 1542
f 1389 1474 1548
f 1234 1305 1549
f 1474 1475 1548
f 1476 1234 1549
f 1475 1396 1550
f 1480 1479 1551
f 1481 1480 1552
f 1396 1481 1550
f 1550 1481 1552
f 1553 1554 1555
f 1553 1405 1554
f 1405 1404 1554
f 1554 1482 1556
f 1404 1482 1554
f 1482 1483 1556
f 1479 1409 1557
f 1551 1479 1557
f 1558 1553 1559
f 1486 1553 1558
f 1486 1411 1553
f 1411 1405 1553
f 1409 1487 1557
f 1558 1560 1561
f 1561 1560 1562
f 1486 1558 1561
f 1489 1486 1561
f 1487 1490 1563
f 1491 1492 1564
f 1492 1561 1564
f 1561 1562 1564
f 1492 1489 1561
f 1490 1494 1565
f 1563 1490 1565
f 1495 1491 1564
f 1565 1494 1566
f 1494 1497 1566
f 1419 1496 1567
f 1420 1335 1501
f 1501 1421 1568
f 1421 1500 1568
f 1500 1419 1567
f 1500 1567 1568
f 1499 1337 1569
f 1337 1420 1569
f 1424 1502 1570
f 1503 1424 1570
f 1504 1503 1571
f 1502 1505 1572
f 1506 1504 1571
f 1505 1428 1573
f 1572 1505 1573
f 1508 1507 1574
f 1508 1574 1575
f 1509 1508 1575
f 1428 1509 1573
f 1511 1510 1576
f 1513 1512 1577
f 1513 1577 1578
f 1507 1513 1578
f 1574 1507 1578
f 1516 1515 1579
f 1515 1517 1579
f 1518 1519 1580
f 1524 1518 1580
f 1580 1520 1581
f 1519 1520 1580
f 1581 1521 1582
f 1520 1521 1581
f 1521 1525 1582
f 1582 1525 1583
f 1441 1511 1584
f 1511 1576 1584
f 1363 1441 1584
f 1363 1584 1585
f 1516 1579 1586
f 1523 1516 1586
f 1579 1524 1587
f 1517 1524 1579
f 1583 1525 1588
f 1525 1444 1588
f 1444 1526 1588
f 1369 1363 1589
f 1363 1585 1589
f 1369 1589 1590
f 1449 1369 1590
f 1523 1586 1591
f 1445 1523 1592
f 1523 1591 1592
f 1528 1445 1592
f 1526 1447 1593
f 1371 1449 1594
f 1453 1454 1595
f 1454 1455 1595
f 1595 1455 1596
f 1447 1448 1597
f 1593 1447 1597
f 1448 1532 1597
f 1458 1457 1598
f 1533 1534 1596
f 1455 1533 1596
f 1534 1535 1599
f 1536 1459 1600
f 1537 1536 1600
f 1601 1538 1602
f 1456 1538 1601
f 1538 1539 1602
f 1602 1539 1603
f 1384 1458 1604
f 1458 1598 1604
f 1540 1384 1604
f 1535 1541 1605
f 1599 1535 1605
f 1539 1542 1603
f 1603 1542 1606
f 1605 1541 1607
f 1541 1388 1607
f 1388 1389 1607
f 1545 1544 1608
f 1545 1608 1609
f 1546 1545 1609
f 1547 1546 1609
f 1547 1609 1610
f 1547 1610 1611
f 1542 1547 1611
f 1542 1611 1612
f 1606 1542 1612
f 1607 1389 1613
f 1389 1548 1613
f 1548 1475 1614
f 1476 1549 1615
f 1475 1550 1614
f 1616 1617 1618
f 1617 1616 1619
f 1616 1477 1619
f 1477 1478 1619
f 1478 1476 1615
f 1478 1615 1619
f 1480 1551 1620
f 1552 1480 1620
f 1553 1555 1621
f 1555 1554 1622
f 1554 1556 1622
f 1556 1483 1623
f 1484 1618 1623
f 1483 1484 1623
f 1484 1485 1618
f 1485 1616 1618
f 1485 1477 1616
f 1551 1557 1624
f 1558 1559 1625
f 1559 1553 1621
f 1557 1487 1626
f 1624 1557 1626
f 1560 1558 1625
f 1487 1563 1626
f 1626 1563 1627
f 1564 1562 1628
f 1564 1628 1629
f 1563 1565 1627
f 1627 1565 1630
f 1627 1630 1631
f 1495 1564 1632
f 1564 1629 1632
f 1496 1495 1632
f 1565 1566 1630
f 1630 1566 1633
f 1566 1497 1633
f 1497 1498 1634
f 1633 1497 1634
f 1498 1499 1634
f 1634 1499 1635
f 1636 1501 1637
f 1637 1568 1638
f 1501 1568 1637
f 1568 1567 1638
f 1499 1569 1635
f 1420 1501 1636
f 1570 1502 1639
f 1503 1570 1571
f 1427 1506 1640
f 1572 1573 1641
f 1572 1641 1642
f 1502 1572 1642
f 1431 1427 1643
f 1427 1640 1643
f 1509 1575 1644
f 1573 1509 1641
f 1641 1509 1644
f 1510 1431 1645
f 1431 1643 1645
f 1576 1510 1645
f 1577 1512 1646
f 1524 1580 1647
f 1647 1580 1648
f 1580 1581 1648
f 1648 1581 1649
f 1581 1582 1650
f 1649 1581 1650
f 1582 1583 1650
f 1512 1522 1646
f 1586 1651 1652
f 1651 1586 1653
f 1586 1579 1653
f 1653 1587 1654
f 1579 1587 1653
f 1587 1524 1647
f 1587 1647 1654
f 1586 1652 1655
f 1591 1586 1655
f 1592 1591 1656
f 1592 1656 1657
f 1528 1592 1657
f 1529 1528 1657
f 1529 1657 1658
f 1588 1593 1659
f 1588 1526 1593
f 1450 1371 1660
f 1527 1451 1661
f 1661 1452 1662
f 1451 1452 1661
f 1662 1453 1663
f 1452 1453 1662
f 1663 1595 1664
f 1453 1595 1663
f 1595 1596 1665
f 1664 1595 1665
f 1530 1529 1666
f 1529 1658 1666
f 1531 1530 1666
f 1531 1666 1667
f 1593 1597 1659
f 1597 1532 1668
f 1601 1669 1670
f 1457 1450 1671
f 1450 1660 1671
f 1598 1457 1671
f 1665 1596 1672
f 1672 1534 1673
f 1596 1534 1672
f 1534 1599 1673
f 1459 1531 1674
f 1531 1667 1674
f 1600 1459 1674
f 1532 1456 1670
f 1668 1532 1670
f 1456 1601 1670
f 1601 1602 1669
f 1602 1603 1675
f 1537 1600 1676
f 1603 1606 1675
f 1467 1387 1677
f 1605 1607 1678
f 1543 1537 1679
f 1537 1676 1679
f 1543 1679 1680
f 1544 1543 1680
f 1608 1544 1680
f 1609 1608 1681
f 1610 1609 1681
f 1612 1611 1682
f 1612 1682 1683
f 1606 1612 1684
f 1612 1683 1684
f 1305 1467 1677
f 1607 1613 1678
f 1610 1681 1685
f 1611 1610 1682
f 1682 1610 1685
f 1548 1614 1686
f 1615 1549 1687
f 1614 1550 1688
f 1614 1688 1689
f 1686 1614 1689
f 1623 1690 1691
f 1623 1618 1690
f 1690 1618 1692
f 1618 1617 1692
f 1692 1619 1693
f 1617 1619 1692
f 1619 1615 1687
f 1619 1687 1693
f 1620 1551 1694
f 1620 1694 1695
f 1688 1620 1695
f 1552 1620 1688
f 1550 1552 1688
f 1696 1697 1698
f 1697 1696 1699
f 1696 1621 1699
f 1621 1555 1699
f 1699 1622 1700
f 1555 1622 1699
f 1622 1556 1700
f 1556 1691 1700
f 1556 1623 1691
f 1551 1624 1694
f 1698 1701 1702
f 1696 1698 1702
f 1625 1696 1702
f 1625 1559 1696
f 1559 1621 1696
f 1624 1626 1703
f 1562 1560 1704
f 1560 1702 1704
f 1702 1701 1704
f 1560 1625 1702
f 1626 1627 1703
f 1628 1562 1705
f 1562 1704 1705
f 1629 1628 1705
f 1629 1705 1706
f 1631 1630 1707
f 1632 1629 1708
f 1629 1706 1708
f 1496 1632 1708
f 1496 1708 1709
f 1630 1633 1707
f 1496 1709 1710
f 1567 1496 1710
f 1638 1567 1710
f 1569 1420 1711
f 1420 1636 1711
f 1570 1639 1712
f 1571 1570 1712
f 1639 1502 1713
f 1639 1713 1714
f 1712 1639 1714
f 1506 1571 1715
f 1571 1712 1715
f 1712 1714 1715
f 1640 1506 1715
f 1642 1641 1716
f 1642 1716 1717
f 1502 1642 1713
f 1713 1642 1717
f 1574 1578 1718
f 1574 1718 1719
f 1574 1719 1720
f 1575 1574 1720
f 1575 1720 1721
f 1644 1575 1721
f 1641 1644 1716
f 1716 1644 1721
f 1645 1643 1722
f 1576 1645 1723
f 1577 1646 1724
f 1578 1577 1718
f 1718 1577 1724
f 1647 1648 1725
f 1725 1648 1726
f 1726 1648 1727
f 1648 1649 1727
f 1727 1650 1728
f 1649 1650 1727
f 1650 1583 1728
f 1728 1583 1729
f 1584 1576 1723
f 1585 1584 1730
f 1646 1522 1731
f 1651 1653 1732
f 1732 1654 1733
f 1653 1654 1732
f 1654 1647 1725
f 1654 1725 1733
f 1583 1588 1734
f 1729 1583 1734
f 1589 1585 1730
f 1589 1730 1735
f 1590 1589 1735
f 1590 1735 1736
f 1449 1590 1736
f 1522 1527 1731
f 1591 1655 1737
f 1656 1591 1737
f 1656 1737 1738
f 1657 1656 1738
f 1658 1657 1738
f 1658 1738 1739
f 1588 1659 1734
f 1371 1594 1660
f 1662 1663 1740
f 1663 1664 1740
f 1664 1665 1741
f 1741 1665 1742
f 1666 1658 1743
f 1658 1739 1743
f 1667 1666 1743
f 1659 1597 1668
f 1668 1670 1744
f 1670 1669 1744
f 1604 1598 1745
f 1672 1673 1742
f 1665 1672 1742
f 1673 1599 1746
f 1674 1667 1747
f 1674 1747 1748
f 1669 1602 1749
f 1602 1675 1749
f 1749 1675 1750
f 1540 1604 1745
f 1599 1605 1751
f 1746 1599 1751
f 1676 1600 1748
f 1600 1674 1748
f 1675 1606 1750
f 1750 1606 1752
f 1606 1684 1752
f 1387 1540 1753
f 1677 1387 1753
f 1605 1678 1754
f 1751 1605 1754
f 1680 1679 1755
f 1608 1680 1755
f 1608 1755 1756
f 1681 1608 1756
f 1683 1682 1757
f 1683 1757 1758
f 1684 1683 1752
f 1752 1683 1758
f 1305 1677 1759
f 1754 1678 1760
f 1678 1613 1760
f 1613 1548 1760
f 1681 1756 1761
f 1681 1761 1762
f 1685 1681 1762
f 1682 1685 1757
f 1757 1685 1762
f 1549 1305 1759
f 1760 1548 1763
f 1763 1686 1764
f 1548 1686 1763
f 1689 1688 1765
f 1686 1689 1764
f 1691 1766 1767
f 1766 1690 1768
f 1691 1690 1766
f 1768 1692 1769
f 1690 1692 1768
f 1692 1693 1769
f 1695 1694 1770
f 1688 1695 1765
f 1771 1699 1772
f 1697 1699 1771
f 1699 1700 1772
f 1700 1767 1772
f 1700 1691 1767
f 1694 1624 1773
f 1770 1694 1773
f 1774 1698 1775
f 1701 1698 1774
f 1698 1697 1775
f 1624 1703 1773
f 1704 1701 1776
f 1703 1627 1777
f 1627 1631 1777
f 1705 1704 1778
f 1704 1776 1778
f 1706 1705 1778
f 1633 1634 1779
f 1634 1635 1779
f 1779 1635 1780
f 1637 1638 1781
f 1638 1710 1781
f 1635 1569 1780
f 1569 1711 1780
f 1714 1713 1717
f 1714 1717 1782
f 1714 1782 1783
f 1715 1714 1783
f 1715 1783 1784
f 1640 1715 1784
f 1640 1784 1785
f 1717 1716 1786
f 1722 1643 1785
f 1643 1640 1785
f 1716 1721 1786
f 1645 1722 1723
f 1724 1646 1787
f 1788 1727 1789
f 1726 1727 1788
f 1789 1728 1790
f 1727 1728 1789
f 1728 1729 1790
f 1584 1723 1791
f 1730 1584 1791
f 1646 1731 1787
f 1652 1651 1792
f 1792 1651 1793
f 1793 1732 1794
f 1651 1732 1793
f 1794 1733 1795
f 1732 1733 1794
f 1795 1733 1796
f 1733 1725 1796
f 1725 1726 1796
f 1726 1788 1796
f 1729 1734 1797
f 1797 1734 1798
f 1731 1527 1799
f 1655 1652 1800
f 1652 1792 1800
f 1655 1800 1801
f 1737 1655 1801
f 1737 1801 1802
f 1737 1802 1803
f 1738 1737 1803
f 1739 1738 1803
f 1739 1803 1804
f 1734 1659 1798
f 1594 1449 1736
f 1527 1661 1799
f 1740 1664 1805
f 1664 1741 1805
f 1743 1739 1806
f 1739 1804 1806
f 1743 1806 1807
f 1747 1743 1807
f 1667 1743 1747
f 1659 1668 1744
f 1744 1669 1808
f 1808 1669 1809
f 1598 1671 1810
f 1745 1598 1810
f 1748 1747 1811
f 1669 1749 1812
f 1809 1669 1812
f 1749 1750 1813
f 1812 1749 1813
f 1748 1811 1814
f 1676 1748 1814
f 1813 1750 1815
f 1815 1752 1816
f 1750 1752 1815
f 1679 1676 1817
f 1676 1814 1817
f 1679 1817 1818
f 1755 1679 1818
f 1755 1818 1819
f 1756 1755 1819
f 1756 1819 1820
f 1761 1756 1820
f 1761 1820 1821
f 1758 1757 1822
f 1752 1758 1816
f 1754 1760 1823
f 1762 1761 1821
f 1762 1821 1824
f 1757 1762 1822
f 1822 1762 1824
f 1549 1759 1825
f 1760 1763 1823
f 1687 1549 1825
f 1695 1826 1827
f 1689 1827 1828
f 1689 1765 1827
f 1765 1695 1827
f 1764 1689 1828
f 1766 1768 1829
f 1829 1768 1830
f 1830 1769 1831
f 1768 1769 1830
f 1769 1693 1831
f 1826 1770 1832
f 1695 1770 1826
f 1775 1833 1834
f 1833 1775 1835
f 1835 1697 1836
f 1697 1771 1836
f 1771 1772 1836
f 1836 1772 1837
f 1772 1767 1837
f 1770 1773 1832
f 1701 1834 1838
f 1701 1774 1834
f 1774 1775 1834
f 1775 1697 1835
f 1773 1703 1839
f 1776 1701 1838
f 1840 1838 1841
f 1776 1838 1840
f 1703 1777 1839
f 1778 1776 1840
f 1706 1778 1842
f 1778 1840 1842
f 1631 1707 1843
f 1708 1706 1844
f 1709 1708 1844
f 1709 1844 1845
f 1707 1633 1846
f 1843 1707 1846
f 1710 1709 1845
f 1633 1779 1846
f 1779 1780 1847
f 1847 1780 1848
f 1848 1636 1849
f 1636 1637 1849
f 1637 1781 1849
f 1780 1711 1848
f 1711 1636 1848
f 1782 1717 1850
f 1785 1784 1851
f 1717 1786 1852
f 1850 1717 1852
f 1785 1851 1853
f 1722 1785 1853
f 1719 1718 1854
f 1720 1719 1854
f 1721 1720 1855
f 1720 1854 1855
f 1721 1855 1856
f 1786 1721 1856
f 1852 1786 1856
f 1723 1857 1858
f 1723 1722 1857
f 1722 1853 1857
f 1724 1787 1859
f 1724 1859 1860
f 1854 1718 1860
f 1718 1724 1860
f 1855 1854 1861
f 1788 1789 1862
f 1863 1790 1864
f 1862 1790 1863
f 1789 1790 1862
f 1790 1729 1864
f 1791 1723 1858
f 1791 1858 1865
f 1791 1865 1866
f 1730 1791 1866
f 1866 1865 1867
f 1787 1731 1868
f 1859 1787 1868
f 1793 1794 1869
f 1794 1795 1870
f 1794 1870 1871
f 1869 1794 1871
f 1795 1796 1872
f 1870 1795 1872
f 1872 1796 1873
f 1796 1788 1873
f 1788 1862 1873
f 1862 1863 1874
f 1873 1862 1874
f 1735 1730 1866
f 1735 1866 1867
f 1735 1867 1875
f 1736 1735 1875
f 1731 1799 1868
f 1870 1801 1871
f 1802 1801 1870
f 1803 1802 1870
f 1803 1870 1872
f 1804 1873 1876
f 1804 1803 1873
f 1803 1872 1873
f 1873 1874 1877
f 1876 1873 1877
f 1798 1659 1878
f 1594 1736 1879
f 1661 1662 1880
f 1880 1740 1881
f 1662 1740 1880
f 1881 1805 1882
f 1740 1805 1881
f 1882 1741 1883
f 1805 1741 1882
f 1741 1742 1883
f 1883 1742 1884
f 1806 1804 1876
f 1807 1806 1876
f 1807 1876 1877
f 1807 1877 1885
f 1747 1807 1885
f 1878 1744 1886
f 1659 1744 1878
f 1886 1808 1887
f 1744 1808 1886
f 1808 1809 1887
f 1671 1660 1888
f 1810 1671 1888
f 1745 1810 1889
f 1742 1673 1890
f 1884 1742 1890
f 1673 1746 1890
f 1890 1746 1891
f 1811 1747 1885
f 1811 1892 1893
f 1811 1885 1892
f 1745 1889 1894
f 1540 1745 1894
f 1746 1751 1895
f 1891 1746 1895
f 1814 1811 1893
f 1753 1540 1894
f 1677 1753 1896
f 1751 1754 1895
f 1895 1754 1897
f 1895 1897 1898
f 1818 1817 1899
f 1819 1818 1899
f 1820 1819 1900
f 1821 1820 1900
f 1758 1822 1901
f 1816 1758 1901
f 1816 1901 1902
f 1677 1896 1903
f 1759 1677 1903
f 1754 1823 1897
f 1897 1823 1904
f 1898 1897 1904
f 1901 1824 1905
f 1822 1824 1901
f 1902 1901 1905
f 1825 1759 1903
f 1823 1763 1904
f 1904 1763 1906
f 1763 1764 1906
f 1687 1825 1907
f 1827 1826 1908
f 1827 1908 1909
f 1828 1827 1909
f 1764 1828 1906
f 1910 1767 1911
f 1837 1767 1910
f 1766 1829 1911
f 1767 1766 1911
f 1829 1830 1912
f 1693 1687 1907
f 1826 1832 1908
f 1834 1833 1913
f 1833 1835 1914
f 1914 1836 1915
f 1835 1836 1914
f 1836 1837 1915
f 1832 1773 1839
f 1838 1834 1913
f 1840 1841 1842
f 1842 1841 1916
f 1839 1777 1917
f 1917 1843 1918
f 1777 1843 1917
f 1777 1631 1843
f 1842 1916 1919
f 1706 1842 1919
f 1844 1706 1919
f 1845 1844 1920
f 1844 1919 1920
f 1710 1845 1921
f 1846 1779 1922
f 1922 1847 1923
f 1779 1847 1922
f 1923 1848 1924
f 1847 1848 1923
f 1924 1849 1925
f 1848 1849 1924
f 1925 1781 1926
f 1849 1781 1925
f 1781 1710 1921
f 1781 1921 1926
f 1783 1782 1927
f 1782 1850 1927
f 1783 1927 1928
f 1784 1783 1928
f 1851 1784 1928
f 1853 1851 1929
f 1857 1853 1929
f 1855 1861 1930
f 1856 1855 1930
f 1857 1929 1931
f 1858 1857 1931
f 1858 1931 1932
f 1860 1859 1933
f 1854 1860 1861
f 1863 1864 1934
f 1864 1729 1934
f 1865 1858 1932
f 1865 1932 1935
f 1867 1865 1935
f 1859 1868 1936
f 1792 1793 1937
f 1937 1793 1938
f 1793 1869 1938
f 1869 1871 1939
f 1940 1863 1941
f 1874 1863 1940
f 1729 1797 1934
f 1940 1941 1942
f 1736 1875 1943
f 1868 1799 1944
f 1936 1868 1944
f 1800 1792 1945
f 1792 1937 1945
f 1939 1800 1945
f 1801 1800 1939
f 1871 1801 1939
f 1877 1874 1940
f 1877 1940 1942
f 1877 1942 1946
f 1797 1798 1947
f 1798 1878 1947
f 1879 1736 1943
f 1660 1594 1879
f 1660 1879 1948
f 1799 1661 1949
f 1944 1799 1949
f 1949 1880 1950
f 1661 1880 1949
f 1950 1881 1951
f 1880 1881 1950
f 1881 1882 1951
f 1885 1877 1946
f 1885 1946 1952
f 1892 1885 1952
f 1878 1886 1953
f 1886 1887 1953
f 1887 1809 1954
f 1888 1660 1948
f 1884 1890 1955
f 1890 1891 1955
f 1809 1812 1956
f 1954 1809 1956
f 1812 1813 1956
f 1956 1813 1957
f 1956 1957 1958
f 1958 1957 1959
f 1894 1889 1960
f 1894 1960 1961
f 1891 1895 1962
f 1891 1962 1963
f 1963 1962 1964
f 1814 1893 1965
f 1965 1893 1966
f 1813 1815 1957
f 1959 1957 1967
f 1957 1815 1967
f 1815 1816 1967
f 1896 1753 1961
f 1753 1894 1961
f 1895 1898 1962
f 1964 1962 1968
f 1962 1898 1968
f 1817 1814 1965
f 1899 1817 1965
f 1899 1965 1966
f 1899 1966 1969
f 1899 1969 1970
f 1819 1899 1970
f 1900 1819 1970
f 1816 1902 1967
f 1898 1904 1971
f 1968 1898 1971
f 1821 1900 1972
f 1821 1972 1973
f 1824 1821 1973
f 1905 1824 1973
f 1904 1906 1974
f 1971 1904 1974
f 1909 1908 1975
f 1828 1909 1976
f 1909 1975 1976
f 1976 1975 1977
f 1906 1828 1974
f 1974 1828 1976
f 1837 1910 1915
f 1911 1829 1978
f 1829 1912 1978
f 1831 1693 1979
f 1693 1907 1979
f 1908 1832 1980
f 1908 1980 1981
f 1975 1908 1981
f 1977 1975 1981
f 1913 1833 1982
f 1833 1914 1982
f 1982 1914 1983
f 1832 1839 1984
f 1980 1832 1984
f 1838 1913 1985
f 1841 1838 1985
f 1841 1985 1986
f 1839 1917 1984
f 1918 1843 1987
f 1919 1916 1988
f 1920 1919 1988
f 1845 1920 1989
f 1843 1846 1987
f 1987 1846 1990
f 1921 1845 1989
f 1846 1922 1990
f 1922 1923 1991
f 1990 1922 1991
f 1927 1850 1992
f 1927 1992 1993
f 1927 1993 1994
f 1928 1927 1994
f 1851 1928 1994
f 1850 1852 1995
f 1992 1850 1995
f 1930 1861 1996
f 1930 1996 1997
f 1930 1997 1998
f 1856 1930 1998
f 1995 1852 1998
f 1852 1856 1998
f 1860 1933 1999
f 1860 1999 2000
f 1996 1861 2000
f 1861 1860 2000
f 1863 1934 2001
f 1859 1936 2002
f 1859 2002 2003
f 1933 1859 1999
f 1999 1859 2003
f 1938 1869 1939
f 1938 1939 2004
f 1937 1938 2004
f 1941 1863 2001
f 1934 1797 2005
f 1797 1947 2005
f 2005 1947 2006
f 2006 1947 2007
f 1875 1867 2008
f 1936 1944 2009
f 2002 1936 2009
f 1939 1945 2004
f 2010 1878 2011
f 1947 1878 2010
f 2007 1947 2010
f 1944 1949 2012
f 2009 1944 2012
f 1949 1950 2013
f 2012 1949 2013
f 1951 1882 2014
f 1882 1883 2014
f 1883 1884 2015
f 1892 1952 2016
f 1878 1953 2011
f 1953 1887 2017
f 1887 1954 2017
f 1810 1888 2018
f 1889 1810 2018
f 2013 1950 2019
f 1950 1951 2019
f 1884 1955 2015
f 1955 1891 2020
f 1956 1958 2021
f 1954 1956 2021
f 1958 1959 2022
f 1961 1960 2023
f 1891 1963 2020
f 1959 1967 2024
f 2022 1959 2024
f 1961 2023 2025
f 1896 1961 2025
f 1964 1968 2026
f 1970 1969 2027
f 1970 2027 2028
f 1900 1970 2028
f 1967 1902 2029
f 2024 1967 2029
f 1896 2025 2030
f 1903 1896 2030
f 1968 1971 2026
f 1972 1900 2028
f 1973 1972 2031
f 1905 1973 2031
f 1902 1905 2029
f 1903 2030 2032
f 1825 1903 2032
f 1971 1974 2033
f 1825 2032 2034
f 1907 1825 2034
f 2035 2036 2037
f 1976 2036 2038
f 1976 1977 2036
f 2036 1977 2037
f 1974 1976 2033
f 2033 1976 2038
f 1983 1914 2039
f 2039 1915 2040
f 1914 1915 2039
f 2040 1910 2041
f 1915 1910 2040
f 2041 1911 2042
f 1910 1911 2041
f 1911 1978 2042
f 1978 1912 2043
f 2043 1830 2044
f 1912 1830 2043
f 2044 1831 2045
f 1830 1831 2044
f 1831 1979 2045
f 1979 1907 2034
f 2035 1980 2046
f 1980 2035 2037
f 1981 1980 2037
f 1977 1981 2037
f 2047 1913 2048
f 1913 1982 2048
f 1982 1983 2048
f 1980 1984 2046
f 1985 1913 2047
f 1986 1985 2047
f 1917 1918 1984
f 1916 1841 1986
f 1916 1986 2049
f 1918 1987 2050
f 1988 1916 2049
f 1920 1988 2051
f 2050 1987 2052
f 1989 1920 2051
f 1987 1990 2052
f 1921 1989 2053
f 1991 1923 2054
f 2054 1924 2055
f 1923 1924 2054
f 1924 1925 2055
f 1925 1926 2056
f 1926 1921 2053
f 1926 2053 2056
f 1993 1992 2057
f 1993 2057 2058
f 1994 1993 2058
f 1851 1994 2059
f 1992 1995 2060
f 2057 1992 2060
f 1929 1851 2061
f 1851 2059 2061
f 1929 2061 2062
f 1998 1997 2063
f 1998 2063 2064
f 1995 1998 2064
f 2060 1995 2064
f 1931 1929 2062
f 1932 1931 2065
f 1996 2000 2066
f 2001 1934 2067
f 1935 1932 2068
f 1932 2065 2068
f 1867 1935 2068
f 1867 2068 2069
f 1937 2070 2071
f 1937 2004 2070
f 2070 2004 2072
f 2070 2072 2073
f 2074 2072 2075
f 2073 2072 2074
f 2074 2075 2076
f 2001 2067 2077
f 2001 2077 2078
f 1941 2001 2078
f 1942 1941 2078
f 2077 2067 2079
f 2067 2005 2079
f 1934 2005 2067
f 2005 2006 2079
f 2006 2007 2080
f 2008 1867 2069
f 1943 1875 2008
f 1945 1937 2081
f 1937 2071 2081
f 2072 2081 2082
f 2072 2004 2081
f 2004 1945 2081
f 2075 2072 2082
f 2078 2077 2083
f 1946 1942 2084
f 1942 2078 2084
f 2078 2083 2084
f 2007 2010 2080
f 2010 2011 2080
f 2080 2011 2085
f 2009 2012 2086
f 2012 2013 2086
f 1951 2087 2088
f 1951 2014 2087
f 2014 1883 2089
f 1883 2015 2089
f 2089 2015 2090
f 1952 1946 2016
f 2016 1946 2084
f 2011 1953 2091
f 2085 2011 2091
f 1953 2017 2091
f 2086 2013 2092
f 2019 2088 2092
f 2013 2019 2092
f 2019 1951 2088
f 2015 1955 2093
f 2090 2015 2093
f 1955 2020 2093
f 2093 2020 2094
f 2095 2016 2096
f 1892 2016 2095
f 1960 1889 2097
f 2023 1960 2097
f 2020 1963 2098
f 2094 2020 2098
f 1963 1964 2098
f 2098 1964 2099
f 1893 1892 2095
f 1966 2095 2100
f 1966 1893 2095
f 2025 2023 2101
f 1964 2026 2099
f 1969 1966 2100
f 2027 1969 2102
f 2025 2101 2103
f 2030 2025 2103
f 2026 1971 2104
f 2028 2027 2102
f 1972 2028 2105
f 2031 1972 2105
f 1905 2031 2106
f 2029 1905 2106
f 2032 2030 2107
f 2032 2107 2108
f 2030 2103 2107
f 1971 2033 2104
f 2104 2033 2109
f 2104 2109 2110
f 2110 2109 2111
f 2034 2032 2108
f 2034 2108 2112
f 1979 2034 2112
f 2036 2035 2113
f 2036 2113 2114
f 2038 2036 2114
f 2109 2114 2115
f 2109 2033 2114
f 2033 2038 2114
f 2048 2109 2115
f 2048 2115 2116
f 2109 2048 2111
f 2048 1983 2111
f 2111 1983 2117
f 2117 2039 2118
f 1983 2039 2117
f 2118 2040 2119
f 2039 2040 2118
f 2040 2041 2119
f 2042 1978 2120
f 1978 2043 2120
f 2035 2046 2121
f 2047 2048 2122
f 2048 2116 2122
f 1986 2047 2122
f 1986 2122 2123
f 2046 1984 2121
f 2121 1984 2124
f 2125 2126 2127
f 2126 2125 2128
f 1986 2123 2129
f 1984 1918 2124
f 1918 2050 2124
f 2126 2128 2130
f 2126 2130 2131
f 2127 2126 2131
f 2130 2128 2132
f 2049 1986 2129
f 2133 2130 2134
f 2131 2130 2133
f 2130 2132 2134
f 1988 2049 2135
f 2051 1988 2135
f 2051 2135 2136
f 2050 2052 2137
f 1989 2051 2136
f 2052 1990 2138
f 2137 2052 2138
f 1990 1991 2138
f 2138 1991 2139
f 2138 2139 2140
f 2140 2139 2141
f 2141 2139 2142
f 2053 1989 2143
f 2056 2053 2143
f 1991 2054 2139
f 2054 2055 2139
f 2055 1925 2144
f 2142 2055 2144
f 2139 2055 2142
f 1925 2056 2144
f 1994 2058 2145
f 2059 1994 2145
f 1997 1996 2146
f 2063 1997 2147
f 2064 2063 2147
f 1996 2066 2146
f 2003 2002 2148
f 2003 2148 2149
f 1999 2003 2149
f 2071 2070 2150
f 2070 2073 2150
f 2073 2074 2151
f 2074 2076 2151
f 2152 2079 2153
f 2077 2079 2152
f 2079 2006 2154
f 2153 2079 2154
f 2006 2080 2154
f 2002 2009 2148
f 2081 2071 2155
f 2081 2155 2156
f 2082 2081 2156
f 2082 2156 2157
f 2075 2082 2157
f 2076 2075 2157
f 2084 2152 2158
f 2084 2083 2152
f 2083 2077 2152
f 2154 2159 2160
f 2154 2080 2159
f 2159 2080 2161
f 2080 2085 2161
f 1879 1943 2162
f 1948 1879 2162
f 2087 2014 2163
f 2014 2089 2163
f 2016 2084 2164
f 2084 2158 2164
f 2096 2016 2164
f 2085 2091 2161
f 2091 2017 2165
f 2165 1954 2166
f 2017 1954 2165
f 1954 2021 2166
f 2166 2021 2167
f 1888 1948 2168
f 2018 1888 2168
f 1889 2018 2169
f 2092 2088 2170
f 2021 1958 2167
f 1958 2022 2171
f 2097 1889 2169
f 2023 2097 2172
f 2100 2095 2173
f 2022 2024 2174
f 2171 2022 2174
f 2101 2023 2172
f 2099 2026 2175
f 1969 2100 2176
f 2102 1969 2176
f 2024 2029 2177
f 2174 2024 2177
f 2026 2104 2175
f 2175 2104 2178
f 2028 2102 2179
f 2105 2028 2179
f 2105 2179 2180
f 2031 2105 2180
f 2106 2031 2180
f 2029 2106 2177
f 2108 2107 2181
f 2107 2103 2182
f 2181 2107 2182
f 2104 2110 2178
f 2183 2111 2184
f 2110 2111 2183
f 2110 2183 2185
f 2178 2110 2185
f 1979 2112 2186
f 2186 2112 2187
f 2112 2108 2187
f 2113 2035 2188
f 2113 2188 2189
f 2113 2189 2190
f 2114 2113 2190
f 2114 2190 2191
f 2115 2114 2191
f 2111 2117 2184
f 2116 2191 2192
f 2116 2115 2191
f 2117 2118 2184
f 2116 2192 2193
f 2118 2119 2194
f 2184 2118 2194
f 2119 2041 2195
f 2195 2042 2196
f 2041 2042 2195
f 2042 2120 2196
f 2120 2043 2197
f 2197 2044 2198
f 2043 2044 2197
f 2044 2045 2198
f 2045 1979 2186
f 2035 2121 2199
f 2188 2035 2199
f 2123 2122 2193
f 2122 2116 2193
f 2121 2124 2199
f 2125 2127 2200
f 2128 2125 2201
f 2124 2050 2202
f 2200 2127 2203
f 2128 2201 2204
f 2127 2131 2205
f 2203 2127 2205
f 2132 2128 2204
f 2132 2204 2206
f 2202 2050 2207
f 2131 2133 2205
f 2050 2137 2207
f 2133 2134 2208
f 2205 2133 2208
f 2134 2132 2208
f 1989 2136 2209
f 2137 2138 2210
f 2210 2140 2211
f 2138 2140 2210
f 2140 2141 2211
f 2143 1989 2209
f 2145 2058 2212
f 2145 2212 2213
f 2059 2145 2213
f 2057 2060 2214
f 2058 2057 2212
f 2061 2059 2213
f 1997 2146 2215
f 2147 1997 2215
f 2064 2147 2216
f 2060 2064 2214
f 2214 2064 2216
f 1931 2062 2217
f 2065 1931 2217
f 2000 1999 2218
f 2000 2218 2219
f 2066 2000 2219
f 1999 2149 2218
f 2071 2150 2220
f 2150 2073 2221
f 2073 2151 2221
f 2151 2076 2222
f 1943 2008 2223
f 1943 2223 2224
f 2148 2009 2225
f 2155 2071 2226
f 2071 2220 2226
f 2155 2226 2227
f 2156 2155 2227
f 2157 2156 2227
f 2076 2157 2222
f 2152 2153 2158
f 2158 2153 2228
f 2228 2160 2229
f 2153 2160 2228
f 2153 2154 2160
f 2229 2160 2230
f 2160 2159 2230
f 2159 2161 2230
f 2162 1943 2224
f 1948 2162 2168
f 2009 2086 2231
f 2225 2009 2231
f 2232 2163 2233
f 2087 2163 2232
f 2233 2089 2234
f 2163 2089 2233
f 2089 2090 2234
f 2234 2090 2235
f 2164 2158 2236
f 2096 2236 2237
f 2096 2164 2236
f 2161 2091 2238
f 2091 2165 2238
f 2086 2092 2239
f 2231 2086 2239
f 2092 2170 2239
f 2170 2088 2240
f 2088 2087 2240
f 2087 2232 2240
f 2090 2093 2241
f 2235 2090 2241
f 2093 2094 2241
f 2241 2094 2242
f 2241 2242 2243
f 2095 2096 2173
f 2167 1958 2244
f 1958 2171 2244
f 2094 2098 2242
f 2242 2098 2245
f 2098 2099 2245
f 2100 2173 2246
f 2171 2174 2247
f 2099 2175 2245
f 2175 2178 2245
f 2245 2178 2248
f 2248 2178 2249
f 2176 2100 2250
f 2100 2246 2250
f 2176 2250 2251
f 2102 2176 2251
f 2102 2251 2252
f 2174 2177 2247
f 2247 2177 2253
f 2247 2253 2254
f 2182 2103 2255
f 2103 2101 2255
f 2178 2185 2249
f 2179 2102 2252
f 2179 2252 2256
f 2179 2256 2257
f 2180 2179 2257
f 2180 2257 2258
f 2106 2180 2258
f 2253 2258 2259
f 2253 2177 2258
f 2177 2106 2258
f 2254 2253 2259
f 2181 2182 2260
f 2183 2184 2261
f 2183 2261 2262
f 2185 2183 2262
f 2184 2194 2261
f 2261 2194 2263
f 2187 2108 2264
f 2108 2181 2264
f 2181 2260 2264
f 2189 2188 2265
f 2190 2189 2266
f 2189 2265 2266
f 2190 2266 2267
f 2191 2190 2267
f 2192 2191 2267
f 2194 2119 2268
f 2263 2194 2268
f 2119 2195 2268
f 2198 2045 2269
f 2045 2186 2269
f 2188 2199 2265
f 2265 2199 2270
f 2270 2199 2271
f 2199 2124 2271
f 2124 2202 2271
f 2125 2200 2272
f 2200 2201 2272
f 2201 2125 2272
f 2129 2123 2273
f 2271 2202 2274
f 2201 2200 2275
f 2204 2201 2275
f 2200 2203 2275
f 2275 2203 2276
f 2203 2205 2276
f 2206 2204 2275
f 2129 2273 2277
f 2049 2129 2277
f 2202 2207 2274
f 2274 2207 2278
f 2276 2205 2279
f 2205 2208 2279
f 2132 2206 2208
f 2208 2206 2279
f 2135 2049 2277
f 2136 2280 2281
f 2136 2135 2280
f 2135 2277 2280
f 2207 2137 2282
f 2278 2207 2283
f 2207 2282 2283
f 2209 2136 2281
f 2137 2210 2282
f 2210 2211 2283
f 2282 2210 2283
f 2211 2141 2284
f 2141 2142 2284
f 2284 2142 2285
f 2056 2143 2286
f 2286 2143 2287
f 2143 2209 2287
f 2142 2144 2288
f 2285 2142 2288
f 2144 2056 2286
f 2144 2286 2288
f 2057 2214 2289
f 2212 2057 2289
f 2212 2289 2290
f 2213 2212 2290
f 2061 2213 2291
f 2213 2290 2291
f 2062 2061 2291
f 2062 2291 2292
f 2147 2215 2293
f 2216 2147 2293
f 2217 2062 2292
f 2065 2217 2294
f 2146 2066 2215
f 2068 2065 2294
f 2069 2068 2295
f 2220 2150 2296
f 2150 2221 2296
f 2221 2151 2296
f 2008 2069 2297
f 2069 2295 2297
f 2223 2008 2297
f 2148 2225 2298
f 2227 2226 2299
f 2227 2299 2300
f 2157 2227 2300
f 2222 2157 2300
f 2158 2228 2301
f 2301 2229 2302
f 2228 2229 2301
f 2229 2230 2303
f 2229 2303 2304
f 2302 2229 2304
f 2230 2161 2303
f 2225 2231 2298
f 2298 2231 2305
f 2236 2158 2301
f 2236 2301 2306
f 2237 2236 2306
f 2303 2238 2307
f 2161 2238 2303
f 2307 2165 2308
f 2238 2165 2307
f 2165 2166 2308
f 2018 2168 2309
f 2169 2018 2310
f 2231 2239 2305
f 2239 2170 2311
f 2311 2240 2312
f 2170 2240 2311
f 2240 2232 2312
f 2235 2241 2313
f 2241 2243 2313
f 2243 2242 2314
f 2173 2237 2315
f 2173 2096 2237
f 2244 2171 2316
f 2097 2169 2317
f 2169 2310 2317
f 2172 2097 2317
f 2172 2317 2318
f 2242 2245 2314
f 2245 2248 2314
f 2246 2173 2315
f 2171 2247 2316
f 2316 2247 2319
f 2316 2319 2320
f 2320 2319 2321
f 2101 2318 2322
f 2101 2172 2318
f 2255 2101 2322
f 2247 2254 2319
f 2319 2254 2321
f 2182 2255 2323
f 2255 2322 2323
f 2249 2185 2324
f 2185 2262 2324
f 2324 2262 2325
f 2257 2256 2326
f 2257 2326 2327
f 2258 2257 2327
f 2259 2258 2327
f 2260 2182 2323
f 2260 2323 2328
f 2260 2328 2329
f 2262 2261 2330
f 2325 2262 2330
f 2261 2263 2330
f 2330 2263 2331
f 2331 2263 2332
f 2186 2187 2333
f 2333 2187 2334
f 2187 2264 2334
f 2264 2329 2334
f 2264 2260 2329
f 2266 2265 2335
f 2266 2335 2336
f 2266 2336 2337
f 2267 2266 2337
f 2267 2337 2338
f 2192 2267 2338
f 2193 2192 2338
f 2193 2338 2339
f 2268 2195 2340
f 2332 2268 2340
f 2263 2268 2332
f 2195 2196 2340
f 2269 2186 2333
f 2265 2270 2335
f 2193 2339 2341
f 2123 2193 2341
f 2273 2123 2341
f 2271 2274 2342
f 2275 2276 2343
f 2206 2275 2343
f 2279 2206 2343
f 2280 2277 2344
f 2342 2274 2345
f 2274 2278 2345
f 2276 2279 2343
f 2281 2280 2344
f 2278 2283 2346
f 2345 2278 2346
f 2209 2281 2347
f 2283 2211 2346
f 2287 2209 2347
f 2290 2289 2348
f 2290 2348 2349
f 2290 2349 2350
f 2291 2290 2350
f 2292 2291 2350
f 2292 2350 2351
f 2293 2215 2352
f 2293 2352 2353
f 2216 2293 2353
f 2216 2353 2354
f 2214 2216 2354
f 2289 2214 2348
f 2348 2214 2354
f 2217 2292 2294
f 2294 2292 2351
f 2066 2219 2355
f 2355 2219 2356
f 2215 2066 2355
f 2068 2294 2357
f 2295 2068 2357
f 2149 2148 2358
f 2149 2358 2359
f 2219 2359 2360
f 2219 2218 2359
f 2218 2149 2359
f 2356 2219 2360
f 2220 2296 2361
f 2296 2151 2362
f 2151 2222 2362
f 2223 2297 2363
f 2224 2223 2363
f 2148 2298 2364
f 2358 2148 2364
f 2226 2220 2299
f 2299 2220 2361
f 2300 2299 2365
f 2222 2300 2362
f 2362 2300 2365
f 2301 2302 2366
f 2366 2302 2367
f 2302 2304 2367
f 2368 2304 2369
f 2367 2304 2368
f 2364 2298 2370
f 2298 2305 2370
f 2370 2305 2371
f 2305 2239 2371
f 2232 2233 2372
f 2372 2234 2373
f 2233 2234 2372
f 2234 2235 2373
f 2373 2235 2374
f 2374 2235 2375
f 2306 2366 2376
f 2306 2301 2366
f 2304 2307 2369
f 2304 2303 2307
f 2307 2308 2369
f 2308 2166 2377
f 2166 2167 2377
f 2377 2167 2378
f 2018 2309 2379
f 2310 2018 2379
f 2239 2311 2371
f 2313 2243 2375
f 2235 2313 2375
f 2243 2314 2380
f 2315 2237 2381
f 2237 2306 2381
f 2306 2376 2381
f 2167 2244 2382
f 2378 2167 2382
f 2244 2316 2382
f 2382 2316 2383
f 2382 2383 2384
f 2384 2383 2385
f 2318 2317 2386
f 2314 2248 2380
f 2316 2320 2383
f 2385 2383 2387
f 2383 2320 2387
f 2320 2321 2387
f 2318 2386 2388
f 2322 2318 2388
f 2322 2388 2389
f 2248 2249 2390
f 2249 2324 2390
f 2250 2246 2391
f 2246 2315 2391
f 2251 2250 2391
f 2252 2251 2392
f 2321 2254 2393
f 2387 2321 2393
f 2323 2389 2394
f 2323 2322 2389
f 2256 2252 2395
f 2252 2392 2395
f 2326 2256 2395
f 2327 2326 2396
f 2327 2396 2397
f 2259 2327 2397
f 2254 2259 2393
f 2393 2259 2397
f 2328 2323 2394
f 2330 2331 2398
f 2325 2330 2398
f 2333 2334 2399
f 2399 2334 2400
f 2334 2329 2400
f 2329 2328 2400
f 2336 2335 2401
f 2336 2401 2402
f 2336 2402 2403
f 2337 2336 2403
f 2337 2403 2404
f 2338 2337 2404
f 2339 2338 2404
f 2339 2404 2405
f 2196 2120 2406
f 2120 2197 2406
f 2335 2270 2407
f 2401 2335 2407
f 2339 2405 2408
f 2341 2339 2408
f 2270 2271 2409
f 2407 2270 2409
f 2273 2341 2410
f 2271 2342 2409
f 2343 2411 2412
f 2277 2273 2410
f 2344 2413 2414
f 2344 2277 2413
f 2277 2410 2413
f 2342 2345 2415
f 2279 2343 2416
f 2344 2414 2417
f 2281 2344 2417
f 2345 2346 2418
f 2347 2281 2417
f 2346 2211 2419
f 2418 2346 2419
f 2419 2284 2420
f 2211 2284 2419
f 2284 2285 2420
f 2420 2285 2421
f 2421 2286 2422
f 2286 2287 2422
f 2287 2347 2422
f 2285 2288 2421
f 2288 2286 2421
f 2349 2348 2423
f 2350 2349 2424
f 2349 2423 2424
f 2424 2423 2425
f 2351 2350 2424
f 2423 2354 2425
f 2348 2354 2423
f 2355 2356 2426
f 2355 2426 2427
f 2215 2355 2427
f 2352 2215 2427
f 2357 2294 2428
f 2361 2296 2362
f 2224 2363 2429
f 2358 2364 2430
f 2299 2361 2365
f 2361 2362 2365
f 2366 2367 2431
f 2431 2368 2432
f 2367 2368 2431
f 2368 2369 2433
f 2162 2224 2434
f 2224 2429 2434
f 2162 2434 2435
f 2168 2162 2435
f 2364 2370 2430
f 2430 2370 2436
f 2232 2372 2437
f 2372 2373 2438
f 2373 2374 2438
f 2376 2366 2431
f 2376 2431 2439
f 2431 2432 2439
f 2369 2308 2433
f 2433 2377 2440
f 2308 2377 2433
f 2377 2378 2440
f 2440 2378 2441
f 2370 2371 2436
f 2371 2311 2442
f 2371 2442 2443
f 2436 2371 2443
f 2312 2437 2442
f 2311 2312 2442
f 2312 2232 2437
f 2375 2243 2444
f 2243 2380 2444
f 2444 2380 2445
f 2445 2380 2446
f 2381 2447 2448
f 2381 2376 2447
f 2376 2439 2447
f 2378 2382 2449
f 2441 2378 2449
f 2382 2384 2449
f 2384 2385 2450
f 2317 2310 2451
f 2386 2317 2451
f 2380 2390 2446
f 2380 2248 2390
f 2381 2448 2452
f 2315 2381 2452
f 2385 2387 2453
f 2450 2385 2453
f 2390 2324 2454
f 2391 2315 2452
f 2251 2391 2455
f 2392 2251 2455
f 2387 2393 2453
f 2324 2325 2456
f 2454 2324 2456
f 2325 2398 2456
f 2326 2395 2457
f 2396 2326 2457
f 2403 2458 2459
f 2331 2332 2460
f 2460 2332 2461
f 2399 2400 2462
f 2400 2328 2462
f 2402 2401 2463
f 2458 2402 2463
f 2403 2402 2458
f 2404 2403 2459
f 2405 2404 2459
f 2340 2196 2464
f 2461 2340 2464
f 2332 2340 2461
f 2196 2406 2464
f 2406 2197 2465
f 2197 2198 2465
f 2198 2269 2466
f 2269 2333 2466
f 2401 2407 2467
f 2341 2468 2469
f 2341 2408 2468
f 2408 2405 2468
f 2407 2409 2467
f 2467 2409 2470
f 2471 2411 2472
f 2412 2411 2471
f 2410 2341 2469
f 2413 2410 2473
f 2409 2342 2470
f 2470 2415 2474
f 2342 2415 2470
f 2411 2343 2472
f 2343 2412 2475
f 2414 2413 2473
f 2415 2345 2476
f 2343 2416 2472
f 2416 2343 2475
f 2417 2414 2477
f 2345 2418 2476
f 2476 2418 2478
f 2417 2477 2479
f 2347 2417 2479
f 2418 2419 2478
f 2419 2420 2480
f 2478 2419 2480
f 2420 2421 2481
f 2481 2422 2482
f 2421 2422 2481
f 2422 2347 2479
f 2422 2479 2482
f 2424 2425 2483
f 2424 2483 2484
f 2351 2424 2484
f 2351 2484 2485
f 2354 2353 2486
f 2425 2354 2486
f 2428 2294 2485
f 2294 2351 2485
f 2427 2426 2487
f 2427 2487 2488
f 2352 2427 2488
f 2353 2352 2488
f 2359 2358 2489
f 2360 2359 2490
f 2359 2489 2490
f 2356 2360 2490
f 2297 2295 2491
f 2363 2297 2491
f 2358 2430 2492
f 2489 2358 2492
f 2432 2368 2493
f 2368 2433 2493
f 2309 2168 2435
f 2309 2435 2494
f 2430 2436 2492
f 2437 2372 2495
f 2495 2372 2496
f 2372 2438 2496
f 2438 2374 2497
f 2374 2375 2497
f 2497 2375 2498
f 2498 2375 2499
f 2447 2439 2500
f 2501 2493 2502
f 2432 2493 2501
f 2500 2432 2501
f 2439 2432 2500
f 2502 2433 2503
f 2493 2433 2502
f 2503 2440 2504
f 2433 2440 2503
f 2440 2441 2504
f 2379 2309 2494
f 2442 2437 2495
f 2444 2445 2499
f 2375 2444 2499
f 2448 2447 2500
f 2448 2500 2505
f 2500 2501 2505
f 2449 2384 2506
f 2384 2450 2506
f 2448 2505 2507
f 2448 2507 2508
f 2452 2448 2508
f 2508 2507 2509
f 2450 2453 2510
f 2446 2390 2454
f 2391 2452 2508
f 2455 2391 2508
f 2455 2508 2509
f 2455 2509 2511
f 2455 2511 2512
f 2392 2455 2512
f 2392 2512 2513
f 2453 2393 2514
f 2510 2453 2514
f 2456 2398 2515
f 2395 2392 2457
f 2457 2392 2513
f 2457 2513 2516
f 2457 2516 2517
f 2396 2457 2517
f 2396 2517 2518
f 2397 2396 2518
f 2393 2397 2514
f 2514 2397 2518
f 2328 2394 2519
f 2520 2459 2521
f 2459 2520 2522
f 2398 2331 2523
f 2515 2398 2523
f 2331 2460 2523
f 2460 2461 2524
f 2524 2461 2525
f 2333 2399 2526
f 2399 2462 2526
f 2462 2328 2519
f 2458 2527 2528
f 2458 2463 2527
f 2521 2459 2528
f 2459 2458 2528
f 2405 2459 2522
f 2405 2522 2529
f 2468 2405 2529
f 2468 2529 2530
f 2464 2406 2531
f 2525 2464 2531
f 2461 2464 2525
f 2406 2465 2531
f 2401 2467 2532
f 2463 2401 2532
f 2533 2471 2534
f 2469 2468 2530
f 2467 2470 2532
f 2471 2472 2534
f 2471 2533 2535
f 2412 2471 2535
f 2410 2469 2536
f 2473 2410 2536
f 2534 2472 2537
f 2537 2472 2538
f 2475 2412 2535
f 2475 2535 2539
f 2414 2473 2540
f 2415 2476 2541
f 2472 2416 2538
f 2416 2475 2539
f 2477 2414 2540
f 2476 2478 2542
f 2541 2476 2542
f 2478 2480 2542
f 2480 2420 2543
f 2420 2481 2543
f 2481 2482 2544
f 2482 2479 2544
f 2483 2425 2545
f 2425 2486 2546
f 2545 2425 2546
f 2428 2485 2547
f 2428 2547 2548
f 2426 2356 2549
f 2488 2487 2550
f 2488 2550 2551
f 2353 2488 2551
f 2486 2353 2551
f 2295 2357 2548
f 2357 2428 2548
f 2490 2489 2552
f 2490 2552 2553
f 2356 2490 2549
f 2549 2490 2553
f 2363 2491 2554
f 2429 2363 2554
f 2489 2492 2552
f 2492 2436 2555
f 2436 2443 2555
f 2501 2502 2556
f 2556 2502 2557
f 2557 2503 2558
f 2502 2503 2557
f 2503 2504 2558
f 2443 2442 2559
f 2555 2443 2559
f 2442 2495 2559
f 2499 2445 2560
f 2445 2446 2560
f 2560 2446 2561
f 2501 2556 2562
f 2505 2501 2562
f 2441 2449 2563
f 2449 2506 2563
f 2506 2450 2564
f 2451 2310 2565
f 2386 2451 2565
f 2386 2565 2566
f 2561 2446 2567
f 2509 2562 2568
f 2509 2507 2562
f 2507 2505 2562
f 2450 2510 2569
f 2564 2450 2569
f 2388 2386 2570
f 2386 2566 2570
f 2389 2388 2570
f 2389 2570 2571
f 2446 2454 2567
f 2567 2454 2572
f 2511 2509 2568
f 2573 2574 2575
f 2510 2514 2575
f 2574 2510 2575
f 2569 2510 2574
f 2389 2571 2576
f 2394 2389 2576
f 2454 2456 2577
f 2572 2454 2577
f 2456 2515 2577
f 2517 2516 2578
f 2573 2517 2578
f 2517 2573 2575
f 2518 2517 2575
f 2514 2518 2575
f 2519 2394 2576
f 2521 2579 2580
f 2520 2521 2580
f 2527 2463 2581
f 2527 2581 2582
f 2579 2527 2582
f 2521 2527 2579
f 2527 2521 2528
f 2463 2532 2581
f 2581 2532 2583
f 2581 2583 2584
f 2583 2474 2584
f 2532 2470 2583
f 2470 2474 2583
f 2533 2534 2535
f 2473 2536 2585
f 2474 2415 2586
f 2535 2534 2587
f 2539 2535 2587
f 2534 2537 2587
f 2537 2538 2587
f 2539 2587 2588
f 2540 2473 2585
f 2415 2541 2586
f 2416 2539 2588
f 2538 2416 2588
f 2477 2540 2589
f 2590 2480 2591
f 2542 2480 2590
f 2542 2590 2592
f 2541 2542 2592
f 2477 2589 2593
f 2479 2477 2593
f 2480 2543 2591
f 2543 2481 2594
f 2591 2543 2594
f 2481 2544 2594
f 2544 2479 2593
f 2484 2483 2595
f 2485 2484 2595
f 2545 2546 2596
f 2545 2596 2597
f 2483 2545 2597
f 2595 2483 2597
f 2595 2597 2598
f 2595 2598 2599
f 2547 2595 2599
f 2547 2485 2595
f 2548 2547 2599
f 2426 2549 2600
f 2487 2426 2601
f 2426 2600 2601
f 2601 2600 2602
f 2487 2601 2603
f 2550 2487 2603
f 2551 2550 2604
f 2486 2551 2604
f 2546 2486 2604
f 2548 2599 2605
f 2548 2605 2606
f 2295 2548 2606
f 2553 2552 2607
f 2553 2607 2608
f 2600 2608 2609
f 2600 2549 2608
f 2549 2553 2608
f 2602 2600 2609
f 2491 2295 2606
f 2554 2491 2606
f 2429 2554 2610
f 2552 2492 2611
f 2607 2552 2611
f 2434 2429 2610
f 2492 2555 2611
f 2611 2555 2612
f 2495 2496 2613
f 2613 2496 2614
f 2614 2438 2615
f 2496 2438 2614
f 2615 2497 2616
f 2438 2497 2615
f 2616 2498 2617
f 2497 2498 2616
f 2498 2499 2617
f 2618 2558 2619
f 2556 2558 2618
f 2556 2557 2558
f 2558 2504 2619
f 2504 2441 2620
f 2379 2621 2622
f 2310 2379 2622
f 2622 2621 2623
f 2555 2559 2612
f 2559 2495 2624
f 2612 2559 2624
f 2495 2613 2624
f 2562 2556 2625
f 2562 2625 2626
f 2556 2618 2625
f 2441 2563 2620
f 2563 2506 2627
f 2506 2564 2627
f 2627 2564 2628
f 2565 2310 2622
f 2565 2622 2623
f 2566 2565 2570
f 2568 2562 2626
f 2564 2569 2629
f 2628 2564 2629
f 2630 2572 2631
f 2511 2568 2632
f 2512 2511 2632
f 2512 2632 2633
f 2513 2512 2633
f 2574 2573 2634
f 2569 2574 2629
f 2629 2574 2634
f 2629 2634 2635
f 2636 2515 2637
f 2577 2515 2636
f 2631 2577 2636
f 2572 2577 2631
f 2516 2513 2638
f 2513 2633 2638
f 2516 2638 2639
f 2578 2516 2639
f 2634 2639 2640
f 2634 2573 2639
f 2573 2578 2639
f 2635 2634 2640
f 2580 2579 2641
f 2580 2641 2642
f 2580 2642 2643
f 2520 2580 2643
f 2520 2643 2644
f 2522 2520 2644
f 2522 2644 2645
f 2515 2523 2637
f 2523 2460 2637
f 2333 2526 2646
f 2582 2581 2647
f 2579 2582 2641
f 2641 2582 2647
f 2530 2645 2648
f 2530 2529 2645
f 2529 2522 2645
f 2531 2465 2649
f 2649 2198 2650
f 2465 2198 2649
f 2650 2466 2651
f 2198 2466 2650
f 2466 2333 2646
f 2466 2646 2651
f 2581 2584 2647
f 2647 2584 2652
f 2584 2474 2652
f 2530 2648 2653
f 2469 2530 2653
f 2652 2474 2654
f 2536 2469 2653
f 2585 2536 2655
f 2536 2653 2655
f 2474 2586 2654
f 2654 2586 2656
f 2587 2538 2588
f 2540 2585 2657
f 2586 2592 2656
f 2586 2541 2592
f 2589 2540 2657
f 2590 2591 2658
f 2591 2594 2658
f 2594 2544 2659
f 2544 2593 2659
f 2597 2596 2660
f 2598 2597 2661
f 2597 2660 2661
f 2598 2661 2662
f 2599 2598 2662
f 2599 2662 2663
f 2601 2602 2664
f 2603 2601 2664
f 2550 2603 2665
f 2550 2665 2666
f 2604 2550 2666
f 2604 2666 2667
f 2546 2604 2667
f 2660 2596 2667
f 2596 2546 2667
f 2605 2599 2663
f 2606 2605 2663
f 2606 2663 2668
f 2608 2607 2669
f 2609 2608 2669
f 2554 2606 2610
f 2610 2606 2668
f 2607 2611 2670
f 2434 2610 2671
f 2435 2434 2671
f 2494 2435 2671
f 2611 2612 2672
f 2670 2611 2672
f 2612 2624 2672
f 2672 2624 2673
f 2673 2624 2674
f 2624 2613 2674
f 2613 2614 2674
f 2614 2615 2674
f 2617 2499 2675
f 2619 2504 2676
f 2504 2620 2676
f 2499 2560 2675
f 2626 2625 2677
f 2625 2618 2677
f 2627 2628 2678
f 2570 2565 2679
f 2561 2567 2680
f 2567 2572 2680
f 2572 2630 2680
f 2568 2626 2681
f 2628 2629 2682
f 2678 2628 2682
f 2570 2679 2683
f 2571 2570 2683
f 2632 2568 2684
f 2568 2681 2684
f 2632 2684 2685
f 2633 2632 2685
f 2633 2685 2686
f 2629 2635 2682
f 2571 2683 2687
f 2576 2571 2687
f 2636 2637 2688
f 2638 2633 2686
f 2638 2686 2689
f 2639 2638 2689
f 2519 2576 2687
f 2642 2641 2690
f 2642 2690 2691
f 2642 2691 2692
f 2643 2642 2692
f 2644 2643 2692
f 2645 2644 2693
f 2637 2460 2694
f 2688 2637 2694
f 2694 2524 2695
f 2460 2524 2694
f 2524 2525 2695
f 2695 2525 2696
f 2526 2462 2697
f 2462 2519 2697
f 2641 2647 2698
f 2690 2641 2698
f 2648 2645 2693
f 2531 2649 2696
f 2525 2531 2696
f 2647 2652 2698
f 2652 2654 2699
f 2585 2655 2700
f 2657 2585 2700
f 2589 2657 2701
f 2592 2590 2702
f 2590 2658 2702
f 2589 2701 2703
f 2593 2589 2703
f 2658 2594 2704
f 2594 2659 2704
f 2659 2593 2703
f 2663 2662 2705
f 2602 2609 2706
f 2602 2706 2707
f 2664 2602 2707
f 2603 2664 2708
f 2603 2708 2709
f 2665 2603 2709
f 2667 2666 2710
f 2660 2667 2710
f 2669 2607 2711
f 2609 2669 2706
f 2610 2668 2712
f 2610 2712 2713
f 2610 2713 2714
f 2607 2670 2711
f 2711 2670 2715
f 2711 2715 2716
f 2716 2715 2717
f 2671 2610 2714
f 2671 2714 2718
f 2494 2671 2719
f 2670 2672 2715
f 2672 2673 2717
f 2715 2672 2717
f 2673 2674 2720
f 2720 2615 2721
f 2674 2615 2720
f 2721 2616 2722
f 2615 2616 2721
f 2722 2617 2723
f 2616 2617 2722
f 2617 2675 2723
f 2724 2725 2726
f 2725 2724 2727
f 2724 2618 2727
f 2618 2619 2727
f 2619 2676 2727
f 2676 2620 2728
f 2379 2494 2729
f 2494 2719 2729
f 2621 2379 2729
f 2561 2680 2730
f 2560 2561 2730
f 2560 2730 2731
f 2675 2560 2731
f 2626 2677 2732
f 2677 2724 2732
f 2724 2726 2732
f 2677 2618 2724
f 2620 2563 2728
f 2563 2627 2733
f 2627 2678 2733
f 2733 2678 2734
f 2565 2623 2735
f 2679 2565 2735
f 2681 2626 2732
f 2678 2682 2734
f 2734 2682 2736
f 2736 2682 2737
f 2685 2684 2738
f 2686 2685 2738
f 2686 2738 2739
f 2682 2635 2740
f 2682 2740 2741
f 2737 2682 2741
f 2689 2686 2742
f 2686 2739 2742
f 2689 2742 2743
f 2639 2689 2743
f 2639 2743 2744
f 2640 2639 2744
f 2635 2640 2740
f 2740 2640 2744
f 2519 2687 2745
f 2693 2644 2746
f 2694 2695 2747
f 2695 2696 2748
f 2747 2695 2748
f 2697 2519 2745
f 2693 2746 2749
f 2648 2693 2749
f 2696 2649 2750
f 2750 2650 2751
f 2649 2650 2750
f 2650 2651 2751
f 2698 2652 2752
f 2653 2648 2749
f 2652 2699 2752
f 2752 2699 2753
f 2753 2699 2754
f 2699 2656 2754
f 2654 2656 2699
f 2657 2700 2755
f 2656 2592 2756
f 2701 2657 2755
f 2592 2702 2756
f 2702 2658 2757
f 2703 2701 2758
f 2658 2704 2757
f 2661 2660 2759
f 2662 2661 2760
f 2661 2759 2760
f 2705 2662 2760
f 2707 2706 2761
f 2664 2707 2762
f 2707 2761 2762
f 2664 2762 2763
f 2708 2664 2763
f 2708 2763 2764
f 2709 2708 2764
f 2709 2764 2765
f 2665 2709 2765
f 2665 2765 2766
f 2666 2665 2766
f 2710 2666 2766
f 2660 2710 2759
f 2663 2705 2767
f 2668 2663 2767
f 2669 2711 2716
f 2669 2716 2768
f 2706 2669 2768
f 2761 2706 2768
f 2712 2668 2767
f 2671 2718 2719
f 2717 2673 2769
f 2716 2717 2769
f 2769 2720 2770
f 2673 2720 2769
f 2770 2721 2771
f 2720 2721 2770
f 2771 2722 2772
f 2721 2722 2771
f 2772 2723 2773
f 2722 2723 2772
f 2773 2675 2774
f 2723 2675 2773
f 2675 2731 2774
f 2726 2725 2775
f 2725 2727 2776
f 2725 2776 2777
f 2775 2725 2777
f 2727 2676 2776
f 2676 2728 2778
f 2732 2726 2779
f 2728 2563 2780
f 2563 2733 2780
f 2733 2734 2781
f 2679 2735 2782
f 2680 2630 2783
f 2732 2779 2784
f 2732 2784 2785
f 2681 2732 2785
f 2785 2784 2786
f 2734 2736 2781
f 2683 2679 2782
f 2630 2631 2787
f 2684 2681 2785
f 2738 2684 2785
f 2738 2785 2786
f 2738 2786 2788
f 2739 2738 2788
f 2741 2740 2789
f 2741 2789 2790
f 2737 2741 2790
f 2631 2636 2791
f 2787 2631 2791
f 2636 2688 2791
f 2744 2743 2792
f 2740 2744 2789
f 2789 2744 2792
f 2691 2690 2793
f 2692 2691 2794
f 2691 2793 2794
f 2692 2794 2795
f 2644 2692 2795
f 2746 2644 2795
f 2688 2694 2796
f 2694 2747 2796
f 2651 2797 2798
f 2651 2646 2797
f 2646 2526 2797
f 2797 2697 2799
f 2526 2697 2797
f 2697 2745 2799
f 2690 2698 2800
f 2690 2800 2801
f 2793 2690 2801
f 2653 2749 2802
f 2696 2750 2803
f 2748 2696 2803
f 2698 2752 2804
f 2800 2698 2804
f 2655 2653 2802
f 2752 2753 2804
f 2655 2802 2805
f 2700 2655 2805
f 2700 2805 2806
f 2755 2700 2806
f 2758 2701 2807
f 2701 2755 2807
f 2756 2702 2808
f 2702 2757 2808
f 2703 2758 2809
f 2704 2659 2810
f 2757 2704 2810
f 2659 2703 2809
f 2659 2809 2810
f 2760 2759 2811
f 2705 2760 2811
f 2762 2761 2812
f 2762 2812 2813
f 2763 2762 2813
f 2764 2763 2814
f 2763 2813 2814
f 2764 2814 2815
f 2765 2764 2815
f 2765 2815 2816
f 2766 2765 2816
f 2766 2816 2817
f 2710 2766 2817
f 2710 2817 2818
f 2759 2710 2818
f 2811 2759 2818
f 2767 2705 2819
f 2705 2811 2819
f 2767 2819 2820
f 2812 2821 2822
f 2812 2761 2821
f 2761 2768 2821
f 2712 2767 2820
f 2768 2716 2821
f 2821 2716 2823
f 2822 2821 2823
f 2822 2823 2824
f 2825 2824 2826
f 2822 2824 2825
f 2716 2769 2823
f 2823 2770 2824
f 2769 2770 2823
f 2824 2771 2826
f 2770 2771 2824
f 2771 2772 2826
f 2772 2773 2827
f 2826 2772 2827
f 2774 2731 2828
f 2726 2775 2829
f 2676 2778 2830
f 2778 2728 2831
f 2831 2728 2832
f 2731 2730 2828
f 2730 2680 2783
f 2726 2829 2833
f 2779 2726 2833
f 2776 2676 2830
f 2780 2733 2834
f 2832 2780 2834
f 2728 2780 2832
f 2733 2781 2834
f 2784 2779 2833
f 2781 2736 2835
f 2736 2737 2835
f 2835 2737 2836
f 2739 2788 2837
f 2790 2789 2838
f 2790 2838 2839
f 2737 2790 2836
f 2836 2790 2839
f 2791 2688 2840
f 2742 2739 2841
f 2739 2837 2841
f 2742 2841 2842
f 2743 2742 2842
f 2792 2743 2842
f 2789 2792 2838
f 2794 2793 2843
f 2794 2843 2844
f 2795 2794 2844
f 2795 2844 2845
f 2746 2795 2845
f 2688 2796 2840
f 2746 2845 2846
f 2798 2797 2847
f 2797 2799 2847
f 2802 2749 2846
f 2749 2746 2846
f 2750 2751 2848
f 2751 2651 2848
f 2754 2656 2849
f 2755 2806 2850
f 2656 2756 2849
f 2849 2756 2851
f 2758 2807 2852
f 2852 2807 2853
f 2807 2755 2850
f 2807 2850 2853
f 2756 2808 2851
f 2808 2757 2854
f 2808 2854 2855
f 2851 2808 2855
f 2757 2810 2854
f 2854 2810 2856
f 2809 2758 2852
f 2809 2852 2856
f 2810 2809 2856
f 2814 2813 2857
f 2815 2814 2857
f 2815 2857 2858
f 2816 2815 2858
f 2817 2816 2859
f 2816 2858 2859
f 2817 2859 2860
f 2818 2817 2860
f 2818 2860 2861
f 2811 2818 2861
f 2811 2861 2862
f 2819 2811 2862
f 2820 2819 2862
f 2820 2862 2863
f 2812 2822 2864
f 2813 2812 2864
f 2813 2864 2865
f 2857 2813 2865
f 2857 2865 2866
f 2858 2857 2866
f 2712 2820 2867
f 2820 2863 2867
f 2712 2867 2868
f 2713 2712 2868
f 2714 2713 2868
f 2825 2826 2869
f 2864 2825 2869
f 2822 2825 2864
f 2826 2827 2869
f 2773 2774 2870
f 2827 2773 2870
f 2829 2775 2871
f 2871 2775 2872
f 2775 2777 2872
f 2872 2777 2873
f 2830 2778 2831
f 2621 2729 2874
f 2623 2621 2874
f 2623 2874 2875
f 2828 2730 2876
f 2730 2783 2876
f 2833 2829 2871
f 2777 2776 2873
f 2776 2830 2873
f 2832 2834 2877
f 2834 2781 2877
f 2877 2781 2878
f 2735 2623 2875
f 2784 2833 2879
f 2786 2784 2879
f 2781 2835 2878
f 2878 2835 2880
f 2835 2836 2880
f 2683 2782 2881
f 2783 2630 2882
f 2630 2787 2882
f 2788 2786 2883
f 2837 2788 2883
f 2839 2838 2884
f 2836 2839 2880
f 2880 2839 2884
f 2683 2881 2885
f 2687 2683 2885
f 2787 2791 2882
f 2842 2841 2886
f 2842 2886 2887
f 2792 2842 2887
f 2838 2792 2887
f 2745 2687 2885
f 2843 2793 2888
f 2846 2845 2889
f 2796 2747 2890
f 2796 2890 2891
f 2840 2796 2891
f 2890 2748 2892
f 2747 2748 2890
f 2748 2803 2892
f 2892 2803 2893
f 2651 2798 2894
f 2847 2799 2895
f 2799 2745 2895
f 2801 2800 2896
f 2793 2801 2888
f 2888 2801 2896
f 2846 2889 2897
f 2802 2846 2897
f 2750 2848 2893
f 2803 2750 2893
f 2848 2651 2894
f 2800 2804 2896
f 2896 2804 2898
f 2802 2897 2899
f 2804 2753 2898
f 2898 2753 2900
f 2753 2754 2900
f 2805 2802 2899
f 2806 2901 2902
f 2806 2805 2901
f 2805 2899 2901
f 2850 2806 2902
f 2849 2851 2903
f 2754 2849 2903
f 2851 2855 2903
f 2855 2854 2904
f 2904 2856 2905
f 2854 2856 2904
f 2905 2856 2906
f 2856 2852 2906
f 2852 2853 2906
f 2860 2859 2907
f 2860 2907 2908
f 2861 2860 2908
f 2861 2908 2909
f 2862 2861 2909
f 2863 2862 2909
f 2865 2864 2910
f 2866 2865 2911
f 2865 2910 2911
f 2859 2866 2912
f 2859 2858 2866
f 2907 2859 2912
f 2714 2868 2913
f 2864 2869 2910
f 2869 2827 2914
f 2910 2869 2914
f 2827 2870 2914
f 2914 2870 2915
f 2718 2714 2916
f 2714 2913 2916
f 2719 2718 2917
f 2870 2774 2918
f 2915 2870 2918
f 2774 2828 2918
f 2872 2873 2919
f 2919 2830 2920
f 2873 2830 2919
f 2920 2831 2921
f 2830 2831 2920
f 2831 2832 2921
f 2921 2832 2922
f 2729 2719 2917
f 2876 2783 2923
f 2833 2871 2924
f 2832 2877 2925
f 2922 2832 2925
f 2877 2878 2926
f 2925 2877 2926
f 2735 2875 2927
f 2782 2735 2927
f 2879 2833 2928
f 2833 2924 2928
f 2879 2928 2929
f 2879 2929 2930
f 2786 2879 2930
f 2926 2878 2931
f 2931 2880 2932
f 2878 2880 2931
f 2883 2786 2930
f 2837 2883 2933
f 2884 2838 2934
f 2880 2884 2932
f 2882 2791 2935
f 2791 2840 2935
f 2841 2837 2886
f 2886 2837 2933
f 2886 2933 2936
f 2887 2886 2936
f 2838 2887 2934
f 2745 2885 2937
f 2843 2888 2938
f 2844 2843 2939
f 2843 2938 2939
f 2844 2939 2940
f 2845 2844 2940
f 2889 2845 2940
f 2890 2892 2941
f 2892 2893 2942
f 2941 2892 2942
f 2798 2847 2943
f 2847 2895 2943
f 2895 2745 2937
f 2888 2896 2944
f 2888 2944 2945
f 2938 2888 2945
f 2893 2848 2946
f 2848 2894 2946
f 2896 2898 2947
f 2944 2896 2947
f 2898 2900 2947
f 2900 2754 2948
f 2900 2948 2949
f 2850 2902 2950
f 2754 2903 2948
f 2949 2948 2951
f 2948 2903 2951
f 2903 2855 2951
f 2850 2950 2952
f 2853 2850 2952
f 2855 2904 2951
f 2905 2906 2953
f 2906 2853 2952
f 2906 2952 2953
f 2908 2907 2954
f 2954 2907 2955
f 2908 2954 2956
f 2909 2908 2956
f 2863 2909 2956
f 2863 2956 2957
f 2911 2910 2958
f 2866 2911 2959
f 2911 2958 2959
f 2912 2866 2959
f 2907 2912 2960
f 2955 2907 2960
f 2867 2863 2957
f 2868 2867 2957
f 2910 2914 2958
f 2958 2914 2961
f 2914 2915 2961
f 2718 2916 2917
f 2915 2918 2962
f 2961 2915 2962
f 2918 2828 2962
f 2962 2828 2963
f 2871 2872 2964
f 2965 2919 2966
f 2964 2919 2965
f 2872 2919 2964
f 2919 2920 2966
f 2921 2922 2967
f 2828 2876 2963
f 2876 2923 2963
f 2924 2871 2964
f 2924 2964 2968
f 2964 2965 2968
f 2922 2925 2967
f 2782 2927 2969
f 2923 2783 2970
f 2783 2882 2970
f 2970 2882 2971
f 2928 2924 2972
f 2924 2968 2972
f 2929 2928 2972
f 2926 2931 2973
f 2931 2932 2973
f 2973 2932 2974
f 2782 2969 2975
f 2881 2782 2975
f 2883 2930 2976
f 2930 2929 2976
f 2933 2883 2976
f 2884 2934 2977
f 2932 2884 2974
f 2974 2884 2977
f 2974 2977 2978
f 2881 2975 2979
f 2885 2881 2979
f 2882 2935 2971
f 2935 2840 2980
f 2935 2980 2981
f 2971 2935 2981
f 2840 2891 2980
f 2887 2936 2982
f 2977 2982 2983
f 2977 2934 2982
f 2934 2887 2982
f 2978 2977 2983
f 2937 2885 2979
f 2939 2938 2984
f 2940 2939 2984
f 2889 2940 2985
f 2891 2890 2986
f 2890 2941 2986
f 2894 2798 2987
f 2987 2798 2988
f 2798 2943 2988
f 2945 2944 2989
f 2938 2945 2989
f 2889 2985 2990
f 2897 2889 2990
f 2893 2946 2991
f 2942 2893 2991
f 2946 2894 2987
f 2944 2947 2992
f 2899 2897 2990
f 2901 2993 2994
f 2901 2899 2993
f 2899 2990 2993
f 2947 2900 2992
f 2992 2900 2995
f 2902 2901 2994
f 2900 2949 2995
f 2995 2949 2996
f 2949 2951 2997
f 2951 2904 2998
f 2997 2951 2998
f 2998 2905 2999
f 2904 2905 2998
f 2905 2953 2999
f 2956 2954 3000
f 2954 2955 3000
f 2956 3000 3001
f 2956 3001 3002
f 2957 2956 3002
f 2959 2958 3003
f 2912 2959 3004
f 2959 3003 3004
f 2960 2912 3004
f 2868 2957 3002
f 2913 2868 3002
f 2958 2961 3003
f 3003 2961 3005
f 2962 2963 3005
f 2961 2962 3005
f 2965 2966 3006
f 3006 2966 3007
f 3007 2920 3008
f 2966 2920 3007
f 3008 2921 3009
f 2920 2921 3008
f 2921 2967 3009
f 2874 2729 2917
f 2874 2917 3010
f 2874 3010 3011
f 2875 2874 3011
f 2875 3011 3012
f 2963 2923 3013
f 2923 2970 3013
f 3013 2970 3014
f 3014 2970 3015
f 2965 3006 3016
f 2965 3016 3017
f 2968 2965 3017
f 2967 2925 3018
f 2925 2926 3018
f 3018 2926 3019
f 3018 3019 3020
f 3020 3019 3021
f 2927 2875 3022
f 2875 3012 3022
f 2969 2927 3022
f 2969 3022 3023
f 3015 2970 3024
f 2970 2971 3024
f 2972 2968 3017
f 3017 3016 3025
f 2972 3017 3025
f 2929 2972 3025
f 2929 3025 3026
f 2926 2973 3019
f 3021 3019 3027
f 3019 2973 3027
f 2973 2974 3027
f 2969 3023 3028
f 2975 2969 3028
f 2975 3028 3029
f 2976 2929 3026
f 2976 3026 3030
f 2933 2976 3030
f 2933 3030 3031
f 2974 2978 3027
f 2979 2975 3032
f 2975 3029 3032
f 2980 2891 3033
f 2936 2933 3034
f 2933 3031 3034
f 2936 3034 3035
f 2982 2936 3035
f 2983 2982 3035
f 2979 3032 3036
f 2937 2979 3036
f 2984 2938 3037
f 2940 2984 3038
f 2985 2940 3038
f 2891 2986 3033
f 2988 2943 3039
f 3039 2895 3040
f 2943 2895 3039
f 2895 2937 3036
f 2895 3036 3040
f 2989 2944 3041
f 2938 2989 3037
f 2993 2990 3042
f 2944 2992 3043
f 3041 2944 3043
f 2994 2993 3042
f 2992 2995 3043
f 2902 2994 3044
f 2996 2949 3045
f 2950 2902 3044
f 2949 2997 3045
f 3045 2997 3046
f 2952 2950 3047
f 2997 2998 3046
f 2998 2999 3048
f 3046 2998 3048
f 2999 2953 3049
f 2953 2952 3047
f 2953 3047 3049
f 3000 2955 3050
f 3000 3050 3051
f 3001 3000 3051
f 3002 3001 3051
f 3004 3003 3052
f 3004 3052 3053
f 3004 3053 3054
f 2960 3004 3054
f 2960 3054 3055
f 2955 2960 3055
f 3050 2955 3055
f 2913 3002 3056
f 3002 3051 3056
f 3003 3005 3057
f 3052 3003 3057
f 3005 2963 3058
f 3057 3005 3058
f 2963 3013 3058
f 3013 3014 3058
f 3006 3007 3059
f 3059 3007 3060
f 3007 3008 3061
f 3060 3007 3061
f 3062 3009 3063
f 3008 3009 3062
f 3009 2967 3063
f 3006 3059 3064
f 3016 3006 3064
f 3061 3008 3062
f 2967 3018 3065
f 3018 3020 3065
f 3025 3016 3064
f 3021 3027 3066
f 2971 2981 3024
f 3067 3068 3069
f 3027 2978 3069
f 3068 3027 3069
f 3066 3027 3068
f 3032 3029 3070
f 3034 3031 3071
f 3034 3071 3072
f 3035 3034 3072
f 3067 3035 3072
f 3035 3067 3069
f 2983 3035 3069
f 2978 2983 3069
f 3036 3032 3070
f 3036 3070 3073
f 3036 3073 3074
f 2984 3037 3075
f 3038 2984 3076
f 2984 3075 3076
f 3076 3075 3077
f 3038 3076 3078
f 2985 3038 3078
f 2985 3078 3079
f 2986 2941 3080
f 3080 2942 3081
f 2941 2942 3080
f 2942 2991 3081
f 3081 2991 3082
f 3082 2987 3083
f 2987 2988 3083
f 3083 3039 3084
f 2988 3039 3083
f 3039 3040 3084
f 3040 3036 3074
f 2989 3041 3085
f 3075 3037 3085
f 3037 2989 3085
f 3077 3075 3085
f 3042 2990 3079
f 2990 2985 3079
f 2991 2946 3082
f 2946 2987 3082
f 3041 3043 3086
f 3086 3043 3087
f 2994 3042 3088
f 3043 2995 3087
f 2995 2996 3087
f 3044 2994 3088
f 2996 3045 3089
f 3087 2996 3089
f 2950 3044 3090
f 3045 3046 3091
f 3089 3045 3091
f 3046 3048 3091
f 3091 3048 3092
f 3091 3092 3093
f 3092 3049 3094
f 3093 3092 3094
f 3047 2950 3090
f 3047 3090 3094
f 3049 3047 3094
f 3048 2999 3092
f 2999 3049 3092
f 3053 3052 3095
f 3054 3053 3096
f 3053 3095 3096
f 3054 3096 3097
f 3055 3054 3097
f 3055 3097 3098
f 3050 3055 3098
f 3050 3098 3099
f 3051 3050 3099
f 3051 3099 3100
f 3056 3051 3100
f 3056 3100 3101
f 3056 3101 3102
f 2913 3056 3102
f 3052 3057 3095
f 3095 3057 3103
f 2916 2913 3102
f 2916 3102 3104
f 2917 2916 3104
f 3057 3058 3103
f 3103 3058 3105
f 3058 3014 3105
f 3059 3060 3106
f 3012 3011 3107
f 3012 3107 3108
f 3064 3059 3106
f 3065 3020 3109
f 3020 3021 3109
f 3109 3021 3110
f 3023 3022 3108
f 3022 3012 3108
f 3025 3064 3111
f 3026 3025 3111
f 3026 3111 3112
f 3021 3066 3113
f 3110 3021 3113
f 3029 3028 3114
f 3030 3026 3115
f 3026 3112 3115
f 3031 3030 3115
f 3068 3067 3116
f 3066 3068 3113
f 3113 3068 3116
f 3113 3116 3117
f 3029 3114 3118
f 3070 3029 3118
f 2980 3033 3119
f 3072 3071 3120
f 3116 3120 3121
f 3116 3067 3120
f 3067 3072 3120
f 3117 3116 3121
f 3074 3073 3122
f 3073 3070 3118
f 3073 3118 3122
f 3076 3077 3123
f 3076 3123 3124
f 3078 3076 3124
f 3033 2986 3119
f 3079 3078 3125
f 3078 3124 3125
f 3081 3082 3126
f 3126 3083 3127
f 3082 3083 3126
f 3127 3084 3128
f 3083 3084 3127
f 3128 3040 3129
f 3084 3040 3128
f 3040 3074 3129
f 3085 3041 3130
f 3085 3130 3131
f 3077 3085 3131
f 3079 3125 3132
f 3042 3079 3132
f 3041 3086 3130
f 3130 3086 3133
f 3086 3087 3133
f 3088 3042 3132
f 3133 3087 3134
f 3044 3088 3135
f 3087 3089 3134
f 3134 3089 3136
f 3044 3135 3137
f 3090 3044 3137
f 3089 3091 3136
f 3091 3093 3138
f 3136 3091 3138
f 3093 3094 3139
f 3094 3090 3137
f 3094 3137 3139
f 3096 3095 3140
f 3097 3096 3141
f 3097 3141 3142
f 3098 3097 3142
f 3098 3142 3143
f 3099 3098 3143
f 3099 3143 3144
f 3100 3099 3144
f 3101 3100 3144
f 3102 3101 3145
f 3095 3103 3146
f 3140 3095 3146
f 3104 3102 3145
f 3010 2917 3104
f 3103 3105 3147
f 3146 3103 3147
f 3106 3060 3148
f 3060 3061 3148
f 3063 2967 3149
f 3011 3010 3150
f 3107 3011 3150
f 3108 3107 3151
f 3105 3014 3152
f 3147 3105 3152
f 3014 3015 3152
f 3064 3106 3153
f 2967 3065 3149
f 3109 3110 3154
f 3108 3151 3155
f 3023 3108 3155
f 3015 3024 3156
f 3156 3024 3157
f 3111 3064 3153
f 3110 3113 3154
f 3154 3113 3158
f 3158 3113 3159
f 3028 3023 3160
f 3023 3155 3160
f 3114 3028 3160
f 3157 3024 3161
f 3024 2981 3161
f 3031 3115 3162
f 3113 3117 3163
f 3159 3113 3163
f 2981 2980 3164
f 3161 2981 3164
f 2980 3119 3164
f 3071 3031 3165
f 3031 3162 3165
f 3071 3165 3166
f 3120 3071 3166
f 3121 3120 3166
f 3074 3122 3167
f 3123 3077 3168
f 3119 2986 3169
f 3125 3124 3170
f 2986 3080 3169
f 3129 3074 3167
f 3131 3130 3171
f 3077 3131 3168
f 3132 3125 3170
f 3130 3133 3172
f 3171 3130 3172
f 3088 3132 3173
f 3133 3134 3174
f 3172 3133 3174
f 3135 3088 3173
f 3135 3173 3175
f 3134 3136 3176
f 3174 3134 3176
f 3136 3138 3176
f 3137 3135 3177
f 3137 3177 3178
f 3135 3175 3177
f 3138 3093 3179
f 3179 3139 3180
f 3093 3139 3179
f 3139 3137 3178
f 3139 3178 3180
f 3096 3140 3181
f 3141 3096 3181
f 3104 3145 3182
f 3010 3104 3183
f 3146 3147 3184
f 3148 3061 3185
f 3185 3062 3186
f 3062 3063 3186
f 3063 3149 3186
f 3150 3010 3183
f 3147 3152 3184
f 3061 3062 3185
f 3149 3065 3187
f 3187 3109 3188
f 3065 3109 3187
f 3109 3154 3188
f 3188 3154 3189
f 3152 3015 3156
f 3111 3153 3190
f 3112 3111 3190
f 3154 3158 3189
f 3114 3160 3191
f 3115 3112 3192
f 3162 3115 3192
f 3163 3117 3193
f 3163 3193 3194
f 3159 3163 3194
f 3118 3114 3191
f 3157 3161 3164
f 3166 3165 3195
f 3166 3195 3196
f 3121 3166 3196
f 3117 3121 3193
f 3193 3121 3196
f 3123 3168 3197
f 3123 3197 3198
f 3124 3123 3198
f 3170 3124 3198
f 3169 3080 3199
f 3199 3081 3200
f 3080 3081 3199
f 3200 3126 3201
f 3081 3126 3200
f 3201 3127 3202
f 3126 3127 3201
f 3202 3128 3203
f 3127 3128 3202
f 3128 3129 3203
f 3131 3171 3204
f 3168 3131 3204
f 3132 3170 3205
f 3132 3205 3206
f 3173 3132 3206
f 3173 3206 3207
f 3172 3174 3208
f 3172 3208 3209
f 3209 3208 3210
f 3175 3207 3211
f 3175 3173 3207
f 3174 3176 3208
f 3210 3208 3212
f 3208 3176 3212
f 3176 3138 3212
f 3178 3177 3213
f 3213 3177 3214
f 3177 3175 3211
f 3177 3211 3214
f 3138 3179 3215
f 3212 3138 3215
f 3179 3180 3215
f 3180 3178 3213
f 3141 3181 3216
f 3142 3141 3217
f 3141 3216 3217
f 3142 3217 3218
f 3143 3142 3218
f 3143 3218 3219
f 3144 3143 3219
f 3144 3219 3220
f 3101 3144 3220
f 3145 3101 3220
f 3145 3220 3221
f 3140 3146 3222
f 3140 3222 3223
f 3181 3140 3223
f 3216 3181 3223
f 3182 3145 3221
f 3104 3182 3224
f 3183 3104 3224
f 3146 3184 3222
f 3106 3148 3225
f 3225 3185 3226
f 3148 3185 3225
f 3226 3186 3227
f 3185 3186 3226
f 3186 3149 3227
f 3151 3107 3228
f 3184 3152 3229
f 3106 3225 3230
f 3153 3106 3230
f 3153 3230 3231
f 3188 3189 3232
f 3155 3151 3228
f 3152 3156 3229
f 3112 3231 3233
f 3112 3190 3231
f 3190 3153 3231
f 3189 3158 3232
f 3158 3159 3234
f 3191 3160 3235
f 3160 3155 3235
f 3192 3112 3233
f 3192 3233 3236
f 3192 3236 3237
f 3162 3192 3237
f 3237 3236 3238
f 3159 3194 3234
f 3118 3191 3239
f 3157 3164 3240
f 3164 3119 3240
f 3240 3119 3241
f 3165 3162 3237
f 3195 3165 3237
f 3195 3237 3238
f 3195 3238 3242
f 3196 3195 3242
f 3167 3122 3243
f 3122 3118 3239
f 3122 3239 3243
f 3197 3168 3244
f 3241 3119 3245
f 3119 3169 3245
f 3170 3198 3246
f 3245 3199 3247
f 3169 3199 3245
f 3247 3200 3248
f 3199 3200 3247
f 3200 3201 3248
f 3204 3171 3249
f 3168 3204 3244
f 3244 3204 3249
f 3205 3170 3246
f 3171 3172 3249
f 3249 3172 3250
f 3172 3209 3250
f 3211 3207 3251
f 3210 3212 3252
f 3209 3210 3252
f 3211 3251 3253
f 3214 3211 3253
f 3212 3215 3254
f 3252 3212 3254
f 3254 3180 3255
f 3215 3180 3254
f 3255 3180 3256
f 3180 3213 3256
f 3213 3214 3256
f 3214 3253 3256
f 3217 3216 3257
f 3223 3222 3258
f 3216 3223 3259
f 3223 3258 3259
f 3257 3216 3259
f 3182 3221 3224
f 3222 3184 3258
f 3258 3184 3260
f 3261 3226 3262
f 3225 3226 3261
f 3262 3227 3263
f 3226 3227 3262
f 3227 3149 3263
f 3107 3150 3264
f 3228 3107 3264
f 3184 3229 3260
f 3231 3261 3265
f 3231 3230 3261
f 3230 3225 3261
f 3187 3188 3266
f 3188 3232 3266
f 3229 3267 3268
f 3229 3156 3267
f 3156 3157 3267
f 3231 3265 3269
f 3233 3231 3269
f 3236 3233 3269
f 3236 3269 3270
f 3238 3236 3271
f 3194 3272 3273
f 3194 3193 3272
f 3272 3193 3274
f 3234 3194 3273
f 3239 3191 3275
f 3157 3240 3276
f 3267 3157 3276
f 3240 3241 3276
f 3242 3238 3277
f 3238 3271 3277
f 3274 3242 3277
f 3196 3242 3274
f 3193 3196 3274
f 3239 3275 3278
f 3243 3239 3278
f 3197 3244 3279
f 3198 3197 3280
f 3197 3279 3280
f 3241 3245 3281
f 3246 3198 3282
f 3198 3280 3282
f 3281 3247 3283
f 3245 3247 3281
f 3283 3248 3284
f 3247 3248 3283
f 3284 3201 3285
f 3248 3201 3284
f 3285 3202 3286
f 3201 3202 3285
f 3202 3203 3286
f 3203 3129 3287
f 3287 3129 3288
f 3129 3167 3288
f 3167 3243 3288
f 3243 3278 3288
f 3244 3249 3289
f 3244 3289 3290
f 3279 3244 3290
f 3246 3282 3291
f 3205 3246 3291
f 3205 3291 3292
f 3249 3250 3293
f 3289 3249 3293
f 3207 3292 3294
f 3207 3206 3292
f 3206 3205 3292
f 3250 3209 3295
f 3293 3250 3295
f 3251 3207 3294
f 3209 3252 3295
f 3295 3252 3296
f 3252 3254 3296
f 3254 3255 3297
f 3296 3254 3297
f 3255 3256 3298
f 3256 3253 3298
f 3217 3257 3299
f 3218 3217 3300
f 3217 3299 3300
f 3300 3299 3301
f 3218 3300 3302
f 3219 3218 3302
f 3219 3302 3303
f 3220 3219 3303
f 3221 3220 3303
f 3259 3258 3304
f 3259 3304 3305
f 3299 3305 3306
f 3299 3257 3305
f 3257 3259 3305
f 3301 3299 3306
f 3258 3260 3307
f 3304 3258 3307
f 3261 3262 3308
f 3263 3149 3309
f 3150 3183 3310
f 3264 3150 3310
f 3260 3229 3311
f 3307 3260 3311
f 3229 3268 3311
f 3265 3261 3308
f 3149 3187 3312
f 3309 3149 3312
f 3187 3266 3312
f 3155 3228 3313
f 3235 3155 3313
f 3269 3265 3314
f 3270 3269 3314
f 3232 3158 3315
f 3158 3234 3315
f 3315 3234 3316
f 3236 3270 3317
f 3271 3236 3317
f 3271 3317 3318
f 3272 3274 3319
f 3273 3272 3320
f 3272 3319 3320
f 3320 3319 3321
f 3234 3273 3316
f 3316 3273 3320
f 3267 3276 3322
f 3322 3323 3324
f 3322 3276 3323
f 3276 3241 3323
f 3277 3271 3325
f 3271 3318 3325
f 3321 3319 3325
f 3319 3274 3325
f 3274 3277 3325
f 3280 3279 3326
f 3280 3326 3327
f 3282 3327 3328
f 3282 3280 3327
f 3327 3281 3328
f 3323 3281 3327
f 3241 3281 3323
f 3329 3283 3330
f 3328 3283 3329
f 3281 3283 3328
f 3330 3284 3331
f 3283 3284 3330
f 3331 3285 3332
f 3284 3285 3331
f 3285 3286 3332
f 3286 3203 3333
f 3203 3287 3333
f 3287 3288 3334
f 3288 3278 3334
f 3290 3289 3335
f 3279 3290 3326
f 3326 3290 3335
f 3291 3282 3328
f 3292 3329 3336
f 3292 3291 3329
f 3291 3328 3329
f 3294 3292 3336
f 3293 3295 3337
f 3251 3294 3338
f 3295 3296 3337
f 3298 3339 3340
f 3253 3251 3338
f 3253 3338 3339
f 3298 3253 3339
f 3297 3255 3341
f 3255 3298 3341
f 3298 3340 3341
f 3300 3301 3342
f 3302 3300 3342
f 3303 3302 3343
f 3303 3343 3344
f 3221 3303 3344
f 3305 3304 3345
f 3306 3305 3345
f 3221 3344 3346
f 3224 3221 3346
f 3183 3224 3310
f 3304 3307 3347
f 3304 3347 3348
f 3348 3347 3349
f 3308 3262 3350
f 3350 3262 3351
f 3351 3263 3352
f 3262 3263 3351
f 3263 3309 3352
f 3307 3311 3347
f 3347 3268 3349
f 3311 3268 3347
f 3308 3350 3353
f 3308 3353 3354
f 3265 3308 3354
f 3354 3353 3355
f 3312 3266 3356
f 3309 3312 3356
f 3266 3232 3357
f 3235 3313 3358
f 3268 3267 3359
f 3314 3265 3354
f 3354 3355 3360
f 3314 3354 3360
f 3270 3314 3360
f 3270 3360 3361
f 3362 3363 3364
f 3232 3315 3357
f 3235 3358 3365
f 3191 3235 3365
f 3267 3322 3359
f 3322 3324 3366
f 3318 3361 3367
f 3318 3317 3361
f 3317 3270 3361
f 3320 3321 3368
f 3320 3368 3369
f 3316 3320 3369
f 3275 3191 3365
f 3324 3323 3370
f 3366 3324 3370
f 3325 3318 3371
f 3318 3367 3371
f 3325 3371 3372
f 3321 3325 3372
f 3368 3321 3372
f 3327 3326 3373
f 3323 3327 3370
f 3370 3327 3373
f 3329 3330 3374
f 3374 3330 3375
f 3375 3331 3376
f 3330 3331 3375
f 3331 3332 3376
f 3332 3286 3377
f 3376 3332 3377
f 3333 3287 3378
f 3287 3334 3378
f 3335 3289 3379
f 3336 3329 3374
f 3286 3333 3377
f 3289 3293 3380
f 3379 3289 3380
f 3294 3336 3381
f 3293 3337 3382
f 3380 3293 3382
f 3338 3294 3381
f 3337 3296 3383
f 3382 3337 3383
f 3296 3297 3383
f 3383 3297 3384
f 3384 3340 3385
f 3340 3339 3385
f 3339 3338 3385
f 3297 3341 3384
f 3341 3340 3384
f 3342 3301 3386
f 3345 3304 3387
f 3306 3345 3388
f 3345 3387 3388
f 3301 3306 3386
f 3386 3306 3388
f 3304 3348 3387
f 3387 3348 3389
f 3348 3349 3389
f 3350 3351 3390
f 3351 3352 3391
f 3352 3309 3392
f 3352 3392 3393
f 3391 3352 3393
f 3309 3356 3392
f 3264 3310 3394
f 3228 3264 3394
f 3228 3394 3395
f 3353 3350 3390
f 3355 3353 3396
f 3393 3364 3397
f 3392 3364 3393
f 3392 3356 3398
f 3356 3266 3398
f 3364 3392 3398
f 3364 3398 3399
f 3362 3364 3399
f 3266 3357 3398
f 3398 3357 3400
f 3313 3228 3401
f 3228 3395 3401
f 3358 3313 3401
f 3268 3359 3402
f 3349 3268 3402
f 3360 3355 3403
f 3355 3396 3403
f 3361 3403 3404
f 3361 3360 3403
f 3403 3363 3404
f 3397 3363 3403
f 3364 3363 3397
f 3362 3399 3405
f 3404 3362 3405
f 3363 3362 3404
f 3357 3315 3406
f 3400 3357 3406
f 3315 3316 3406
f 3406 3316 3407
f 3359 3322 3366
f 3359 3366 3408
f 3367 3361 3404
f 3404 3405 3409
f 3367 3404 3409
f 3369 3368 3410
f 3316 3369 3407
f 3407 3369 3410
f 3275 3365 3411
f 3366 3370 3408
f 3408 3370 3412
f 3408 3412 3413
f 3413 3412 3414
f 3371 3367 3372
f 3372 3367 3409
f 3372 3409 3415
f 3368 3372 3415
f 3275 3411 3416
f 3278 3275 3416
f 3373 3326 3417
f 3373 3417 3418
f 3412 3418 3419
f 3412 3370 3418
f 3370 3373 3418
f 3374 3412 3419
f 3374 3419 3420
f 3412 3374 3414
f 3374 3375 3414
f 3414 3375 3421
f 3421 3376 3422
f 3375 3376 3421
f 3422 3376 3423
f 3376 3377 3423
f 3423 3377 3424
f 3424 3377 3425
f 3377 3333 3425
f 3425 3378 3426
f 3333 3378 3425
f 3426 3334 3427
f 3378 3334 3426
f 3334 3278 3416
f 3334 3416 3427
f 3335 3379 3428
f 3326 3335 3417
f 3417 3335 3428
f 3374 3420 3429
f 3336 3374 3429
f 3381 3336 3429
f 3380 3382 3430
f 3338 3381 3431
f 3382 3383 3430
f 3383 3384 3432
f 3383 3432 3433
f 3430 3383 3433
f 3432 3385 3434
f 3384 3385 3432
f 3385 3338 3431
f 3385 3431 3434
f 3342 3386 3435
f 3342 3435 3436
f 3302 3342 3436
f 3343 3302 3436
f 3388 3387 3437
f 3388 3437 3438
f 3435 3386 3438
f 3386 3388 3438
f 3436 3435 3439
f 3344 3343 3440
f 3343 3436 3440
f 3436 3439 3440
f 3344 3440 3441
f 3346 3344 3441
f 3346 3441 3442
f 3224 3346 3442
f 3224 3442 3443
f 3310 3224 3443
f 3310 3443 3444
f 3387 3389 3437
f 3390 3351 3445
f 3351 3391 3445
f 3391 3393 3446
f 3394 3310 3444
f 3394 3444 3447
f 3395 3394 3447
f 3389 3349 3448
f 3353 3390 3449
f 3396 3353 3449
f 3396 3449 3450
f 3393 3397 3446
f 3446 3397 3451
f 3446 3451 3452
f 3452 3451 3453
f 3451 3399 3453
f 3399 3398 3453
f 3398 3400 3453
f 3453 3400 3454
f 3453 3454 3455
f 3455 3454 3456
f 3349 3402 3448
f 3448 3402 3457
f 3457 3402 3458
f 3459 3450 3460
f 3403 3450 3459
f 3403 3396 3450
f 3451 3459 3461
f 3451 3397 3459
f 3397 3403 3459
f 3399 3451 3461
f 3405 3399 3461
f 3400 3406 3454
f 3456 3454 3462
f 3454 3406 3462
f 3406 3407 3462
f 3365 3358 3463
f 3458 3402 3464
f 3402 3359 3464
f 3359 3408 3464
f 3459 3460 3465
f 3461 3459 3465
f 3461 3465 3466
f 3405 3461 3466
f 3409 3405 3466
f 3410 3368 3467
f 3407 3410 3462
f 3411 3365 3463
f 3408 3413 3468
f 3464 3408 3468
f 3413 3414 3468
f 3468 3414 3469
f 3466 3465 3470
f 3415 3409 3470
f 3409 3466 3470
f 3368 3415 3467
f 3467 3415 3470
f 3418 3417 3471
f 3418 3471 3472
f 3418 3472 3473
f 3419 3418 3473
f 3469 3414 3474
f 3414 3421 3474
f 3420 3419 3475
f 3419 3473 3475
f 3421 3422 3474
f 3424 3425 3476
f 3425 3426 3476
f 3428 3379 3477
f 3417 3428 3471
f 3471 3428 3477
f 3420 3475 3478
f 3429 3420 3478
f 3379 3380 3477
f 3477 3380 3479
f 3429 3478 3480
f 3381 3429 3480
f 3380 3430 3479
f 3479 3430 3481
f 3430 3433 3481
f 3381 3480 3482
f 3431 3381 3482
f 3433 3432 3481
f 3432 3434 3483
f 3434 3431 3482
f 3434 3482 3483
f 3435 3484 3485
f 3439 3435 3485
f 3438 3437 3486
f 3438 3486 3487
f 3484 3438 3487
f 3435 3438 3484
f 3441 3440 3488
f 3442 3441 3488
f 3437 3389 3489
f 3486 3437 3489
f 3390 3445 3490
f 3445 3391 3491
f 3391 3446 3491
f 3491 3446 3492
f 3395 3447 3493
f 3389 3448 3494
f 3489 3389 3494
f 3495 3490 3496
f 3449 3490 3495
f 3449 3390 3490
f 3450 3449 3495
f 3446 3452 3497
f 3492 3446 3497
f 3453 3455 3497
f 3452 3453 3497
f 3455 3456 3498
f 3401 3395 3493
f 3358 3401 3499
f 3448 3457 3494
f 3495 3496 3500
f 3460 3450 3501
f 3450 3495 3501
f 3495 3500 3501
f 3456 3462 3502
f 3502 3462 3503
f 3463 3358 3499
f 3458 3464 3504
f 3465 3460 3505
f 3460 3501 3505
f 3465 3505 3506
f 3410 3467 3507
f 3410 3507 3508
f 3462 3410 3508
f 3462 3508 3509
f 3503 3462 3509
f 3411 3463 3510
f 3464 3468 3511
f 3504 3464 3511
f 3468 3469 3511
f 3511 3469 3512
f 3470 3465 3506
f 3470 3506 3513
f 3507 3467 3513
f 3467 3470 3513
f 3411 3510 3514
f 3416 3411 3514
f 3472 3471 3515
f 3472 3515 3516
f 3472 3516 3517
f 3473 3472 3517
f 3512 3469 3518
f 3469 3474 3518
f 3475 3473 3519
f 3473 3517 3519
f 3518 3422 3520
f 3474 3422 3518
f 3520 3423 3521
f 3422 3423 3520
f 3521 3424 3522
f 3423 3424 3521
f 3424 3476 3522
f 3476 3426 3523
f 3523 3427 3524
f 3426 3427 3523
f 3427 3416 3514
f 3427 3514 3524
f 3471 3477 3525
f 3515 3471 3525
f 3475 3519 3526
f 3478 3475 3526
f 3477 3479 3527
f 3525 3477 3527
f 3480 3478 3528
f 3479 3481 3529
f 3527 3479 3529
f 3482 3480 3530
f 3482 3530 3531
f 3480 3528 3530
f 3481 3432 3532
f 3529 3481 3532
f 3532 3483 3533
f 3432 3483 3532
f 3483 3482 3531
f 3483 3531 3533
f 3487 3486 3534
f 3485 3487 3535
f 3485 3484 3487
f 3439 3485 3536
f 3485 3535 3536
f 3439 3536 3537
f 3440 3439 3537
f 3488 3440 3537
f 3486 3489 3538
f 3534 3486 3538
f 3490 3445 3539
f 3539 3445 3540
f 3540 3491 3541
f 3445 3491 3540
f 3491 3492 3541
f 3541 3492 3542
f 3489 3494 3538
f 3538 3494 3543
f 3496 3490 3539
f 3497 3455 3544
f 3542 3497 3544
f 3492 3497 3542
f 3455 3498 3544
f 3498 3456 3545
f 3401 3493 3546
f 3499 3401 3546
f 3499 3546 3547
f 3494 3457 3543
f 3543 3457 3548
f 3457 3458 3548
f 3501 3500 3549
f 3456 3502 3545
f 3499 3547 3550
f 3499 3550 3551
f 3463 3499 3551
f 3551 3550 3552
f 3458 3504 3553
f 3548 3458 3553
f 3505 3501 3549
f 3505 3549 3554
f 3505 3554 3555
f 3506 3505 3555
f 3555 3554 3556
f 3509 3508 3557
f 3503 3509 3557
f 3510 3463 3551
f 3510 3551 3558
f 3551 3552 3558
f 3504 3511 3559
f 3553 3504 3559
f 3511 3512 3559
f 3559 3512 3560
f 3513 3506 3555
f 3513 3555 3556
f 3513 3556 3561
f 3507 3513 3561
f 3514 3510 3558
f 3514 3558 3562
f 3514 3562 3563
f 3560 3512 3564
f 3512 3518 3564
f 3519 3517 3565
f 3564 3520 3566
f 3518 3520 3564
f 3566 3521 3567
f 3520 3521 3566
f 3521 3522 3567
f 3522 3476 3568
f 3476 3523 3568
f 3523 3524 3569
f 3524 3514 3563
f 3524 3563 3569
f 3519 3565 3570
f 3526 3519 3570
f 3526 3570 3571
f 3528 3478 3571
f 3478 3526 3571
f 3531 3530 3572
f 3532 3533 3573
f 3533 3531 3572
f 3533 3572 3573
f 3487 3534 3574
f 3535 3487 3575
f 3487 3574 3575
f 3535 3575 3576
f 3536 3535 3576
f 3537 3536 3576
f 3488 3537 3577
f 3488 3577 3578
f 3442 3488 3578
f 3443 3442 3578
f 3534 3538 3574
f 3574 3538 3579
f 3539 3540 3580
f 3581 3541 3582
f 3580 3541 3581
f 3540 3541 3580
f 3541 3542 3583
f 3582 3541 3583
f 3447 3444 3584
f 3447 3584 3585
f 3493 3447 3585
f 3493 3585 3586
f 3538 3543 3579
f 3579 3543 3587
f 3539 3580 3588
f 3580 3581 3588
f 3583 3542 3589
f 3589 3544 3590
f 3542 3544 3589
f 3590 3498 3591
f 3544 3498 3590
f 3498 3545 3591
f 3591 3545 3592
f 3547 3546 3586
f 3546 3493 3586
f 3543 3548 3593
f 3587 3543 3593
f 3496 3539 3588
f 3500 3588 3594
f 3500 3496 3588
f 3549 3500 3594
f 3545 3502 3592
f 3548 3553 3595
f 3593 3548 3595
f 3554 3549 3596
f 3549 3594 3596
f 3596 3594 3597
f 3556 3554 3596
f 3556 3596 3598
f 3557 3508 3599
f 3558 3552 3600
f 3553 3559 3601
f 3595 3553 3601
f 3559 3560 3601
f 3601 3560 3602
f 3561 3556 3603
f 3556 3598 3603
f 3561 3603 3604
f 3507 3561 3604
f 3508 3507 3599
f 3599 3507 3604
f 3562 3558 3600
f 3516 3515 3605
f 3517 3516 3606
f 3516 3605 3606
f 3606 3605 3607
f 3565 3606 3608
f 3565 3517 3606
f 3606 3564 3608
f 3602 3564 3606
f 3560 3564 3602
f 3609 3566 3610
f 3608 3566 3609
f 3564 3566 3608
f 3566 3567 3610
f 3515 3525 3611
f 3515 3611 3612
f 3605 3515 3612
f 3607 3605 3612
f 3570 3565 3608
f 3571 3609 3613
f 3571 3570 3609
f 3570 3608 3609
f 3525 3527 3614
f 3611 3525 3614
f 3528 3571 3613
f 3527 3529 3615
f 3614 3527 3615
f 3572 3530 3616
f 3530 3528 3613
f 3530 3613 3616
f 3529 3532 3617
f 3615 3529 3617
f 3532 3573 3617
f 3575 3574 3618
f 3575 3618 3619
f 3575 3619 3620
f 3576 3575 3620
f 3576 3620 3621
f 3537 3576 3621
f 3577 3537 3621
f 3444 3443 3622
f 3574 3579 3623
f 3618 3574 3623
f 3581 3582 3624
f 3584 3444 3622
f 3586 3585 3625
f 3579 3587 3623
f 3581 3624 3626
f 3588 3581 3626
f 3586 3625 3627
f 3547 3586 3627
f 3547 3627 3628
f 3587 3593 3629
f 3588 3626 3630
f 3594 3588 3630
f 3552 3628 3631
f 3552 3550 3628
f 3550 3547 3628
f 3593 3595 3632
f 3629 3593 3632
f 3597 3594 3630
f 3596 3597 3633
f 3598 3596 3633
f 3600 3552 3631
f 3632 3595 3634
f 3595 3601 3634
f 3601 3602 3634
f 3563 3562 3635
f 3635 3562 3636
f 3562 3600 3636
f 3634 3607 3637
f 3602 3607 3634
f 3602 3606 3607
f 3609 3610 3638
f 3567 3522 3639
f 3522 3568 3639
f 3568 3523 3640
f 3523 3569 3640
f 3569 3563 3635
f 3612 3611 3641
f 3612 3641 3642
f 3607 3612 3637
f 3637 3612 3642
f 3609 3638 3643
f 3613 3609 3643
f 3611 3614 3644
f 3641 3611 3644
f 3613 3643 3645
f 3614 3615 3644
f 3644 3615 3646
f 3572 3616 3647
f 3616 3613 3645
f 3615 3617 3646
f 3617 3573 3648
f 3617 3648 3649
f 3646 3617 3649
f 3573 3572 3647
f 3573 3647 3648
f 3620 3619 3650
f 3620 3650 3651
f 3621 3620 3651
f 3621 3651 3652
f 3577 3621 3652
f 3577 3652 3653
f 3578 3577 3653
f 3578 3653 3654
f 3443 3578 3654
f 3622 3443 3654
f 3624 3582 3655
f 3582 3583 3655
f 3655 3583 3656
f 3623 3587 3657
f 3626 3624 3658
f 3626 3658 3659
f 3589 3590 3656
f 3583 3589 3656
f 3590 3591 3660
f 3591 3592 3660
f 3587 3629 3657
f 3630 3626 3659
f 3592 3502 3661
f 3502 3503 3661
f 3629 3632 3662
f 3597 3630 3663
f 3597 3663 3664
f 3633 3597 3664
f 3598 3633 3664
f 3598 3664 3665
f 3632 3634 3666
f 3662 3632 3666
f 3603 3598 3665
f 3604 3603 3667
f 3599 3604 3667
f 3634 3637 3666
f 3610 3567 3668
f 3567 3639 3668
f 3640 3569 3669
f 3569 3635 3669
f 3643 3638 3670
f 3641 3644 3671
f 3645 3643 3670
f 3644 3646 3672
f 3671 3644 3672
f 3646 3649 3672
f 3647 3616 3673
f 3616 3645 3673
f 3624 3655 3674
f 3655 3656 3674
f 3584 3622 3675
f 3585 3584 3675
f 3659 3658 3676
f 3676 3658 3677
f 3658 3624 3674
f 3658 3674 3677
f 3656 3590 3678
f 3590 3660 3678
f 3657 3629 3679
f 3659 3676 3680
f 3663 3659 3680
f 3630 3659 3663
f 3663 3680 3681
f 3661 3503 3682
f 3631 3628 3683
f 3629 3662 3679
f 3679 3662 3684
f 3664 3663 3681
f 3664 3681 3685
f 3665 3664 3685
f 3557 3599 3686
f 3503 3557 3682
f 3682 3557 3686
f 3600 3631 3683
f 3662 3666 3687
f 3662 3687 3688
f 3684 3662 3688
f 3635 3636 3689
f 3666 3637 3690
f 3687 3666 3690
f 3638 3610 3691
f 3691 3610 3692
f 3610 3668 3692
f 3668 3639 3693
f 3693 3568 3694
f 3639 3568 3693
f 3568 3640 3694
f 3669 3635 3689
f 3642 3641 3695
f 3637 3642 3690
f 3638 3691 3696
f 3670 3638 3696
f 3641 3671 3695
f 3695 3671 3697
f 3670 3696 3698
f 3645 3670 3698
f 3671 3672 3697
f 3649 3648 3699
f 3672 3649 3699
f 3672 3699 3700
f 3697 3672 3700
f 3699 3648 3701
f 3648 3647 3701
f 3647 3673 3701
f 3673 3645 3698
f 3673 3698 3701
f 3619 3618 3702
f 3619 3702 3703
f 3619 3703 3704
f 3650 3619 3704
f 3651 3650 3704
f 3652 3651 3705
f 3652 3705 3706
f 3653 3652 3706
f 3653 3706 3707
f 3654 3653 3707
f 3622 3654 3707
f 3622 3707 3708
f 3618 3623 3709
f 3702 3618 3709
f 3674 3656 3710
f 3675 3622 3708
f 3625 3585 3711
f 3623 3657 3712
f 3709 3623 3712
f 3676 3677 3713
f 3677 3710 3713
f 3677 3674 3710
f 3710 3678 3714
f 3656 3678 3710
f 3714 3660 3715
f 3678 3660 3714
f 3660 3592 3715
f 3715 3592 3716
f 3627 3625 3717
f 3625 3711 3717
f 3628 3627 3717
f 3628 3717 3718
f 3657 3679 3719
f 3712 3657 3719
f 3592 3661 3716
f 3683 3628 3718
f 3679 3684 3719
f 3665 3685 3720
f 3686 3599 3721
f 3600 3683 3722
f 3688 3687 3723
f 3603 3665 3724
f 3665 3720 3724
f 3667 3603 3724
f 3599 3667 3721
f 3636 3600 3722
f 3687 3690 3723
f 3640 3669 3725
f 3669 3689 3725
f 3642 3695 3726
f 3690 3642 3726
f 3698 3696 3727
f 3699 3701 3728
f 3701 3698 3727
f 3701 3727 3728
f 3704 3703 3729
f 3704 3729 3730
f 3651 3704 3730
f 3705 3651 3730
f 3702 3709 3731
f 3703 3702 3731
f 3585 3675 3732
f 3711 3585 3732
f 3709 3712 3733
f 3676 3713 3734
f 3713 3710 3735
f 3710 3714 3735
f 3712 3719 3733
f 3733 3719 3736
f 3737 3734 3738
f 3680 3734 3737
f 3680 3676 3734
f 3681 3680 3737
f 3683 3718 3739
f 3736 3719 3740
f 3719 3684 3740
f 3685 3681 3741
f 3681 3737 3741
f 3737 3738 3741
f 3720 3685 3741
f 3683 3739 3742
f 3722 3683 3742
f 3684 3688 3740
f 3667 3724 3743
f 3721 3667 3743
f 3689 3636 3744
f 3722 3742 3745
f 3744 3722 3745
f 3636 3722 3744
f 3723 3690 3726
f 3723 3726 3746
f 3688 3723 3746
f 3691 3692 3747
f 3692 3668 3748
f 3748 3693 3749
f 3668 3693 3748
f 3693 3694 3749
f 3694 3640 3750
f 3640 3725 3750
f 3725 3689 3751
f 3689 3744 3751
f 3744 3745 3751
f 3726 3695 3752
f 3691 3747 3753
f 3696 3691 3753
f 3695 3697 3752
f 3752 3697 3754
f 3697 3700 3754
f 3727 3696 3753
f 3700 3699 3755
f 3754 3700 3755
f 3755 3728 3756
f 3699 3728 3755
f 3728 3727 3753
f 3728 3753 3756
f 3729 3703 3757
f 3729 3757 3758
f 3729 3758 3759
f 3730 3729 3759
f 3730 3759 3760
f 3705 3730 3760
f 3705 3760 3761
f 3706 3705 3761
f 3706 3761 3762
f 3707 3706 3762
f 3707 3762 3763
f 3708 3707 3763
f 3708 3763 3764
f 3731 3709 3765
f 3703 3731 3757
f 3757 3731 3765
f 3675 3708 3732
f 3732 3708 3764
f 3732 3764 3766
f 3711 3732 3766
f 3711 3766 3767
f 3709 3733 3765
f 3765 3733 3768
f 3734 3713 3769
f 3769 3713 3770
f 3770 3735 3771
f 3713 3735 3770
f 3771 3714 3772
f 3735 3714 3771
f 3772 3715 3773
f 3714 3715 3772
f 3715 3716 3773
f 3717 3711 3767
f 3718 3717 3774
f 3733 3736 3768
f 3734 3769 3775
f 3734 3775 3776
f 3738 3734 3776
f 3776 3775 3777
f 3661 3682 3778
f 3739 3718 3774
f 3736 3740 3779
f 3741 3738 3776
f 3741 3776 3777
f 3741 3777 3780
f 3741 3780 3781
f 3720 3741 3781
f 3686 3721 3782
f 3682 3686 3778
f 3778 3686 3782
f 3740 3688 3783
f 3779 3740 3783
f 3724 3720 3781
f 3743 3724 3781
f 3743 3781 3784
f 3743 3784 3785
f 3782 3721 3785
f 3721 3743 3785
f 3688 3746 3783
f 3747 3692 3786
f 3786 3748 3787
f 3692 3748 3786
f 3787 3749 3788
f 3748 3749 3787
f 3749 3694 3788
f 3750 3725 3789
f 3725 3751 3789
f 3726 3752 3790
f 3746 3726 3790
f 3752 3754 3791
f 3790 3752 3791
f 3753 3747 3792
f 3754 3755 3793
f 3791 3754 3793
f 3793 3756 3794
f 3755 3756 3793
f 3756 3753 3792
f 3756 3792 3794
f 3758 3757 3795
f 3759 3758 3796
f 3759 3796 3797
f 3760 3759 3797
f 3761 3760 3797
f 3764 3763 3798
f 3757 3765 3799
f 3795 3757 3799
f 3766 3764 3798
f 3765 3768 3799
f 3770 3771 3800
f 3800 3772 3801
f 3771 3772 3800
f 3772 3773 3801
f 3773 3716 3802
f 3768 3736 3803
f 3777 3775 3804
f 3716 3661 3805
f 3802 3716 3805
f 3661 3778 3805
f 3805 3778 3806
f 3739 3774 3807
f 3736 3779 3803
f 3780 3777 3804
f 3781 3780 3808
f 3784 3781 3808
f 3784 3808 3809
f 3778 3782 3810
f 3806 3778 3810
f 3739 3807 3811
f 3742 3739 3811
f 3785 3784 3809
f 3785 3809 3812
f 3782 3785 3812
f 3810 3782 3812
f 3742 3811 3813
f 3745 3742 3813
f 3783 3746 3814
f 3747 3786 3815
f 3816 3787 3817
f 3815 3787 3816
f 3786 3787 3815
f 3787 3788 3817
f 3789 3751 3818
f 3751 3745 3813
f 3751 3813 3818
f 3746 3790 3814
f 3747 3815 3819
f 3815 3816 3820
f 3819 3815 3820
f 3792 3747 3819
f 3792 3819 3821
f 3793 3794 3822
f 3794 3792 3821
f 3794 3821 3822
f 3758 3795 3823
f 3763 3762 3824
f 3798 3763 3824
f 3795 3799 3823
f 3799 3768 3825
f 3769 3770 3826
f 3826 3800 3827
f 3770 3800 3826
f 3827 3801 3828
f 3800 3801 3827
f 3828 3773 3829
f 3801 3773 3828
f 3773 3802 3829
f 3829 3802 3830
f 3830 3802 3831
f 3717 3767 3832
f 3774 3717 3832
f 3774 3832 3833
f 3768 3803 3825
f 3775 3769 3826
f 3804 3775 3826
f 3834 3806 3835
f 3805 3806 3834
f 3831 3805 3834
f 3802 3805 3831
f 3774 3833 3836
f 3807 3774 3836
f 3807 3836 3837
f 3780 3804 3838
f 3780 3838 3839
f 3808 3780 3839
f 3808 3839 3840
f 3809 3808 3840
f 3809 3840 3841
f 3806 3810 3842
f 3835 3806 3842
f 3811 3807 3843
f 3807 3837 3844
f 3843 3807 3844
f 3812 3809 3841
f 3813 3811 3843
f 3813 3843 3845
f 3813 3845 3846
f 3843 3844 3845
f 3783 3814 3847
f 3816 3817 3848
f 3817 3788 3849
f 3849 3694 3850
f 3788 3694 3849
f 3850 3750 3851
f 3694 3750 3850
f 3851 3789 3852
f 3750 3789 3851
f 3852 3818 3853
f 3789 3818 3852
f 3818 3813 3846
f 3818 3846 3853
f 3814 3790 3854
f 3816 3848 3855
f 3820 3816 3855
f 3790 3791 3856
f 3854 3790 3856
f 3821 3819 3857
f 3820 3855 3857
f 3819 3820 3857
f 3791 3793 3858
f 3856 3791 3858
f 3793 3822 3858
f 3822 3821 3859
f 3821 3857 3859
f 3758 3823 3860
f 3796 3758 3860
f 3761 3797 3861
f 3761 3861 3862
f 3762 3761 3862
f 3824 3762 3862
f 3766 3798 3863
f 3766 3863 3864
f 3767 3766 3864
f 3832 3767 3864
f 3826 3827 3865
f 3828 3829 3866
f 3829 3830 3866
f 3830 3831 3867
f 3825 3803 3868
f 3826 3865 3869
f 3804 3826 3869
f 3831 3834 3867
f 3834 3835 3870
f 3803 3779 3868
f 3838 3804 3869
f 3839 3838 3871
f 3840 3839 3871
f 3842 3810 3872
f 3842 3872 3873
f 3835 3842 3870
f 3870 3842 3873
f 3779 3783 3874
f 3812 3841 3875
f 3841 3840 3875
f 3810 3812 3872
f 3872 3812 3875
f 3846 3845 3876
f 3845 3844 3876
f 3783 3847 3874
f 3848 3817 3877
f 3817 3849 3877
f 3852 3853 3878
f 3853 3846 3878
f 3814 3854 3879
f 3854 3856 3879
f 3879 3856 3880
f 3856 3858 3880
f 3858 3822 3881
f 3880 3858 3881
f 3822 3859 3882
f 3859 3857 3882
f 3796 3860 3883
f 3796 3883 3884
f 3797 3796 3884
f 3861 3797 3884
f 3823 3799 3885
f 3823 3885 3886
f 3860 3823 3886
f 3799 3825 3887
f 3885 3799 3887
f 3865 3827 3888
f 3888 3827 3889
f 3889 3828 3890
f 3827 3828 3889
f 3828 3866 3890
f 3833 3832 3891
f 3825 3868 3887
f 3865 3888 3892
f 3869 3865 3892
f 3867 3834 3893
f 3834 3870 3893
f 3836 3833 3894
f 3833 3891 3894
f 3837 3836 3894
f 3868 3779 3895
f 3838 3869 3896
f 3869 3892 3896
f 3838 3896 3897
f 3871 3838 3897
f 3871 3897 3898
f 3871 3898 3899
f 3840 3871 3899
f 3899 3898 3900
f 3875 3899 3900
f 3873 3872 3900
f 3872 3875 3900
f 3779 3874 3895
f 3875 3840 3899
f 3848 3877 3901
f 3877 3849 3902
f 3849 3850 3902
f 3814 3879 3903
f 3847 3814 3903
f 3855 3848 3901
f 3879 3880 3904
f 3903 3879 3904
f 3880 3881 3904
f 3883 3860 3905
f 3883 3905 3906
f 3883 3906 3907
f 3884 3883 3907
f 3884 3907 3908
f 3861 3884 3908
f 3862 3861 3908
f 3798 3824 3909
f 3860 3886 3905
f 3863 3798 3909
f 3832 3864 3910
f 3866 3830 3911
f 3830 3867 3911
f 3891 3832 3910
f 3887 3868 3912
f 3837 3913 3914
f 3837 3894 3913
f 3894 3891 3913
f 3868 3895 3915
f 3912 3868 3915
f 3898 3897 3916
f 3900 3898 3917
f 3917 3898 3918
f 3900 3917 3919
f 3873 3900 3919
f 3870 3873 3919
f 3837 3914 3920
f 3844 3837 3920
f 3895 3874 3921
f 3915 3895 3921
f 3898 3916 3918
f 3846 3876 3922
f 3876 3844 3920
f 3874 3847 3921
f 3921 3847 3923
f 3850 3851 3924
f 3924 3852 3925
f 3851 3852 3924
f 3925 3878 3926
f 3852 3878 3925
f 3878 3846 3922
f 3878 3922 3926
f 3847 3903 3923
f 3923 3903 3927
f 3855 3901 3928
f 3903 3904 3927
f 3927 3904 3929
f 3904 3881 3929
f 3855 3928 3930
f 3857 3855 3930
f 3881 3822 3931
f 3929 3881 3931
f 3822 3882 3931
f 3882 3857 3930
f 3906 3905 3932
f 3906 3932 3933
f 3906 3933 3934
f 3907 3906 3934
f 3908 3907 3934
f 3862 3908 3935
f 3862 3935 3936
f 3824 3862 3936
f 3909 3824 3936
f 3886 3885 3937
f 3905 3886 3932
f 3932 3886 3937
f 3863 3909 3938
f 3863 3938 3939
f 3864 3863 3939
f 3910 3864 3939
f 3885 3887 3937
f 3887 3912 3937
f 3937 3912 3940
f 3888 3889 3941
f 3889 3890 3941
f 3890 3866 3942
f 3866 3911 3942
f 3911 3867 3943
f 3891 3910 3944
f 3913 3891 3944
f 3940 3912 3945
f 3892 3888 3946
f 3867 3893 3943
f 3893 3870 3947
f 3912 3915 3945
f 3896 3892 3948
f 3892 3946 3948
f 3896 3948 3949
f 3897 3896 3949
f 3916 3897 3949
f 3916 3949 3950
f 3917 3918 3951
f 3919 3917 3951
f 3870 3919 3947
f 3915 3921 3952
f 3945 3915 3952
f 3922 3876 3953
f 3876 3920 3953
f 3921 3923 3954
f 3952 3921 3954
f 3901 3877 3955
f 3955 3877 3956
f 3877 3902 3956
f 3923 3927 3954
f 3928 3901 3955
f 3882 3957 3958
f 3930 3928 3957
f 3882 3930 3957
f 3931 3882 3958
f 3933 3932 3959
f 3909 3936 3960
f 3932 3937 3961
f 3959 3932 3961
f 3938 3909 3960
f 3910 3939 3962
f 3937 3940 3961
f 3888 3941 3963
f 3941 3890 3964
f 3890 3942 3964
f 3944 3910 3962
f 3940 3945 3965
f 3946 3888 3963
f 3914 3913 3966
f 3965 3945 3967
f 3949 3948 3968
f 3950 3949 3968
f 3951 3918 3969
f 3919 3951 3970
f 3951 3969 3970
f 3947 3919 3970
f 3914 3966 3971
f 3920 3914 3971
f 3945 3952 3972
f 3967 3945 3972
f 3916 3950 3973
f 3969 3918 3973
f 3918 3916 3973
f 3953 3920 3971
f 3952 3954 3974
f 3972 3952 3974
f 3902 3850 3975
f 3850 3924 3975
f 3924 3925 3976
f 3976 3926 3977
f 3925 3926 3976
f 3977 3926 3978
f 3926 3922 3978
f 3922 3953 3978
f 3954 3927 3979
f 3974 3954 3979
f 3928 3955 3980
f 3927 3929 3979
f 3979 3929 3981
f 3981 3958 3982
f 3958 3957 3982
f 3957 3928 3980
f 3957 3980 3982
f 3929 3931 3981
f 3931 3958 3981
f 3908 3934 3983
f 3935 3908 3983
f 3936 3935 3984
f 3960 3936 3984
[truncated: 175,679 more chars]
