# Supplementary material for: Hindlimb kinematics, kinetics and muscle dynamics during sit-to-stand and sit-to-walk transitions in emus (Dromaius novaehollandiae)
Source: J Exp Biol. 2024 Dec 2;227(24):jeb247519. doi: 10.1242/jeb.247519 (PMC11708823; doi:10.1242/jeb.247519)
Supplement: Dataset 1. [file jexbio-227-247519-Dataset1.zip › Dataset1/DataS1/Emu Model/geometry/Thigh_R.obj]

v 0.035571643908046 0.0702069401724138 0.061131363591954
v 0.037108643908046 0.0703156401724138 0.0589253635919541
v 0.030844443908046 0.0716039401724138 0.0615553635919541
v 0.038728343908046 0.0685905401724138 0.059914963591954
v 0.030428143908046 0.0706660401724138 0.062287163591954
v 0.036654943908046 0.0677858401724138 0.061169863591954
v 0.011260743908046 0.0968445401724138 0.0201530635919541
v 0.00928374390804597 0.0982097401724138 0.0171392635919541
v 0.00605564390804597 0.0994076401724138 0.018184663591954
v 0.010807643908046 0.0960488401724138 0.0225042635919541
v 0.00506424390804598 0.0991889401724138 0.0191737635919541
v 0.015996343908046 0.0948654401724138 0.0210370635919541
v 0.014059943908046 0.0950947401724138 0.023033363591954
v 0.00728054390804597 0.0963664401724138 0.0225178635919541
v 0.011431943908046 0.0944444401724138 0.024346563591954
v 0.017760843908046 0.0938265401724138 0.022810263591954
v 0.018883143908046 0.0917415401724138 0.025968663591954
v 0.022068943908046 0.0914297401724138 0.023679663591954
v 0.016397243908046 0.0912583401724138 0.0264578635919541
v 0.025442243908046 0.0888955401724138 0.027681463591954
v 0.025616043908046 0.0897437401724138 0.024948963591954
v 0.023740743908046 0.0882363401724138 0.029215863591954
v 0.030159743908046 0.0867097401724138 0.0265133635919541
v 0.029485443908046 0.0874321401724138 0.0250790635919541
v 0.020991243908046 0.0876648401724138 0.029201163591954
v 0.029715043908046 0.0858549401724138 0.028447263591954
v 0.024465743908046 0.0865283401724138 0.029419263591954
v 0.035600043908046 0.0710467401724138 0.054058863591954
v 0.030647843908046 0.0711733401724138 0.0575459635919541
v 0.039593243908046 0.0703160401724138 0.053616363591954
v 0.041305843908046 0.0692732401724138 0.055053863591954
v 0.043207143908046 0.0667601401724138 0.0583234635919541
v 0.026091343908046 0.0701064401724138 0.058038763591954
v 0.026665643908046 0.0703156401724138 0.061095563591954
v 0.029427543908046 0.0680853401724138 0.062131663591954
v 0.026559943908046 0.0693575401724138 0.061819263591954
v 0.035686043908046 0.0661250401724138 0.061083663591954
v 0.042875043908046 0.0648834401724138 0.059522163591954
v 0.046028343908046 0.0642048401724138 0.057802363591954
v 0.00659754390804597 0.0984390401724138 0.011957663591954
v 0.00467774390804598 0.0996190401724138 0.017160163591954
v 0.013251443908046 0.0965945401724138 0.012402963591954
v 0.00162934390804598 0.0994042401724138 0.015366063591954
v -0.00120145609195402 0.0998910401724138 0.017549163591954
v 0.00329774390804596 0.100311340172414 0.0178366635919541
v 0.00418314390804597 0.0984390401724138 0.0138251635919541
v 0.019619643908046 0.0933556401724138 0.016800563591954
v -0.00148065609195402 0.0984674401724138 0.0189635635919541
v 0.00252134390804597 0.0991577401724138 0.019092763591954
v 0.000667943908045976 0.0972304401724138 0.0199009635919541
v 0.00988844390804598 0.0927354401724138 0.024291563591954
v 0.025128943908046 0.0900634401724138 0.0206534635919541
v 0.031826143908046 0.0858038401724138 0.0203500635919541
v 0.012327943908046 0.0903549401724138 0.025371463591954
v 0.017545043908046 0.0881964401724138 0.027904063591954
v 0.032188843908046 0.0837595401724138 0.027373663591954
v 0.020885243908046 0.0854117401724138 0.0288825635919541
v 0.030326243908046 0.0827787401724138 0.0276254635919541
v 0.041164143908046 0.0701269401724138 0.0495450635919541
v 0.040133843908046 0.0704424401724138 0.0450947635919541
v 0.036758343908046 0.0704288401724138 0.049159363591954
v 0.043759943908046 0.0684210401724138 0.0512063635919541
v 0.045645343908046 0.0687376401724138 0.046080563591954
v 0.031402843908046 0.0701507401724138 0.053088963591954
v 0.048910943908046 0.0629350401724138 0.0552790635919541
v 0.050892343908046 0.0622288401724138 0.050612763591954
v 0.023630543908046 0.0691486401724138 0.0599230635919541
v 0.041454343908046 0.0631922401724138 0.059601863591954
v 0.047677943908046 0.0602011401724138 0.0578507635919541
v 0.012950743908046 0.0969359401724138 0.00979736359195404
v 0.012498943908046 0.0976548401724138 0.00693716359195401
v 0.00618034390804598 0.0999020401724138 0.00773476359195407
v 0.00418584390804598 0.0987954401724138 0.00990516359195404
v 0.00445094390804598 0.0979186401724138 0.0118381635919541
v 0.00825794390804596 0.0984459401724138 0.0103267635919541
v 0.000948543908045968 0.0966551401724138 0.0128681635919541
v -0.00203855609195402 0.0982975401724138 0.015018963591954
v -0.00418635609195403 0.0974892401724138 0.0162633635919541
v 0.023223543908046 0.0917608401724138 0.0112821635919541
v 0.021107743908046 0.0927917401724138 0.007682163591954
v -0.00149135609195403 0.0956829401724138 0.0189834635919541
v 0.00278284390804596 0.0938123401724138 0.0211358635919541
v 0.032550043908046 0.0856201401724138 0.012757763591954
v 0.032480343908046 0.0852379401724138 0.017250663591954
v 0.00819114390804597 0.0899270401724138 0.0234558635919541
v 0.011451643908046 0.0880010401724138 0.025026363591954
v 0.037879143908046 0.0808888401724138 0.021729463591954
v 0.037954243908046 0.0810635401724138 0.017939563591954
v 0.016904043908046 0.0847152401724138 0.0277184635919541
v 0.036957443908046 0.0810873401724138 0.024084363591954
v 0.035252443908046 0.0815565401724138 0.025885863591954
v 0.024729943908046 0.0813695401724138 0.027219163591954
v 0.037182243908046 0.0787345401724138 0.025429863591954
v 0.047483643908046 0.0675519401724138 0.042937363591954
v 0.044388343908046 0.0693621401724138 0.043872763591954
v 0.033586443908046 0.0690600401724138 0.0459525635919541
v 0.048469443908046 0.0664241401724138 0.0462470635919541
v 0.027452043908046 0.0681598401724138 0.051636563591954
v 0.022369643908046 0.0681957401724138 0.0579937635919541
v 0.051311743908046 0.0596816401724138 0.055732963591954
v 0.023406143908046 0.0657692401724138 0.060930763591954
v 0.021403743908046 0.0666189401724138 0.060449263591954
v 0.028167543908046 0.0625564401724138 0.059471563591954
v 0.035041443908046 0.0645055401724138 0.0604295635919541
v 0.039415143908046 0.0569478401724138 0.056843263591954
v 0.00204864390804597 0.0998399401724138 0.00671626359195404
v 0.00101754390804597 0.0993074401724138 0.00476526359195401
v -0.00104905609195402 0.0997107401724138 0.00641616359195407
v 0.00591514390804597 0.0992952401724138 0.005228563591954
v 0.00175864390804598 0.0985550401724138 0.00844616359195405
v 0.011479443908046 0.0978050401724138 0.00489766359195404
v 0.015264743908046 0.0961922401724138 0.00473326359195403
v 0.000872743908045967 0.0955748401724138 0.00940546359195404
v 0.018789643908046 0.0944199401724138 0.00478516359195402
v 0.000899543908045974 0.0948202401724138 0.010682563591954
v 0.026327343908046 0.0901362401724138 0.00502506359195409
v 0.028474443908046 0.0884580401724138 0.00982376359195408
v -0.00462755609195403 0.0959535401724138 0.016674263591954
v -5.65609195403438e-06 0.0924214401724138 0.019065063591954
v 0.014371143908046 0.0815834401724138 0.026007063591954
v 0.043076943908046 0.0762002401724138 0.021330663591954
v 0.041420943908046 0.0767909401724138 0.023266163591954
v 0.036905143908046 0.0760241401724138 0.024760763591954
v 0.041264543908046 0.0692572401724138 0.042569063591954
v 0.040222243908046 0.0655840401724138 0.039410363591954
v 0.036589843908046 0.0688290401724138 0.042687363591954
v 0.045304143908046 0.0681984401724138 0.041867263591954
v 0.045468343908046 0.0655383401724138 0.0393740635919541
v 0.049018043908046 0.0648564401724138 0.0395501635919541
v 0.051546443908046 0.0634962401724138 0.0456345635919541
v 0.022315343908046 0.0671275401724138 0.0549896635919541
v 0.055697843908046 0.0565429401724138 0.051841363591954
v 0.019819143908046 0.0661969401724138 0.058779463591954
v 0.047475543908046 0.0579484401724138 0.057107363591954
v 0.051843343908046 0.0569014401724138 0.055983463591954
v 0.031659443908046 0.0617208401724138 0.0591164635919541
v 0.047490643908046 0.0528507401724138 0.054766663591954
v 0.013536543908046 0.0954832401724138 0.00203226359195402
v 0.015981543908046 0.0945666401724138 0.000154463591954035
v 0.00362564390804597 0.0984429401724138 0.00381626359195403
v 0.020488643908046 0.0935200401724138 0.00209066359195403
v 0.022779643908046 0.0924955401724138 0.00265146359195406
v -0.00157705609195402 0.0976593401724138 0.00741506359195404
v -0.00101825609195402 0.0922168401724138 0.010505963591954
v 0.029925843908046 0.0879533401724138 0.00491736359195405
v -0.00545815609195403 0.0939025401724138 0.0136145635919541
v -0.00554515609195404 0.0947935401724138 0.0151648635919541
v -0.00452705609195403 0.0926940401724138 0.0161569635919541
v 0.035766943908046 0.0830577401724138 0.012238963591954
v 0.00288774390804597 0.0879008401724138 0.019990363591954
v 0.043701543908046 0.0762562401724138 0.018862163591954
v 0.042405843908046 0.0776724401724138 0.012873063591954
v 0.00778904390804598 0.0854165401724138 0.0223185635919541
v 0.043418743908046 0.0737787401724138 0.023149963591954
v 0.016558443908046 0.0807715401724138 0.026496663591954
v 0.022486043908046 0.0762046401724138 0.024902463591954
v 0.029772343908046 0.0746209401724138 0.024520263591954
v 0.040865443908046 0.0749941401724138 0.0240155635919541
v 0.030408743908046 0.0673698401724138 0.0450507635919541
v 0.054035243908046 0.0612233401724138 0.0385539635919541
v 0.055106043908046 0.0598246401724138 0.043381963591954
v 0.023207243908046 0.0659348401724138 0.051378163591954
v 0.059178843908046 0.0513980401724138 0.0516287635919541
v 0.019605243908046 0.0645918401724138 0.059467263591954
v 0.021954243908046 0.0629737401724138 0.059529663591954
v 0.055284443908046 0.0539170401724138 0.0541250635919541
v 0.021817543908046 0.0927963401724138 -0.00251633640804594
v 0.016189743908046 0.0952544401724138 -0.00488063640804598
v 0.014019343908046 0.0942637401724138 -0.00105183640804596
v 0.00741084390804597 0.0946435401724138 0.00117526359195402
v -0.00224165609195404 0.0964891401724138 0.00348396359195402
v -0.00300275609195404 0.0966050401724138 0.00494676359195406
v 0.026942943908046 0.0899948401724138 -0.00321443640804597
v 0.031412143908046 0.0871045401724138 0.000598463591954035
v -0.000369956091954032 0.0927027401724138 0.00854786359195403
v 0.034343943908046 0.0845199401724138 0.00702356359195405
v 0.035144043908046 0.0847958401724138 -0.00322943640804596
v -0.00465605609195403 0.0927576401724138 0.0121645635919541
v 0.038694743908046 0.0812351401724138 0.00371336359195401
v 0.039300743908046 0.0802896401724138 0.00983646359195406
v -0.00346015609195402 0.0868163401724138 0.0151419635919541
v -0.00138845609195404 0.0819574401724138 0.0155993635919541
v 0.046181843908046 0.0729638401724138 0.020593663591954
v 0.047617643908046 0.0720991401724138 0.0190907635919541
v 0.033923143908046 0.0712291401724138 0.023381463591954
v 0.038825543908046 0.0726096401724138 0.023869163591954
v 0.044116243908046 0.0718470401724138 0.023987763591954
v 0.041665643908046 0.0713446401724138 0.024373063591954
v 0.049136643908046 0.0671793401724138 0.031353263591954
v 0.046655743908046 0.0693533401724138 0.026963863591954
v 0.045133543908046 0.0680810401724138 0.0314492635919541
v 0.050372243908046 0.0676280401724138 0.027900763591954
v 0.050974843908046 0.0664262401724138 0.030254063591954
v 0.042448443908046 0.0676565401724138 0.031959263591954
v 0.045569743908046 0.0648420401724138 0.036584363591954
v 0.049540643908046 0.0641122401724138 0.036945063591954
v 0.051482843908046 0.0631448401724138 0.036346363591954
v 0.046594043908046 0.0649310401724138 0.037891963591954
v 0.037639643908046 0.0639762401724138 0.038476263591954
v 0.034060843908046 0.0660874401724138 0.040749563591954
v 0.032393743908046 0.0663005401724138 0.041525563591954
v 0.022239643908046 0.0622530401724138 0.044743963591954
v 0.060696943908046 0.0520279401724138 0.042945963591954
v 0.059727443908046 0.0518281401724138 0.0491799635919541
v 0.013395243908046 0.0612765401724138 0.056428963591954
v 0.014794343908046 0.0615246401724138 0.057763463591954
v 0.017120643908046 0.0605673401724138 0.0582527635919541
v 0.052971743908046 0.0537786401724138 0.054942563591954
v 0.020582243908046 0.0939020401724138 -0.00845933640804597
v 0.022614743908046 0.0925436401724138 -0.00547303640804597
v 0.024055543908046 0.0928094401724138 -0.014362136408046
v 0.026192743908046 0.0917074401724138 -0.014561936408046
v 0.015053143908046 0.0954293401724138 -0.007676736408046
v 0.012852743908046 0.0948087401724138 -0.00567633640804599
v 0.00520664390804597 0.0877270401724138 -0.00333653640804593
v 0.00180504390804596 0.0940876401724138 0.00107806359195406
v -0.000801456091954034 0.0960640401724138 0.00247626359195402
v 0.00897004390804597 0.0928034401724138 -0.000552436408045975
v -0.00328205609195402 0.0946568401724138 0.00560006359195403
v -0.00243215609195403 0.0937416401724138 0.00668536359195404
v 0.040489443908046 0.0803191401724138 2.23635919540666e-05
v -0.00960885609195403 0.0827094401724138 0.00893826359195404
v -0.00715965609195403 0.0877815401724138 0.013094363591954
v 0.047830043908046 0.0739959401724138 0.00664676359195404
v 0.00260384390804597 0.0829259401724138 0.018416263591954
v 0.00581114390804598 0.0807350401724138 0.0197861635919541
v 0.047484943908046 0.0729878401724138 0.0128115635919541
v 0.051755443908046 0.0684862401724138 0.0157929635919541
v 0.011581343908046 0.0775117401724138 0.023168763591954
v 0.049692543908046 0.0696844401724138 0.020982863591954
v 0.047568843908046 0.0704321401724138 0.023165863591954
v 0.038142243908046 0.0701368401724138 0.024223663591954
v 0.054913643908046 0.0636517401724138 0.024376663591954
v 0.039769143908046 0.0674848401724138 0.029496963591954
v 0.043356643908046 0.0696522401724138 0.0276582635919541
v 0.054086943908046 0.0623835401724138 0.031702263591954
v 0.041580043908046 0.0645455401724138 0.0356618635919541
v 0.042212343908046 0.0644407401724138 0.037460263591954
v 0.055129943908046 0.0601865401724138 0.0363664635919541
v 0.058536843908046 0.0559249401724138 0.036777663591954
v 0.020181843908046 0.0631210401724138 0.049497563591954
v 0.012055643908046 0.0602712401724138 0.0542527635919541
v 0.059729343908046 0.0503193401724138 0.050976463591954
v 0.058661443908046 0.0487217401724138 0.052089163591954
v 0.054566443908046 0.0501916401724138 0.0533162635919541
v 0.019135843908046 0.0943624401724138 -0.013665636408046
v 0.016667243908046 0.0938949401724138 -0.014052636408046
v 0.014625143908046 0.0948746401724138 -0.011118836408046
v 0.021461243908046 0.0938541401724138 -0.014529536408046
v 0.012216143908046 0.0944636401724138 -0.00902823640804595
v 0.010468143908046 0.0930889401724138 -0.00503483640804597
v 0.010004543908046 0.0927983401724138 -0.00744583640804597
v 0.028833743908046 0.0890875401724138 -0.00721963640804596
v 0.030008543908046 0.0889157401724138 -0.010850236408046
v 0.010497043908046 0.0924238401724138 -0.00224453640804595
v 0.033406843908046 0.0860095401724138 -0.00680883640804597
v -0.00477585609195404 0.0884185401724138 -0.000726436408045983
v 0.037144243908046 0.0834047401724138 -0.00293523640804594
v 0.045998643908046 0.0755200401724138 0.00343326359195401
v -0.00454865609195403 0.0846620401724138 0.00709636359195404
v -0.00874385609195402 0.0839750401724138 0.00856026359195405
v 0.00970034390804599 0.0768959401724138 0.021904063591954
v 0.012742043908046 0.0755054401724138 0.0232547635919541
v 0.013687943908046 0.0748096401724138 0.0233049635919541
v 0.015250443908046 0.0736396401724138 0.023050963591954
v 0.035310343908046 0.0696715401724138 0.0233052635919541
v 0.037720543908046 0.0684306401724138 0.025334963591954
v 0.038795743908046 0.0637620401724138 0.034079663591954
v 0.057090743908046 0.0595167401724138 0.029142463591954
v 0.060077343908046 0.0547923401724138 0.0315735635919541
v 0.038863943908046 0.0631423401724138 0.0367119635919541
v 0.026594143908046 0.0611359401724138 0.038925263591954
v 0.025881243908046 0.0622677401724138 0.0411399635919539
v 0.014170843908046 0.0612633401724138 0.052985463591954
v 0.062958043908046 0.0472149401724138 0.048923563591954
v 0.062244043908046 0.0456323401724138 0.050432763591954
v 0.050932543908046 0.0442608401724138 0.0508565635919541
v 0.059705443908046 0.0452146401724138 0.050840263591954
v 0.018521243908046 0.0940548401724138 -0.0176814364080459
v 0.025582743908046 0.0918248401724138 -0.021957336408046
v 0.021322143908046 0.0933907401724138 -0.021576436408046
v 0.036642743908046 0.0846185401724138 -0.011818136408046
v 0.036509143908046 0.0843532401724138 -0.00827353640804596
v 0.00864394390804597 0.0899168401724138 -0.00353803640804595
v 0.040722243908046 0.0818911401724138 -0.013854836408046
v -0.00132705609195402 0.0889297401724138 -0.00155753640804596
v -0.00637245609195403 0.0808368401724138 -0.00537033640804596
v 0.043607343908046 0.0787751401724138 -0.00629113640804596
v 0.044834443908046 0.0769068401724138 -0.00127303640804599
v -0.00313525609195403 0.0842469401724138 0.00427856359195405
v -0.00323585609195402 0.0843131401724138 0.00621506359195406
v 0.050443243908046 0.0717493401724138 0.00452726359195404
v 0.051289143908046 0.0700669401724138 0.00892146359195406
v 0.054316143908046 0.0668203401724138 0.0118403635919541
v 0.056108243908046 0.0632514401724138 0.017077063591954
v 0.018359543908046 0.0653332401724138 0.019646063591954
v 0.028011943908046 0.0688571401724138 0.022053063591954
v 0.032246043908046 0.0668634401724138 0.021892463591954
v 0.035305343908046 0.0672292401724138 0.023493763591954
v 0.036498143908046 0.0664237401724138 0.026894763591954
v 0.034518943908046 0.0606744401724138 0.032680363591954
v 0.036705143908046 0.0609087401724138 0.036308563591954
v 0.033299043908046 0.0608051401724138 0.036919563591954
v 0.063439243908046 0.0493650401724138 0.037078863591954
v 0.017750443908046 0.0579525401724138 0.0413176635919541
v 0.065644843908046 0.0458220401724138 0.041792463591954
v 0.064048843908046 0.0466003401724138 0.046640363591954
v 0.010162043908046 0.0577702401724138 0.054602763591954
v 0.012690543908046 0.0589818401724138 0.0569108635919541
v 0.028043443908046 0.0461060401724138 0.051772563591954
v 0.033706943908046 0.0490315401724138 0.053247563591954
v 0.058326243908046 0.0433249401724138 0.0502173635919539
v 0.024986643908046 0.0922849401724138 -0.024292236408046
v 0.030879443908046 0.0887869401724138 -0.0229171364080459
v 0.012311543908046 0.0916424401724138 -0.016216836408046
v 0.034688543908046 0.0864160401724138 -0.0221662364080459
v 0.011181943908046 0.0911119401724138 -0.014618336408046
v 0.00746454390804598 0.0874605401724138 -0.00643253640804597
v 0.00789354390804597 0.0882120401724138 -0.0104579364080459
v -0.00606275609195402 0.0870482401724138 0.000125663591954039
v 0.048978043908046 0.0738071401724138 -0.00454823640804597
v 0.047361343908046 0.0764528401724138 -0.00978073640804594
v -0.00283995609195403 0.0836251401724138 0.00499266359195399
v -0.00764675609195402 0.0841575401724138 0.00790256359195407
v 0.054123643908046 0.0676254401724138 0.00687486359195405
v 0.053119843908046 0.0695933401724138 -0.000413336408045917
v -0.00737165609195403 0.0834213401724138 0.011924663591954
v 0.00181734390804598 0.0784048401724138 0.017005563591954
v 0.059054343908046 0.0609043401724138 0.013464563591954
v 0.058249743908046 0.0605117401724138 0.0191489635919541
v 0.062378743908046 0.0541039401724138 0.0240991635919541
v 0.034184943908046 0.0597303401724138 0.0349293635919541
v 0.027398643908046 0.0597512401724138 0.037319663591954
v 0.064515943908046 0.0496044401724138 0.0308525635919541
v 0.012283443908046 0.0578583401724138 0.048053863591954
v 0.010692543908046 0.0579316401724138 0.0506800635919541
v 0.00827074390804597 0.0558493401724138 0.0516431635919541
v 0.067361043908046 0.0408446401724138 0.0465552635919539
v 0.012611943908046 0.0547915401724138 0.055399863591954
v 0.015448543908046 0.0531145401724138 0.0546560635919541
v 0.062965043908046 0.0443272401724138 0.049624963591954
v 0.045105443908046 0.0424395401724138 0.0501323635919541
v 0.063544943908046 0.0397807401724138 0.048633463591954
v 0.012699143908046 0.0973880401724138 -0.0284345364080459
v 0.018458943908046 0.0962271401724138 -0.029129636408046
v 0.013360643908046 0.0975251401724138 -0.030135136408046
v 0.017879443908046 0.0953305401724138 -0.026582336408046
v 0.016128443908046 0.0944664401724138 -0.025774936408046
v 0.020100743908046 0.0939956401724138 -0.023939536408046
v 0.021624543908046 0.0947918401724138 -0.029236136408046
v 0.024732843908046 0.0929051401724138 -0.0287588364080459
v 0.031299143908046 0.0883989401724138 -0.025215736408046
v 0.016852143908046 0.0929018401724138 -0.022333936408046
v 0.012992643908046 0.0920512401724138 -0.0194250364080459
v 0.041143943908046 0.0818386401724138 -0.0180136364080459
v 0.00809824390804596 0.0881875401724138 -0.013047236408046
v 0.045932243908046 0.0779696401724138 -0.013464336408046
v 0.00611064390804597 0.0862003401724138 -0.00466823640804598
v -0.00578675609195402 0.0837946401724138 0.00158756359195406
v -0.00912655609195402 0.0829327401724138 0.010110163591954
v 0.056378243908046 0.0670242401724138 -0.00392823640804596
v 0.00190234390804597 0.0747857401724138 0.016470163591954
v 0.059797043908046 0.0619712401724138 0.00506406359195405
v 0.00416384390804597 0.0748017401724138 0.0182107635919541
v 0.00594014390804598 0.0679045401724138 0.018881963591954
v 0.061605243908046 0.0568207401724138 0.018065363591954
v 0.029128043908046 0.0639603401724138 0.0203285635919541
v 0.026822843908046 0.0650886401724138 0.020364463591954
v 0.032118943908046 0.0639510401724138 0.0218346635919541
v 0.033448743908046 0.0637370401724138 0.0249250635919541
v 0.032410843908046 0.0579349401724138 0.032447763591954
v 0.064008743908046 0.0511188401724138 0.026322063591954
v 0.028518543908046 0.0542903401724138 0.033212763591954
v 0.067325243908046 0.0439173401724138 0.034171863591954
v 0.068333243908046 0.0409440401724138 0.0437235635919541
v 0.00997994390804598 0.0543880401724138 0.0548032635919541
v 0.068547343908046 0.0374500401724138 0.0466812635919541
v 0.054270643908046 0.0385434401724138 0.048356263591954
v 0.00498254390804598 0.101858040172414 -0.0359610364080459
v 0.00804974390804598 0.101103840172414 -0.035186336408046
v 0.00668064390804597 0.101705840172414 -0.039094736408046
v 0.010632043908046 0.100010240172414 -0.037004536408046
v 0.00576844390804597 0.100515940172414 -0.034054936408046
v 0.011167143908046 0.0985469401724138 -0.033764836408046
v 0.00933454390804596 0.0978342401724138 -0.033453236408046
v 0.013897143908046 0.0972839401724138 -0.032372436408046
v 0.010574043908046 0.0955362401724138 -0.0305494364080459
v 0.019275143908046 0.0949405401724138 -0.033606136408046
v 0.031647443908046 0.0873513401724138 -0.0333688364080459
v 0.014251643908046 0.0920652401724138 -0.026539236408046
v 0.012163143908046 0.0961693401724138 -0.028278736408046
v 0.032586943908046 0.0870627401724138 -0.031561736408046
v 0.015116243908046 0.0913758401724138 -0.0235796364080459
v 0.011042243908046 0.0897972401724138 -0.0221855364080459
v 0.00993584390804599 0.0898057401724138 -0.0199767364080459
v 0.00778144390804597 0.0875314401724138 -0.0160023364080459
v 0.043637343908046 0.0796394401724138 -0.022799936408046
v 0.00439624390804597 0.0806339401724138 -0.008933336408046
v -0.00190075609195403 0.0803440401724138 -0.00663333640804598
v 0.00324974390804599 0.0833738401724138 -0.00581603640804595
v 0.051365243908046 0.0724181401724138 -0.0100085364080459
v -0.00900785609195404 0.0772894401724138 -0.00315703640804599
v 0.055526643908046 0.0681573401724138 -0.00785683640804596
v -0.00944605609195402 0.0777664401724138 0.00822936359195403
v -0.00424415609195403 0.0774691401724138 0.012362963591954
v 0.063043043908046 0.0574340401724138 0.00913826359195402
v 0.064127543908046 0.0541656401724138 0.0165105635919541
v 0.065385443908046 0.0507939401724138 0.021455063591954
v 0.031578143908046 0.0593743401724138 0.0280678635919541
v 0.029863943908046 0.0596686401724138 0.022879963591954
v 0.030059943908046 0.0548925401724138 0.0325722635919541
v 0.067925043908046 0.0450776401724138 0.0262085635919541
v 0.021656543908046 0.0568925401724138 0.036493063591954
v 0.025839443908046 0.0567543401724138 0.0353955635919541
v 0.013988543908046 0.0563595401724138 0.0434163635919541
v 0.069466443908046 0.0401185401724138 0.036406163591954
v 0.00672564390804598 0.0525182401724138 0.047697763591954
v 0.00663184390804597 0.0533862401724138 0.051845563591954
v 0.069539543908046 0.0381892401724138 0.044262563591954
v 0.00803944390804598 0.0535698401724138 0.0538239635919541
v 0.012347643908046 0.0491361401724138 0.0526056635919541
v 0.066311043908046 0.0379761401724138 0.047761363591954
v 0.00688284390804599 0.101045040172414 -0.0429762364080459
v 0.00455334390804597 0.101703640172414 -0.043323236408046
v 0.000389943908045975 0.101777340172414 -0.040353936408046
v 0.010014643908046 0.0996452401724138 -0.040837336408046
v 3.07439080459715e-05 0.101433740172414 -0.0377219364080459
v 0.014465543908046 0.0971942401724138 -0.0386422364080459
v -0.000840656091954023 0.100085340172414 -0.0357144364080459
v 0.00657234390804598 0.0951026401724138 -0.034109936408046
v 0.00547484390804598 0.0967490401724138 -0.034226236408046
v 0.00297794390804597 0.0990171401724138 -0.0342061364080459
v 0.017424243908046 0.0954054401724138 -0.036672136408046
v 0.00714384390804597 0.0934029401724138 -0.0336854364080459
v 0.013858743908046 0.0898411401724138 -0.0255863364080459
v 0.013190143908046 0.0892197401724138 -0.024348336408046
v 0.039670743908046 0.0816256401724138 -0.0299574364080459
v 0.049708843908046 0.0748353401724138 -0.0179540364080459
v 0.00621854390804596 0.0843237401724138 -0.0111725364080459
v 0.00659094390804596 0.0858363401724138 -0.015473436408046
v 0.052320043908046 0.0724029401724138 -0.0183902364080459
v 0.054814843908046 0.0694641401724138 -0.0180374364080459
v -0.00905905609195402 0.0765171401724138 -0.00677263640804593
v 0.060294843908046 0.0633977401724138 -0.00631493640804598
v -0.00692605609195403 0.0795172401724138 0.00505596359195404
v -0.00534415609195403 0.0776201401724138 0.00317616359195405
v -0.00977255609195402 0.0793257401724138 0.00672526359195408
v 0.062684043908046 0.0603232401724138 -0.00173993640804598
v 0.00397194390804596 0.0690596401724138 0.017671663591954
v 0.019645643908046 0.0608408401724138 0.017529563591954
v 0.025452743908046 0.0613454401724138 0.018563363591954
v 0.029643243908046 0.0614637401724138 0.020784563591954
v 0.026365643908046 0.0550980401724138 0.021450463591954
v 0.029633643908046 0.0559740401724138 0.0279248635919541
v 0.068337143908046 0.0468619401724138 0.020194263591954
v 0.021321843908046 0.0546081401724138 0.034626963591954
v 0.014667343908046 0.0541265401724138 0.0370795635919541
v 0.071061443908046 0.0359791401724138 0.041948063591954
v 0.069593943908046 0.0357279401724138 0.045677463591954
v 0.060160943908046 0.0351731401724138 0.047102663591954
v 0.065254343908046 0.0342057401724138 0.047385363591954
v 0.067855643908046 0.0350413401724138 0.047162463591954
v -0.000491356091954026 0.102384640172414 -0.044108536408046
v 0.00256194390804597 0.101492740172414 -0.047470036408046
v 0.011177343908046 0.0979273401724138 -0.043855336408046
v 0.00947974390804597 0.0987265401724138 -0.045406236408046
v -0.00242495609195402 0.0998181401724138 -0.038421236408046
v 0.019297943908046 0.0924302401724138 -0.044843036408046
v 0.016422043908046 0.0952807401724138 -0.0415820364080459
v -0.00130135609195403 0.0968422401724138 -0.0352871364080459
v 0.028838243908046 0.0880339401724138 -0.036600036408046
v 0.024228543908046 0.0898482401724138 -0.041987136408046
v 0.00983854390804596 0.0920427401724138 -0.030454736408046
v 0.035288243908046 0.0846470401724138 -0.0342525364080459
v 0.012795243908046 0.0892750401724138 -0.027662936408046
v 0.046407543908046 0.0769184401724138 -0.025920836408046
v 0.050133243908046 0.0738922401724138 -0.0222302364080459
v 0.00284984390804598 0.0793023401724138 -0.00862403640804599
v 0.056526243908046 0.0672552401724138 -0.013283436408046
v -0.00467485609195403 0.0791591401724138 0.00148546359195406
v -0.00561755609195402 0.0747112401724138 0.000506463591953998
v 0.064109443908046 0.0573944401724138 0.00299366359195402
v 0.067782143908046 0.0523815401724138 0.00530596359195407
v 0.00927544390804598 0.0633800401724138 0.018001863591954
v 0.00679974390804598 0.0659996401724138 0.018818163591954
v 0.027146843908046 0.0598698401724138 0.018751663591954
v 0.028119043908046 0.0588883401724138 0.019765663591954
v 0.067710743908046 0.0496173401724138 0.0145144635919541
v 0.067972043908046 0.0458445401724138 0.0240212635919541
v 0.028913043908046 0.0532092401724138 0.030195263591954
v 0.070826843908046 0.0400051401724138 0.024824563591954
v 0.069859043908046 0.0397521401724138 0.031063363591954
v 0.011061243908046 0.0511271401724138 0.035954563591954
v 0.00855214390804597 0.0513059401724138 0.0431156635919541
v 0.071266243908046 0.0359446401724138 0.038493763591954
v 0.00490354390804597 0.0481408401724138 0.0496994635919541
v 0.072406443908046 0.0313013401724138 0.0438194635919541
v 0.038879543908046 0.0365392401724138 0.0473989635919539
v 0.067717343908046 0.0324177401724138 0.0468392635919541
v 0.00966944390804599 0.0979122401724138 -0.049730536408046
v 0.00654464390804597 0.100288240172414 -0.047497636408046
v 0.015264443908046 0.0940864401724138 -0.047133536408046
v -0.00274165609195404 0.100392540172414 -0.043915636408046
v -0.00353015609195403 0.0967199401724138 -0.036778236408046
v 0.00391784390804598 0.0926371401724138 -0.035716636408046
v 0.037904243908046 0.0816430401724138 -0.037751436408046
v 0.040411543908046 0.0799989401724138 -0.0365222364080459
v 0.00756804390804597 0.0874381401724138 -0.0324941364080459
v 0.00642094390804598 0.0865027401724138 -0.0220709364080459
v 0.00587734390804596 0.0839797401724138 -0.0257043364080459
v 0.010933643908046 0.0877962401724138 -0.024257936408046
v 0.048011243908046 0.0748423401724138 -0.0289527364080459
v 0.00557684390804597 0.0844019401724138 -0.019296536408046
v 0.051540743908046 0.0718547401724138 -0.027643536408046
v 0.00350774390804598 0.0774994401724138 -0.0118363364080459
v -0.00104955609195402 0.0743244401724138 -0.0106068364080459
v -0.00905095609195403 0.0782266401724138 -0.00440313640804596
v 0.059464143908046 0.0640998401724138 -0.0128348364080459
v 0.062606543908046 0.0610155401724138 -0.010223336408046
v -0.011662356091954 0.0739970401724138 0.00305386359195403
v -0.012040956091954 0.0752916401724138 0.00527366359195403
v -0.00872345609195403 0.0758388401724138 0.00844536359195408
v 0.067322643908046 0.0535770401724138 0.000612963591954063
v -0.00267875609195402 0.0702689401724138 0.012230563591954
v -0.000502256091954034 0.0675288401724138 0.013631863591954
v 0.00529704390804597 0.0653860401724138 0.017938963591954
v 0.020484643908046 0.0566192401724138 0.0156072635919541
v 0.070866543908046 0.0445718401724138 0.014569363591954
v 0.072030843908046 0.0440346401724138 0.0110738635919541
v 0.072544743908046 0.0407878401724138 0.016874263591954
v 0.072266843908046 0.0388016401724138 0.021153363591954
v 0.026962643908046 0.0502152401724138 0.030290363591954
v 0.013580443908046 0.0512909401724138 0.033663763591954
v 0.00490034390804597 0.0490980401724138 0.048297063591954
v 0.074337443908046 0.0283502401724138 0.0404069635919541
v 0.00801114390804597 0.0477489401724138 0.051778263591954
v 0.00676464390804597 0.0376019401724138 0.0467414635919541
v 0.026161743908046 0.0404112401724138 0.048957863591954
v 0.058830543908046 0.0297094401724138 0.0448292635919539
v 0.072697043908046 0.0288031401724138 0.044575963591954
v 0.000866843908045978 0.100513440172414 -0.051933536408046
v -0.00170275609195403 0.100778940172414 -0.0516995364080459
v 0.00510634390804598 0.0999022401724138 -0.050741336408046
v -0.00397615609195404 0.100117640172414 -0.049125736408046
v 0.021903043908046 0.0901950401724138 -0.047102136408046
v -0.00481365609195403 0.0963051401724138 -0.039961436408046
v 0.033193843908046 0.0834662401724138 -0.0419091364080459
v 0.028330643908046 0.0861274401724138 -0.045608136408046
v 0.000972143908045967 0.0902661401724138 -0.0373388364080459
v 0.00474444390804597 0.0900380401724138 -0.0360229364080459
v 0.035804243908046 0.0821083401724138 -0.040513936408046
v 0.010880943908046 0.0834825401724138 -0.029831836408046
v 0.047725043908046 0.0742949401724138 -0.034259136408046
v 0.011380943908046 0.0830324401724138 -0.0288238364080459
v 0.010284943908046 0.0827493401724138 -0.0279438364080459
v 0.00462294390804598 0.0832573401724138 -0.021623536408046
v 0.056326443908046 0.0673319401724138 -0.024882836408046
v -0.00828145609195403 0.0761744401724138 -0.00228563640804597
v -0.00597075609195402 0.0753700401724138 -0.000252436408045953
v 0.071308943908046 0.0487922401724138 -0.00712273640804595
v -0.011644756091954 0.0718884401724138 0.00576496359195405
v 0.071090143908046 0.0478082401724138 0.00314386359195401
v 0.00414264390804597 0.0656171401724138 0.017148163591954
v 0.00562994390804597 0.0555601401724138 0.014058763591954
v 0.014498043908046 0.0615141401724138 0.0176088635919541
v 0.025625743908046 0.0568859401724138 0.018262563591954
v 0.026250643908046 0.0503017401724138 0.0257488635919541
v 0.024251543908046 0.0492876401724138 0.0308819635919541
v 0.072015643908046 0.0350280401724138 0.0293170635919541
v 0.072489243908046 0.0327624401724138 0.032616263591954
v 0.00580034390804597 0.0478483401724138 0.042956963591954
v 0.00476764390804597 0.0479781401724138 0.045791563591954
v 0.00582544390804597 0.0467128401724138 0.050565663591954
v 0.034649943908046 0.0280374401724138 0.043297863591954
v 0.056163443908046 0.0313551401724138 0.045286563591954
v 0.053524043908046 0.0330160401724138 0.0459485635919541
v 0.074105043908046 0.0274014401724138 0.042990663591954
v 0.065178443908046 0.0273810401724138 0.044850963591954
v 0.069961643908046 0.0255561401724138 0.044361363591954
v 0.070860243908046 0.0290788401724138 0.045266163591954
v 0.00807834390804597 0.0972969401724138 -0.052609736408046
v 0.00219224390804597 0.0983339401724138 -0.0558102364080459
v -0.00358355609195403 0.0994755401724138 -0.052680236408046
v 0.012977143908046 0.0933890401724138 -0.054213036408046
v 0.015489943908046 0.0931208401724138 -0.051523336408046
v -0.00532555609195404 0.0977957401724138 -0.049033436408046
v -0.00615275609195402 0.0923485401724138 -0.039808536408046
v -0.00541465609195402 0.0919622401724138 -0.038414936408046
v -0.00431765609195403 0.0915023401724138 -0.037862436408046
v -0.00276105609195403 0.0911192401724138 -0.037653136408046
v 0.042905343908046 0.0774189401724138 -0.039788436408046
v 0.00324004390804597 0.0810235401724138 -0.025513936408046
v 0.00217284390804597 0.0784134401724138 -0.0279783364080459
v 0.056213943908046 0.0667288401724138 -0.038176136408046
v 0.059264243908046 0.0642049401724138 -0.0364151364080459
v 0.00196004390804597 0.0749419401724138 -0.016498536408046
v 0.062679043908046 0.0601789401724138 -0.0188997364080459
v 0.060186743908046 0.0631601401724138 -0.023960636408046
v 0.064466743908046 0.0586695401724138 -0.014072836408046
v 0.065906043908046 0.0567167401724138 -0.012906436408046
v 0.070968643908046 0.0493835401724138 -0.0118019364080459
v -0.00763905609195402 0.0729487401724138 0.000601763591954019
v -0.012395356091954 0.0728266401724138 0.00519096359195403
v 0.071260343908046 0.0480521401724138 -0.00205803640804592
v 0.021532843908046 0.0556535401724138 0.0159037635919541
v 0.074875543908046 0.0379617401724138 0.0106802635919541
v 0.024545143908046 0.0518736401724138 0.021078363591954
v 0.011183543908046 0.0461092401724138 0.030444763591954
v 0.024813443908046 0.0464422401724138 0.028284563591954
v 0.00792624390804597 0.0479594401724138 0.035161063591954
v 0.074160343908046 0.0286980401724138 0.028945963591954
v 0.073142243908046 0.0305782401724138 0.035951163591954
v 0.013352443908046 0.0356968401724138 0.046077363591954
v -0.00047265609195403 0.0988985401724138 -0.0560187364080459
v -0.00550545609195402 0.0964249401724138 -0.056446536408046
v 0.020605343908046 0.0899489401724138 -0.052271436408046
v -0.00657685609195403 0.0936450401724138 -0.044003536408046
v 0.032119043908046 0.0831298401724138 -0.0473508364080459
v 0.038462443908046 0.0793182401724138 -0.045040436408046
v 0.00186544390804597 0.0868959401724138 -0.038513836408046
v 0.00182804390804597 0.0829297401724138 -0.039567936408046
v 0.043540543908046 0.0763654401724138 -0.042638536408046
v 0.047715143908046 0.0736658401724138 -0.041079736408046
v 0.00642394390804597 0.0846641401724138 -0.0332294364080459
v 0.00809184390804597 0.0811526401724138 -0.028700736408046
v 0.058523943908046 0.0651040401724138 -0.0286868364080459
v -0.000874756091954032 0.0700557401724138 -0.0138637364080459
v 0.00133604390804598 0.0722493401724138 -0.013550836408046
v -0.00742895609195403 0.0711590401724138 -0.0108440364080459
v 0.066576243908046 0.0558929401724138 -0.016638936408046
v -0.00379145609195403 0.0658334401724138 0.010654763591954
v 0.074868843908046 0.0419832401724138 -0.00089673640804594
v 0.010704043908046 0.0551804401724138 0.0146113635919541
v 0.016064943908046 0.0541007401724138 0.014670563591954
v 0.072542743908046 0.0446228401724138 0.00525776359195401
v 0.022197343908046 0.0525461401724138 0.017216563591954
v 0.074507543908046 0.0403036401724138 0.00667546359195403
v 0.076524643908046 0.0335317401724138 0.012370263591954
v 0.024723343908046 0.0460400401724138 0.0264438635919541
v 0.016902243908046 0.0433837401724138 0.0281258635919541
v 0.021689443908046 0.0429253401724138 0.0273964635919541
v 0.074659443908046 0.0318875401724138 0.022091363591954
v 0.00873834390804597 0.0468486401724138 0.0318833635919541
v 0.00604084390804598 0.0467321401724138 0.039269263591954
v 0.074776643908046 0.0247405401724138 0.0337211635919541
v 0.075113743908046 0.0238025401724138 0.0411753635919541
v 0.073833643908046 0.0238804401724138 0.042729363591954
v -0.00307745609195402 0.100630840172414 -0.061016836408046
v -0.00368805609195404 0.0986040401724138 -0.0589452364080459
v -0.00104765609195404 0.0984474401724138 -0.0589737364080459
v -0.00354005609195401 0.0986270401724138 -0.056922836408046
v 0.00306984390804597 0.0970328401724138 -0.058739936408046
v 0.00464694390804597 0.0969560401724138 -0.056187136408046
v 0.00845064390804597 0.0937569401724138 -0.0572129364080459
v 0.019742343908046 0.0896685401724138 -0.0543730364080459
v 0.018308543908046 0.0893212401724138 -0.056556136408046
v 0.030695843908046 0.0823959401724138 -0.0529955364080459
v 0.026193943908046 0.0851621401724138 -0.055171136408046
v -0.00832605609195403 0.0893114401724138 -0.045805136408046
v -0.00798165609195403 0.0896208401724138 -0.043459636408046
v 0.00563774390804597 0.0796909401724138 -0.033067636408046
v 0.00791794390804598 0.0794240401724138 -0.030780636408046
v 0.00475044390804598 0.0776529401724138 -0.0302788364080459
v 0.00145864390804598 0.0782863401724138 -0.025841036408046
v 0.00149464390804596 0.0749892401724138 -0.020013236408046
v 0.063890343908046 0.0589710401724138 -0.026296436408046
v 0.067869443908046 0.0540235401724138 -0.0247221364080459
v -0.011066056091954 0.0715018401724138 -0.00564563640804594
v 0.069695343908046 0.0518960401724138 -0.017472536408046
v -0.00948895609195403 0.0707086401724138 -0.00323263640804594
v -0.00893685609195403 0.0707952401724138 -0.001750336408046
v -0.00955125609195402 0.0710815401724138 9.56359195403156e-06
v -0.013926756091954 0.0687505401724138 0.000832563591953994
v 0.074576543908046 0.0429110401724138 -0.00503023640804601
v -0.000169356091954023 0.0602917401724138 0.0123115635919541
v 0.017387543908046 0.0490792401724138 0.015038463591954
v 0.023275043908046 0.0462949401724138 0.022893663591954
v 0.077349543908046 0.0285818401724138 0.015542563591954
v 0.076493643908046 0.0247207401724138 0.024389363591954
v 0.074770343908046 0.0253954401724138 0.030582663591954
v 0.000513943908045975 0.0349634401724138 0.0431038635919541
v 0.075489443908046 0.0237418401724138 0.0386558635919541
v 0.028719243908046 0.0322926401724138 0.0451325635919541
v 0.053886943908046 0.0264512401724138 0.0429859635919539
v 0.058219243908046 0.0237702401724138 0.042361263591954
v 0.070746743908046 0.0210606401724138 0.0433484635919541
v -0.00480995609195403 0.0996825401724138 -0.062928136408046
v -0.00649695609195403 0.0990644401724138 -0.061272236408046
v -0.00158225609195403 0.0992125401724138 -0.063337636408046
v 0.00268324390804597 0.0971351401724138 -0.062673236408046
v -0.00581995609195403 0.0969271401724138 -0.059348236408046
v 0.00692394390804597 0.0935555401724138 -0.060032336408046
v -0.00673905609195403 0.0944911401724138 -0.052662736408046
v 0.025375343908046 0.0846487401724138 -0.058110836408046
v -0.00817375609195402 0.0895133401724138 -0.050342736408046
v 0.041108043908046 0.0762499401724138 -0.051936436408046
v 0.048563843908046 0.0719178401724138 -0.0454235364080459
v 0.045935743908046 0.0731323401724138 -0.049284236408046
v 0.062798643908046 0.0605212401724138 -0.034936036408046
v 0.00107994390804597 0.0723093401724138 -0.016969536408046
v 0.00156174390804598 0.0712899401724138 -0.014658036408046
v -0.00171755609195402 0.0703313401724138 -0.0131196364080459
v -0.00471235609195403 0.0671863401724138 -0.013887236408046
v 0.071289143908046 0.0501322401724138 -0.023056036408046
v -0.012532856091954 0.0680842401724138 -0.00950173640804597
v 0.073806343908046 0.0466903401724138 -0.0197973364080459
v -0.014189556091954 0.0642824401724138 -0.00252663640804596
v 0.074247243908046 0.0444656401724138 -0.011557936408046
v -0.010782056091954 0.0663270401724138 0.00506696359195408
v 0.013404843908046 0.0511765401724138 0.013375463591954
v 0.015749943908046 0.0510822401724138 0.0139813635919541
v 0.021665943908046 0.0440056401724138 0.022469763591954
v 0.00873014390804597 0.0449089401724138 0.030067663591954
v 0.00458844390804597 0.0431693401724138 0.033906863591954
v 0.00266834390804598 0.0422413401724138 0.0419633635919541
v 0.00289844390804597 0.0319279401724138 0.043811463591954
v 0.041041943908046 0.0283979401724138 0.043589163591954
v 0.049609843908046 0.0275148401724138 0.0432651635919541
v 0.077084543908046 0.0188994401724138 0.040956963591954
v 0.063411043908046 0.0220132401724138 0.0428537635919541
v 0.067350343908046 0.0210471401724138 0.0433215635919539
v 0.075368943908046 0.0184327401724138 0.042433163591954
v -0.00502795609195403 0.0943206401724138 -0.0682747364080459
v -0.00196405609195403 0.0950005401724138 -0.0680450364080459
v 0.000201843908045965 0.0952744401724138 -0.067399236408046
v 0.00230864390804597 0.0963335401724138 -0.0650242364080459
v -0.00739635609195402 0.0966696401724138 -0.064350836408046
v 0.00719264390804597 0.0921234401724138 -0.0635838364080459
v -0.00644945609195402 0.0941937401724138 -0.058739036408046
v 0.011642043908046 0.0895607401724138 -0.062955836408046
v 0.014351643908046 0.0896516401724138 -0.059638636408046
v 0.030170943908046 0.0818040401724138 -0.058502236408046
v 0.035540143908046 0.0790555401724138 -0.054222936408046
v -0.00798185609195402 0.0874110401724138 -0.042313236408046
v 0.00157724390804596 0.0804340401724138 -0.039549336408046
v 0.059710443908046 0.0629279401724138 -0.044656836408046
v 0.00581134390804598 0.0779542401724138 -0.031979136408046
v 0.066062443908046 0.0567776401724138 -0.040304036408046
v -2.0256091954024e-05 0.0740515401724138 -0.028255436408046
v 0.066517643908046 0.0562674401724138 -0.036792336408046
v 0.069292143908046 0.0523886401724138 -0.0316700364080459
v -0.011308556091954 0.0662420401724138 -0.012792036408046
v 0.075088743908046 0.0455556401724138 -0.0246907364080459
v -0.011396756091954 0.0653788401724138 -0.00553153640804593
v 0.076578143908046 0.0420766401724138 -0.0187515364080459
v -0.011837356091954 0.0644643401724138 -0.00390173640804597
v -0.00883725609195403 0.0405773401724138 0.000580563591954075
v 6.6643908045963e-05 0.0496122401724138 0.00993666359195405
v 0.077441743908046 0.0355998401724138 0.000905263591954031
v 0.00113874390804597 0.0486110401724138 0.010092463591954
v 0.078766643908046 0.0269386401724138 0.011612063591954
v 0.021781543908046 0.0413741401724138 0.024468363591954
v 0.022082543908046 0.0421108401724138 0.0261680635919541
v 0.020141743908046 0.0424999401724138 0.0272551635919541
v 0.078752943908046 0.0233028401724138 0.0188980635919541
v 0.00488104390804597 0.0418555401724138 0.030668163591954
v 0.076079543908046 0.0224267401724138 0.027916963591954
v 0.00169454390804596 0.0397716401724138 0.0385638635919541
v 0.000933043908045966 0.0380513401724138 0.042512563591954
v 0.075873043908046 0.0187600401724138 0.031854063591954
v 0.077307043908046 0.0143030401724138 0.036700063591954
v 0.00622214390804597 0.0274612401724138 0.041700863591954
v 0.016679443908046 0.0258590401724138 0.041462663591954
v 0.040204943908046 0.0177808401724138 0.038532763591954
v 0.071366343908046 0.0182219401724138 0.0427692635919541
v 0.077366243908046 0.0159281401724138 0.039833363591954
v 0.00198484390804597 0.0938831401724138 -0.067821436408046
v -0.00847955609195403 0.0934116401724138 -0.064160236408046
v -0.00783955609195403 0.0912782401724138 -0.0625211364080459
v 0.018020743908046 0.0860942401724138 -0.063307236408046
v -0.00814865609195403 0.0901219401724138 -0.0551916364080459
v 0.029814343908046 0.0808356401724138 -0.061755836408046
v 0.036846643908046 0.0772657401724138 -0.058469436408046
v 0.042163343908046 0.0739756401724138 -0.056648336408046
v 0.052072143908046 0.0682046401724138 -0.050113736408046
v 0.055495243908046 0.0659343401724138 -0.047390136408046
v 0.00336714390804597 0.0752901401724138 -0.0348897364080459
v 0.00394064390804598 0.0743910401724138 -0.0327527364080459
v 0.00200634390804597 0.0732360401724138 -0.032049036408046
v -0.000451956091954017 0.0705983401724138 -0.0242339364080459
v -0.000131056091954032 0.0696926401724138 -0.016270936408046
v 0.076700943908046 0.0408170401724138 -0.013210036408046
v 0.00517894390804598 0.0485327401724138 0.0109675635919541
v 0.078509643908046 0.0300638401724138 0.00560626359195404
v 0.015011743908046 0.0480051401724138 0.013578463591954
v 0.017718443908046 0.0436871401724138 0.018830663591954
v 0.020485143908046 0.0406510401724138 0.0254401635919541
v 0.013825243908046 0.0350894401724138 0.0236120635919541
v 0.00558194390804598 0.0417219401724138 0.029612863591954
v 0.000538743908045966 0.0373842401724138 0.040008463591954
v 0.057718343908046 0.0185634401724138 0.0408203635919541
v 0.051717043908046 0.0177252401724138 0.0392873635919541
v 0.060011943908046 0.0126377401724138 0.0399270635919541
v 0.073585543908046 0.0145453401724138 0.041560163591954
v 0.076450543908046 0.0127958401724138 0.039796563591954
v -0.00800995609195403 0.0938166401724138 -0.066246936408046
v 0.00564444390804598 0.0885110401724138 -0.070346836408046
v -0.00853415609195403 0.0879214401724138 -0.0622557364080459
v 0.010903343908046 0.0882501401724138 -0.0661863364080459
v 0.024074243908046 0.0833349401724138 -0.062341236408046
v 0.035011343908046 0.0779285401724138 -0.061422136408046
v 0.042217743908046 0.0732132401724138 -0.059408936408046
v -0.010527956091954 0.0796389401724138 -0.046257636408046
v 0.051525843908046 0.0675380401724138 -0.054215436408046
v -0.00975005609195403 0.0788503401724138 -0.045079136408046
v 0.000170543908045981 0.0788344401724138 -0.0417040364080459
v 0.061344343908046 0.0609868401724138 -0.047753236408046
v 0.00210934390804599 0.0736080401724138 -0.036650036408046
v 0.071047443908046 0.0511857401724138 -0.039168936408046
v 0.071297143908046 0.0498531401724138 -0.030425536408046
v -0.00351555609195403 0.0644452401724138 -0.016715836408046
v -0.00822645609195402 0.0652984401724138 -0.0142515364080459
v -0.012910756091954 0.0644820401724138 -0.0128200364080459
v 0.078168843908046 0.0416551401724138 -0.025720936408046
v -0.012887056091954 0.0658838401724138 -0.00847493640804592
v -0.011710256091954 0.0635295401724138 -0.00525453640804596
v -0.018507256091954 0.0560914401724138 -0.00451023640804593
v 0.078014243908046 0.0361446401724138 -0.00669953640804594
v 0.014707843908046 0.0455832401724138 0.014244463591954
v 0.020143843908046 0.0403340401724138 0.0228321635919541
v 0.079134143908046 0.0226430401724138 0.017989663591954
v 0.017367143908046 0.0369208401724138 0.024317563591954
v 0.00343334390804598 0.0404453401724138 0.031859063591954
v 0.076774543908046 0.0155458401724138 0.0296931635919541
v 0.076614743908046 0.0138005401724138 0.0327416635919541
v 0.000353443908045967 0.0302099401724138 0.042211663591954
v 0.029572343908046 0.0221721401724138 0.040318063591954
v 0.066844943908046 0.0143859401724138 0.041481663591954
v -0.000301156091954038 0.0913604401724138 -0.0717072364080459
v 0.00359804390804598 0.0895278401724138 -0.071302636408046
v 0.014020643908046 0.0860820401724138 -0.068279136408046
v 0.020682443908046 0.0840613401724138 -0.065657236408046
v 0.028600243908046 0.0803269401724138 -0.065886736408046
v 0.038333743908046 0.0750018401724138 -0.065399036408046
v -0.010440956091954 0.0828204401724138 -0.049193836408046
v -0.011130256091954 0.0802451401724138 -0.048697636408046
v -0.00973195609195403 0.0748814401724138 -0.046267336408046
v 0.055868943908046 0.0642403401724138 -0.053876736408046
v -0.00705155609195403 0.0782901401724138 -0.0441673364080459
v -0.00454135609195402 0.0732165401724138 -0.046021436408046
v 0.000661643908045975 0.0766700401724138 -0.040339136408046
v 0.065176543908046 0.0573710401724138 -0.046513936408046
v 0.00281144390804597 0.0734113401724138 -0.033932236408046
v -0.00177565609195403 0.0694537401724138 -0.030711436408046
v -0.00251805609195403 0.0677081401724138 -0.0293510364080459
v -0.00224715609195403 0.0655929401724138 -0.018423336408046
v 0.076620643908046 0.0437910401724138 -0.032730636408046
v -0.013081656091954 0.0632548401724138 -0.00748303640804593
v -0.013797756091954 0.0622158401724138 -0.00438983640804597
v -0.016773956091954 0.0562242401724138 -0.00214433640804601
v 0.078963643908046 0.0378822401724138 -0.016902936408046
v 0.079283443908046 0.0305707401724138 -7.28364080459509e-05
v 0.012134443908046 0.0448562401724138 0.012015063591954
v 0.00960264390804598 0.0461449401724138 0.0109232635919541
v 0.013369343908046 0.0403141401724138 0.0155216635919541
v 0.015192043908046 0.0397459401724138 0.0177406635919541
v 0.018350143908046 0.0367710401724138 0.021754063591954
v 0.079458043908046 0.0235769401724138 0.0126489635919541
v 0.018392943908046 0.0365512401724138 0.023114863591954
v 0.00911694390804597 0.0324441401724138 0.0227193635919541
v 0.00610244390804598 0.0400919401724138 0.027914963591954
v 0.079391743908046 0.0156920401724138 0.0232669635919541
v -0.000214756091954024 0.0347312401724138 0.036142563591954
v 0.052278043908046 0.0144906401724138 0.0384843635919541
v 0.077655043908046 0.0112826401724138 0.037233063591954
v 0.071547043908046 0.00887144017241379 0.0404358635919541
v 0.076629243908046 0.00744284017241378 0.039109263591954
v -0.00356605609195403 0.0906010401724138 -0.0721956364080459
v 0.00181064390804597 0.0893172401724138 -0.073167236408046
v -0.00534125609195403 0.0907973401724138 -0.0705296364080459
v -0.00929455609195402 0.0892511401724138 -0.066738136408046
v 0.010222443908046 0.0852634401724138 -0.072339336408046
v -0.00891365609195403 0.0864756401724138 -0.065255136408046
v 0.022403943908046 0.0820866401724138 -0.0699923364080459
v 0.028731343908046 0.0790049401724138 -0.070624536408046
v 0.037480543908046 0.0747606401724138 -0.069468236408046
v 0.045125143908046 0.0702265401724138 -0.0657439364080459
v -0.00984205609195403 0.0840796401724138 -0.0558329364080459
v 0.049587843908046 0.0680033401724138 -0.057972436408046
v -0.00371675609195403 0.0705558401724138 -0.046919836408046
v -0.00389165609195402 0.0665446401724138 -0.0479705364080459
v 0.060601543908046 0.0598422401724138 -0.055432636408046
v 0.067436943908046 0.0546254401724138 -0.0500163364080459
v 0.068317143908046 0.0540622401724138 -0.047861336408046
v 0.000615643908045971 0.0684216401724138 -0.036365836408046
v 0.072411943908046 0.0497620401724138 -0.042861236408046
v -0.00213995609195403 0.0671659401724138 -0.032724836408046
v 0.073271343908046 0.0475889401724138 -0.0341526364080459
v -0.00357165609195403 0.0637987401724138 -0.020346736408046
v -0.011743456091954 0.0613725401724138 -0.015602236408046
v -0.00532965609195403 0.0631793401724138 -0.016779336408046
v -0.014805456091954 0.0584216401724138 -0.011267836408046
v -0.013685756091954 0.0611806401724138 -0.00632623640804597
v -0.016911656091954 0.0600078401724138 -0.00361943640804596
v 0.080402343908046 0.0349183401724138 -0.016359236408046
v 0.082706143908046 0.0326418401724138 -0.0222953364080459
v -0.017106156091954 0.0473029401724138 -0.00459133640804593
v 0.079637543908046 0.0319790401724138 -0.00608633640804596
v 0.080786643908046 0.0295011401724138 -0.00789953640804592
v 0.080532643908046 0.0250278401724138 0.00166076359195405
v 0.080619243908046 0.0266922401724138 -0.002636236408046
v 0.011851143908046 0.0420570401724138 0.012571263591954
v 0.081385643908046 0.0198192401724138 0.005446663591954
v 0.016107543908046 0.0367628401724138 0.019366963591954
v 0.080510843908046 0.0176014401724138 0.0162882635919541
v 0.00550514390804598 0.0341951401724138 0.0243844635919541
v 0.00174304390804597 0.0362958401724138 0.030847963591954
v 0.079769043908046 0.0121661401724138 0.024499363591954
v -0.00111865609195402 0.0320867401724138 0.039112863591954
v 0.076774243908046 0.0108002401724138 0.0305667635919541
v 0.00143844390804598 0.0286893401724138 0.0420196635919541
v 0.032712043908046 0.0110012401724138 0.034983763591954
v 0.045235743908046 0.0125039401724138 0.036456363591954
v 0.063992543908046 0.00952414017241379 0.0399146635919541
v 0.077866543908046 0.00863944017241379 0.037974163591954
v 0.074480143908046 0.00631264017241379 0.039419063591954
v 0.000256443908045981 0.0877870401724138 -0.074888836408046
v 0.00451464390804597 0.0866481401724138 -0.0761658364080459
v 0.00851934390804597 0.0848094401724138 -0.076449036408046
v -0.00774425609195402 0.0868436401724138 -0.069980336408046
v 0.017328843908046 0.0819834401724138 -0.075261436408046
v 0.022984743908046 0.0805945401724138 -0.073771236408046
v 0.043571043908046 0.0703204401724138 -0.072230636408046
v 0.050324943908046 0.0663226401724138 -0.064041736408046
v 0.065147043908046 0.0555423401724138 -0.058112336408046
v 0.065333743908046 0.0559494401724138 -0.0542833364080459
v -0.00146475609195403 0.0659917401724138 -0.042642836408046
v -0.000212256091954022 0.0668496401724138 -0.035458236408046
v 0.077886043908046 0.0433025401724138 -0.043977436408046
v -0.00333805609195402 0.0646348401724138 -0.0266295364080459
v 0.076847543908046 0.0438680401724138 -0.037588636408046
v -0.00373435609195404 0.0640089401724138 -0.0237162364080459
v 0.079769443908046 0.0394593401724138 -0.028431836408046
v -0.00401075609195403 0.0630334401724138 -0.0191463364080459
v -0.00838845609195403 0.0591131401724138 -0.018446436408046
v -0.013719056091954 0.0621508401724138 -0.012875536408046
v 0.080686143908046 0.0376251401724138 -0.026732336408046
v -0.019134356091954 0.0524222401724138 -0.00515273640804598
v 0.081467543908046 0.0316301401724138 -0.0151800364080459
v 0.00878074390804597 0.0427143401724138 0.00995016359195405
v 0.00921744390804598 0.0411439401724138 0.010300863591954
v 0.080994143908046 0.0179252401724138 0.010465163591954
v 0.015707843908046 0.0342665401724138 0.020528463591954
v 0.077957143908046 0.00999704017241378 0.0281992635919541
v -0.00120915609195402 0.0293470401724138 0.040162163591954
v 0.077349643908046 0.00894884017241378 0.0310365635919541
v 0.056217743908046 0.00702364017241379 0.0378221635919541
v 0.077772643908046 0.00492704017241379 0.033616463591954
v 0.068937443908046 0.00304804017241378 0.039045063591954
v -0.00324365609195403 0.0839119401724138 -0.076437136408046
v -0.00582455609195402 0.0851502401724138 -0.072803936408046
v 0.027518743908046 0.0783469401724138 -0.0751899364080459
v 0.034488543908046 0.0756008401724138 -0.072844736408046
v 0.038547143908046 0.0731316401724138 -0.0744443364080459
v -0.00919435609195403 0.0835780401724138 -0.0642242364080459
v 0.056526043908046 0.0615192401724138 -0.061826636408046
v -0.010846256091954 0.0795537401724138 -0.055780236408046
v -0.011637756091954 0.0761152401724138 -0.048974136408046
v -0.011053356091954 0.0743902401724138 -0.047458336408046
v -0.00326525609195402 0.0658653401724138 -0.046666236408046
v 0.072827143908046 0.0489852401724138 -0.050737636408046
v -0.000285856091954029 0.0667363401724138 -0.039669536408046
v 0.075344343908046 0.0461569401724138 -0.047724536408046
v 0.078581743908046 0.0417333401724138 -0.039418336408046
v 0.083025643908046 0.0342054401724138 -0.030008336408046
v -0.018166256091954 0.0562156401724138 -0.00616763640804596
v -0.016384756091954 0.0567789401724138 -0.00764533640804599
v 0.083623043908046 0.0307021401724138 -0.022588036408046
v 0.083058543908046 0.0270110401724138 -0.015611436408046
v 0.081701043908046 0.0251957401724138 -0.00754823640804597
v -0.00384465609195403 0.0415560401724138 0.00491876359195403
v 0.00489124390804598 0.0397391401724138 0.00775186359195401
v 0.011285643908046 0.0363527401724138 0.0154925635919541
v 0.013312843908046 0.0328641401724138 0.019004563591954
v 0.014352843908046 0.0332277401724138 0.0216216635919541
v 0.00063204390804597 0.0326941401724138 0.028992363591954
v 0.000774843908045969 0.0310521401724138 0.025925763591954
v 0.080772143908046 0.0131102401724138 0.020020563591954
v 0.081636343908046 0.00783834017241379 0.0217764635919541
v 0.015718143908046 0.0190100401724138 0.038035763591954
v 0.027992643908046 0.0158160401724138 0.037168263591954
v 0.047022643908046 0.0101715401724138 0.035931663591954
v 0.077147043908046 0.00371644017241379 0.0361995635919541
v 0.072593743908046 0.00391664017241378 0.0389751635919541
v 0.075987243908046 0.00251824017241378 0.037284063591954
v 0.00506934390804598 0.0824864401724138 -0.083449136408046
v 0.00192764390804598 0.0862170401724138 -0.077020736408046
v 0.00810724390804597 0.0826591401724138 -0.0814925364080459
v -0.00188475609195403 0.0850238401724138 -0.0765389364080459
v 0.010881743908046 0.0829713401724138 -0.0786984364080459
v 0.018433843908046 0.0802632401724138 -0.0795854364080459
v 0.028007243908046 0.0774530401724138 -0.0786042364080459
v 0.026451643908046 0.0774831401724138 -0.081097536408046
v 0.032106543908046 0.0754769401724138 -0.077983336408046
v -0.00800345609195403 0.0828113401724138 -0.068966736408046
v 0.046728443908046 0.0678108401724138 -0.076840536408046
v -0.011056056091954 0.0787918401724138 -0.0596565364080459
v 0.048294543908046 0.0671289401724138 -0.071292736408046
v 0.056011643908046 0.0612938401724138 -0.067169536408046
v 0.067544643908046 0.0523219401724138 -0.066078336408046
v 0.067316143908046 0.0534978401724138 -0.059500236408046
v 0.071075543908046 0.0499238401724138 -0.055806836408046
v -0.00314265609195404 0.0635297401724138 -0.033085436408046
v -0.00414135609195403 0.0604211401724138 -0.0289282364080459
v -0.00670255609195403 0.0553274401724138 -0.025596236408046
v 0.081847543908046 0.0366450401724138 -0.035058636408046
v -0.010524356091954 0.0579032401724138 -0.018231636408046
v -0.013874856091954 0.0557863401724138 -0.015260236408046
v -0.015660356091954 0.0562008401724138 -0.0112726364080459
v 0.083982343908046 0.0282662401724138 -0.020067136408046
v -0.019270356091954 0.0503065401724138 -0.00556353640804597
v 0.084401043908046 0.0213416401724138 -0.014259936408046
v 0.082687543908046 0.0190311401724138 -0.00621093640804599
v 0.00127454390804597 0.0406518401724138 0.00697246359195403
v 0.00741044390804597 0.0374106401724138 0.010184363591954
v 0.082395643908046 0.0184364401724138 0.000736063591953995
v 0.082255943908046 0.0144643401724138 0.00675156359195406
v 0.00966084390804596 0.0293579401724138 0.020551963591954
v 0.00219274390804598 0.0314400401724138 0.024287063591954
v 0.081760743908046 0.0100268401724138 0.016348363591954
v -0.00162545609195403 0.0287605401724138 0.036178763591954
v 0.080867443908046 0.00599314017241379 0.024187063591954
v 0.078844243908046 0.00433834017241379 0.028089763591954
v 0.077760043908046 0.00192664017241378 0.033520463591954
v 0.061687943908046 -0.00100715982758622 0.0373541635919541
v 0.074387243908046 0.000859540172413797 0.037917463591954
v 0.00124104390804597 0.0835678401724138 -0.082062436408046
v 0.013782443908046 0.0802562401724138 -0.083133536408046
v 0.031397143908046 0.0751401401724138 -0.083145436408046
v 0.044702443908046 0.0686167401724138 -0.079150536408046
v -0.00700965609195403 0.0792236401724138 -0.071023036408046
v -0.010159756091954 0.0784702401724138 -0.063559836408046
v 0.052572543908046 0.0635749401724138 -0.072219636408046
v -0.011257356091954 0.0758568401724138 -0.053087736408046
v -0.011735456091954 0.0718740401724138 -0.050094636408046
v -0.010087156091954 0.0703331401724138 -0.048711836408046
v -0.00633285609195404 0.0675738401724138 -0.0491753364080459
v 0.076014243908046 0.0453725401724138 -0.054399736408046
v 0.078394243908046 0.0423850401724138 -0.049716036408046
v -0.00146685609195402 0.0615025401724138 -0.0376504364080459
v 0.083693343908046 0.0343801401724138 -0.0429418364080459
v -0.00621755609195403 0.0575031401724138 -0.0220480364080459
v -0.00798715609195402 0.0555342401724138 -0.021883536408046
v 0.085842043908046 0.0300574401724138 -0.0350670364080459
v 0.085307443908046 0.0280777401724138 -0.026505236408046
v 0.084717643908046 0.0305098401724138 -0.0291952364080459
v -0.018561356091954 0.0545040401724138 -0.00842973640804595
v -0.019539256091954 0.0538136401724138 -0.00674823640804595
v -0.00560375609195403 0.0322968401724138 0.00119926359195405
v -0.00210825609195403 0.0385815401724138 0.00510006359195403
v 0.00855984390804597 0.0331630401724138 0.0142902635919541
v 0.083595843908046 0.0137703401724138 -0.00145473640804594
v 0.010254643908046 0.0299175401724138 0.017799263591954
v 0.011344443908046 0.0298813401724138 0.019065563591954
v 0.082066943908046 0.0110741401724138 0.0110361635919541
v 0.000540343908045984 0.0235436401724138 0.019371463591954
v 0.00251944390804598 0.0253301401724138 0.019661763591954
v 0.00574684390804597 0.0265627401724138 0.0196106635919541
v -0.000292256091954018 0.0297093401724138 0.028194363591954
v -0.000888156091954029 0.0286529401724138 0.031142063591954
v -0.00187245609195402 0.0255470401724138 0.037861563591954
v -0.000782856091954026 0.0247006401724138 0.039025463591954
v 0.00207534390804598 0.0214346401724138 0.038481463591954
v 0.049968543908046 0.00690574017241379 0.036122263591954
v 0.075973343908046 -0.00450405982758621 0.036752363591954
v 0.066185043908046 -0.00110395982758622 0.038134263591954
v 0.070916343908046 -0.000709259827586226 0.0385695635919541
v -0.00154465609195403 0.0825362401724138 -0.080611336408046
v 0.022616743908046 0.0771681401724138 -0.084838736408046
v 0.036584943908046 0.0725611401724138 -0.083372636408046
v -0.00339225609195402 0.0812874401724138 -0.078415636408046
v -0.00503555609195402 0.0825039401724138 -0.074823436408046
v 0.044213843908046 0.0683479401724138 -0.081449236408046
v 0.048863843908046 0.0653200401724138 -0.082709636408046
v 0.051532043908046 0.0642787401724138 -0.078240236408046
v -0.00884335609195402 0.0788740401724138 -0.067421936408046
v 0.056825043908046 0.0601864401724138 -0.077895536408046
v 0.059321743908046 0.0585085401724138 -0.070831036408046
v -0.010839556091954 0.0758183401724138 -0.060818136408046
v -0.010709156091954 0.0724227401724138 -0.055509336408046
v 0.070630343908046 0.0499361401724138 -0.064007536408046
v 0.073382343908046 0.0472578401724138 -0.0616952364080459
v -0.00152185609195403 0.0607525401724138 -0.040284536408046
v 0.083136243908046 0.0358752401724138 -0.048064536408046
v -0.00270835609195402 0.0573895401724138 -0.037134436408046
v -0.00334455609195403 0.0591056401724138 -0.033752236408046
v 0.085722543908046 0.0310370401724138 -0.0409477364080459
v -0.010246856091954 0.0557249401724138 -0.0201802364080459
v -0.013140356091954 0.0536034401724138 -0.0178249364080459
v -0.017173956091954 0.0534945401724138 -0.012420636408046
v 0.087404643908046 0.0226060401724138 -0.0275482364080459
v -0.020989656091954 0.0520726401724138 -0.00754003640804596
v 0.086487043908046 0.0206743401724138 -0.0218283364080459
v 0.083749543908046 0.0173441401724138 -0.010338936408046
v 0.083894443908046 0.0149779401724138 -0.00903923640804594
v 0.00175414390804597 0.0339010401724138 0.00603406359195402
v 0.00518834390804597 0.0322487401724138 0.0103221635919541
v 0.083438343908046 0.0112052401724138 0.00181266359195409
v 0.082579943908046 0.00992224017241379 0.00749346359195402
v 0.00134094390804597 0.0287956401724138 0.0230547635919541
v 0.082227143908046 0.00814294017241379 0.014022563591954
v -0.00156055609195403 0.0239669401724138 0.030921863591954
v 0.082164143908046 0.00403914017241379 0.020231063591954
v 0.081690643908046 0.00108194017241378 0.0224159635919541
v -0.00175205609195403 0.0234073401724138 0.034155763591954
v 0.00578854390804598 0.0154933401724138 0.035658863591954
v 0.041095743908046 0.00656774017241379 0.0334522635919541
v 0.079486543908046 -0.000495359827586209 0.027403863591954
v 0.077418443908046 -0.00390275982758621 0.0339011635919541
v 0.075076643908046 -0.00543025982758621 0.037684863591954
v 0.072941043908046 -0.00515825982758622 0.038507663591954
v 0.00327044390804597 0.0820380401724138 -0.085375736408046
v 0.000322143908045969 0.0821901401724138 -0.0850251364080459
v 0.012788743908046 0.0786794401724138 -0.086838236408046
v 0.021837543908046 0.0758872401724138 -0.088618836408046
v 0.028204943908046 0.0744718401724138 -0.088189236408046
v 0.035183243908046 0.0719804401724138 -0.0884588364080459
v -0.00246935609195403 0.0797479401724138 -0.082368136408046
v 0.044086743908046 0.0681031401724138 -0.084611536408046
v 0.044836043908046 0.0674242401724138 -0.087651836408046
v 0.057240343908046 0.0594408401724138 -0.083230736408046
v -0.00946655609195403 0.0744467401724138 -0.066203036408046
v 0.064553743908046 0.0543957401724138 -0.0715682364080459
v -0.010259856091954 0.0669598401724138 -0.052815436408046
v -0.00575635609195402 0.0644264401724138 -0.050429436408046
v 0.076289643908046 0.0445390401724138 -0.057977936408046
v -0.00227665609195403 0.0602599401724138 -0.042923236408046
v 0.081105343908046 0.0390570401724138 -0.055359236408046
v -0.00412815609195404 0.0574982401724138 -0.030677936408046
v -0.00774765609195403 0.0539018401724138 -0.0249228364080459
v -0.011395456091954 0.0534847401724138 -0.021968836408046
v 0.086871243908046 0.0276508401724138 -0.033863536408046
v 0.087264643908046 0.0249108401724138 -0.030124636408046
v -0.016084856091954 0.0524268401724138 -0.015133336408046
v -0.022306856091954 0.0511379401724138 -0.0109846364080459
v 0.085367043908046 0.0172073401724138 -0.014863936408046
v -2.55560919540238e-05 0.0358885401724138 0.00501476359195402
v 0.083378443908046 0.00881534017241379 0.00330466359195403
v 0.00815134390804596 0.0255257401724138 0.0182744635919541
v -0.000117556091954019 0.0259267401724138 0.023080163591954
v -0.00155155609195404 0.0228225401724138 0.0244659635919541
v -0.00148685609195404 0.0220564401724138 0.035758463591954
v -0.000367856091954027 0.0209770401724138 0.0369321635919541
v 0.00374714390804598 0.0184852401724138 0.0370787635919541
v 0.00216634390804597 0.0182545401724138 0.036805863591954
v 0.078550143908046 -0.00179885982758621 0.031242963591954
v 0.047137043908046 0.0050385401724138 0.0347699635919541
v 0.00385054390804597 0.0795904401724138 -0.089361936408046
v 0.000425743908045964 0.0802141401724138 -0.087955136408046
v 0.00690214390804599 0.0797243401724138 -0.088224436408046
v 0.015865143908046 0.0771722401724138 -0.089061236408046
v 0.010013743908046 0.0770556401724138 -0.0925131364080459
v 0.029158543908046 0.0735326401724138 -0.090777336408046
v -0.00140305609195403 0.0800523401724138 -0.086334536408046
v 0.039866843908046 0.0694929401724138 -0.090076736408046
v -0.00407025609195402 0.0788172401724138 -0.078027836408046
v 0.048997143908046 0.0650470401724138 -0.086240736408046
v -0.00856885609195403 0.0752390401724138 -0.069382436408046
v 0.062644643908046 0.0559679401724138 -0.077945636408046
v -0.00978335609195402 0.0706875401724138 -0.0636196364080459
v 0.070050143908046 0.0497207401724138 -0.070934436408046
v -0.010084856091954 0.0696377401724138 -0.057860736408046
v 0.076029343908046 0.0440821401724138 -0.065271836408046
v -0.010298156091954 0.0676813401724138 -0.054888536408046
v -0.00987365609195402 0.0669825401724138 -0.051293636408046
v -0.00846955609195403 0.0663723401724138 -0.0504932364080459
v -0.00447235609195404 0.0631556401724138 -0.049743836408046
v -0.00365845609195403 0.0627913401724138 -0.047520136408046
v 0.082158443908046 0.0371824401724138 -0.063231636408046
v 0.086801043908046 0.0316669401724138 -0.055988636408046
v -0.00403505609195402 0.0560366401724138 -0.0346418364080459
v -0.00577225609195403 0.0544524401724138 -0.030784436408046
v -0.00927675609195404 0.0530512401724138 -0.024045136408046
v -0.013064256091954 0.0527829401724138 -0.020667236408046
v -0.013644656091954 0.0506728401724138 -0.019053336408046
v -0.015006956091954 0.0496965401724138 -0.017615836408046
v -0.018448356091954 0.0507130401724138 -0.014595936408046
v -0.023644056091954 0.0487928401724138 -0.013198736408046
v -0.023454856091954 0.0499828401724138 -0.010754036408046
v -0.023059656091954 0.0486626401724138 -0.009342736408046
v 0.086471043908046 0.0179946401724138 -0.0194878364080459
v -0.00285345609195402 0.0335367401724138 0.003168563591954
v 0.000926943908045985 0.0299231401724138 0.00670996359195403
v 0.00650094390804598 0.0246493401724138 0.017014863591954
v 0.083568243908046 0.00288824017241379 0.00328376359195404
v 0.082773443908046 0.00498454017241379 0.00837086359195405
v 0.082784443908046 0.00315224017241379 0.0119173635919541
v -0.00199955609195403 0.0201138401724138 0.032130263591954
v 0.082369043908046 -0.00180165982758622 0.0197939635919541
v -0.00191695609195403 0.0188908401724138 0.0337916635919541
v 0.000407643908045971 0.0180807401724138 0.036045463591954
v 0.079986943908046 -0.00361075982758621 0.026070763591954
v 0.024069443908046 0.00874904017241379 0.0334963635919541
v 0.079209243908046 -0.00376755982758621 0.030217563591954
v 0.044603343908046 0.00487434017241378 0.0336659635919541
v 0.042790843908046 0.00605584017241378 0.033524663591954
v 0.049983143908046 -0.000517659827586212 0.0342927635919541
v 0.054751643908046 0.000457840172413779 0.036003963591954
v 0.066572343908046 -0.00660175982758622 0.037857763591954
v 0.00603444390804597 0.0782783401724138 -0.091973436408046
v 0.022419943908046 0.0742504401724138 -0.095079336408046
v 0.030008743908046 0.0724090401724138 -0.095455036408046
v 0.039012543908046 0.0695036401724138 -0.092477436408046
v 0.052707243908046 0.0624861401724138 -0.091932636408046
v -0.00229805609195403 0.0756180401724138 -0.083874036408046
v 0.055187143908046 0.0609980401724138 -0.091547536408046
v -0.00461945609195402 0.0755463401724138 -0.075467136408046
v 0.058770843908046 0.0582808401724138 -0.087153236408046
v -0.00535835609195402 0.0737439401724138 -0.074023936408046
v 0.062084743908046 0.0559220401724138 -0.082467136408046
v 0.067612843908046 0.0508899401724138 -0.079391136408046
v 0.071252943908046 0.0477120401724138 -0.0782380364080459
v 0.075227643908046 0.0445534401724138 -0.072188436408046
v -0.00982925609195402 0.0653714401724138 -0.058534536408046
v -0.00943035609195403 0.0611496401724138 -0.053638236408046
v -0.00293075609195403 0.0553591401724138 -0.043483836408046
v -0.00318815609195404 0.0537427401724138 -0.041133836408046
v 0.086248943908046 0.0315392401724138 -0.0492285364080459
v -0.00454915609195403 0.0542767401724138 -0.0369420364080459
v -0.010543756091954 0.0517632401724138 -0.028662636408046
v -0.013290456091954 0.0517190401724138 -0.0242454364080459
v 0.088538543908046 0.0256647401724138 -0.040088436408046
v -0.014019856091954 0.0509216401724138 -0.0225790364080459
v -0.013334756091954 0.0487112401724138 -0.0193498364080459
v -0.024352756091954 0.0466139401724138 -0.0150143364080459
v -0.017050556091954 0.0466325401724138 -0.018390736408046
v 0.087985043908046 0.0177235401724138 -0.0249013364080459
v -0.025995856091954 0.0464827401724138 -0.0114927364080459
v -0.020499256091954 0.0464351401724138 -0.00782403640804596
v -0.019117656091954 0.0392578401724138 -0.00813363640804593
v 0.087115343908046 0.0123215401724138 -0.0182977364080459
v -0.00974515609195402 0.0238355401724138 -0.00411583640804597
v -0.00129425609195404 0.0315609401724138 0.00373036359195406
v 0.085487943908046 0.00716014017241379 -0.010048036408046
v 0.084974143908046 0.00706064017241378 -0.00597283640804597
v 0.00207004390804597 0.0266450401724138 0.010052063591954
v 0.00345514390804598 0.0249524401724138 0.013427663591954
v 0.082762643908046 -0.00664505982758622 0.016868163591954
v -0.00142315609195404 0.0173938401724138 0.034426063591954
v 0.078445443908046 -0.00904895982758622 0.031030063591954
v 0.060967943908046 -0.00400025982758621 0.036704463591954
v 0.077502243908046 -0.0137312598275862 0.0330386635919541
v 0.073219343908046 -0.00740315982758621 0.0378300635919541
v 0.016730943908046 0.0752711401724138 -0.0953915364080459
v 0.028312943908046 0.0717818401724138 -0.099477036408046
v -0.00064255609195403 0.0767212401724138 -0.092642436408046
v -0.00143935609195403 0.0775451401724138 -0.089418836408046
v 0.00268144390804598 0.0778260401724138 -0.093471736408046
v 0.035907043908046 0.0702338401724138 -0.096597736408046
v 0.039966443908046 0.0686708401724138 -0.096193836408046
v -0.00186415609195402 0.0783148401724138 -0.086279536408046
v 0.049779143908046 0.0631748401724138 -0.0975014364080459
v 0.046698243908046 0.0653016401724138 -0.093083436408046
v -0.00311125609195402 0.0727489401724138 -0.080616336408046
v 0.062170543908046 0.0557131401724138 -0.086446536408046
v -0.00768825609195402 0.0696872401724138 -0.072046336408046
v -0.00901435609195403 0.0692147401724138 -0.0682643364080459
v 0.079173143908046 0.0401896401724138 -0.074711436408046
v -0.010378056091954 0.0622673401724138 -0.055540636408046
v -0.00398925609195402 0.0603556401724138 -0.048996236408046
v 0.084899143908046 0.0340420401724138 -0.060272136408046
v 0.089326643908046 0.0260422401724138 -0.047427336408046
v -0.00704155609195403 0.0524210401724138 -0.034787036408046
v -0.00952645609195403 0.0514965401724138 -0.0315212364080459
v -0.015310656091954 0.0481819401724138 -0.022341436408046
v -0.014427056091954 0.0462460401724138 -0.0202379364080459
v -0.020527456091954 0.0445189401724138 -0.018038836408046
v 0.089975543908046 0.0163799401724138 -0.030856036408046
v -0.021101956091954 0.0436867401724138 -0.00911523640804596
v 0.086640443908046 0.00708154017241379 -0.015456536408046
v -0.000422356091954026 0.0286919401724138 0.00545886359195402
v 0.00342804390804598 0.0217522401724138 0.015380963591954
v 0.00533594390804597 0.0228421401724138 0.016968363591954
v 0.00292044390804598 0.0226168401724138 0.0173843635919541
v 0.083490043908046 -0.00866895982758621 0.00626816359195403
v -0.00172925609195404 0.0215198401724138 0.0227570635919541
v 0.081621743908046 -0.00686215982758621 0.021957163591954
v 0.032238143908046 0.00320074017241379 0.031171263591954
v 0.045120143908046 -0.00080525982758621 0.032313563591954
v 0.051324043908046 -0.00760565982758622 0.0334813635919541
v 0.055189243908046 -0.00597265982758621 0.0350173635919541
v 0.075634743908046 -0.0116725598275862 0.0354111635919541
v 0.00246574390804598 0.0795214401724138 -0.099762536408046
v 0.00305564390804597 0.0779354401724138 -0.095542836408046
v 0.00532994390804598 0.0802397401724138 -0.099631236408046
v 0.00528654390804598 0.0784994401724138 -0.096627936408046
v 0.00764704390804596 0.0772508401724138 -0.0969787364080459
v 0.00558814390804598 0.0780380401724138 -0.0945134364080459
v 0.010247043908046 0.0763443401724138 -0.0961023364080459
v 0.015494543908046 0.0755245401724138 -0.097907536408046
v 0.021900843908046 0.0736750401724138 -0.0985131364080459
v 0.039126443908046 0.0679292401724138 -0.100712236408046
v 0.045328943908046 0.0655948401724138 -0.099268436408046
v -0.00225355609195403 0.0752475401724138 -0.088688836408046
v 0.050830443908046 0.0630195401724138 -0.094351736408046
v 0.053417643908046 0.0607873401724138 -0.098529536408046
v 0.056587443908046 0.0597635401724138 -0.093891636408046
v 0.060134343908046 0.0568777401724138 -0.090778336408046
v -0.00382525609195403 0.0714050401724138 -0.077237236408046
v -0.00423715609195402 0.0689393401724138 -0.076662236408046
v 0.066818643908046 0.0512787401724138 -0.0852165364080459
v -0.00678925609195402 0.0683682401724138 -0.0742491364080459
v 0.072777943908046 0.0461620401724138 -0.081023836408046
v -0.00949745609195403 0.0675400401724138 -0.065924036408046
v 0.077341143908046 0.0420377401724138 -0.079993136408046
v -0.00561695609195403 0.0569742401724138 -0.0540785364080459
v -0.00403075609195402 0.0566314401724138 -0.0525942364080459
v -0.00425965609195403 0.0517481401724138 -0.046914936408046
v 0.088594343908046 0.0295175401724138 -0.063446336408046
v -0.00310095609195403 0.0525810401724138 -0.043605636408046
v 0.089671643908046 0.0267607401724138 -0.0534733364080459
v -0.00774305609195403 0.0502892401724138 -0.037892136408046
v -0.013874956091954 0.0500578401724138 -0.028691736408046
v -0.016194456091954 0.0478974401724138 -0.027830036408046
v 0.090457543908046 0.0223421401724138 -0.042604936408046
v -0.016385756091954 0.0477433401724138 -0.024462536408046
v 0.092894243908046 0.0157226401724138 -0.0422176364080459
v -0.026653256091954 0.0463017401724138 -0.012826236408046
v 0.089446843908046 0.00751524017241378 -0.021975636408046
v -0.022736056091954 0.0279441401724138 -0.0137609364080459
v -0.00260055609195403 0.0285325401724138 0.002508463591954
v 0.083183643908046 -0.00520015982758622 0.00928786359195405
v -0.00249255609195402 0.0187883401724138 0.023589663591954
v -0.00270025609195403 0.0165658401724138 0.026543763591954
v 0.082943343908046 -0.00711915982758621 0.012265263591954
v -0.00348885609195403 0.0151014401724138 0.030801263591954
v 0.00451524390804597 0.00738154017241378 0.0316406635919541
v 0.079929743908046 -0.0147266598275862 0.024466663591954
v 0.039994343908046 -0.00343845982758621 0.029154563591954
v 0.037258143908046 -0.00249415982758622 0.028824163591954
v 0.079231643908046 -0.0096348598275862 0.027252363591954
v 0.057652543908046 -0.0108872598275862 0.0354273635919541
v 0.066085443908046 -0.00973745982758621 0.0367646635919541
v 0.073055643908046 -0.0138409598275862 0.0348810635919541
v 0.00519454390804597 0.0786435401724138 -0.103399436408046
v 0.00838754390804598 0.0777271401724138 -0.102920336408046
v 0.00974684390804596 0.0769816401724138 -0.100636936408046
v 0.011991643908046 0.0763015401724138 -0.101115136408046
v -0.000337656091954019 0.0775950401724138 -0.100662436408046
v 0.00010694390804597 0.0765056401724138 -0.096518536408046
v 0.010233443908046 0.0768090401724138 -0.105083536408046
v 0.018189543908046 0.0749097401724138 -0.103415436408046
v 0.022111443908046 0.0739291401724138 -0.103020836408046
v 0.028523043908046 0.0715124401724138 -0.101997736408046
v 0.035320043908046 0.0689899401724138 -0.102546636408046
v 0.041821543908046 0.0664627401724138 -0.104211636408046
v 0.045857343908046 0.0646730401724138 -0.103521036408046
v -0.00273805609195403 0.0737419401724138 -0.0926522364080459
v 0.056262243908046 0.0589048401724138 -0.0984090364080459
v 0.059361643908046 0.0568351401724138 -0.096649836408046
v -0.00230295609195402 0.0712755401724138 -0.0849355364080459
v -0.00203365609195402 0.0686649401724138 -0.084400136408046
v -0.00240105609195403 0.0685360401724138 -0.0797631364080459
v 0.064182943908046 0.0533191401724138 -0.092152036408046
v 0.068343043908046 0.0495259401724138 -0.091819236408046
v 0.071454643908046 0.0470099401724138 -0.089221336408046
v -0.00941005609195403 0.0617833401724138 -0.068658436408046
v -0.010311456091954 0.0610799401724138 -0.062902136408046
v 0.082774743908046 0.0359476401724138 -0.0729080364080459
v 0.084859243908046 0.0336233401724138 -0.071256336408046
v -0.00919995609195402 0.0571132401724138 -0.055192336408046
v -0.00477775609195402 0.0506155401724138 -0.042108236408046
v -0.011122956091954 0.0478353401724138 -0.037255336408046
v 0.092405143908046 0.0212684401724138 -0.052212336408046
v -0.015396956091954 0.0469390401724138 -0.032623536408046
v -0.018932056091954 0.0441239401724138 -0.023078136408046
v -0.016472756091954 0.0458917401724138 -0.021156236408046
v -0.019753456091954 0.0438225401724138 -0.019702036408046
v -0.025192056091954 0.0404722401724138 -0.015129636408046
v 0.091493843908046 0.0108338401724138 -0.031477836408046
v -0.023517356091954 0.0411069401724138 -0.0114044364080459
v 0.087221943908046 -0.000109559827586203 -0.0132844364080459
v -0.00587875609195403 0.0230321401724138 -0.00165553640804594
v -0.00240585609195403 0.0261482401724138 0.00309026359195402
v 0.086037743908046 0.00101604017241379 -0.00901343640804592
v 0.085630943908046 -0.00186235982758622 -0.00539583640804597
v 0.00117524390804598 0.0219202401724138 0.011331863591954
v -0.00129125609195403 0.0154737401724138 0.014536363591954
v 0.00111304390804598 0.0166484401724138 0.013995063591954
v -0.00607705609195403 0.00800494017241379 0.0139907635919541
v -0.00312665609195402 0.0152623401724138 0.028508663591954
v 0.081349643908046 -0.0122842598275862 0.020588163591954
v 0.043914843908046 -0.0055055598275862 0.030634863591954
v 0.079291243908046 -0.0159122598275862 0.026329463591954
v 0.057446143908046 -0.0130724598275862 0.034931663591954
v 0.075609143908046 -0.0152908598275862 0.0339086635919541
v 0.00594134390804597 0.0774213401724138 -0.107360636408046
v 0.012142343908046 0.0755591401724138 -0.108290436408046
v 0.014636443908046 0.0755871401724138 -0.106341136408046
v 0.00291714390804597 0.0775582401724138 -0.107335436408046
v 0.026493343908046 0.0716997401724138 -0.108247636408046
v 0.019602143908046 0.0730391401724138 -0.108746436408046
v 0.030946543908046 0.0702502401724138 -0.109225636408046
v 0.035409743908046 0.0688571401724138 -0.107590336408046
v 0.042302243908046 0.0660812401724138 -0.107621636408046
v -0.00283825609195403 0.0736198401724138 -0.095702136408046
v 0.048371143908046 0.0628519401724138 -0.108228436408046
v 0.058460343908046 0.0563966401724138 -0.103748536408046
v 0.066636243908046 0.0508520401724138 -0.098181636408046
v -0.00392135609195403 0.0674931401724138 -0.077240636408046
v -0.00819725609195403 0.0651726401724138 -0.073733036408046
v 0.079827743908046 0.0394697401724138 -0.079383536408046
v 0.077220543908046 0.0416525401724138 -0.085094736408046
v -0.011818856091954 0.0543371401724138 -0.059704336408046
v -0.010884656091954 0.0565860401724138 -0.056306736408046
v 0.086561843908046 0.0317098401724138 -0.0666900364080459
v 0.088525643908046 0.0290386401724138 -0.075817836408046
v 0.091619743908046 0.0247255401724138 -0.0699388364080459
v -0.00497705609195404 0.0548281401724138 -0.0552540364080459
v -0.00398435609195404 0.0536608401724138 -0.054667836408046
v -0.00381745609195402 0.0534802401724138 -0.0522695364080459
v 0.090649143908046 0.0264769401724138 -0.0614026364080459
v -0.00469975609195403 0.0486925401724138 -0.047006736408046
v 0.091755643908046 0.0230142401724138 -0.053818036408046
v -0.00762425609195402 0.0477311401724138 -0.041587836408046
v -0.017931656091954 0.0443671401724138 -0.030792236408046
v 0.093385343908046 0.0171395401724138 -0.047096936408046
v -0.018638956091954 0.0440671401724138 -0.0262029364080459
v 0.093040243908046 0.0135622401724138 -0.040109136408046
v 0.091697743908046 0.0134703401724138 -0.035319336408046
v -0.023233856091954 0.0420729401724138 -0.0168346364080459
v -0.025075656091954 0.0396917401724138 -0.013598136408046
v -0.014526156091954 0.0239781401724138 -0.00798383640804595
v -0.00910945609195402 0.0220821401724138 -0.00408223640804595
v -0.00144655609195403 0.0211673401724138 0.00735046359195407
v 0.00110594390804597 0.0179163401724138 0.012882263591954
v 0.084492143908046 -0.00595755982758622 -0.000635536408045978
v -0.00233635609195403 0.0147314401724138 0.014752163591954
v 0.081929243908046 -0.0162297598275862 0.015018663591954
v 0.000814743908045978 0.00441684017241378 0.029994463591954
v 0.029868243908046 -0.000840659827586215 0.0290831635919541
v 0.034653243908046 -0.00506295982758621 0.0274623635919541
v 0.078163643908046 -0.0180197598275862 0.030721763591954
v 0.067071443908046 -0.0154615598275862 0.0343533635919541
v 0.059354743908046 -0.0174692598275862 0.033253463591954
v 0.00564544390804597 0.0759061401724138 -0.110424736408046
v 0.025694843908046 0.0711593401724138 -0.110114336408046
v 0.00118574390804597 0.0772057401724138 -0.104587136408046
v 0.037441843908046 0.0671567401724138 -0.112320736408046
v 0.042492843908046 0.0651214401724138 -0.112362236408046
v -0.00191565609195403 0.0755257401724138 -0.101805536408046
v 0.051709943908046 0.0607964401724138 -0.106096636408046
v -0.00265715609195402 0.0704442401724138 -0.091157736408046
v -0.00211065609195403 0.0665246401724138 -0.089580736408046
v 0.071208643908046 0.0465574401724138 -0.094316436408046
v -0.000710256091954034 0.0642450401724138 -0.081091636408046
v -0.00656735609195404 0.0640048401724138 -0.076708136408046
v 0.082940743908046 0.0349371401724138 -0.086722036408046
v 0.082733943908046 0.0359802401724138 -0.0818422364080459
v -0.011405256091954 0.0512375401724138 -0.063621236408046
v 0.085479443908046 0.0324045401724138 -0.0795247364080459
v -0.010517056091954 0.0524543401724138 -0.057866936408046
v -0.00403985609195402 0.0515344401724138 -0.053695736408046
v 0.091379343908046 0.0253932401724138 -0.066376736408046
v -0.00529505609195403 0.0475884401724138 -0.045474536408046
v 0.093937543908046 0.0189854401724138 -0.0549493364080459
v -0.015610956091954 0.0442998401724138 -0.0371467364080459
v 0.095136443908046 0.0149307401724138 -0.0524194364080459
v -0.021368056091954 0.0405676401724138 -0.024211336408046
v -0.021684056091954 0.0410782401724138 -0.0193920364080459
v -0.023598256091954 0.0402627401724138 -0.017574536408046
v 0.091346943908046 0.00716104017241379 -0.028251236408046
v -0.024773956091954 0.0360859401724138 -0.013428336408046
v -0.00387865609195404 0.0161002401724138 0.00521136359195401
v 0.083660343908046 -0.00461715982758622 0.00353556359195406
v -0.00682805609195403 0.00620824017241378 0.015077763591954
v 0.082562643908046 -0.0157766598275862 0.011867863591954
v -0.00618495609195403 0.00617844017241378 0.027307863591954
v -0.00587415609195403 0.00428594017241379 0.027681163591954
v -0.00201995609195402 0.00168174017241379 0.0285486635919541
v 0.022134843908046 0.00133034017241379 0.029791763591954
v 0.080867843908046 -0.0179791598275862 0.019632063591954
v 0.054211043908046 -0.0132856598275862 0.034015763591954
v 0.077601243908046 -0.0180893598275862 0.0318892635919541
v 0.075078243908046 -0.0208633598275862 0.031441163591954
v 0.00247454390804597 0.0746841401724138 -0.111499836408046
v 0.00102014390804597 0.0748942401724138 -0.109773136408046
v 0.00840914390804597 0.0747714401724138 -0.111519936408046
v 0.019405843908046 0.0722548401724138 -0.110557636408046
v 0.018956243908046 0.0710593401724138 -0.112622336408046
v 0.027117143908046 0.0677837401724138 -0.115630436408046
v 0.033392043908046 0.0680643401724138 -0.113173536408046
v 0.051035543908046 0.0608597401724138 -0.111109936408046
v -0.000463256091954023 0.0742652401724138 -0.106136236408046
v 0.058274643908046 0.0557337401724138 -0.110542236408046
v -0.00296575609195403 0.0729492401724138 -0.100743136408046
v -0.00325135609195402 0.0699987401724138 -0.097396236408046
v 0.062205543908046 0.0531054401724138 -0.106597136408046
v -0.000853656091954022 0.0627390401724138 -0.084794636408046
v 0.075750643908046 0.0416133401724138 -0.096852336408046
v 0.079221343908046 0.0390375401724138 -0.091090936408046
v -0.00173375609195403 0.0598411401724138 -0.0812396364080459
v -0.00468355609195402 0.0610035401724138 -0.079223536408046
v -0.00771205609195404 0.0609857401724138 -0.0758784364080459
v -0.00920275609195402 0.0581454401724138 -0.070962636408046
v -0.00788125609195402 0.0579546401724138 -0.075980636408046
v -0.00723635609195403 0.0470615401724138 -0.059371236408046
v -0.00599965609195403 0.0469323401724138 -0.0581653364080459
v 0.095282943908046 0.0186914401724138 -0.0649346364080459
v -0.00995125609195403 0.0433431401724138 -0.043667436408046
v 0.096803543908046 0.00993904017241379 -0.050926536408046
v -0.017127356091954 0.0440003401724138 -0.034354136408046
v -0.022706856091954 0.0401885401724138 -0.021318936408046
v -0.024434856091954 0.0394181401724138 -0.019648036408046
v 0.093753143908046 0.00646324017241379 -0.034867736408046
v -0.026858756091954 0.0391295401724138 -0.016060736408046
v -0.028468956091954 0.0363298401724138 -0.0156374364080459
v 0.092470143908046 0.00143474017241378 -0.028753736408046
v 0.090302643908046 -0.000176959827586212 -0.021537636408046
v -0.00690715609195403 0.0172659401724138 -0.00319263640804596
v 0.086065443908046 -0.00749265982758622 -0.00564913640804598
v -0.00140985609195403 0.0153661401724138 0.00994876359195407
v -0.000930356091954035 0.0148543401724138 0.0121763635919541
v -0.00467995609195403 0.0106787401724138 0.013849363591954
v 0.083872343908046 -0.0110945598275862 0.00434086359195401
v -0.00644105609195403 0.00631364017241379 0.026301663591954
v -0.00428325609195403 0.00410734017241379 0.0289263635919541
v 0.037305943908046 -0.00732655982758622 0.0273960635919541
v 0.042922743908046 -0.0141466598275862 0.0290386635919541
v 0.067311143908046 -0.0216744598275862 0.0316129635919541
v 0.071552643908046 -0.0211509598275862 0.0317091635919541
v 0.076946843908046 -0.0201804598275862 0.0312132635919541
v 0.012975743908046 0.0710860401724138 -0.114252836408046
v 0.034701743908046 0.0649209401724138 -0.118427236408046
v 0.038675643908046 0.0644761401724138 -0.117791136408046
v 0.042406843908046 0.0640849401724138 -0.115853436408046
v -0.00032355609195403 0.0727820401724138 -0.110097436408046
v 0.046645643908046 0.0621399401724138 -0.116635736408046
v 0.053482343908046 0.0585257401724138 -0.116994536408046
v -0.00375525609195403 0.0686076401724138 -0.100747936408046
v 0.066482843908046 0.0499231401724138 -0.104674336408046
v -0.00259305609195404 0.0657886401724138 -0.0939515364080459
v 0.070145143908046 0.0468485401724138 -0.103190636408046
v 0.072570143908046 0.0447991401724138 -0.100104636408046
v -0.000744056091954035 0.0613138401724138 -0.082493236408046
v 0.078662243908046 0.0381665401724138 -0.097591636408046
v -0.00668245609195403 0.0580543401724138 -0.078372436408046
v 0.084918743908046 0.0330413401724138 -0.083117236408046
v 0.088065043908046 0.0287100401724138 -0.081447236408046
v -0.011342756091954 0.0521643401724138 -0.058860536408046
v -0.00928175609195403 0.0491182401724138 -0.059128736408046
v -0.00530095609195402 0.0476968401724138 -0.055850936408046
v -0.00607335609195403 0.0439735401724138 -0.049409836408046
v -0.00693115609195404 0.0423380401724138 -0.048455036408046
v 0.095542043908046 0.0161883401724138 -0.0578582364080459
v -0.018715356091954 0.0415241401724138 -0.031506236408046
v -0.019030156091954 0.0401474401724138 -0.028676136408046
v -0.020375956091954 0.0390014401724138 -0.028012236408046
v 0.095846143908046 0.00504224017241378 -0.041962336408046
v -0.028639356091954 0.0377453401724138 -0.019848636408046
v -0.031232156091954 0.0364216401724138 -0.018557836408046
v -0.031324656091954 0.0358487401724138 -0.016831036408046
v -0.025292056091954 0.0312179401724138 -0.015080436408046
v 0.087210343908046 -0.0064641598275862 -0.010744836408046
v 0.085257843908046 -0.00997835982758621 -0.00244013640804597
v -0.00296645609195402 0.0103404401724138 0.010656563591954
v -0.00630075609195402 0.00576204017241377 0.0237606635919541
v -0.00671805609195403 0.00444264017241379 0.020985363591954
v -0.00281665609195403 0.00340694017241379 0.029254763591954
v 0.00384664390804597 -0.00254835982758621 0.0267837635919541
v 0.079789943908046 -0.0225991598275862 0.022816263591954
v 0.078783743908046 -0.0235907598275862 0.0279499635919541
v 0.049018243908046 -0.0192294598275862 0.0311371635919541
v 0.077124543908046 -0.0239309598275862 0.029578463591954
v 0.00586494390804597 0.0703672401724138 -0.115975336408046
v 0.018349443908046 0.0697075401724138 -0.114677536408046
v 0.045830243908046 0.0614811401724138 -0.120320336408046
v 0.00121234390804598 0.0726552401724138 -0.112927836408046
v 0.0234263439080459 0.0668290401724138 -0.117773036408046
v 0.051201943908046 0.0590283401724138 -0.120055836408046
v -0.00139345609195403 0.0690940401724138 -0.108182636408046
v 0.057350343908046 0.0563855401724138 -0.116596336408046
v -0.00341835609195403 0.0690158401724138 -0.104994436408046
v 0.059134943908046 0.0550941401724138 -0.115626836408046
v 0.064978043908046 0.0501020401724138 -0.111518336408046
v 0.069610343908046 0.0468470401724138 -0.107905836408046
v -0.000539556091954038 0.0598794401724138 -0.086915436408046
v -7.15560919540281e-05 0.0590434401724138 -0.083941936408046
v -0.000548156091954036 0.0570223401724138 -0.082719236408046
v -0.00537965609195402 0.0572922401724138 -0.080000636408046
v 0.082051743908046 0.0353446401724138 -0.093648036408046
v -0.011526256091954 0.0496330401724138 -0.0612018364080459
v 0.092390743908046 0.0235740401724138 -0.0743038364080459
v -0.00569465609195402 0.0457856401724138 -0.053428536408046
v 0.096721543908046 0.0165063401724138 -0.068926036408046
v -0.00858185609195403 0.0414975401724138 -0.0476284364080459
v -0.016606856091954 0.0402753401724138 -0.041385736408046
v -0.019403956091954 0.0404838401724138 -0.035281236408046
v -0.019831356091954 0.0393293401724138 -0.031206236408046
v -0.022816756091954 0.0377951401724138 -0.026764636408046
v -0.025662356091954 0.0371701401724138 -0.023439536408046
v -0.031718156091954 0.0355009401724138 -0.0216218364080459
v 0.094789943908046 0.00305294017241378 -0.036016336408046
v -0.027371956091954 0.0333357401724138 -0.015696936408046
v 0.090704143908046 -0.00488595982758622 -0.020418336408046
v -0.00389805609195402 0.0114791401724138 0.00777966359195403
v 0.083513743908046 -0.0148739598275862 0.00599386359195403
v 0.081337643908046 -0.0202023598275862 0.0170814635919541
v 0.023629443908046 -0.00922065982758621 0.024808263591954
v 0.030180643908046 -0.0124496598275862 0.023849763591954
v 0.073041643908046 -0.0257523598275862 0.0301141635919541
v 0.030409643908046 0.0644411401724138 -0.120509036408046
v 0.038170043908046 0.0612479401724138 -0.124463736408046
v 0.041911743908046 0.0611679401724138 -0.123338036408046
v 0.046347843908046 0.0596387401724138 -0.124294936408046
v 0.013492943908046 0.0671174401724138 -0.118291036408046
v 0.049395443908046 0.0595333401724138 -0.121597336408046
v 0.00047034390804597 0.0667517401724138 -0.114456136408046
v 0.056640343908046 0.0540148401724138 -0.128535936408046
v 0.062968943908046 0.0516683401724138 -0.119270136408046
v 0.065736143908046 0.0491510401724138 -0.115436336408046
v -0.00277825609195402 0.0636519401724138 -0.098058836408046
v 0.073924143908046 0.0426403401724138 -0.107239836408046
v -0.00116135609195403 0.0617130401724138 -0.090878836408046
v 0.078747543908046 0.0380448401724138 -0.102663036408046
v 0.00103194390804597 0.0560243401724138 -0.084900036408046
v 0.083698943908046 0.0316741401724138 -0.099624136408046
v 0.088293243908046 0.0268308401724138 -0.094757136408046
v -0.010125456091954 0.0511639401724138 -0.067797136408046
v 0.090784743908046 0.0244918401724138 -0.0879887364080459
v -0.010115456091954 0.0448210401724138 -0.061658136408046
v -0.00612235609195402 0.0441903401724138 -0.057420436408046
v -0.00692075609195403 0.0406281401724138 -0.052343636408046
v 0.097886543908046 0.0119595401724138 -0.061428236408046
v -0.018941656091954 0.0382037401724138 -0.041244236408046
v -0.021423656091954 0.0388423401724138 -0.034403936408046
v 0.097029543908046 0.00441404017241379 -0.0463485364080459
v 0.098055843908046 0.00654344017241379 -0.052552736408046
v -0.024039856091954 0.0373743401724138 -0.030175236408046
v -0.022554856091954 0.0375701401724138 -0.028926136408046
v -0.027822256091954 0.0358959401724138 -0.025835336408046
v -0.030977056091954 0.0345435401724138 -0.025846436408046
v 0.096420843908046 0.000387640172413786 -0.040540736408046
v -0.031631556091954 0.0346445401724138 -0.018071736408046
v 0.091573543908046 -0.00861615982758621 -0.021371336408046
v -0.00933935609195402 0.0186643401724138 -0.00533723640804595
v 0.089319443908046 -0.0132561598275862 -0.013193036408046
v 0.087738843908046 -0.0122040598275862 -0.00845273640804595
v 0.086668243908046 -0.0143938598275862 -0.00468653640804595
v -0.00412905609195403 0.00905724017241379 0.010713663591954
v 0.085945943908046 -0.0167896598275862 -0.000421236408045922
v -0.00708615609195402 0.00503414017241378 0.016771363591954
v -0.00732955609195403 -0.000221659827586221 0.022756163591954
v 0.083537943908046 -0.0225501598275862 0.00887866359195405
v -0.00526815609195404 0.000400040172413782 0.026829363591954
v -0.00427505609195403 -0.0027851598275862 0.025890663591954
v 0.017907043908046 -0.00826815982758622 0.0249651635919541
v 0.033068643908046 -0.0136655598275862 0.024331663591954
v 0.080714643908046 -0.0236820598275862 0.0193459635919541
v 0.038763243908046 -0.0155035598275862 0.027021963591954
v 0.079350843908046 -0.0277090598275862 0.026081963591954
v 0.051334943908046 -0.0201736598275862 0.031412063591954
v 0.055720943908046 -0.0251325598275862 0.030045063591954
v 0.069949243908046 -0.0242935598275862 0.030730863591954
v 0.00577594390804596 0.0671439401724138 -0.119677136408046
v 0.052024243908046 0.0565449401724138 -0.127470136408046
v 0.00177674390804597 0.0688118401724138 -0.115407636408046
v 0.00349174390804596 0.0695493401724138 -0.116487936408046
v 0.017754143908046 0.0664378401724138 -0.118607236408046
v 0.059350743908046 0.0534369401724138 -0.124135336408046
v 0.062811043908046 0.0505328401724138 -0.126950936408046
v -0.000873156091954028 0.0666844401724138 -0.110915736408046
v -0.00292475609195403 0.0663548401724138 -0.106798536408046
v -0.00362105609195403 0.0638977401724138 -0.104711236408046
v 0.068321243908046 0.0466511401724138 -0.116075036408046
v 0.070728143908046 0.0446359401724138 -0.113163836408046
v 0.000466743908045977 0.0560956401724138 -0.092027436408046
v -0.00591865609195402 0.0524909401724138 -0.079052636408046
v -0.00848395609195403 0.0517956401724138 -0.072540136408046
v -0.011593356091954 0.0464108401724138 -0.064015036408046
v 0.094533443908046 0.0198085401724138 -0.079095236408046
v -0.011020156091954 0.0439542401724138 -0.062821736408046
v -0.00532245609195403 0.0443423401724138 -0.060025236408046
v -0.00786035609195403 0.0383552401724138 -0.056050336408046
v 0.097791743908046 0.0140182401724138 -0.068989636408046
v -0.00732315609195403 0.0395398401724138 -0.051205536408046
v -0.014899256091954 0.0385623401724138 -0.045967036408046
v -0.012101256091954 0.0385628401724138 -0.0484792364080459
v 0.098815343908046 0.00852624017241379 -0.060781136408046
v -0.024547056091954 0.0379982401724138 -0.0338972364080459
v -0.027930856091954 0.0380810401724138 -0.032543136408046
v -0.029161256091954 0.0371253401724138 -0.0317588364080459
v -0.026933256091954 0.0363682401724138 -0.028247536408046
v -0.029457656091954 0.0358367401724138 -0.030684136408046
v -0.027994656091954 0.0352932401724138 -0.027981236408046
v 0.097327743908046 0.000692540172413783 -0.044997036408046
v -0.034557356091954 0.0305217401724138 -0.022028636408046
v -0.034944256091954 0.0304756401724138 -0.0250555364080459
v -0.031113856091954 0.0312947401724138 -0.018435636408046
v -0.028803256091954 0.0292774401724138 -0.018004636408046
v 0.095136343908046 -0.00554565982758622 -0.034077136408046
v 0.094256143908046 -0.00748095982758622 -0.0302450364080459
v -0.019988056091954 0.0230924401724138 -0.012745136408046
v -0.013967956091954 0.0195642401724138 -0.00861783640804598
v -0.00583615609195404 0.0128573401724138 0.00258456359195403
v -0.00764445609195404 0.0146075401724138 -0.00344423640804598
v -0.00587395609195403 0.00601574017241378 0.0102130635919541
v 0.081979743908046 -0.0244119598275862 0.014566263591954
v 0.079988143908046 -0.0279900598275862 0.020586563591954
v 0.045115543908046 -0.0182614598275862 0.0294737635919541
v 0.060867243908046 -0.0260179598275862 0.0299985635919541
v 0.077896443908046 -0.0280960598275862 0.027776563591954
v 0.074113743908046 -0.0288943598275862 0.029317363591954
v 0.069519943908046 -0.0277167598275862 0.030037463591954
v 0.025376843908046 0.0623767401724138 -0.124917136408046
v 0.020561043908046 0.0621050401724138 -0.126442136408046
v 0.043417343908046 0.0592609401724138 -0.126962536408046
v 0.048637743908046 0.0576644401724138 -0.127878836408046
v 0.00272034390804597 0.0675718401724138 -0.118502836408046
v 0.067312943908046 0.0475026401724138 -0.120679536408046
v -0.00422515609195402 0.0598973401724138 -0.109018636408046
v -0.00272405609195403 0.0610282401724138 -0.100595636408046
v 0.078065343908046 0.0367757401724138 -0.113567036408046
v -0.000516156091954018 0.0578189401724138 -0.0951078364080459
v 0.00219564390804597 0.0531896401724138 -0.088342736408046
v 0.00284184390804597 0.0505210401724138 -0.087808436408046
v 0.00109504390804598 0.0520839401724138 -0.085068036408046
v -0.00214335609195403 0.0496120401724138 -0.083704636408046
v -0.00441965609195404 0.0545005401724138 -0.081080536408046
v -0.00525035609195403 0.0492286401724138 -0.080466036408046
v 0.091334343908046 0.0229076401724138 -0.094295736408046
v -0.00832465609195403 0.0484865401724138 -0.073757136408046
v -0.00964265609195403 0.0486849401724138 -0.069497136408046
v 0.095676443908046 0.0178613401724138 -0.0833816364080459
v -0.011534956091954 0.0443718401724138 -0.066332336408046
v -0.00738135609195402 0.0361165401724138 -0.061668836408046
v 0.098149043908046 0.0135813401724138 -0.0744814364080459
v 0.099048143908046 0.0103518401724138 -0.070843536408046
v -0.010584656091954 0.0366002401724138 -0.0507097364080459
v -0.00900775609195403 0.0366698401724138 -0.0514973364080459
v -0.019084856091954 0.0344523401724138 -0.046519536408046
v -0.020756356091954 0.0362425401724138 -0.041445936408046
v -0.029567756091954 0.0360769401724138 -0.0344746364080459
v -0.025755356091954 0.0339850401724138 -0.040035636408046
v 0.099402543908046 0.000690140172413783 -0.055648236408046
v 0.00454654390804597 0.0279520401724138 -0.034558636408046
v 0.00285074390804597 0.0282614401724138 -0.0339081364080459
v 0.00247404390804598 0.0260566401724138 -0.0348648364080459
v 0.00585694390804598 0.0251009401724138 -0.0333299364080459
v 0.00735934390804598 0.0242120401724138 -0.0358378364080459
v 0.00396834390804597 0.0227978401724138 -0.0311913364080459
v -0.034395656091954 0.0288797401724138 -0.021082636408046
v -0.027681856091954 0.0236478401724138 -0.018860636408046
v 0.092560443908046 -0.00712445982758622 -0.0253227364080459
v 0.093589643908046 -0.0159100598275862 -0.0261993364080459
v -0.014542756091954 0.0164892401724138 -0.010186836408046
v -0.00893595609195404 0.0158112401724138 -0.00527963640804596
v -0.00875795609195403 0.0125464401724138 -0.00357933640804592
v -0.00736475609195403 0.00906724017241379 0.00205516359195401
v -0.00632285609195403 0.00630454017241379 0.00569376359195406
v -0.00589835609195404 0.00563134017241379 0.00805136359195407
v 0.087590643908046 -0.0193638598275862 -0.00702773640804599
v 0.086543943908046 -0.0187594598275862 -0.00364703640804592
v -0.00783395609195403 0.000873440172413781 0.00998636359195404
v 0.085490543908046 -0.0233063598275862 0.000932763591954044
v 0.083359343908046 -0.0254468598275862 0.010747263591954
v -0.00700615609195403 -0.00173475982758621 0.023920263591954
v -0.00212165609195403 -0.00718355982758621 0.024037463591954
v 0.046275343908046 -0.0221230598275862 0.029429663591954
v 0.046898543908046 -0.0253201598275862 0.0287902635919541
v 0.078471243908046 -0.0325484598275862 0.0266817635919541
v 0.076980343908046 -0.0312481598275862 0.028034963591954
v 0.063564943908046 -0.0293324598275862 0.029362263591954
v 0.032138743908046 0.0594318401724138 -0.128794636408046
v 0.033710943908046 0.0573352401724138 -0.132265136408046
v 0.041478343908046 0.0583479401724138 -0.129210536408046
v 0.053587943908046 0.0544050401724138 -0.131291736408046
v 0.00467154390804597 0.0650798401724138 -0.122634936408046
v 0.00976414390804599 0.0644963401724138 -0.122173836408046
v 0.014772043908046 0.0640626401724138 -0.122704736408046
v 0.068157543908046 0.0460078401724138 -0.126849236408046
v -0.00191755609195403 0.0635717401724138 -0.110273136408046
v 0.071306743908046 0.0430670401724138 -0.122844636408046
v 0.074319443908046 0.0400063401724138 -0.117872536408046
v 0.076068343908046 0.0377445401724138 -0.121048636408046
v 0.000229943908045982 0.0532578401724138 -0.096510636408046
v 0.084014443908046 0.0298898401724138 -0.112251236408046
v 0.082827043908046 0.0325621401724138 -0.105857336408046
v 0.089869843908046 0.0238989401724138 -0.099463236408046
v -0.010807856091954 0.0454363401724138 -0.067907136408046
v -0.011515456091954 0.0439161401724138 -0.064015836408046
v 0.098838743908046 0.0128810401724138 -0.0809094364080459
v -0.010933656091954 0.0396214401724138 -0.064331236408046
v -0.00744965609195403 0.0356001401724138 -0.0637325364080459
v 0.101080443908046 0.00680264017241379 -0.0757203364080459
v 0.099518543908046 0.00733544017241379 -0.065857536408046
v -0.014435256091954 0.0334036401724138 -0.0514271364080459
v -0.023573256091954 0.0340862401724138 -0.0414373364080459
v 0.010781343908046 0.0262051401724138 -0.041127636408046
v 0.00878904390804598 0.0240675401724138 -0.039529536408046
v 0.011722943908046 0.0239018401724138 -0.043091636408046
v -0.032689056091954 0.0325184401724138 -0.033890236408046
v -0.032061156091954 0.0331607401724138 -0.035136136408046
v 0.00970574390804597 0.0243494401724138 -0.039013036408046
v 0.098308243908046 -0.00151265982758622 -0.0491961364080459
v 0.00423224390804597 0.0249545401724138 -0.0365865364080459
v 0.00696894390804596 0.0237096401724138 -0.038323036408046
v -0.029597156091954 0.0322820401724138 -0.0299441364080459
v 0.000581043908045975 0.0246175401724138 -0.033199136408046
v 0.00737864390804596 0.0224099401724138 -0.033837136408046
v 0.000946943908045977 0.0238346401724138 -0.031532336408046
v 0.00201034390804597 0.0214456401724138 -0.030344036408046
v -0.00104875609195403 0.0220088401724138 -0.026917636408046
v -0.00150055609195403 0.0224495401724138 -0.029441436408046
v -0.000231656091954024 0.0224147401724138 -0.028441936408046
v 0.097467743908046 -0.00513565982758621 -0.042915436408046
v 0.096513043908046 -0.0081951598275862 -0.037838036408046
v -0.034377756091954 0.0256048401724138 -0.021114936408046
v -0.011909756091954 0.0125166401724138 -0.00989443640804594
v 0.091505943908046 -0.0136883598275862 -0.0196449364080459
v 0.089074343908046 -0.0163075598275862 -0.0111417364080459
v -0.00611335609195403 -0.00794735982758621 0.021842463591954
v 0.00131544390804597 -0.0103629598275862 0.022662263591954
v 0.014587243908046 -0.0166527598275862 0.020617163591954
v 0.037648743908046 -0.0186892598275862 0.025661763591954
v 0.042023943908046 -0.0216431598275862 0.027247363591954
v 0.079325043908046 -0.0323140598275862 0.0248106635919541
v 0.051732443908046 -0.0288089598275862 0.028169963591954
v 0.055681043908046 -0.0309275598275862 0.027987763591954
v 0.070727443908046 -0.0312787598275862 0.0299884635919541
v 0.073051843908046 -0.0333006598275862 0.029922463591954
v 0.043275643908046 0.0544145401724138 -0.136571436408046
v 0.00279124390804598 0.0655264401724138 -0.121470036408046
v 0.00147754390804597 0.0645525401724138 -0.121164936408046
v 0.062668043908046 0.0496663401724138 -0.131606336408046
v 0.000735543908045977 0.0632017401724138 -0.120376236408046
v -0.000168956091954026 0.0625928401724138 -0.113523936408046
v -0.00402265609195403 0.0585037401724138 -0.106065036408046
v -0.00318175609195402 0.0562739401724138 -0.105324936408046
v 0.00280594390804596 0.0467469401724138 -0.088004636408046
v 0.000322943908045978 0.0460461401724138 -0.086371836408046
v -0.00314625609195403 0.0462088401724138 -0.0833827364080459
v -0.00524515609195403 0.0431641401724138 -0.0816857364080459
v 0.095053543908046 0.0182610401724138 -0.089433036408046
v 0.097896743908046 0.0138513401724138 -0.091633236408046
v -0.012319756091954 0.0410445401724138 -0.066053336408046
v -0.00776275609195402 0.0397229401724138 -0.063159736408046
v -0.00831975609195403 0.0354774401724138 -0.0594366364080459
v -0.00954205609195403 0.0320422401724138 -0.057302736408046
v 0.100567643908046 0.00442174017241379 -0.067399436408046
v -0.022557856091954 0.0314191401724138 -0.045107936408046
v 0.099995443908046 0.000502240172413779 -0.058162136408046
v 0.015593543908046 0.0232263401724138 -0.045086636408046
v 0.013808443908046 0.0241847401724138 -0.045329236408046
v 0.015753143908046 0.0229963401724138 -0.0482429364080459
v 0.017286343908046 0.0218706401724138 -0.0467101364080459
v 0.010496543908046 0.0226714401724138 -0.044152036408046
v 0.00697674390804597 0.0209055401724138 -0.041033036408046
v 0.099006443908046 -0.0039284598275862 -0.050504436408046
v -0.032570756091954 0.0319774401724138 -0.032846836408046
v 0.011620543908046 0.0208805401724138 -0.0428181364080459
v 0.011116043908046 0.0195133401724138 -0.038684436408046
v -0.031591456091954 0.0309434401724138 -0.031936036408046
v -0.033538756091954 0.0297092401724138 -0.029016936408046
v -0.00155445609195402 0.0213288401724138 -0.032931936408046
v 0.00603004390804597 0.0174934401724138 -0.032936836408046
v 0.00802924390804598 0.0156269401724138 -0.034550436408046
v -0.036734356091954 0.0281297401724138 -0.024692136408046
v 0.000808143908045969 0.0183901401724138 -0.025527736408046
v -0.00166665609195403 0.0194599401724138 -0.025955036408046
v 0.00395204390804597 0.0172716401724138 -0.026048836408046
v 0.00132734390804597 0.0178484401724138 -0.028267236408046
v -0.030084056091954 0.0225136401724138 -0.020666336408046
v -0.027500156091954 0.0213219401724138 -0.019681936408046
v 0.095393843908046 -0.0119888598275862 -0.032551336408046
v -0.025697756091954 0.0198130401724138 -0.018544036408046
v -0.020851756091954 0.0183210401724138 -0.015284936408046
v -0.010658756091954 0.0127253401724138 -0.00759943640804595
v -0.011880556091954 0.00996844017241379 -0.00731583640804595
v 0.090825443908046 -0.0173016598275862 -0.0178727364080459
v -0.00930665609195404 0.00784014017241379 -0.000613136408046
v 0.089702543908046 -0.0199820598275862 -0.0132341364080459
v -0.00741845609195403 0.00312984017241379 0.004433063591954
v 0.087150443908046 -0.0221843598275862 -0.00638223640804597
v 0.086297643908046 -0.0284374598275862 -0.00492933640804594
v -0.00799535609195402 0.000217640172413783 0.0119384635919541
v 0.083981343908046 -0.0289569598275862 0.00802146359195405
v -0.00377405609195403 -0.00756615982758621 0.023406763591954
v 0.026897843908046 -0.0167796598275862 0.021458463591954
v 0.031511343908046 -0.0193958598275862 0.022054863591954
v 0.079964343908046 -0.0370972598275862 0.0185310635919541
v 0.078796043908046 -0.0407143598275862 0.0244420635919541
v 0.044846243908046 -0.0258955598275862 0.027844763591954
v 0.066386243908046 -0.0324578598275862 0.0296431635919541
v 0.076703843908046 -0.0360858598275862 0.0291514635919541
v 0.078515443908046 -0.0373870598275862 0.027870363591954
v 0.048233043908046 0.0552144401724138 -0.132981036408046
v 0.053845543908046 0.0525846401724138 -0.135459436408046
v 0.059266643908046 0.0504977401724138 -0.134823136408046
v 0.025682743908046 0.0579968401724138 -0.131226236408046
v 0.038840843908046 0.0561317401724138 -0.134073036408046
v 0.00730574390804598 0.0626390401724138 -0.125820736408046
v 0.00228274390804596 0.0631798401724138 -0.125378736408046
v 0.013481543908046 0.0603563401724138 -0.128551236408046
v 0.065091343908046 0.0476601401724138 -0.132946636408046
v 0.067537043908046 0.0463341401724138 -0.129952136408046
v 0.000327343908045966 0.0621805401724138 -0.117760636408046
v 7.84439080459831e-05 0.0603237401724138 -0.114045136408046
v 0.071490343908046 0.0426383401724138 -0.126611236408046
v -0.00381195609195402 0.0593974401724138 -0.110252436408046
v -0.00403305609195403 0.0573679401724138 -0.108304036408046
v 0.00201464390804598 0.0492055401724138 -0.093147336408046
v 0.00295294390804597 0.0475485401724138 -0.092240836408046
v 0.089405843908046 0.0230612401724138 -0.107617936408046
v 0.00397734390804598 0.0459130401724138 -0.090189436408046
v 0.089935343908046 0.0227540401724138 -0.103845436408046
v -0.00751075609195402 0.0451133401724138 -0.077485736408046
v -0.010643656091954 0.0415494401724138 -0.072364936408046
v -0.012565056091954 0.0383438401724138 -0.0709834364080459
v -0.012180256091954 0.0393340401724138 -0.065331736408046
v 0.100101343908046 0.0101434401724138 -0.078358036408046
v 0.021114543908046 0.0245979401724138 -0.056220936408046
v 0.015423143908046 0.0263849401724138 -0.0553139364080459
v 0.019321843908046 0.0248725401724138 -0.057146136408046
v 0.012776143908046 0.0254741401724138 -0.054077536408046
v 0.015657443908046 0.0264660401724138 -0.0534203364080459
v 0.019076543908046 0.0241379401724138 -0.054202936408046
v -0.018552856091954 0.0325053401724138 -0.049304436408046
v 0.014986543908046 0.0236549401724138 -0.053340436408046
v -0.027534656091954 0.0324967401724138 -0.040791736408046
v -0.029252456091954 0.0320658401724138 -0.039429136408046
v -0.031844456091954 0.0318403401724138 -0.036774936408046
v 0.101754443908046 -0.00672155982758621 -0.057305036408046
v -0.000912556091954023 0.0188070401724138 -0.039190036408046
v 0.00118844390804598 0.0198241401724138 -0.039676836408046
v -0.00118385609195404 0.0198093401724138 -0.0374687364080459
v 0.011289343908046 0.0165724401724138 -0.038166636408046
v -0.032933556091954 0.0277261401724138 -0.031197536408046
v -0.031559656091954 0.0261160401724138 -0.033220236408046
v -0.036711556091954 0.0271892401724138 -0.0264823364080459
v -0.00298305609195403 0.0192079401724138 -0.034520736408046
v -0.00489835609195403 0.0184276401724138 -0.032997036408046
v -0.00505405609195403 0.0190106401724138 -0.0292819364080459
v 0.00263244390804598 0.0169486401724138 -0.030514536408046
v 0.097737643908046 -0.00800395982758621 -0.042217936408046
v -0.00489085609195403 0.0183269401724138 -0.0270949364080459
v -0.00558395609195403 0.0185592401724138 -0.027875636408046
v -0.037384256091954 0.0221811401724138 -0.0232206364080459
v -0.037168656091954 0.0264858401724138 -0.023869036408046
v 0.00431274390804597 0.0155663401724138 -0.029678036408046
v 0.00564474390804598 0.0149845401724138 -0.028122136408046
v -0.035538556091954 0.0213680401724138 -0.022842336408046
v -0.00261505609195402 0.0140254401724138 -0.024932436408046
v 0.000922643908045973 0.0143898401724138 -0.023738636408046
v 0.00281964390804597 0.0138603401724138 -0.0242359364080459
v 0.00495604390804598 0.0147407401724138 -0.026124136408046
v 0.00699664390804598 0.0129877401724138 -0.0287300364080459
v 0.00175464390804597 0.0133408401724138 -0.021014136408046
v -0.000210656091954031 0.0142921401724138 -0.0224269364080459
v -0.00169985609195403 0.0117552401724138 -0.020036336408046
v 0.096875343908046 -0.0153455598275862 -0.037131436408046
v -0.019959456091954 0.0155277401724138 -0.015971936408046
v -0.015141556091954 0.0137032401724138 -0.0121162364080459
v -0.010117356091954 0.00562154017241379 -0.00132573640804601
v -0.00744965609195403 0.000880240172413782 0.00539376359195404
v -0.00748685609195403 0.000419340172413782 0.00778916359195403
v 0.085208843908046 -0.0276974598275862 0.00191496359195403
v -0.00792705609195402 -0.00396815982758622 0.0178597635919541
v -0.00727585609195404 -0.00632595982758621 0.020752363591954
v 0.082665643908046 -0.0322113598275862 0.011083663591954
v 0.018264143908046 -0.0263180598275862 0.0160882635919541
v 0.028360543908046 -0.0181462598275862 0.021148263591954
v 0.029963143908046 -0.0192406598275862 0.0212945635919541
v 0.043257043908046 -0.0261167598275862 0.026891463591954
v 0.038210143908046 -0.0251389598275862 0.0239811635919541
v 0.057197543908046 -0.0328653598275862 0.0277526635919541
v 0.062009243908046 -0.0341472598275862 0.028737663591954
v 0.031525843908046 0.0562920401724138 -0.134503836408046
v 0.047577943908046 0.0539169401724138 -0.136025536408046
v 0.057883143908046 0.0484059401724138 -0.142759736408046
v 0.018937143908046 0.0585682401724138 -0.131027236408046
v 0.061131643908046 0.0481545401724138 -0.139149836408046
v 0.080510243908046 0.0325696401724138 -0.122500236408046
v -0.000695556091954028 0.0522465401724138 -0.101733236408046
v -0.00242785609195403 0.0523317401724138 -0.108255736408046
v 0.084132843908046 0.0292969401724138 -0.117145836408046
v 0.086467743908046 0.0270038401724138 -0.110642336408046
v 0.00147434390804597 0.0493033401724138 -0.0966943364080459
v 0.00204294390804598 0.0468616401724138 -0.098997036408046
v 0.093518343908046 0.0188764401724138 -0.100665036408046
v -0.00990205609195403 0.0383127401724138 -0.075558736408046
v 0.100033343908046 0.0105330401724138 -0.084504236408046
v 0.099722843908046 0.0110815401724138 -0.091831936408046
v 0.101614643908046 0.00725274017241379 -0.083383736408046
v -0.00897665609195403 0.0348191401724138 -0.065820236408046
v 0.103182343908046 0.00222844017241379 -0.077598836408046
v -0.010727656091954 0.0288898401724138 -0.056823136408046
v -0.016503256091954 0.0278532401724138 -0.054517136408046
v -0.014059556091954 0.0258294401724138 -0.056526836408046
v -0.012783256091954 0.0254703401724138 -0.0573578364080459
v 0.017285343908046 0.0240507401724138 -0.058280236408046
v 0.014609943908046 0.0226900401724138 -0.057654536408046
v 0.020436043908046 0.0229869401724138 -0.059416936408046
v 0.021437643908046 0.0221606401724138 -0.057023936408046
v -0.017629256091954 0.0302592401724138 -0.052042636408046
v 0.012180743908046 0.0236475401724138 -0.0549119364080459
v 0.019819443908046 0.0219310401724138 -0.054641436408046
v 0.012637443908046 0.0223316401724138 -0.053398336408046
v -0.026728256091954 0.0302473401724138 -0.043421136408046
v 0.011353243908046 0.0218797401724138 -0.048038136408046
v 0.014652943908046 0.0218568401724138 -0.050085136408046
v 0.017285243908046 0.0211871401724138 -0.0494571364080459
v 0.015901343908046 0.0211171401724138 -0.0519511364080459
v 0.019161443908046 0.0194119401724138 -0.049142836408046
v 0.019143243908046 0.0194296401724138 -0.0520029364080459
v 0.017802543908046 0.0197773401724138 -0.046756036408046
v 0.00655864390804597 0.0192398401724138 -0.043967436408046
v 0.00655804390804597 0.0187991401724138 -0.047112336408046
v 0.020006343908046 0.0164627401724138 -0.047591236408046
v 0.015124543908046 0.0186340401724138 -0.044496036408046
v 0.018171743908046 0.0161601401724138 -0.0456535364080459
v 0.015564443908046 0.0159283401724138 -0.043888536408046
v 0.013380743908046 0.0164074401724138 -0.040664536408046
v 0.101136143908046 -0.00991545982758621 -0.052147536408046
v 0.010206743908046 0.0134323401724138 -0.037052736408046
v 0.00581324390804597 0.0151897401724138 -0.031972336408046
v 0.00697834390804598 0.0135328401724138 -0.031961436408046
v -0.00615265609195402 0.0152520401724138 -0.027682236408046
v 0.098515843908046 -0.0115026598275862 -0.0424314364080459
v -0.032313556091954 0.0204566401724138 -0.0225229364080459
v 0.00446044390804597 0.0119474401724138 -0.0255650364080459
v -0.028928156091954 0.0158592401724138 -0.023605236408046
v 0.098256643908046 -0.0135328598275862 -0.041116936408046
v -0.00314375609195403 0.0120399401724138 -0.020745936408046
v 0.00464104390804597 0.0110793401724138 -0.022695836408046
v 0.00273284390804597 0.0106395401724138 -0.0204133364080459
v -0.00368725609195403 0.0104156401724138 -0.0202552364080459
v -0.016412756091954 0.00891804017241379 -0.016938536408046
v -0.012905156091954 0.0107826401724138 -0.012221636408046
v -0.012242856091954 0.0100475401724138 -0.010862536408046
v -0.013588456091954 0.00671334017241379 -0.00892673640804598
v 0.087450343908046 -0.0272656598275862 -0.00969283640804597
v -0.00818715609195403 -0.00388685982758621 0.010805063591954
v -0.00792165609195403 -0.00832545982758622 0.0163543635919541
v 0.033098143908046 -0.0201476598275862 0.0227705635919541
v 0.035856143908046 -0.0236274598275862 0.023094263591954
v 0.036912243908046 -0.0247991598275862 0.023308263591954
v 0.052591843908046 -0.0338644598275862 0.026428963591954
v 0.046920843908046 -0.0296676598275862 0.026964863591954
v 0.077253443908046 -0.0403070598275862 0.028656963591954
v 0.047120943908046 0.0517444401724138 -0.141723036408046
v 0.051366443908046 0.0507249401724138 -0.142164536408046
v 0.055056643908046 0.0492470401724138 -0.143252736408046
v 0.021602843908046 0.0568966401724138 -0.133615436408046
v 0.00943814390804597 0.0584272401724138 -0.132746436408046
v 0.00227864390804597 0.0604654401724138 -0.131633036408046
v -0.000225056091954029 0.0600142401724138 -0.128805036408046
v 0.072586343908046 0.0402786401724138 -0.137718336408046
v -0.000340756091954025 0.0590293401724138 -0.122407536408046
v -0.000324556091954031 0.0568411401724138 -0.117722736408046
v -0.00086745609195403 0.0548404401724138 -0.115023436408046
v 0.078868043908046 0.0344115401724138 -0.127571236408046
v -0.00248755609195403 0.0542576401724138 -0.112422936408046
v 0.090385143908046 0.0211793401724138 -0.115648536408046
v 0.00163894390804596 0.0459430401724138 -0.101852336408046
v 0.089054943908046 0.0235262401724138 -0.111100636408046
v 0.00472834390804598 0.0426976401724138 -0.0954187364080459
v 0.00482764390804598 0.0435797401724138 -0.091560436408046
v 0.00401624390804597 0.0409629401724138 -0.0905002364080459
v -0.00365685609195403 0.0402249401724138 -0.085353436408046
v 0.096988843908046 0.0140795401724138 -0.096282436408046
v -0.014247756091954 0.0346177401724138 -0.070789636408046
v -0.013909556091954 0.0305579401724138 -0.068989036408046
v -0.00671735609195402 0.0338107401724138 -0.065435636408046
v -0.00772475609195403 0.0329064401724138 -0.063141636408046
v -0.010122756091954 0.0282910401724138 -0.060486436408046
v 0.015500343908046 0.0217105401724138 -0.061116936408046
v 0.017407343908046 0.0226324401724138 -0.0607443364080459
v 0.022577343908046 0.0222593401724138 -0.0623458364080459
v 0.022442343908046 0.0202225401724138 -0.060025336408046
v 0.024868943908046 0.0203440401724138 -0.062826536408046
v 0.022916043908046 0.0179536401724138 -0.058072936408046
v -0.020909256091954 0.0258861401724138 -0.052522836408046
v -0.023016656091954 0.0283194401724138 -0.047826436408046
v 0.011018043908046 0.0216111401724138 -0.053827136408046
v 0.017242943908046 0.0211373401724138 -0.053208236408046
v 0.019698143908046 0.0199623401724138 -0.0540478364080459
v 0.021873743908046 0.0183747401724138 -0.0560937364080459
v 0.012320543908046 0.0216369401724138 -0.052015536408046
v 0.00914814390804598 0.0212876401724138 -0.0505226364080459
v 0.021807243908046 0.0160624401724138 -0.053453036408046
v 0.103251143908046 -0.00450145982758621 -0.066229136408046
v 0.103745343908046 -0.00758895982758621 -0.064333736408046
v -0.027466756091954 0.0253974401724138 -0.046978636408046
v -0.034609956091954 0.0223162401724138 -0.042087536408046
v -0.036324956091954 0.0216376401724138 -0.0392776364080459
v -0.035825056091954 0.0220033401724138 -0.040498636408046
v 0.016711843908046 0.0122273401724138 -0.0436576364080459
v -0.034266856091954 0.0243450401724138 -0.035694436408046
v -0.00371275609195403 0.0167948401724138 -0.038029536408046
v 0.013064543908046 0.0133390401724138 -0.039905036408046
v 0.100371643908046 -0.0107611598275862 -0.049473636408046
v -0.00597535609195403 0.0165676401724138 -0.035743336408046
v -0.036045256091954 0.0213486401724138 -0.033150836408046
v 0.00890744390804597 0.0131261401724138 -0.035175036408046
v -0.00734755609195402 0.0139107401724138 -0.031440936408046
v 0.00956214390804598 0.00838244017241378 -0.0336834364080459
v 0.00733294390804597 0.0109143401724138 -0.0307679364080459
v -0.039468856091954 0.0195000401724138 -0.0258551364080459
v -0.00423035609195403 0.0118246401724138 -0.026177436408046
v 0.00547734390804598 0.00889774017241379 -0.028369136408046
v -0.00390705609195402 0.0112414401724138 -0.024553436408046
v 0.00560144390804597 0.00870214017241379 -0.026485436408046
v 0.00687874390804596 0.00651634017241379 -0.024166836408046
v -0.024209756091954 0.0143762401724138 -0.020517136408046
v 0.00619294390804596 0.00744804017241378 -0.0218709364080459
v -0.00158605609195403 0.00781044017241379 -0.0209617364080459
v 0.00236914390804598 0.00789504017241379 -0.0197975364080459
v 0.094447843908046 -0.0188988598275862 -0.028574936408046
v -0.013039356091954 0.00738654017241379 -0.015002836408046
v -0.012368456091954 0.00812114017241378 -0.0130170364080459
v 0.092366943908046 -0.0222986598275862 -0.0256076364080459
v -0.013407756091954 0.00638914017241378 -0.011827836408046
v 0.090310343908046 -0.0224639598275862 -0.018933536408046
v 0.089032943908046 -0.0264752598275862 -0.014527736408046
v -0.00810165609195403 -0.00665205982758621 0.00693556359195402
v 0.085352943908046 -0.0305296598275862 -0.000417336408045976
v -0.00757245609195403 -0.00983395982758621 0.019027463591954
v 0.084284443908046 -0.0330831598275862 0.00320156359195406
v -0.00609935609195403 -0.0140999598275862 0.019709763591954
v -0.00514515609195403 -0.0161132598275862 0.0192868635919541
v 0.082450643908046 -0.0374264598275862 0.00822456359195406
v 0.032035843908046 -0.0263317598275862 0.020196663591954
v 0.057813843908046 -0.0350236598275862 0.0276374635919541
v 0.078337443908046 -0.0415362598275862 0.026593963591954
v 0.069576643908046 -0.0425602598275862 0.030534463591954
v 0.072027143908046 -0.0414052598275862 0.0303999635919541
v 0.074589543908046 -0.0446309598275862 0.0300192635919541
v 0.076115543908046 -0.0443037598275862 0.029374563591954
v 0.044890143908046 0.0505631401724138 -0.144889536408046
v 0.061535943908046 0.0459005401724138 -0.144163436408046
v 0.030290843908046 0.0544258401724138 -0.138834536408046
v 0.026277643908046 0.0557606401724138 -0.135741036408046
v 0.067291843908046 0.0413937401724138 -0.146921636408046
v 0.072035143908046 0.0373945401724138 -0.149175036408046
v 0.000587943908045965 0.0602150401724138 -0.130913936408046
v 0.012570643908046 0.0575882401724138 -0.133082336408046
v 0.073335943908046 0.0380148401724138 -0.143934136408046
v -0.00096445609195403 0.0585092401724138 -0.128005336408046
v 0.076136943908046 0.0371833401724138 -0.137110636408046
v 0.082866443908046 0.0295831401724138 -0.129749136408046
v 0.085323143908046 0.0265364401724138 -0.126476436408046
v 0.085291443908046 0.0267440401724138 -0.123201436408046
v 0.00519294390804596 0.0410086401724138 -0.092760736408046
v -0.00067245609195403 0.0404161401724138 -0.0881972364080459
v 0.099925843908046 0.00942594017241379 -0.099133036408046
v 0.100323943908046 0.00913004017241379 -0.096037836408046
v 0.102328943908046 0.00648574017241378 -0.091863436408046
v 0.103274743908046 0.00460204017241378 -0.087638936408046
v -0.015695156091954 0.0298456401724138 -0.071445236408046
v -0.014728956091954 0.0313412401724138 -0.069403436408046
v -0.00935305609195403 0.0289420401724138 -0.068743536408046
v 0.106244843908046 -0.00265325982758621 -0.084803636408046
v 0.105049743908046 -0.00150415982758621 -0.0795734364080459
v 0.104183143908046 -0.00351105982758622 -0.072012836408046
v 0.022348443908046 0.0209178401724138 -0.063985236408046
v 0.025162643908046 0.0190397401724138 -0.064383636408046
v 0.013446643908046 0.0183479401724138 -0.062282336408046
v 0.024451643908046 0.0174369401724138 -0.060907636408046
v 0.011208743908046 0.0203385401724138 -0.0553199364080459
v 0.023094943908046 0.0164518401724138 -0.0561616364080459
v 0.00660974390804597 0.0198297401724138 -0.052082936408046
v 0.00355834390804598 0.0180708401724138 -0.0508645364080459
v 0.021479943908046 0.0143921401724138 -0.050209636408046
v -0.030792856091954 0.0231642401724138 -0.045066936408046
v 0.00281704390804596 0.0169895401724138 -0.045657136408046
v 0.019767343908046 0.0132119401724138 -0.046923836408046
v 0.103274043908046 -0.0106762598275862 -0.059791836408046
v -0.00216115609195404 0.0171225401724138 -0.042404236408046
v 0.000883443908045969 0.0169870401724138 -0.043981236408046
v 0.018112043908046 0.0125938401724138 -0.045460936408046
v -0.036434056091954 0.0207606401724138 -0.038763336408046
v -0.034428656091954 0.0216549401724138 -0.034334436408046
v -0.00816655609195403 0.0153088401724138 -0.034902636408046
v -0.039702856091954 0.0189439401724138 -0.0302634364080459
v 0.100625943908046 -0.0143300598275862 -0.049648036408046
v -0.039916956091954 0.0191097401724138 -0.027583236408046
v -0.00557575609195403 0.0118027401724138 -0.027952236408046
v -0.031615556091954 0.0155528401724138 -0.0248148364080459
v -0.027130156091954 0.0151519401724138 -0.023033536408046
v -0.00264935609195402 0.00853874017241379 -0.025847036408046
v 0.00654714390804598 0.00473284017241379 -0.026349536408046
v 0.098049943908046 -0.0173739598275862 -0.041649636408046
v -0.00364675609195403 0.00916174017241379 -0.022269936408046
v 0.00736444390804598 0.00520664017241379 -0.0234309364080459
v -0.019583956091954 0.00881584017241379 -0.0198518364080459
v 0.00020684390804597 0.00600834017241378 -0.0203474364080459
v 0.00428224390804598 0.00423724017241378 -0.021244336408046
v 0.095702043908046 -0.0221998598275862 -0.034491136408046
v -0.011452656091954 0.00638394017241378 -0.014010936408046
v -0.014873556091954 0.00187374017241379 -0.00999323640804595
v 0.090744743908046 -0.0276706598275862 -0.022635336408046
v -0.00989295609195402 -0.00286005982758621 0.000520163591954059
v -0.00916485609195403 -0.00645315982758622 0.00266276359195405
v -0.00832085609195403 -0.00560415982758621 0.00470606359195402
v 0.083138243908046 -0.0378062598275862 0.00365056359195404
v -0.000375856091954022 -0.0171141598275862 0.019221263591954
v 0.081742543908046 -0.0400822598275862 0.011184663591954
v 0.040524143908046 -0.0391474598275862 0.021175863591954
v 0.042485943908046 -0.0382864598275862 0.0222918635919541
v 0.044910443908046 -0.0387241598275862 0.0228579635919541
v 0.079005143908046 -0.0430194598275862 0.0226122635919541
v 0.054409643908046 -0.0365005598275862 0.0261818635919541
v 0.063041543908046 -0.0435385598275862 0.028912563591954
v 0.067159543908046 -0.0441775598275862 0.030165163591954
v 0.050726243908046 0.0492222401724138 -0.145654636408046
v 0.00118824390804596 0.0596587401724138 -0.136067436408046
v 0.013552943908046 0.0550132401724138 -0.137920036408046
v 0.021682243908046 0.0544946401724138 -0.138080736408046
v -0.00203155609195402 0.0550733401724138 -0.129941036408046
v -0.00093355609195403 0.0557460401724138 -0.124091236408046
v -0.000239356091954024 0.0521673401724138 -0.117083836408046
v -0.00112245609195402 0.0499799401724138 -0.114906936408046
v -0.00197495609195403 0.0509761401724138 -0.112301736408046
v -1.23560919540189e-05 0.0454663401724138 -0.110565236408046
v 0.00202244390804598 0.0415100401724138 -0.108827236408046
v 0.090464643908046 0.0204165401724138 -0.119393536408046
v 0.00395714390804597 0.0376188401724138 -0.106620536408046
v 0.00546974390804598 0.0380188401724138 -0.101126436408046
v 0.095808243908046 0.0140224401724138 -0.112702436408046
v 0.00685794390804598 0.0365599401724138 -0.097431636408046
v 0.093951243908046 0.0167740401724138 -0.107769436408046
v 0.00475524390804598 0.0382318401724138 -0.091948336408046
v 0.096127243908046 0.0140222401724138 -0.107546636408046
v 0.097393143908046 0.0126774401724138 -0.104707336408046
v 0.000525543908045975 0.0354241401724138 -0.091292436408046
v -0.00733475609195403 0.0367093401724138 -0.081016136408046
v 0.104023443908046 0.00312674017241379 -0.090961636408046
v -0.00723085609195404 0.0295517401724138 -0.0664907364080459
v -0.00959695609195403 0.0272022401724138 -0.062811236408046
v 0.021235243908046 0.0182072401724138 -0.068555936408046
v 0.019032043908046 0.0203920401724138 -0.064770136408046
v 0.015908743908046 0.0191333401724138 -0.064897036408046
v 0.012546743908046 0.0162210401724138 -0.057947736408046
v 0.025191943908046 0.0128192401724138 -0.059748836408046
v 0.010584343908046 0.0151581401724138 -0.0574818364080459
v 0.024376343908046 0.0132570401724138 -0.0582305364080459
v -0.024084756091954 0.0254150401724138 -0.049532236408046
v 0.00192654390804597 0.0174786401724138 -0.052947136408046
v 0.00632174390804596 0.0189835401724138 -0.053847736408046
v 0.022469843908046 0.0102026401724138 -0.055930636408046
v 0.00224994390804598 0.0166201401724138 -0.048505336408046
v 0.021358743908046 0.0116973401724138 -0.052330136408046
v -0.000247956091954035 0.0148879401724138 -0.045947336408046
v 0.018512043908046 0.00743484017241379 -0.046836536408046
v -0.00520015609195404 0.0147460401724138 -0.041313036408046
v -0.032563356091954 0.0218417401724138 -0.035420636408046
v 0.016155343908046 0.00785244017241379 -0.0419980364080459
v -0.00935635609195404 0.0133190401724138 -0.037017936408046
v -0.00893895609195403 0.0139151401724138 -0.0395267364080459
v 0.012961143908046 0.00686204017241379 -0.039397936408046
v -0.00808915609195403 0.0121753401724138 -0.033999436408046
v 0.099636143908046 -0.0174718598275862 -0.047460936408046
v -0.00742665609195402 0.00929594017241379 -0.0304288364080459
v 0.00750264390804598 0.00469164017241379 -0.0312600364080459
v -0.034740356091954 0.0143748401724138 -0.026089936408046
v -0.00461245609195403 0.00910614017241378 -0.0289112364080459
v -0.00195245609195402 0.00710324017241379 -0.0284400364080459
v 0.000494243908045963 0.00458254017241379 -0.026873736408046
v -0.025114756091954 0.0120469401724138 -0.023491336408046
v -0.000569456091954024 0.00498914017241378 -0.023407136408046
v 0.096350543908046 -0.0217974598275862 -0.037500736408046
v 0.00218094390804598 0.00325604017241379 -0.021858436408046
v 0.094068543908046 -0.0236315598275862 -0.030785636408046
v -0.016842956091954 0.00309144017241379 -0.020551436408046
v -0.014184656091954 -0.000102059827586209 -0.0162343364080459
v 0.092588143908046 -0.0250713598275862 -0.028330936408046
v 0.089496243908046 -0.0312890598275862 -0.017268536408046
v -0.013269356091954 -0.00204485982758622 -0.00647513640804592
v 0.087756343908046 -0.0314775598275862 -0.012999036408046
v 0.086411243908046 -0.0327797598275862 -0.00969173640804599
v 0.084940343908046 -0.0349280598275862 -0.00439363640804591
v -0.00794795609195403 -0.00956305982758621 0.00777736359195408
v -0.00808535609195403 -0.0118239598275862 0.010816463591954
v 0.083874743908046 -0.0370495598275862 0.00148186359195407
v -0.00840735609195402 -0.0161100598275862 0.015024763591954
v -0.00813045609195402 -0.0180567598275862 0.015926463591954
v -0.00416815609195402 -0.0186527598275862 0.018209463591954
v 0.023775543908046 -0.0263324598275862 0.0165839635919541
v 0.023836943908046 -0.0317572598275862 0.014214163591954
v 0.024180343908046 -0.0362872598275862 0.0125993635919541
v 0.079878343908046 -0.0414395598275862 0.017258463591954
v 0.078494843908046 -0.0478976598275862 0.025757163591954
v 0.077706443908046 -0.0472227598275862 0.027729163591954
v 0.072328143908046 -0.0510668598275862 0.030285163591954
v 0.00490194390804598 0.0638382401724138 -0.145162636408046
v 0.00573454390804597 0.0636090401724138 -0.148583036408046
v 0.000862543908045979 0.0655116401724138 -0.146124536408046
v 0.00618514390804596 0.0633464401724138 -0.145956136408046
v 0.00710354390804598 0.0619614401724138 -0.147073336408046
v -0.00134165609195402 0.0633496401724138 -0.144580036408046
v 0.000941443908045972 0.0640223401724138 -0.143926136408046
v 0.000972143908045967 0.0622043401724138 -0.142667136408046
v 0.034347843908046 0.0515947401724138 -0.143807636408046
v 0.039676543908046 0.0496315401724138 -0.147317236408046
v 0.054778943908046 0.0450787401724138 -0.151316836408046
v 0.060826743908046 0.0431988401724138 -0.150597136408046
v 0.00561214390804597 0.0588618401724138 -0.137012036408046
v 0.010180643908046 0.0570990401724138 -0.135887836408046
v 0.00654514390804596 0.0578178401724138 -0.139464636408046
v 0.025508743908046 0.0526667401724138 -0.141928236408046
v -0.00158345609195402 0.0580244401724138 -0.134069236408046
v -0.000686056091954018 0.0587493401724138 -0.135908036408046
v -0.00107925609195403 0.0524090401724138 -0.126371936408046
v 0.079969043908046 0.0329417401724138 -0.137702936408046
v 0.086348543908046 0.0249878401724138 -0.138562436408046
v 0.087419843908046 0.0242509401724138 -0.122310836408046
v 0.094518843908046 0.0156682401724138 -0.117083736408046
v 0.00701944390804599 0.0359331401724138 -0.0950656364080459
v -0.00259365609195403 0.0369475401724138 -0.088350336408046
v -0.00412255609195403 0.0358443401724138 -0.086904336408046
v -0.00623765609195402 0.0339556401724138 -0.084375836408046
v 0.101970543908046 0.00576594017241377 -0.096774236408046
v -0.012061456091954 0.0320745401724138 -0.076696336408046
v -0.014226056091954 0.0324077401724138 -0.073055136408046
v -0.014531856091954 0.0256265401724138 -0.071437936408046
v -0.00681555609195403 0.0279051401724138 -0.068559536408046
v -0.00705675609195403 0.0265099401724138 -0.067667136408046
v 0.024054743908046 0.0174968401724138 -0.068668236408046
v 0.026183843908046 0.0167625401724138 -0.0664832364080459
v 0.027227643908046 0.0154559401724138 -0.069730436408046
v 0.105810743908046 -0.00568245982758621 -0.075175836408046
v 0.018069143908046 0.0184388401724138 -0.067728236408046
v 0.026845643908046 0.0145025401724138 -0.064510536408046
v -0.012279256091954 0.0237719401724138 -0.0594431364080459
v 0.013984343908046 0.0189086401724138 -0.063818636408046
v -0.014149956091954 0.0217075401724138 -0.059015236408046
v -0.018248656091954 0.0232051401724138 -0.056648236408046
v -0.020400356091954 0.0233740401724138 -0.055012136408046
v 0.00734984390804598 0.0172177401724138 -0.055725036408046
v 0.011899743908046 0.0150701401724138 -0.058129236408046
v 0.107220343908046 -0.00934755982758621 -0.076317436408046
v -0.024860056091954 0.0215376401724138 -0.0518738364080459
v -0.00168525609195402 0.0161813401724138 -0.0527658364080459
v 0.105069543908046 -0.0111968598275862 -0.067244536408046
v 0.019329243908046 0.00930194017241379 -0.048232336408046
v -0.00235415609195402 0.0132484401724138 -0.0455944364080459
v -0.00430335609195402 0.0138053401724138 -0.043554836408046
v 0.102640643908046 -0.0147798598275862 -0.054814936408046
v 0.103612743908046 -0.0138731598275862 -0.059902336408046
v -0.035152256091954 0.0195459401724138 -0.037886236408046
v -0.031715856091954 0.0192187401724138 -0.0365674364080459
v -0.036010756091954 0.0161306401724138 -0.0369900364080459
v 0.017490543908046 0.00494244017241378 -0.043558136408046
v 0.012293043908046 0.00466884017241379 -0.0372602364080459
v 0.00951604390804596 0.00542324017241379 -0.033903436408046
v -0.00781605609195403 0.00995584017241379 -0.034982036408046
v -0.038998256091954 0.0131343401724138 -0.027395936408046
v -0.00226455609195403 0.00616854017241379 -0.0309905364080459
v 0.098098643908046 -0.0212262598275862 -0.0456304364080459
v 0.00736234390804597 0.00293684017241379 -0.0274211364080459
v 0.00760514390804597 0.00260004017241379 -0.030016936408046
v 0.00290874390804598 0.00316894017241379 -0.0242667364080459
v 0.00205104390804597 0.00293054017241379 -0.0269212364080459
v 0.00466014390804598 0.00254644017241379 -0.025917636408046
v 0.00620124390804598 0.00167864017241379 -0.026695636408046
v -0.015174156091954 0.000949340172413785 -0.014299036408046
v -0.013888856091954 -0.0013720598275862 -0.018029836408046
v -0.015871556091954 -0.000255659827586213 -0.012898436408046
v -0.014512856091954 -0.00475155982758621 -0.00918373640804598
v -0.013389656091954 -0.00819425982758622 -0.00565843640804597
v -0.00849645609195403 -0.00810195982758621 0.00374356359195399
v 0.082599643908046 -0.0396962598275862 0.00554346359195407
v 0.010948743908046 -0.0291303598275862 0.014168563591954
v 0.081915343908046 -0.0420432598275862 0.010640863591954
v 0.080167243908046 -0.0454193598275862 0.015375863591954
v 0.020499943908046 -0.0698031598275862 -0.00033953640804596
v 0.079266343908046 -0.0468886598275862 0.019625963591954
v 0.049698643908046 -0.0400955598275862 0.0236931635919541
v 0.050341243908046 -0.0428041598275862 0.023436263591954
v 0.055690343908046 -0.0421695598275862 0.0261007635919541
v 0.062949343908046 -0.0490791598275862 0.0284272635919541
v 0.078569643908046 -0.0514235598275862 0.025396563591954
v 0.076866943908046 -0.0526417598275862 0.027930763591954
v 0.00135794390804597 0.0647031401724138 -0.148260236408046
v 0.00311064390804597 0.0627791401724138 -0.150584036408046
v -0.00161685609195403 0.0642548401724138 -0.146867136408046
v 0.00708344390804597 0.0611226401724138 -0.149753736408046
v 0.00480354390804598 0.0603416401724138 -0.143370036408046
v 0.00671104390804597 0.0578864401724138 -0.143062036408046
v 0.00231684390804597 0.0598126401724138 -0.142647536408046
v 0.047603243908046 0.0468332401724138 -0.150751036408046
v 0.057994243908046 0.0433808401724138 -0.152653436408046
v -0.000198056091954016 0.0570798401724138 -0.140273336408046
v 0.00425794390804597 0.0581031401724138 -0.139848136408046
v 0.010464843908046 0.0548151401724138 -0.139738836408046
v 0.00955694390804597 0.0544901401724138 -0.142167036408046
v 0.028925243908046 0.0502415401724138 -0.145722036408046
v -9.88560919540221e-05 0.0495217401724138 -0.118731636408046
v -0.000619456091954032 0.0454744401724138 -0.114406536408046
v 0.091635243908046 0.0186823401724138 -0.127274536408046
v 0.100350943908046 0.00740284017241379 -0.112400236408046
v 0.00533924390804597 0.0347393401724138 -0.0935691364080459
v 0.00671014390804597 0.0307497401724138 -0.0956017364080459
v 0.101459343908046 0.00687284017241378 -0.103947136408046
v 0.104696143908046 0.00157164017241378 -0.102006836408046
v -0.00925525609195403 0.0305735401724138 -0.082249036408046
v 0.105187043908046 4.75401724137903e-05 -0.096247336408046
v 0.016809743908046 0.0176300401724138 -0.067430136408046
v 0.017759643908046 0.0170694401724138 -0.069657636408046
v 0.024492743908046 0.0158999401724138 -0.070431436408046
v 0.107476043908046 -0.00663795982758621 -0.0839475364080459
v 0.028653143908046 0.0127144401724138 -0.0685645364080459
v 0.014088243908046 0.0167038401724138 -0.064302936408046
v 0.012102043908046 0.0141936401724138 -0.062691736408046
v 0.011661943908046 0.0144167401724138 -0.0607656364080459
v 0.026379743908046 0.00911194017241378 -0.0612996364080459
v 0.00278364390804597 0.0163939401724138 -0.0551898364080459
v 0.00517294390804597 0.0122800401724138 -0.058494136408046
v 0.107393743908046 -0.0111793598275862 -0.075252036408046
v -0.000811856091954027 0.0155412401724138 -0.054737436408046
v -0.028371856091954 0.0216137401724138 -0.048722736408046
v -0.00225045609195403 0.0152034401724138 -0.050976636408046
v 0.020659543908046 0.00734724017241378 -0.053432436408046
v -0.00106915609195403 0.0144239401724138 -0.0482557364080459
v -0.034972656091954 0.0194048401724138 -0.043813436408046
v -0.00316725609195402 0.0119653401724138 -0.0484746364080459
v 0.018809643908046 0.00489864017241379 -0.048424836408046
v -0.00890985609195404 0.0122566401724138 -0.0421580364080459
v -0.00664135609195403 0.0113624401724138 -0.044318736408046
v 0.103573843908046 -0.0162802598275862 -0.060886036408046
v 0.102453343908046 -0.0169476598275862 -0.0557921364080459
v -0.010110656091954 0.0119886401724138 -0.039660836408046
v -0.037802656091954 0.0166080401724138 -0.0350812364080459
v -0.00952005609195403 0.0103902401724138 -0.0386714364080459
v 0.013486243908046 0.00418004017241379 -0.040652336408046
v -0.039559456091954 0.0141920401724138 -0.034229336408046
v 0.010216743908046 0.00261754017241379 -0.0360751364080459
v -0.00640925609195403 0.00774054017241378 -0.034159236408046
v -0.00490705609195402 0.00672014017241379 -0.032881736408046
v 0.00835104390804597 0.00325564017241378 -0.034562636408046
v 0.00690844390804597 0.00307414017241378 -0.0329862364080459
v 2.43439080459679e-05 0.00464094017241379 -0.0301461364080459
v -0.025824956091954 0.00757804017241379 -0.028121536408046
v 0.00776564390804597 0.000979240172413784 -0.029693836408046
v -0.022091056091954 0.0056532401724138 -0.0250582364080459
v 0.00395694390804598 0.000988740172413793 -0.027120436408046
v 0.095389043908046 -0.0252196598275862 -0.0393937364080459
v 0.095977043908046 -0.0255396598275862 -0.0363893364080459
v 0.094465243908046 -0.0271730598275862 -0.031545836408046
v -0.014581656091954 -0.00141685982758621 -0.019605936408046
v 0.091974743908046 -0.0280668598275862 -0.026705636408046
v 0.091289143908046 -0.0325298598275862 -0.023063136408046
v 0.088040143908046 -0.0346657598275862 -0.014997736408046
v 0.086148043908046 -0.0360870598275862 -0.012065436408046
v -0.00710275609195403 -0.0108647598275862 0.00420206359195402
v 0.085724943908046 -0.0360443598275862 -0.00822333640804596
v 0.083991243908046 -0.0402543598275862 0.00103886359195399
v 0.083716343908046 -0.0419667598275862 0.00336246359195402
v -0.00725985609195402 -0.0190741598275862 0.016585963591954
v 0.083102343908046 -0.0446732598275862 0.00938086359195406
v 0.082071343908046 -0.0454136598275862 0.012001363591954
v 0.069682643908046 -0.0515599598275862 0.0301561635919541
v 0.074207443908046 -0.0524826598275862 0.029707763591954
v -0.000397656091954024 0.0612919401724138 -0.152078136408046
v 0.00604844390804597 0.0598349401724138 -0.152928636408046
v -0.00266075609195403 0.0609555401724138 -0.150004536408046
v -0.00370855609195403 0.0584477401724138 -0.147296736408046
v 0.00797624390804597 0.0576916401724138 -0.150651536408046
v 0.00799634390804596 0.0574446401724138 -0.146458936408046
v -0.00178575609195403 0.0574459401724138 -0.143144036408046
v -0.000260556091954023 0.0583748401724138 -0.142817436408046
v 0.00439694390804597 0.0585641401724138 -0.141730536408046
v 0.00971704390804597 0.0542322401724138 -0.146806836408046
v 0.026005143908046 0.0498429401724138 -0.146601436408046
v 0.020710343908046 0.0517129401724138 -0.144019336408046
v 0.033396343908046 0.0503623401724138 -0.146426936408046
v -0.00170685609195403 0.0559495401724138 -0.139859636408046
v 0.015595343908046 0.0512784401724138 -0.145645236408046
v -0.00200345609195403 0.0552313401724138 -0.136986336408046
v 0.075520543908046 0.0342078401724138 -0.150438136408046
v -0.00173925609195402 0.0516556401724138 -0.134616336408046
v 0.078484443908046 0.0328211401724138 -0.146047336408046
v 0.083890843908046 0.0272858401724138 -0.144774136408046
v -0.000422756091954038 0.0491030401724138 -0.123621736408046
v 0.00110294390804597 0.0450117401724138 -0.120785736408046
v 0.000283643908045972 0.0420843401724138 -0.116855936408046
v 0.091755443908046 0.0186473401724138 -0.135138936408046
v 0.000548643908045973 0.0410255401724138 -0.114632836408046
v 0.00626544390804598 0.0334918401724138 -0.104354536408046
v 0.00793814390804597 0.0334286401724138 -0.096591636408046
v 0.00330874390804597 0.0295203401724138 -0.094479636408046
v 0.102318943908046 0.00571204017241378 -0.108247736408046
v -0.00190405609195403 0.0322083401724138 -0.0906427364080459
v -0.00550835609195403 0.0303487401724138 -0.086883936408046
v -0.011449856091954 0.0277743401724138 -0.0803283364080459
v -0.016472356091954 0.0266658401724138 -0.0738492364080459
v 0.106543843908046 -0.00348485982758621 -0.091967736408046
v -0.015861856091954 0.0268934401724138 -0.071918136408046
v -0.00847705609195404 0.0236262401724138 -0.0711427364080459
v -0.010962456091954 0.0228110401724138 -0.072265436408046
v -0.00704645609195403 0.0239467401724138 -0.069586636408046
v -0.00809045609195404 0.0222471401724138 -0.067868336408046
v 0.025474643908046 0.0126819401724138 -0.0722805364080459
v 0.027823743908046 0.0134220401724138 -0.070625036408046
v -0.011833556091954 0.0212565401724138 -0.0626667364080459
v 0.030126643908046 0.0105631401724138 -0.0704153364080459
v 0.016161543908046 0.0144217401724138 -0.067847036408046
v 0.016222043908046 0.0144564401724138 -0.066357236408046
v 0.107768843908046 -0.0102275598275862 -0.0797187364080459
v 0.013050643908046 0.0130578401724138 -0.063878736408046
v 0.027764243908046 0.0104980401724138 -0.065112736408046
v 0.00719754390804597 0.0124300401724138 -0.059591436408046
v 0.105429643908046 -0.0153345598275862 -0.069084736408046
v 0.023308243908046 0.00638894017241379 -0.0575084364080459
v -0.026236956091954 0.0181677401724138 -0.052712636408046
v -0.00331815609195403 0.0134566401724138 -0.053785036408046
v 0.019289443908046 0.0046528401724138 -0.052758436408046
v -0.00500225609195402 0.0101333401724138 -0.047747136408046
v -0.036532656091954 0.0144087401724138 -0.041910636408046
v -0.032828956091954 0.0142990401724138 -0.0392043364080459
v 0.016418243908046 0.0018826401724138 -0.0447054364080459
v 0.100322143908046 -0.0207508598275862 -0.053224336408046
v 0.101136243908046 -0.0210678598275862 -0.056998236408046
v 0.012239243908046 0.0019165401724138 -0.041634236408046
v -0.00736175609195402 0.00775974017241379 -0.038060136408046
v -0.00385115609195404 0.00526014017241379 -0.035918836408046
v -0.041013356091954 0.0144465401724138 -0.029490836408046
v 0.00497734390804598 0.00304934017241378 -0.0364187364080459
v 0.00126274390804597 0.00427244017241378 -0.035600736408046
v 0.00255944390804597 0.00354824017241379 -0.033487536408046
v 0.00524274390804598 0.00282144017241379 -0.034451436408046
v 0.00798854390804597 0.0019169401724138 -0.036807736408046
v -0.041115956091954 0.0115456401724138 -0.028780936408046
v -0.028126856091954 0.00704674017241379 -0.029670736408046
v 0.00307974390804598 0.0021630401724138 -0.0318619364080459
v 0.00574044390804597 0.00191204017241378 -0.0318372364080459
v 0.00150364390804597 0.000945440172413783 -0.029863836408046
v 0.00561304390804597 -0.00108915982758621 -0.029222836408046
v -0.024192956091954 0.00694874017241379 -0.027220436408046
v 0.096193043908046 -0.0294863598275862 -0.033572436408046
v -0.016583256091954 -0.00413735982758622 -0.015784836408046
v 0.089811743908046 -0.0358822598275862 -0.017927536408046
v -0.011583856091954 -0.0141592598275862 -0.000928736408045916
v -0.00873575609195403 -0.0128274598275862 0.00175026359195402
v -0.00717425609195403 -0.0132456598275862 0.00391046359195402
v 0.085851943908046 -0.0386106598275862 -0.011172436408046
v 0.086087343908046 -0.0380857598275862 -0.00803193640804595
v -0.00828265609195403 -0.0174707598275862 0.0114814635919541
v 0.085771443908046 -0.0438785598275862 -0.000451136408045949
v -0.00595815609195403 -0.0216443598275862 0.016084663591954
v 0.085771143908046 -0.0477554598275862 0.00681236359195403
v 0.023624543908046 -0.0430339598275862 0.010074563591954
v 0.081215843908046 -0.0508388598275862 0.015348363591954
v 0.043324843908046 -0.0448172598275862 0.0205223635919541
v 0.079434743908046 -0.0524131598275862 0.0195042635919541
v 0.056109843908046 -0.0492065598275862 0.025502763591954
v 0.066393543908046 -0.0539624598275862 0.0293339635919541
v 0.073053343908046 -0.0574218598275862 0.030305363591954
v 0.00254884390804598 0.0581160401724138 -0.155707136408046
v 0.049264743908046 0.0450625401724138 -0.154662136408046
v 0.038724143908046 0.0479484401724138 -0.153191836408046
v -0.00313075609195403 0.0573258401724138 -0.145174436408046
v 0.030727643908046 0.0492296401724138 -0.149976736408046
v 0.069872843908046 0.0359147401724138 -0.155999436408046
v 0.065553043908046 0.0385976401724138 -0.155665336408046
v -0.00109975609195402 0.0491815401724138 -0.132158236408046
v -0.000572256091954021 0.0491085401724138 -0.127767536408046
v 0.085067543908046 0.0263365401724138 -0.142657136408046
v 0.000239743908045972 0.0460460401724138 -0.125583936408046
v 0.095806443908046 0.0137377401724138 -0.121592936408046
v 0.00387234390804597 0.0362302401724138 -0.110849536408046
v 0.00755864390804598 0.0325624401724138 -0.100186036408046
v 0.00791714390804596 0.0310379401724138 -0.097570336408046
v 0.106772743908046 -0.00153455982758621 -0.102749136408046
v -0.00880275609195404 0.0280405401724138 -0.084188836408046
v 0.106835243908046 -0.00297745982758621 -0.097208936408046
v -0.015438056091954 0.0247807401724138 -0.076404436408046
v 0.107568743908046 -0.00532205982758621 -0.0938465364080459
v 0.108148043908046 -0.00796865982758622 -0.089467936408046
v -0.00668655609195402 0.0227345401724138 -0.071196736408046
v 0.027938243908046 0.0145933401724138 -0.077749936408046
v 0.029582943908046 0.0135753401724138 -0.077171036408046
v 0.025959343908046 0.0135835401724138 -0.077238236408046
v -0.00604385609195403 0.0199621401724138 -0.071395836408046
v 0.015422243908046 0.0121388401724138 -0.0718902364080459
v 0.021620043908046 0.0132964401724138 -0.072048636408046
v 0.028160243908046 0.0103717401724138 -0.073483336408046
v 0.017491343908046 0.00846104017241379 -0.0677633364080459
v -0.013175956091954 0.0198499401724138 -0.0609524364080459
v 0.016686443908046 0.0117660401724138 -0.065510136408046
v 0.029939743908046 0.00786914017241379 -0.069319836408046
v 0.107680243908046 -0.0137456598275862 -0.076998836408046
v -0.014443156091954 0.0158667401724138 -0.061997436408046
v 0.00876804390804597 0.0127711401724138 -0.0624855364080459
v 0.016347243908046 0.0101087401724138 -0.065605236408046
v 0.027779043908046 0.00674694017241378 -0.065344136408046
v -0.020162856091954 0.0162756401724138 -0.0594971364080459
v 0.106684343908046 -0.0157022598275862 -0.073075736408046
v -0.022998156091954 0.0172499401724138 -0.056360736408046
v 0.00295894390804598 0.0107035401724138 -0.058387836408046
v -0.00150545609195402 0.0125756401724138 -0.055607836408046
v -0.029571356091954 0.0139379401724138 -0.051297536408046
v -0.00384195609195402 0.0105199401724138 -0.049965736408046
v 0.022213343908046 0.00307114017241378 -0.057500536408046
v 0.019135043908046 0.00365644017241379 -0.054612936408046
v 0.102898043908046 -0.0194279598275862 -0.0604853364080459
v -0.036541756091954 0.0155922401724138 -0.043155036408046
v 0.018609943908046 0.00292434017241378 -0.0493510364080459
v -0.00911675609195402 0.00930514017241379 -0.043727736408046
v -0.010935556091954 0.00896254017241378 -0.0420982364080459
v -0.00917285609195402 0.00697954017241378 -0.041732436408046
v 0.013923643908046 0.0013681401724138 -0.044593336408046
v -0.00260775609195402 0.00503914017241379 -0.039300436408046
v 0.00266204390804596 0.00453004017241378 -0.038680136408046
v 0.00462284390804597 0.00423224017241379 -0.0412586364080459
v 0.00543864390804596 0.00455764017241379 -0.0391834364080459
v 0.00729504390804597 0.00266794017241379 -0.0433852364080459
v 0.00813944390804597 0.00267674017241379 -0.041235736408046
v -0.00515595609195403 0.00587664017241379 -0.038899736408046
v 0.010699143908046 0.000544540172413788 -0.039576036408046
v -0.041981156091954 0.0110558401724138 -0.0300519364080459
v 0.096650743908046 -0.0250894598275862 -0.048104636408046
v 0.098182643908046 -0.0241559598275862 -0.051372736408046
v -0.037438956091954 0.0103292401724138 -0.0286023364080459
v 0.00386624390804596 4.62401724137945e-05 -0.030475536408046
v -0.022373256091954 0.0043685401724138 -0.027957136408046
v -0.017123756091954 0.00101084017241378 -0.022218036408046
v -0.019491456091954 0.000427740172413787 -0.0260571364080459
v 0.095034943908046 -0.0276070598275862 -0.038861136408046
v 0.096044343908046 -0.0301035598275862 -0.038254836408046
v 0.096961243908046 -0.0318301598275862 -0.0364728364080459
v -0.014691556091954 -0.00416455982758622 -0.018707436408046
v 0.095213743908046 -0.0320730598275862 -0.0310715364080459
v -0.016869456091954 -0.0045085598275862 -0.0148577364080459
v 0.093843143908046 -0.0331227598275862 -0.029183936408046
v -0.015626756091954 -0.00502845982758622 -0.0121001364080459
v 0.090993043908046 -0.0350566598275862 -0.0224937364080459
v -0.016262356091954 -0.0121587598275862 -0.010835936408046
v 0.089066343908046 -0.0382513598275862 -0.017842636408046
v 0.086890943908046 -0.0383002598275862 -0.0153644364080459
v 0.085359443908046 -0.0407314598275862 -0.015009236408046
v -0.00658895609195402 -0.0148014598275862 0.00193386359195408
v 0.087353743908046 -0.0411127598275862 -0.00786653640804597
v 0.086308543908046 -0.0424403598275862 -0.00420963640804595
v -0.00687605609195403 -0.0200114598275862 0.00227486359195406
v -0.00810975609195404 -0.0233426598275862 0.011179563591954
v -0.00797535609195403 -0.0232734598275862 0.00849446359195399
v -0.00759515609195403 -0.0221054598275862 0.0142268635919541
v 0.00129864390804597 -0.0309288598275862 0.012371063591954
v 0.016360043908046 -0.0353060598275862 0.0114639635919541
v 0.085136743908046 -0.0487900598275862 0.00934046359195401
v 0.083113943908046 -0.0529036598275862 0.013859463591954
v 0.033426843908046 -0.0438912598275862 0.015371463591954
v 0.036804943908046 -0.0440255598275862 0.017459163591954
v 0.051470243908046 -0.0450361598275862 0.0238031635919541
v 0.079111943908046 -0.0543148598275862 0.023437363591954
v 0.063342343908046 -0.0557178598275862 0.028153963591954
v 0.078481643908046 -0.0566400598275862 0.0270318635919541
v 0.075772243908046 -0.0553880598275862 0.0292689635919541
v 0.00600424390804598 0.0578092401724138 -0.154844436408046
v 0.00795884390804598 0.0562396401724138 -0.154076736408046
v -0.00369915609195402 0.0577696401724138 -0.149764736408046
v 0.042546843908046 0.0454535401724138 -0.157185236408046
v 0.055908543908046 0.0422216401724138 -0.156743436408046
v 0.020782843908046 0.0504639401724138 -0.146932536408046
v 0.024829743908046 0.0493122401724138 -0.151273336408046
v 0.035731743908046 0.0470905401724138 -0.156018036408046
v -0.00249645609195402 0.0551469401724138 -0.144042636408046
v 0.013217043908046 0.0515833401724138 -0.147669936408046
v 0.017960343908046 0.0502558401724138 -0.148385136408046
v 0.073169243908046 0.0328244401724138 -0.157646236408046
v -0.00245245609195402 0.0535135401724138 -0.139140636408046
v 0.077827543908046 0.0312399401724138 -0.152791836408046
v 0.00154284390804597 0.0415541401724138 -0.121484036408046
v 0.099639443908046 0.00823204017241379 -0.129430236408046
v 0.00208964390804597 0.0380113401724138 -0.114311836408046
v 0.098916043908046 0.00943854017241379 -0.120940736408046
v 0.00866534390804598 0.0292267401724138 -0.100552636408046
v 0.00880684390804597 0.0284560401724138 -0.099382336408046
v 0.103348743908046 0.00306344017241378 -0.117303236408046
v 0.00845414390804597 0.0269867401724138 -0.0983836364080459
v 0.107632143908046 -0.0017499598275862 -0.114823436408046
v 0.105349743908046 0.0014743401724138 -0.110467536408046
v 0.000590143908045973 0.0288039401724138 -0.093381036408046
v -0.000621556091954023 0.0260904401724138 -0.093709336408046
v -0.00553335609195403 0.0248912401724138 -0.088593736408046
v -0.016221756091954 0.0220255401724138 -0.075696436408046
v 0.032845243908046 0.0120600401724138 -0.080543736408046
v 0.030747943908046 0.0120068401724138 -0.082804336408046
v 0.027261143908046 0.0138142401724138 -0.080353436408046
v 0.109036743908046 -0.00927005982758622 -0.092365236408046
v -0.015728656091954 0.0219397401724138 -0.074239136408046
v 0.023199843908046 0.0138221401724138 -0.0778458364080459
v 0.033052143908046 0.0113831401724138 -0.078961436408046
v 0.022790643908046 0.0127087401724138 -0.075948636408046
v 0.030526243908046 0.0112592401724138 -0.076472436408046
v 0.032194043908046 0.00887674017241379 -0.075339636408046
v 0.108414943908046 -0.00983765982758622 -0.087300536408046
v 0.027438643908046 0.0103688401724138 -0.075319936408046
v 0.030256043908046 0.00930524017241378 -0.0730442364080459
v 0.020059243908046 0.0115043401724138 -0.0734463364080459
v 0.016904043908046 0.0107508401724138 -0.0730007364080459
v 0.023423943908046 0.0112167401724138 -0.074104736408046
v 0.030526643908046 0.00802064017241379 -0.071021036408046
v -0.010440656091954 0.0163257401724138 -0.066968436408046
v -0.012694756091954 0.0158319401724138 -0.063098436408046
v 0.108095443908046 -0.0131670598275862 -0.084557736408046
v -0.018112356091954 0.0149729401724138 -0.0612597364080459
v 0.00555204390804596 0.0108614401724138 -0.060464336408046
v 0.00859654390804597 0.0102760401724138 -0.0643671364080459
v 0.013519343908046 0.00564674017241379 -0.0669119364080459
v 0.026290143908046 0.0045877401724138 -0.0634946364080459
v -0.00221145609195403 0.0107500401724138 -0.055306036408046
v 0.104260643908046 -0.0188518598275862 -0.068224336408046
v -0.00338455609195402 0.0108042401724138 -0.053565136408046
v -0.031563656091954 0.0171166401724138 -0.047928636408046
v -0.00375675609195403 0.00867334017241379 -0.049695736408046
v 0.016836243908046 0.00251854017241378 -0.053535236408046
v 0.020687143908046 0.000132440172413789 -0.058792836408046
v -0.035167856091954 0.0154202401724138 -0.044769236408046
v 0.102165243908046 -0.0218823598275862 -0.061181436408046
v -0.00745895609195403 0.00775934017241379 -0.046687636408046
v 0.015724443908046 0.000895840172413787 -0.049324236408046
v -0.00969275609195402 0.00734614017241379 -0.0432566364080459
v -0.035445456091954 0.0130068401724138 -0.041384436408046
v -0.037788456091954 0.0126911401724138 -0.037600536408046
v -0.035876756091954 0.0108514401724138 -0.039659336408046
v -0.00778005609195404 0.00424034017241379 -0.044332236408046
v -0.00423855609195403 0.00423484017241378 -0.0426966364080459
v 0.00133484390804597 0.0033411401724138 -0.043230436408046
v 0.010593743908046 0.00163844017241378 -0.042889236408046
v 0.00956134390804599 0.00165164017241379 -0.0449667364080459
v 0.00875924390804597 0.000665440172413781 -0.0486787364080459
v 0.098911143908046 -0.0234434598275862 -0.056123236408046
v -0.040153656091954 0.00673304017241379 -0.030786936408046
v -0.024583756091954 0.0047165401724138 -0.030350136408046
v -0.022046156091954 0.00373984017241379 -0.031235136408046
v 0.094137343908046 -0.0276935598275862 -0.043667436408046
v 0.093058443908046 -0.0296467598275862 -0.041920236408046
v -0.016914856091954 -0.00206705982758622 -0.0249270364080459
v -0.015321656091954 -0.00418555982758621 -0.021545136408046
v 0.095887043908046 -0.0345647598275862 -0.039404136408046
v 0.093321143908046 -0.0353716598275862 -0.031034536408046
v 0.090599043908046 -0.0370042598275862 -0.0239287364080459
v -0.012226856091954 -0.0182483598275862 -0.00203993640804601
v 0.084413743908046 -0.0431614598275862 -0.014552436408046
v -0.00867005609195402 -0.0184028598275862 -0.000538636408045967
v -0.00699535609195402 -0.0182894598275862 0.00099176359195402
v 0.085794743908046 -0.0414963598275862 -0.011793836408046
v 0.087188043908046 -0.0427064598275862 -0.00913373640804599
v 0.086123343908046 -0.0464011598275862 -0.00314713640804598
v -0.00400825609195403 -0.0267794598275862 0.014082863591954
v 0.085978543908046 -0.0501574598275862 0.00665936359195407
v 0.039781443908046 -0.0449287598275862 0.0189813635919541
v 0.083800543908046 -0.0575950598275862 0.016003463591954
v 0.046239843908046 -0.0477722598275862 0.021250363591954
v 0.080580443908046 -0.0577235598275862 0.022859063591954
v 0.078498643908046 -0.0604606598275862 0.028438963591954
v 0.070055943908046 -0.0591324598275862 0.0301685635919541
v 0.077265243908046 -0.0616242598275862 0.0296522635919541
v -0.000881056091954033 0.0577938401724138 -0.154543136408046
v 0.00787364390804597 0.0547446401724138 -0.158193236408046
v 0.00863714390804599 0.0542514401724138 -0.157376636408046
v 0.037015943908046 0.0453277401724138 -0.159741736408046
v 0.053151443908046 0.0407376401724138 -0.161683536408046
v 0.059670443908046 0.0391251401724138 -0.160483736408046
v 0.00920504390804598 0.0539439401724138 -0.152256236408046
v 0.018072543908046 0.0483609401724138 -0.155764036408046
v -0.00382395609195402 0.0536995401724138 -0.148805536408046
v 0.011015843908046 0.0523043401724138 -0.150523236408046
v 0.014332643908046 0.0501393401724138 -0.151169236408046
v 0.075899043908046 0.0302078401724138 -0.158615136408046
v -0.00214655609195404 0.0506867401724138 -0.140760236408046
v 0.088912243908046 0.0213384401724138 -0.145750936408046
v 0.091468543908046 0.0181225401724138 -0.141652536408046
v 0.00101694390804596 0.0416573401724138 -0.125737336408046
v 0.097660343908046 0.0106788401724138 -0.134051936408046
v 0.00190754390804597 0.0377034401724138 -0.117214636408046
v 0.00745944390804598 0.0306827401724138 -0.105980736408046
v 0.012459043908046 0.0221957401724138 -0.102219836408046
v 0.107333643908046 -0.0012692598275862 -0.110873536408046
v 0.00756884390804598 0.0252232401724138 -0.098333036408046
v 0.110019743908046 -0.0051716598275862 -0.106516436408046
v -0.010438456091954 0.0204989401724138 -0.0840831364080459
v 0.110888443908046 -0.00728145982758621 -0.100245736408046
v 0.110693643908046 -0.00909015982758622 -0.096834236408046
v 0.024489243908046 0.0127370401724138 -0.081051036408046
v 0.025730043908046 0.0105564401724138 -0.084102336408046
v 0.034525743908046 0.00959174017241379 -0.082089836408046
v -0.014289156091954 0.0179634401724138 -0.075287236408046
v 0.020809843908046 0.0124169401724138 -0.078573536408046
v 0.033710543908046 0.00758404017241379 -0.079291836408046
v 0.109456543908046 -0.0128377598275862 -0.091401636408046
v -0.00770325609195402 0.0189412401724138 -0.0736436364080459
v -0.00551875609195403 0.0189215401724138 -0.072445036408046
v -0.00680925609195403 0.0153584401724138 -0.075291836408046
v 0.021066743908046 0.0113754401724138 -0.074819936408046
v 0.018762443908046 0.0101604401724138 -0.075989236408046
v 0.031881643908046 0.00708394017241379 -0.074676936408046
v 0.015620343908046 0.00911914017241379 -0.072760036408046
v 0.016866043908046 0.00911554017241378 -0.070444436408046
v 0.029607943908046 0.0039747401724138 -0.069619236408046
v 0.107058743908046 -0.0170290598275862 -0.081664736408046
v 0.106187643908046 -0.0189099598275862 -0.075811636408046
v 0.00657984390804597 0.00722744017241379 -0.0637011364080459
v 0.00613144390804597 0.00885524017241379 -0.062374736408046
v 0.00355374390804597 0.00749744017241379 -0.059427636408046
v -0.024679456091954 0.0138286401724138 -0.056216436408046
v -5.43560919540192e-05 0.00711524017241379 -0.056468436408046
v 0.024827743908046 0.00292474017241379 -0.062906936408046
v -0.00229745609195403 0.00696934017241378 -0.053517636408046
v -0.031910756091954 0.0114664401724138 -0.0481252364080459
v 0.018441143908046 0.000491440172413787 -0.057480236408046
v 0.014947043908046 0.00190494017241379 -0.0550041364080459
v -0.00349335609195403 0.00468174017241378 -0.048240136408046
v -0.00201285609195402 0.00572194017241379 -0.050380136408046
v 0.103096543908046 -0.0212917598275862 -0.068613336408046
v -0.035675556091954 0.0120136401724138 -0.044344336408046
v -0.035850056091954 0.0119416401724138 -0.042946736408046
v -0.00740775609195403 0.00438174017241379 -0.046055636408046
v -0.031171756091954 0.0110363401724138 -0.040659336408046
v -0.00328425609195403 0.00372854017241379 -0.046295636408046
v -0.00103895609195402 0.00323824017241378 -0.0455903364080459
v 0.00315834390804597 0.00216054017241379 -0.045773236408046
v 0.012479743908046 0.000348640172413789 -0.0503580364080459
v 0.100717243908046 -0.0246466598275862 -0.062132336408046
v 0.097895743908046 -0.0245920598275862 -0.057543636408046
v -0.039231656091954 0.00751264017241379 -0.0378919364080459
v 0.095280443908046 -0.0271659598275862 -0.052973036408046
v -0.041695856091954 0.00841314017241378 -0.030954036408046
v -0.027108456091954 0.00151354017241379 -0.032541236408046
v -0.020086456091954 0.00037294017241378 -0.0300340364080459
v 0.092686943908046 -0.0292469598275862 -0.0438392364080459
v 0.093076843908046 -0.0320001598275862 -0.040965336408046
v 0.095371143908046 -0.0361796598275862 -0.0379823364080459
v -0.018627756091954 -0.0104881598275862 -0.0156977364080459
v 0.084817343908046 -0.0425546598275862 -0.017526036408046
v 0.087758143908046 -0.0404736598275862 -0.0197821364080459
v -0.00764185609195403 -0.0274096598275862 0.011026363591954
v 0.085886343908046 -0.0487594598275862 -0.005020236408046
v -0.00611785609195403 -0.0282098598275862 0.0125450635919541
v -0.00476355609195402 -0.0307676598275862 0.0118758635919541
v 0.020877643908046 -0.0355066598275862 0.011855263591954
v 0.084674243908046 -0.0551496598275862 0.011648463591954
v 0.081112343908046 -0.0633091598275862 0.024287363591954
v 0.00491864390804597 0.0550255401724138 -0.158230036408046
v 0.00145624390804597 0.0561824401724138 -0.157162336408046
v -0.000308556091954029 0.0545266401724138 -0.156893436408046
v -0.00157575609195403 0.0557003401724138 -0.154135336408046
v 0.047884343908046 0.0405171401724138 -0.164469536408046
v 0.010684843908046 0.0503533401724138 -0.156526536408046
v 0.012176543908046 0.0495192401724138 -0.155428236408046
v 0.026490943908046 0.0477855401724138 -0.156560536408046
v 0.064991943908046 0.0367837401724138 -0.159801036408046
v 0.068911443908046 0.0332756401724138 -0.162317636408046
v -0.00185485609195403 0.0516677401724138 -0.145861836408046
v -0.00139655609195403 0.0478831401724138 -0.143051936408046
v 0.084801643908046 0.0221992401724138 -0.158029136408046
v 0.087152443908046 0.0229806401724138 -0.147534836408046
v 0.00102574390804598 0.0405770401724138 -0.131276436408046
v 0.00131194390804597 0.0393835401724138 -0.125619036408046
v 0.00244844390804597 0.0374038401724138 -0.121625136408046
v 0.00681594390804598 0.0309725401724138 -0.121022436408046
v 0.00632904390804596 0.0309483401724138 -0.116224036408046
v 0.00690534390804597 0.0300779401724138 -0.113538336408046
v 0.010399443908046 0.0236764401724138 -0.100359736408046
v 0.00407114390804597 0.0242091401724138 -0.097446636408046
v 0.111104543908046 -0.00801515982758622 -0.103378136408046
v 0.111290643908046 -0.00960795982758621 -0.099768936408046
v 0.110618643908046 -0.0116279598275862 -0.094742936408046
v 0.031425943908046 0.00814924017241379 -0.085991936408046
v 0.034040943908046 0.00746884017241378 -0.0854193364080459
v 0.021608143908046 0.0107633401724138 -0.081621336408046
v 0.035454043908046 0.00462494017241379 -0.082097036408046
v -0.00550785609195403 0.0161041401724138 -0.0737276364080459
v -0.00969185609195403 0.0129444401724138 -0.068833736408046
v -0.00585935609195404 0.0142992401724138 -0.072995736408046
v 0.107921143908046 -0.0153449598275862 -0.086030736408046
v 0.015865243908046 0.00858654017241379 -0.073944436408046
v 0.031512543908046 0.0042594401724138 -0.076411436408046
v 0.029449243908046 0.00123924017241379 -0.071037836408046
v -0.011681256091954 0.0107765401724138 -0.065680736408046
v 0.00919794390804597 0.0055727401724138 -0.065819236408046
v 0.014793543908046 0.00243274017241379 -0.0687840364080459
v 0.106308043908046 -0.0189155598275862 -0.080479036408046
v -0.021865156091954 0.0120605401724138 -0.060504836408046
v 0.00509284390804597 0.00602224017241379 -0.060620936408046
v 0.023834743908046 0.00136714017241378 -0.064466636408046
v 0.026948443908046 0.00104844017241378 -0.067495936408046
v 0.104322443908046 -0.0219658598275862 -0.0748247364080459
v 0.00184964390804597 0.0050167401724138 -0.056901936408046
v 0.00803154390804597 0.00311064017241379 -0.055859336408046
v 0.00807764390804598 0.00326564017241379 -0.0584366364080459
v 0.00483954390804597 0.00423764017241378 -0.058055536408046
v 0.013107943908046 0.00153304017241378 -0.0566187364080459
v 0.012160243908046 0.00138864017241379 -0.0543132364080459
v -0.000556956091954025 0.00384144017241379 -0.049722336408046
v 0.00299434390804597 0.00321644017241379 -0.054187136408046
v 0.00467644390804597 0.00254494017241379 -0.052548036408046
v 0.015419343908046 0.00056584017241379 -0.057802736408046
v 0.00211984390804597 0.00257104017241379 -0.050066136408046
v 0.00483504390804597 0.00148744017241378 -0.048977936408046
v 0.097670243908046 -0.0277799598275862 -0.062841236408046
v -0.037193156091954 0.00833104017241379 -0.0396402364080459
v -0.033565056091954 0.00646004017241379 -0.042157936408046
v 0.093882643908046 -0.0283255598275862 -0.056353136408046
v -0.041940356091954 0.00510684017241379 -0.0337568364080459
v 0.090204343908046 -0.0314776598275862 -0.045034636408046
v -0.023051756091954 -4.18598275862131e-05 -0.0332240364080459
v -0.020923556091954 -0.000473059827586206 -0.032620436408046
v -0.016573756091954 -0.0035988598275862 -0.028116736408046
v -0.015439756091954 -0.00486845982758621 -0.031449236408046
v 0.088923943908046 -0.0331522598275862 -0.042652736408046
v 0.094582943908046 -0.0347476598275862 -0.040897536408046
v -0.015763056091954 -0.00608035982758622 -0.0258962364080459
v -0.015825956091954 -0.0085972598275862 -0.0217525364080459
v -0.016515756091954 -0.00793845982758622 -0.020012536408046
v -0.018186956091954 -0.00746905982758622 -0.018185636408046
v 0.092459443908046 -0.0375996598275862 -0.034077936408046
v 0.088602443908046 -0.0402352598275862 -0.0261854364080459
v -0.015744256091954 -0.0171137598275862 -0.00895263640804594
v -0.00648195609195402 -0.0209379598275862 -0.00101413640804598
v 0.084524143908046 -0.0445447598275862 -0.013305336408046
v 0.085572943908046 -0.0472318598275862 -0.0115605364080459
v 0.086189743908046 -0.0466214598275862 -0.00929333640804597
v 0.085732243908046 -0.0525400598275862 0.00290116359195403
v 0.020932143908046 -0.0411838598275862 0.00942426359195403
v 0.085102843908046 -0.0548748598275862 0.005112663591954
v 0.085557943908046 -0.0559020598275862 0.00806156359195404
v 0.084802543908046 -0.0570757598275862 0.011465863591954
v 0.083775043908046 -0.0601926598275862 0.018487663591954
v 0.051453843908046 -0.0556461598275862 0.022708263591954
v 0.059113243908046 -0.0568670598275862 0.0263423635919541
v 0.082640343908046 -0.0617232598275862 0.020816663591954
v 0.080464543908046 -0.0658605598275862 0.027257463591954
v 0.065074943908046 -0.0612197598275862 0.028339763591954
v 0.069384143908046 -0.0619692598275862 0.030238463591954
v 0.074541643908046 -0.0623240598275862 0.030423663591954
v 0.078222343908046 -0.0650734598275862 0.028970763591954
v 0.000404343908045973 0.0518041401724138 -0.159751636408046
v 0.030714143908046 0.0459796401724138 -0.161193436408046
v 0.040746343908046 0.0422462401724138 -0.165110036408046
v 0.052211143908046 0.0390642401724138 -0.164929036408046
v 0.067390543908046 0.0334255401724138 -0.163240936408046
v -0.00352325609195403 0.0509185401724138 -0.149366136408046
v -0.000638456091954037 0.0476740401724138 -0.147960736408046
v -0.000168656091954031 0.0437524401724138 -0.139460736408046
v 0.092673143908046 0.0159831401724138 -0.148553636408046
v 0.098454943908046 0.00901124017241379 -0.140803236408046
v 0.103210143908046 0.00346214017241378 -0.126167536408046
v 0.106420043908046 -0.00109225982758622 -0.121735736408046
v 0.00883334390804597 0.0278718401724138 -0.109755736408046
v 0.012157143908046 0.0233576401724138 -0.103087836408046
v 0.110923643908046 -0.00649145982758621 -0.116181336408046
v 0.00271934390804598 0.0226514401724138 -0.0973526364080459
v 0.110547643908046 -0.00666645982758622 -0.109734236408046
v -0.00293295609195403 0.0219937401724138 -0.092433836408046
v 0.111275543908046 -0.00947955982758621 -0.107949136408046
v -0.00767035609195403 0.0204936401724138 -0.0873689364080459
v 0.111099343908046 -0.0116124598275862 -0.102276336408046
v 0.035062743908046 0.00905474017241378 -0.090718836408046
v 0.033535843908046 0.00984024017241379 -0.0910999364080459
v 0.034786543908046 0.00839954017241379 -0.092529436408046
v 0.031335543908046 0.00784454017241379 -0.0882432364080459
v 0.110383243908046 -0.0135049598275862 -0.0976327364080459
v -0.015286756091954 0.0188246401724138 -0.0791461364080459
v 0.025478043908046 0.00759784017241379 -0.0867160364080459
v -0.015872156091954 0.0186487401724138 -0.076914136408046
v 0.035778343908046 0.00604294017241379 -0.0861005364080459
v 0.035274243908046 0.00683234017241378 -0.083190036408046
v 0.036677143908046 0.00435254017241378 -0.0854878364080459
v 0.108756343908046 -0.0155735598275862 -0.092679436408046
v -0.015077456091954 0.0145122401724138 -0.077573936408046
v 0.017737843908046 0.00790444017241379 -0.078719436408046
v 0.019207943908046 0.00735664017241379 -0.082101936408046
v -0.00825475609195403 0.0129279401724138 -0.0769552364080459
v -0.00348925609195402 0.0113440401724138 -0.0766782364080459
v 0.032378443908046 0.0027730401724138 -0.079025136408046
v 0.106434843908046 -0.0184164598275862 -0.084845236408046
v 0.015703943908046 0.00644154017241379 -0.073208036408046
v 0.016146543908046 0.00332134017241378 -0.072503736408046
v 0.029243943908046 -0.0010081598275862 -0.072942436408046
v 0.016154243908046 0.00285144017241379 -0.070356736408046
v -0.013046156091954 0.0102328401724138 -0.065059936408046
v 0.012329443908046 0.0029704401724138 -0.066897836408046
v -0.019561356091954 0.0108205401724138 -0.062951436408046
v 0.104957443908046 -0.0207762598275862 -0.078924536408046
v 0.00771874390804597 0.00363514017241379 -0.0631719364080459
v 0.00632264390804597 0.00422164017241379 -0.060002436408046
v 0.021466543908046 1.53401724137942e-05 -0.0655562364080459
v 0.019592443908046 -0.00111365982758621 -0.061061836408046
v -0.027877756091954 0.0114999401724138 -0.053863136408046
v 0.00862534390804597 0.00231764017241379 -0.060527736408046
v 0.101114843908046 -0.0243732598275862 -0.070301036408046
v 0.017531843908046 -0.00168975982758621 -0.062214136408046
v -0.028959056091954 0.00733224017241378 -0.0530487364080459
v -0.033085656091954 0.00700044017241379 -0.0475210364080459
v 0.099444443908046 -0.0264292598275862 -0.065490436408046
v -0.033327556091954 0.00633624017241378 -0.045960736408046
v -0.031823056091954 0.00567714017241379 -0.044942036408046
v 0.094580843908046 -0.0295361598275862 -0.061793636408046
v 0.093291843908046 -0.0289311598275862 -0.057706136408046
v 0.090022943908046 -0.0316139598275862 -0.050632236408046
v -0.040846956091954 0.0035766401724138 -0.0326581364080459
v -0.037591756091954 -0.000952859827586208 -0.034321936408046
v -0.016605956091954 -0.00398525982758621 -0.033133536408046
v 0.094547343908046 -0.0370010598275862 -0.0401882364080459
v -0.015639456091954 -0.00909585982758621 -0.025931536408046
v -0.018637856091954 -0.0111322598275862 -0.020968036408046
v -0.019517356091954 -0.0109534598275862 -0.018143736408046
v 0.090982543908046 -0.0390696598275862 -0.0352490364080459
v 0.083307343908046 -0.0438409598275862 -0.021551436408046
v 0.086651443908046 -0.0420710598275862 -0.0232086364080459
v 0.081696043908046 -0.0453280598275862 -0.015992236408046
v -0.012742256091954 -0.0214380598275862 -0.003670836408046
v -0.00794865609195403 -0.0231457598275862 -0.00267553640804596
v -0.00628805609195403 -0.0282672598275862 -0.00224783640804599
v 0.085433643908046 -0.0492469598275862 -0.00752103640804597
v -0.00783235609195403 -0.0268517598275862 0.00838206359195404
v 0.084402843908046 -0.0545284598275862 0.000582163591954066
v 0.018096943908046 -0.0682314598275862 -0.00106733640804602
v 0.084551643908046 -0.0584616598275862 0.00983106359195407
v 0.036484643908046 -0.0469614598275862 0.016420263591954
v 0.039110243908046 -0.0510550598275862 0.017748663591954
v 0.083465843908046 -0.0627371598275862 0.0176654635919541
v 0.058575243908046 -0.0612906598275862 0.025681063591954
v 0.071852543908046 -0.0647844598275862 0.029758163591954
v 0.077319043908046 -0.0668860598275862 0.028602463591954
v 0.00446444390804597 0.0513325401724138 -0.159979736408046
v 0.00769704390804597 0.0489087401724138 -0.160071936408046
v 0.033021643908046 0.0431318401724138 -0.166004536408046
v 0.00959194390804598 0.0496446401724138 -0.158987836408046
v 0.022435743908046 0.0459540401724138 -0.163257836408046
v 0.057639943908046 0.0355330401724138 -0.166778036408046
v -0.00180825609195402 0.0501771401724138 -0.155923336408046
v 0.013701843908046 0.0470842401724138 -0.161038536408046
v 0.011260943908046 0.0480775401724138 -0.159797536408046
v 0.062883443908046 0.0335508401724138 -0.165937936408046
v -0.00287155609195403 0.0504601401724138 -0.152711336408046
v 0.073829943908046 0.0276897401724138 -0.166371936408046
v 0.079291243908046 0.0260228401724138 -0.161075436408046
v 0.000123643908045978 0.0455570401724138 -0.147523136408046
v 8.08439080459689e-05 0.0430747401724138 -0.142868036408046
v 0.087373243908046 0.0201182401724138 -0.155393236408046
v 0.000653943908045962 0.0395417401724138 -0.140802936408046
v 0.00148044390804598 0.0378515401724138 -0.136159836408046
v 0.100294143908046 0.00479794017241379 -0.148386136408046
v 0.00223324390804597 0.0352976401724138 -0.127700636408046
v 0.100313743908046 0.00701074017241379 -0.134363936408046
v 0.00375824390804598 0.0340708401724138 -0.123190736408046
v 0.00778494390804597 0.0295028401724138 -0.122928436408046
v 0.00855184390804598 0.0272314401724138 -0.117885636408046
v 0.00898194390804598 0.0266060401724138 -0.113544336408046
v 0.104155843908046 0.00145904017241379 -0.132678736408046
v 0.010580343908046 0.0236810401724138 -0.113006036408046
v 0.013098443908046 0.0193268401724138 -0.106926636408046
v 0.012527843908046 0.0210202401724138 -0.103291436408046
v 0.110258043908046 -0.00534085982758621 -0.119161636408046
v 0.00967624390804596 0.0192248401724138 -0.101512536408046
v 0.011123543908046 0.0196356401724138 -0.101925636408046
v 0.00680154390804598 0.0195484401724138 -0.100544236408046
v 0.111286943908046 -0.0116119598275862 -0.107709836408046
v 0.030123643908046 0.00801454017241379 -0.092561236408046
v 0.030536243908046 0.00852004017241379 -0.090411736408046
v 0.037166643908046 0.00643114017241379 -0.095268736408046
v 0.038649443908046 0.00603294017241378 -0.092120536408046
v 0.039377643908046 0.00558944017241379 -0.0948861364080459
v 0.034853343908046 0.00674564017241379 -0.088470736408046
v 0.036388443908046 0.00700334017241379 -0.090622736408046
v 0.027180443908046 0.00712874017241379 -0.088584136408046
v 0.022369543908046 0.00641534017241378 -0.085948336408046
v 0.034661143908046 0.000358840172413777 -0.082075736408046
v 0.106549043908046 -0.0187670598275862 -0.0913514364080459
v -0.00768775609195402 0.00937564017241378 -0.0713270364080459
v 0.014834643908046 0.00391184017241379 -0.075671436408046
v 0.030360943908046 -0.000224259827586226 -0.0783711364080459
v 0.103652443908046 -0.0214489598275862 -0.084155936408046
v -0.017723456091954 0.00738314017241379 -0.0652978364080459
v -0.014760356091954 0.00925914017241379 -0.065035636408046
v 0.025212043908046 -0.00146165982758621 -0.0689409364080459
v -0.021457756091954 0.00755184017241379 -0.063287036408046
v 0.010549543908046 0.00269784017241378 -0.065552736408046
v 0.018997543908046 -0.000921859827586219 -0.067547636408046
v 0.011474843908046 0.00101854017241378 -0.064824036408046
v 0.017987143908046 -0.00089485982758622 -0.066228936408046
v -0.024358356091954 0.00826284017241379 -0.058057836408046
v 0.012683143908046 2.94017241378453e-06 -0.063367236408046
v -0.028246356091954 0.00188794017241378 -0.046572136408046
v -0.024570356091954 0.000870940172413792 -0.045828836408046
v -0.032981056091954 0.00121764017241378 -0.043616236408046
v -0.029817656091954 0.00352324017241379 -0.0440917364080459
v -0.040924456091954 0.00223614017241379 -0.0361659364080459
v -0.038778956091954 0.00301464017241378 -0.039351536408046
v -0.041201056091954 0.00109564017241379 -0.034973436408046
v -0.017042856091954 -0.00689395982758621 -0.036466136408046
v -0.021132556091954 -0.00535085982758622 -0.0361057364080459
v -0.014036756091954 -0.00740815982758622 -0.035786136408046
v -0.013310656091954 -0.00707155982758621 -0.034046836408046
v 0.087090343908046 -0.0339582598275862 -0.046200036408046
v -0.014313156091954 -0.00793965982758621 -0.0302831364080459
v 0.086502543908046 -0.0349689598275862 -0.044581836408046
v 0.088589343908046 -0.0396740598275862 -0.043310836408046
v 0.092293543908046 -0.0389901598275862 -0.040612636408046
v -0.015837156091954 -0.0121894598275862 -0.027311236408046
v 0.087897343908046 -0.0410916598275862 -0.029489936408046
v 0.085070043908046 -0.0432263598275862 -0.035990936408046
v 0.083358143908046 -0.0437992598275862 -0.0260269364080459
v -0.016470256091954 -0.0208568598275862 -0.010307436408046
v -0.00669795609195403 -0.0268855598275862 -0.00358843640804596
v 0.081388643908046 -0.0475584598275862 -0.014496036408046
v 0.082167343908046 -0.0497837598275862 -0.013057536408046
v 0.084495243908046 -0.0499652598275862 -0.00926633640804597
v -0.00696335609195403 -0.0292216598275862 0.00120516359195405
v -0.00696995609195403 -0.0323496598275862 0.00590186359195399
v -0.00638425609195402 -0.0331802598275862 0.00854246359195404
v 0.081833743908046 -0.0604742598275862 0.00540856359195402
v -0.00271885609195403 -0.0352587598275862 0.00975586359195407
v 0.00717724390804597 -0.0389879598275862 0.00863796359195401
v 0.012238043908046 -0.0378625598275862 0.00978626359195406
v 0.083805643908046 -0.0584126598275862 0.00677686359195401
v 0.036985643908046 -0.0494339598275862 0.016248663591954
v 0.082235643908046 -0.0671618598275862 0.0196050635919541
v 0.082091243908046 -0.0666356598275862 0.022464863591954
v 0.066646643908046 -0.0656952598275862 0.0286586635919541
v 0.082114643908046 -0.0700402598275862 0.025280863591954
v 0.069221243908046 -0.0660875598275862 0.0290215635919541
v 0.080794643908046 -0.0700078598275862 0.0266258635919541
v 0.040609043908046 0.0409120401724138 -0.169255636408046
v 0.021971643908046 0.0457993401724138 -0.164619436408046
v 0.028802843908046 0.0444030401724138 -0.164930936408046
v 0.047175943908046 0.0392869401724138 -0.169572736408046
v 0.051898343908046 0.0383459401724138 -0.166671036408046
v -0.000675556091954022 0.0493495401724138 -0.159355136408046
v 0.067879743908046 0.0305063401724138 -0.167221936408046
v -0.00134525609195403 0.0441432401724138 -0.152153236408046
v 0.000242943908045967 0.0437779401724138 -0.148947036408046
v 0.00587394390804596 0.0303454401724138 -0.124476036408046
v 0.00371044390804597 0.0306609401724138 -0.126161736408046
v 0.00994914390804598 0.0246791401724138 -0.120965836408046
v 0.107360043908046 -0.00210255982758621 -0.129643536408046
v 0.011559743908046 0.0214011401724138 -0.113005336408046
v 0.108381743908046 -0.00369125982758622 -0.122713036408046
v 0.111087843908046 -0.00668635982758621 -0.122597936408046
v 0.111034243908046 -0.00833555982758621 -0.118434436408046
v 0.013416243908046 0.0184837401724138 -0.104257136408046
v 0.111374143908046 -0.00960555982758622 -0.115056636408046
v 0.000751343908045973 0.0171537401724138 -0.097831836408046
v -0.00458395609195403 0.0166052401724138 -0.092604136408046
v 0.040325643908046 0.00591994017241379 -0.0971195364080459
v 0.110972743908046 -0.0133597598275862 -0.106852236408046
v 0.032040543908046 0.00741544017241379 -0.093939936408046
v 0.033843443908046 0.00631044017241379 -0.096217736408046
v 0.040686443908046 0.00306284017241379 -0.0936429364080459
v 0.109528943908046 -0.0155027598275862 -0.100594036408046
v 0.024740443908046 0.00583604017241379 -0.089267536408046
v 0.037236943908046 0.00234214017241378 -0.088077936408046
v -0.015992456091954 0.0151956401724138 -0.0793960364080459
v 0.036828043908046 -0.000941359827586211 -0.086535236408046
v 0.107620543908046 -0.0176202598275862 -0.097775036408046
v 0.018080443908046 0.00461444017241379 -0.081065136408046
v -0.00528195609195402 0.00740924017241379 -0.0746281364080459
v 0.016593843908046 0.00124244017241379 -0.073667936408046
v -0.00935405609195403 0.00722874017241379 -0.068038036408046
v 0.016814043908046 0.000909540172413792 -0.071537236408046
v -0.00844605609195402 0.00326254017241379 -0.0688580364080459
v 0.015040043908046 -0.000554659827586221 -0.068835236408046
v 0.025502843908046 -0.00290045982758622 -0.071722036408046
v 0.021877943908046 -0.00279615982758621 -0.0701050364080459
v 0.028164143908046 -0.00299485982758621 -0.0745104364080459
v 0.100648243908046 -0.0239872598275862 -0.080904536408046
v 0.014675643908046 -0.000182059827586206 -0.066983936408046
v 0.099044143908046 -0.0261084598275862 -0.075970736408046
v -0.031034756091954 0.0050090401724138 -0.0507369364080459
v 0.094671543908046 -0.0299557598275862 -0.066411236408046
v -0.030215756091954 0.00106214017241378 -0.0448897364080459
v 0.092405743908046 -0.0315536598275862 -0.062547936408046
v 0.085965143908046 -0.0344394598275862 -0.0560066364080459
v -0.039382656091954 -0.00143285982758622 -0.035274636408046
v -0.032844256091954 -0.00351425982758621 -0.0355494364080459
v -0.029982056091954 -0.00726685982758621 -0.037573036408046
v -0.010213956091954 -0.0084143598275862 -0.0353143364080459
v -0.013053956091954 -0.00907945982758622 -0.032132336408046
v 0.083767843908046 -0.0363090598275862 -0.0474162364080459
v -0.014608956091954 -0.0105670598275862 -0.029455536408046
v 0.087312743908046 -0.0366324598275862 -0.043381136408046
v 0.088716543908046 -0.0410541598275862 -0.042048836408046
v -0.016811656091954 -0.0126964598275862 -0.023900836408046
v 0.086872043908046 -0.0418578598275862 -0.039000536408046
v -0.021448456091954 -0.0160514598275862 -0.022518336408046
v -0.019020656091954 -0.0168378598275862 -0.015723836408046
v 0.082903343908046 -0.0439982598275862 -0.030908236408046
v 0.077703343908046 -0.0465448598275862 -0.024005636408046
v 0.077059243908046 -0.0473670598275862 -0.019412336408046
v -0.013291256091954 -0.0241214598275862 -0.00567903640804596
v 0.074825243908046 -0.0488574598275862 -0.017899436408046
v -0.011817056091954 -0.0260742598275862 -0.00535413640804594
v 0.081779843908046 -0.0542027598275862 -0.00843993640804597
v 0.016924343908046 -0.0478215598275862 0.00539156359195403
v 0.018988843908046 -0.0523247598275862 0.00448566359195407
v 0.019886143908046 -0.0585056598275862 0.00307106359195408
v 0.082272243908046 -0.0649457598275862 0.013005663591954
v 0.045085043908046 -0.0545129598275862 0.019967263591954
v 0.081598143908046 -0.0674787598275862 0.016645063591954
v 0.050319643908046 -0.0596423598275862 0.021516863591954
v 0.060458343908046 -0.0663981598275862 0.025445563591954
v 0.024079343908046 0.0451934401724138 -0.169188436408046
v 0.013751243908046 0.0466833401724138 -0.167332836408046
v 0.029787343908046 0.0437124401724138 -0.167301236408046
v 0.039347043908046 0.0400375401724138 -0.173550936408046
v 0.037302943908046 0.0413259401724138 -0.170601436408046
v 0.010781743908046 0.0470344401724138 -0.162799936408046
v 0.050987143908046 0.0372370401724138 -0.172170236408046
v 0.056996543908046 0.0344464401724138 -0.172215636408046
v 0.00246174390804597 0.0464841401724138 -0.161241836408046
v 0.00429894390804599 0.0474966401724138 -0.161023336408046
v 0.00894864390804598 0.0475392401724138 -0.161468336408046
v 0.00548524390804597 0.0465722401724138 -0.162389336408046
v 0.064530043908046 0.0311442401724138 -0.169067436408046
v 0.072373243908046 0.0263790401724138 -0.169896036408046
v -0.00226985609195403 0.0458397401724138 -0.154043536408046
v 0.085193843908046 0.0197483401724138 -0.161928736408046
v 0.088019543908046 0.0171584401724138 -0.160802036408046
v 0.000244943908045983 0.0403722401724138 -0.144559136408046
v 0.091849943908046 0.0140368401724138 -0.155999336408046
v 0.095221943908046 0.0112215401724138 -0.152837136408046
v 0.00209524390804597 0.0307515401724138 -0.133064936408046
v 0.00221484390804597 0.0337406401724138 -0.131568536408046
v 0.102847043908046 0.00259234017241379 -0.143939236408046
v 0.00987884390804598 0.0254852401724138 -0.125225036408046
v 0.109383843908046 -0.00494025982758621 -0.126500336408046
v 0.012881943908046 0.0172043401724138 -0.113330436408046
v 0.111018343908046 -0.00902255982758622 -0.121003036408046
v 0.013364143908046 0.0167888401724138 -0.105259036408046
v 0.011995443908046 0.0161278401724138 -0.103823836408046
v 0.00390764390804597 0.0145055401724138 -0.101098836408046
v 0.00950164390804596 0.00707854017241379 -0.106891636408046
v 0.110626643908046 -0.0117993598275862 -0.113400436408046
v 0.041373243908046 0.00492804017241379 -0.0986076364080459
v 0.041011043908046 0.00481184017241379 -0.101763036408046
v 0.037756443908046 0.00597474017241378 -0.100440736408046
v 0.042697143908046 0.00150354017241378 -0.098329836408046
v 0.026958443908046 0.00521284017241379 -0.0932138364080459
v 0.028809143908046 0.00514134017241379 -0.095181036408046
v 0.109668543908046 -0.0152141598275862 -0.105935436408046
v -0.012872056091954 0.0122074401724138 -0.084455136408046
v -0.015006056091954 0.0137399401724138 -0.081539636408046
v 0.038543143908046 0.0012349401724138 -0.089829036408046
v 0.021867843908046 0.00453904017241379 -0.086879236408046
v -0.015405956091954 0.0124807401724138 -0.0797124364080459
v 0.021426243908046 0.00242764017241379 -0.086724336408046
v -0.013145056091954 0.00903844017241379 -0.079788136408046
v -0.00494575609195402 0.00871764017241378 -0.078654536408046
v -0.00271545609195403 0.00849934017241379 -0.078213436408046
v 0.035961843908046 -0.00280325982758621 -0.085870636408046
v 0.104238543908046 -0.0211035598275862 -0.092786536408046
v 0.019743943908046 0.000262040172413783 -0.083366536408046
v 0.030578143908046 -0.00322545982758622 -0.080655236408046
v 0.104068343908046 -0.0214623598275862 -0.089627736408046
v 0.017694643908046 -0.000780459827586205 -0.076945236408046
v 0.028506543908046 -0.0034588598275862 -0.077338836408046
v -0.00730945609195402 0.00314984017241379 -0.070031336408046
v 0.017981943908046 -0.00102725982758621 -0.070710036408046
v 0.020934943908046 -0.00307375982758622 -0.073385736408046
v 0.022877643908046 -0.00376855982758621 -0.072603936408046
v -0.019387056091954 0.00537274017241379 -0.065543936408046
v -0.024784356091954 0.00487634017241378 -0.057526636408046
v -0.028148656091954 0.00225994017241378 -0.053175636408046
v 0.095273243908046 -0.0292778598275862 -0.071499336408046
v -0.030334856091954 0.00236034017241379 -0.049639736408046
v -0.030114556091954 0.00204224017241379 -0.047655336408046
v 0.087774643908046 -0.0334424598275862 -0.058584636408046
v -0.040308156091954 -0.00125955982758622 -0.036776636408046
v -0.037117056091954 -0.000967359827586223 -0.040522736408046
v 0.085950043908046 -0.0348688598275862 -0.0513793364080459
v -0.012669556091954 -0.00940225982758622 -0.037432836408046
v -0.011333956091954 -0.0117065598275862 -0.038906436408046
v -0.00984085609195402 -0.0104401598275862 -0.035495036408046
v -0.014024156091954 -0.0138354598275862 -0.030988836408046
v 0.083436343908046 -0.0370583598275862 -0.044697836408046
v -0.015072256091954 -0.0140911598275862 -0.029915836408046
v -0.016690556091954 -0.0152134598275862 -0.0276469364080459
v -0.021816856091954 -0.0166934598275862 -0.0214040364080459
v -0.021675856091954 -0.0181314598275862 -0.0203508364080459
v 0.079154843908046 -0.0463362598275862 -0.028077536408046
v -0.00802715609195404 -0.0269960598275862 -0.00472663640804594
v -0.00588135609195402 -0.0304337598275862 -0.00556433640804593
v 0.075347343908046 -0.0495747598275862 -0.016820736408046
v -0.00610575609195403 -0.0326537598275862 0.00123376359195404
v -0.00436305609195403 -0.0365525598275862 0.00747216359195402
v 0.00537764390804597 -0.0460834598275862 0.00451136359195403
v 0.014125743908046 -0.0425830598275862 0.00759546359195401
v 0.080210843908046 -0.0590893598275862 -0.00225433640804595
v 0.081300243908046 -0.0646236598275862 0.00965566359195402
v 0.080024143908046 -0.0622346598275862 0.00475536359195405
v 0.040479643908046 -0.0555251598275862 0.017517563591954
v 0.054397843908046 -0.0637613598275862 0.023005663591954
v 0.080642143908046 -0.0715338598275862 0.0222227635919541
v 0.064277343908046 -0.0689148598275862 0.026890663591954
v 0.065215643908046 -0.0769123598275862 0.023455463591954
v 0.076059243908046 -0.0746809598275862 0.024710663591954
v 0.077427443908046 -0.0752863598275862 0.023850363591954
v 0.014490443908046 0.0462606401724138 -0.172885936408046
v 0.010684643908046 0.0470409401724138 -0.169866936408046
v 0.019248543908046 0.0455635401724138 -0.170628136408046
v 0.025196043908046 0.0442992401724138 -0.172535136408046
v 0.041827543908046 0.0385440401724138 -0.175727636408046
v 0.00807054390804597 0.0466042401724138 -0.164278936408046
v 0.058672143908046 0.0331174401724138 -0.173353736408046
v 0.00167344390804598 0.0432403401724138 -0.160190636408046
v 0.068309243908046 0.0281445401724138 -0.171052036408046
v -0.000583856091954021 0.0428722401724138 -0.155852536408046
v -0.000518156091954033 0.0414723401724138 -0.151824136408046
v 0.078992543908046 0.0219711401724138 -0.168600936408046
v 0.081961943908046 0.0203233401724138 -0.166213636408046
v -0.000259256091954027 0.0398492401724138 -0.149749336408046
v 0.097930343908046 0.00763514017241379 -0.152777236408046
v 0.00104194390804598 0.0336288401724138 -0.139326436408046
v 0.105037943908046 -0.000192859827586211 -0.138317236408046
v 0.00389194390804597 0.0280512401724138 -0.126657436408046
v 0.00791164390804597 0.0265379401724138 -0.125712636408046
v 0.00905104390804598 0.0224607401724138 -0.127953936408046
v 0.110279843908046 -0.00644235982758622 -0.133719836408046
v 0.011496143908046 0.0206940401724138 -0.121318536408046
v 0.112577543908046 -0.00935685982758622 -0.131552036408046
v 0.112771643908046 -0.00956395982758622 -0.127166936408046
v 0.014320043908046 0.0141548401724138 -0.106483936408046
v 0.111973543908046 -0.00884995982758621 -0.123120436408046
v 0.109626643908046 -0.0127589598275862 -0.117337636408046
v 0.108849643908046 -0.0140430598275862 -0.113952636408046
v 0.041666243908046 0.00418654017241379 -0.105302736408046
v 0.043051743908046 0.00332804017241378 -0.101997136408046
v 0.031098743908046 0.00492354017241378 -0.097024236408046
v 0.035434343908046 0.0049101401724138 -0.101806436408046
v 0.107097143908046 -0.0163403598275862 -0.107889736408046
v 0.107318943908046 -0.0171918598275862 -0.103070736408046
v -0.00816915609195402 0.00875414017241379 -0.091188636408046
v 0.041370443908046 -0.000412159827586217 -0.095027236408046
v 0.024935343908046 0.00282454017241378 -0.092340036408046
v -0.010745456091954 0.00973364017241379 -0.087715136408046
v 0.104908543908046 -0.0184115598275862 -0.098785036408046
v -0.014935556091954 0.0100951401724138 -0.082558136408046
v 0.104289443908046 -0.0204724598275862 -0.096151936408046
v -0.00255355609195403 0.00604424017241378 -0.079473036408046
v 0.034396843908046 -0.00463815982758622 -0.084820336408046
v -0.00353465609195402 0.00380444017241378 -0.077555236408046
v -0.00564545609195402 0.00192474017241379 -0.0732729364080459
v 0.098804543908046 -0.0256949598275862 -0.085974036408046
v 0.023790843908046 -0.0052209598275862 -0.078633936408046
v 0.021572743908046 -0.00434715982758621 -0.0790584364080459
v 0.023943843908046 -0.00406425982758621 -0.074945236408046
v 0.026147443908046 -0.00522005982758621 -0.077972436408046
v -0.020958156091954 0.00294104017241378 -0.064545436408046
v -0.023089056091954 0.00350314017241378 -0.060156836408046
v 0.096255043908046 -0.0283395598275862 -0.081533836408046
v -0.023831456091954 0.00129674017241378 -0.058072136408046
v -0.028847056091954 0.00172674017241378 -0.0520029364080459
v -0.027635156091954 -0.000238359827586215 -0.049336936408046
v -0.022894956091954 -0.00364265982758621 -0.049438236408046
v -0.022558556091954 -0.00085045982758622 -0.0467004364080459
v -0.019260256091954 -0.00556065982758622 -0.049153436408046
v -0.022538856091954 -0.0058304598275862 -0.048815636408046
v 0.084662543908046 -0.0379635598275862 -0.063143536408046
v -0.033431756091954 -0.00385145982758621 -0.0434166364080459
v -0.028903456091954 -0.00430235982758621 -0.046391936408046
v -0.035657556091954 -0.00455725982758622 -0.036668536408046
v -0.019254856091954 -0.0115306598275862 -0.0392498364080459
v -0.00896695609195403 -0.0125426598275862 -0.037941336408046
v 0.081960743908046 -0.0382394598275862 -0.052078036408046
v -0.00922795609195404 -0.0144670598275862 -0.0366812364080459
v 0.081837743908046 -0.0384321598275862 -0.046280336408046
v 0.085066143908046 -0.0444614598275862 -0.043510536408046
v 0.082772643908046 -0.0449290598275862 -0.039230136408046
v -0.021992456091954 -0.0180539598275862 -0.0243071364080459
v -0.020622556091954 -0.0199188598275862 -0.026238136408046
v -0.020679856091954 -0.0188615598275862 -0.018729936408046
v -0.019057856091954 -0.0221888598275862 -0.016712136408046
v -0.014435356091954 -0.0278145598275862 -0.010128636408046
v -0.012699756091954 -0.0268145598275862 -0.00637303640804593
v -0.00714935609195402 -0.0320882598275862 -0.00747303640804597
v 0.075814843908046 -0.0537465598275862 -0.016182736408046
v -0.00449045609195402 -0.0324059598275862 -0.00478333640804596
v 0.076365043908046 -0.0552260598275862 -0.015227436408046
v -0.00513995609195403 -0.0364665598275862 0.00498976359195408
v 0.077053643908046 -0.0631085598275862 -0.00115313640804593
v 0.033524143908046 -0.0517665598275862 0.0130622635919541
v 0.080113943908046 -0.0672941598275862 0.0121894635919541
v 0.046168343908046 -0.0611907598275862 0.018867863591954
v 0.079971943908046 -0.0693061598275862 0.0164428635919541
v 0.064999043908046 -0.0708949598275862 0.0263285635919541
v 0.019061243908046 0.0453345401724138 -0.175394136408046
v 0.032063443908046 0.0416585401724138 -0.177145736408046
v 0.00902184390804597 0.0454571401724138 -0.173085536408046
v 0.00663924390804597 0.0458717401724138 -0.165751436408046
v 0.050810743908046 0.0356877401724138 -0.175981336408046
v 0.00468544390804598 0.0440116401724138 -0.165075336408046
v 0.00312994390804597 0.0447603401724138 -0.162513036408046
v 0.074670343908046 0.0240899401724138 -0.171250636408046
v -0.000236356091954035 0.0387768401724138 -0.153740836408046
v 0.089980143908046 0.0109538401724138 -0.167435436408046
v -0.00035635609195403 0.0371660401724138 -0.147341436408046
v 0.097495643908046 0.00473954017241379 -0.161815236408046
v 0.099060443908046 0.00399994017241379 -0.158529836408046
v 0.00181754390804598 0.0294661401724138 -0.136309536408046
v 0.00284524390804597 0.0255558401724138 -0.129688736408046
v 0.010952143908046 0.0226882401724138 -0.125563836408046
v 0.109330343908046 -0.00606225982758621 -0.140130936408046
v 0.114459543908046 -0.0121068598275862 -0.126432736408046
v 0.014608643908046 0.0116709401724138 -0.110824536408046
v 0.014322943908046 0.0130833401724138 -0.107928136408046
v 0.115768643908046 -0.0147970598275862 -0.126676136408046
v 0.109697343908046 -0.0123692598275862 -0.121155736408046
v 0.112328443908046 -0.0123962598275862 -0.123678936408046
v 0.012799543908046 0.0121757401724138 -0.105845336408046
v 0.00269124390804597 0.00731424017241379 -0.102983936408046
v 0.039738443908046 0.00268644017241379 -0.108665136408046
v 0.037255643908046 0.00363904017241379 -0.105814836408046
v 0.045042543908046 0.00227364017241379 -0.105187836408046
v 0.043780743908046 0.00253064017241379 -0.108236836408046
v 0.108790843908046 -0.0135955598275862 -0.120849236408046
v -0.00468775609195402 0.0118785401724138 -0.093886536408046
v 0.044827643908046 -8.76598275862117e-05 -0.102208736408046
v 0.106422943908046 -0.0159727598275862 -0.113156636408046
v 0.031935443908046 0.0033262401724138 -0.100996036408046
v 0.103966643908046 -0.0170166598275862 -0.107818636408046
v 0.028252943908046 0.00202524017241379 -0.0976830364080459
v 0.042312143908046 -0.00197065982758621 -0.0970364364080459
v 0.100727143908046 -0.0183415598275862 -0.105027536408046
v 0.038781443908046 -0.00331285982758622 -0.091465036408046
v 0.023751843908046 0.000446940172413798 -0.090703236408046
v 0.022138743908046 0.000390440172413797 -0.088067836408046
v 0.100964743908046 -0.0201749598275862 -0.099223436408046
v 0.098801843908046 -0.0197550598275862 -0.102219136408046
v -0.014296456091954 0.00785484017241379 -0.081238636408046
v -0.014846856091954 0.00878354017241379 -0.0819074364080459
v 0.022493143908046 -0.00245065982758622 -0.087259736408046
v -0.012139056091954 0.00277884017241378 -0.082842936408046
v 0.021155343908046 -0.00216645982758622 -0.083703436408046
v 0.019769643908046 -0.00235145982758621 -0.0802339364080459
v 0.030904543908046 -0.0051566598275862 -0.082788436408046
v 0.027388943908046 -0.00600405982758621 -0.080325036408046
v -0.016221756091954 -0.000532659827586213 -0.068710936408046
v -0.00819715609195404 -0.00257015982758621 -0.071261636408046
v -0.022162456091954 7.94401724137916e-05 -0.060327636408046
v 0.088998543908046 -0.0352184598275862 -0.066648336408046
v -0.024226456091954 -0.00351935982758621 -0.053006436408046
v -0.025229956091954 -0.00279745982758622 -0.049950636408046
v -0.025297156091954 -0.0054708598275862 -0.048133136408046
v 0.082879043908046 -0.0373973598275862 -0.058992536408046
v -0.037289956091954 -0.00338215982758622 -0.039300836408046
v -0.036307656091954 -0.0050654598275862 -0.038154536408046
v -0.032254256091954 -0.00764205982758621 -0.038340736408046
v -0.011522056091954 -0.0183604598275862 -0.043108136408046
v -0.00870835609195403 -0.0155638598275862 -0.0379878364080459
v 0.078706543908046 -0.0407331598275862 -0.048147236408046
v 0.081191843908046 -0.0398286598275862 -0.0457853364080459
v 0.084899743908046 -0.0427635598275862 -0.045059836408046
v -0.018775656091954 -0.0188800598275862 -0.026870636408046
v 0.079452343908046 -0.0468970598275862 -0.035514836408046
v -0.017660056091954 -0.0268615598275862 -0.0154828364080459
v 0.071933743908046 -0.0511388598275862 -0.021605236408046
v 0.073648543908046 -0.0508512598275862 -0.0178802364080459
v 0.071572643908046 -0.0519187598275862 -0.019518836408046
v -0.010902956091954 -0.0326403598275862 -0.00897763640804594
v 0.072637043908046 -0.0526130598275862 -0.017836636408046
v -0.00181225609195403 -0.0393215598275862 -0.00280643640804595
v 0.077562943908046 -0.0607926598275862 -0.00472203640804597
v 0.075839743908046 -0.0579242598275862 -0.0125813364080459
v 0.00109344390804597 -0.0429886598275862 0.00550226359195405
v 0.076120743908046 -0.0655152598275862 0.00358526359195399
v 0.025604143908046 -0.0832181598275862 -0.00105183640804596
v 0.036762943908046 -0.0571501598275862 0.0145430635919541
v 0.074508643908046 -0.0686847598275862 0.00698976359195408
v 0.037864143908046 -0.0577227598275862 0.0152963635919541
v 0.038815043908046 -0.0589859598275862 0.015586763591954
v 0.051640043908046 -0.0668877598275862 0.020661663591954
v 0.077428943908046 -0.0721407598275862 0.017449663591954
v 0.077642843908046 -0.0754426598275862 0.022715763591954
v 0.062406843908046 -0.0726559598275862 0.024856763591954
v 0.017831743908046 0.0444538401724138 -0.180495336408046
v 0.031157543908046 0.0407029401724138 -0.182607236408046
v 0.025546543908046 0.0432732401724138 -0.179948936408046
v 0.035188643908046 0.0395233401724138 -0.180990436408046
v 0.044588943908046 0.0351676401724138 -0.181319336408046
v 0.00712804390804597 0.0444968401724138 -0.171061236408046
v 0.054249943908046 0.0317243401724138 -0.180260736408046
v 0.00561114390804597 0.0431528401724138 -0.168169636408046
v 0.065622943908046 0.0263899401724138 -0.178270236408046
v 0.069934743908046 0.0246333401724138 -0.176303336408046
v 0.00408564390804597 0.0416064401724138 -0.164824536408046
v 0.00348054390804597 0.0373293401724138 -0.159625136408046
v 0.000328643908045975 0.0397951401724138 -0.156080436408046
v 0.087574043908046 0.0124950401724138 -0.169372236408046
v -0.000484156091954027 0.0357295401724138 -0.149591336408046
v 0.00124514390804598 0.0278817401724138 -0.143790536408046
v 0.102489243908046 0.000915440172413781 -0.154136636408046
v 0.00417464390804598 0.0232047401724138 -0.129276536408046
v 0.011689743908046 0.0193167401724138 -0.127688836408046
v 0.012912643908046 0.0163435401724138 -0.119706536408046
v 0.014498343908046 0.0105307401724138 -0.118234336408046
v 0.113360343908046 -0.0141917598275862 -0.124739936408046
v 0.014874443908046 0.00983224017241378 -0.108357636408046
v 0.00684434390804597 0.00772234017241379 -0.105532536408046
v 0.043876543908046 0.00205564017241379 -0.111228636408046
v 0.045784843908046 0.00157634017241379 -0.109173936408046
v 0.045874643908046 0.000901340172413792 -0.106370136408046
v 0.107625943908046 -0.0143540598275862 -0.120003436408046
v 0.106143343908046 -0.0148896598275862 -0.118897536408046
v 0.105106043908046 -0.0163874598275862 -0.113721136408046
v -0.000732856091954032 0.00702284017241379 -0.099760136408046
v 0.034784943908046 0.00233824017241378 -0.105984536408046
v 0.046621543908046 -0.00180025982758622 -0.105630736408046
v 0.100959043908046 -0.0173029598275862 -0.109116936408046
v 0.045105843908046 -0.0032508598275862 -0.102676536408046
v 0.026148143908046 -0.000633459827586225 -0.095412136408046
v 0.041160343908046 -0.00648645982758621 -0.097647336408046
v 0.039914043908046 -0.00544105982758621 -0.095092136408046
v -0.014365956091954 0.00823264017241378 -0.084484136408046
v 0.037452743908046 -0.00549765982758621 -0.091383236408046
v 0.096290843908046 -0.0211704598275862 -0.102564236408046
v 0.098405643908046 -0.0217839598275862 -0.099938236408046
v 0.099010343908046 -0.0238330598275862 -0.098583336408046
v -0.013628556091954 0.00334894017241379 -0.082862236408046
v 0.034936343908046 -0.00780395982758621 -0.0902661364080459
v 0.100320743908046 -0.0237916598275862 -0.0966426364080459
v -0.00711995609195402 0.00103464017241379 -0.083013336408046
v -0.00320185609195403 0.00151374017241379 -0.082075536408046
v -0.00193225609195402 0.00212224017241379 -0.080730036408046
v 0.022354243908046 -0.00402955982758621 -0.083026736408046
v 0.029147143908046 -0.00669565982758621 -0.084682736408046
v 0.025183143908046 -0.0063612598275862 -0.082700536408046
v 0.033017643908046 -0.00796735982758622 -0.088285336408046
v 0.098810343908046 -0.0256484598275862 -0.093556336408046
v 0.024337743908046 -0.00559885982758621 -0.080868636408046
v -0.00626755609195402 -0.000860859827586213 -0.0715973364080459
v -0.011035656091954 -0.00366875982758622 -0.071196136408046
v -0.018818656091954 -0.00148945982758621 -0.067316336408046
v -0.021686956091954 -0.00253715982758622 -0.059153436408046
v -0.024516856091954 -0.00237045982758621 -0.054907436408046
v 0.088881543908046 -0.0348900598275862 -0.071489336408046
v -0.023013456091954 -0.00466895982758622 -0.051134236408046
v -0.017932956091954 -0.00783585982758622 -0.0512269364080459
v 0.086029343908046 -0.0375224598275862 -0.065738836408046
v -0.022901456091954 -0.00934695982758621 -0.049580936408046
v -0.030100256091954 -0.00753515982758621 -0.0452192364080459
v -0.032319656091954 -0.0064588598275862 -0.043542836408046
v -0.033156856091954 -0.00738905982758623 -0.041291536408046
v -0.032503956091954 -0.00866695982758621 -0.040093736408046
v 0.077501943908046 -0.0418923598275862 -0.0567464364080459
v -0.026268656091954 -0.0131263598275862 -0.040619236408046
v -0.020402656091954 -0.0161163598275862 -0.0420263364080459
v -0.00917175609195403 -0.0148358598275862 -0.040253136408046
v -0.00779405609195402 -0.0180134598275862 -0.042462136408046
v -0.00783015609195403 -0.0165371598275862 -0.039549236408046
v -0.00964035609195403 -0.0184283598275862 -0.037355336408046
v -0.015535256091954 -0.0207872598275862 -0.032451436408046
v 0.081929443908046 -0.0446868598275862 -0.045968436408046
v 0.078965143908046 -0.0480338598275862 -0.0434817364080459
v -0.025054156091954 -0.0215270598275862 -0.025149336408046
v -0.024792656091954 -0.0211745598275862 -0.023296836408046
v 0.076475443908046 -0.0491581598275862 -0.0396370364080459
v -0.021869056091954 -0.0240155598275862 -0.020482036408046
v -0.019750756091954 -0.0260195598275862 -0.0186812364080459
v 0.074492843908046 -0.0505952598275862 -0.033532336408046
v 0.073996143908046 -0.0504508598275862 -0.0292626364080459
v -0.00404375609195402 -0.0338130598275862 -0.00686063640804596
v -0.00167935609195402 -0.0416665598275862 0.00341286359195403
v 0.024618243908046 -0.0786733598275862 -0.000566936408045948
v 0.075429343908046 -0.0694343598275862 0.0105823635919541
v 0.040193143908046 -0.0607683598275862 0.015856963591954
v 0.074030843908046 -0.0719346598275862 0.014621463591954
v 0.055915943908046 -0.0702093598275862 0.021862163591954
v 0.067987343908046 -0.0787889598275862 0.0226319635919541
v 0.023218343908046 0.0431839401724138 -0.181938536408046
v 0.00859504390804597 0.0442750401724138 -0.176980036408046
v 0.013842543908046 0.0450673401724138 -0.178589836408046
v 0.047853843908046 0.0327087401724138 -0.183672336408046
v 0.059715043908046 0.0285717401724138 -0.180339936408046
v 0.00348534390804597 0.0400381401724138 -0.162672636408046
v 0.081904143908046 0.0176902401724138 -0.171646736408046
v 0.00232594390804598 0.0366281401724138 -0.157933136408046
v 0.000505543908045969 0.0359054401724138 -0.155972636408046
v -0.000179256091954016 0.0319729401724138 -0.152808336408046
v 0.091158043908046 0.0105548401724138 -0.165679536408046
v 0.105967743908046 -0.00237245982758622 -0.149768836408046
v 0.00285184390804598 0.0233785401724138 -0.137856136408046
v 0.00304504390804598 0.0230560401724138 -0.132057636408046
v 0.109163643908046 -0.00640755982758622 -0.146007236408046
v 0.00577964390804597 0.0192912401724138 -0.130962136408046
v 0.012439743908046 0.0162592401724138 -0.123579736408046
v 0.112115143908046 -0.0088728598275862 -0.133986036408046
v 0.116449443908046 -0.0143546598275862 -0.130487836408046
v 0.109075543908046 -0.0155535598275862 -0.123802936408046
v 0.016108643908046 0.00812334017241378 -0.109162736408046
v 0.106949143908046 -0.0152502598275862 -0.122163236408046
v 0.0132876439080459 0.00833204017241379 -0.107393336408046
v 0.039233943908046 0.000116940172413788 -0.112992436408046
v 0.046761743908046 0.000193340172413792 -0.113961536408046
v 0.048249643908046 -0.00120055982758621 -0.111944936408046
v 0.102226343908046 -0.0150214598275862 -0.120240636408046
v 0.100394743908046 -0.0155081598275862 -0.117047436408046
v 0.036020543908046 0.000275240172413788 -0.109678536408046
v 0.100986243908046 -0.0167938598275862 -0.112566436408046
v 0.032874743908046 0.000532240172413781 -0.105739536408046
v 0.097981143908046 -0.0182025598275862 -0.111721336408046
v 0.030360343908046 -0.00110575982758621 -0.103347536408046
v 0.027153843908046 -0.00159695982758622 -0.097701236408046
v 0.043666143908046 -0.00712985982758621 -0.101135736408046
v 0.025415643908046 -0.00425065982758621 -0.091490936408046
v -0.010119456091954 0.0049892401724138 -0.090490736408046
v 0.094746743908046 -0.0224950598275862 -0.102591236408046
v -0.015455156091954 0.00446304017241379 -0.0845924364080459
v -0.014896856091954 0.00429944017241378 -0.086082336408046
v 0.036824543908046 -0.0073608598275862 -0.094051836408046
v 0.026543843908046 -0.0066339598275862 -0.089859236408046
v -0.00166845609195404 0.000392540172413788 -0.082529836408046
v 0.025693643908046 -0.00617475982758621 -0.0851066364080459
v 0.031091243908046 -0.00786665982758622 -0.087438336408046
v -0.00108775609195402 -0.00163215982758622 -0.0822378364080459
v -0.00524065609195402 -0.0041075598275862 -0.0738922364080459
v -0.013049256091954 -0.00660485982758621 -0.071924336408046
v -0.019994356091954 -0.00295625982758622 -0.062540936408046
v 0.088567443908046 -0.0347682598275862 -0.0823417364080459
v 0.089492143908046 -0.0343906598275862 -0.074543936408046
v -0.019728456091954 -0.0054297598275862 -0.059660536408046
v -0.019854156091954 -0.00713815982758621 -0.056944936408046
v -0.017742456091954 -0.00999365982758621 -0.055977336408046
v -0.016771456091954 -0.0105491598275862 -0.054433136408046
v -0.014360356091954 -0.00997505982758622 -0.0515487364080459
v -0.00925045609195403 -0.0116513598275862 -0.052224836408046
v -0.013268256091954 -0.0119463598275862 -0.053500236408046
v -0.019367156091954 -0.0110338598275862 -0.051131036408046
v -0.014371556091954 -0.0123862598275862 -0.052193536408046
v -0.022277156091954 -0.0125062598275862 -0.0493062364080459
v -0.030228656091954 -0.0109165598275862 -0.043497636408046
v -0.029178156091954 -0.0123165598275862 -0.040699936408046
v -0.00660825609195402 -0.0175586598275862 -0.041280736408046
v -0.00368095609195403 -0.0183870598275862 -0.042322436408046
v -0.00604165609195403 -0.0194592598275862 -0.040836936408046
v 0.077551243908046 -0.0418733598275862 -0.050384436408046
v 0.074439943908046 -0.0449482598275862 -0.053680836408046
v 0.078592843908046 -0.0436376598275862 -0.046913136408046
v 0.076553343908046 -0.0434641598275862 -0.047859236408046
v 0.080424043908046 -0.0467094598275862 -0.045579536408046
v -0.017705656091954 -0.0241568598275862 -0.030499636408046
v -0.019073456091954 -0.0246996598275862 -0.029496936408046
v -0.025337256091954 -0.0247587598275862 -0.023724536408046
v -0.016852856091954 -0.0309228598275862 -0.015943336408046
v 0.069632443908046 -0.0546229598275862 -0.029292936408046
v -0.012860756091954 -0.0341008598275862 -0.0129291364080459
v -0.014912956091954 -0.0338334598275862 -0.015129436408046
v 0.067344643908046 -0.0562492598275862 -0.0216526364080459
v 0.069600843908046 -0.0554028598275862 -0.019423636408046
v -0.00398495609195403 -0.0365409598275862 -0.00940423640804594
v -0.00207705609195402 -0.0376361598275862 -0.00894733640804596
v -0.00209695609195404 -0.0367590598275862 -0.00657533640804597
v 0.069591843908046 -0.0591269598275862 -0.017262836408046
v -0.00123495609195402 -0.0421244598275862 0.000687263591954035
v 0.075224343908046 -0.0629125598275862 -0.00427713640804595
v 0.070541143908046 -0.0617311598275862 -0.012318536408046
v 0.00262054390804597 -0.0457405598275862 0.00390596359195405
v 0.015232043908046 -0.0598262598275862 -8.95364080459871e-05
v 0.072164143908046 -0.0675966598275862 0.00135816359195406
v 0.021559243908046 -0.0709733598275862 -0.000128136408045987
v 0.071550443908046 -0.0724016598275862 0.0122957635919541
v 0.071842443908046 -0.0737457598275862 0.014693063591954
v 0.074840943908046 -0.0758456598275862 0.0193018635919541
v 0.058140143908046 -0.0765665598275862 0.021053763591954
v 0.074274443908046 -0.0774291598275862 0.0215300635919541
v 0.063028143908046 -0.0774499598275862 0.022846663591954
v 0.069127643908046 -0.0803759598275862 0.021200163591954
v 0.015797543908046 0.0454069401724138 -0.185251636408046
v 0.022357643908046 0.0429202401724138 -0.184354636408046
v 0.022616543908046 0.0423725401724138 -0.188401036408046
v 0.011475043908046 0.0440802401724138 -0.183006836408046
v 0.012991943908046 0.0449359401724138 -0.181279436408046
v 0.013794943908046 0.0454713401724138 -0.184758136408046
v 0.035583243908046 0.0380960401724138 -0.185304836408046
v 0.010164143908046 0.0433346401724138 -0.181148636408046
v 0.00570764390804597 0.0416162401724138 -0.171496036408046
v 0.00741404390804598 0.0423478401724138 -0.177506036408046
v 0.053594943908046 0.0288339401724138 -0.185865436408046
v 0.00478664390804596 0.0399820401724138 -0.167570136408046
v 0.00562524390804597 0.0378458401724138 -0.170156236408046
v 0.077964043908046 0.0177814401724138 -0.178060936408046
v 0.00611284390804596 0.0331040401724138 -0.164514636408046
v 0.085591543908046 0.0125249401724138 -0.174265036408046
v 0.000139543908045978 0.0296875401724138 -0.152411036408046
v 0.00995924390804596 0.0187330401724138 -0.129811036408046
v 0.012165743908046 0.0143410401724138 -0.130551436408046
v 0.013812643908046 0.0122145401724138 -0.122168736408046
v 0.116205043908046 -0.0152977598275862 -0.136796136408046
v 0.119089643908046 -0.0190630598275862 -0.132011436408046
v 0.117859643908046 -0.0169719598275862 -0.133101836408046
v 0.118750943908046 -0.0196197598275862 -0.130265536408046
v 0.016329243908046 0.00741174017241379 -0.110634936408046
v 0.116625043908046 -0.0182284598275862 -0.127907836408046
v 0.109060143908046 -0.0183601598275862 -0.125773736408046
v 0.115148643908046 -0.0187508598275862 -0.127300936408046
v 0.041342243908046 0.000359940172413795 -0.114822836408046
v 0.044300443908046 0.000241640172413779 -0.116336936408046
v 0.047313843908046 -0.000470459827586214 -0.117140736408046
v 0.049170743908046 -0.00115175982758621 -0.115908036408046
v 0.099071043908046 -0.0166192598275862 -0.122526736408046
v 0.105949643908046 -0.0176043598275862 -0.124371236408046
v 0.048974543908046 -0.00320975982758621 -0.112503036408046
v 0.048525043908046 -0.00365115982758621 -0.109901936408046
v 0.097436043908046 -0.0158230598275862 -0.119940836408046
v 0.095508143908046 -0.0174044598275862 -0.118457636408046
v 0.094596043908046 -0.0195045598275862 -0.114325636408046
v 0.032426043908046 -0.00247375982758621 -0.107860836408046
v 0.046596843908046 -0.00595145982758621 -0.105935236408046
v 0.094142743908046 -0.0210527598275862 -0.109855536408046
v -0.00299375609195403 0.00460374017241379 -0.098290336408046
v 0.028976643908046 -0.00283885982758622 -0.101311236408046
v 0.028503143908046 -0.00478645982758621 -0.099322136408046
v 0.042221943908046 -0.00791365982758621 -0.099556536408046
v 0.026709843908046 -0.00475615982758622 -0.095156836408046
v 0.038738843908046 -0.0091686598275862 -0.097956836408046
v 0.092594343908046 -0.0258387598275862 -0.102579536408046
v 0.034584243908046 -0.00878685982758622 -0.0949341364080459
v 0.094134843908046 -0.0281355598275862 -0.101058336408046
v -0.014840956091954 0.00210784017241379 -0.084344536408046
v 0.032349043908046 -0.00909625982758622 -0.091557436408046
v 0.030555443908046 -0.00901915982758622 -0.088935836408046
v 0.091441143908046 -0.0314011598275862 -0.100760136408046
v 0.028387543908046 -0.00789855982758621 -0.089117036408046
v -0.00343145609195403 -0.00347355982758621 -0.078059436408046
v 0.092698943908046 -0.0307328598275862 -0.095328636408046
v 0.093814543908046 -0.0300792598275862 -0.086197936408046
v -0.00513505609195403 -0.00750475982758621 -0.074180136408046
v -0.017689156091954 -0.00400305982758621 -0.067742936408046
v -0.016468956091954 -0.00421475982758622 -0.069378336408046
v -0.015934556091954 -0.0114635598275862 -0.0598756364080459
v 0.083325743908046 -0.0390702598275862 -0.071840736408046
v -0.00844615609195402 -0.0158741598275862 -0.0557885364080459
v -0.00804305609195402 -0.0131242598275862 -0.0528817364080459
v -0.00640155609195403 -0.0162613598275862 -0.054374536408046
v 0.082452943908046 -0.0406303598275862 -0.065492336408046
v -0.026933456091954 -0.0145398598275862 -0.044801836408046
v 0.077032343908046 -0.0425476598275862 -0.059048836408046
v -0.030553156091954 -0.0117659598275862 -0.041804736408046
v -0.00418815609195404 -0.0214282598275862 -0.0448801364080459
v -0.00217075609195402 -0.0212518598275862 -0.043573036408046
v -0.014753956091954 -0.0234024598275862 -0.034228036408046
v -0.00990335609195403 -0.0228790598275862 -0.038265336408046
v 0.074848843908046 -0.0475958598275862 -0.0481442364080459
v 0.077930843908046 -0.0478335598275862 -0.0466059364080459
v -0.024874256091954 -0.0231627598275862 -0.026908436408046
v -0.023614056091954 -0.0254734598275862 -0.028680936408046
v -0.00952345609195403 -0.0364210598275862 -0.0108576364080459
v -0.00817775609195404 -0.0383619598275862 -0.011929736408046
v -0.000587156091954019 -0.0413826598275862 -0.0110598364080459
v 0.000245843908045981 -0.0425466598275862 -0.00996103640804596
v 0.068740443908046 -0.0575428598275862 -0.0192611364080459
v -0.00047715609195402 -0.0414013598275862 -0.00531073640804591
v 0.00124594390804597 -0.0458971598275862 0.00183846359195405
v 0.014364343908046 -0.0507251598275862 0.00354056359195404
v 0.00762934390804598 -0.0495428598275862 0.002931263591954
v 0.072261443908046 -0.0711474598275862 0.00807746359195405
v 0.070715843908046 -0.0715258598275862 0.00539316359195402
v 0.047714443908046 -0.0813155598275862 0.0138226635919541
v 0.070556343908046 -0.0787777598275862 0.017834363591954
v 0.013635143908046 0.0436618401724138 -0.189451636408046
v 0.015514243908046 0.0440371401724138 -0.188606036408046
v 0.018998443908046 0.0435388401724138 -0.188855136408046
v 0.034545443908046 0.0365894401724138 -0.192485036408046
v 0.034363443908046 0.0371119401724138 -0.190101136408046
v 0.038294743908046 0.0347831401724138 -0.191461536408046
v 0.042805243908046 0.0334272401724138 -0.188111836408046
v 0.00962344390804597 0.0413492401724138 -0.182931236408046
v 0.00634214390804598 0.0403890401724138 -0.174280236408046
v 0.00555804390804597 0.0395492401724138 -0.171654336408046
v 0.063644743908046 0.0251058401724138 -0.181987736408046
v 0.069981643908046 0.0190888401724138 -0.184617136408046
v 0.075980043908046 0.0172254401724138 -0.181997036408046
v 0.00552384390804597 0.0314650401724138 -0.161809536408046
v 0.00395634390804597 0.0319867401724138 -0.159906536408046
v 0.00194874390804597 0.0332506401724138 -0.158320336408046
v 0.000649643908045963 0.0315202401724138 -0.157679936408046
v 0.092459643908046 0.00570234017241379 -0.171858836408046
v 0.00010164390804597 0.0325482401724138 -0.155256036408046
v 0.099733343908046 0.000327240172413784 -0.164548636408046
v 0.00211284390804597 0.0220995401724138 -0.145628636408046
v 0.106465443908046 -0.00567685982758621 -0.157271036408046
v 0.00427674390804597 0.0174493401724138 -0.137332236408046
v 0.109611943908046 -0.00797705982758622 -0.149874036408046
v 0.00516084390804597 0.0159530401724138 -0.135132136408046
v 0.114300343908046 -0.0132857598275862 -0.144676836408046
v 0.045961543908046 -0.00186675982758622 -0.120364736408046
v 0.119312343908046 -0.0229983598275862 -0.130489136408046
v 0.016908143908046 0.00507134017241379 -0.112662436408046
v 0.049299043908046 -0.00254585982758621 -0.120003836408046
v 0.114274643908046 -0.0215789598275862 -0.128461836408046
v 0.016939943908046 0.00401604017241379 -0.111367236408046
v 0.039874843908046 -0.00335365982758622 -0.119658636408046
v 0.096811143908046 -0.0207587598275862 -0.126171936408046
v 0.105619843908046 -0.0204100598275862 -0.126419736408046
v 0.014977443908046 0.00453234017241379 -0.109743036408046
v 0.050432243908046 -0.00399485982758621 -0.115583536408046
v 0.013904143908046 -0.00074765982758622 -0.111516636408046
v 0.048877043908046 -0.00551065982758621 -0.112744136408046
v 0.093737443908046 -0.0187292598275862 -0.120943036408046
v 0.00113964390804598 0.000701340172413786 -0.104207636408046
v 0.00427434390804597 -0.000426559827586215 -0.107092736408046
v 0.047033543908046 -0.00788605982758622 -0.108692036408046
v 0.031313943908046 -0.00526185982758622 -0.106648536408046
v -0.00731405609195403 0.000717940172413792 -0.095712936408046
v 0.029686043908046 -0.00806445982758622 -0.097613136408046
v 0.041230343908046 -0.0115833598275862 -0.101765136408046
v 0.093344743908046 -0.0225538598275862 -0.105917536408046
v 0.027649643908046 -0.00730505982758621 -0.0928496364080459
v 0.033222143908046 -0.00987225982758622 -0.0971852364080459
v 0.031435143908046 -0.00907095982758623 -0.0958644364080459
v 0.036681143908046 -0.0101517598275862 -0.097947836408046
v -0.013456956091954 -0.000874859827586214 -0.0900421364080459
v 0.030253743908046 -0.00914045982758621 -0.093496936408046
v 0.090905643908046 -0.0255028598275862 -0.104604636408046
v -0.015196656091954 0.00174494017241378 -0.0855023364080459
v -0.013605456091954 -0.00356925982758621 -0.0862858364080459
v -0.00250935609195402 -0.0028116598275862 -0.084352436408046
v -0.000303656091954027 -0.00294515982758621 -0.083981436408046
v -0.00203295609195403 -0.00964105982758622 -0.0795677364080459
v -0.00386235609195404 -0.00777245982758622 -0.075654336408046
v -0.016027256091954 -0.00691505982758621 -0.069331536408046
v 0.083309743908046 -0.0392726598275862 -0.081093736408046
v -0.012907856091954 -0.0139908598275862 -0.055946736408046
v -0.018961156091954 -0.0141577598275862 -0.051244236408046
v -0.015941556091954 -0.0149297598275862 -0.052250636408046
v -0.010057656091954 -0.0157254598275862 -0.0533159364080459
v 0.078553743908046 -0.0429894598275862 -0.062149836408046
v -0.022973056091954 -0.0152114598275862 -0.047060336408046
v -0.026690156091954 -0.0156602598275862 -0.043531936408046
v -0.023636656091954 -0.0166576598275862 -0.0427717364080459
v -0.012092056091954 -0.0196459598275862 -0.0442575364080459
v -0.000635556091954023 -0.0228999598275862 -0.045164236408046
v -0.00161495609195403 -0.0225445598275862 -0.046390436408046
v 0.00306784390804597 -0.0231690598275862 -0.046832836408046
v -0.000274156091954025 -0.0241021598275862 -0.045190336408046
v -0.00434275609195402 -0.0232762598275862 -0.0426805364080459
v 0.073790043908046 -0.0453589598275862 -0.049340536408046
v 0.074175843908046 -0.0510489598275862 -0.045659136408046
v 0.069457643908046 -0.0540444598275862 -0.0419468364080459
v -0.025866456091954 -0.0299191598275862 -0.025081236408046
v 0.067852743908046 -0.0558760598275862 -0.035990836408046
v -0.019896356091954 -0.0321487598275862 -0.020616936408046
v 0.065658843908046 -0.0580148598275862 -0.024135936408046
v -0.00218105609195403 -0.0415112598275862 -0.012589136408046
v 0.065539243908046 -0.0603887598275862 -0.019878136408046
v 0.00150094390804598 -0.0473511598275862 -0.00477553640804596
v 0.068551843908046 -0.0632151598275862 -0.012557636408046
v 0.000713543908045969 -0.0456451598275862 -0.00085393640804593
v 0.069153143908046 -0.0677369598275862 -0.00251533640804597
v 0.00608884390804597 -0.0517403598275862 0.001091563591954
v 0.067105243908046 -0.0759445598275862 0.00832506359195401
v 0.034209343908046 -0.0770857598275862 0.00724336359195404
v 0.041742043908046 -0.0743384598275862 0.0121555635919541
v 0.067222243908046 -0.0779556598275862 0.012820763591954
v 0.052152243908046 -0.0820646598275862 0.015811863591954
v 0.063934643908046 -0.0801690598275862 0.0214616635919541
v 0.021307143908046 0.0428545401724138 -0.191155236408046
v 0.024005743908046 0.0424886401724138 -0.196701236408046
v 0.020066843908046 0.0440683401724138 -0.195763236408046
v 0.017008343908046 0.0437269401724138 -0.191280736408046
v 0.017006843908046 0.0444026401724138 -0.195102136408046
v 0.012297643908046 0.0432647401724138 -0.191564436408046
v 0.026145043908046 0.0406839401724138 -0.192518436408046
v 0.028537343908046 0.0394515401724138 -0.190979036408046
v 0.011652043908046 0.0428306401724138 -0.189000836408046
v 0.059676043908046 0.0232150401724138 -0.189250036408046
v 0.00787674390804598 0.0400587401724138 -0.179014436408046
v 0.00893484390804597 0.0355069401724138 -0.180357736408046
v 0.00786994390804598 0.0366250401724138 -0.176047436408046
v 0.00191754390804598 0.0288561401724138 -0.160301536408046
v 0.000213643908045971 0.0283095401724138 -0.157317636408046
v 0.096333043908046 0.0024250401724138 -0.169083336408046
v 0.103542643908046 -0.00337555982758621 -0.161119536408046
v 0.00397664390804596 0.0177379401724138 -0.140431936408046
v 0.108083143908046 -0.0070196598275862 -0.153811536408046
v 0.113018043908046 -0.0122634598275862 -0.147570236408046
v 0.00644964390804598 0.0134216401724138 -0.134866736408046
v 0.00718374390804598 0.0149860401724138 -0.133031336408046
v 0.010603443908046 0.0146980401724138 -0.131949136408046
v 0.013088743908046 0.0105135401724138 -0.132249136408046
v 0.013790743908046 0.00842464017241378 -0.127987536408046
v 0.120008043908046 -0.0217181598275862 -0.144258436408046
v 0.015412443908046 0.00512654017241379 -0.121328636408046
v 0.120677643908046 -0.0222490598275862 -0.135262236408046
v 0.047741743908046 -0.00334945982758621 -0.124170236408046
v 0.051933343908046 -0.00421495982758621 -0.122109536408046
v 0.051345143908046 -0.00465775982758622 -0.125297236408046
v 0.042200343908046 -0.00276575982758621 -0.120513536408046
v 0.050956743908046 -0.00407255982758621 -0.118009636408046
v 0.052491143908046 -0.00718765982758621 -0.118061536408046
v 0.015127643908046 0.000529640172413776 -0.111525836408046
v 0.035469243908046 -0.00329905982758621 -0.113581736408046
v 0.049674843908046 -0.00680885982758621 -0.114674036408046
v 0.095492043908046 -0.0187570598275862 -0.123593136408046
v 0.047161343908046 -0.00962145982758622 -0.112905736408046
v 0.092580943908046 -0.0196686598275862 -0.118948236408046
v 0.033876443908046 -0.00561485982758621 -0.112594036408046
v -0.00213245609195403 -0.000260759827586207 -0.101261136408046
v 0.045233243908046 -0.0106269598275862 -0.106196536408046
v 0.092648543908046 -0.0212253598275862 -0.114240236408046
v -0.00616975609195404 -1.59827586207473e-07 -0.097287736408046
v 0.044346343908046 -0.0118293598275862 -0.105721336408046
v 0.030948043908046 -0.00909545982758621 -0.102433236408046
v 0.030827243908046 -0.00763635982758622 -0.104622636408046
v -0.011529356091954 -0.00317445982758621 -0.093421436408046
v -0.015339356091954 -0.00215825982758622 -0.088463236408046
v -0.00102685609195402 -0.00904855982758622 -0.0822572364080459
v -0.000219256091954029 -0.0060282598275862 -0.084771436408046
v 0.091879243908046 -0.0314882598275862 -0.092015836408046
v -0.00501225609195402 -0.0114880598275862 -0.075648036408046
v 0.086282243908046 -0.0368081598275862 -0.089699836408046
v -0.014027456091954 -0.00740055982758622 -0.0715509364080459
v -0.014878056091954 -0.0108173598275862 -0.064980436408046
v -0.013773056091954 -0.0133292598275862 -0.062926136408046
v -0.011762256091954 -0.0157246598275862 -0.0601413364080459
v -0.010610056091954 -0.0159062598275862 -0.056845736408046
v -0.00415735609195401 -0.0195222598275862 -0.057825036408046
v -0.00338685609195402 -0.0208173598275862 -0.057218136408046
v -0.010821656091954 -0.0176016598275862 -0.052612336408046
v -0.00811545609195402 -0.0187419598275862 -0.054248836408046
v -0.00888365609195403 -0.0191436598275862 -0.053436036408046
v -0.016200256091954 -0.0171683598275862 -0.050048336408046
v -0.00891685609195403 -0.0196755598275862 -0.0519237364080459
v -0.021776756091954 -0.0170433598275862 -0.045952436408046
v -0.011412256091954 -0.0197645598275862 -0.048641436408046
v -0.00804265609195402 -0.0211017598275862 -0.048602536408046
v -0.017714856091954 -0.0185429598275862 -0.046651136408046
v 0.074827743908046 -0.0438847598275862 -0.059159836408046
v -0.019800856091954 -0.0183157598275862 -0.044709436408046
v -0.00859635609195403 -0.0211742598275862 -0.0462215364080459
v -0.00412585609195402 -0.0223647598275862 -0.049729636408046
v 0.000260543908045974 -0.0232518598275862 -0.0489436364080459
v 0.00278474390804598 -0.0244149598275862 -0.0499551364080459
v 0.00481024390804596 -0.0260111598275862 -0.048005336408046
v 0.00477014390804598 -0.0257469598275862 -0.049492336408046
v -0.00538325609195403 -0.0281948598275862 -0.0426889364080459
v 0.071229743908046 -0.0476942598275862 -0.053223136408046
v -0.00854535609195403 -0.0279593598275862 -0.040304136408046
v 0.072514643908046 -0.0471073598275862 -0.0502867364080459
v -0.014518056091954 -0.0276791598275862 -0.0350265364080459
v 0.071394743908046 -0.0507921598275862 -0.049188136408046
v -0.017310756091954 -0.0284844598275862 -0.0320940364080459
v 0.070906543908046 -0.0528780598275862 -0.0431059364080459
v -0.019907956091954 -0.0287700598275862 -0.031220836408046
v -0.028882256091954 -0.0330015598275862 -0.029840536408046
v -0.018793356091954 -0.0345631598275862 -0.020416036408046
v 0.065496743908046 -0.0586351598275862 -0.028045736408046
v -0.010761456091954 -0.0392460598275862 -0.016127036408046
v 0.065062043908046 -0.0588657598275862 -0.022434436408046
v 0.000580543908045975 -0.0427109598275862 -0.012205936408046
v 0.065977943908046 -0.0648277598275862 -0.0138474364080459
v 0.00162924390804597 -0.0474132598275862 -0.0104042364080459
v 0.00333904390804597 -0.0518705598275862 -0.00603413640804595
v 0.013206443908046 -0.0554392598275862 0.000834763591954002
v 0.067670543908046 -0.0722419598275862 0.00169086359195403
v 0.066792143908046 -0.0751287598275862 0.00533976359195404
v 0.027631643908046 -0.0927632598275862 -0.00153043640804601
v 0.037626343908046 -0.0757470598275862 0.00956166359195404
v 0.067150843908046 -0.0818559598275862 0.018766663591954
v 0.067669343908046 -0.0806890598275862 0.0165794635919541
v 0.064872443908046 -0.0821868598275862 0.019944963591954
v 0.027403343908046 0.0406084401724138 -0.198523436408046
v 0.020830543908046 0.0432119401724138 -0.197571836408046
v 0.016489043908046 0.0434748401724138 -0.197091636408046
v 0.013121943908046 0.0431002401724138 -0.195628736408046
v 0.031287043908046 0.0378820401724138 -0.194771336408046
v 0.031433143908046 0.0377115401724138 -0.199881836408046
v 0.010460743908046 0.0409896401724138 -0.187947136408046
v 0.011460243908046 0.0420406401724138 -0.192591636408046
v 0.00899774390804597 0.0390703401724138 -0.183114736408046
v 0.044756243908046 0.0306961401724138 -0.191704936408046
v 0.048423943908046 0.0292490401724138 -0.190373436408046
v 0.054738143908046 0.0257282401724138 -0.190200936408046
v 0.00973344390804597 0.0349860401724138 -0.184246436408046
v 0.00773364390804597 0.0327897401724138 -0.169745736408046
v 0.078871543908046 0.0146346401724138 -0.182310536408046
v 0.080839043908046 0.0130370401724138 -0.181897436408046
v 0.00761194390804597 0.0285826401724138 -0.164820636408046
v 0.088489343908046 0.00644304017241379 -0.179674136408046
v 0.00639004390804597 0.0274959401724138 -0.163049736408046
v 0.091114943908046 0.00494464017241379 -0.176500136408046
v 0.000326343908045978 0.0216303401724138 -0.158079136408046
v 0.108364643908046 -0.0093124598275862 -0.159926636408046
v 0.113246843908046 -0.0143549598275862 -0.152605636408046
v 0.048869643908046 -0.0049747598275862 -0.127089136408046
v 0.122960443908046 -0.0267706598275862 -0.136388636408046
v 0.017203543908046 0.000204940172413792 -0.116405536408046
v 0.121424143908046 -0.0248588598275862 -0.133246836408046
v 0.119064543908046 -0.0262847598275862 -0.131414636408046
v 0.053099743908046 -0.00606845982758621 -0.121252736408046
v 0.054273943908046 -0.00897125982758622 -0.121900336408046
v 0.110081743908046 -0.0250447598275862 -0.129716336408046
v 0.016636443908046 0.00126814017241378 -0.113090636408046
v 0.037561843908046 -0.00469595982758622 -0.118069636408046
v 0.051205243908046 -0.00960535982758622 -0.116754236408046
v 0.010316443908046 0.000101440172413786 -0.110008336408046
v 0.00832494390804597 -0.00551865982758622 -0.111177236408046
v 0.086807243908046 -0.0262411598275862 -0.116111436408046
v 0.032169043908046 -0.0104898598275862 -0.102082936408046
v 0.033464943908046 -0.0110301598275862 -0.099683136408046
v 0.037814643908046 -0.0126813598275862 -0.102072136408046
v 0.088837943908046 -0.0268641598275862 -0.107301236408046
v 0.088892543908046 -0.0278496598275862 -0.105335336408046
v 0.091326743908046 -0.0310653598275862 -0.102297536408046
v -0.00155955609195403 -0.00696945982758622 -0.086413436408046
v 0.000485143908045979 -0.00885655982758621 -0.0853401364080459
v -0.00233325609195403 -0.0136792598275862 -0.077820136408046
v -0.00958315609195402 -0.0127495598275862 -0.075322436408046
v -0.013193256091954 -0.0130605598275862 -0.072579136408046
v 0.080348843908046 -0.0414970598275862 -0.0873603364080459
v -0.010829456091954 -0.0165326598275862 -0.065593636408046
v -0.00912495609195403 -0.0176070598275862 -0.0595876364080459
v -0.000628856091954025 -0.0207048598275862 -0.059315936408046
v -0.00486175609195402 -0.0202349598275862 -0.061571936408046
v 0.00397244390804596 -0.0227241598275862 -0.061638636408046
v 0.00387724390804597 -0.0219656598275862 -0.059485236408046
v 0.00530614390804597 -0.0232619598275862 -0.060588636408046
v -0.000731456091954019 -0.0224211598275862 -0.0585487364080459
v 0.079052443908046 -0.0433723598275862 -0.0665442364080459
v -0.00702725609195402 -0.0223756598275862 -0.054058836408046
v 0.078747543908046 -0.0435212598275862 -0.064343836408046
v -0.00708065609195403 -0.0212899598275862 -0.051066536408046
v -0.00527635609195402 -0.0234334598275862 -0.053089036408046
v -0.000964656091954036 -0.0252297598275862 -0.052283536408046
v 0.074099343908046 -0.0474514598275862 -0.063740536408046
v -0.00218535609195403 -0.0282707598275862 -0.045447136408046
v 0.071632143908046 -0.0467615598275862 -0.0568290364080459
v 0.070521943908046 -0.0486536598275862 -0.0505265364080459
v 0.072737943908046 -0.0516870598275862 -0.047568936408046
v -0.027601056091954 -0.0314876598275862 -0.031070236408046
v -0.016375156091954 -0.0365735598275862 -0.018947336408046
v -0.00801525609195403 -0.0416571598275862 -0.016293836408046
v -0.00372885609195402 -0.0431920598275862 -0.0148290364080459
v 0.061924143908046 -0.0615278598275862 -0.0260500364080459
v 0.062641543908046 -0.0613171598275862 -0.023011036408046
v 0.063834043908046 -0.0627531598275862 -0.019851136408046
v 0.00133194390804597 -0.0467669598275862 -0.014346336408046
v 0.064824143908046 -0.0657802598275862 -0.014540436408046
v 0.064771343908046 -0.0716178598275862 -0.00329433640804594
v 0.00455624390804597 -0.0533308598275862 -0.00370233640804596
v 0.00729634390804598 -0.0571133598275862 -0.00359173640804594
v 0.065751843908046 -0.0703969598275862 -0.00332683640804593
v 0.022602443908046 -0.0721633598275862 0.000133663591954047
v 0.065531643908046 -0.0740549598275862 0.000181963591953993
v 0.024983743908046 -0.0815775598275862 -0.00114633640804596
v 0.046184943908046 -0.0784707598275862 0.0137628635919541
v 0.066131643908046 -0.0824557598275862 0.016204463591954
v 0.054200243908046 -0.0846296598275862 0.016185263591954
v 0.059998643908046 -0.0824771598275862 0.019011263591954
v 0.016374443908046 0.0402560401724138 -0.199322036408046
v 0.026380843908046 0.0392796401724138 -0.199826636408046
v 0.031942543908046 0.0364153401724138 -0.201197836408046
v 0.012637243908046 0.0407761401724138 -0.195935536408046
v 0.034234343908046 0.0361210401724138 -0.197684836408046
v 0.036907443908046 0.0338136401724138 -0.201980036408046
v 0.041945843908046 0.0318934401724138 -0.194078636408046
v 0.00999384390804596 0.0380294401724138 -0.187404136408046
v 0.047156343908046 0.0276146401724138 -0.195585336408046
v 0.066046343908046 0.0179909401724138 -0.190663436408046
v 0.00881394390804598 0.0318135401724138 -0.174019436408046
v 0.075012043908046 0.0141691401724138 -0.186449236408046
v 0.00811214390804597 0.0285542401724138 -0.167656636408046
v 0.00169904390804597 0.0257716401724138 -0.161793336408046
v 0.00646274390804598 0.0238420401724138 -0.164284036408046
v 0.097495143908046 -0.000430059827586218 -0.171428736408046
v 0.00121604390804597 0.0235481401724138 -0.151168636408046
v 0.00175404390804597 0.0187303401724138 -0.154547436408046
v 0.108359943908046 -0.0107026598275862 -0.162660336408046
v 0.110597843908046 -0.0123467598275862 -0.156448836408046
v 0.00569324390804599 0.0115156401724138 -0.138325836408046
v 0.00783114390804597 0.00899854017241378 -0.136217536408046
v 0.011378943908046 0.0104953401724138 -0.134105436408046
v 0.014072243908046 0.00603674017241379 -0.134379036408046
v 0.118253843908046 -0.0195593598275862 -0.146252736408046
v 0.122746443908046 -0.0257920598275862 -0.138713036408046
v 0.054454043908046 -0.00706065982758622 -0.128489936408046
v 0.053115043908046 -0.00637005982758622 -0.129968636408046
v 0.051097443908046 -0.00556485982758621 -0.129353036408046
v 0.040843643908046 -0.00581925982758622 -0.123148236408046
v 0.044771743908046 -0.00457165982758621 -0.124684736408046
v 0.055029743908046 -0.00819075982758621 -0.124732436408046
v 0.121328643908046 -0.0296543598275862 -0.133821736408046
v 0.017439943908046 -0.00154515982758621 -0.114873636408046
v 0.016975943908046 -0.0037928598275862 -0.114184136408046
v 0.053497943908046 -0.0113819598275862 -0.120570336408046
v 0.035480343908046 -0.00869255982758622 -0.116472336408046
v 0.088505943908046 -0.0229893598275862 -0.123567436408046
v 0.090528543908046 -0.0220055598275862 -0.125745436408046
v 0.012014243908046 -0.00477325982758621 -0.112675336408046
v 0.045868243908046 -0.0146249598275862 -0.115082836408046
v 0.034028843908046 -0.00817485982758621 -0.112921536408046
v 0.033083643908046 -0.00859125982758621 -0.109626936408046
v 0.033632543908046 -0.0109597598275862 -0.108014936408046
v 0.044833243908046 -0.0149541598275862 -0.113469836408046
v 0.043478843908046 -0.0143537598275862 -0.109155536408046
v 0.040912343908046 -0.0139592598275862 -0.105076936408046
v -0.00579945609195404 -0.00505575982758621 -0.0993763364080459
v 0.035010743908046 -0.0128022598275862 -0.106160436408046
v 0.037177843908046 -0.0137030598275862 -0.105168436408046
v -0.014587456091954 -0.00427165982758622 -0.090846036408046
v 0.088564143908046 -0.0298918598275862 -0.104386136408046
v -0.015103156091954 -0.00426115982758621 -0.088535836408046
v -0.00544315609195403 -0.0111105598275862 -0.089084636408046
v 0.00160564390804598 -0.00940085982758622 -0.087280636408046
v 0.085690143908046 -0.0365057598275862 -0.095144336408046
v 0.086036443908046 -0.0362167598275862 -0.100801336408046
v -0.011607556091954 -0.0138481598275862 -0.074967936408046
v 0.083223343908046 -0.0391310598275862 -0.089445236408046
v -0.012560456091954 -0.0143368598275862 -0.068999436408046
v 0.079909543908046 -0.0419606598275862 -0.076550136408046
v 0.078567643908046 -0.0434323598275862 -0.071774136408046
v 0.00184954390804597 -0.0236673598275862 -0.0654293364080459
v 0.00876884390804597 -0.0246754598275862 -0.062387536408046
v 0.011050243908046 -0.0251816598275862 -0.061455236408046
v 0.00408254390804597 -0.0240674598275862 -0.059846336408046
v 0.010756243908046 -0.0257979598275862 -0.061161436408046
v -0.00602605609195403 -0.0250528598275862 -0.056791136408046
v -0.00383705609195403 -0.0232077598275862 -0.057744436408046
v 0.00477264390804598 -0.0309543598275862 -0.054134936408046
v 0.00757704390804598 -0.0309821598275862 -0.0513499364080459
v 0.071549743908046 -0.0470259598275862 -0.0590047364080459
v 0.071379143908046 -0.0500089598275862 -0.063532236408046
v 0.00177264390804598 -0.0323077598275862 -0.049117936408046
v 0.00671604390804596 -0.0312190598275862 -0.050554436408046
v 0.065070743908046 -0.0526773598275862 -0.053754536408046
v 0.069514243908046 -0.0500567598275862 -0.051528736408046
v 0.067709043908046 -0.0523768598275862 -0.0514142364080459
v -0.013380256091954 -0.0305728598275862 -0.036764636408046
v 0.069429343908046 -0.0545538598275862 -0.049469836408046
v 0.070357143908046 -0.0540013598275862 -0.047263736408046
v -0.016637956091954 -0.0344710598275862 -0.034648236408046
v -0.028321456091954 -0.0313268598275862 -0.030226936408046
v -0.028824056091954 -0.0345369598275862 -0.029465236408046
v 0.066292543908046 -0.0571765598275862 -0.039776436408046
v -0.027024156091954 -0.0342798598275862 -0.0275691364080459
v -0.022185756091954 -0.0346974598275862 -0.023808736408046
v 0.063951643908046 -0.0592660598275862 -0.033866536408046
v -0.018716156091954 -0.0391790598275862 -0.023321136408046
v 0.060821243908046 -0.0625776598275862 -0.0317353364080459
v -0.011059956091954 -0.0430209598275862 -0.020330736408046
v -0.00337925609195402 -0.0455494598275862 -0.017136036408046
v -0.00022365609195403 -0.0463698598275862 -0.015812136408046
v 0.00290394390804596 -0.0520745598275862 -0.010049836408046
v 0.063564443908046 -0.0654943598275862 -0.0179716364080459
v 0.063280743908046 -0.0685227598275862 -0.014826236408046
v 0.063985143908046 -0.0691461598275862 -0.0108021364080459
v 0.010088543908046 -0.0593714598275862 -0.00297823640804595
v 0.063837343908046 -0.0722024598275862 -0.00526123640804599
v 0.011215043908046 -0.0576042598275862 -0.000999136408045942
v 0.012825943908046 -0.0603042598275862 -0.00162983640804598
v 0.015133043908046 -0.0678455598275862 -0.00259643640804597
v 0.065020843908046 -0.0790858598275862 0.00832676359195406
v 0.055723943908046 -0.0849085598275862 0.016609463591954
v 0.063334643908046 -0.0845252598275862 0.0175024635919541
v 0.021436943908046 0.0368145401724138 -0.200978536408046
v 0.015452843908046 0.0366445401724138 -0.200575536408046
v 0.011742643908046 0.0352846401724138 -0.193796836408046
v 0.042070643908046 0.0305047401724138 -0.199709636408046
v 0.050420943908046 0.0251376401724138 -0.195592136408046
v 0.053970143908046 0.0232872401724138 -0.194624136408046
v 0.011117543908046 0.0300984401724138 -0.185891136408046
v 0.072130643908046 0.0152430401724138 -0.187968336408046
v 0.00968254390804597 0.0276180401724138 -0.177017136408046
v 0.080462743908046 0.0108452401724138 -0.185422336408046
v 0.087379543908046 0.00518614017241378 -0.183604036408046
v 0.00824254390804596 0.0247555401724138 -0.166082636408046
v 0.094541843908046 -1.74598275862192e-05 -0.178098136408046
v 0.000425243908045977 0.0238300401724138 -0.160842236408046
v 0.106160243908046 -0.0100753598275862 -0.166106736408046
v 0.113728243908046 -0.0185468598275862 -0.159491136408046
v 0.114743243908046 -0.0175369598275862 -0.154441236408046
v 0.115366443908046 -0.0176263598275862 -0.149555836408046
v 0.014426143908046 0.0048604401724138 -0.129563736408046
v 0.016075943908046 0.00184094017241379 -0.122665936408046
v 0.044899943908046 -0.00756325982758622 -0.128616336408046
v 0.123121043908046 -0.0294125598275862 -0.135701836408046
v 0.038219943908046 -0.00821115982758622 -0.122243036408046
v 0.056238343908046 -0.0102639598275862 -0.126075336408046
v 0.104499843908046 -0.0249574598275862 -0.129187036408046
v 0.018421243908046 -0.00380625982758621 -0.115947336408046
v 0.093419643908046 -0.0226596598275862 -0.127376436408046
v 0.015366343908046 -0.00630955982758621 -0.114371336408046
v 0.052520143908046 -0.0140901598275862 -0.120374036408046
v 0.050514343908046 -0.0141715598275862 -0.118145636408046
v 0.086633643908046 -0.0250737598275862 -0.126691736408046
v 0.048049943908046 -0.0156869598275862 -0.116832936408046
v 0.085117843908046 -0.0265309598275862 -0.121850136408046
v 0.00693584390804598 -0.00926055982758622 -0.111673636408046
v 0.035038643908046 -0.0117076598275862 -0.113938136408046
v 0.035253143908046 -0.0132029598275862 -0.109070736408046
v 0.00355084390804597 -0.0148409598275862 -0.109761336408046
v 0.037901943908046 -0.0148424598275862 -0.108176636408046
v 0.040958443908046 -0.0153808598275862 -0.109159236408046
v -0.00962045609195403 -0.00727775982758622 -0.096682336408046
v 0.083481843908046 -0.0313772598275862 -0.108001636408046
v 0.085458943908046 -0.0343233598275862 -0.104983836408046
v 0.089357043908046 -0.0331607598275862 -0.102837836408046
v -0.014969056091954 -0.00883625982758622 -0.089852236408046
v -0.013814456091954 -0.00880725982758622 -0.088932036408046
v 0.000305343908045971 -0.0123232598275862 -0.089087436408046
v 0.00168454390804597 -0.0118985598275862 -0.087769836408046
v 0.00130484390804597 -0.0145394598275862 -0.086532236408046
v -0.00120465609195403 -0.0147900598275862 -0.082764236408046
v -0.012470156091954 -0.0156609598275862 -0.074128736408046
v -0.00999765609195404 -0.0178141598275862 -0.070640336408046
v 0.078820643908046 -0.0433034598275862 -0.0812627364080459
v -0.00675025609195402 -0.0196027598275862 -0.0648811364080459
v -0.00723265609195403 -0.0204628598275862 -0.070890536408046
v -0.00222225609195403 -0.0224290598275862 -0.066996336408046
v 0.00745724390804597 -0.0260184598275862 -0.065721436408046
v 0.011749943908046 -0.0269253598275862 -0.0635274364080459
v -0.000562456091954031 -0.0257756598275862 -0.059555536408046
v 0.00709604390804598 -0.0269862598275862 -0.0610937364080459
v 0.073170743908046 -0.0478101598275862 -0.070565436408046
v -0.00520695609195403 -0.0248967598275862 -0.057895636408046
v -0.00347045609195402 -0.0269055598275862 -0.055171636408046
v 0.072799843908046 -0.0489209598275862 -0.066484436408046
v 0.00696574390804597 -0.0325923598275862 -0.0540650364080459
v 0.067898143908046 -0.0503996598275862 -0.0604216364080459
v 0.066829043908046 -0.0506382598275862 -0.0579332364080459
v -0.000882156091954023 -0.0340513598275862 -0.048208336408046
v -0.013693356091954 -0.0379762598275862 -0.038514036408046
v -0.019858456091954 -0.0334674598275862 -0.0335152364080459
v 0.064468943908046 -0.0587719598275862 -0.047147536408046
v 0.062457643908046 -0.0606868598275862 -0.037484736408046
v -0.020662356091954 -0.0424634598275862 -0.026856436408046
v -0.015109656091954 -0.0413937598275862 -0.021993036408046
v 0.058728143908046 -0.0645055598275862 -0.027925436408046
v 0.059894343908046 -0.0634929598275862 -0.0247568364080459
v 0.061432743908046 -0.0641414598275862 -0.022759436408046
v 0.00207994390804597 -0.0504371598275862 -0.013482536408046
v 0.00654854390804598 -0.0582406598275862 -0.00667123640804596
v 0.062272743908046 -0.0726611598275862 -0.011217036408046
v 0.063237043908046 -0.0768553598275862 -0.00230713640804592
v 0.064133243908046 -0.0766282598275862 5.40635919540344e-05
v 0.063647243908046 -0.0816756598275862 0.00790116359195403
v 0.064268643908046 -0.0829020598275862 0.010487163591954
v 0.064548343908046 -0.0847196598275862 0.013168963591954
v 0.064570143908046 -0.0850171598275862 0.015407163591954
v 0.058518043908046 -0.0856436598275862 0.0168187635919541
v 0.031223043908046 0.0309370401724138 -0.203955336408046
v 0.036450743908046 0.0319380401724138 -0.203507736408046
v 0.013415943908046 0.0358663401724138 -0.197607536408046
v 0.041340543908046 0.0302610401724138 -0.203052636408046
v 0.050213543908046 0.0234773401724138 -0.199822336408046
v 0.078402843908046 0.00947364017241378 -0.189280636408046
v 0.00925594390804597 0.0246276401724138 -0.173960236408046
v 0.00917314390804598 0.0226128401724138 -0.170113236408046
v 0.097416143908046 -0.00314405982758621 -0.176451336408046
v 0.100947843908046 -0.00561245982758622 -0.171633136408046
v 0.103943643908046 -0.00923935982758621 -0.169707136408046
v 0.00309884390804598 0.0156402401724138 -0.149483836408046
v 0.111026843908046 -0.0148547598275862 -0.161029436408046
v 0.00532684390804597 0.00935724017241379 -0.143023436408046
v 0.00629514390804596 0.00743004017241379 -0.139362936408046
v 0.116961943908046 -0.0210916598275862 -0.153607436408046
v 0.012172843908046 0.00684444017241378 -0.135780936408046
v 0.014780043908046 0.00206344017241378 -0.136651336408046
v 0.119264643908046 -0.0229253598275862 -0.150457136408046
v 0.120687543908046 -0.0237416598275862 -0.147588736408046
v 0.124154443908046 -0.0287295598275862 -0.141638636408046
v 0.055355643908046 -0.0087255598275862 -0.135953636408046
v 0.050924443908046 -0.00741235982758622 -0.133215536408046
v 0.057006743908046 -0.0088737598275862 -0.133489336408046
v 0.048600843908046 -0.00884945982758621 -0.134461136408046
v 0.016999143908046 -0.00231225982758622 -0.125204536408046
v 0.058210843908046 -0.0110958598275862 -0.131325736408046
v 0.042522143908046 -0.00983645982758621 -0.128888836408046
v 0.124231943908046 -0.0302925598275862 -0.138973436408046
v 0.039656343908046 -0.00843495982758621 -0.124229636408046
v 0.056920643908046 -0.0131632598275862 -0.125946936408046
v 0.119985943908046 -0.0331775598275862 -0.134904536408046
v 0.111276643908046 -0.0319862598275862 -0.133553736408046
v 0.018228143908046 -0.00378975982758623 -0.118798636408046
v 0.038052643908046 -0.0106196598275862 -0.122903836408046
v 0.038783843908046 -0.0162840598275862 -0.114472636408046
v 0.042322143908046 -0.0166009598275862 -0.112792536408046
v -0.000329656091954025 -0.00889155982758622 -0.104958736408046
v -0.014223256091954 -0.00817805982758621 -0.093186536408046
v 0.083187943908046 -0.0336009598275862 -0.106319636408046
v 0.085214743908046 -0.0359067598275862 -0.104519336408046
v 0.00303984390804597 -0.0147133598275862 -0.089456436408046
v 0.00273984390804598 -0.0165869598275862 -0.088413736408046
v -0.00248295609195402 -0.0167056598275862 -0.079827136408046
v -0.00639065609195402 -0.0178188598275862 -0.078014836408046
v -0.00380285609195403 -0.0177658598275862 -0.078880136408046
v -0.010870056091954 -0.0180606598275862 -0.0742799364080459
v -0.00406035609195403 -0.0228598598275862 -0.071311536408046
v 0.00331894390804598 -0.0253633598275862 -0.0681200364080459
v 0.011096043908046 -0.0287954598275862 -0.066229236408046
v 0.073879643908046 -0.0473138598275862 -0.075012336408046
v 0.014957943908046 -0.0324857598275862 -0.065590436408046
v 0.011744043908046 -0.0322590598275862 -0.064052736408046
v 0.014633943908046 -0.0331775598275862 -0.0649257364080459
v -0.00532925609195403 -0.0277584598275862 -0.0590761364080459
v -0.00520155609195402 -0.0284030598275862 -0.0579409364080459
v -0.00378935609195402 -0.0306291598275862 -0.057932936408046
v 0.00883534390804598 -0.0369690598275862 -0.053074236408046
v -0.00429485609195403 -0.0349055598275862 -0.0457559364080459
v -0.00748345609195403 -0.0341922598275862 -0.043201736408046
v 0.064042543908046 -0.0544423598275862 -0.053284336408046
v 0.067974843908046 -0.0560551598275862 -0.0505183364080459
v -0.027541156091954 -0.0372143598275862 -0.0342565364080459
v -0.029796556091954 -0.0365792598275862 -0.032330636408046
v -0.023826756091954 -0.0391351598275862 -0.027379136408046
v -0.00258525609195402 -0.0481124598275862 -0.018696136408046
v 0.000498443908045973 -0.0503388598275862 -0.017308336408046
v 0.00168374390804597 -0.0548117598275862 -0.017736736408046
v 0.061356243908046 -0.0674720598275862 -0.021958836408046
v 0.00262084390804598 -0.0541339598275862 -0.014876036408046
v 0.061747243908046 -0.0691988598275862 -0.020182736408046
v 0.060675743908046 -0.0744753598275862 -0.0134948364080459
v 0.00792774390804597 -0.0595682598275862 -0.00527803640804597
v 0.013543243908046 -0.0631686598275862 -0.00232933640804595
v 0.062242743908046 -0.0757371598275862 -0.00626053640804597
v 0.062845743908046 -0.0806748598275862 0.00122586359195404
v 0.062565043908046 -0.0843486598275862 0.00664786359195407
v 0.043019043908046 -0.0832959598275862 0.0103713635919541
v 0.061525843908046 -0.0874726598275862 0.0157288635919541
v 0.062192943908046 -0.0899365598275862 0.014291263591954
v 0.016847943908046 0.0347952401724138 -0.201770936408046
v 0.040247243908046 0.0305347401724138 -0.203912236408046
v 0.046603643908046 0.0255823401724138 -0.201925136408046
v 0.055431943908046 0.0197966401724138 -0.198691436408046
v 0.012335943908046 0.0304916401724138 -0.191138936408046
v 0.060014843908046 0.0177323401724138 -0.197092136408046
v 0.065682543908046 0.0150543401724138 -0.195419036408046
v 0.070688343908046 0.00905674017241379 -0.198285436408046
v 0.074665243908046 0.0102013401724138 -0.191912536408046
v 0.092538043908046 0.00019584017241378 -0.182797636408046
v 0.00891534390804598 0.0214558401724138 -0.168220036408046
v 0.00665124390804597 0.0213428401724138 -0.165528536408046
v 0.00797904390804598 0.0201170401724138 -0.166862536408046
v 0.00210194390804598 0.0208776401724138 -0.163790036408046
v 0.100104343908046 -0.0072101598275862 -0.176361136408046
v 0.000497543908045975 0.0215194401724138 -0.160168836408046
v 0.108019543908046 -0.0144369598275862 -0.167770436408046
v 0.015482243908046 0.000591540172413793 -0.132817736408046
v 0.056118243908046 -0.00991755982758621 -0.137916736408046
v 0.051133843908046 -0.00970915982758622 -0.137267936408046
v 0.059887843908046 -0.0126221598275862 -0.134832236408046
v 0.058359643908046 -0.0105937598275862 -0.136911636408046
v 0.044906843908046 -0.0113391598275862 -0.135399436408046
v 0.125213543908046 -0.0326980598275862 -0.143778736408046
v 0.059361043908046 -0.0150286598275862 -0.131828836408046
v 0.019470343908046 -0.0075022598275862 -0.117336736408046
v 0.019541043908046 -0.00774075982758621 -0.120640136408046
v 0.055211143908046 -0.0161955598275862 -0.123834936408046
v 0.057149343908046 -0.0160600598275862 -0.126720636408046
v 0.096384443908046 -0.0274961598275862 -0.130367536408046
v 0.101172443908046 -0.0300306598275862 -0.131881636408046
v 0.037579343908046 -0.0135217598275862 -0.121570636408046
v 0.087965943908046 -0.0257116598275862 -0.128539436408046
v 0.017610843908046 -0.00863925982758622 -0.115967736408046
v 0.036762243908046 -0.0131816598275862 -0.117698236408046
v 0.050631443908046 -0.0176916598275862 -0.120506536408046
v 0.085395443908046 -0.0258337598275862 -0.124810236408046
v 0.037678343908046 -0.0150029598275862 -0.115975436408046
v 0.044433243908046 -0.0167575598275862 -0.115759336408046
v 0.080959243908046 -0.0322373598275862 -0.113276636408046
v 0.040398643908046 -0.0166148598275862 -0.112584936408046
v -0.00476135609195404 -0.0118000598275862 -0.102230836408046
v -0.00876225609195402 -0.0128346598275862 -0.0989902364080459
v -0.013710556091954 -0.0125979598275862 -0.094952236408046
v 0.079543743908046 -0.0340870598275862 -0.108208336408046
v -0.015914056091954 -0.0092409598275862 -0.091583536408046
v 0.083959143908046 -0.0376760598275862 -0.103749736408046
v -0.011190856091954 -0.0143210598275862 -0.0915639364080459
v -0.00121925609195403 -0.0204720598275862 -0.093758336408046
v 0.00492604390804598 -0.0181367598275862 -0.091801136408046
v 0.079764043908046 -0.0409800598275862 -0.100990436408046
v -0.000251556091954028 -0.0186801598275862 -0.084642136408046
v -0.00166255609195402 -0.0209120598275862 -0.081586236408046
v 0.077664243908046 -0.0430754598275862 -0.094768636408046
v -0.00940095609195402 -0.0198929598275862 -0.076692636408046
v -0.00840845609195402 -0.0192778598275862 -0.0775093364080459
v -0.00646375609195403 -0.0221427598275862 -0.074133536408046
v 0.00151144390804597 -0.0264612598275862 -0.072090136408046
v 0.074164143908046 -0.0468548598275862 -0.0794696364080459
v 0.00617464390804598 -0.0282463598275862 -0.069899136408046
v -0.00149375609195403 -0.0332789598275862 -0.063042236408046
v 0.069508143908046 -0.0519171598275862 -0.066986036408046
v 0.00963604390804597 -0.0363309598275862 -0.054081836408046
v 0.064626143908046 -0.0532322598275862 -0.059795636408046
v 0.063320143908046 -0.0536641598275862 -0.058441436408046
v 0.063497043908046 -0.0535045598275862 -0.055876936408046
v 0.066205043908046 -0.0580891598275862 -0.050717036408046
v -0.015171556091954 -0.0388264598275862 -0.037535236408046
v -0.017051056091954 -0.0397507598275862 -0.037019336408046
v 0.063906443908046 -0.0596570598275862 -0.042239536408046
v -0.012495056091954 -0.0459080598275862 -0.0231798364080459
v 0.056201743908046 -0.0676487598275862 -0.0316621364080459
v 0.058092643908046 -0.0668777598275862 -0.025421536408046
v 0.058625043908046 -0.0721710598275862 -0.023748636408046
v 0.00399894390804596 -0.0557112598275862 -0.011718636408046
v 0.00987144390804597 -0.0627470598275862 -0.00576103640804598
v 0.061353343908046 -0.0755126598275862 -0.010551236408046
v 0.025113243908046 -0.0961098598275862 -0.00418513640804596
v 0.062273843908046 -0.0868167598275862 0.00807566359195405
v 0.058179943908046 -0.0886537598275862 0.015628863591954
v 0.016560443908046 0.0323144401724138 -0.201765636408046
v 0.019497543908046 0.0310573401724138 -0.203909336408046
v 0.042054643908046 0.0267338401724138 -0.206144336408046
v 0.045590443908046 0.0255270401724138 -0.205219536408046
v 0.013742843908046 0.0319349401724138 -0.197122236408046
v 0.013021343908046 0.0244117401724138 -0.187854036408046
v 0.012021743908046 0.0228685401724138 -0.182313536408046
v 0.086050243908046 0.00146674017241379 -0.190589836408046
v 0.093691743908046 -0.00406565982758621 -0.188317736408046
v 0.097173643908046 -0.0063391598275862 -0.184103936408046
v 0.00294064390804598 0.0162589401724138 -0.164030036408046
v 0.00252824390804597 0.0151431401724138 -0.160937236408046
v 0.103640643908046 -0.0109161598275862 -0.173689136408046
v 0.00162554390804598 0.0175764401724138 -0.158862836408046
v 0.00289554390804597 0.0147761401724138 -0.155379236408046
v 0.114586043908046 -0.0210219598275862 -0.161509636408046
v 0.00781584390804597 0.0028985401724138 -0.139279436408046
v 0.00944234390804598 0.00245544017241379 -0.138897536408046
v 0.013110143908046 0.00140774017241378 -0.138494336408046
v 0.120068743908046 -0.0257690598275862 -0.153852936408046
v 0.122535043908046 -0.0282154598275862 -0.149893636408046
v 0.055684243908046 -0.0111566598275862 -0.141161836408046
v 0.060556743908046 -0.0118019598275862 -0.141278936408046
v 0.061555743908046 -0.0125152598275862 -0.140139136408046
v 0.124913943908046 -0.0319555598275862 -0.147941636408046
v 0.061616243908046 -0.0150513598275862 -0.136081936408046
v 0.017913343908046 -0.00546385982758621 -0.130826536408046
v 0.040399543908046 -0.0122633598275862 -0.128281136408046
v 0.124077943908046 -0.0341856598275862 -0.138806936408046
v 0.019052343908046 -0.00929835982758621 -0.127186536408046
v 0.059471943908046 -0.0183922598275862 -0.131363736408046
v 0.123011043908046 -0.0345189598275862 -0.137183736408046
v 0.121301743908046 -0.0369927598275862 -0.137192336408046
v 0.039177843908046 -0.0142632598275862 -0.126777036408046
v 0.087688543908046 -0.0284478598275862 -0.130462336408046
v 0.094487243908046 -0.0352641598275862 -0.134471436408046
v 0.019975043908046 -0.00986615982758621 -0.118889136408046
v 0.053069743908046 -0.0184444598275862 -0.122710136408046
v 0.037961643908046 -0.0161399598275862 -0.119508936408046
v 0.015302843908046 -0.0139643598275862 -0.117044536408046
v 0.039767343908046 -0.0174842598275862 -0.117455236408046
v 0.047434343908046 -0.0196497598275862 -0.120245836408046
v 0.081101943908046 -0.0300260598275862 -0.125174936408046
v 0.00885724390804597 -0.0104171598275862 -0.113115336408046
v 0.042246543908046 -0.0175767598275862 -0.116035536408046
v 0.081176543908046 -0.0305297598275862 -0.120434936408046
v 0.00501814390804597 -0.0096917598275862 -0.110110036408046
v 0.078326743908046 -0.0374093598275862 -0.108105036408046
v -0.014984256091954 -0.0115107598275862 -0.0929596364080459
v 0.080986543908046 -0.0398586598275862 -0.106464536408046
v -0.013756656091954 -0.0134815598275862 -0.091632236408046
v -0.00716325609195403 -0.0195537598275862 -0.093977136408046
v 0.00475774390804598 -0.0185349598275862 -0.090826236408046
v -0.00353025609195402 -0.0222396598275862 -0.080533736408046
v 0.074492543908046 -0.0462684598275862 -0.086925636408046
v -0.00321545609195403 -0.0256314598275862 -0.075764136408046
v 0.067891743908046 -0.0523126598275862 -0.079230036408046
v 0.010464143908046 -0.0327505598275862 -0.070102936408046
v 0.015818643908046 -0.0355200598275862 -0.067052936408046
v -0.00468925609195403 -0.0321767598275862 -0.060646536408046
v -0.00242885609195402 -0.0343614598275862 -0.059253136408046
v 0.00643744390804597 -0.0346482598275862 -0.055362436408046
v 0.067464543908046 -0.0530570598275862 -0.064582436408046
v 0.065078143908046 -0.0545238598275862 -0.062769336408046
v 0.00476164390804598 -0.0403629598275862 -0.052691736408046
v 0.00966574390804599 -0.0387484598275862 -0.055329936408046
v 0.00297134390804597 -0.0414397598275862 -0.0520530364080459
v -0.00792635609195402 -0.0400830598275862 -0.044416536408046
v 0.060493243908046 -0.0563491598275862 -0.0553596364080459
v 0.064345543908046 -0.0560907598275862 -0.0528406364080459
v 0.064797043908046 -0.0589887598275862 -0.052128336408046
v -0.010845456091954 -0.0421619598275862 -0.0426578364080459
v 0.061857843908046 -0.0613805598275862 -0.0481094364080459
v 0.060698243908046 -0.0632609598275862 -0.0437796364080459
v 0.058072443908046 -0.0655159598275862 -0.036138736408046
v 0.057551143908046 -0.0663363598275862 -0.041842436408046
v -0.00585675609195403 -0.0512081598275862 -0.021810436408046
v 0.056756643908046 -0.0666454598275862 -0.028269036408046
v 0.056099443908046 -0.0687141598275862 -0.026786136408046
v 0.059499843908046 -0.0743745598275862 -0.019328236408046
v 0.00564024390804597 -0.0606713598275862 -0.012427236408046
v 0.00766114390804598 -0.0632067598275862 -0.00927733640804596
v 0.011397343908046 -0.0651095598275862 -0.00514663640804597
v 0.060054143908046 -0.0816608598275862 -0.00770103640804598
v 0.059870443908046 -0.0874294598275862 -0.00161853640804599
v 0.061445743908046 -0.0845335598275862 0.000430063591954022
v 0.060370243908046 -0.0904571598275862 0.00266026359195404
v 0.034057543908046 -0.0816688598275862 0.00579546359195404
v 0.047348543908046 -0.0869713598275862 0.012051763591954
v 0.062411943908046 -0.0916181598275862 0.0123464635919541
v 0.054604343908046 -0.0933988598275862 0.014526963591954
v 0.052861843908046 -0.0890425598275862 0.014613363591954
v 0.058621443908046 -0.0928746598275862 0.014766663591954
v 0.040472243908046 0.0226813401724138 -0.208145536408046
v 0.044929043908046 0.0255800401724138 -0.206518236408046
v 0.054522343908046 0.0186691401724138 -0.201664936408046
v 0.050474643908046 0.0209387401724138 -0.203605836408046
v 0.014085043908046 0.0292030401724138 -0.196463836408046
v 0.057861143908046 0.0154547401724138 -0.202316036408046
v 0.078484543908046 0.00279144017241378 -0.196645436408046
v 0.011239743908046 0.0207338401724138 -0.178341236408046
v 0.011228943908046 0.0170617401724138 -0.173286136408046
v 0.010981643908046 0.0152917401724138 -0.170937336408046
v 0.00971344390804597 0.0150184401724138 -0.169263736408046
v 0.00788444390804598 0.0164992401724138 -0.167747836408046
v 0.00440464390804597 0.0178769401724138 -0.165800036408046
v 0.00452954390804597 0.0150342401724138 -0.166036336408046
v 0.00394844390804597 0.0122403401724138 -0.158567436408046
v 0.111316643908046 -0.0192578598275862 -0.166496336408046
v 0.00576044390804598 0.00595864017241378 -0.145269236408046
v 0.117528843908046 -0.0266080598275862 -0.161523536408046
v 0.119395943908046 -0.0285734598275862 -0.159598936408046
v 0.00637414390804597 0.00372184017241378 -0.140971836408046
v 0.015857043908046 -5.51598275862208e-05 -0.138450536408046
v 0.014926743908046 -0.00279365982758621 -0.140460836408046
v 0.016362343908046 -0.00247955982758621 -0.135625536408046
v 0.059664343908046 -0.0120022598275862 -0.143309236408046
v 0.058141643908046 -0.0125078598275862 -0.146049036408046
v 0.125387443908046 -0.0342105598275862 -0.151126236408046
v 0.048132143908046 -0.0116968598275862 -0.138318036408046
v 0.063156343908046 -0.0150828598275862 -0.140575436408046
v 0.125493643908046 -0.0341381598275862 -0.148178236408046
v 0.041637943908046 -0.0130826598275862 -0.131496436408046
v 0.061877643908046 -0.0181795598275862 -0.135307636408046
v 0.021099043908046 -0.0130653598275862 -0.123446036408046
v 0.057707143908046 -0.0193044598275862 -0.128755536408046
v 0.055888643908046 -0.0198882598275862 -0.127335536408046
v 0.087324343908046 -0.0349110598275862 -0.134053036408046
v 0.118996543908046 -0.0395985598275862 -0.138146836408046
v 0.038972443908046 -0.0159119598275862 -0.124321336408046
v 0.084896843908046 -0.0285090598275862 -0.129988936408046
v 0.019786443908046 -0.0122625598275862 -0.118592536408046
v 0.051222543908046 -0.0209737598275862 -0.123337736408046
v 0.081643443908046 -0.0299201598275862 -0.128016336408046
v 0.042909343908046 -0.0195857598275862 -0.118738936408046
v -0.00109495609195402 -0.0144904598275862 -0.105781236408046
v 0.078651643908046 -0.0341548598275862 -0.114849236408046
v 0.077803743908046 -0.0352667598275862 -0.109843736408046
v 0.079311343908046 -0.0407539598275862 -0.107620836408046
v 0.080732543908046 -0.0403306598275862 -0.105153336408046
v 0.00393374390804598 -0.0209255598275862 -0.093464436408046
v 0.00556414390804597 -0.0207903598275862 -0.092215536408046
v 0.00141424390804597 -0.0234770598275862 -0.086801636408046
v 5.05439080459719e-05 -0.0253187598275862 -0.083938136408046
v 0.071873543908046 -0.0486261598275862 -0.092373536408046
v -0.00480415609195403 -0.0237942598275862 -0.080127436408046
v -0.00519845609195402 -0.0248837598275862 -0.079271636408046
v -0.00472645609195403 -0.0255085598275862 -0.0779153364080459
v 0.00404844390804597 -0.0295491598275862 -0.074078736408046
v 0.069463743908046 -0.0503524598275862 -0.084800336408046
v 0.00447604390804597 -0.0367812598275862 -0.065530936408046
v 0.000417643908045967 -0.0347864598275862 -0.064075436408046
v 0.011274343908046 -0.0365995598275862 -0.0661411364080459
v 0.015375443908046 -0.0377754598275862 -0.067164736408046
v -0.00362555609195403 -0.0331995598275862 -0.062168636408046
v -0.00392205609195402 -0.0344547598275862 -0.060260636408046
v 0.068469943908046 -0.0518345598275862 -0.072228836408046
v 0.00011984390804598 -0.0393645598275862 -0.060359236408046
v 0.00784894390804598 -0.0391643598275862 -0.056777336408046
v 0.00858694390804597 -0.0418336598275862 -0.054954636408046
v 0.010361143908046 -0.0412575598275862 -0.055945136408046
v 0.059229643908046 -0.0566933598275862 -0.0574853364080459
v -0.00204265609195402 -0.0434832598275862 -0.0490131364080459
v 0.059995043908046 -0.0578482598275862 -0.0547368364080459
v 0.062680343908046 -0.0613784598275862 -0.051297436408046
v -0.024298856091954 -0.0416972598275862 -0.036949236408046
v -0.029210856091954 -0.0385117598275862 -0.0337849364080459
v -0.029362056091954 -0.0394561598275862 -0.032064936408046
v -0.028709156091954 -0.0452482598275862 -0.033666536408046
v -0.022985256091954 -0.0452223598275862 -0.029823936408046
v -0.015065756091954 -0.0480847598275862 -0.026129836408046
v -0.010416856091954 -0.0496767598275862 -0.023871336408046
v -0.00280715609195403 -0.0576987598275862 -0.0221350364080459
v 0.000330843908045969 -0.0552723598275862 -0.0193089364080459
v 0.00282624390804598 -0.0606698598275862 -0.0193259364080459
v 0.056356443908046 -0.0748251598275862 -0.026133736408046
v 0.057741343908046 -0.0787625598275862 -0.018246936408046
v 0.010651743908046 -0.0662610598275862 -0.00727013640804597
v 0.056765043908046 -0.0831756598275862 -0.015108336408046
v 0.012829843908046 -0.0708950598275862 -0.00522673640804594
v 0.018559843908046 -0.0749193598275862 -0.00321953640804601
v 0.062017643908046 -0.0916038598275862 0.010148863591954
v 0.061405643908046 -0.0956390598275862 0.012334163591954
v 0.060319643908046 -0.0936467598275862 0.014337963591954
v 0.018385843908046 0.0261792401724138 -0.203919836408046
v 0.048574743908046 0.0215388401724138 -0.207569836408046
v 0.049799143908046 0.0188021401724138 -0.209778736408046
v 0.051388443908046 0.0182435401724138 -0.206668236408046
v 0.015171243908046 0.0249782401724138 -0.194875736408046
v 0.064882843908046 0.0104569401724138 -0.202154636408046
v 0.015931643908046 0.0206350401724138 -0.192673436408046
v 0.083200443908046 0.00190854017241378 -0.193071736408046
v 0.013047443908046 0.0172154401724138 -0.180927036408046
v 0.096481843908046 -0.00748315982758621 -0.188952836408046
v 0.101268643908046 -0.0133527598275862 -0.185662636408046
v 0.107778343908046 -0.0172909598275862 -0.172821536408046
v 0.00461104390804598 0.0103192401724138 -0.156322836408046
v 0.109713343908046 -0.0204588598275862 -0.172307436408046
v 0.00620804390804597 0.0042165401724138 -0.146361836408046
v 0.00574994390804598 0.0062019401724138 -0.150408136408046
v 0.00760094390804597 -0.00217525982758621 -0.143522836408046
v 0.016308843908046 -0.00310185982758621 -0.139251536408046
v 0.062325943908046 -0.0150826598275862 -0.148836436408046
v 0.061306343908046 -0.0129463598275862 -0.144470136408046
v 0.017639043908046 -0.0065393598275862 -0.139246236408046
v 0.052709543908046 -0.0121325598275862 -0.141670436408046
v 0.063934243908046 -0.0153562598275862 -0.143232436408046
v 0.064451443908046 -0.0185203598275862 -0.140203236408046
v 0.045415943908046 -0.0140085598275862 -0.138140736408046
v 0.042998643908046 -0.0154706598275862 -0.135564736408046
v 0.125310443908046 -0.0361323598275862 -0.146104036408046
v 0.124743443908046 -0.0383338598275862 -0.145087836408046
v 0.041477543908046 -0.0166284598275862 -0.132507436408046
v 0.123270343908046 -0.0386953598275862 -0.140258436408046
v 0.058393043908046 -0.0229083598275862 -0.130875436408046
v 0.121875343908046 -0.0400864598275862 -0.139445636408046
v 0.053859743908046 -0.0219043598275862 -0.127472036408046
v 0.101419443908046 -0.0390277598275862 -0.136854736408046
v 0.112397643908046 -0.0427972598275862 -0.139466036408046
v 0.021333443908046 -0.0143679598275862 -0.120856136408046
v 0.019913443908046 -0.0164229598275862 -0.119706136408046
v 0.039783743908046 -0.0178246598275862 -0.123528636408046
v 0.041614143908046 -0.0200455598275862 -0.123771436408046
v 0.045199943908046 -0.0208831598275862 -0.121992736408046
v 0.00749984390804596 -0.0128206598275862 -0.112856836408046
v 0.078176843908046 -0.0335387598275862 -0.121883036408046
v 0.073894943908046 -0.0382447598275862 -0.123564736408046
v 0.076115743908046 -0.0364711598275862 -0.111459536408046
v 0.075996743908046 -0.0375688598275862 -0.109787036408046
v -0.014373756091954 -0.0143629598275862 -0.0939998364080459
v -0.00128225609195404 -0.0254564598275862 -0.082630436408046
v -0.000246656091954026 -0.0303699598275862 -0.0838293364080459
v 0.00708324390804596 -0.0335381598275862 -0.074317336408046
v 0.013032443908046 -0.0370356598275862 -0.070588936408046
v 0.017319643908046 -0.0391109598275862 -0.068305336408046
v 0.065459243908046 -0.0541809598275862 -0.0786157364080459
v -0.00471365609195402 -0.0347588598275862 -0.0617591364080459
v 0.064773243908046 -0.0554630598275862 -0.067497636408046
v 0.059941643908046 -0.0563210598275862 -0.059831236408046
v 0.061678243908046 -0.0573824598275862 -0.064095036408046
v 0.058197843908046 -0.0584578598275862 -0.056239736408046
v 0.061820243908046 -0.0613211598275862 -0.053711236408046
v -0.015582556091954 -0.0461694598275862 -0.039909736408046
v -0.013552256091954 -0.0451503598275862 -0.040050136408046
v -0.029292756091954 -0.0432316598275862 -0.037154836408046
v 0.054980643908046 -0.0697581598275862 -0.0401617364080459
v -0.015935256091954 -0.0530509598275862 -0.029357836408046
v -0.00578525609195403 -0.0564881598275862 -0.024183536408046
v 0.053520243908046 -0.0721967598275862 -0.030469636408046
v 0.00144694390804598 -0.0606362598275862 -0.021219236408046
v 0.00438424390804597 -0.0621146598275862 -0.016896736408046
v 0.055761143908046 -0.0779963598275862 -0.025178236408046
v 0.00722654390804597 -0.0664558598275862 -0.015598136408046
v 0.056738643908046 -0.0872021598275862 -0.012069936408046
v 0.058832743908046 -0.0874139598275862 -0.00562773640804592
v 0.038214743908046 -0.0872561598275862 0.00676146359195401
v 0.060206243908046 -0.0935538598275862 0.00603626359195403
v 0.044420543908046 -0.0903904598275862 0.00977906359195402
v 0.047466943908046 -0.0943343598275862 0.010487663591954
v 0.051812943908046 -0.0943877598275862 0.013464463591954
v 0.020686643908046 0.0243628401724138 -0.206546336408046
v 0.023746943908046 0.0250665401724138 -0.206984536408046
v 0.026938743908046 0.0250947401724138 -0.206920536408046
v 0.051205243908046 0.0175407401724138 -0.209592036408046
v 0.017528943908046 0.0247210401724138 -0.201514636408046
v 0.056509143908046 0.0113566401724138 -0.208705836408046
v 0.015430743908046 0.0184666401724138 -0.189418436408046
v 0.014683043908046 0.0157840401724138 -0.184122336408046
v 0.088956243908046 -0.00205235982758621 -0.191752336408046
v 0.00745094390804597 0.0123268401724138 -0.167979336408046
v 0.105418043908046 -0.0151490598275862 -0.178214836408046
v 0.00581924390804597 0.0105076401724138 -0.164916636408046
v 0.00706964390804597 0.00810024017241379 -0.162160036408046
v 0.00696894390804596 0.00478334017241379 -0.154616936408046
v 0.114170943908046 -0.0239412598275862 -0.166405536408046
v 0.00703384390804597 0.00203834017241379 -0.148304236408046
v 0.00725724390804597 -0.000401759827586209 -0.145604836408046
v 0.060897643908046 -0.0148313598275862 -0.149838536408046
v 0.057945543908046 -0.0145248598275862 -0.149742336408046
v 0.017876643908046 -0.00790345982758621 -0.141655336408046
v 0.051022043908046 -0.0146958598275862 -0.145809736408046
v 0.053663943908046 -0.0145412598275862 -0.147685736408046
v 0.048716043908046 -0.0145143598275862 -0.142883936408046
v 0.064742743908046 -0.0169072598275862 -0.147233236408046
v 0.066470043908046 -0.0206881598275862 -0.144001136408046
v 0.019621743908046 -0.0116343598275862 -0.132886236408046
v 0.041436643908046 -0.0188770598275862 -0.132131336408046
v 0.063457843908046 -0.0251446598275862 -0.138351136408046
v 0.056333943908046 -0.0248218598275862 -0.130425836408046
v 0.082978943908046 -0.0306708598275862 -0.130764936408046
v 0.043235643908046 -0.0209047598275862 -0.123079836408046
v 0.046267343908046 -0.0243266598275862 -0.127494436408046
v 0.048440243908046 -0.0235086598275862 -0.125946736408046
v 0.011153843908046 -0.0149005598275862 -0.115418336408046
v -0.00613955609195403 -0.0154589598275862 -0.101743336408046
v 0.00211384390804598 -0.0193818598275862 -0.109480336408046
v 0.075439943908046 -0.0371717598275862 -0.117340436408046
v -0.011495456091954 -0.0181921598275862 -0.098222636408046
v -0.013569756091954 -0.0182976598275862 -0.096290436408046
v 0.074962643908046 -0.0431867598275862 -0.109572836408046
v 0.00739644390804597 -0.0240526598275862 -0.094514636408046
v 0.00604104390804597 -0.0267594598275862 -0.096422936408046
v 0.074619143908046 -0.0456301598275862 -0.105528136408046
v 0.00415674390804598 -0.0283154598275862 -0.090676036408046
v 0.073928443908046 -0.0457208598275862 -0.100452736408046
v -0.000896156091954037 -0.0313545598275862 -0.0827357364080459
v -0.000633556091954021 -0.0306391598275862 -0.079534236408046
v 0.00907744390804598 -0.0381017598275862 -0.075609836408046
v 0.015786343908046 -0.0428109598275862 -0.071623336408046
v 0.00948854390804597 -0.0435443598275862 -0.069433636408046
v 0.063601643908046 -0.0555739598275862 -0.076826436408046
v -0.00771445609195402 -0.0456257598275862 -0.068500236408046
v 0.064610643908046 -0.0550507598275862 -0.073108336408046
v 0.011074643908046 -0.0451627598275862 -0.0577674364080459
v 0.010273643908046 -0.0454356598275862 -0.059027736408046
v 0.058878743908046 -0.0592497598275862 -0.063470636408046
v -0.00216485609195403 -0.0473550598275862 -0.049836136408046
v 0.054074743908046 -0.0613109598275862 -0.056964536408046
v -0.00486015609195403 -0.0465959598275862 -0.047536736408046
v 0.058103443908046 -0.0606581598275862 -0.0553619364080459
v 0.058706843908046 -0.0625221598275862 -0.055133236408046
v -0.00985775609195402 -0.0461484598275862 -0.044478936408046
v 0.058456743908046 -0.0646054598275862 -0.051791436408046
v -0.012341256091954 -0.0487834598275862 -0.042452836408046
v 0.056192443908046 -0.0671645598275862 -0.046124336408046
v -0.030689656091954 -0.0455715598275862 -0.036602736408046
v 0.053184943908046 -0.0719950598275862 -0.036163436408046
v 0.054583343908046 -0.0729831598275862 -0.028180536408046
v 0.054286443908046 -0.0772789598275862 -0.0284900364080459
v 0.055772143908046 -0.0800662598275862 -0.021937436408046
v 0.00871564390804597 -0.0679114598275862 -0.013528636408046
v 0.010744343908046 -0.0689521598275862 -0.010816136408046
v 0.011407243908046 -0.0706570598275862 -0.010128536408046
v 0.011794543908046 -0.0714188598275862 -0.007080036408046
v 0.057069943908046 -0.0890931598275862 -0.00883573640804597
v 0.060273143908046 -0.0985836598275862 0.00842926359195401
v 0.055261943908046 -0.0966305598275862 0.0135726635919541
v 0.058430543908046 -0.0977224598275862 0.0129293635919541
v 0.059909343908046 -0.0982318598275862 0.012234063591954
v 0.022298443908046 0.0229237401724138 -0.207857736408046
v 0.052577043908046 0.0120824401724138 -0.213555536408046
v 0.017783043908046 0.0213863401724138 -0.199427936408046
v 0.069123943908046 0.0062135401724138 -0.202719336408046
v 0.073199643908046 0.00442614017241379 -0.200836836408046
v 0.080699043908046 -0.00292885982758621 -0.200642136408046
v 0.085391543908046 -0.00521995982758622 -0.198763436408046
v 0.013935443908046 0.0143959401724138 -0.180930236408046
v 0.091619943908046 -0.00702805982758621 -0.195231636408046
v 0.012956943908046 0.0112010401724138 -0.173235436408046
v 0.011937143908046 0.00980894017241379 -0.171704036408046
v 0.00917654390804597 0.00792524017241379 -0.169408136408046
v 0.00800674390804597 0.00817854017241379 -0.167772936408046
v 0.00750664390804597 0.00752174017241379 -0.166004236408046
v 0.111125843908046 -0.0234171598275862 -0.172812836408046
v 0.117543643908046 -0.0316355598275862 -0.169345736408046
v 0.060355943908046 -0.0155277598275862 -0.151852636408046
v 0.063816143908046 -0.0156551598275862 -0.151583636408046
v 0.065800043908046 -0.0165162598275862 -0.150932136408046
v 0.123919143908046 -0.0362095598275862 -0.158868936408046
v 0.068014243908046 -0.0185807598275862 -0.150502836408046
v 0.066243943908046 -0.0190132598275862 -0.145726036408046
v 0.047477843908046 -0.0157492598275862 -0.143138236408046
v 0.019448543908046 -0.0120851598275862 -0.137984536408046
v 0.126892243908046 -0.0390246598275862 -0.151357636408046
v 0.045432543908046 -0.0180720598275862 -0.141757436408046
v 0.064090643908046 -0.0224896598275862 -0.138698636408046
v 0.126981843908046 -0.0411055598275862 -0.150559536408046
v 0.123625843908046 -0.0416909598275862 -0.145258236408046
v 0.042241443908046 -0.0218037598275862 -0.132950036408046
v 0.062933743908046 -0.0274704598275862 -0.138732436408046
v 0.021873243908046 -0.0165074598275862 -0.126525736408046
v 0.042370743908046 -0.0225646598275862 -0.129990336408046
v 0.058846643908046 -0.0268427598275862 -0.133928736408046
v 0.049595743908046 -0.0250733598275862 -0.129039036408046
v 0.081733943908046 -0.0345435598275862 -0.133511436408046
v 0.022301743908046 -0.0183080598275862 -0.122928336408046
v 0.043831343908046 -0.0231203598275862 -0.127291436408046
v 0.079218343908046 -0.0334316598275862 -0.130925536408046
v 0.015871443908046 -0.0174386598275862 -0.118481536408046
v 0.072339143908046 -0.0401183598275862 -0.113856736408046
v -0.010365056091954 -0.0214301598275862 -0.099843936408046
v 0.073038643908046 -0.0401781598275862 -0.111461536408046
v 0.074164643908046 -0.0409836598275862 -0.110122436408046
v 0.077433443908046 -0.0432362598275862 -0.108155336408046
v -0.012791656091954 -0.0191494598275862 -0.0955136364080459
v -0.010595156091954 -0.0209857598275862 -0.095108336408046
v 0.00298054390804597 -0.0328732598275862 -0.100087036408046
v 0.00776394390804597 -0.0265108598275862 -0.0951949364080459
v 0.069521843908046 -0.0496453598275862 -0.098139436408046
v 0.00377774390804597 -0.0344428598275862 -0.088238536408046
v -0.000524156091954026 -0.0321608598275862 -0.081498336408046
v 0.00102834390804597 -0.0358673598275862 -0.082973836408046
v 0.065376743908046 -0.0539176598275862 -0.083443636408046
v 0.016429543908046 -0.0434308598275862 -0.0706839364080459
v -0.00198885609195402 -0.0470869598275862 -0.0702471364080459
v 0.014788143908046 -0.0451294598275862 -0.0706494364080459
v 0.060082943908046 -0.0585538598275862 -0.071608436408046
v 0.061543843908046 -0.0575021598275862 -0.074115536408046
v 0.061062843908046 -0.0580959598275862 -0.0672828364080459
v 0.00270164390804598 -0.0446749598275862 -0.061666036408046
v 0.00929214390804596 -0.0484481598275862 -0.0577656364080459
v 0.00422434390804598 -0.0476537598275862 -0.054806736408046
v 0.00540474390804596 -0.0507466598275862 -0.056547636408046
v 0.055203143908046 -0.0602843598275862 -0.059542536408046
v 0.059249543908046 -0.0636618598275862 -0.053996136408046
v -0.028087356091954 -0.0482958598275862 -0.039792136408046
v -0.021647056091954 -0.0463807598275862 -0.039426936408046
v -0.029904556091954 -0.0451591598275862 -0.034744236408046
v -0.020356856091954 -0.0494381598275862 -0.030189836408046
v -0.011994956091954 -0.0564340598275862 -0.0285349364080459
v -0.00429625609195403 -0.0603403598275862 -0.025163636408046
v 0.052375643908046 -0.0744475598275862 -0.030088236408046
v 0.055373043908046 -0.0836141598275862 -0.0189230364080459
v 0.018070643908046 -0.0810590598275862 -0.00613523640804592
v 0.023034843908046 -0.0811177598275862 -0.00251353640804597
v 0.025711143908046 -0.0902075598275862 -0.00228483640804594
v 0.057640843908046 -0.0946329598275862 -0.00240713640804596
v 0.058310543908046 -0.0967141598275862 0.00101096359195402
v 0.046907643908046 -0.0984627598275862 0.00934576359195405
v 0.052500343908046 -0.0966496598275862 0.013200463591954
v 0.050303943908046 -0.0978288598275862 0.011908363591954
v 0.053230643908046 0.00846564017241379 -0.215411936408046
v 0.019432043908046 0.0211928401724138 -0.205278436408046
v 0.054593843908046 0.0128567401724138 -0.209660236408046
v 0.058599243908046 0.00964434017241379 -0.208467136408046
v 0.018545843908046 0.0199085401724138 -0.202337336408046
v 0.065557043908046 0.00574544017241378 -0.206842736408046
v 0.017121143908046 0.0171294401724138 -0.194735836408046
v 0.015283043908046 0.00766204017241379 -0.182819536408046
v 0.098438943908046 -0.0121684598275862 -0.191695136408046
v 0.013795243908046 0.00750684017241379 -0.175037436408046
v 0.104732643908046 -0.0166505598275862 -0.182665936408046
v 0.00875264390804598 0.0038767401724138 -0.165803836408046
v 0.00788804390804597 0.00624514017241379 -0.162825936408046
v 0.109061243908046 -0.0217992598275862 -0.178288336408046
v 0.00812134390804596 4.07401724137751e-05 -0.152339136408046
v 0.115134843908046 -0.0293725598275862 -0.173129236408046
v 0.119192443908046 -0.0308993598275862 -0.164371536408046
v 0.062077043908046 -0.0172063598275862 -0.155346236408046
v 0.065780143908046 -0.0180735598275862 -0.155080736408046
v 0.123250043908046 -0.0371522598275862 -0.165053236408046
v 0.068272343908046 -0.0205965598275862 -0.154943736408046
v 0.056709943908046 -0.0187728598275862 -0.155272036408046
v 0.016110843908046 -0.00781665982758621 -0.143086736408046
v 0.010312943908046 -0.00962035982758622 -0.145465336408046
v 0.067564043908046 -0.0219625598275862 -0.145598136408046
v 0.068561443908046 -0.0232007598275862 -0.148341636408046
v 0.126904543908046 -0.0396496598275862 -0.153892736408046
v 0.067476543908046 -0.0244495598275862 -0.145333836408046
v 0.042559343908046 -0.0208394598275862 -0.136915236408046
v 0.065237943908046 -0.0268494598275862 -0.141696636408046
v 0.022388143908046 -0.0193058598275862 -0.132520136408046
v 0.118554443908046 -0.0452450598275862 -0.141093036408046
v 0.050438643908046 -0.0276655598275862 -0.131844536408046
v 0.053729543908046 -0.0271346598275862 -0.131785336408046
v 0.080460243908046 -0.0340270598275862 -0.132722836408046
v 0.020372043908046 -0.0201230598275862 -0.121433536408046
v 0.022089443908046 -0.0213102598275862 -0.123139936408046
v 0.073809543908046 -0.0380707598275862 -0.130668236408046
v 0.016925743908046 -0.0251876598275862 -0.122159236408046
v 0.012097643908046 -0.0199867598275862 -0.117435536408046
v 0.00879454390804597 -0.0214969598275862 -0.115211536408046
v -0.00892155609195402 -0.0230728598275862 -0.101068336408046
v -0.012197856091954 -0.0205559598275862 -0.097367136408046
v -0.00869925609195403 -0.0265924598275862 -0.098508036408046
v 0.010713743908046 -0.0328913598275862 -0.0988048364080459
v 0.00403124390804598 -0.0385418598275862 -0.081749636408046
v 0.013469843908046 -0.0444863598275862 -0.075075536408046
v 0.017157143908046 -0.0474981598275862 -0.0731585364080459
v -0.00840775609195403 -0.0458135598275862 -0.0673995364080459
v -0.00701075609195403 -0.0487413598275862 -0.070661836408046
v -0.00764485609195403 -0.0455965598275862 -0.066022636408046
v -0.00561265609195404 -0.0440283598275862 -0.0643055364080459
v -0.00302735609195402 -0.0477693598275862 -0.065161536408046
v 0.011476043908046 -0.0485375598275862 -0.060029236408046
v 0.058510043908046 -0.0602770598275862 -0.0670124364080459
v 0.010125043908046 -0.0523890598275862 -0.059152936408046
v 0.052951343908046 -0.0624211598275862 -0.0584135364080459
v 0.056992343908046 -0.0657471598275862 -0.056454636408046
v -0.00724955609195403 -0.0491099598275862 -0.046712836408046
v -0.014244556091954 -0.0499202598275862 -0.042008536408046
v -0.017332056091954 -0.0520577598275862 -0.0426481364080459
v -0.029317856091954 -0.0487061598275862 -0.036230436408046
v -0.024918756091954 -0.0507420598275862 -0.0345887364080459
v 0.054909443908046 -0.0691606598275862 -0.0517283364080459
v 0.053764643908046 -0.0715040598275862 -0.042952436408046
v -0.022257156091954 -0.0521834598275862 -0.033514636408046
v 0.051433143908046 -0.0750580598275862 -0.040001036408046
v -0.00748185609195402 -0.0608164598275862 -0.028719136408046
v 0.049990443908046 -0.0766151598275862 -0.035199436408046
v -0.00222075609195402 -0.0620604598275862 -0.0242049364080459
v 0.00348204390804598 -0.0671170598275862 -0.023230936408046
v 0.053485143908046 -0.0801478598275862 -0.028414936408046
v 0.00632664390804598 -0.0705558598275862 -0.019543336408046
v 0.00918704390804596 -0.0704488598275862 -0.014439336408046
v 0.010732643908046 -0.0727407598275862 -0.012180636408046
v 0.011689743908046 -0.0745662598275862 -0.00811643640804594
v 0.013630143908046 -0.0782905598275862 -0.008207336408046
v 0.056221043908046 -0.0956975598275862 -0.00516463640804593
v 0.034366043908046 -0.0906011598275862 0.00332396359195403
v 0.037833343908046 -0.0948452598275862 0.00497856359195403
v 0.057854443908046 -0.101885359827586 0.00424656359195408
v 0.056440343908046 0.00734734017241379 -0.215586936408046
v 0.071880043908046 0.00240264017241379 -0.203931536408046
v 0.016803943908046 0.0110355401724138 -0.190443536408046
v 0.016118643908046 0.00950834017241379 -0.186656636408046
v 0.093736343908046 -0.0102438598275862 -0.196368136408046
v 0.103521843908046 -0.0193934598275862 -0.188957436408046
v 0.013217743908046 0.00243044017241378 -0.173465036408046
v 0.110658643908046 -0.0257552598275862 -0.178904236408046
v 0.00950064390804596 -0.00201665982758621 -0.159564436408046
v 0.063302643908046 -0.0176124598275862 -0.156842136408046
v 0.066900243908046 -0.0193782598275862 -0.159188436408046
v 0.069381743908046 -0.0247568598275862 -0.154194636408046
v 0.00896504390804598 -0.00784275982758621 -0.145738036408046
v 0.051829343908046 -0.0182768598275862 -0.151697836408046
v 0.019609643908046 -0.0126058598275862 -0.144043236408046
v 0.048519943908046 -0.0192103598275862 -0.149842736408046
v 0.046853143908046 -0.0184213598275862 -0.146017736408046
v 0.045139543908046 -0.0217631598275862 -0.144305036408046
v 0.044523743908046 -0.0212098598275862 -0.141121136408046
v 0.021564343908046 -0.0192929598275862 -0.137257736408046
v 0.044426043908046 -0.0251077598275862 -0.134315736408046
v 0.121340643908046 -0.0456455598275862 -0.144107836408046
v 0.023110343908046 -0.0207332598275862 -0.124717036408046
v 0.045351643908046 -0.0254217598275862 -0.130422936408046
v 0.056168543908046 -0.0294020598275862 -0.134941036408046
v 0.119732043908046 -0.0473840598275862 -0.143384436408046
v 0.00100014390804598 -0.0239949598275862 -0.109271336408046
v 0.069441943908046 -0.0428663598275862 -0.117373436408046
v -0.00422275609195404 -0.0223954598275862 -0.104579736408046
v 0.069757343908046 -0.0430312598275862 -0.112836236408046
v 0.069798843908046 -0.0445625598275862 -0.111865136408046
v -0.00973275609195402 -0.0252124598275862 -0.0995670364080459
v 0.073444343908046 -0.0458975598275862 -0.109636836408046
v 0.070512343908046 -0.0485103598275862 -0.109343736408046
v -0.00742605609195403 -0.0274311598275862 -0.0983569364080459
v -0.000454656091954025 -0.0318309598275862 -0.099940836408046
v 0.011487843908046 -0.0362190598275862 -0.101069636408046
v 0.070735043908046 -0.0485968598275862 -0.104631236408046
v 0.00942754390804597 -0.0317983598275862 -0.0967643364080459
v 0.00605954390804597 -0.0329733598275862 -0.092703336408046
v -4.81560919540353e-05 -0.0355177598275862 -0.084643336408046
v 0.000860143908045979 -0.0351482598275862 -0.085578236408046
v 0.067157343908046 -0.0524248598275862 -0.092398136408046
v 0.00877094390804598 -0.0414566598275862 -0.078204836408046
v 0.062165243908046 -0.0567031598275862 -0.084404436408046
v 0.060968843908046 -0.0578862598275862 -0.080985436408046
v 0.013932643908046 -0.0492879598275862 -0.0725799364080459
v 0.016362743908046 -0.0484587598275862 -0.072533636408046
v 0.054402743908046 -0.0639249598275862 -0.066279336408046
v 0.052567743908046 -0.0647991598275862 -0.063546336408046
v 0.050240143908046 -0.0650358598275862 -0.060320036408046
v 0.052223343908046 -0.0638199598275862 -0.0579719364080459
v -0.00123625609195402 -0.0530748598275862 -0.0525840364080459
v 0.054042643908046 -0.0689735598275862 -0.058465336408046
v -0.00523755609195403 -0.0524064598275862 -0.048988936408046
v 0.057128743908046 -0.0678175598275862 -0.055719636408046
v -0.010337656091954 -0.0535351598275862 -0.044071236408046
v -0.029325256091954 -0.0489449598275862 -0.0395666364080459
v -0.030083056091954 -0.0488374598275862 -0.037820336408046
v 0.052441743908046 -0.0737847598275862 -0.0471908364080459
v 0.051629043908046 -0.0740384598275862 -0.053845236408046
v -0.028204956091954 -0.0510413598275862 -0.036904336408046
v -0.00114315609195403 -0.0654052598275862 -0.025963636408046
v 0.00126804390804598 -0.0658963598275862 -0.024658036408046
v 0.050116943908046 -0.0791626598275862 -0.031685336408046
v 0.053681643908046 -0.0824364598275862 -0.024657636408046
v 0.011229143908046 -0.0765942598275862 -0.010183536408046
v 0.054597943908046 -0.0900056598275862 -0.014439236408046
v 0.023541043908046 -0.0857880598275862 -0.00377673640804593
v 0.058918843908046 -0.102474759827586 0.00709746359195401
v 0.052161843908046 -0.107226159827586 0.00819956359195401
v 0.021295443908046 0.0180177401724138 -0.208386036408046
v 0.022806843908046 0.0188417401724138 -0.209890236408046
v 0.057094243908046 0.00714824017241379 -0.214921136408046
v 0.058618743908046 0.00568764017241379 -0.212865736408046
v 0.060397143908046 0.00397684017241379 -0.212271736408046
v 0.019559443908046 0.0161501401724138 -0.204039536408046
v 0.060859543908046 0.00569004017241379 -0.210275636408046
v 0.091057543908046 -0.0124297598275862 -0.200963936408046
v 0.097102943908046 -0.0149713598275862 -0.196858936408046
v 0.014699543908046 0.00450934017241379 -0.176809536408046
v 0.106557243908046 -0.0215970598275862 -0.184877536408046
v 0.010279743908046 0.00183144017241378 -0.169552736408046
v 0.00981684390804598 0.00136534017241378 -0.167734336408046
v 0.114097043908046 -0.0312246598275862 -0.177882036408046
v 0.00850934390804597 -0.00410445982758621 -0.150154036408046
v 0.067566343908046 -0.0215498598275862 -0.165004236408046
v 0.061820643908046 -0.0190639598275862 -0.159651436408046
v 0.069528943908046 -0.0207848598275862 -0.160157436408046
v 0.068861643908046 -0.0210002598275862 -0.163662436408046
v 0.120627343908046 -0.0353344598275862 -0.167749636408046
v 0.068674643908046 -0.0205583598275862 -0.157923836408046
v 0.071047243908046 -0.0224710598275862 -0.159350936408046
v 0.00828744390804596 -0.00739365982758622 -0.147387836408046
v 0.069561443908046 -0.0228998598275862 -0.156844136408046
v 0.124988843908046 -0.0400636598275862 -0.162066136408046
v 0.069121443908046 -0.0267174598275862 -0.148719936408046
v 0.045902143908046 -0.0216571598275862 -0.148445436408046
v 0.126836543908046 -0.0438512598275862 -0.159801536408046
v 0.067771043908046 -0.0305949598275862 -0.145950136408046
v 0.128616043908046 -0.0469601598275862 -0.155372436408046
v 0.044482643908046 -0.0250559598275862 -0.140716736408046
v 0.126055243908046 -0.0447300598275862 -0.150051136408046
v 0.043729443908046 -0.0244824598275862 -0.137652636408046
v 0.063842543908046 -0.0290501598275862 -0.141088936408046
v 0.123609743908046 -0.0445854598275862 -0.147331036408046
v 0.060282643908046 -0.0294314598275862 -0.137506036408046
v 0.048243243908046 -0.0284299598275862 -0.134786836408046
v 0.053668443908046 -0.0292763598275862 -0.134452836408046
v 0.023218643908046 -0.0218876598275862 -0.127542536408046
v 0.089733543908046 -0.0471746598275862 -0.140877336408046
v 0.106044243908046 -0.0469272598275862 -0.141483136408046
v 0.023418943908046 -0.0239998598275862 -0.125931736408046
v 0.075240143908046 -0.0376383598275862 -0.133164836408046
v 0.075112743908046 -0.0397300598275862 -0.135628936408046
v 0.022228443908046 -0.0253319598275862 -0.124384836408046
v 0.013273543908046 -0.0276978598275862 -0.120946236408046
v 0.011466443908046 -0.0246543598275862 -0.118444436408046
v 0.070472643908046 -0.0417620598275862 -0.125279736408046
v 0.00293524390804598 -0.0269056598275862 -0.111472036408046
v -0.00800085609195403 -0.0266827598275862 -0.102565636408046
v 0.066174243908046 -0.0523561598275862 -0.101467536408046
v 0.066997843908046 -0.0518056598275862 -0.105807236408046
v 0.00304574390804598 -0.0363264598275862 -0.087815236408046
v 0.062073343908046 -0.0565139598275862 -0.088053336408046
v -8.35609195402875e-06 -0.0508619598275862 -0.072283936408046
v -0.00790015609195402 -0.0494218598275862 -0.0673290364080459
v 0.052416043908046 -0.0652058598275862 -0.0772994364080459
v 0.053260743908046 -0.0643917598275862 -0.073202836408046
v 0.00515624390804598 -0.0529354598275862 -0.0644180364080459
v 0.011086843908046 -0.0525157598275862 -0.0612615364080459
v 0.012010243908046 -0.0545143598275862 -0.061074236408046
v 0.049038943908046 -0.0662291598275862 -0.0605396364080459
v 0.050358743908046 -0.0668167598275862 -0.059007436408046
v 0.054383443908046 -0.0711594598275862 -0.057623836408046
v -0.00724275609195403 -0.0554899598275862 -0.0479330364080459
v 0.055500843908046 -0.0696888598275862 -0.055291436408046
v -0.022567256091954 -0.0539212598275862 -0.042935136408046
v 0.050000843908046 -0.0769991598275862 -0.0434051364080459
v -0.015883356091954 -0.0578100598275862 -0.033285436408046
v -0.019962856091954 -0.0588658598275862 -0.0374201364080459
v -0.012321256091954 -0.0594477598275862 -0.031106636408046
v 0.048060743908046 -0.0805424598275862 -0.0391426364080459
v 0.00229534390804598 -0.0696736598275862 -0.026970136408046
v 0.048221843908046 -0.0828729598275862 -0.0325403364080459
v 0.00484594390804598 -0.0705257598275862 -0.022736536408046
v 0.00711004390804597 -0.0749446598275862 -0.019037236408046
v 0.00811544390804597 -0.0743289598275862 -0.016664336408046
v 0.052333443908046 -0.0866042598275862 -0.022690636408046
v 0.00951754390804598 -0.0780251598275862 -0.013467536408046
v 0.053504643908046 -0.0891402598275862 -0.017034336408046
v 0.054641443908046 -0.0945905598275862 -0.009746236408046
v 0.020959243908046 -0.0841849598275862 -0.00545773640804598
v 0.057512643908046 -0.0983730598275862 0.000182863591954019
v 0.042476843908046 -0.100704159827586 0.00603266359195404
v 0.057553943908046 -0.107281759827586 0.00648766359195402
v 0.055185943908046 -0.107720159827586 0.00785276359195408
v 0.028595243908046 0.0104906401724138 -0.214386836408046
v 0.021097843908046 0.0136590401724138 -0.207362336408046
v 0.070776143908046 -0.00257565982758622 -0.209930036408046
v 0.018386943908046 0.0143113401724138 -0.197895136408046
v 0.018810143908046 0.00857684017241379 -0.195539436408046
v 0.101588143908046 -0.0191883598275862 -0.193069436408046
v 0.012354943908046 -0.00023995982758622 -0.171972036408046
v 0.010636743908046 -0.0047165598275862 -0.161076436408046
v 0.118087643908046 -0.0349230598275862 -0.172383836408046
v 0.00986274390804599 -0.00696235982758621 -0.153556136408046
v 0.071366443908046 -0.0219620598275862 -0.163793836408046
v 0.054604143908046 -0.0208769598275862 -0.156770636408046
v 0.056312943908046 -0.0224993598275862 -0.161384036408046
v 0.010102143908046 -0.0109605598275862 -0.150492436408046
v 0.049816143908046 -0.0231500598275862 -0.155553836408046
v 0.010346343908046 -0.0124226598275862 -0.148398436408046
v 0.014359043908046 -0.0137028598275862 -0.146928336408046
v 0.018157543908046 -0.0147075598275862 -0.146632836408046
v 0.020473043908046 -0.0156687598275862 -0.145637836408046
v 0.047488643908046 -0.0227038598275862 -0.151893436408046
v 0.070776543908046 -0.0295313598275862 -0.151360936408046
v 0.064795943908046 -0.0329328598275862 -0.144297336408046
v 0.061678043908046 -0.0309435598275862 -0.140739936408046
v 0.023457343908046 -0.0238931598275862 -0.134346636408046
v 0.057449943908046 -0.0316886598275862 -0.139192936408046
v 0.050265643908046 -0.0307560598275862 -0.137334536408046
v 0.117592043908046 -0.0501039598275862 -0.144436136408046
v 0.098431543908046 -0.0477728598275862 -0.141650136408046
v 0.071977243908046 -0.0409497598275862 -0.133729636408046
v 0.018810743908046 -0.0289348598275862 -0.124371936408046
v 0.00799854390804597 -0.0274948598275862 -0.115904836408046
v 0.066330043908046 -0.0456248598275862 -0.115539436408046
v -0.00269655609195403 -0.0313265598275862 -0.108000536408046
v 0.065592743908046 -0.0467889598275862 -0.114628936408046
v -0.00910325609195403 -0.0287097598275862 -0.101470136408046
v 0.068363643908046 -0.0494052598275862 -0.111727436408046
v 0.010943143908046 -0.0357177598275862 -0.098270436408046
v 0.00693274390804598 -0.0368598598275862 -0.093897136408046
v 0.063017243908046 -0.0557162598275862 -0.095245936408046
v 0.000673543908045984 -0.0395278598275862 -0.086732936408046
v 0.00196454390804597 -0.0415951598275862 -0.089136436408046
v 0.00196714390804598 -0.0439044598275862 -0.086846536408046
v 0.00577064390804598 -0.0447266598275862 -0.083359636408046
v 0.058180443908046 -0.0599874598275862 -0.090241936408046
v 0.012377943908046 -0.0499349598275862 -0.079123136408046
v 0.056111943908046 -0.0621920598275862 -0.0820503364080459
v 0.017908643908046 -0.0500104598275862 -0.073943036408046
v -0.000838656091954021 -0.0532706598275862 -0.067016836408046
v 0.00972354390804599 -0.0539530598275862 -0.063303236408046
v 0.00871874390804597 -0.0589933598275862 -0.060274436408046
v 0.011108643908046 -0.0571950598275862 -0.0609218364080459
v -0.00229825609195403 -0.0592829598275862 -0.053471236408046
v 0.048114343908046 -0.0681061598275862 -0.059709936408046
v 0.051824143908046 -0.0745548598275862 -0.057195236408046
v -0.028936856091954 -0.0539451598275862 -0.040149236408046
v -0.026255856091954 -0.0574173598275862 -0.040593236408046
v -0.023459456091954 -0.0573091598275862 -0.0386890364080459
v -0.014605256091954 -0.0628391598275862 -0.036790536408046
v -0.012393956091954 -0.0626462598275862 -0.034446336408046
v -0.00737565609195404 -0.0643399598275862 -0.031968736408046
v -0.00480475609195402 -0.0659555598275862 -0.030715936408046
v 0.048459843908046 -0.0797672598275862 -0.034735736408046
v -0.000891756091954021 -0.0690514598275862 -0.029020036408046
v 0.00362744390804597 -0.0698745598275862 -0.025396836408046
v 0.00580334390804597 -0.0743243598275862 -0.022823236408046
v 0.048939443908046 -0.0883603598275862 -0.026954336408046
v 0.051229143908046 -0.0904122598275862 -0.020138236408046
v 0.010783643908046 -0.0802297598275862 -0.0123192364080459
v 0.051098643908046 -0.0945316598275862 -0.017140336408046
v 0.017098743908046 -0.0838685598275862 -0.00865643640804598
v 0.022273643908046 -0.0889118598275862 -0.00600463640804599
v 0.047960743908046 -0.105595159827586 0.00792596359195402
v 0.049550043908046 -0.105733059827586 0.00854766359195402
v 0.056729543908046 -0.107986959827586 0.00719156359195405
v 0.053655443908046 0.00036524017241378 -0.219468436408046
v 0.020209843908046 0.0103105401724138 -0.201050936408046
v 0.074345843908046 -0.00371455982758621 -0.207189336408046
v 0.082485443908046 -0.00839795982758622 -0.204257136408046
v 0.018403543908046 0.00473984017241379 -0.189915836408046
v 0.095109343908046 -0.0155243598275862 -0.199813036408046
v 0.017632443908046 0.00186334017241378 -0.185593136408046
v 0.016681943908046 -5.89598275862191e-05 -0.179615936408046
v 0.106515343908046 -0.0240165598275862 -0.187790936408046
v 0.015049043908046 -0.0016553598275862 -0.175064636408046
v 0.108802243908046 -0.0274323598275862 -0.185217436408046
v 0.013890243908046 -0.00517145982758621 -0.171472836408046
v 0.110697543908046 -0.0314359598275862 -0.184865836408046
v 0.012520143908046 -0.00600785982758621 -0.166445636408046
v 0.011825743908046 -0.0115199598275862 -0.158196036408046
v 0.070856743908046 -0.0238496598275862 -0.168783636408046
v 0.073367943908046 -0.0239320598275862 -0.165395036408046
v 0.073027943908046 -0.0243680598275862 -0.168113936408046
v 0.060617643908046 -0.0222251598275862 -0.163670636408046
v 0.121342643908046 -0.0403289598275862 -0.172599836408046
v 0.074558543908046 -0.0294020598275862 -0.161893636408046
v 0.122868143908046 -0.0408160598275862 -0.169561136408046
v 0.071197843908046 -0.0274898598275862 -0.156838736408046
v 0.124832643908046 -0.0425428598275862 -0.166863836408046
v 0.012152943908046 -0.0144858598275862 -0.147974636408046
v 0.020928943908046 -0.0161557598275862 -0.146636436408046
v 0.046451943908046 -0.0240295598275862 -0.150735736408046
v 0.071982343908046 -0.0310830598275862 -0.153667036408046
v 0.045057743908046 -0.0258992598275862 -0.146686936408046
v 0.070987843908046 -0.0323169598275862 -0.150902836408046
v 0.129331543908046 -0.0491360598275862 -0.157552536408046
v 0.023051343908046 -0.0236088598275862 -0.138432036408046
v 0.128314743908046 -0.0486744598275862 -0.154261436408046
v 0.066882643908046 -0.0336418598275862 -0.146084036408046
v 0.126210043908046 -0.0496910598275862 -0.152433536408046
v 0.045303043908046 -0.0279584598275862 -0.138434936408046
v 0.122254843908046 -0.0486554598275862 -0.148653136408046
v 0.047702743908046 -0.0304643598275862 -0.138695536408046
v 0.057918443908046 -0.0342600598275862 -0.143153436408046
v 0.024677543908046 -0.0275045598275862 -0.130138836408046
v 0.075548543908046 -0.0414156598275862 -0.137176736408046
v 0.084606943908046 -0.0438301598275862 -0.138779436408046
v 0.110987543908046 -0.0524498598275862 -0.144839736408046
v 0.025032643908046 -0.0284899598275862 -0.128091736408046
v 0.066509443908046 -0.0456056598275862 -0.124131936408046
v 0.066623343908046 -0.0457175598275862 -0.119289636408046
v 0.065161743908046 -0.0486174598275862 -0.114037536408046
v -0.00678135609195403 -0.0332777598275862 -0.101621036408046
v 0.065946243908046 -0.0524167598275862 -0.111240736408046
v 0.013359243908046 -0.0367252598275862 -0.101001036408046
v 0.012554543908046 -0.0407383598275862 -0.103542036408046
v 0.00596304390804597 -0.0415834598275862 -0.092157536408046
v 0.061711543908046 -0.0559815598275862 -0.101398536408046
v 0.056127843908046 -0.0615442598275862 -0.0865417364080459
v 0.016060043908046 -0.0553561598275862 -0.075750636408046
v 0.012388443908046 -0.0578884598275862 -0.0640288364080459
v 0.012304643908046 -0.0569616598275862 -0.062205936408046
v 0.048222943908046 -0.0689607598275862 -0.065184836408046
v 0.00255194390804597 -0.0590224598275862 -0.056640036408046
v 0.046549043908046 -0.0694403598275862 -0.060882236408046
v 0.049144043908046 -0.0732852598275862 -0.0610647364080459
v 0.051326443908046 -0.0730775598275862 -0.060095936408046
v -0.00649825609195402 -0.0591839598275862 -0.0494819364080459
v -0.00853715609195402 -0.0583513598275862 -0.0477275364080459
v -0.010843456091954 -0.0590688598275862 -0.046822736408046
v -0.027583056091954 -0.0543394598275862 -0.042085936408046
v -0.025144556091954 -0.0573598598275862 -0.0441406364080459
v 0.049015343908046 -0.0787376598275862 -0.051073836408046
v 0.00402664390804598 -0.0718983598275862 -0.027711436408046
v 0.046048743908046 -0.0869457598275862 -0.033563336408046
v 0.00503584390804597 -0.0736649598275862 -0.028053236408046
v 0.047674343908046 -0.0860315598275862 -0.031315536408046
v 0.00593504390804597 -0.0766286598275862 -0.0231082364080459
v 0.00727714390804599 -0.0794159598275862 -0.016485636408046
v 0.048228343908046 -0.0957266598275862 -0.020853636408046
v 0.014786943908046 -0.0850102598275862 -0.012066436408046
v 0.019790443908046 -0.0886056598275862 -0.00904503640804594
v 0.023899043908046 -0.0936031598275862 -0.00491153640804592
v 0.053114543908046 -0.100158659827586 -0.00769513640804598
v 0.054695043908046 -0.103548059827586 -0.00216993640804597
v 0.031332843908046 -0.0990040598275862 -0.00106393640804592
v 0.055620043908046 -0.104048759827586 0.00086626359195402
v 0.056540543908046 -0.105196959827586 0.00313936359195405
v 0.057129343908046 -0.107733159827586 0.00502806359195407
v 0.026488243908046 0.0109980401724138 -0.213975636408046
v 0.024805543908046 0.0121476401724138 -0.212730336408046
v 0.022661243908046 0.0121167401724138 -0.210467336408046
v 0.059227343908046 0.00230804017241379 -0.217664436408046
v 0.061554443908046 -0.000650859827586212 -0.215588436408046
v 0.073542243908046 -0.00880085982758622 -0.212559136408046
v 0.019297743908046 0.00561244017241379 -0.195437036408046
v 0.098781043908046 -0.0209218598275862 -0.199573836408046
v 0.105905043908046 -0.0258727598275862 -0.190687736408046
v 0.016325043908046 -0.0032889598275862 -0.177097036408046
v 0.012936743908046 -0.00867465982758621 -0.164693136408046
v 0.116869343908046 -0.0357983598275862 -0.176369336408046
v 0.066242243908046 -0.0238454598275862 -0.167741136408046
v 0.075014443908046 -0.0265907598275862 -0.166759636408046
v 0.011094943908046 -0.0114986598275862 -0.152668236408046
v 0.057843143908046 -0.0234723598275862 -0.163762836408046
v 0.051963943908046 -0.0237140598275862 -0.158344236408046
v 0.011018543908046 -0.0145080598275862 -0.151326136408046
v 0.073003343908046 -0.0311660598275862 -0.157054936408046
v 0.011214643908046 -0.0151850598275862 -0.149408436408046
v 0.126137943908046 -0.0482614598275862 -0.168277236408046
v 0.021729843908046 -0.0190645598275862 -0.144808536408046
v 0.021870243908046 -0.0192016598275862 -0.147291836408046
v 0.045740543908046 -0.0261175598275862 -0.149422736408046
v 0.128707043908046 -0.0505296598275862 -0.161495436408046
v 0.070877043908046 -0.0344281598275862 -0.151331936408046
v 0.129587943908046 -0.0522346598275862 -0.156730936408046
v 0.045490843908046 -0.0283863598275862 -0.144359236408046
v 0.063063943908046 -0.0349235598275862 -0.145397636408046
v 0.123294943908046 -0.0523208598275862 -0.151940836408046
v 0.048276843908046 -0.0328528598275862 -0.142975136408046
v 0.049419043908046 -0.0330695598275862 -0.140997836408046
v 0.119109643908046 -0.0523606598275862 -0.148464036408046
v 0.024778643908046 -0.0298530598275862 -0.134376036408046
v 0.073296043908046 -0.0425812598275862 -0.137771536408046
v 0.076601643908046 -0.0455817598275862 -0.139538136408046
v 0.071327643908046 -0.0427031598275862 -0.136581436408046
v 0.023693343908046 -0.0301151598275862 -0.126967736408046
v 0.066579543908046 -0.0463024598275862 -0.131966636408046
v 0.066506743908046 -0.0458812598275862 -0.127999136408046
v 0.000293543908045965 -0.0367192598275862 -0.111644336408046
v 0.062688743908046 -0.0491473598275862 -0.116256336408046
v -0.00722655609195402 -0.0308697598275862 -0.104238536408046
v -0.00870205609195403 -0.0318181598275862 -0.103037036408046
v 0.064167443908046 -0.0535918598275862 -0.113566536408046
v 0.00592904390804598 -0.0418904598275862 -0.104758736408046
v 0.013786343908046 -0.0392331598275862 -0.101721736408046
v 0.011336143908046 -0.0416950598275862 -0.098969436408046
v 0.060892643908046 -0.0567869598275862 -0.112882536408046
v 0.00786344390804597 -0.0424220598275862 -0.095555136408046
v 0.00455544390804596 -0.0429785598275862 -0.091431936408046
v 0.00132314390804597 -0.0431070598275862 -0.088737436408046
v 0.058196043908046 -0.0596715598275862 -0.096806336408046
v 0.016565143908046 -0.0531763598275862 -0.0770412364080459
v 0.017195943908046 -0.0534048598275862 -0.075740236408046
v 0.00869524390804598 -0.0587195598275862 -0.076612236408046
v 0.014869843908046 -0.0589346598275862 -0.0772052364080459
v -0.00933845609195402 -0.0493223598275862 -0.069858336408046
v -0.00191265609195403 -0.0545541598275862 -0.0737980364080459
v -0.00580725609195402 -0.0524773598275862 -0.0683055364080459
v 0.00558424390804597 -0.0555667598275862 -0.065631236408046
v 0.014106843908046 -0.0602906598275862 -0.0634950364080459
v 0.049889243908046 -0.0676181598275862 -0.067843636408046
v 0.044572743908046 -0.0701948598275862 -0.061588336408046
v 0.051870643908046 -0.0738998598275862 -0.0593225364080459
v -0.021012956091954 -0.0603774598275862 -0.0460190364080459
v -0.016332856091954 -0.0594218598275862 -0.046126036408046
v 0.045325443908046 -0.0852499598275862 -0.0457577364080459
v -0.00872985609195402 -0.0662609598275862 -0.035769236408046
v 0.045665443908046 -0.0846419598275862 -0.0424436364080459
v -0.00575435609195403 -0.0681259598275862 -0.035386036408046
v -0.00255905609195403 -0.0697654598275862 -0.032204636408046
v 0.000248043908045975 -0.0723310598275862 -0.031351736408046
v 0.044890043908046 -0.0873707598275862 -0.037558036408046
v 0.00556174390804598 -0.0756235598275862 -0.027505136408046
v 0.00832614390804597 -0.0827762598275862 -0.015634136408046
v 0.00949704390804597 -0.0834529598275862 -0.014765736408046
v 0.010817843908046 -0.0848841598275862 -0.0146590364080459
v 0.013019743908046 -0.0847935598275862 -0.0133782364080459
v 0.017336543908046 -0.0870126598275862 -0.011132836408046
v 0.049713443908046 -0.100024459827586 -0.0144090364080459
v 0.039771843908046 -0.102131859827586 0.00370566359195401
v 0.045184543908046 -0.106919659827586 0.00538596359195403
v 0.051502243908046 -0.110198359827586 0.00614356359195406
v 0.059266143908046 -0.00072595982758622 -0.219944836408046
v 0.024178643908046 0.00940174017241378 -0.212113636408046
v 0.064447843908046 -0.00273105982758622 -0.214226236408046
v 0.022722243908046 0.00271084017241378 -0.204439636408046
v 0.077756943908046 -0.0102509598275862 -0.209379536408046
v 0.021303543908046 0.00322204017241379 -0.199773036408046
v 0.089223843908046 -0.0164650598275862 -0.205675736408046
v 0.095847643908046 -0.0197369598275862 -0.202018136408046
v 0.091307343908046 -0.0208518598275862 -0.206828136408046
v 0.105637143908046 -0.0324267598275862 -0.195852936408046
v 0.016685643908046 -0.00544925982758622 -0.175739336408046
v 0.114646543908046 -0.0357286598275862 -0.182138136408046
v 0.117567143908046 -0.0411473598275862 -0.180385436408046
v 0.013140643908046 -0.0131324598275862 -0.161820836408046
v 0.068510243908046 -0.0256766598275862 -0.170836036408046
v 0.072369843908046 -0.0261714598275862 -0.170987636408046
v 0.120885443908046 -0.0421984598275862 -0.175973036408046
v 0.076896443908046 -0.0320291598275862 -0.165441036408046
v 0.054239043908046 -0.0273733598275862 -0.165628536408046
v 0.124580943908046 -0.0463528598275862 -0.170793336408046
v 0.048345143908046 -0.0284828598275862 -0.157586336408046
v 0.047264943908046 -0.0289983598275862 -0.155030936408046
v 0.127849243908046 -0.0521554598275862 -0.166047136408046
v 0.020328043908046 -0.0199159598275862 -0.149168436408046
v 0.073106943908046 -0.0345205598275862 -0.156054836408046
v 0.045976243908046 -0.0297314598275862 -0.149159936408046
v 0.129730643908046 -0.0513965598275862 -0.158554336408046
v 0.023098943908046 -0.0240142598275862 -0.144389136408046
v 0.046747743908046 -0.0311239598275862 -0.146929736408046
v 0.065706743908046 -0.0374720598275862 -0.148789236408046
v 0.067250543908046 -0.0372979598275862 -0.149801736408046
v 0.053270843908046 -0.0345936598275862 -0.143113336408046
v 0.024754443908046 -0.0300905598275862 -0.140142836408046
v 0.115881843908046 -0.0558659598275862 -0.149980336408046
v 0.079458543908046 -0.0498537598275862 -0.141978836408046
v 0.099927943908046 -0.0586480598275862 -0.147899636408046
v 0.025879743908046 -0.0315239598275862 -0.129491636408046
v 0.068670043908046 -0.0452155598275862 -0.136342436408046
v 0.016239443908046 -0.0352290598275862 -0.125096036408046
v 0.00936904390804598 -0.0361923598275862 -0.119797636408046
v 0.00453694390804597 -0.0360424598275862 -0.115486336408046
v 0.062531143908046 -0.0494685598275862 -0.120600036408046
v 0.061483943908046 -0.0520174598275862 -0.115529136408046
v -0.00790825609195402 -0.0329666598275862 -0.103488236408046
v 0.00250824390804598 -0.0459899598275862 -0.091132336408046
v 0.00637274390804597 -0.0488360598275862 -0.086058536408046
v 0.00998344390804597 -0.0519542598275862 -0.084311636408046
v 0.052048543908046 -0.0650508598275862 -0.0870254364080459
v 0.015385943908046 -0.0565071598275862 -0.080597036408046
v 0.018282643908046 -0.0558843598275862 -0.0769017364080459
v -0.00602405609195403 -0.0541953598275862 -0.073366136408046
v 0.010478643908046 -0.0585821598275862 -0.0655392364080459
v 0.046754543908046 -0.0697486598275862 -0.0734019364080459
v 0.044840943908046 -0.0720614598275862 -0.067932436408046
v 0.044957743908046 -0.0712623598275862 -0.065050236408046
v 0.046272443908046 -0.0724483598275862 -0.061332336408046
v 0.048328443908046 -0.0759070598275862 -0.062211836408046
v -0.00776695609195402 -0.0628670598275862 -0.049714436408046
v -0.010192156091954 -0.0635307598275862 -0.048888236408046
v -0.026056756091954 -0.0586775598275862 -0.043155236408046
v 0.048099043908046 -0.0798380598275862 -0.057277536408046
v -0.022547256091954 -0.0613287598275862 -0.041842736408046
v -0.017793156091954 -0.0624845598275862 -0.039409336408046
v -0.017656956091954 -0.0649320598275862 -0.042378036408046
v -0.00198505609195403 -0.0714211598275862 -0.034428336408046
v 0.00348124390804598 -0.0754739598275862 -0.0313374364080459
v 0.00510724390804597 -0.0823038598275862 -0.0240738364080459
v 0.047481143908046 -0.0932530598275862 -0.024307836408046
v 0.014988043908046 -0.0882828598275862 -0.015178136408046
v 0.019180143908046 -0.0898443598275862 -0.011676136408046
v 0.022623743908046 -0.0944461598275862 -0.00786303640804592
v 0.026308743908046 -0.0971025598275862 -0.00361663640804594
v 0.052687943908046 -0.105216059827586 -0.00415793640804596
v 0.051694043908046 -0.105383759827586 -0.00552113640804591
v 0.035586443908046 -0.100188259827586 0.00171466359195405
v 0.054037543908046 -0.105956359827586 0.000328063591954086
v 0.041125743908046 -0.108500559827586 0.00245116359195402
v 0.055170543908046 -0.109853759827586 0.00444616359195404
v 0.053159343908046 -0.110536159827586 0.00541646359195402
v 0.033773843908046 0.0032928401724138 -0.217989536408046
v 0.059991043908046 -0.000165559827586217 -0.218972936408046
v 0.023999843908046 0.00553904017241379 -0.210592336408046
v 0.082164343908046 -0.0119863598275862 -0.207216636408046
v 0.020873043908046 -0.000598959827586204 -0.196054236408046
v 0.020448243908046 -0.00238805982758622 -0.192633436408046
v 0.097729443908046 -0.0245443598275862 -0.202967036408046
v 0.107381143908046 -0.0337199598275862 -0.193158436408046
v 0.017525943908046 -0.00676445982758622 -0.180047736408046
v 0.108670143908046 -0.0316121598275862 -0.188364736408046
v 0.019295743908046 -0.00980885982758621 -0.175744736408046
v 0.015976743908046 -0.0100551598275862 -0.170701236408046
v 0.070412143908046 -0.0280102598275862 -0.175075336408046
v 0.072992343908046 -0.0289897598275862 -0.174298936408046
v 0.076209843908046 -0.0306207598275862 -0.171149536408046
v 0.078777243908046 -0.0342866598275862 -0.173295636408046
v 0.013183943908046 -0.0154495598275862 -0.160723836408046
v 0.078197743908046 -0.0335933598275862 -0.168922536408046
v 0.049575543908046 -0.0271766598275862 -0.158910836408046
v 0.075802943908046 -0.0366915598275862 -0.160589036408046
v 0.011325543908046 -0.0184687598275862 -0.152588836408046
v 0.012975643908046 -0.0221334598275862 -0.152034136408046
v 0.018942443908046 -0.0237003598275862 -0.151598936408046
v 0.023561943908046 -0.0249497598275862 -0.150596336408046
v 0.046582143908046 -0.0299342598275862 -0.152165936408046
v 0.023973843908046 -0.0257092598275862 -0.149345536408046
v 0.072418543908046 -0.0368238598275862 -0.155764436408046
v 0.070611143908046 -0.0378719598275862 -0.153374536408046
v 0.130684643908046 -0.0578230598275862 -0.163671636408046
v 0.024043143908046 -0.0288847598275862 -0.144733736408046
v 0.054840543908046 -0.0366497598275862 -0.146129236408046
v 0.058936843908046 -0.0368423598275862 -0.147557536408046
v 0.063036943908046 -0.0379025598275862 -0.148826136408046
v 0.128541243908046 -0.0576641598275862 -0.157755636408046
v 0.120273843908046 -0.0544278598275862 -0.151287836408046
v 0.025972143908046 -0.0331575598275862 -0.131004736408046
v 0.024681743908046 -0.0348365598275862 -0.129139536408046
v 0.012564543908046 -0.0334292598275862 -0.121974536408046
v 0.063490643908046 -0.0483196598275862 -0.124841136408046
v 0.060408443908046 -0.0512212598275862 -0.117607336408046
v -0.00726095609195403 -0.0360806598275862 -0.105494436408046
v 0.059573543908046 -0.0561654598275862 -0.115519336408046
v -0.00319715609195403 -0.0389767598275862 -0.104172236408046
v -0.00497075609195402 -0.0386686598275862 -0.104548636408046
v 0.016784843908046 -0.0455338598275862 -0.105418936408046
v 0.015005043908046 -0.0445218598275862 -0.103054536408046
v 0.012894343908046 -0.0454444598275862 -0.100738736408046
v 0.00953494390804598 -0.0466804598275862 -0.0976193364080459
v 0.00679924390804597 -0.0465968598275862 -0.094013936408046
v 0.057753443908046 -0.0594407598275862 -0.101566736408046
v 0.00197824390804598 -0.0468721598275862 -0.090377736408046
v 0.00331044390804598 -0.0481296598275862 -0.088772136408046
v 0.053179143908046 -0.0644002598275862 -0.091328636408046
v 0.018078243908046 -0.0579811598275862 -0.0790562364080459
v 0.018407343908046 -0.0584456598275862 -0.078064436408046
v 0.049405043908046 -0.0676230598275862 -0.0825999364080459
v -0.00797615609195403 -0.0537625598275862 -0.072429836408046
v -0.00874625609195404 -0.0527447598275862 -0.070881236408046
v -0.00701215609195403 -0.0550423598275862 -0.070359336408046
v 0.047666343908046 -0.0693775598275862 -0.078059436408046
v 0.000101843908045976 -0.0587271598275862 -0.069709436408046
v 0.013306143908046 -0.0636967598275862 -0.067011136408046
v 0.00963414390804597 -0.0624269598275862 -0.062014936408046
v 0.012701443908046 -0.0648383598275862 -0.064774436408046
v 0.00532504390804597 -0.0631439598275862 -0.059394336408046
v 0.043107543908046 -0.0729225598275862 -0.063806636408046
v 0.00127724390804597 -0.0655044598275862 -0.057030636408046
v 0.043925743908046 -0.0756542598275862 -0.0631012364080459
v -0.00395315609195401 -0.0642494598275862 -0.053592436408046
v 0.049561543908046 -0.0786520598275862 -0.061119436408046
v -0.016537256091954 -0.0631769598275862 -0.047608436408046
v -0.021832556091954 -0.0624890598275862 -0.0459766364080459
v -0.023267656091954 -0.0619010598275862 -0.043732936408046
v -0.010993156091954 -0.0672866598275862 -0.0401021364080459
v -0.00180195609195404 -0.0726623598275862 -0.038227236408046
v -0.00549055609195402 -0.0715153598275862 -0.043081536408046
v 0.00494924390804598 -0.0789953598275862 -0.0334201364080459
v 0.00517644390804597 -0.0779493598275862 -0.029624136408046
v 0.044558543908046 -0.0900277598275862 -0.033537636408046
v 0.045357543908046 -0.0943617598275862 -0.027089936408046
v 0.00554204390804598 -0.0861581598275862 -0.021800436408046
v 0.00681204390804598 -0.0849566598275862 -0.018193736408046
v 0.011344543908046 -0.0897310598275862 -0.016972336408046
v 0.018551243908046 -0.0906193598275862 -0.0151889364080459
v 0.021138143908046 -0.0938210598275862 -0.011036836408046
v 0.024695443908046 -0.0995493598275862 -0.00562483640804595
v 0.029291443908046 -0.101050359827586 -0.00310603640804596
v 0.051917743908046 -0.110284859827586 0.00165076359195404
v 0.047370843908046 -0.110210259827586 0.00524216359195401
v 0.028102343908046 0.00690614017241378 -0.215991336408046
v 0.026071543908046 0.0042701401724138 -0.214612736408046
v 0.061064243908046 -0.00243395982758622 -0.220026436408046
v 0.023968343908046 0.00195194017241379 -0.208600236408046
v 0.069281743908046 -0.0124719598275862 -0.217809936408046
v 0.075064743908046 -0.0140811598275862 -0.215288436408046
v 0.078166143908046 -0.0146766598275862 -0.212759036408046
v 0.023333943908046 -0.00230885982758622 -0.201735436408046
v 0.086070143908046 -0.0198215598275862 -0.210026236408046
v 0.018843443908046 -0.00458665982758621 -0.186723436408046
v 0.100956343908046 -0.0275632598275862 -0.200693936408046
v 0.020434843908046 -0.0109298598275862 -0.178166036408046
v 0.018088843908046 -0.00811575982758621 -0.180788636408046
v 0.109681943908046 -0.0362257598275862 -0.190628136408046
v 0.017518943908046 -0.0127930598275862 -0.171599236408046
v 0.112591643908046 -0.0370489598275862 -0.187236736408046
v 0.115911643908046 -0.0391285598275862 -0.183865136408046
v 0.077746543908046 -0.0286792598275862 -0.177452936408046
v 0.074816543908046 -0.0275502598275862 -0.177446336408046
v 0.077736343908046 -0.0287222598275862 -0.178887736408046
v 0.017242843908046 -0.0204757598275862 -0.166527036408046
v 0.058842343908046 -0.0276471598275862 -0.168689336408046
v 0.061066943908046 -0.0296027598275862 -0.172040336408046
v 0.012497843908046 -0.0183177598275862 -0.156947436408046
v 0.014861143908046 -0.0231705598275862 -0.152067636408046
v 0.073339443908046 -0.0381646598275862 -0.157372036408046
v 0.075696243908046 -0.0393616598275862 -0.160285136408046
v 0.046785943908046 -0.0319865598275862 -0.150993836408046
v 0.047742343908046 -0.0328108598275862 -0.148922436408046
v 0.131292843908046 -0.0604823598275862 -0.162338336408046
v 0.049219343908046 -0.0340367598275862 -0.146570636408046
v 0.051486043908046 -0.0367262598275862 -0.147961736408046
v 0.130402143908046 -0.0589000598275862 -0.159733736408046
v 0.052082343908046 -0.0357415598275862 -0.145746736408046
v 0.053322043908046 -0.0385671598275862 -0.148524836408046
v 0.123199543908046 -0.0551579598275862 -0.153515536408046
v 0.118392843908046 -0.0577723598275862 -0.152860936408046
v 0.112343143908046 -0.0566368598275862 -0.148770236408046
v 0.110724143908046 -0.0553658598275862 -0.146872336408046
v 0.070514543908046 -0.0452238598275862 -0.138735336408046
v 0.071100743908046 -0.0461560598275862 -0.139653336408046
v 0.066065443908046 -0.0492203598275862 -0.140312636408046
v 0.026487843908046 -0.0349957598275862 -0.131131336408046
v 0.060888643908046 -0.0516532598275862 -0.135204336408046
v -0.00496825609195402 -0.0367974598275862 -0.107490836408046
v 0.058531243908046 -0.0527736598275862 -0.117674536408046
v -0.00612365609195402 -0.0383945598275862 -0.106202036408046
v 0.0145907439080459 -0.0509423598275862 -0.108643236408046
v 0.057496543908046 -0.0596713598275862 -0.107987336408046
v 0.00875684390804597 -0.0501701598275862 -0.096551036408046
v 0.00371734390804597 -0.0497436598275862 -0.090423336408046
v 0.052286343908046 -0.0645942598275862 -0.096650236408046
v 0.013742043908046 -0.0562960598275862 -0.082816736408046
v 0.044697843908046 -0.0715220598275862 -0.084092736408046
v 0.00857974390804597 -0.0675843598275862 -0.071217336408046
v 0.042549343908046 -0.0730867598275862 -0.0753018364080459
v 0.013832843908046 -0.0644304598275862 -0.065593236408046
v 0.041715443908046 -0.0749082598275862 -0.063645536408046
v 0.048958943908046 -0.0777700598275862 -0.0620335364080459
v -0.00826115609195403 -0.0684695598275862 -0.050756836408046
v -0.019694456091954 -0.0631093598275862 -0.047096636408046
v 0.046010243908046 -0.0837156598275862 -0.049726136408046
v -0.016226356091954 -0.0671754598275862 -0.044676236408046
v -0.010710056091954 -0.0689043598275862 -0.0432257364080459
v 0.00583304390804597 -0.0807667598275862 -0.030934036408046
v 0.046285543908046 -0.0973225598275862 -0.0233064364080459
v 0.020039043908046 -0.0939146598275862 -0.017842636408046
v 0.021348543908046 -0.0941013598275862 -0.016219036408046
v 0.050308643908046 -0.105216559827586 -0.00844443640804599
v 0.023369343908046 -0.0999323598275862 -0.00791073640804596
v 0.050583843908046 -0.109148659827586 -0.00381413640804595
v 0.050537443908046 -0.111149059827586 0.000509863591954041
v 0.050238143908046 -0.111851359827586 0.00237886359195405
v 0.049083343908046 -0.111917959827586 0.00381796359195402
v 0.027011043908046 0.00520824017241378 -0.215814136408046
v 0.030654243908046 0.000957040172413784 -0.219229336408046
v 0.059786743908046 -0.00704685982758621 -0.223247936408046
v 0.065170443908046 -0.00822375982758622 -0.218360736408046
v 0.099991743908046 -0.0284485598275862 -0.202528636408046
v 0.020402143908046 -0.00823185982758622 -0.186538236408046
v 0.021395943908046 -0.0127601598275862 -0.180888136408046
v 0.019882043908046 -0.0159778598275862 -0.175355536408046
v 0.079819043908046 -0.0301201598275862 -0.179480836408046
v 0.080074843908046 -0.0311169598275862 -0.182735836408046
v 0.077907343908046 -0.0299575598275862 -0.181979836408046
v 0.081318143908046 -0.0322603598275862 -0.181342936408046
v 0.071867843908046 -0.0298284598275862 -0.177170136408046
v 0.075244043908046 -0.0291550598275862 -0.179397636408046
v 0.073071143908046 -0.0294577598275862 -0.175816836408046
v 0.075785143908046 -0.0303510598275862 -0.175829836408046
v 0.078647943908046 -0.0320816598275862 -0.177074636408046
v 0.116378643908046 -0.0434577598275862 -0.186305036408046
v 0.065905943908046 -0.0305049598275862 -0.175400636408046
v 0.077137143908046 -0.0322912598275862 -0.174359336408046
v 0.123704643908046 -0.0501815598275862 -0.176600636408046
v 0.054774043908046 -0.0296079598275862 -0.168220636408046
v 0.078925143908046 -0.0362878598275862 -0.170383736408046
v 0.126482743908046 -0.0522278598275862 -0.172022836408046
v 0.049051843908046 -0.0310956598275862 -0.161400536408046
v 0.052234043908046 -0.0322699598275862 -0.168568436408046
v 0.012227143908046 -0.0223257598275862 -0.155091136408046
v 0.077987943908046 -0.0390373598275862 -0.164722436408046
v 0.047939343908046 -0.0324102598275862 -0.159332436408046
v 0.022623543908046 -0.0264307598275862 -0.152246636408046
v 0.023945743908046 -0.0309708598275862 -0.153430036408046
v 0.047335243908046 -0.0337678598275862 -0.155998536408046
v 0.047853643908046 -0.0359387598275862 -0.155571436408046
v 0.071932643908046 -0.0396794598275862 -0.157024236408046
v 0.048207143908046 -0.0361712598275862 -0.153572536408046
v 0.070437643908046 -0.0415420598275862 -0.157496936408046
v 0.049931643908046 -0.0364734598275862 -0.150998836408046
v 0.066419243908046 -0.0399362598275862 -0.153132736408046
v 0.057896143908046 -0.0386420598275862 -0.150696036408046
v 0.063459743908046 -0.0398877598275862 -0.151767236408046
v 0.113301343908046 -0.0589719598275862 -0.151535636408046
v 0.110338243908046 -0.0575158598275862 -0.148871736408046
v 0.025539643908046 -0.0354055598275862 -0.137282236408046
v 0.088314743908046 -0.0558832598275862 -0.145821336408046
v 0.026208943908046 -0.0377440598275862 -0.135842236408046
v 0.064885143908046 -0.0492573598275862 -0.138514436408046
v 0.014329843908046 -0.0378087598275862 -0.124437436408046
v 0.00697054390804598 -0.0398358598275862 -0.118793836408046
v 0.057962543908046 -0.0537646598275862 -0.123540736408046
v 0.000142343908045961 -0.0429809598275862 -0.113607936408046
v -0.00380475609195402 -0.0404018598275862 -0.109355936408046
v 0.057337943908046 -0.0540745598275862 -0.119131336408046
v -0.00405175609195403 -0.0412903598275862 -0.106019736408046
v -0.00211365609195403 -0.0454142598275862 -0.107469036408046
v 0.058360643908046 -0.0579289598275862 -0.115703336408046
v 0.057519443908046 -0.0593722598275862 -0.114692736408046
v 0.014457543908046 -0.0479223598275862 -0.103657236408046
v 0.016069443908046 -0.0503013598275862 -0.107255036408046
v 0.010816743908046 -0.0520186598275862 -0.100359036408046
v 0.054144743908046 -0.0628597598275862 -0.106367436408046
v 0.00627814390804597 -0.0521735598275862 -0.0948354364080459
v 0.00769244390804597 -0.0557022598275862 -0.0918279364080459
v 0.011080543908046 -0.0581116598275862 -0.0899355364080459
v 0.018689143908046 -0.0627762598275862 -0.0836540364080459
v 0.019799743908046 -0.0619545598275862 -0.081344136408046
v 0.022922143908046 -0.0666128598275862 -0.0823476364080459
v 0.019078543908046 -0.0616884598275862 -0.079196336408046
v -0.00633415609195402 -0.0590290598275862 -0.073980836408046
v -0.00366515609195402 -0.0581395598275862 -0.0754196364080459
v -0.00585025609195403 -0.0576270598275862 -0.071582236408046
v 0.015396243908046 -0.0687582598275862 -0.067767736408046
v 0.010232443908046 -0.0666013598275862 -0.063659336408046
v 0.040898243908046 -0.0752805598275862 -0.068281736408046
v 0.00575784390804598 -0.0685359598275862 -0.060910036408046
v 0.040276043908046 -0.0760864598275862 -0.065206036408046
v 0.040912743908046 -0.0781490598275862 -0.064666236408046
v 0.044020243908046 -0.0816295598275862 -0.064918936408046
v 0.047585843908046 -0.0806944598275862 -0.062208436408046
v -0.012643356091954 -0.0662502598275862 -0.048992936408046
v -0.016226656091954 -0.0666154598275862 -0.047890036408046
v -0.018537756091954 -0.0660493598275862 -0.045817336408046
v 0.045457243908046 -0.0835595598275862 -0.054948736408046
v -0.00325435609195403 -0.0732752598275862 -0.042880336408046
v 0.043025643908046 -0.0888187598275862 -0.047772536408046
v 0.00257744390804597 -0.0785051598275862 -0.037342636408046
v 0.040827043908046 -0.0926481598275862 -0.045019436408046
v 0.00522194390804596 -0.0833699598275862 -0.027103236408046
v 0.042173843908046 -0.0948060598275862 -0.0347644364080459
v 0.00648214390804598 -0.0916789598275862 -0.019576536408046
v 0.016824443908046 -0.0930758598275862 -0.0179540364080459
v 0.046733543908046 -0.101667759827586 -0.018951636408046
v 0.022768743908046 -0.0982173598275862 -0.0129115364080459
v 0.047903943908046 -0.104431459827586 -0.014931736408046
v 0.022931843908046 -0.0987086598275862 -0.010238136408046
v 0.027977043908046 -0.104267259827586 -0.00565463640804598
v 0.036274043908046 -0.110720159827586 -0.00217323640804595
v 0.048927343908046 -0.111077059827586 -0.00694053640804598
v 0.048207043908046 -0.115005159827586 -0.00188243640804597
v 0.045858243908046 -0.113965959827586 0.00223456359195406
v 0.046865843908046 -0.116254859827586 0.000602763591954047
v 0.028768843908046 0.0015192401724138 -0.218593836408046
v 0.051796143908046 -0.0130957598275862 -0.226294736408046
v 0.028002143908046 0.000823140172413792 -0.217947236408046
v 0.026757343908046 -0.000932659827586224 -0.215058936408046
v 0.082373843908046 -0.0190573598275862 -0.212281836408046
v 0.024669643908046 -0.00655705982758621 -0.201337136408046
v 0.089859743908046 -0.0275222598275862 -0.211723336408046
v 0.022782043908046 -0.0110750598275862 -0.189939436408046
v 0.022698043908046 -0.0144959598275862 -0.183793536408046
v 0.108417543908046 -0.0405131598275862 -0.196027236408046
v 0.022148943908046 -0.0143808598275862 -0.180406636408046
v 0.114653143908046 -0.0423033598275862 -0.188978736408046
v 0.073489643908046 -0.0318958598275862 -0.180754736408046
v 0.080840543908046 -0.0337779598275862 -0.178935936408046
v 0.066394643908046 -0.0328023598275862 -0.178084436408046
v 0.069876343908046 -0.0315183598275862 -0.178244336408046
v 0.117599643908046 -0.0453423598275862 -0.183323236408046
v 0.017900543908046 -0.0192730598275862 -0.168977736408046
v 0.080483943908046 -0.0346602598275862 -0.176423536408046
v 0.118595643908046 -0.0459596598275862 -0.181528936408046
v 0.079785343908046 -0.0368433598275862 -0.173358036408046
v 0.014824743908046 -0.0203299598275862 -0.161992036408046
v 0.079800843908046 -0.0401097598275862 -0.170739336408046
v 0.049742743908046 -0.0327521598275862 -0.164402536408046
v 0.077202443908046 -0.0405313598275862 -0.163047236408046
v 0.013260843908046 -0.0255636598275862 -0.155643136408046
v 0.018847743908046 -0.0306849598275862 -0.155595536408046
v 0.016609143908046 -0.0293868598275862 -0.155607836408046
v 0.129730843908046 -0.0599388598275862 -0.168724436408046
v 0.024303143908046 -0.0317470598275862 -0.152362336408046
v 0.068426743908046 -0.0428223598275862 -0.158265436408046
v 0.051970643908046 -0.0380187598275862 -0.151208936408046
v 0.054503943908046 -0.0387260598275862 -0.150484636408046
v 0.053883543908046 -0.0396330598275862 -0.153877236408046
v 0.061811443908046 -0.0405314598275862 -0.155876036408046
v 0.064491243908046 -0.0406102598275862 -0.154518036408046
v 0.122278643908046 -0.0603452598275862 -0.156223536408046
v 0.025290743908046 -0.0364049598275862 -0.143100936408046
v 0.110799043908046 -0.0596127598275862 -0.151370136408046
v 0.104982743908046 -0.0594740598275862 -0.149268436408046
v 0.026601643908046 -0.0387657598275862 -0.133636536408046
v 0.024081443908046 -0.0412823598275862 -0.131496836408046
v 0.025564943908046 -0.0416647598275862 -0.132635736408046
v 0.016996243908046 -0.0415485598275862 -0.127769436408046
v 0.011731543908046 -0.0417657598275862 -0.122829836408046
v 0.057198343908046 -0.0544628598275862 -0.129903436408046
v 0.055352143908046 -0.0557172598275862 -0.119139036408046
v -0.00458075609195402 -0.0415260598275862 -0.107832236408046
v 0.00298464390804598 -0.0495819598275862 -0.109192136408046
v 0.00559844390804598 -0.0532080598275862 -0.093563536408046
v 0.051085243908046 -0.0650137598275862 -0.102269536408046
v 0.045632643908046 -0.0709146598275862 -0.0916275364080459
v 0.013151343908046 -0.0587691598275862 -0.087342036408046
v 0.016916343908046 -0.0624258598275862 -0.086336836408046
v 0.019175643908046 -0.0712215598275862 -0.083497736408046
v -0.00587785609195401 -0.0585131598275862 -0.074913036408046
v 0.00257224390804597 -0.0656053598275862 -0.0727043364080459
v -0.00404815609195404 -0.0606784598275862 -0.072761836408046
v 0.013387543908046 -0.0713106598275862 -0.071463136408046
v 0.014791043908046 -0.0695431598275862 -0.069441536408046
v 0.012124343908046 -0.0700819598275862 -0.066267536408046
v 0.00950724390804598 -0.0745409598275862 -0.064944636408046
v 0.037202543908046 -0.0784309598275862 -0.066810736408046
v 0.038621743908046 -0.0778060598275862 -0.065196436408046
v -0.00294775609195402 -0.0689607598275862 -0.054809536408046
v 0.045450143908046 -0.0826972598275862 -0.060158636408046
v -0.012994456091954 -0.0678337598275862 -0.0485245364080459
v -0.012261356091954 -0.0691986598275862 -0.046897336408046
v -0.010760356091954 -0.0695581598275862 -0.0490325364080459
v -0.00617025609195403 -0.0719354598275862 -0.047463536408046
v -0.00389605609195402 -0.0734919598275862 -0.046467336408046
v 0.043146643908046 -0.0867417598275862 -0.0536014364080459
v 0.000116843908045977 -0.0780863598275862 -0.044395736408046
v 0.00129914390804597 -0.0777328598275862 -0.040590936408046
v 0.00716344390804598 -0.0855854598275862 -0.0399778364080459
v 0.00726414390804597 -0.0828356598275862 -0.0345478364080459
v 0.00687554390804598 -0.0826709598275862 -0.036037736408046
v 0.041617743908046 -0.0938401598275862 -0.0383374364080459
v 0.00725284390804597 -0.0840863598275862 -0.032716836408046
v 0.042939843908046 -0.0969503598275862 -0.031256936408046
v 0.00543134390804596 -0.0895306598275862 -0.024594736408046
v 0.042756743908046 -0.105486459827586 -0.0268279364080459
v 0.00536504390804597 -0.0910047598275862 -0.0214013364080459
v 0.00759704390804597 -0.0965330598275862 -0.021316736408046
v 0.021263843908046 -0.0948329598275862 -0.0184331364080459
v 0.023359043908046 -0.0967848598275862 -0.017470736408046
v 0.023814143908046 -0.101589459827586 -0.014857436408046
v 0.048117643908046 -0.110512159827586 -0.0105543364080459
v 0.047622543908046 -0.115708559827586 -0.00452723640804592
v 0.041106243908046 -0.112162159827586 -0.000189136408045965
v 0.048113443908046 -0.115274359827586 0.000202763591954036
v 0.039616543908046 -0.00663945982758622 -0.223071636408046
v 0.063314943908046 -0.0121325598275862 -0.225195736408046
v 0.063446143908046 -0.00812605982758621 -0.221783836408046
v 0.027672243908046 -0.000823059827586223 -0.216958336408046
v 0.067544543908046 -0.0132751598275862 -0.220271836408046
v 0.025586543908046 -0.00151275982758622 -0.210974536408046
v 0.084055743908046 -0.0238651598275862 -0.214516936408046
v 0.026276543908046 -0.0122111598275862 -0.197844636408046
v 0.092712343908046 -0.0350970598275862 -0.212762936408046
v 0.098222343908046 -0.0333643598275862 -0.206670436408046
v 0.104557343908046 -0.0372533598275862 -0.200581136408046
v 0.105810543908046 -0.0369617598275862 -0.198557236408046
v 0.024282443908046 -0.0154958598275862 -0.186597036408046
v 0.080625643908046 -0.0318469598275862 -0.188186836408046
v 0.080180143908046 -0.0302543598275862 -0.189964136408046
v 0.083014443908046 -0.0317913598275862 -0.188263936408046
v 0.084300343908046 -0.0331271598275862 -0.188689936408046
v 0.083559443908046 -0.0320597598275862 -0.189860836408046
v 0.110631743908046 -0.0402790598275862 -0.192491636408046
v 0.021284043908046 -0.0182023598275862 -0.178162936408046
v 0.078284543908046 -0.0328200598275862 -0.184562936408046
v 0.080835443908046 -0.0334217598275862 -0.185141036408046
v 0.083195543908046 -0.0359989598275862 -0.186021236408046
v 0.019439343908046 -0.0207510598275862 -0.172601336408046
v 0.058960443908046 -0.0345759598275862 -0.177290136408046
v 0.056113843908046 -0.0346716598275862 -0.175669836408046
v 0.054011643908046 -0.0332408598275862 -0.172482336408046
v 0.119207443908046 -0.0542347598275862 -0.183787136408046
v 0.081095143908046 -0.0397207598275862 -0.174903836408046
v 0.016255443908046 -0.0266770598275862 -0.163107136408046
v 0.078933543908046 -0.0421992598275862 -0.165497636408046
v 0.125750043908046 -0.0551243598275862 -0.175082336408046
v 0.014225343908046 -0.0262949598275862 -0.158000536408046
v 0.048885043908046 -0.0352830598275862 -0.163658436408046
v 0.048441443908046 -0.0360093598275862 -0.160186736408046
v 0.022389143908046 -0.0309233598275862 -0.154713736408046
v 0.074443243908046 -0.0437197598275862 -0.160547436408046
v 0.076149943908046 -0.0431923598275862 -0.162275536408046
v 0.071905443908046 -0.0452260598275862 -0.160946836408046
v 0.024328943908046 -0.0333140598275862 -0.148911736408046
v 0.049196643908046 -0.0386644598275862 -0.156739736408046
v 0.131499943908046 -0.0632707598275862 -0.162769136408046
v 0.127585743908046 -0.0632026598275862 -0.160136036408046
v 0.130244943908046 -0.0632369598275862 -0.161266436408046
v 0.117820543908046 -0.0622724598275862 -0.155738136408046
v 0.100556243908046 -0.0600179598275862 -0.148798836408046
v 0.062691143908046 -0.0544144598275862 -0.143827236408046
v 0.069346443908046 -0.0522258598275862 -0.142887536408046
v 0.077524143908046 -0.0570606598275862 -0.146100636408046
v 0.019569043908046 -0.0415878598275862 -0.129371336408046
v 0.054458043908046 -0.0566423598275862 -0.123385636408046
v 0.054506643908046 -0.0574905598275862 -0.119274436408046
v -0.00312625609195402 -0.0431585598275862 -0.110824736408046
v -0.00408765609195402 -0.0451239598275862 -0.109835636408046
v -0.00330325609195403 -0.0449911598275862 -0.107986036408046
v 0.053698043908046 -0.0626699598275862 -0.116618036408046
v 0.00925304390804597 -0.0517514598275862 -0.109603436408046
v 0.049581943908046 -0.0662723598275862 -0.111176236408046
v 0.011658843908046 -0.0565768598275862 -0.103661036408046
v 0.048690743908046 -0.0672452598275862 -0.106595936408046
v 0.00920634390804596 -0.0550962598275862 -0.097963736408046
v 0.00886384390804597 -0.0586022598275862 -0.096730036408046
v 0.00728844390804598 -0.0563317598275862 -0.0935831364080459
v 0.047460143908046 -0.0686456598275862 -0.0959398364080459
v 0.040486043908046 -0.0749682598275862 -0.086505436408046
v 0.011193843908046 -0.0684725598275862 -0.081389736408046
v 0.020244043908046 -0.0672723598275862 -0.081727936408046
v -0.00365455609195403 -0.0627916598275862 -0.077783636408046
v 0.00169494390804598 -0.0614785598275862 -0.077223436408046
v -0.00572605609195402 -0.0604368598275862 -0.073758836408046
v -0.00462685609195403 -0.0644374598275862 -0.074929736408046
v 0.015654243908046 -0.0712080598275862 -0.068748236408046
v 0.034627643908046 -0.0804245598275862 -0.072547436408046
v 0.00269074390804597 -0.0706903598275862 -0.058559436408046
v 0.037991943908046 -0.0817088598275862 -0.066442136408046
v 0.044353343908046 -0.0847178598275862 -0.064778636408046
v 3.43439080459779e-05 -0.0723885598275862 -0.057051836408046
v 0.044056843908046 -0.0853698598275862 -0.063621736408046
v -0.00468385609195403 -0.0715892598275862 -0.052649336408046
v -0.00344015609195403 -0.0717645598275862 -0.054090536408046
v 0.043096043908046 -0.0858823598275862 -0.060059436408046
v -0.00796155609195402 -0.0706121598275862 -0.049901136408046
v -0.00442915609195403 -0.0729251598275862 -0.0508422364080459
v 0.043032643908046 -0.0865997598275862 -0.0575727364080459
v -0.00205035609195402 -0.0760739598275862 -0.048609736408046
v 0.00508784390804598 -0.0834757598275862 -0.040926936408046
v 0.00735674390804598 -0.0892151598275862 -0.031617036408046
v 0.042355543908046 -0.102247559827586 -0.029317236408046
v 0.022724343908046 -0.0975652598275862 -0.0198887364080459
v 0.015407943908046 -0.0972338598275862 -0.020528936408046
v 0.045532043908046 -0.105973059827586 -0.0192645364080459
v 0.046920543908046 -0.110831459827586 -0.013821236408046
v 0.025238743908046 -0.108922259827586 -0.010809236408046
v 0.032627343908046 -0.112100059827586 -0.00555603640804597
v 0.047948543908046 -0.114745059827586 -0.00579013640804593
v 0.038249543908046 -0.112138359827586 -0.00153453640804596
v 0.035291943908046 -0.114516159827586 -0.004599536408046
v 0.042878943908046 -0.113505959827586 -0.00083883640804594
v 0.064792143908046 -0.0124739598275862 -0.223911336408046
v 0.027319143908046 -0.0091040598275862 -0.207828036408046
v 0.074798543908046 -0.0201782598275862 -0.218958736408046
v 0.079365043908046 -0.0210556598275862 -0.216159536408046
v 0.025563843908046 -0.00638225982758621 -0.205194636408046
v 0.102390443908046 -0.0373634598275862 -0.203512036408046
v 0.023241543908046 -0.0173898598275862 -0.182661236408046
v 0.083781343908046 -0.0344963598275862 -0.191935936408046
v 0.078925843908046 -0.0334579598275862 -0.186534236408046
v 0.079613143908046 -0.0314081598275862 -0.190449936408046
v 0.082012943908046 -0.0337945598275862 -0.186684036408046
v 0.072835043908046 -0.0363947598275862 -0.184113936408046
v 0.083885543908046 -0.0377671598275862 -0.184255636408046
v 0.114509343908046 -0.0465625598275862 -0.191597036408046
v 0.082797043908046 -0.0412806598275862 -0.180761336408046
v 0.067620043908046 -0.0366923598275862 -0.182094236408046
v 0.116145043908046 -0.0467170598275862 -0.186818136408046
v 0.018649443908046 -0.0275909598275862 -0.168933036408046
v 0.116673343908046 -0.0509999598275862 -0.186409436408046
v 0.052878843908046 -0.0350645598275862 -0.173143136408046
v 0.082284543908046 -0.0430682598275862 -0.173356436408046
v 0.050900743908046 -0.0362433598275862 -0.169198936408046
v 0.123362643908046 -0.0550597598275862 -0.178554036408046
v 0.016012943908046 -0.0302162598275862 -0.160962936408046
v 0.080337443908046 -0.0448833598275862 -0.166624436408046
v 0.128360843908046 -0.0590861598275862 -0.172290136408046
v 0.016053643908046 -0.0303761598275862 -0.156918936408046
v 0.079027643908046 -0.0462638598275862 -0.164907636408046
v 0.024601643908046 -0.0354554598275862 -0.155754636408046
v 0.074487943908046 -0.0453661598275862 -0.162395836408046
v 0.057829843908046 -0.0418835598275862 -0.158248036408046
v 0.066881643908046 -0.0438873598275862 -0.160356336408046
v 0.131517643908046 -0.0624008598275862 -0.165322236408046
v 0.024922743908046 -0.0381401598275862 -0.151293936408046
v 0.050881743908046 -0.0399589598275862 -0.155931536408046
v 0.112275443908046 -0.0613718598275862 -0.153255736408046
v 0.026290543908046 -0.0418042598275862 -0.144874436408046
v 0.026847743908046 -0.0416774598275862 -0.138381836408046
v 0.101909543908046 -0.0636640598275862 -0.153436636408046
v 0.069220043908046 -0.0571694598275862 -0.145648036408046
v 0.093764343908046 -0.0635305598275862 -0.150469936408046
v 0.027246443908046 -0.0432184598275862 -0.135604836408046
v 0.060732543908046 -0.0532415598275862 -0.140412236408046
v 0.018890743908046 -0.0464100598275862 -0.130892436408046
v 0.057234543908046 -0.0559456598275862 -0.139369436408046
v 0.051664843908046 -0.0584404598275862 -0.122026736408046
v 0.048163643908046 -0.0609462598275862 -0.121887336408046
v 0.016490543908046 -0.0525247598275862 -0.109232836408046
v 0.00960094390804596 -0.0584274598275862 -0.098486536408046
v 0.047403943908046 -0.0684801598275862 -0.100584836408046
v 0.010307743908046 -0.0613095598275862 -0.0954825364080459
v 0.043724043908046 -0.0714774598275862 -0.098056936408046
v 0.014910643908046 -0.0651466598275862 -0.091924036408046
v 0.020905543908046 -0.0693987598275862 -0.085982236408046
v 0.021270943908046 -0.0706753598275862 -0.083639936408046
v -0.00739005609195403 -0.0640825598275862 -0.076765236408046
v 0.00419014390804598 -0.0671351598275862 -0.080140336408046
v 0.038138443908046 -0.0768405598275862 -0.082505336408046
v 0.039574343908046 -0.0755871598275862 -0.077772136408046
v 0.00871864390804597 -0.0722597598275862 -0.073710236408046
v 0.016308643908046 -0.0729483598275862 -0.0707398364080459
v 0.016617543908046 -0.0740461598275862 -0.070088736408046
v 0.013264743908046 -0.0759143598275862 -0.068263836408046
v 0.033903443908046 -0.0810586598275862 -0.069214136408046
v 0.035530743908046 -0.0806942598275862 -0.066667736408046
v 0.00581234390804597 -0.0753898598275862 -0.061735536408046
v 0.00175954390804597 -0.0743404598275862 -0.0586148364080459
v -0.00138895609195402 -0.0780696598275862 -0.0545032364080459
v -0.00223375609195403 -0.0768143598275862 -0.051899436408046
v -0.000816556091954038 -0.0779538598275862 -0.048089336408046
v 0.040136543908046 -0.0938595598275862 -0.049172536408046
v 0.010428343908046 -0.0870278598275862 -0.036751836408046
v 0.00963544390804598 -0.0867618598275862 -0.038045636408046
v 0.00992364390804597 -0.0886336598275862 -0.035418636408046
v 0.00941204390804597 -0.0923523598275862 -0.034607536408046
v 0.039007943908046 -0.0995357598275862 -0.040327236408046
v 0.00613364390804598 -0.0914772598275862 -0.0271621364080459
v 0.024060143908046 -0.100254759827586 -0.019815336408046
v 0.024144743908046 -0.106003159827586 -0.010790236408046
v 0.046687643908046 -0.114921759827586 -0.0129980364080459
v 0.030515843908046 -0.111517459827586 -0.00708483640804597
v 0.047302743908046 -0.115314359827586 -0.00955373640804591
v 0.039417943908046 -0.114722859827586 -0.00242233640804596
v 0.043897543908046 -0.116438259827586 -0.00304283640804592
v 0.045867843908046 -0.115684959827586 -0.00140513640804596
v 0.046402243908046 -0.116835259827586 -0.00392203640804595
v 0.031806443908046 -0.0050616598275862 -0.221123136408046
v 0.032754643908046 -0.00429365982758621 -0.221747336408046
v 0.061672543908046 -0.0185888598275862 -0.229124436408046
v 0.062510243908046 -0.0138129598275862 -0.226520536408046
v 0.031444243908046 -0.00720125982758621 -0.219618436408046
v 0.069241443908046 -0.0165637598275862 -0.220888236408046
v 0.030562943908046 -0.0085132598275862 -0.217107536408046
v 0.027508243908046 -0.00590885982758621 -0.211708636408046
v 0.073095243908046 -0.0224483598275862 -0.221638436408046
v 0.027842243908046 -0.0126861598275862 -0.203343436408046
v 0.026344443908046 -0.0166991598275862 -0.193712536408046
v 0.027028943908046 -0.0199933598275862 -0.189145536408046
v 0.024717843908046 -0.0186773598275862 -0.185004736408046
v 0.080334743908046 -0.0342898598275862 -0.192074336408046
v 0.077683443908046 -0.0343505598275862 -0.189755936408046
v 0.075112043908046 -0.0356902598275862 -0.185905836408046
v 0.083923243908046 -0.0376101598275862 -0.187263236408046
v 0.073505743908046 -0.0377811598275862 -0.185909136408046
v 0.115056743908046 -0.0486061598275862 -0.191200136408046
v 0.058682243908046 -0.0375469598275862 -0.180753736408046
v 0.084478143908046 -0.0411314598275862 -0.183888436408046
v 0.054081943908046 -0.0362433598275862 -0.175895136408046
v 0.049172843908046 -0.0382108598275862 -0.165930736408046
v 0.083096043908046 -0.0472938598275862 -0.170939436408046
v 0.015847943908046 -0.0306241598275862 -0.158692936408046
v 0.083093943908046 -0.0496273598275862 -0.167627236408046
v 0.081001143908046 -0.0494197598275862 -0.165643836408046
v 0.049803643908046 -0.0414477598275862 -0.159743736408046
v 0.057640843908046 -0.0435685598275862 -0.161329036408046
v 0.071505543908046 -0.0467034598275862 -0.163081836408046
v 0.066296543908046 -0.0451638598275862 -0.163170936408046
v 0.077205643908046 -0.0478745598275862 -0.164603336408046
v 0.129512043908046 -0.0633247598275862 -0.171978536408046
v 0.051702543908046 -0.0430619598275862 -0.159822836408046
v 0.054416943908046 -0.0432015598275862 -0.160283436408046
v 0.131634743908046 -0.0688675598275862 -0.165383036408046
v 0.124894743908046 -0.0675078598275862 -0.161777336408046
v 0.119600143908046 -0.0662948598275862 -0.159193636408046
v 0.113143943908046 -0.0654021598275862 -0.156580836408046
v 0.109109543908046 -0.0629827598275862 -0.154031536408046
v 0.097457443908046 -0.0635352598275862 -0.151022636408046
v 0.026823443908046 -0.0479892598275862 -0.135133536408046
v 0.053737443908046 -0.0574828598275862 -0.130725336408046
v 0.049849043908046 -0.0602977598275862 -0.127483136408046
v 0.00803224390804598 -0.0487114598275862 -0.121664936408046
v 0.00214444390804598 -0.0478025598275862 -0.116596236408046
v -0.00212845609195403 -0.0503713598275862 -0.113945836408046
v 0.054322143908046 -0.0608098598275862 -0.118019336408046
v 0.048365643908046 -0.0623283598275862 -0.120984536408046
v -0.00301445609195403 -0.0493095598275862 -0.110169836408046
v 0.051531043908046 -0.0641425598275862 -0.119165736408046
v 0.051239043908046 -0.0647842598275862 -0.117925636408046
v 0.015531343908046 -0.0576772598275862 -0.109631036408046
v 0.010953543908046 -0.0584316598275862 -0.102601336408046
v 0.019849143908046 -0.0720596598275862 -0.089317936408046
v 0.022408243908046 -0.0699018598275862 -0.083987136408046
v -0.00627605609195403 -0.0663042598275862 -0.078922936408046
v 0.00233304390804598 -0.0689850598275862 -0.074977736408046
v 0.034383243908046 -0.0800350598275862 -0.082137536408046
v 0.033349143908046 -0.0820928598275862 -0.068559736408046
v 0.041093243908046 -0.0850676598275862 -0.067163336408046
v 0.00363304390804597 -0.0781293598275862 -0.060955936408046
v 0.043721443908046 -0.0858963598275862 -0.066110636408046
v 0.042067243908046 -0.0886254598275862 -0.062284136408046
v 7.69439080459677e-05 -0.0756648598275862 -0.057081036408046
v 0.041779443908046 -0.0894946598275862 -0.057193136408046
v 0.040639243908046 -0.0918511598275862 -0.052755636408046
v 0.00400654390804597 -0.0850889598275862 -0.045837736408046
v 0.00296474390804596 -0.0859904598275862 -0.0503315364080459
v 0.00939434390804599 -0.0888741598275862 -0.041162236408046
v 0.012677843908046 -0.0922229598275862 -0.0378725364080459
v 0.039315443908046 -0.102419559827586 -0.037127736408046
v 0.00781384390804597 -0.0938700598275862 -0.0309829364080459
v 0.040691543908046 -0.102842959827586 -0.033492236408046
v 0.00560334390804598 -0.0962994598275862 -0.025586436408046
v 0.00579054390804597 -0.0970392598275862 -0.023768236408046
v 0.020931043908046 -0.101853559827586 -0.0222371364080459
v 0.022996543908046 -0.102847459827586 -0.022115436408046
v 0.023839943908046 -0.103581059827586 -0.020515336408046
v 0.024064243908046 -0.103934059827586 -0.017605636408046
v 0.044444243908046 -0.110844759827586 -0.020078436408046
v 0.045144043908046 -0.113406959827586 -0.0166723364080459
v 0.040469743908046 -0.0100273598275862 -0.224689936408046
v 0.030246143908046 -0.0123265598275862 -0.211242236408046
v 0.083308143908046 -0.0279754598275862 -0.217372036408046
v 0.088373643908046 -0.0319654598275862 -0.215799336408046
v 0.028963443908046 -0.0171807598275862 -0.200429236408046
v 0.026081343908046 -0.0215209598275862 -0.186603036408046
v 0.078077743908046 -0.0359744598275862 -0.191468236408046
v 0.023386743908046 -0.0218004598275862 -0.182891136408046
v 0.075740043908046 -0.0358601598275862 -0.189851736408046
v 0.079802143908046 -0.0380414598275862 -0.191909236408046
v 0.082736943908046 -0.0372222598275862 -0.191257236408046
v 0.022278843908046 -0.0228810598275862 -0.180694436408046
v 0.083455243908046 -0.0396592598275862 -0.187642636408046
v 0.112086043908046 -0.0475383598275862 -0.195797936408046
v 0.021451543908046 -0.0238050598275862 -0.177425536408046
v 0.084761443908046 -0.0418632598275862 -0.185749736408046
v 0.069824543908046 -0.0387951598275862 -0.184469336408046
v 0.115045243908046 -0.0505201598275862 -0.190848736408046
v 0.115957743908046 -0.0531114598275862 -0.188656636408046
v 0.019966643908046 -0.0268501598275862 -0.173561136408046
v 0.083971143908046 -0.0445575598275862 -0.182263136408046
v 0.056012643908046 -0.0371834598275862 -0.179243236408046
v 0.084703943908046 -0.0459058598275862 -0.176686636408046
v 0.084567143908046 -0.0470932598275862 -0.173844836408046
v 0.017317343908046 -0.0293591598275862 -0.165180036408046
v 0.050157643908046 -0.0412488598275862 -0.169618536408046
v 0.127890643908046 -0.0643900598275862 -0.175326336408046
v 0.048973743908046 -0.0425253598275862 -0.164896836408046
v 0.016861643908046 -0.0336578598275862 -0.158517436408046
v 0.018072143908046 -0.0348560598275862 -0.158077936408046
v 0.061803843908046 -0.0446594598275862 -0.164603736408046
v 0.059001743908046 -0.0444850598275862 -0.164247336408046
v 0.065295843908046 -0.0453198598275862 -0.165241336408046
v 0.069011243908046 -0.0466417598275862 -0.165624536408046
v 0.022895943908046 -0.0351670598275862 -0.157020336408046
v 0.025491043908046 -0.0388450598275862 -0.157502636408046
v 0.075613443908046 -0.0487546598275862 -0.165332436408046
v 0.080035643908046 -0.0518051598275862 -0.166237136408046
v 0.024965343908046 -0.0366527598275862 -0.154742936408046
v 0.132232843908046 -0.0671896598275862 -0.166246136408046
v 0.129901943908046 -0.0693734598275862 -0.164303536408046
v 0.115191343908046 -0.0685597598275862 -0.159204736408046
v 0.027787443908046 -0.0460862598275862 -0.141134336408046
v 0.096916343908046 -0.0660918598275862 -0.155105236408046
v 0.083423243908046 -0.0625076598275862 -0.149594536408046
v 0.028119143908046 -0.0476891598275862 -0.137670436408046
v 0.055853643908046 -0.0579184598275862 -0.143299036408046
v 0.060099343908046 -0.0551028598275862 -0.143620036408046
v 0.010962543908046 -0.0496686598275862 -0.124585336408046
v 0.013855343908046 -0.0482368598275862 -0.126783436408046
v 0.047110643908046 -0.0616903598275862 -0.124250036408046
v 0.00448734390804596 -0.0517306598275862 -0.119441736408046
v -0.00389905609195403 -0.0500557598275862 -0.112196736408046
v 6.83439080459702e-05 -0.0539813598275862 -0.111821736408046
v 0.014432143908046 -0.0572478598275862 -0.111914636408046
v 0.016406243908046 -0.0567203598275862 -0.110645136408046
v 0.045021743908046 -0.0704882598275862 -0.106033336408046
v 0.037979543908046 -0.0769218598275862 -0.091167136408046
v 0.015433843908046 -0.0736613598275862 -0.0842898364080459
v -0.00686005609195403 -0.0660092598275862 -0.077466536408046
v 0.013968543908046 -0.0777016598275862 -0.074153036408046
v 0.016496943908046 -0.0765577598275862 -0.0725442364080459
v 0.017468943908046 -0.0769681598275862 -0.071963336408046
v 0.034182343908046 -0.0840044598275862 -0.067982536408046
v 0.035542943908046 -0.0862245598275862 -0.068555636408046
v 0.00237034390804598 -0.0794047598275862 -0.060027936408046
v 0.044103243908046 -0.0896384598275862 -0.066473836408046
v 0.000831043908045975 -0.0845978598275862 -0.057563136408046
v -0.000671056091954017 -0.0816723598275862 -0.054329836408046
v 0.040945243908046 -0.0930743598275862 -0.057694436408046
v -0.000224556091954028 -0.0825618598275862 -0.053490336408046
v 0.038840043908046 -0.0974648598275862 -0.045866336408046
v 0.013321543908046 -0.0915197598275862 -0.0391696364080459
v 0.00752324390804598 -0.0976951598275862 -0.0297144364080459
v 0.040841443908046 -0.106889159827586 -0.030668636408046
v 0.042052643908046 -0.108589759827586 -0.027441336408046
v 0.042848043908046 -0.111602559827586 -0.0236370364080459
v 0.024395743908046 -0.107793959827586 -0.016842736408046
v 0.024881843908046 -0.110964959827586 -0.013384636408046
v 0.025697943908046 -0.112362759827586 -0.012306036408046
v 0.027488443908046 -0.115601659827586 -0.012163636408046
v 0.032801943908046 -0.121095359827586 -0.00920563640804595
v 0.046465443908046 -0.120343359827586 -0.00755373640804591
v 0.035980743908046 -0.119671059827586 -0.00600693640804595
v 0.040499043908046 -0.119689559827586 -0.004917936408046
v 0.043705643908046 -0.120457559827586 -0.00538463640804598
v 0.044701943908046 -0.122749259827586 -0.00691863640804596
v 0.038867043908046 -0.0107051598275862 -0.224347336408046
v 0.048452943908046 -0.0141256598275862 -0.226870536408046
v 0.037947343908046 -0.0123752598275862 -0.223159136408046
v 0.066102243908046 -0.0187880598275862 -0.226957036408046
v 0.036483043908046 -0.0129205598275862 -0.221283136408046
v 0.069964943908046 -0.0210473598275862 -0.223731536408046
v 0.029856643908046 -0.0151935598275862 -0.205992336408046
v 0.095808243908046 -0.0375061598275862 -0.210964836408046
v 0.099711143908046 -0.0390602598275862 -0.208298836408046
v 0.105287443908046 -0.0441298598275862 -0.203171736408046
v 0.028702443908046 -0.0234434598275862 -0.190868536408046
v 0.108040443908046 -0.0444430598275862 -0.199296136408046
v 0.025453743908046 -0.0238207598275862 -0.186202436408046
v 0.075813143908046 -0.0387154598275862 -0.190924936408046
v 0.081441743908046 -0.0404436598275862 -0.189172836408046
v 0.111168443908046 -0.0506773598275862 -0.198989536408046
v 0.021606543908046 -0.0301218598275862 -0.179262436408046
v 0.072411943908046 -0.0413736598275862 -0.187305936408046
v 0.062025643908046 -0.0404532598275862 -0.184406436408046
v 0.019852543908046 -0.0338087598275862 -0.173378136408046
v 0.052054443908046 -0.0394048598275862 -0.175883936408046
v 0.052983443908046 -0.0383220598275862 -0.177847936408046
v 0.086422143908046 -0.0484287598275862 -0.182702136408046
v 0.085123343908046 -0.0467412598275862 -0.179636136408046
v 0.086311743908046 -0.0503708598275862 -0.174670436408046
v 0.016656643908046 -0.0343945598275862 -0.162555736408046
v 0.062021243908046 -0.0435641598275862 -0.169812236408046
v 0.065784343908046 -0.0451258598275862 -0.170101536408046
v 0.063609343908046 -0.0446700598275862 -0.171223436408046
v 0.084318543908046 -0.0513917598275862 -0.171407136408046
v 0.059367643908046 -0.0429874598275862 -0.169430036408046
v 0.070137543908046 -0.0473255598275862 -0.168767036408046
v 0.055708943908046 -0.0449350598275862 -0.165289636408046
v 0.086140143908046 -0.0542182598275862 -0.170044836408046
v 0.049950043908046 -0.0437320598275862 -0.162868336408046
v 0.052877443908046 -0.0454698598275862 -0.164619736408046
v 0.072620443908046 -0.0484544598275862 -0.166981936408046
v 0.076421143908046 -0.0519396598275862 -0.168023936408046
v 0.082783043908046 -0.0518323598275862 -0.166480136408046
v 0.085482543908046 -0.0540698598275862 -0.168564736408046
v 0.027216843908046 -0.0458444598275862 -0.149351636408046
v 0.106099443908046 -0.0709438598275862 -0.159129536408046
v 0.103882443908046 -0.0653484598275862 -0.155172736408046
v 0.059969543908046 -0.0577143598275862 -0.145646836408046
v 0.073357443908046 -0.0628619598275862 -0.149225136408046
v 0.086367643908046 -0.0674003598275862 -0.152409536408046
v 0.027143543908046 -0.0493695598275862 -0.136010636408046
v 0.022387543908046 -0.0529585598275862 -0.134863136408046
v 0.051034243908046 -0.0600946598275862 -0.132158536408046
v 0.020584143908046 -0.0540305598275862 -0.134034636408046
v 0.00871714390804598 -0.0570398598275862 -0.124510036408046
v 0.044841443908046 -0.0636345598275862 -0.123455836408046
v 0.044108643908046 -0.0661287598275862 -0.122675336408046
v 0.048012343908046 -0.0664800598275862 -0.120405836408046
v -0.00172865609195402 -0.0527771598275862 -0.112109736408046
v 0.00568124390804597 -0.0608591598275862 -0.114963436408046
v 0.015496843908046 -0.0612144598275862 -0.113903236408046
v 0.013312243908046 -0.0635172598275862 -0.107985636408046
v 0.011885043908046 -0.0648291598275862 -0.104570736408046
v 0.044178143908046 -0.0704781598275862 -0.111632236408046
v 0.010585643908046 -0.0653150598275862 -0.0999821364080459
v 0.041985143908046 -0.0727815598275862 -0.103267236408046
v 0.013500743908046 -0.0667920598275862 -0.096002936408046
v 0.016388243908046 -0.0692276598275862 -0.093643836408046
v 0.038827043908046 -0.0757045598275862 -0.096361536408046
v 0.023140543908046 -0.0726114598275862 -0.085780636408046
v 0.022190743908046 -0.0752749598275862 -0.085779336408046
v 0.034670643908046 -0.0785841598275862 -0.087050636408046
v -0.00499835609195402 -0.0683963598275862 -0.0805179364080459
v 0.000984443908045973 -0.0697593598275862 -0.081523936408046
v -0.00764605609195403 -0.0713361598275862 -0.0803125364080459
v -0.00490145609195403 -0.0717994598275862 -0.0785752364080459
v 0.00733644390804597 -0.0787671598275862 -0.0774463364080459
v 0.030986643908046 -0.0832097598275862 -0.078740936408046
v 0.015586743908046 -0.0800956598275862 -0.0713908364080459
v 0.029472243908046 -0.0843884598275862 -0.0725915364080459
v 0.011511443908046 -0.0823493598275862 -0.068354036408046
v 0.030016843908046 -0.0843927598275862 -0.068713836408046
v 0.00798954390804597 -0.0828165598275862 -0.065046636408046
v 0.043678243908046 -0.0908733598275862 -0.0692613364080459
v 0.042819943908046 -0.0911929598275862 -0.064544336408046
v 0.041661543908046 -0.0934605598275862 -0.062012536408046
v 0.039199243908046 -0.0976631598275862 -0.052921136408046
v 0.00885254390804596 -0.0908137598275862 -0.046352136408046
v 0.012297643908046 -0.0946768598275862 -0.043960736408046
v 0.013936643908046 -0.0941269598275862 -0.0402103364080459
v 0.011132243908046 -0.0992877598275862 -0.035028636408046
v 0.039049943908046 -0.108351259827586 -0.035647636408046
v 0.00798954390804597 -0.102974859827586 -0.027083836408046
v 0.00876894390804597 -0.102874559827586 -0.025242636408046
v 0.00990934390804597 -0.103433459827586 -0.024793036408046
v 0.014525943908046 -0.104429259827586 -0.024550636408046
v 0.020543443908046 -0.107713759827586 -0.025238436408046
v 0.021300843908046 -0.111336759827586 -0.026024836408046
v 0.043285043908046 -0.117165959827586 -0.021914936408046
v 0.046185143908046 -0.122805759827586 -0.0108938364080459
v 0.036038343908046 -0.123405559827586 -0.00749043640804598
v 0.063975143908046 -0.0183754598275862 -0.228640436408046
v 0.032908743908046 -0.0115153598275862 -0.217844536408046
v 0.076433143908046 -0.0270185598275862 -0.221473136408046
v 0.078611943908046 -0.0287868598275862 -0.220903036408046
v 0.033311243908046 -0.0164016598275862 -0.212332436408046
v 0.031769343908046 -0.0171856598275862 -0.208016636408046
v 0.030803743908046 -0.0200119598275862 -0.202132836408046
v 0.030007843908046 -0.0226867598275862 -0.196972136408046
v 0.028132643908046 -0.0261173598275862 -0.189307536408046
v 0.024536843908046 -0.0288348598275862 -0.186902036408046
v 0.075670643908046 -0.0423142598275862 -0.189932536408046
v 0.050437243908046 -0.0340606598275862 -0.184835136408046
v 0.048943743908046 -0.0337665598275862 -0.183819636408046
v 0.048223643908046 -0.0347317598275862 -0.187039336408046
v 0.074377043908046 -0.0405678598275862 -0.188877136408046
v 0.080021243908046 -0.0420300598275862 -0.189361836408046
v 0.113643843908046 -0.0513116598275862 -0.194652436408046
v 0.050491643908046 -0.0351010598275862 -0.183111136408046
v 0.082871843908046 -0.0451409598275862 -0.187511336408046
v 0.114068543908046 -0.0525083598275862 -0.191687936408046
v 0.048091343908046 -0.0355540598275862 -0.182995736408046
v 0.066081043908046 -0.0407042598275862 -0.185316336408046
v 0.068678543908046 -0.0445736598275862 -0.188535636408046
v 0.083677843908046 -0.0457569598275862 -0.185866036408046
v 0.020833343908046 -0.0310676598275862 -0.177214036408046
v 0.055052943908046 -0.0381560598275862 -0.180618036408046
v 0.052695143908046 -0.0386549598275862 -0.181378436408046
v 0.086568043908046 -0.0503866598275862 -0.179253236408046
v 0.050254743908046 -0.0437393598275862 -0.172437936408046
v 0.054581643908046 -0.0431946598275862 -0.170955036408046
v 0.059839643908046 -0.0435970598275862 -0.171855036408046
v 0.056873743908046 -0.0441306598275862 -0.172717236408046
v 0.062797943908046 -0.0469910598275862 -0.175445136408046
v 0.087539343908046 -0.0511543598275862 -0.175792936408046
v 0.090434343908046 -0.0535457598275862 -0.176428936408046
v 0.123470343908046 -0.0672283598275862 -0.182157836408046
v 0.053319743908046 -0.0461267598275862 -0.166178336408046
v 0.071943243908046 -0.0495793598275862 -0.171893136408046
v 0.085217443908046 -0.0533039598275862 -0.172447436408046
v 0.016730443908046 -0.0388412598275862 -0.163137936408046
v 0.050035043908046 -0.0467329598275862 -0.166351436408046
v 0.050755443908046 -0.0450867598275862 -0.164466236408046
v 0.078807443908046 -0.0531225598275862 -0.167195136408046
v 0.020220443908046 -0.0439415598275862 -0.162494836408046
v 0.024016043908046 -0.0391812598275862 -0.158968636408046
v 0.026478043908046 -0.0418255598275862 -0.159059236408046
v 0.082265343908046 -0.0559682598275862 -0.167429336408046
v 0.084516843908046 -0.0557272598275862 -0.167759236408046
v 0.026803943908046 -0.0439681598275862 -0.154919036408046
v 0.131420843908046 -0.0714904598275862 -0.169898636408046
v 0.131632043908046 -0.0720517598275862 -0.167999736408046
v 0.028547943908046 -0.0506294598275862 -0.142337936408046
v 0.110826243908046 -0.0744054598275862 -0.162042636408046
v 0.092779943908046 -0.0670804598275862 -0.155329836408046
v 0.061660243908046 -0.0610183598275862 -0.147576136408046
v 0.076914543908046 -0.0664359598275862 -0.151515136408046
v 0.028561743908046 -0.0505691598275862 -0.139234536408046
v 0.052281443908046 -0.0598564598275862 -0.139899036408046
v 0.015917943908046 -0.0542816598275862 -0.129696236408046
v -0.00051175609195403 -0.0542140598275862 -0.116013836408046
v -0.00120865609195403 -0.0546822598275862 -0.114643536408046
v 6.3443908045982e-05 -0.0571208598275862 -0.114024236408046
v 0.046044443908046 -0.0689512598275862 -0.119614036408046
v 0.017327443908046 -0.0615093598275862 -0.113065336408046
v 0.039854643908046 -0.0742249598275862 -0.110061836408046
v 0.011220643908046 -0.0663117598275862 -0.0988680364080459
v 0.033618843908046 -0.0801266598275862 -0.0921642364080459
v 0.021175143908046 -0.0767146598275862 -0.086174836408046
v -0.00313025609195403 -0.0724276598275862 -0.082771936408046
v 0.00350514390804597 -0.0761974598275862 -0.085157836408046
v 0.011282743908046 -0.0756231598275862 -0.084840436408046
v 0.032753843908046 -0.0800541598275862 -0.085402836408046
v 0.031585243908046 -0.0796554598275862 -0.087508536408046
v 0.00233314390804598 -0.0744131598275862 -0.077449036408046
v 0.012172943908046 -0.0842198598275862 -0.0778804364080459
v 0.016923343908046 -0.0804699598275862 -0.073480936408046
v 0.030135743908046 -0.0835994598275862 -0.075702636408046
v 0.028476343908046 -0.0858399598275862 -0.0702489364080459
v 0.029712343908046 -0.0884038598275862 -0.070266536408046
v 0.00610604390804596 -0.0849926598275862 -0.0640122364080459
v 0.041660143908046 -0.0937959598275862 -0.071289436408046
v 0.044886843908046 -0.0926045598275862 -0.069343136408046
v 0.044550443908046 -0.0935902598275862 -0.068127836408046
v 0.00220544390804597 -0.0837463598275862 -0.059445336408046
v 0.00158724390804597 -0.0866187598275862 -0.0547729364080459
v 0.036527743908046 -0.105288159827586 -0.0487735364080459
v 0.00909744390804597 -0.0927554598275862 -0.048687336408046
v 0.014301243908046 -0.0965490598275862 -0.039569636408046
v 0.036334043908046 -0.107783559827586 -0.043739636408046
v 0.013010743908046 -0.0978245598275862 -0.037951436408046
v 0.036723443908046 -0.109403859827586 -0.040370836408046
v 0.00781914390804597 -0.102270659827586 -0.028609136408046
v 0.039325443908046 -0.113506759827586 -0.032535936408046
v 0.023144543908046 -0.110515159827586 -0.021794136408046
v 0.044203643908046 -0.119111459827586 -0.0178055364080459
v 0.024829243908046 -0.113418259827586 -0.018024236408046
v 0.045447443908046 -0.121761359827586 -0.015040436408046
v 0.030352343908046 -0.119484859827586 -0.0105931364080459
v 0.038511543908046 -0.123060959827586 -0.00650353640804596
v 0.042051143908046 -0.123433659827586 -0.00636573640804594
v 0.042317543908046 -0.0129014598275862 -0.225830736408046
v 0.047453143908046 -0.0156137598275862 -0.227298536408046
v 0.059641043908046 -0.0240066598275862 -0.231828136408046
v 0.040952543908046 -0.0151336598275862 -0.224672736408046
v 0.045646643908046 -0.0163433598275862 -0.226825636408046
v 0.069211943908046 -0.0233615598275862 -0.226877836408046
v 0.067007143908046 -0.0245043598275862 -0.231241536408046
v 0.037575743908046 -0.0152888598275862 -0.220534236408046
v 0.073384743908046 -0.0252954598275862 -0.223465236408046
v 0.080625343908046 -0.0324724598275862 -0.221305036408046
v 0.031624043908046 -0.0232488598275862 -0.200067836408046
v 0.030930843908046 -0.0264590598275862 -0.194523036408046
v 0.102682543908046 -0.0449989598275862 -0.206621936408046
v 0.030346143908046 -0.0276260598275862 -0.192318836408046
v 0.029568343908046 -0.0291954598275862 -0.190966536408046
v 0.023207343908046 -0.0292180598275862 -0.184531836408046
v 0.047094343908046 -0.0358057598275862 -0.186925336408046
v 0.050683443908046 -0.0358517598275862 -0.186755136408046
v 0.052659943908046 -0.0376143598275862 -0.185979436408046
v 0.077145043908046 -0.0458941598275862 -0.189283036408046
v 0.052161343908046 -0.0381180598275862 -0.183441936408046
v 0.071800743908046 -0.0434416598275862 -0.188513336408046
v 0.080105143908046 -0.0475892598275862 -0.188301436408046
v 0.113540443908046 -0.0556431598275862 -0.193657936408046
v 0.049823543908046 -0.0375322598275862 -0.182948336408046
v 0.050470243908046 -0.0392390598275862 -0.181850836408046
v 0.054560343908046 -0.0388846598275862 -0.185214536408046
v 0.057219743908046 -0.0392232598275862 -0.183047336408046
v 0.059915043908046 -0.0411469598275862 -0.185693436408046
v 0.050570743908046 -0.0410137598275862 -0.179334336408046
v 0.114388843908046 -0.0586007598275862 -0.192668436408046
v 0.115950043908046 -0.0596438598275862 -0.191109136408046
v 0.084004843908046 -0.0483567598275862 -0.185960736408046
v 0.087400143908046 -0.0505897598275862 -0.184904136408046
v 0.118247643908046 -0.0623146598275862 -0.187619436408046
v 0.050950443908046 -0.0419450598275862 -0.175584536408046
v 0.018658943908046 -0.0363637598275862 -0.169791436408046
v 0.017591843908046 -0.0356231598275862 -0.165543936408046
v 0.053511443908046 -0.0458421598275862 -0.173323836408046
v 0.051877043908046 -0.0455090598275862 -0.171396936408046
v 0.055816243908046 -0.0479030598275862 -0.176109636408046
v 0.061416943908046 -0.0473279598275862 -0.176413536408046
v 0.064789643908046 -0.0474328598275862 -0.174277836408046
v 0.087860143908046 -0.0519689598275862 -0.178107136408046
v 0.091662243908046 -0.0544077598275862 -0.178607436408046
v 0.092451943908046 -0.0550434598275862 -0.177513536408046
v 0.050394043908046 -0.0449679598275862 -0.168829036408046
v 0.051889043908046 -0.0463882598275862 -0.168249336408046
v 0.069346943908046 -0.0508682598275862 -0.175017536408046
v 0.086975643908046 -0.0552012598275862 -0.173694236408046
v 0.091470243908046 -0.0565783598275862 -0.175466836408046
v 0.075624043908046 -0.0521971598275862 -0.170358636408046
v 0.075735543908046 -0.0531248598275862 -0.174341636408046
v 0.126376343908046 -0.0670257598275862 -0.177799436408046
v 0.018079243908046 -0.0412569598275862 -0.161860636408046
v 0.078906543908046 -0.0570399598275862 -0.169318236408046
v 0.088064043908046 -0.0563359598275862 -0.169944636408046
v 0.086233243908046 -0.0579289598275862 -0.168234836408046
v 0.130829143908046 -0.0751957598275862 -0.168034336408046
v 0.028201343908046 -0.0508326598275862 -0.144434136408046
v 0.121150343908046 -0.0736326598275862 -0.164536136408046
v 0.127384243908046 -0.0736109598275862 -0.165990036408046
v 0.116295843908046 -0.0744975598275862 -0.163784536408046
v 0.094441843908046 -0.0683957598275862 -0.156956736408046
v 0.089446643908046 -0.0674460598275862 -0.153370736408046
v 0.053897243908046 -0.0613182598275862 -0.146907036408046
v 0.029164843908046 -0.0527000598275862 -0.140267636408046
v 0.028637843908046 -0.0549418598275862 -0.139335536408046
v 0.050926543908046 -0.0622375598275862 -0.142261536408046
v 0.026936043908046 -0.0571658598275862 -0.138721236408046
v 0.046260843908046 -0.0635489598275862 -0.129028036408046
v 0.00463944390804596 -0.0606207598275862 -0.121946936408046
v 0.043494843908046 -0.0647919598275862 -0.124861936408046
v 0.000709343908045973 -0.0568564598275862 -0.117838036408046
v 0.046351843908046 -0.0683915598275862 -0.120905736408046
v 0.00112354390804596 -0.0595430598275862 -0.114741336408046
v 0.017509643908046 -0.0622183598275862 -0.114195036408046
v 0.011785743908046 -0.0688113598275862 -0.102078836408046
v 0.015386243908046 -0.0715892598275862 -0.098457736408046
v 0.036156843908046 -0.0778525598275862 -0.098720236408046
v 0.018342443908046 -0.0742864598275862 -0.095750536408046
v 0.020627643908046 -0.0747557598275862 -0.091090236408046
v 0.024338243908046 -0.0768823598275862 -0.088202636408046
v 0.017733443908046 -0.0799750598275862 -0.087392436408046
v 0.024465343908046 -0.0787258598275862 -0.0875428364080459
v 0.026452043908046 -0.0791404598275862 -0.0893516364080459
v -0.00622275609195404 -0.0726667598275862 -0.082201636408046
v 0.029976043908046 -0.0810263598275862 -0.087143036408046
v 0.031169243908046 -0.0824579598275862 -0.085053636408046
v 0.016156843908046 -0.0821268598275862 -0.075442336408046
v 0.017983243908046 -0.0830423598275862 -0.074362636408046
v 0.015977643908046 -0.0831073598275862 -0.0722860364080459
v 0.026474843908046 -0.0863399598275862 -0.073183636408046
v 0.013301443908046 -0.0845395598275862 -0.070356436408046
v 0.026033643908046 -0.0907334598275862 -0.0715256364080459
v 0.034384943908046 -0.0978430598275862 -0.074061036408046
v 0.038321543908046 -0.0948947598275862 -0.072229436408046
v 0.042349843908046 -0.0969121598275862 -0.066380536408046
v 0.041265443908046 -0.0991487598275862 -0.064712436408046
v 0.00111044390804597 -0.0863269598275862 -0.0565258364080459
v 0.00476514390804599 -0.0893174598275862 -0.051581636408046
v 0.040122643908046 -0.100546059827586 -0.0601839364080459
v 0.037445143908046 -0.103717159827586 -0.052547236408046
v 0.014369443908046 -0.0987628598275862 -0.044670736408046
v 0.015300843908046 -0.0997489598275862 -0.043352036408046
v 0.00886004390804597 -0.101003059827586 -0.032061536408046
v 0.00817374390804597 -0.101634159827586 -0.030365436408046
v 0.018801543908046 -0.113453459827586 -0.028380936408046
v 0.022242843908046 -0.111084459827586 -0.024387136408046
v 0.041721743908046 -0.118935559827586 -0.026513236408046
v 0.023721043908046 -0.113520159827586 -0.021387436408046
v 0.025042443908046 -0.115600459827586 -0.0155292364080459
v 0.045075743908046 -0.125287159827586 -0.00841113640804597
v 0.050488743908046 -0.0200635598275862 -0.229505236408046
v 0.065735543908046 -0.0237149598275862 -0.231543536408046
v 0.069173343908046 -0.0280106598275862 -0.231042236408046
v 0.043691943908046 -0.0216387598275862 -0.222309036408046
v 0.039868443908046 -0.0196603598275862 -0.218927636408046
v 0.076572143908046 -0.0321909598275862 -0.225002636408046
v 0.040912843908046 -0.0229751598275862 -0.217035136408046
v 0.037674243908046 -0.0227707598275862 -0.211806536408046
v 0.082915843908046 -0.0402584598275862 -0.222986436408046
v 0.036793043908046 -0.0235259598275862 -0.209808836408046
v 0.089602943908046 -0.0390740598275862 -0.217449636408046
v 0.034381143908046 -0.0267657598275862 -0.201171736408046
v 0.093570643908046 -0.0417941598275862 -0.214430436408046
v 0.097652743908046 -0.0445582598275862 -0.211690836408046
v 0.100759143908046 -0.0451413598275862 -0.208920736408046
v 0.107054243908046 -0.0523383598275862 -0.205527736408046
v 0.109611743908046 -0.0538474598275862 -0.202911436408046
v 0.027828443908046 -0.0333781598275862 -0.190339636408046
v 0.110808443908046 -0.0536536598275862 -0.200433036408046
v 0.047106743908046 -0.0386652598275862 -0.190381536408046
v 0.048497943908046 -0.0371378598275862 -0.189599136408046
v 0.112386743908046 -0.0544853598275862 -0.196406236408046
v 0.053185543908046 -0.0397439598275862 -0.188143036408046
v 0.045834243908046 -0.0407086598275862 -0.187059636408046
v 0.073931443908046 -0.0453555598275862 -0.189614036408046
v 0.048070143908046 -0.0398997598275862 -0.183633136408046
v 0.062926443908046 -0.0434599598275862 -0.187620336408046
v 0.080362943908046 -0.0501813598275862 -0.188502536408046
v 0.084921843908046 -0.0503092598275862 -0.186523936408046
v 0.089031043908046 -0.0529889598275862 -0.181881136408046
v 0.049599443908046 -0.0449301598275862 -0.176784836408046
v 0.050356343908046 -0.0451527598275862 -0.174662036408046
v 0.092234743908046 -0.0555743598275862 -0.181077236408046
v 0.092805743908046 -0.0569953598275862 -0.179255136408046
v 0.059045843908046 -0.0481620598275862 -0.177158436408046
v 0.017660843908046 -0.0425261598275862 -0.167088236408046
v 0.073893243908046 -0.0523255598275862 -0.174944936408046
v 0.092597943908046 -0.0585625598275862 -0.176630336408046
v 0.077416843908046 -0.0560681598275862 -0.174419236408046
v 0.077887143908046 -0.0568392598275862 -0.171012336408046
v 0.090566943908046 -0.0585559598275862 -0.171098836408046
v 0.091967143908046 -0.0588433598275862 -0.172820636408046
v 0.017254943908046 -0.0415333598275862 -0.163326436408046
v 0.025221343908046 -0.0435764598275862 -0.161049336408046
v 0.026614643908046 -0.0442961598275862 -0.159770736408046
v 0.080660043908046 -0.0600672598275862 -0.169215036408046
v 0.083618043908046 -0.0588083598275862 -0.168194636408046
v 0.088078543908046 -0.0609994598275862 -0.167655836408046
v 0.129570143908046 -0.0715088598275862 -0.174075836408046
v 0.026633743908046 -0.0500432598275862 -0.157030036408046
v 0.131919343908046 -0.0747408598275862 -0.170082036408046
v 0.027441843908046 -0.0516225598275862 -0.151788936408046
v 0.027844343908046 -0.0543766598275862 -0.146955636408046
v 0.061416443908046 -0.0640693598275862 -0.149434236408046
v 0.048446043908046 -0.0633388598275862 -0.138025136408046
v 0.045377143908046 -0.0658106598275862 -0.136449836408046
v 0.010750743908046 -0.0607888598275862 -0.127144736408046
v 0.042832043908046 -0.0665172598275862 -0.131124836408046
v 0.041371943908046 -0.0664532598275862 -0.124563136408046
v -0.000885256091954029 -0.0580542598275862 -0.116395936408046
v 0.043413843908046 -0.0699248598275862 -0.122119936408046
v 0.040880143908046 -0.0732628598275862 -0.118710536408046
v 0.012329643908046 -0.0678727598275862 -0.108299536408046
v 0.036181543908046 -0.0768799598275862 -0.109519436408046
v 0.012798443908046 -0.0698605598275862 -0.100675336408046
v 0.022799343908046 -0.0784461598275862 -0.092504636408046
v 0.031630643908046 -0.0800506598275862 -0.0889268364080459
v 0.026831043908046 -0.0811956598275862 -0.0881932364080459
v 0.028742043908046 -0.0799654598275862 -0.0892851364080459
v -0.00698775609195403 -0.0733734598275862 -0.0811701364080459
v -0.00467935609195402 -0.0773797598275862 -0.081368636408046
v 0.00174524390804598 -0.0795441598275862 -0.080117836408046
v 0.027079543908046 -0.0865834598275862 -0.081839536408046
v 0.028645243908046 -0.0848181598275862 -0.085386036408046
v 0.019817843908046 -0.0857537598275862 -0.076182336408046
v 0.018628143908046 -0.0861270598275862 -0.077174736408046
v 0.027330543908046 -0.0854838598275862 -0.0768577364080459
v 0.019430643908046 -0.0865895598275862 -0.074249636408046
v 0.023105743908046 -0.0877224598275862 -0.0731549364080459
v 0.023979843908046 -0.0867556598275862 -0.0762643364080459
v 0.025533843908046 -0.0883009598275862 -0.071262836408046
v 0.010971343908046 -0.0892188598275862 -0.069863336408046
v 0.042843543908046 -0.0964867598275862 -0.071905536408046
v 0.043899143908046 -0.0967017598275862 -0.070468436408046
v 0.00447854390804597 -0.0884788598275862 -0.062206136408046
v 0.00664484390804598 -0.0879871598275862 -0.065267836408046
v 0.00181164390804597 -0.0887884598275862 -0.059212336408046
v 0.00552664390804598 -0.0918496598275862 -0.052869436408046
v 0.014822943908046 -0.101156359827586 -0.0422061364080459
v 0.00987284390804598 -0.104850059827586 -0.034353836408046
v 0.00868924390804597 -0.107229559827586 -0.030989736408046
v 0.011842143908046 -0.114456359827586 -0.030549236408046
v 0.016476143908046 -0.117290259827586 -0.0309211364080459
v 0.039798243908046 -0.117764059827586 -0.0311461364080459
v 0.025100343908046 -0.119450359827586 -0.0199038364080459
v 0.026397943908046 -0.120416959827586 -0.016087136408046
v 0.042776043908046 -0.122800459827586 -0.0210776364080459
v 0.028108443908046 -0.121296259827586 -0.0146078364080459
v 0.045353543908046 -0.125113159827586 -0.012831536408046
v 0.031688943908046 -0.123762659827586 -0.011767436408046
v 0.034835843908046 -0.127034859827586 -0.00998453640804597
v 0.045208643908046 -0.127284359827586 -0.00987273640804598
v 0.040819343908046 -0.126094659827586 -0.00655603640804597
v 0.038042643908046 -0.126765259827586 -0.00751103640804596
v 0.043387243908046 -0.126584659827586 -0.00719513640804598
v 0.053352743908046 -0.0209164598275862 -0.230307136408046
v 0.056754243908046 -0.0248556598275862 -0.232265636408046
v 0.064191743908046 -0.0228446598275862 -0.231301336408046
v 0.045215943908046 -0.0201773598275862 -0.224836836408046
v 0.047973243908046 -0.0204610598275862 -0.227714936408046
v 0.072068343908046 -0.0284894598275862 -0.227916636408046
v 0.078597843908046 -0.0323478598275862 -0.222893036408046
v 0.040612143908046 -0.0255758598275862 -0.213748736408046
v 0.036584943908046 -0.0290159598275862 -0.203324236408046
v 0.034390043908046 -0.0306546598275862 -0.196716536408046
v 0.102867843908046 -0.0488055598275862 -0.208074936408046
v 0.026027643908046 -0.0341629598275862 -0.188923036408046
v 0.024283543908046 -0.0334298598275862 -0.186142136408046
v 0.110574043908046 -0.0564288598275862 -0.200422536408046
v 0.057470643908046 -0.0421702598275862 -0.188122836408046
v 0.061622843908046 -0.0453762598275862 -0.188985136408046
v 0.111936543908046 -0.0572602598275862 -0.195789436408046
v 0.046493843908046 -0.0452066598275862 -0.185451436408046
v 0.076139143908046 -0.0488000598275862 -0.189631136408046
v 0.048769843908046 -0.0433984598275862 -0.181989836408046
v 0.082830143908046 -0.0517402598275862 -0.188484036408046
v 0.021417043908046 -0.0390279598275862 -0.176891736408046
v 0.088848143908046 -0.0540483598275862 -0.188134636408046
v 0.091196943908046 -0.0561795598275862 -0.185516536408046
v 0.094877243908046 -0.0582079598275862 -0.181450736408046
v 0.019498143908046 -0.0416027598275862 -0.171260536408046
v 0.065764043908046 -0.0504805598275862 -0.178745136408046
v 0.067449843908046 -0.0502907598275862 -0.177688136408046
v 0.069500843908046 -0.0516444598275862 -0.179710536408046
v 0.072988143908046 -0.0528264598275862 -0.177514336408046
v 0.050865243908046 -0.0473447598275862 -0.174679436408046
v 0.052940843908046 -0.0484073598275862 -0.174570536408046
v 0.075217143908046 -0.0553005598275862 -0.179141336408046
v 0.093101343908046 -0.0617757598275862 -0.175737236408046
v 0.077779243908046 -0.0611863598275862 -0.171362936408046
v 0.091141743908046 -0.0621781598275862 -0.170058736408046
v 0.128585943908046 -0.0740586598275862 -0.175985036408046
v 0.026531743908046 -0.0481695598275862 -0.161838336408046
v 0.083962643908046 -0.0617318598275862 -0.166916436408046
v 0.082435543908046 -0.0608912598275862 -0.168364736408046
v 0.085792843908046 -0.0632712598275862 -0.165685636408046
v 0.087355243908046 -0.0641127598275862 -0.166051936408046
v 0.130439243908046 -0.0787598598275862 -0.173787336408046
v 0.130758343908046 -0.0797573598275862 -0.171767736408046
v 0.129154843908046 -0.0803423598275862 -0.170080836408046
v 0.107952343908046 -0.0758073598275862 -0.162529236408046
v 0.089773243908046 -0.0694731598275862 -0.156743336408046
v 0.029117243908046 -0.0562594598275862 -0.143091536408046
v 0.052037743908046 -0.0652267598275862 -0.149585236408046
v 0.070961643908046 -0.0667787598275862 -0.151495336408046
v 0.082527443908046 -0.0696012598275862 -0.153519736408046
v 0.029113443908046 -0.0582475598275862 -0.141363836408046
v 0.023453043908046 -0.0625082598275862 -0.138901636408046
v 0.041075943908046 -0.0691548598275862 -0.124108436408046
v 0.040194743908046 -0.0681586598275862 -0.125825236408046
v 5.45439080459759e-05 -0.0599746598275862 -0.117560836408046
v 0.041766043908046 -0.0720986598275862 -0.122272136408046
v 0.00477714390804598 -0.0682175598275862 -0.119029336408046
v 0.015655843908046 -0.0667457598275862 -0.116858136408046
v 0.017314043908046 -0.0661708598275862 -0.115186636408046
v 0.039256143908046 -0.0745368598275862 -0.121800436408046
v 0.016786043908046 -0.0687535598275862 -0.114194636408046
v 0.011797743908046 -0.0699265598275862 -0.106992136408046
v 0.013758743908046 -0.0749802598275862 -0.105897636408046
v 0.031926143908046 -0.0813229598275862 -0.101570836408046
v 0.018030243908046 -0.0762030598275862 -0.099289036408046
v 0.021360543908046 -0.0788968598275862 -0.097189936408046
v 0.031433843908046 -0.0816411598275862 -0.095393736408046
v 0.024567843908046 -0.0799916598275862 -0.092632636408046
v 0.028941943908046 -0.0813525598275862 -0.092695236408046
v 0.015800243908046 -0.0842857598275862 -0.089218636408046
v 0.00863884390804598 -0.0803931598275862 -0.087313336408046
v 0.024132643908046 -0.0826286598275862 -0.088497636408046
v 0.026127543908046 -0.0838977598275862 -0.088226536408046
v -0.00695865609195404 -0.0749033598275862 -0.0828691364080459
v 0.026590343908046 -0.0857785598275862 -0.087427236408046
v 0.025494143908046 -0.0877528598275862 -0.079760136408046
v 0.021694743908046 -0.0871784598275862 -0.077840536408046
v 0.017249743908046 -0.0891401598275862 -0.0724504364080459
v 0.019920643908046 -0.0887473598275862 -0.0728385364080459
v 0.013876343908046 -0.0868657598275862 -0.071183536408046
v 0.022428243908046 -0.0897864598275862 -0.0719060364080459
v 0.041110643908046 -0.0985806598275862 -0.073714336408046
v 0.043579143908046 -0.0989589598275862 -0.070368236408046
v 0.041945843908046 -0.102119459827586 -0.0695412364080459
v 0.00197404390804598 -0.0917319598275862 -0.0588578364080459
v 0.039180343908046 -0.105367559827586 -0.060182236408046
v 0.012210843908046 -0.0993006598275862 -0.048227236408046
v 0.036281943908046 -0.107583059827586 -0.051139236408046
v 0.014579643908046 -0.102308259827586 -0.046471036408046
v 0.012444043908046 -0.106369759827586 -0.040856536408046
v 0.036011343908046 -0.110897759827586 -0.0426041364080459
v 0.038496943908046 -0.113656259827586 -0.036134836408046
v 0.010557143908046 -0.112858559827586 -0.0308458364080459
v 0.021615043908046 -0.115727659827586 -0.0273046364080459
v 0.042389343908046 -0.120621059827586 -0.024211736408046
v 0.025413243908046 -0.119561859827586 -0.017792836408046
v 0.044981843908046 -0.125932359827586 -0.0165383364080459
v 0.045076243908046 -0.131158459827586 -0.00883853640804594
v 0.040808443908046 -0.129621259827586 -0.00636083640804597
v 0.044063143908046 -0.131581059827586 -0.00753393640804595
v 0.051857643908046 -0.0236968598275862 -0.231560836408046
v 0.046054443908046 -0.0248520598275862 -0.224091236408046
v 0.047476043908046 -0.0229538598275862 -0.227310536408046
v 0.043134743908046 -0.0285728598275862 -0.215622336408046
v 0.040068743908046 -0.0290015598275862 -0.210502536408046
v 0.097426743908046 -0.0482865598275862 -0.213378836408046
v 0.037877943908046 -0.0332575598275862 -0.202425236408046
v 0.035129843908046 -0.0334399598275862 -0.195957536408046
v 0.032897043908046 -0.0337711598275862 -0.193382036408046
v 0.109061143908046 -0.0584448598275862 -0.205091436408046
v 0.044991343908046 -0.0433159598275862 -0.191432736408046
v 0.046716543908046 -0.0420173598275862 -0.191762236408046
v 0.050777043908046 -0.0416698598275862 -0.190456036408046
v 0.056108243908046 -0.0441440598275862 -0.189615036408046
v 0.064405143908046 -0.0464046598275862 -0.188728736408046
v 0.068104843908046 -0.0475173598275862 -0.188986336408046
v 0.071908843908046 -0.0491355598275862 -0.189477036408046
v 0.022793243908046 -0.0370093598275862 -0.181052936408046
v 0.076893043908046 -0.0520636598275862 -0.190621136408046
v 0.080132643908046 -0.0535833598275862 -0.190289836408046
v 0.114939543908046 -0.0624923598275862 -0.192532036408046
v 0.087398243908046 -0.0543691598275862 -0.189636536408046
v 0.090182543908046 -0.0546855598275862 -0.190882536408046
v 0.091019643908046 -0.0563896598275862 -0.189481136408046
v 0.116677343908046 -0.0665109598275862 -0.190262236408046
v 0.048308743908046 -0.0490819598275862 -0.177771736408046
v 0.067390643908046 -0.0515842598275862 -0.179986936408046
v 0.068161043908046 -0.0526109598275862 -0.181839036408046
v 0.074524743908046 -0.0538199598275862 -0.181333936408046
v 0.072596643908046 -0.0537589598275862 -0.182868736408046
v 0.064239143908046 -0.0530424598275862 -0.180544536408046
v 0.122933443908046 -0.0704451598275862 -0.183407736408046
v 0.092555543908046 -0.0609477598275862 -0.178807436408046
v 0.093994943908046 -0.0638415598275862 -0.180708536408046
v 0.076566843908046 -0.0580004598275862 -0.178864936408046
v 0.017504043908046 -0.0433323598275862 -0.165400736408046
v 0.076822743908046 -0.0607983598275862 -0.173317836408046
v 0.077027543908046 -0.0587823598275862 -0.176395336408046
v 0.092831843908046 -0.0638240598275862 -0.173812636408046
v 0.125487243908046 -0.0728583598275862 -0.179625536408046
v 0.024353343908046 -0.0484248598275862 -0.163896136408046
v 0.092042143908046 -0.0653800598275862 -0.173019736408046
v 0.090573343908046 -0.0650990598275862 -0.169465536408046
v 0.081024043908046 -0.0629821598275862 -0.168936936408046
v 0.082291743908046 -0.0646709598275862 -0.166340536408046
v 0.088705343908046 -0.0667521598275862 -0.168046136408046
v 0.084392443908046 -0.0664379598275862 -0.164938936408046
v 0.130035343908046 -0.0807063598275862 -0.171017936408046
v 0.120426643908046 -0.0789050598275862 -0.167547736408046
v 0.117110543908046 -0.0771840598275862 -0.165853336408046
v 0.027787743908046 -0.0568929598275862 -0.154906436408046
v 0.091504743908046 -0.0734564598275862 -0.159899136408046
v 0.095560043908046 -0.0743365598275862 -0.160772936408046
v 0.099242243908046 -0.0769897598275862 -0.162630336408046
v 0.085238243908046 -0.0709694598275862 -0.155367936408046
v 0.051431043908046 -0.0641455598275862 -0.148286036408046
v 0.029497643908046 -0.0609779598275862 -0.145553236408046
v 0.049624343908046 -0.0652672598275862 -0.145970736408046
v 0.028305343908046 -0.0607193598275862 -0.141279736408046
v 0.046427443908046 -0.0665768598275862 -0.143305436408046
v 0.039490143908046 -0.0690603598275862 -0.130001436408046
v 0.00632664390804598 -0.0637916598275862 -0.124201936408046
v 0.038209743908046 -0.0695483598275862 -0.125780936408046
v 0.00224584390804598 -0.0631838598275862 -0.120767436408046
v 0.000518743908045974 -0.0624107598275862 -0.118156836408046
v 0.019153943908046 -0.0709046598275862 -0.118313136408046
v 0.013043643908046 -0.0710599598275862 -0.109969136408046
v 0.036867143908046 -0.0766965598275862 -0.114337236408046
v 0.015230543908046 -0.0757555598275862 -0.104777936408046
v 0.016263443908046 -0.0754664598275862 -0.102473436408046
v 0.023906843908046 -0.0810328598275862 -0.096765536408046
v 0.029361943908046 -0.0818917598275862 -0.095909936408046
v 0.020710043908046 -0.0859026598275862 -0.089884236408046
v -0.00593125609195404 -0.0768155598275862 -0.084206436408046
v -0.00647625609195403 -0.0775807598275862 -0.083299736408046
v -0.00336915609195403 -0.0769434598275862 -0.085050936408046
v 0.021922143908046 -0.0876365598275862 -0.090111136408046
v -0.00548105609195403 -0.0798414598275862 -0.0827570364080459
v 0.024078643908046 -0.0889775598275862 -0.087128236408046
v 0.00825314390804598 -0.0860178598275862 -0.080468836408046
v 0.022965343908046 -0.0890939598275862 -0.080247436408046
v 0.018317743908046 -0.0916643598275862 -0.072403736408046
v 0.015267943908046 -0.0917244598275862 -0.071861536408046
v 0.020875543908046 -0.0935671598275862 -0.073000136408046
v 0.024342043908046 -0.0973525598275862 -0.074421736408046
v 0.00532134390804596 -0.0913036598275862 -0.063673836408046
v 0.00263924390804597 -0.0925570598275862 -0.0615716364080459
v 0.040260943908046 -0.106477359827586 -0.065502136408046
v 0.00645414390804597 -0.0983303598275862 -0.0559857364080459
v 0.011943443908046 -0.101675959827586 -0.049852036408046
v 0.035936643908046 -0.109820459827586 -0.045981136408046
v 0.036282743908046 -0.112902159827586 -0.0411737364080459
v 0.00994784390804597 -0.112827059827586 -0.032437436408046
v 0.019763643908046 -0.117148259827586 -0.029879136408046
v 0.022495443908046 -0.120930859827586 -0.026560136408046
v 0.024771843908046 -0.119885659827586 -0.021652936408046
v 0.032679343908046 -0.128502459827586 -0.013999136408046
v 0.043397043908046 -0.131780359827586 -0.014707436408046
v 0.044757843908046 -0.130196959827586 -0.011057836408046
v 0.045877743908046 -0.133346559827586 -0.010503136408046
v 0.036063943908046 -0.130093959827586 -0.010904336408046
v 0.038625143908046 -0.131416059827586 -0.00798573640804595
v 0.042604643908046 -0.132548059827586 -0.00697513640804592
v 0.065583043908046 -0.0297257598275862 -0.234775736408046
v 0.067204943908046 -0.0292606598275862 -0.234198936408046
v 0.050456543908046 -0.0262904598275862 -0.232109536408046
v 0.074676243908046 -0.0379997598275862 -0.231203336408046
v 0.045461343908046 -0.0269232598275862 -0.221476036408046
v 0.085089343908046 -0.0426690598275862 -0.222092236408046
v 0.039255143908046 -0.0311856598275862 -0.206715936408046
v 0.090729643908046 -0.0463585598275862 -0.218507436408046
v 0.038515543908046 -0.0399873598275862 -0.198786036408046
v 0.107949443908046 -0.0574505598275862 -0.206811536408046
v 0.037335443908046 -0.0403663598275862 -0.197228936408046
v 0.036168443908046 -0.0410467598275862 -0.196364536408046
v 0.028526043908046 -0.0410745598275862 -0.190453736408046
v 0.109613143908046 -0.0612808598275862 -0.199611736408046
v 0.024102643908046 -0.0390844598275862 -0.183106836408046
v 0.026395743908046 -0.0410767598275862 -0.186137136408046
[truncated: 442,725 more chars]
