# Supplementary material for: Hindlimb kinematics, kinetics and muscle dynamics during sit-to-stand and sit-to-walk transitions in emus (Dromaius novaehollandiae)
Source: J Exp Biol. 2024 Dec 2;227(24):jeb247519. doi: 10.1242/jeb.247519 (PMC11708823; doi:10.1242/jeb.247519)
Supplement: Dataset 1. [file jexbio-227-247519-Dataset1.zip › Dataset1/DataS1/Emu Model/geometry/TMT_R.obj]

# File generated by ImageToStl.com - Free Image and 3D model conversion tools

o obj1
v -0.012145 0.001342 -0.38832
v -0.014645 0.0005 -0.38725
v -0.014299 0.002292 -0.38743
v -0.015577 0.002069 -0.3867
v -0.013458 0.003597 -0.38757
v -0.012348 0.003876 -0.38793
v -0.015198 0.004044 -0.38647
v -0.016559 0.002779 -0.38567
v -0.016788 0.005024 -0.3847
v -0.013139 0.005837 -0.38687
v -0.015236 0.005913 -0.38576
v -0.01079 -0.001852 -0.38874
v -0.012414 -0.003735 -0.38782
v -0.013375 -0.001698 -0.38771
v -0.014423 -0.003431 -0.3867
v -0.01022 0.00016 -0.38905
v -0.015593 -0.000967 -0.38625
v -0.016224 0.001078 -0.38609
v -0.017601 0.001852 -0.38418
v -0.008568 0.004181 -0.38831
v -0.009894 0.001904 -0.38887
v -0.010914 0.004133 -0.38815
v -0.018121 0.004769 -0.38337
v -0.010489 0.00693 -0.38718
v -0.012426 0.008311 -0.38599
v -0.010794 0.00943 -0.38579
v -0.014945 0.00774 -0.38487
v -0.017509 0.007245 -0.38283
v -0.013049 0.009729 -0.38475
v -0.015115 0.009858 -0.38321
v -0.007731 -0.001372 -0.38884
v -0.010064 -0.00426 -0.38822
v -0.009202 -0.002278 -0.38901
v -0.01328 -0.005121 -0.38672
v -0.014912 -0.004258 -0.38599
v -0.008802 0.000154 -0.38907
v -0.006842 0.002286 -0.38855
v -0.016221 -0.002378 -0.38495
v -0.018046 -4.8E-05 -0.38272
v -0.006783 0.005691 -0.38768
v -0.019028 0.002744 -0.38193
v -0.018881 0.004872 -0.38216
v -0.019581 0.005497 -0.38034
v -0.008458 0.008105 -0.38676
v -0.009695 0.010078 -0.38554
v -0.01884 0.007346 -0.3811
v -0.017092 0.009924 -0.3813
v -0.0119 0.011299 -0.3837
v -0.01492 0.011118 -0.38229
v -0.006891 -0.002903 -0.38831
v -0.008882 -0.006456 -0.38757
v -0.011532 -0.006428 -0.38694
v -0.013813 -0.006048 -0.38523
v -0.015093 -0.004543 -0.3853
v -0.016416 -0.003173 -0.3834
v -0.005556 0.001111 -0.38834
v -0.018161 -0.00041 -0.38144
v -0.005277 0.005057 -0.3876
v -0.019216 0.002286 -0.38074
v -0.019727 0.005075 -0.37895
v -0.006526 0.008786 -0.3861
v -0.008796 0.010254 -0.38531
v -0.018921 0.008795 -0.37973
v -0.019679 0.007702 -0.37877
v -0.008878 0.011769 -0.38378
v -0.011014 0.012546 -0.38281
v -0.014789 0.011924 -0.3814
v -0.012584 0.012731 -0.38194
v -0.017091 0.011298 -0.37966
v -0.018832 0.010147 -0.37832
v -0.014054 0.012992 -0.38021
v -0.009028 -0.008462 -0.38688
v -0.010521 -0.009007 -0.38584
v -0.011227 -0.007814 -0.38625
v -0.012996 -0.007576 -0.3843
v -0.005424 -0.004575 -0.38775
v -0.007698 -0.007302 -0.38748
v -0.014676 -0.006048 -0.38315
v -0.015215 -0.005137 -0.38324
v -0.004038 0.000427 -0.38806
v -0.015488 -0.004782 -0.38228
v -0.017048 -0.002051 -0.3811
v -0.003567 0.004509 -0.3876
v -0.018941 0.001757 -0.37964
v -0.019553 0.00482 -0.37768
v -0.003967 0.008224 -0.38639
v -0.019498 0.008634 -0.37734
v -0.00564 0.011554 -0.38426
v -0.011029 0.013107 -0.38186
v -0.0085 0.013235 -0.38212
v -0.016973 0.012175 -0.3781
v -0.018737 0.010851 -0.37747
v -0.011311 0.013704 -0.38059
v -0.013505 0.013655 -0.37884
v -0.005573 -0.007031 -0.38707
v -0.008155 -0.009201 -0.38612
v -0.007229 -0.007783 -0.38718
v -0.010743 -0.009379 -0.38505
v -0.011814 -0.008717 -0.38391
v -0.004249 -0.005195 -0.38747
v -0.013438 -0.006838 -0.38272
v -0.014503 -0.006039 -0.38276
v -0.01535 -0.004112 -0.38127
v -0.000689 -0.000246 -0.38798
v -0.002475 -0.0029 -0.38769
v -0.001729 0.000658 -0.388
v -0.016981 -0.001132 -0.37949
v 0.002553 0.006652 -0.38807
v 0.001108 0.002413 -0.38819
v 0.000374 0.004808 -0.38796
v -0.001576 0.004591 -0.38771
v -0.018491 0.00146 -0.37855
v -0.019342 0.004401 -0.37648
v 0.000638 0.008862 -0.38716
v 0.003202 0.009895 -0.38752
v -0.001949 0.007637 -0.38693
v -0.019656 0.007627 -0.37598
v 0.002393 0.011727 -0.38673
v -0.002106 0.011112 -0.38546
v 0.00051 0.012236 -0.3859
v -0.004347 0.013386 -0.38327
v -0.006403 0.013312 -0.38259
v -0.007581 0.013823 -0.38166
v -0.018369 0.011242 -0.37691
v -0.018867 0.010302 -0.37605
v -0.001161 0.014112 -0.38411
v -0.009174 0.014334 -0.38035
v -0.012233 0.014361 -0.37807
v -0.016264 0.012717 -0.37652
v -0.00475 -0.007921 -0.38632
v -0.007181 -0.010067 -0.38513
v -0.00981 -0.009762 -0.3845
v -0.01167 -0.007769 -0.38246
v -0.003483 -0.005437 -0.38718
v -0.013774 -0.005204 -0.38124
v -0.012817 -0.005582 -0.38111
v -1.2E-05 -0.001363 -0.38776
v -0.001945 -0.003691 -0.38741
v -0.013663 -0.003937 -0.38019
v -0.015514 -0.002011 -0.37933
v 0.004026 0.004236 -0.38837
v 0.002089 0.001409 -0.38822
v -0.01783 0.001325 -0.37754
v -0.019111 0.004344 -0.37511
v 0.004431 0.008466 -0.38796
v -0.019776 0.006854 -0.37492
v 0.004498 0.012275 -0.38665
v 0.0018 0.013519 -0.38563
v -0.006446 0.014089 -0.38183
v -0.019004 0.010128 -0.37443
v 0.001677 0.015274 -0.38427
v -0.001552 0.015885 -0.38256
v -0.004946 0.015055 -0.38157
v -0.008542 0.015506 -0.37874
v -0.012966 0.014569 -0.37644
v -0.016258 0.013197 -0.37456
v -0.004856 -0.009472 -0.38536
v -0.006471 -0.010659 -0.38421
v -0.008958 -0.010077 -0.38355
v -0.010223 -0.008303 -0.38159
v 0.000499 -0.003303 -0.38712
v -0.002124 -0.006981 -0.386
v -0.001935 -0.004886 -0.38698
v -0.01226 -0.00475 -0.38011
v 0.00499 0.00156 -0.38829
v 0.003186 -0.001662 -0.38745
v 0.002589 0.000129 -0.388
v -0.014196 -0.001856 -0.37873
v -0.013247 -0.001769 -0.37827
v 0.007692 0.006262 -0.38806
v 0.006986 0.002839 -0.38834
v 0.00625 0.004562 -0.38848
v -0.014668 -0.000142 -0.37724
v -0.016584 0.001003 -0.37679
v -0.018437 0.00352 -0.37426
v 0.006284 0.00827 -0.38795
v 0.007837 0.009549 -0.3874
v -0.019891 0.005776 -0.37326
v -0.02008 0.007521 -0.37352
v -0.020397 0.008098 -0.37194
v 0.006946 0.011858 -0.38688
v 0.006123 0.013575 -0.38626
v -0.019973 0.009716 -0.37265
v -0.01853 0.01186 -0.37273
v 0.004801 0.015125 -0.38496
v -6.8E-05 0.016718 -0.38241
v 0.002294 0.016622 -0.38328
v -0.003481 0.016629 -0.38055
v -0.006432 0.016648 -0.37829
v -0.010064 0.015909 -0.3763
v -0.013658 0.014764 -0.37488
v -0.015912 0.014077 -0.37305
v 0.00045 0.017421 -0.38146
v -0.003125 0.017501 -0.37915
v -0.003889 -0.009598 -0.38467
v -0.005751 -0.010892 -0.38323
v -0.008114 -0.010472 -0.38258
v -0.009333 -0.008781 -0.3806
v 0.000974 -0.004747 -0.38627
v -0.001146 -0.007572 -0.38502
v -0.010836 -0.005677 -0.37945
v 0.005903 -5.3E-05 -0.38779
v 0.003724 -0.003 -0.38659
v -0.012286 -0.002615 -0.37802
v 0.008444 0.004123 -0.38765
v 0.007406 0.00172 -0.38813
v -0.014079 -0.000418 -0.3766
v -0.01625 0.001359 -0.37542
v -0.018141 0.002982 -0.37317
v 0.008624 0.008565 -0.38695
v -0.019712 0.005497 -0.3723
v -0.020247 0.00769 -0.3708
v 0.007884 0.012328 -0.38598
v 0.00679 0.013878 -0.38587
v -0.019867 0.010527 -0.37164
v -0.020131 0.009874 -0.37085
v 0.006336 0.015167 -0.38455
v 0.003884 0.016753 -0.38317
v 0.005273 0.016678 -0.38275
v -0.006656 0.017106 -0.37688
v -0.008949 0.016508 -0.37592
v -0.012614 0.01552 -0.37426
v -0.010279 0.016244 -0.37514
v -0.014451 0.01529 -0.37253
v -0.016413 0.014319 -0.37188
v -0.018353 0.012627 -0.37104
v 0.002844 0.017615 -0.38169
v 0.000343 0.018041 -0.37999
v -0.002784 0.018078 -0.37786
v -0.010908 0.01649 -0.37382
v -0.003134 -0.009782 -0.38368
v -0.005195 -0.010998 -0.38208
v -0.007508 -0.010723 -0.38145
v -0.008853 -0.009166 -0.37942
v -0.01802 -0.01038 -0.37466
v -0.019477 -0.010988 -0.37379
v -0.019091 -0.00878 -0.37403
v -0.021338 -0.009697 -0.37241
v 0.00157 -0.005566 -0.38534
v -0.000402 -0.007907 -0.38404
v -0.010078 -0.006176 -0.37842
v -0.015826 -0.006773 -0.37474
v -0.017426 -0.008784 -0.37488
v -0.017611 -0.007221 -0.37456
v -0.018616 -0.006493 -0.3739
v -0.020179 -0.006299 -0.37262
v 0.008653 0.001851 -0.38707
v 0.006568 -0.001378 -0.38661
v 0.007574 0.000998 -0.38769
v 0.003896 -0.004038 -0.38567
v -0.011366 -0.003119 -0.37718
v -0.016977 -0.00451 -0.37405
v -0.018643 -0.004987 -0.37344
v 0.009413 0.004519 -0.38674
v -0.013456 -0.001222 -0.37566
v -0.016205 0.000251 -0.37428
v -0.018425 0.001844 -0.37177
v 0.009314 0.007526 -0.38623
v -0.019441 0.005031 -0.3712
v -0.019862 0.00752 -0.36968
v 0.008733 0.011365 -0.38517
v -0.019809 0.010155 -0.36984
v 0.007389 0.014593 -0.38395
v 0.006051 0.016532 -0.3819
v -0.008655 0.01684 -0.3754
v -0.016222 0.01466 -0.37128
v -0.01701 0.014276 -0.37024
v -0.018617 0.012597 -0.36925
v 0.003437 0.017789 -0.38089
v 0.000864 0.018416 -0.37891
v -0.001763 0.018575 -0.37709
v -0.006157 0.017828 -0.37538
v -0.009569 0.017366 -0.37304
v -0.013786 0.015965 -0.37128
v -0.002506 -0.009887 -0.38258
v -0.004838 -0.011112 -0.38075
v -0.00723 -0.010959 -0.38011
v -0.008822 -0.009744 -0.37816
v -0.014879 -0.009008 -0.37491
v -0.017315 -0.012236 -0.3743
v -0.016611 -0.009673 -0.37498
v -0.020881 -0.012321 -0.37259
v -0.022312 -0.01111 -0.37175
v 0.002366 -0.005968 -0.38449
v 0.000369 -0.008103 -0.38306
v -0.00975 -0.006778 -0.37724
v -0.013899 -0.005674 -0.37445
v -0.023008 -0.009656 -0.37072
v -0.022393 -0.007097 -0.37082
v -0.023498 -0.006884 -0.3692
v 0.008929 0.000807 -0.3861
v 0.007648 -0.002073 -0.38551
v 0.005125 -0.004023 -0.38516
v -0.010705 -0.00338 -0.37603
v -0.014327 -0.001983 -0.37367
v -0.015701 -0.001771 -0.37419
v -0.018376 -0.002402 -0.37274
v -0.021244 -0.003869 -0.37053
v -0.022868 -0.005573 -0.36977
v 0.00962 0.003376 -0.38626
v -0.012218 -0.001197 -0.37477
v -0.018185 0.002162 -0.37043
v -0.019279 -0.00033 -0.37065
v 0.009802 0.006378 -0.3855
v -0.019062 0.004651 -0.37005
v -0.019436 0.007288 -0.36848
v 0.00932 0.010175 -0.38441
v -0.019528 0.010195 -0.36853
v 0.008026 0.014076 -0.38282
v 0.00633 0.016615 -0.38084
v -0.016612 0.014633 -0.36914
v -0.018388 0.012748 -0.36785
v 0.004022 0.01791 -0.37989
v 0.001387 0.018674 -0.37783
v -0.002065 0.018824 -0.37576
v -0.005998 0.018421 -0.37365
v -0.009965 0.017563 -0.37156
v -0.013575 0.016332 -0.36954
v -0.017067 -0.015056 -0.37377
v -0.018576 -0.016279 -0.37272
v -0.019532 -0.014648 -0.37279
v -0.020564 -0.015792 -0.37149
v -0.001934 -0.009981 -0.38145
v -0.00439 -0.011348 -0.37949
v -0.007754 -0.011582 -0.3782
v -0.009264 -0.010341 -0.37726
v -0.013721 -0.011326 -0.37495
v -0.015711 -0.013653 -0.37449
v -0.021884 -0.0135 -0.37118
v -0.022667 -0.011668 -0.3711
v -0.023499 -0.01027 -0.36916
v 0.003615 -0.006073 -0.38366
v 0.000996 -0.008333 -0.382
v -0.009962 -0.008195 -0.37642
v -0.013057 -0.007324 -0.37465
v -0.023831 -0.006361 -0.36777
v 0.009549 0.000171 -0.38503
v 0.008267 -0.002833 -0.38447
v 0.006246 -0.004102 -0.38462
v -0.010574 -0.003831 -0.37463
v -0.012725 -0.003313 -0.37333
v -0.022729 -0.004339 -0.36907
v -0.023181 -0.004299 -0.36805
v 0.010026 0.004221 -0.38482
v -0.011579 -0.000804 -0.37349
v -0.01604 0.001381 -0.371
v -0.015047 5.4E-05 -0.37132
v -0.013546 0.000743 -0.3721
v -0.017871 0.000812 -0.37018
v -0.020957 -0.001083 -0.3686
v 0.009715 0.008774 -0.38363
v 0.010065 0.006915 -0.3836
v 0.009697 0.009112 -0.38228
v -0.015556 0.002013 -0.37032
v -0.018247 0.003753 -0.36918
v -0.01948 0.006946 -0.36702
v 0.008897 0.012301 -0.38262
v 0.008918 0.012298 -0.38146
v -0.019209 0.010287 -0.36714
v 0.007392 0.015401 -0.38055
v -0.016323 0.014814 -0.36773
v -0.018073 0.012957 -0.3665
v 0.004645 0.017818 -0.37893
v 0.001862 0.018839 -0.37668
v -0.001699 0.019137 -0.37446
v -0.005713 0.018704 -0.3723
v -0.0097 0.017732 -0.3702
v -0.013197 0.016428 -0.36817
v -0.012957 -0.013993 -0.37483
v -0.01611 -0.016359 -0.3732
v -0.01505 -0.014464 -0.37435
v -0.018981 -0.016995 -0.37187
v -0.020648 -0.016405 -0.37037
v -0.001392 -0.010071 -0.38033
v -0.00373 -0.011533 -0.37841
v -0.006864 -0.012699 -0.37731
v -0.009989 -0.013423 -0.37597
v -0.010632 -0.011017 -0.37612
v -0.022397 -0.013971 -0.36967
v -0.023627 -0.011117 -0.36751
v 0.007229 -0.004601 -0.38326
v 0.004046 -0.006673 -0.38235
v 0.005979 -0.00495 -0.38377
v 0.001215 -0.008629 -0.38091
v -0.011431 -0.006912 -0.37486
v -0.023978 -0.007173 -0.36674
v 0.010168 -0.000525 -0.38404
v 0.009318 -0.002727 -0.38368
v -0.01111 -0.003107 -0.37343
v -0.010755 -0.002094 -0.37313
v -0.011878 -0.001697 -0.37223
v -0.022982 -0.002723 -0.36652
v 0.01041 0.002607 -0.38381
v -0.011412 -0.000773 -0.37219
v -0.013144 -0.000722 -0.37152
v -0.012505 0.000846 -0.37127
v -0.017511 0.001537 -0.3695
v -0.014353 0.00086 -0.37034
v -0.020092 0.002788 -0.36732
v -0.021643 0.000143 -0.36688
v 0.010152 0.005979 -0.38307
v 0.009528 0.008695 -0.38102
v -0.013688 0.001426 -0.37042
v -0.020075 0.006214 -0.36527
v 0.008931 0.012178 -0.38018
v -0.018785 0.010853 -0.36552
v 0.007674 0.015293 -0.37917
v -0.016081 0.014748 -0.36629
v -0.017857 0.013195 -0.36567
v 0.005296 0.017653 -0.37793
v 0.002481 0.018958 -0.37555
v -0.001159 0.019304 -0.37328
v -0.005263 0.0188 -0.37112
v -0.009205 0.017759 -0.36904
v -0.012513 0.016451 -0.36704
v -0.01256 -0.01562 -0.37412
v -0.01511 -0.017404 -0.37228
v -0.018185 -0.017507 -0.37128
v -0.020091 -0.016806 -0.36936
v -0.000661 -0.009954 -0.37925
v -0.00316 -0.011568 -0.3773
v -0.00616 -0.013095 -0.37636
v -0.00932 -0.014481 -0.37521
v -0.022264 -0.01443 -0.36837
v -0.02343 -0.011548 -0.36624
v 0.006045 -0.005871 -0.38204
v 0.003112 -0.007738 -0.38041
v 0.005797 -0.006263 -0.38131
v -0.024104 -0.007968 -0.3654
v 0.010542 -0.001208 -0.38304
v 0.008741 -0.003943 -0.38243
v 0.007013 -0.005471 -0.38193
v -0.01123 -0.00147 -0.3723
v -0.023656 -0.003959 -0.36491
v 0.010672 0.001636 -0.38266
v -0.012344 -0.000702 -0.37075
v -0.012354 8.4E-05 -0.37032
v -0.01305 -0.000177 -0.3696
v -0.021605 0.00158 -0.36569
v -0.022601 -0.000429 -0.36482
v 0.010071 0.005065 -0.38182
v 0.00886 0.008035 -0.37929
v -0.012974 0.000972 -0.36995
v -0.021135 0.003476 -0.36402
v -0.019698 0.007364 -0.36383
v 0.008671 0.011864 -0.37873
v -0.018784 0.010039 -0.36419
v 0.007851 0.015117 -0.37788
v -0.017365 0.013416 -0.36521
v -0.017656 0.012512 -0.36455
v 0.005812 0.017596 -0.37676
v 0.002996 0.018989 -0.37433
v -0.000845 0.01934 -0.37205
v -0.004996 0.018778 -0.37
v -0.008587 0.017766 -0.36805
v -0.011335 0.016684 -0.36638
v -0.01507 0.014789 -0.36506
v -0.011835 -0.016445 -0.37326
v -0.014294 -0.017969 -0.37136
v -0.017348 -0.018021 -0.37039
v -0.019283 -0.017095 -0.3684
v -0.000102 -0.009769 -0.37776
v -0.003081 -0.011659 -0.37623
v -0.005558 -0.013139 -0.37538
v -0.008614 -0.014902 -0.37432
v -0.021706 -0.014637 -0.36722
v -0.023074 -0.011445 -0.36492
v 0.008188 -0.004713 -0.38106
v 0.005616 -0.006358 -0.38033
v 0.007167 -0.005429 -0.38152
v 0.003094 -0.007807 -0.37899
v -0.010981 -0.005134 -0.37062
v -0.010353 -0.006527 -0.37123
v -0.01039 -0.006359 -0.37112
v -0.010708 -0.005954 -0.37073
v -0.024031 -0.008754 -0.3645
v 0.010769 -0.001796 -0.38217
v 0.010029 -0.003085 -0.3815
v -0.010837 -0.005281 -0.37023
v -0.01196 -0.002407 -0.36951
v -0.012085 -0.002548 -0.3699
v -0.011445 -0.004485 -0.37006
v -0.012276 -0.002746 -0.36918
v -0.023967 -0.004875 -0.36331
v 0.011074 0.000417 -0.38178
v -0.012641 -0.001642 -0.36871
v -0.012779 -0.000186 -0.36937
v -0.022669 -0.000564 -0.36349
v 0.00977 0.003884 -0.38012
v 0.00828 0.006484 -0.37857
v 0.008342 0.005435 -0.37855
v 0.00774 0.006586 -0.37768
v -0.019683 0.006718 -0.36284
v -0.021047 0.003109 -0.36252
v 0.007939 0.011495 -0.37701
v 0.007718 0.008462 -0.37744
v -0.018478 0.009879 -0.36308
v 0.007746 0.01472 -0.3765
v -0.017102 0.012517 -0.36367
v 0.006111 0.017386 -0.37544
v 0.003126 0.019027 -0.37261
v -0.001372 0.019356 -0.37061
v -0.005023 0.018704 -0.36898
v -0.007658 0.017838 -0.36713
v -0.01165 0.016291 -0.36518
v -0.014586 0.014525 -0.36362
v -0.011123 -0.016786 -0.3723
v -0.01368 -0.01818 -0.37029
v -0.016587 -0.018344 -0.36944
v -0.01848 -0.017396 -0.36761
v -0.002154 -0.010987 -0.37589
v -0.004869 -0.0124 -0.37432
v -0.002813 -0.010762 -0.37456
v -0.007989 -0.014788 -0.37328
v -0.020853 -0.014857 -0.3661
v -0.022344 -0.012196 -0.3643
v 0.006985 -0.005458 -0.37981
v 0.004749 -0.00675 -0.3788
v 0.002219 -0.008204 -0.37753
v -0.000373 -0.009632 -0.376
v -0.01046 -0.006338 -0.37089
v -0.02343 -0.009953 -0.36333
v -0.024093 -0.007911 -0.36322
v -0.023984 -0.007364 -0.36191
v 0.011185 -0.001148 -0.38089
v 0.009251 -0.003785 -0.37992
v 0.006387 -0.005666 -0.37849
v 0.004037 -0.006999 -0.37752
v -0.01115 -0.00504 -0.36944
v -0.01069 -0.004721 -0.36864
v -0.012153 -0.003265 -0.36816
v -0.024308 -0.005523 -0.3622
v -0.024005 -0.003802 -0.36202
v 0.011088 0.001127 -0.38057
v 0.011365 0.000404 -0.3802
v 0.010389 0.002096 -0.37916
v -0.012052 -0.002931 -0.36793
v -0.022723 -0.001039 -0.36179
v 0.008543 0.004936 -0.37807
v 0.007377 0.007748 -0.37628
v -0.019418 0.006349 -0.36167
v -0.020569 0.003161 -0.36123
v 0.007307 0.010085 -0.37621
v 0.00697 0.010205 -0.37541
v -0.018258 0.009416 -0.36192
v 0.007491 0.01401 -0.37548
v 0.007232 0.011917 -0.3754
v -0.016727 0.012228 -0.36244
v 0.006288 0.0166 -0.37395
v 0.004734 0.018576 -0.3723
v 0.000727 0.019629 -0.37058
v 0.002773 0.019393 -0.3707
v -0.002727 0.019182 -0.36892
v -0.005023 0.018503 -0.367
v -0.008554 0.017352 -0.36562
v -0.011211 0.016135 -0.36401
v -0.014126 0.014287 -0.36234
v 9.6E-05 0.019683 -0.36943
v -0.001903 0.019358 -0.36818
v -0.010642 -0.016577 -0.37103
v -0.013423 -0.018105 -0.36888
v -0.016285 -0.018321 -0.36814
v -0.019218 -0.016349 -0.36562
v -0.005588 -0.010529 -0.37215
v -0.007784 -0.013692 -0.37172
v -0.007364 -0.011805 -0.37117
v -0.021168 -0.013665 -0.36455
v -0.020605 -0.014299 -0.3645
v 0.001892 -0.00803 -0.37601
v -0.001622 -0.009235 -0.37375
v -0.004177 -0.009317 -0.37208
v -0.006168 -0.007979 -0.37036
v -0.008269 -0.007638 -0.36982
v -0.008124 -0.00975 -0.37011
v -0.010038 -0.006584 -0.36871
v -0.021281 -0.013225 -0.36391
v -0.022478 -0.011254 -0.36279
v -0.023623 -0.007907 -0.36083
v 0.010923 -0.002135 -0.37975
v 0.009869 -0.003321 -0.37877
v 0.007693 -0.004773 -0.37786
v 0.00473 -0.006398 -0.37671
v -0.008872 -0.005679 -0.36847
v -0.010453 -0.004046 -0.36718
v -0.011388 -0.004678 -0.36792
v -0.011787 -0.003657 -0.36704
v -0.023933 -0.004189 -0.36134
v -0.023907 -0.005422 -0.36068
v 0.011295 -0.00036 -0.37961
v 0.010935 0.00103 -0.3781
v -0.011422 -0.003463 -0.36687
v -0.022909 -0.002468 -0.3603
v -0.021501 0.000687 -0.36061
v 0.014185 0.007385 -0.37843
v 0.012162 0.005893 -0.37739
v 0.012824 0.008005 -0.37771
v 0.008818 0.004402 -0.37701
v 0.012065 0.008346 -0.37679
v 0.007412 0.006967 -0.37515
v -0.018961 0.006158 -0.36039
v -0.019999 0.003102 -0.36012
v 0.013526 0.009081 -0.37791
v 0.014335 0.009296 -0.37817
v 0.012801 0.009508 -0.37717
v 0.006611 0.010754 -0.37423
v -0.018247 0.008662 -0.3609
v 0.013959 0.010666 -0.37725
v 0.006921 0.013832 -0.37438
v 0.006034 0.014726 -0.37282
v -0.016603 0.01157 -0.36079
v 0.004835 0.017763 -0.3714
v 0.002887 0.01911 -0.36944
v -0.002888 0.019017 -0.36695
v -0.003171 0.01887 -0.36607
v -0.001635 0.019315 -0.3669
v -0.006509 0.017805 -0.36511
v -0.010513 0.016077 -0.36286
v -0.013577 0.014283 -0.36111
v 0.000173 0.019543 -0.36823
v -0.010564 -0.015533 -0.36889
v -0.013445 -0.01828 -0.36759
v -0.016436 -0.018495 -0.36637
v -0.018484 -0.017625 -0.36516
v -0.008606 -0.012131 -0.36989
v -0.009369 -0.011763 -0.36828
v -0.019719 -0.01616 -0.36396
v -0.020821 -0.014111 -0.36381
v -0.021417 -0.013248 -0.36209
v 0.002107 -0.007292 -0.37439
v -0.001 -0.008124 -0.37253
v -0.00346 -0.008467 -0.37156
v -0.005044 -0.007218 -0.36969
v -0.009417 -0.008706 -0.36812
v -0.022849 -0.010233 -0.36098
v -0.023274 -0.00798 -0.35969
v 0.010827 -0.001856 -0.37866
v 0.008889 -0.003847 -0.37693
v 0.011192 -0.001688 -0.37794
v 0.005654 -0.005642 -0.37591
v -0.007327 -0.005869 -0.36827
v -0.010783 -0.005373 -0.36707
v -0.009336 -0.004249 -0.36681
v -0.011104 -0.003888 -0.36603
v -0.023444 -0.005331 -0.35972
v 0.017278 0.004863 -0.37923
v 0.015943 0.001439 -0.3789
v 0.014501 0.003824 -0.37874
v 0.013003 0.00011 -0.37827
v 0.011971 0.002778 -0.37778
v -0.010663 -0.003439 -0.36598
v -0.021102 0.000459 -0.35957
v -0.022229 -0.00247 -0.35896
v 0.016092 0.006622 -0.37904
v 0.017677 0.008259 -0.3788
v 0.009168 0.005025 -0.37544
v 0.010938 0.007688 -0.37553
v 0.006321 0.008136 -0.37316
v 0.006785 0.005599 -0.37313
v 0.005496 0.007267 -0.37174
v -0.018863 0.004951 -0.35943
v -0.019572 0.002816 -0.35918
v 0.015708 0.009492 -0.37827
v 0.017231 0.010899 -0.37785
v 0.012378 0.010803 -0.37563
v 0.005496 0.012521 -0.37191
v 0.004963 0.010896 -0.37079
v -0.018344 0.006987 -0.35936
v -0.017904 0.008875 -0.3598
v -0.017962 0.008244 -0.35879
v 0.015463 0.012352 -0.37665
v 0.013837 0.012214 -0.37613
v 0.005028 0.015757 -0.371
v 0.004443 0.014865 -0.36977
v -0.01705 0.010515 -0.35887
v -0.015413 0.012781 -0.35974
v 0.003642 0.01787 -0.36908
v -0.001402 0.019214 -0.3662
v -0.004038 0.018506 -0.3651
v -0.006427 0.017559 -0.36352
v -0.010164 0.015923 -0.36159
v -0.013084 0.014306 -0.35995
v 0.001367 0.019255 -0.36747
v -0.012439 -0.017737 -0.36722
v -0.014826 -0.018673 -0.36565
v -0.012829 -0.017875 -0.36628
v -0.017392 -0.018412 -0.36453
v -0.018397 -0.017841 -0.36453
v -0.019549 -0.016114 -0.36252
v -0.009701 -0.012262 -0.36701
v -0.01121 -0.015756 -0.3666
v -0.021215 -0.013369 -0.36099
v 0.000553 -0.007109 -0.37223
v -0.002488 -0.007403 -0.37069
v -0.000576 -0.006663 -0.37079
v -0.0042 -0.006767 -0.36932
v -0.009379 -0.009322 -0.36692
v -0.022308 -0.010731 -0.35998
v -0.022821 -0.007972 -0.35873
v 0.011514 -0.002652 -0.37715
v 0.008726 -0.004277 -0.37504
v 0.004238 -0.005738 -0.37362
v 0.001281 -0.006415 -0.37175
v -0.005601 -0.005837 -0.3682
v -0.00988 -0.005793 -0.36588
v -0.007623 -0.00448 -0.36664
v -0.010361 -0.003739 -0.36534
v -0.022874 -0.005522 -0.35861
v 0.018481 0.003355 -0.37897
v 0.01699 4.6E-05 -0.37848
v 0.014289 -0.001407 -0.37792
v -0.009401 -0.003605 -0.36554
v -0.020233 0.001219 -0.35826
v -0.021677 -0.002702 -0.35769
v 0.019106 0.007129 -0.37867
v 0.009783 0.006972 -0.37356
v 0.007951 0.004573 -0.37295
v 0.006141 0.005449 -0.37217
v 0.005445 0.006541 -0.37133
v -0.018832 0.00414 -0.35883
v -0.019243 0.002982 -0.35865
v 0.018608 0.010528 -0.37773
v 0.010918 0.009919 -0.37399
v 0.004985 0.009296 -0.36991
v -0.018443 0.005958 -0.35848
v -0.017916 0.008136 -0.3578
v 0.017312 0.012619 -0.3767
v 0.013761 0.013366 -0.3749
v 0.015818 0.014318 -0.37484
v 0.011893 0.012884 -0.3732
v 0.004149 0.013914 -0.36855
v -0.015297 0.012507 -0.35859
v -0.016839 0.010413 -0.35747
v 0.01363 0.014687 -0.37333
v 0.003331 0.017154 -0.36757
v -0.003169 0.018657 -0.36464
v -0.00396 0.01828 -0.36352
v -0.006662 0.017206 -0.36206
v -0.009813 0.015733 -0.3604
v -0.012659 0.014111 -0.35881
v 0.002082 0.018779 -0.36683
v -0.000711 0.019019 -0.36494
v -0.013309 -0.017338 -0.36482
v -0.015559 -0.018449 -0.36393
v -0.017311 -0.018083 -0.36337
v -0.018885 -0.016137 -0.36136
v -0.009775 -0.012248 -0.36534
v -0.011111 -0.015015 -0.36525
v -0.020898 -0.012687 -0.35969
v -0.002838 -0.005992 -0.36911
v -0.00898 -0.008241 -0.36545
v -0.022216 -0.009236 -0.35846
v -0.021759 -0.009695 -0.35796
v 0.012625 -0.003312 -0.37628
v 0.009597 -0.004279 -0.37393
v 0.005417 -0.004907 -0.37237
v 0.001103 -0.005615 -0.37067
v -0.001807 -0.00448 -0.36788
v -0.005147 -0.004635 -0.36703
v -0.00455 -0.003892 -0.36609
v -0.008708 -0.005187 -0.36499
v -0.009354 -0.004062 -0.36507
v -0.02216 -0.008212 -0.35761
v -0.022231 -0.006306 -0.35749
v 0.019404 0.002028 -0.37845
v 0.017643 -0.001234 -0.3778
v 0.015362 -0.002067 -0.37755
v -0.007339 -0.004065 -0.36533
v -0.020273 0.00057 -0.35669
v -0.021259 -0.003014 -0.35639
v 0.020304 0.005995 -0.3782
v 0.009648 0.004495 -0.37264
v 0.008936 0.002983 -0.37246
v 0.006168 0.00578 -0.3714
v 0.007451 0.004134 -0.3716
v -0.01899 0.003827 -0.35826
v -0.018833 0.004885 -0.35712
v 0.019898 0.010028 -0.37714
v 0.01005 0.00789 -0.37168
v 0.010437 0.01087 -0.37219
v 0.005921 0.007105 -0.3699
v 0.010184 0.011254 -0.37084
v 0.004957 0.010474 -0.3683
v -0.017759 0.008264 -0.35675
v 0.018254 0.013025 -0.3759
v 0.017061 0.015006 -0.37385
v 0.011087 0.013218 -0.37179
v 0.010694 0.012971 -0.37107
v 0.004234 0.01343 -0.36742
v -0.014944 0.012302 -0.35739
v -0.016591 0.010188 -0.35629
v 0.014878 0.015439 -0.37292
v 0.012474 0.014632 -0.37155
v 0.003254 0.016597 -0.3662
v -0.003396 0.018264 -0.36262
v -0.006292 0.017043 -0.3609
v -0.009305 0.015561 -0.35927
v -0.012124 0.013967 -0.35768
v 0.001729 0.018531 -0.36531
v -0.000517 0.018792 -0.3632
v -0.015144 -0.017922 -0.36336
v -0.016889 -0.017333 -0.36209
v -0.010437 -0.013664 -0.36469
v -0.011745 -0.01498 -0.36396
v -0.014612 -0.016443 -0.3623
v -0.016889 -0.016328 -0.36092
v -0.018861 -0.014423 -0.35945
v -0.008365 -0.008581 -0.36414
v -0.009906 -0.01201 -0.36366
v -0.02092 -0.010687 -0.3577
v 0.017027 -0.002812 -0.37689
v 0.013841 -0.003796 -0.37536
v 0.015267 -0.002926 -0.37682
v 0.010582 -0.003853 -0.373
v 0.00651 -0.004286 -0.37149
v 0.002431 -0.004482 -0.3697
v -0.000246 -0.003611 -0.36704
v -0.002905 -0.003648 -0.36615
v -0.007507 -0.005619 -0.36454
v -0.021784 -0.008048 -0.35704
v -0.021527 -0.005738 -0.35612
v 0.020388 0.000584 -0.37789
v 0.018588 -0.001635 -0.37759
v 0.008611 0.00206 -0.37159
v 0.009581 -0.000212 -0.37179
v 0.010244 0.002133 -0.37208
v 0.008336 0.000881 -0.37086
v -0.002767 -0.003444 -0.36532
v -0.005118 -0.004001 -0.36485
v -0.020135 3.8E-05 -0.35532
v -0.020848 -0.003135 -0.35516
v 0.02117 0.004473 -0.3779
v 0.010666 0.004357 -0.3711
v 0.010314 0.004878 -0.37181
v 0.010308 0.007233 -0.37048
v 0.006954 0.004908 -0.37005
v 0.007567 0.002869 -0.37016
v 0.006545 0.005791 -0.3684
v -0.01901 0.003852 -0.35549
v 0.021605 0.009071 -0.3765
v 0.010213 0.010568 -0.36995
v 0.005597 0.009288 -0.36779
v -0.017823 0.00744 -0.35573
v 0.019372 0.013294 -0.37479
v 0.017776 0.015214 -0.37329
v 0.01091 0.013255 -0.3701
v 0.004619 0.012871 -0.36669
v -0.014485 0.012201 -0.35621
v -0.016283 0.010034 -0.35507
v 0.015852 0.015687 -0.37191
v 0.012911 0.015046 -0.36991
v 0.003757 0.015759 -0.36535
v -0.003068 0.018115 -0.36139
v -0.005816 0.016878 -0.35977
v -0.008729 0.015444 -0.35817
v -0.011533 0.013946 -0.35653
v 0.001871 0.018089 -0.36353
v -0.00068 0.01857 -0.36183
v -0.011921 -0.014006 -0.36225
v -0.014188 -0.01489 -0.36053
v -0.016617 -0.015385 -0.35993
v -0.018228 -0.013501 -0.35785
v -0.008171 -0.008831 -0.36259
v -0.010058 -0.011656 -0.36211
v -0.019986 -0.011087 -0.35685
v 0.020841 -0.001445 -0.3774
v 0.017725 -0.003488 -0.376
v 0.018998 -0.00204 -0.37729
v 0.014165 -0.00392 -0.37429
v 0.012687 -0.002795 -0.37265
v 0.00968 -0.002355 -0.3718
v 0.007282 -0.003446 -0.37087
v 0.003706 -0.003508 -0.36887
v 0.005515 -0.002557 -0.36914
v 0.001089 -0.002959 -0.36648
v -0.00649 -0.005824 -0.36362
v -0.02111 -0.00819 -0.35615
v -0.020934 -0.005563 -0.35493
v 0.023961 0.003011 -0.37735
v 0.023076 -0.00034 -0.37752
v 0.022388 0.001149 -0.37775
v 0.011131 -0.000562 -0.37202
v 0.007359 -0.002204 -0.37025
v 0.008099 -0.000653 -0.37051
v -0.001518 -0.003224 -0.36498
v -0.004159 -0.004068 -0.36393
v -0.019969 -0.000446 -0.35413
v -0.020491 -0.003111 -0.35409
v 0.022693 0.004778 -0.37739
v 0.024162 0.006348 -0.3767
v 0.011189 0.002503 -0.37075
v 0.007058 0.002554 -0.36889
v 0.01048 0.006483 -0.36941
v 0.006486 0.006352 -0.36704
v -0.018881 0.003406 -0.35407
v 0.023376 0.008713 -0.3762
v 0.022573 0.010726 -0.37547
v 0.010211 0.010147 -0.36861
v 0.005963 0.009651 -0.36632
v -0.017631 0.007195 -0.35436
v 0.021004 0.013135 -0.37381
v 0.018511 0.014972 -0.37305
v 0.011018 0.013187 -0.36874
v 0.004853 0.013957 -0.36506
v -0.014014 0.012258 -0.35496
v -0.015924 0.010206 -0.35378
v 0.018042 0.015376 -0.37192
v 0.015735 0.015799 -0.37021
v 0.013095 0.015142 -0.36841
v 0.003521 0.016848 -0.36381
v 0.004153 0.016412 -0.36347
v 0.002731 0.017553 -0.3622
v -0.002712 0.017873 -0.36026
v -0.005392 0.016681 -0.35867
v -0.008138 0.015407 -0.35709
v -0.010909 0.014036 -0.35534
v 3.9E-05 0.018238 -0.36106
v -0.011624 -0.012679 -0.36037
v -0.014167 -0.014174 -0.3593
v -0.016118 -0.014443 -0.3587
v -0.017426 -0.013061 -0.357
v -0.009341 -0.010462 -0.36137
v -0.009553 -0.010586 -0.36063
v -0.019063 -0.01107 -0.35586
v 0.021666 -0.002782 -0.37677
v 0.01906 -0.004309 -0.37507
v 0.015829 -0.004047 -0.37398
v 0.014415 -0.003183 -0.37215
v 0.003319 -0.001996 -0.36708
v -0.005869 -0.005886 -0.36246
v -0.007874 -0.008468 -0.36104
v -0.020366 -0.008173 -0.35506
v -0.020248 -0.004533 -0.35343
v 0.024943 0.001175 -0.37696
v 0.023563 -0.001368 -0.37732
v 0.012907 -0.001441 -0.37132
v 0.012097 -0.000405 -0.37144
v 0.005843 -0.00016 -0.36816
v 0.011861 0.001517 -0.36964
v 0.004173 -0.000538 -0.36666
v 0.000266 -0.00228 -0.36439
v 0.002965 -0.000796 -0.36559
v -0.003258 -0.003933 -0.36303
v -0.019976 -0.00119 -0.35342
v -0.020241 -0.002684 -0.35342
v 0.025112 0.005609 -0.37629
v 0.010617 0.005481 -0.36834
v 0.004852 0.001371 -0.36572
v 0.006471 0.004531 -0.36647
v -0.018953 0.002316 -0.35265
v 0.024345 0.009313 -0.3753
v 0.023168 0.011016 -0.37504
v 0.009633 0.009472 -0.36703
v 0.006879 0.009116 -0.36561
v -0.017067 0.007726 -0.35273
v 0.023141 0.012014 -0.37403
v 0.021783 0.013735 -0.37232
v 0.010574 0.013302 -0.36686
v 0.006128 0.012451 -0.36488
v -0.013735 0.012283 -0.35355
v -0.015672 0.010525 -0.35295
v 0.018841 0.015183 -0.37117
v 0.016244 0.015777 -0.36903
v 0.013417 0.015488 -0.36702
v 0.005549 0.01548 -0.36335
v 0.003117 0.01705 -0.36091
v -0.00251 0.017462 -0.35892
v -0.005309 0.016456 -0.35766
v -0.007171 0.015585 -0.35609
v -0.010285 0.014175 -0.35415
v 0.000518 0.017757 -0.3599
v -0.013482 -0.013509 -0.3589
v -0.015331 -0.013434 -0.35769
v -0.009792 -0.010419 -0.35961
v -0.012843 -0.012272 -0.35796
v -0.015223 -0.012587 -0.35668
v -0.017334 -0.011396 -0.35536
v 0.025408 -0.000813 -0.37639
v 0.022664 -0.003693 -0.37561
v 0.02384 -0.00193 -0.37689
v 0.019416 -0.004879 -0.37406
v 0.016865 -0.004455 -0.37317
v 0.015133 -0.003362 -0.37116
v -0.005374 -0.00572 -0.36121
v -0.007461 -0.007871 -0.35964
v -0.019493 -0.008246 -0.35398
v -0.019672 -0.005081 -0.35212
v 0.02646 0.002195 -0.37609
v 0.013256 -0.001235 -0.37024
v 0.011896 0.001359 -0.3681
v 0.002634 -0.000184 -0.36409
v 0.0001 -0.001732 -0.36234
v -0.002659 -0.003619 -0.36179
v -0.019799 -0.001154 -0.35272
v -0.019577 -0.001222 -0.35162
v 0.02621 0.00515 -0.37559
v 0.01045 0.00465 -0.36704
v 0.007093 0.004572 -0.3652
v 0.005154 0.001979 -0.36417
v -0.019218 0.001089 -0.35185
v -0.018657 0.003077 -0.35155
v 0.025451 0.008715 -0.37459
v 0.0096 0.00749 -0.36652
v 0.007479 0.007221 -0.36545
v -0.017454 0.006144 -0.35105
v 0.023999 0.011674 -0.37341
v 0.022618 0.013626 -0.37133
v 0.008353 0.009169 -0.36562
v 0.008034 0.012383 -0.36517
v -0.015194 0.01082 -0.35244
v -0.015703 0.00971 -0.35164
v 0.019631 0.015134 -0.37013
v 0.016974 0.015751 -0.36802
v 0.014358 0.0158 -0.36622
v 0.010083 0.015201 -0.3646
v 0.006084 0.015971 -0.3618
v 0.003109 0.016503 -0.35959
v -0.004155 0.016717 -0.35731
v -0.004816 0.016363 -0.3562
v -0.007147 0.015491 -0.35476
v -0.009461 0.014497 -0.3533
v -0.012861 0.012506 -0.35217
v 0.001064 0.01728 -0.35901
v -0.001894 0.017135 -0.35746
v -0.009856 -0.009853 -0.35788
v -0.012547 -0.011311 -0.3565
v -0.014895 -0.011806 -0.3558
v -0.016705 -0.01036 -0.35379
v 0.025878 -0.001872 -0.37552
v 0.024057 -0.004267 -0.37467
v 0.02085 -0.005054 -0.37366
v 0.017706 -0.004731 -0.37227
v 0.01569 -0.00355 -0.37009
v -0.00497 -0.005431 -0.3599
v -0.007088 -0.007353 -0.35847
v -0.018677 -0.008327 -0.35286
v -0.019148 -0.005336 -0.35095
v 0.027065 0.001447 -0.37545
v 0.013475 -0.001391 -0.36898
v 0.011409 0.000902 -0.36655
v 0.002838 0.000117 -0.3625
v 0.000222 -0.001507 -0.36109
v -0.002244 -0.003235 -0.36043
v -0.019393 -0.001946 -0.35047
v 0.027156 0.004997 -0.37473
v 0.010613 0.003204 -0.36641
v 0.00762 0.00321 -0.36449
v 0.005753 0.001672 -0.36334
v -0.018734 0.002502 -0.35091
v -0.019005 0.001061 -0.35026
v 0.026374 0.008414 -0.3737
v 0.009134 0.004641 -0.36554
v 0.008738 0.006753 -0.36565
v -0.01796 0.004552 -0.34956
v -0.016539 0.007877 -0.34965
v 0.024879 0.011383 -0.37252
v 0.023385 0.013413 -0.37032
v -0.015126 0.010069 -0.35058
v 0.020408 0.014954 -0.36915
v 0.01757 0.01559 -0.36703
v 0.013996 0.015622 -0.36497
v 0.009837 0.015399 -0.36267
v 0.005761 0.015108 -0.3602
v 0.002932 0.015951 -0.35857
v -0.004498 0.016393 -0.35524
v -0.007063 0.015495 -0.35356
v -0.00976 0.0143 -0.35208
v -0.012446 0.012547 -0.35057
v 0.00052 0.016749 -0.35732
v -0.002316 0.016828 -0.35569
v -0.01116 -0.010217 -0.35606
v -0.013961 -0.01079 -0.35471
v -0.011929 -0.010005 -0.3548
v -0.015971 -0.009739 -0.35282
v 0.026617 -0.002496 -0.37461
v 0.024863 -0.00461 -0.37376
v 0.02228 -0.005263 -0.37327
v 0.018838 -0.004906 -0.3712
v 0.015883 -0.003595 -0.36906
v -0.004795 -0.005202 -0.35832
v -0.008535 -0.008246 -0.35671
v -0.010415 -0.009458 -0.35552
v -0.017866 -0.00815 -0.35176
v -0.018476 -0.005388 -0.34986
v 0.027648 0.000746 -0.37458
v 0.013755 -0.001837 -0.36788
v 0.011677 -0.000344 -0.36549
v 0.001611 -0.000678 -0.36083
v -0.000999 -0.002307 -0.35948
v 0.000876 -0.001064 -0.35985
v -0.019001 -0.001953 -0.34924
v 0.02779 0.004533 -0.3738
v 0.00832 0.001465 -0.36387
v 0.009566 0.003002 -0.3653
v 0.004348 0.000557 -0.36174
v 0.002188 -0.000374 -0.36027
v -0.01872 0.001458 -0.34911
v 0.027074 0.008161 -0.37267
v -0.016648 0.007415 -0.34848
v -0.017812 0.004689 -0.34814
v 0.025611 0.011165 -0.37148
v 0.024004 0.013187 -0.36923
v 0.006522 0.013894 -0.36012
v 0.005933 0.01348 -0.35975
v 0.006904 0.013786 -0.3599
v 0.005404 0.013973 -0.35956
v -0.014812 0.010195 -0.3492
v 0.021075 0.014705 -0.36812
v 0.018004 0.015293 -0.36595
v 0.014211 0.015271 -0.3637
v 0.00962 0.014652 -0.36114
v 0.004168 0.015054 -0.35838
v 0.002045 0.016064 -0.35756
v 0.001288 0.016167 -0.35615
v -0.004598 0.016268 -0.35368
v -0.007315 0.015401 -0.3524
v -0.009184 0.014499 -0.35087
v -0.012204 0.012477 -0.34914
v -0.001614 0.016641 -0.35481
v -0.013801 -0.009645 -0.35331
v 0.027118 -0.002978 -0.37362
v 0.02534 -0.004828 -0.37264
v 0.022368 -0.005379 -0.37208
v 0.019414 -0.004907 -0.36963
v 0.016992 -0.004136 -0.36899
v -0.006606 -0.006314 -0.35623
v -0.010293 -0.0084 -0.35428
v -0.007437 -0.006718 -0.35514
v -0.013551 -0.008928 -0.3525
v -0.016285 -0.008012 -0.3509
v -0.018069 -0.005301 -0.34885
v 0.028088 -2.9E-05 -0.37366
v 0.01666 -0.003707 -0.36779
v 0.014579 -0.002504 -0.36711
v 0.012291 -0.000884 -0.36448
v 0.000532 -0.001275 -0.35881
v -0.003207 -0.003719 -0.35717
v -0.005683 -0.005435 -0.35559
v -0.018581 -0.002207 -0.34806
v 0.028211 0.003756 -0.37286
v 0.009223 0.000407 -0.36284
v 0.005802 0.000622 -0.36114
v 0.003164 0 -0.36004
v -0.018209 0.002396 -0.34753
v 0.027514 0.007656 -0.37159
v -0.016948 0.006703 -0.34753
v -0.017622 0.005085 -0.34737
v 0.026117 0.010893 -0.37033
v 0.024404 0.012927 -0.36806
v 0.005785 0.013865 -0.35934
v -0.015011 0.009482 -0.34754
v 0.021641 0.014432 -0.36704
v 0.018574 0.014978 -0.36487
v 0.014986 0.014979 -0.36268
v 0.011968 0.014809 -0.36085
v 0.007658 0.014575 -0.35916
v 0.004304 0.015396 -0.35679
v 0.001489 0.016018 -0.35462
v -0.006294 0.015742 -0.35198
v -0.006961 0.015451 -0.35084
v -0.009308 0.014337 -0.3494
v -0.01188 0.012589 -0.34782
v -0.000817 0.016431 -0.35402
v -0.003872 0.016225 -0.35226
v 0.027421 -0.003125 -0.37238
v 0.025812 -0.00503 -0.37143
v 0.02299 -0.005492 -0.3709
v 0.020699 -0.005067 -0.36871
v -0.007379 -0.006477 -0.35427
v -0.010049 -0.007689 -0.35245
v -0.013233 -0.008385 -0.35161
v -0.015731 -0.007401 -0.34928
v -0.017395 -0.006298 -0.34876
v 0.028238 -0.000849 -0.37279
v 0.017675 -0.003859 -0.36725
v 0.014986 -0.002415 -0.36586
v 0.012959 -0.000961 -0.36343
v -0.001084 -0.002037 -0.35677
v -0.00404 -0.004012 -0.35503
v -0.001894 -0.002321 -0.35561
v -0.017294 -0.005966 -0.34805
v -0.017973 -0.003422 -0.34715
v 0.028398 0.002497 -0.37195
v 0.009915 0.000125 -0.36179
v 0.006503 0.000472 -0.36001
v 0.002406 -0.000353 -0.35817
v -0.000417 -0.001427 -0.35611
v -0.018075 0.001165 -0.34636
v 0.027797 0.006571 -0.37068
v -0.00437 0.006731 -0.35167
v -0.004462 0.006778 -0.35185
v -0.004369 0.006741 -0.35166
v -0.004382 0.006731 -0.35166
v -0.016987 0.006161 -0.34683
v -0.017422 0.004575 -0.34615
v 0.026325 0.010416 -0.36896
v 0.024418 0.01275 -0.36689
v -0.004382 0.006741 -0.35166
v -0.015786 0.007956 -0.3458
v -0.013679 0.010904 -0.34652
v 0.0221 0.01413 -0.36595
v 0.019175 0.014661 -0.36382
v 0.015755 0.014841 -0.36171
v 0.011937 0.014834 -0.35967
v 0.00804 0.015021 -0.35754
v 0.00462 0.015457 -0.35537
v 0.001733 0.015816 -0.35331
v -0.006496 0.015477 -0.34989
v -0.009128 0.014324 -0.34814
v -0.011457 0.012825 -0.34665
v -0.001053 0.016224 -0.35262
v -0.003619 0.016005 -0.35057
v 0.027629 -0.00343 -0.37101
v 0.026195 -0.005289 -0.37022
v 0.023745 -0.00563 -0.36981
v 0.021703 -0.005145 -0.36783
v -0.006995 -0.006044 -0.35295
v -0.009662 -0.00736 -0.35112
v -0.012659 -0.007968 -0.35035
v -0.014675 -0.007218 -0.34837
v 0.028308 0.000359 -0.37099
v 0.018818 -0.003926 -0.36643
v 0.015877 -0.002387 -0.3649
v 0.013769 -0.000874 -0.36242
v -0.001982 -0.002374 -0.3548
v -0.004228 -0.00406 -0.35329
v -0.016786 -0.005644 -0.34739
v -0.017347 -0.002679 -0.34558
v 0.027889 0.005042 -0.36976
v 0.028145 0.003139 -0.36964
v 0.027602 0.005111 -0.36837
v 0.010627 0.000133 -0.36075
v 0.007276 0.000555 -0.35892
v 0.003761 0.000153 -0.35715
v 0.000529 -0.000948 -0.35564
v -0.017688 0.00095 -0.34509
v 0.026983 0.008571 -0.3687
v 0.026776 0.008085 -0.3676
v -0.004173 0.006642 -0.35126
v -0.004185 0.006633 -0.35125
v -0.004195 0.006642 -0.35124
v -0.017091 0.004693 -0.34505
v 0.025263 0.011166 -0.36656
v -0.004183 0.006651 -0.35125
v -0.013576 0.01075 -0.34534
v -0.015487 0.008021 -0.34429
v 0.022518 0.013546 -0.36491
v 0.01954 0.014279 -0.36267
v 0.016053 0.01466 -0.36057
v 0.012306 0.014807 -0.35844
v 0.008514 0.015021 -0.35628
v 0.005097 0.015304 -0.35417
v 0.002191 0.01556 -0.35215
v -0.006453 0.01528 -0.34831
v -0.009209 0.014207 -0.34701
v -0.010844 0.013038 -0.34553
v -0.000792 0.015956 -0.35131
v -0.003194 0.015784 -0.34927
v 0.027631 -0.004051 -0.36962
v 0.026278 -0.005439 -0.36918
v 0.024368 -0.005649 -0.36875
v 0.022458 -0.004975 -0.36692
v -0.006834 -0.005847 -0.3514
v -0.009591 -0.007193 -0.35003
v -0.012006 -0.007666 -0.34932
v -0.013829 -0.006973 -0.34765
v 0.028273 -0.001247 -0.36973
v 0.020104 -0.004132 -0.36599
v 0.017163 -0.002275 -0.36379
v 0.014228 -0.000612 -0.36141
v -0.001667 -0.002223 -0.35368
v -0.003919 -0.003822 -0.35214
v -0.015891 -0.005439 -0.34648
v -0.016605 -0.00257 -0.34444
v 0.028112 0.002089 -0.36907
v 0.027351 0.004528 -0.36727
v 0.011413 0.0002 -0.35979
v 0.007952 0.000618 -0.35786
v 0.004511 0.000367 -0.35609
v 0.001238 -0.000655 -0.35462
v -0.01718 0.001196 -0.3437
v 0.026745 0.007173 -0.36676
v -0.003986 0.006543 -0.35084
v -0.003999 0.006543 -0.35084
v -0.003998 0.006553 -0.35083
v -0.016709 0.004896 -0.34366
v 0.025525 0.009799 -0.36554
v -0.003986 0.006553 -0.35084
v -0.013371 0.010729 -0.34398
v -0.015197 0.008235 -0.34291
v 0.022778 0.012629 -0.36347
v 0.019291 0.014068 -0.36141
v 0.01647 0.01438 -0.3595
v 0.012824 0.01463 -0.35733
v 0.009093 0.014874 -0.35516
v 0.005682 0.015114 -0.35306
v 0.00275 0.015337 -0.35106
v -0.008172 0.014569 -0.34661
v -0.008791 0.014143 -0.34549
v -0.010951 0.01277 -0.34407
v -0.000287 0.015701 -0.35021
v -0.002306 0.015642 -0.34853
v -0.005617 0.015189 -0.34689
v 0.026786 -0.004829 -0.36855
v 0.024901 -0.005192 -0.36766
v 0.025936 -0.003988 -0.3671
v 0.022854 -0.004487 -0.36602
v -0.008406 -0.006468 -0.34972
v -0.011377 -0.007004 -0.34826
v 0.028111 -0.001956 -0.36871
v 0.027428 -0.003244 -0.36812
v 0.020463 -0.003594 -0.36492
v 0.018151 -0.00176 -0.36239
v 0.015631 -0.000898 -0.36149
v -0.001457 -0.002191 -0.35223
v -0.005557 -0.004749 -0.35028
v -0.009132 -0.006176 -0.34821
v -0.012086 -0.006333 -0.34662
v -0.014474 -0.005534 -0.34587
v -0.015978 -0.002612 -0.34333
v 0.027789 0.001232 -0.36776
v 0.027046 0.004035 -0.36635
v 0.015342 -0.000449 -0.36022
v 0.01265 0.000136 -0.35911
v 0.008661 0.000596 -0.35682
v 0.004877 0.00031 -0.35487
v 0.001968 -0.000422 -0.35375
v -0.016734 0.001136 -0.34241
v 0.026104 0.007259 -0.36516
v -0.003906 0.006506 -0.35065
v -0.016065 0.005795 -0.34204
v 0.024648 0.010571 -0.36385
v 0.024821 0.009719 -0.36319
v 0.023111 0.011785 -0.36204
v -0.013354 0.010599 -0.34249
v -0.014996 0.008539 -0.34206
v 0.020185 0.013453 -0.36073
v 0.01695 0.014021 -0.35841
v 0.01329 0.014477 -0.35621
v 0.009653 0.014767 -0.35403
v 0.00622 0.014994 -0.35193
v 0.003359 0.015182 -0.35
v -0.008257 0.014217 -0.34459
v -0.010651 0.01285 -0.3428
v 0.000241 0.015485 -0.34917
v -0.002363 0.015433 -0.34732
v -0.005226 0.015032 -0.34532
v 0.024139 -0.004198 -0.36611
v 0.027521 -0.000752 -0.36733
v 0.026286 -0.001443 -0.36618
v 0.024286 -0.002511 -0.36506
v 0.021732 -0.002965 -0.36419
v 0.019431 -0.001412 -0.36177
v -0.00309 -0.003148 -0.35009
v -0.006626 -0.004827 -0.3479
v -0.003895 -0.003559 -0.34895
v -0.01096 -0.005821 -0.34599
v -0.013978 -0.005052 -0.34455
v -0.01551 -0.002657 -0.34216
v 0.026327 0.00312 -0.36513
v 0.016489 -0.0005 -0.35983
v 0.013048 0.000258 -0.35777
v 0.009317 0.000565 -0.35571
v 0.005298 0.00022 -0.35359
v 0.000785 -0.001163 -0.35163
v -0.00223 -0.002651 -0.34956
v -0.016416 0.000801 -0.34121
v 0.025419 0.007535 -0.36339
v 0.025396 0.006124 -0.363
v 0.024955 0.007958 -0.36229
v -0.01606 0.004772 -0.34078
v 0.023993 0.009923 -0.36163
v -0.014609 0.008928 -0.34152
v -0.015011 0.00789 -0.34085
v 0.020735 0.012602 -0.35935
v 0.016779 0.013939 -0.35715
v 0.013769 0.014416 -0.35504
v 0.009961 0.014773 -0.35274
v 0.006529 0.01496 -0.35079
v 0.004203 0.015091 -0.34917
v -0.007956 0.014242 -0.34332
v -0.010109 0.013209 -0.34185
v -0.012774 0.010931 -0.34105
v 0.00102 0.015307 -0.34817
v -0.001683 0.015265 -0.34617
v -0.004857 0.014929 -0.34399
v 0.024435 0.000721 -0.36355
v 0.021828 -0.001111 -0.36256
v -0.004013 -0.003619 -0.34811
v -0.006678 -0.004756 -0.34611
v -0.010032 -0.005386 -0.34495
v -0.013284 -0.004819 -0.34347
v -0.015018 -0.002776 -0.34104
v 0.025082 0.004126 -0.36293
v 0.023877 0.00356 -0.36149
v 0.021784 0.001094 -0.36075
v 0.018284 -9.1E-05 -0.3595
v 0.01393 0.000325 -0.35689
v 0.009902 0.000556 -0.35456
v 0.00595 0.000245 -0.35241
v 0.002106 -0.000748 -0.35056
v -0.001277 -0.002197 -0.34907
v -0.016114 0.000447 -0.34004
v 0.024281 0.007561 -0.3611
v -0.015852 0.004382 -0.33957
v 0.023066 0.010587 -0.35999
v 0.023303 0.009992 -0.35952
v 0.021489 0.011826 -0.35805
v -0.014583 0.008072 -0.33984
v 0.017886 0.01362 -0.35645
v 0.0141 0.014545 -0.35339
v 0.009347 0.0149 -0.35123
v 0.006538 0.01499 -0.34989
v 0.005302 0.015062 -0.34898
v -0.007996 0.014148 -0.3418
v -0.010693 0.012823 -0.34075
v -0.01228 0.011236 -0.33947
v 0.003192 0.015187 -0.34762
v -0.000949 0.015171 -0.34502
v -0.004319 0.014884 -0.34278
v -0.003696 -0.003514 -0.34695
v -0.006239 -0.004652 -0.34488
v -0.009379 -0.005219 -0.34372
v -0.012579 -0.004688 -0.34232
v -0.01457 -0.002897 -0.33992
v 0.022708 0.003129 -0.36005
v 0.02119 0.002124 -0.35911
v 0.01883 0.001104 -0.35816
v 0.014978 0.000724 -0.35607
v 0.010643 0.000632 -0.35357
v 0.006526 0.000248 -0.35129
v 0.002763 -0.000657 -0.34942
v -0.000637 -0.002017 -0.34798
v -0.015869 -0.000112 -0.33898
v 0.023435 0.005761 -0.35976
v -0.015757 0.003742 -0.33832
v 0.023014 0.009302 -0.35858
v 0.021215 0.011806 -0.35651
v -0.014436 0.007799 -0.33846
v 0.018717 0.013451 -0.35534
v 0.016666 0.014388 -0.35335
v 0.011193 0.014991 -0.35115
v 0.01388 0.01499 -0.3516
v 0.007645 0.015075 -0.34956
v -0.009841 0.013319 -0.34019
v -0.010459 0.012804 -0.33911
v -0.012439 0.01077 -0.33795
v 0.010578 0.015149 -0.35004
v 0.007503 0.015203 -0.34832
v 0.003432 0.015209 -0.34612
v -0.000356 0.015131 -0.34391
v -0.003273 0.014931 -0.34208
v -0.007209 0.01421 -0.34039
v -0.00325 -0.003404 -0.34574
v -0.005833 -0.004517 -0.34377
v -0.008391 -0.005108 -0.34304
v -0.011729 -0.004606 -0.34098
v -0.014607 -0.0026 -0.33856
v 0.021865 0.00426 -0.35829
v 0.019679 0.002333 -0.3575
v 0.016457 0.001663 -0.35552
v 0.011811 0.00103 -0.3528
v 0.014249 0.001654 -0.35347
v 0.007215 0.000351 -0.35031
v 0.003337 -0.000597 -0.34836
v -7.8E-05 -0.001909 -0.34686
v -0.01569 -0.000735 -0.33817
v 0.022815 0.007239 -0.35805
v 0.021808 0.006787 -0.35653
v 0.019144 0.003632 -0.35568
v 0.016295 0.00219 -0.35447
v -0.015889 0.00237 -0.33732
v 0.021865 0.010092 -0.35616
v -0.014607 0.007021 -0.3367
v 0.019079 0.013313 -0.35391
v 0.016362 0.014693 -0.35232
v 0.014873 0.01506 -0.35125
v -0.009941 0.012922 -0.3382
v -0.012162 0.010925 -0.33662
v 0.012321 0.015165 -0.34966
v 0.007857 0.015238 -0.34716
v 0.003935 0.015184 -0.34497
v 0.000167 0.015076 -0.34286
v -0.0035 0.014797 -0.34085
v -0.006863 0.01414 -0.33884
v -0.002775 -0.003239 -0.34446
v -0.005832 -0.004416 -0.34269
v -0.008486 -0.00493 -0.34184
v -0.011137 -0.004589 -0.33974
v -0.013315 -0.003879 -0.33886
v 0.011837 0.001475 -0.35158
v 0.008125 0.00074 -0.34941
v 0.010263 0.001418 -0.34998
v 0.00378 -0.000519 -0.34725
v 0.000645 -0.001683 -0.34604
v -0.013233 -0.003673 -0.33798
v -0.014778 -0.002187 -0.33723
v -0.015787 0.000443 -0.33672
v -0.015614 0.000404 -0.33545
v 0.021006 0.006353 -0.35496
v 0.018885 0.004321 -0.35384
v 0.015099 0.002421 -0.35279
v 0.012116 0.001768 -0.35104
v -0.015742 0.003822 -0.336
v -0.01588 0.002929 -0.33521
v 0.02156 0.009288 -0.35471
v -0.015129 0.006121 -0.33483
v -0.013668 0.009021 -0.33536
v 0.020595 0.011832 -0.35384
v 0.016264 0.014674 -0.35145
v 0.018484 0.013636 -0.35191
v -0.009619 0.012939 -0.33693
v -0.011854 0.011208 -0.33531
v 0.015231 0.014799 -0.34963
v 0.011383 0.015207 -0.34795
v 0.008308 0.015207 -0.34606
v 0.004552 0.01513 -0.34391
v 0.000627 0.014997 -0.34174
v -0.003149 0.014697 -0.33961
v -0.006507 0.01405 -0.33755
v -0.004424 -0.003802 -0.34257
v -0.007888 -0.004503 -0.34073
v 0.008294 0.00111 -0.34827
v 0.004693 -6.6E-05 -0.34619
v 0.007005 0.000903 -0.34675
v -0.000648 -0.002227 -0.34387
v -0.005357 -0.003819 -0.34096
v -0.008662 -0.004234 -0.33904
v -0.011553 -0.003891 -0.33797
v -0.014324 -0.00215 -0.33629
v -0.015305 0.00037 -0.33427
v 0.020605 0.006135 -0.35378
v 0.019106 0.005005 -0.35265
v 0.016101 0.003377 -0.35153
v 0.011511 0.001913 -0.34963
v 0.008748 0.001381 -0.34779
v -0.015572 0.004047 -0.3338
v 0.021226 0.00836 -0.3536
v -0.013783 0.008806 -0.33399
v -0.01503 0.006562 -0.33379
v 0.02012 0.011624 -0.35205
v 0.017985 0.01388 -0.3505
v 0.018529 0.013465 -0.35023
v 0.016318 0.014361 -0.34871
v -0.009354 0.012916 -0.33562
v -0.011644 0.011301 -0.33401
v 0.012455 0.015072 -0.34728
v 0.00908 0.015124 -0.34507
v 0.005239 0.015066 -0.34285
v 0.001215 0.014922 -0.34062
v -0.002648 0.014602 -0.33843
v -0.006109 0.013959 -0.33629
v 0.00519 0.000313 -0.34511
v 0.001553 -0.001211 -0.34292
v 0.004036 -8.3E-05 -0.34388
v -0.003455 -0.00309 -0.34064
v -0.007556 -0.00394 -0.33852
v -0.010978 -0.003677 -0.33678
v -0.013692 -0.00222 -0.33533
v -0.014981 0.000107 -0.33308
v 0.020289 0.007241 -0.35227
v 0.017475 0.004841 -0.3503
v 0.019508 0.007475 -0.35054
v 0.01304 0.002674 -0.34864
v 0.00843 0.001336 -0.34652
v 0.005576 0.000503 -0.3445
v -0.015487 0.003219 -0.33253
v 0.020852 0.00938 -0.35237
v 0.019993 0.010022 -0.35078
v -0.01474 0.007032 -0.33314
v -0.015011 0.00602 -0.33249
v 0.01863 0.012776 -0.34964
v 0.016465 0.013837 -0.34741
v -0.009261 0.012813 -0.33415
v -0.011439 0.011516 -0.33321
v -0.013208 0.009378 -0.33245
v 0.013221 0.014831 -0.34628
v 0.009794 0.015002 -0.34401
v 0.00592 0.014999 -0.34175
v 0.001851 0.014859 -0.33951
v -0.00205 0.014537 -0.3373
v -0.005486 0.013944 -0.33513
v 0.003815 -0.00025 -0.34302
v 0.001069 -0.001517 -0.34092
v -0.00253 -0.002794 -0.33957
v -0.006598 -0.003701 -0.33766
v -0.010295 -0.003608 -0.33578
v -0.013205 -0.002307 -0.33419
v -0.014622 -7.5E-05 -0.33186
v 0.018473 0.006481 -0.34902
v 0.016662 0.004567 -0.34835
v 0.01397 0.003223 -0.34743
v 0.010045 0.001834 -0.34575
v 0.006521 0.00074 -0.34409
v -0.015251 0.003022 -0.33128
v 0.019276 0.009196 -0.34911
v -0.014734 0.006234 -0.3314
v 0.018529 0.011839 -0.34842
v 0.01657 0.013232 -0.34615
v -0.01097 0.01177 -0.33273
v -0.011588 0.011151 -0.33172
v -0.013254 0.009143 -0.33076
v 0.013715 0.014516 -0.34512
v 0.010378 0.014848 -0.34286
v 0.006536 0.014931 -0.34062
v 0.002503 0.014819 -0.33841
v -0.001325 0.014524 -0.33626
v -0.004339 0.014084 -0.33444
v -0.008405 0.012952 -0.33278
v 0.004115 -0.000297 -0.34188
v 0.001327 -0.001595 -0.3396
v -0.00212 -0.002796 -0.33827
v -0.005938 -0.003632 -0.33657
v -0.009668 -0.003623 -0.3347
v -0.012709 -0.00243 -0.33305
v -0.014211 -0.000227 -0.33065
v 0.017237 0.005239 -0.34779
v 0.014793 0.004024 -0.34613
v 0.016865 0.005434 -0.34688
v 0.010924 0.002182 -0.34469
v 0.007364 0.000908 -0.34316
v -0.014943 0.002959 -0.32999
v 0.018721 0.008366 -0.34796
v 0.017935 0.00667 -0.34744
v -0.014533 0.006261 -0.33004
v 0.018157 0.01088 -0.34691
v 0.016404 0.012796 -0.34487
v -0.011085 0.011421 -0.33068
v -0.013022 0.009289 -0.32938
v 0.014038 0.014151 -0.34388
v 0.010768 0.014661 -0.34164
v 0.007035 0.014881 -0.33949
v 0.003165 0.014791 -0.33734
v -0.000725 0.014503 -0.33521
v -0.004557 0.013944 -0.33317
v -0.008039 0.013007 -0.33114
v 0.004686 -0.000282 -0.3406
v 0.001559 -0.001673 -0.33851
v -0.001521 -0.002748 -0.33715
v -0.005344 -0.003615 -0.33543
v -0.009087 -0.003678 -0.33359
v -0.012201 -0.002575 -0.33191
v -0.013808 -0.000447 -0.32946
v 0.016412 0.006527 -0.34531
v 0.013797 0.004009 -0.34413
v 0.011104 0.002373 -0.34328
v 0.008194 0.00113 -0.34235
v -0.014579 0.002957 -0.32867
v 0.01795 0.008761 -0.3464
v 0.017359 0.009016 -0.34516
v -0.014226 0.006462 -0.32865
v 0.017076 0.01107 -0.3447
v -0.010793 0.011574 -0.3293
v -0.01276 0.009574 -0.32802
v 0.014281 0.013525 -0.34243
v 0.010586 0.014613 -0.34038
v 0.007644 0.014798 -0.33845
v 0.003822 0.014745 -0.33625
v -0.000254 0.014465 -0.33405
v -0.004182 0.013934 -0.33188
v -0.007652 0.013051 -0.32978
v 0.003289 -0.001061 -0.33859
v -0.00011 -0.002432 -0.33637
v 0.002399 -0.001554 -0.3375
v -0.0046 -0.003542 -0.33435
v -0.00848 -0.003712 -0.33247
v -0.011695 -0.00273 -0.33078
v -0.013491 -0.000798 -0.32831
v 0.014391 0.005003 -0.3434
v 0.011625 0.002998 -0.34192
v 0.013669 0.005117 -0.34185
v 0.007119 0.000619 -0.34024
v 0.004041 -0.000867 -0.33818
v -0.014386 0.002495 -0.32739
v 0.01668 0.009576 -0.34371
v 0.01556 0.007222 -0.34304
v -0.013759 0.007114 -0.32702
v 0.016109 0.011874 -0.34285
v 0.01597 0.011241 -0.34206
v 0.014544 0.012902 -0.34104
v -0.010679 0.011543 -0.32781
v -0.012593 0.009885 -0.32717
v 0.011619 0.01425 -0.33976
v 0.008331 0.014597 -0.33742
v 0.004424 0.014667 -0.33513
v 0.000313 0.014443 -0.33289
v -0.00361 0.01394 -0.3307
v -0.007035 0.013077 -0.32859
v 0.002279 -0.001706 -0.3367
v -0.000486 -0.002798 -0.33453
v -0.004016 -0.003554 -0.33314
v -0.007853 -0.003754 -0.33135
v -0.011206 -0.002868 -0.32963
v -0.013366 -0.000969 -0.32695
v 0.011782 0.003414 -0.34071
v 0.009043 0.001685 -0.33918
v 0.011262 0.003223 -0.33982
v 0.005116 -0.000461 -0.33776
v -0.014362 0.001489 -0.3265
v 0.015868 0.009553 -0.34211
v 0.014694 0.007958 -0.34096
v 0.012897 0.005065 -0.34018
v -0.014283 0.005283 -0.3254
v 0.014634 0.011336 -0.34021
v -0.012209 0.010078 -0.32664
v -0.012862 0.008786 -0.32576
v 0.012087 0.013616 -0.33867
v 0.008733 0.014296 -0.33623
v 0.004908 0.014579 -0.33399
v 0.000963 0.014401 -0.3318
v -0.002876 0.013942 -0.32967
v -0.005895 0.013256 -0.3279
v -0.009914 0.011506 -0.3264
v 0.002581 -0.001748 -0.33557
v -0.000195 -0.002919 -0.33324
v -0.003628 -0.003673 -0.33185
v -0.007254 -0.003862 -0.33022
v -0.010648 -0.003125 -0.32855
v -0.012711 -0.001939 -0.32616
v 0.011051 0.00355 -0.33873
v 0.00861 0.001731 -0.33711
v 0.005712 -0.000249 -0.33657
v -0.014235 0.000162 -0.32515
v -0.014621 0.002129 -0.3252
v -0.014812 0.002741 -0.32379
v 0.013874 0.007451 -0.33945
v 0.012709 0.005799 -0.33871
v -0.01479 0.004543 -0.32425
v -0.014366 0.006265 -0.32417
v 0.014129 0.009956 -0.33895
v -0.012861 0.008629 -0.32426
v 0.012158 0.012682 -0.33717
v 0.008524 0.014172 -0.33497
v 0.005522 0.014404 -0.33299
v 0.001669 0.014302 -0.33078
v -0.002263 0.013874 -0.32865
v -0.006095 0.012997 -0.32668
v -0.009497 0.011562 -0.32478
v 0.003006 -0.001744 -0.33436
v 0.000292 -0.002959 -0.33206
v -0.003117 -0.00376 -0.33068
v -0.006656 -0.003999 -0.32911
v -0.010012 -0.003456 -0.32754
v -0.012169 -0.002374 -0.32518
v 0.011226 0.004865 -0.33671
v 0.008502 0.001715 -0.33578
v 0.006064 -0.00012 -0.33523
v -0.014025 -0.000174 -0.32423
v -0.014665 0.002228 -0.32263
v 0.013331 0.008532 -0.33776
v 0.012698 0.008778 -0.3361
v -0.014478 0.005906 -0.32341
v -0.014724 0.004775 -0.32257
v 0.013497 0.010871 -0.33754
v 0.012416 0.011425 -0.33592
v -0.013649 0.007695 -0.32232
v -0.011648 0.010176 -0.32319
v 0.009564 0.013584 -0.33444
v 0.006255 0.014118 -0.33204
v 0.002332 0.014163 -0.32973
v -0.001788 0.013767 -0.32752
v -0.005702 0.012953 -0.32543
v -0.009027 0.011777 -0.3235
v 0.003579 -0.001636 -0.33314
v 0.000825 -0.002971 -0.33091
v -0.002526 -0.003821 -0.32959
v -0.006029 -0.004123 -0.32803
v -0.009377 -0.003701 -0.3265
v -0.011606 -0.002695 -0.32413
v 0.009416 0.002531 -0.33531
v 0.007141 0.000519 -0.33412
v 0.009161 0.00219 -0.33461
v -0.013645 -0.000539 -0.32315
v -0.014369 0.002153 -0.32136
v 0.012226 0.007704 -0.33498
v 0.010776 0.004314 -0.3348
v -0.014505 0.005144 -0.32139
v 0.012137 0.010798 -0.3344
v -0.011686 0.010108 -0.32188
v -0.013524 0.00801 -0.32071
v 0.010041 0.012997 -0.33337
v 0.006821 0.013827 -0.33095
v 0.002912 0.014041 -0.32861
v -0.001221 0.013722 -0.32638
v -0.005164 0.012971 -0.32424
v -0.008647 0.011808 -0.32221
v 0.00411 -0.001549 -0.33171
v 0.001112 -0.003071 -0.32987
v -0.001829 -0.003851 -0.32857
v -0.00536 -0.004233 -0.32699
v -0.008734 -0.003914 -0.32545
v -0.011029 -0.00298 -0.32305
v 0.009125 0.002196 -0.33378
v 0.007146 0.000432 -0.33264
v -0.013205 -0.000834 -0.322
v -0.014067 0.001915 -0.32006
v 0.012081 0.007063 -0.33374
v 0.010908 0.004468 -0.33343
v -0.014169 0.005895 -0.31973
v 0.012082 0.010021 -0.33317
v -0.011657 0.010061 -0.32034
v -0.013459 0.008307 -0.31978
v 0.010287 0.012473 -0.33212
v 0.007188 0.013575 -0.32974
v 0.003405 0.013979 -0.32748
v -0.000569 0.013717 -0.32528
v -0.004514 0.013032 -0.32309
v -0.007991 0.011956 -0.32101
v 0.002724 -0.002513 -0.32983
v -0.000471 -0.003712 -0.3278
v 0.001893 -0.003079 -0.32886
v -0.004599 -0.00431 -0.32597
v -0.008076 -0.004104 -0.3244
v -0.010441 -0.003238 -0.32198
v 0.009103 0.002353 -0.33233
v 0.005982 -0.000408 -0.33069
v 0.003389 -0.002356 -0.32936
v -0.012751 -0.001153 -0.32085
v -0.013771 0.001481 -0.31885
v 0.011962 0.006611 -0.33277
v 0.01095 0.004837 -0.33221
v -0.0141 0.004901 -0.31843
v 0.012205 0.009009 -0.33228
v -0.013065 0.008628 -0.31922
v -0.013407 0.007658 -0.31852
v 0.010479 0.011817 -0.33064
v 0.007021 0.013552 -0.32848
v 0.004043 0.01386 -0.32649
v 0.000162 0.01372 -0.32422
v -0.003749 0.013173 -0.32203
v -0.006834 0.01236 -0.32026
v -0.01079 0.010321 -0.31894
v 0.001754 -0.00317 -0.32802
v -0.000828 -0.004025 -0.32597
v -0.004031 -0.004431 -0.32479
v -0.00743 -0.004275 -0.32333
v -0.009826 -0.003457 -0.32093
v 0.009556 0.003507 -0.33037
v 0.006781 3.9E-05 -0.32946
v 0.004315 -0.001858 -0.32879
v -0.012272 -0.001463 -0.31974
v -0.013444 0.00112 -0.31771
v 0.011696 0.007553 -0.33131
v 0.011166 0.007709 -0.32973
v -0.013874 0.004523 -0.31723
v 0.011876 0.009971 -0.33108
v 0.010891 0.010579 -0.3295
v -0.012971 0.007731 -0.31752
v 0.008071 0.01296 -0.32797
v 0.004749 0.013636 -0.32551
v 0.000767 0.013724 -0.32312
v -0.00329 0.013272 -0.32093
v -0.007152 0.012179 -0.31902
v -0.01046 0.0103 -0.31735
v 0.002138 -0.003082 -0.32685
v -0.000477 -0.004147 -0.32467
v -0.003592 -0.004595 -0.32354
v -0.006798 -0.004433 -0.32224
v -0.009168 -0.003642 -0.31989
v 0.007929 0.000978 -0.32901
v 0.00562 -0.001124 -0.32778
v 0.007735 0.000589 -0.3283
v -0.011761 -0.001736 -0.31868
v -0.013161 0.000731 -0.31659
v 0.010671 0.006498 -0.3286
v 0.009298 0.002822 -0.32847
v -0.003013 0.005182 -0.32156
v -0.013731 0.004089 -0.31599
v 0.010572 0.009917 -0.32797
v -0.003013 0.005183 -0.32156
v -0.012759 0.007541 -0.31617
v 0.008493 0.012389 -0.32688
v 0.005123 0.013463 -0.32428
v 0.000946 0.013766 -0.32183
v -0.00329 0.013309 -0.31969
v -0.006938 0.012216 -0.31775
v -0.010136 0.010289 -0.31596
v 0.002619 -0.003069 -0.32555
v 0.000116 -0.004246 -0.32358
v -0.002856 -0.004716 -0.32247
v -0.006061 -0.004573 -0.32115
v -0.008513 -0.003818 -0.31881
v 0.007688 0.000556 -0.32743
v 0.005523 -0.001374 -0.32606
v -0.011263 -0.001995 -0.31759
v -0.01307 0.000503 -0.31521
v 0.010464 0.005744 -0.32732
v 0.009431 0.002933 -0.32709
v -0.013769 0.003282 -0.31501
v 0.010389 0.009135 -0.32665
v -0.012927 0.00707 -0.31441
v 0.008559 0.011976 -0.32549
v 0.00514 0.013598 -0.32259
v 0.00033 0.013873 -0.32032
v -0.003415 0.013337 -0.31856
v -0.006049 0.012489 -0.31664
v -0.009816 0.010582 -0.31455
v 0.003099 -0.003072 -0.3241
v 0.000446 -0.004391 -0.32263
v -0.001707 -0.004775 -0.32193
v -0.005017 -0.004698 -0.3199
v -0.008372 -0.003894 -0.31764
v 0.007918 0.00094 -0.32609
v 0.006095 -0.00084 -0.32487
v -0.010813 -0.002402 -0.31647
v -0.012593 -0.000763 -0.31436
v 0.010319 0.005214 -0.32634
v 0.009503 0.00341 -0.32591
v -0.001515 0.004586 -0.31909
v -0.001627 0.004632 -0.3193
v -0.001548 0.004599 -0.31908
v -0.001535 0.00457 -0.31906
v -0.013857 0.001723 -0.31344
v -0.014013 0.00396 -0.31365
v -0.014239 0.004424 -0.31211
v 0.010404 0.008048 -0.32566
v -0.001568 0.004583 -0.31905
v -0.013801 0.006477 -0.31277
v -0.012195 0.008831 -0.31286
v 0.008702 0.011705 -0.3239
v 0.006798 0.013546 -0.32246
v 0.002819 0.014149 -0.32058
v 0.005238 0.014092 -0.32146
v -0.000932 0.013808 -0.31858
v -0.00352 0.013352 -0.31664
v -0.00658 0.012381 -0.315
v -0.009409 0.011022 -0.31323
v 0.003348 0.014169 -0.31978
v -0.000266 0.013957 -0.31752
v 0.001922 -0.003961 -0.32245
v -0.001025 -0.004771 -0.32089
v 0.001174 -0.004471 -0.32156
v -0.004522 -0.004845 -0.3183
v -0.007109 -0.004349 -0.31754
v 0.00849 0.00252 -0.32436
v 0.005067 -0.001792 -0.32309
v 0.00262 -0.003827 -0.32196
v -0.007482 -0.004256 -0.31631
v -0.010342 -0.002874 -0.31515
v -0.012487 -0.001195 -0.31368
v 0.01011 0.006321 -0.32485
v 0.009907 0.006391 -0.32358
v -0.001349 0.004474 -0.31849
v -0.001319 0.004435 -0.31844
v -0.001396 0.00442 -0.31836
v -0.013642 0.000951 -0.31249
v -0.014142 0.003899 -0.31085
v 0.00989 0.009631 -0.32399
v 0.009894 0.009136 -0.32307
v -0.001426 0.00446 -0.3184
v -0.013525 0.007248 -0.31184
v -0.013784 0.006408 -0.31105
v 0.008365 0.012036 -0.32191
v 0.006674 0.013533 -0.32166
v -0.00346 0.013352 -0.31553
v -0.006431 0.012449 -0.31378
v -0.008625 0.011456 -0.3124
v -0.011628 0.00922 -0.3114
v 0.005756 0.013755 -0.32017
v 0.003045 0.01412 -0.31832
v -0.000172 0.013941 -0.31626
v 0.000953 -0.004445 -0.32057
v -0.001752 -0.004935 -0.31925
v -0.00356 -0.004948 -0.31761
v 0.008005 0.001663 -0.32255
v 0.005752 -0.001496 -0.32163
v 0.003534 -0.003276 -0.32154
v -0.006286 -0.004561 -0.31599
v -0.009324 -0.003513 -0.31428
v -0.011575 -0.002017 -0.31296
v -0.012517 -0.001118 -0.31296
v -0.013342 0.000783 -0.31095
v 0.009546 0.005573 -0.32259
v -0.001191 0.00422 -0.31736
v -0.001201 0.00416 -0.31725
v -0.001423 0.00413 -0.31695
v -0.013965 0.004284 -0.30965
v 0.009939 0.008448 -0.3223
v -0.001315 0.004279 -0.3175
v -0.013382 0.006709 -0.31005
v 0.009082 0.011044 -0.32114
v -0.003497 0.013273 -0.31402
v -0.00656 0.012376 -0.31271
v -0.008532 0.011378 -0.31124
v -0.011386 0.00923 -0.30976
v 0.00628 0.013362 -0.31907
v 0.002751 0.014097 -0.31704
v 0.000353 0.013941 -0.31513
v -0.001176 -0.004751 -0.3184
v 0.008099 0.001073 -0.32111
v 0.005894 -0.001706 -0.32054
v 0.002464 -0.003645 -0.31958
v -0.001366 -0.004669 -0.31706
v -0.004621 -0.00472 -0.31568
v -0.00847 -0.003796 -0.31345
v -0.01134 -0.00204 -0.31185
v -0.012953 0.000261 -0.30946
v 0.009474 0.005111 -0.32121
v -0.001181 0.003908 -0.31606
v -0.001465 0.0038 -0.3157
v -0.001961 0.003759 -0.31519
v -0.002081 0.00358 -0.31457
v -0.002475 0.003547 -0.31407
v -0.013709 0.003521 -0.30876
v 0.009639 0.00946 -0.32057
v -0.00158 0.003911 -0.31574
v -0.002331 0.003636 -0.31427
v -0.013127 0.006658 -0.30881
v 0.008514 0.012135 -0.31958
v 0.008921 0.011892 -0.31914
v 0.007196 0.013138 -0.3178
v -0.005527 0.012679 -0.31228
v -0.006384 0.012365 -0.31104
v -0.008936 0.011147 -0.30966
v -0.01128 0.009206 -0.3084
v 0.003896 0.013993 -0.31648
v 0.001577 0.013997 -0.31453
v -0.002544 0.013389 -0.31257
v 0.007155 -0.000813 -0.32027
v 0.004595 -0.002713 -0.31876
v 0.007125 -0.001028 -0.3197
v -3.4E-05 -0.004406 -0.31663
v -0.004049 -0.00474 -0.31448
v -0.007746 -0.004031 -0.31248
v -0.010882 -0.002352 -0.31069
v -0.012639 -0.000144 -0.30822
v 0.009657 0.004551 -0.31995
v 0.008552 0.001071 -0.31985
v -0.00136 0.00367 -0.31507
v -0.001767 0.003557 -0.31456
v -0.002381 0.003422 -0.31349
v -0.002649 0.003427 -0.31315
v -0.013457 0.003088 -0.30751
v 0.009893 0.008305 -0.31941
v -0.00149 0.003701 -0.31489
v -0.002243 0.003503 -0.31348
v -0.012866 0.006461 -0.30758
v 0.009062 0.011385 -0.31849
v 0.007384 0.012857 -0.31641
v -0.006141 0.012429 -0.30976
v -0.009198 0.011021 -0.30846
v -0.010803 0.009487 -0.30715
v 0.004539 0.013853 -0.31542
v 0.001422 0.013875 -0.31323
v -0.00198 0.013453 -0.31092
v 0.007057 -0.001032 -0.31882
v 0.004474 -0.002981 -0.31701
v 0.000797 -0.004369 -0.3156
v -0.003332 -0.004835 -0.31351
v -0.007197 -0.004247 -0.31139
v -0.010443 -0.002664 -0.30956
v -0.012396 -0.000517 -0.30704
v 0.009803 0.004097 -0.31879
v 0.008828 0.001348 -0.31859
v -0.001875 0.003507 -0.31397
v -0.002404 0.003275 -0.31232
v -0.002623 0.003222 -0.31205
v -0.002622 0.003234 -0.31196
v -0.013321 0.002667 -0.30625
v 0.010049 0.007509 -0.31823
v -0.002499 0.00322 -0.31182
v -0.012738 0.006222 -0.30623
v 0.009272 0.010706 -0.31734
v 0.007613 0.012458 -0.31517
v -0.008171 0.011592 -0.30799
v -0.008877 0.0111 -0.30687
v -0.011007 0.009143 -0.30565
v 0.004853 0.013642 -0.31419
v 0.001852 0.013813 -0.31201
v -0.000917 0.013591 -0.3101
v -0.005198 0.012656 -0.30828
v 0.007254 -0.000714 -0.31746
v 0.004829 -0.002783 -0.3156
v 0.001237 -0.004499 -0.31437
v -0.002727 -0.005015 -0.31244
v -0.006637 -0.004501 -0.31033
v -0.010037 -0.002945 -0.30841
v -0.01234 -0.000676 -0.30563
v 0.009753 0.003646 -0.31786
v 0.008961 0.001824 -0.31743
v -0.00231 0.002998 -0.31083
v -0.002378 0.00298 -0.31076
v -0.00235 0.002988 -0.31072
v -0.013325 0.001963 -0.30525
v 0.01008 0.006455 -0.31727
v -0.002281 0.003005 -0.31079
v -0.012949 0.005835 -0.30447
v 0.009369 0.010028 -0.31596
v 0.007607 0.012279 -0.31399
v -0.008383 0.011313 -0.30589
v -0.010874 0.00949 -0.30425
v 0.005194 0.013428 -0.31302
v 0.002265 0.013704 -0.3109
v -0.001226 0.013455 -0.30879
v -0.00488 0.012677 -0.30661
v 0.008041 0.000886 -0.31578
v 0.005212 -0.00272 -0.31423
v 0.001729 -0.004557 -0.31317
v -0.002167 -0.005196 -0.31134
v -0.006053 -0.004795 -0.30928
v -0.009534 -0.003382 -0.30735
v -0.011691 -0.001886 -0.30486
v 0.009685 0.004795 -0.31637
v 0.009508 0.004912 -0.31498
v -0.001808 0.00272 -0.30958
v -0.001829 0.002708 -0.30956
v -0.001809 0.002723 -0.30956
v -0.01328 0.000454 -0.3038
v -0.013672 0.002934 -0.30376
v -0.013863 0.002638 -0.30251
v 0.009799 0.008174 -0.31565
v 0.0096 0.007923 -0.31448
v -0.001788 0.002735 -0.30958
v -0.013552 0.00551 -0.30318
v -0.013773 0.004932 -0.30255
v 0.008463 0.010929 -0.31367
v -0.00834 0.011373 -0.30436
v -0.010699 0.010003 -0.30339
v -0.012407 0.007864 -0.30261
v 0.005636 0.013047 -0.31204
v 0.002612 0.013534 -0.30976
v -0.000878 0.0134 -0.30752
v -0.004342 0.012721 -0.30533
v 0.00774 -8.1E-05 -0.31405
v 0.005496 -0.003025 -0.31297
v 0.002268 -0.004616 -0.31202
v -0.001574 -0.005315 -0.31025
v -0.005451 -0.005051 -0.30822
v -0.008935 -0.00389 -0.30636
v -0.01117 -0.002448 -0.30387
v 0.00922 0.003712 -0.31408
v -0.001164 0.002442 -0.30842
v -0.001177 0.002438 -0.30841
v -0.001167 0.002457 -0.30841
v -0.013049 -2.5E-05 -0.30291
v -0.013642 0.002506 -0.30134
v 0.009545 0.007407 -0.3133
v -0.001155 0.002461 -0.30842
v -0.013589 0.005302 -0.30151
v 0.008532 0.010487 -0.31225
v -0.010213 0.010332 -0.3029
v -0.010874 0.009749 -0.30186
v -0.012461 0.007937 -0.30087
v 0.006101 0.012618 -0.311
v 0.003082 0.013383 -0.3086
v -0.000302 0.013379 -0.30641
v -0.003246 0.012903 -0.3046
v -0.007501 0.011598 -0.30293
v 0.007765 -0.00082 -0.31264
v 0.005712 -0.003358 -0.31201
v 0.002937 -0.004635 -0.31098
v -0.000923 -0.005378 -0.30918
v -0.004839 -0.005241 -0.30714
v -0.008355 -0.004247 -0.3053
v -0.010663 -0.002835 -0.30278
v 0.009189 0.002936 -0.31286
v -0.000601 0.002209 -0.30745
v -0.000611 0.002215 -0.30744
v -0.000601 0.002231 -0.30745
v -0.012654 -0.000374 -0.3018
v -0.013303 0.002455 -0.30003
v 0.009632 0.006587 -0.31226
v -0.000592 0.002225 -0.30745
v -0.013368 0.00549 -0.3001
v 0.008786 0.009914 -0.31104
v -0.010404 0.010043 -0.30075
v -0.012276 0.008201 -0.29945
v 0.006486 0.012299 -0.30974
v 0.003474 0.013243 -0.30737
v 6E-05 0.013334 -0.3053
v -0.00356 0.012717 -0.30332
v -0.007194 0.011635 -0.30122
v 0.006817 -0.002669 -0.31176
v 0.004343 -0.004249 -0.31018
v 0.006764 -0.002895 -0.31115
v -0.000151 -0.005384 -0.30813
v -0.004207 -0.005404 -0.30607
v -0.007788 -0.00454 -0.30422
v -0.010171 -0.003189 -0.30166
v 0.009322 0.002708 -0.31152
v 0.008178 -0.000849 -0.31133
v -0.000276 0.002076 -0.30687
v -0.000277 0.002086 -0.30687
v -0.000268 0.002093 -0.30687
v -0.012239 -0.000696 -0.30062
v -0.013013 0.002164 -0.29872
v 0.009775 0.005741 -0.3114
v -0.000266 0.002082 -0.30688
v -0.01298 0.00616 -0.29846
v 0.009368 0.008833 -0.31023
v -0.010336 0.010073 -0.29918
v -0.012184 0.008495 -0.29855
v 0.006954 0.011886 -0.30819
v 0.003291 0.013235 -0.3061
v 0.000435 0.013234 -0.30421
v -0.003175 0.012709 -0.30205
v -0.006647 0.011766 -0.2999
v 0.0067 -0.002879 -0.31025
v 0.004102 -0.004522 -0.30836
v 0.00044 -0.005484 -0.30695
v -0.003589 -0.005592 -0.30498
v -0.007227 -0.004823 -0.30313
v -0.009683 -0.003539 -0.30056
v 0.009479 0.002421 -0.31024
v 0.008497 -0.000602 -0.31004
v -0.000153 0.002034 -0.30666
v -0.011854 -0.001084 -0.29945
v -0.012805 0.001619 -0.29751
v 0.009816 0.006867 -0.3096
v -0.012997 0.005065 -0.29715
v 0.009086 0.010106 -0.30862
v 0.009446 0.009661 -0.30813
v 0.007852 0.011436 -0.30683
v -0.011803 0.008762 -0.29802
v -0.012213 0.00778 -0.29729
v 0.00441 0.01293 -0.30548
v 0.00112 0.013143 -0.30317
v -0.002489 0.012797 -0.30095
v -0.005515 0.012112 -0.29913
v -0.009538 0.010248 -0.29775
v 0.006936 -0.002583 -0.30889
v 0.004496 -0.004369 -0.30699
v 0.000856 -0.005671 -0.3057
v -0.003016 -0.005828 -0.30388
v -0.006662 -0.005112 -0.30206
v -0.009175 -0.00387 -0.29948
v 0.009486 0.001754 -0.30933
v 0.008704 -0.000172 -0.30892
v -0.011484 -0.00149 -0.29831
v -0.012633 0.001141 -0.29632
v 0.009892 0.004944 -0.3087
v -0.012952 0.004484 -0.29589
v 0.009399 0.008901 -0.30735
v 0.007718 0.011326 -0.30547
v -0.011912 0.007691 -0.2962
v 0.005079 0.012682 -0.30442
v 0.001785 0.013047 -0.30211
v -0.001904 0.012844 -0.29988
v -0.005763 0.011915 -0.29788
v -0.009305 0.010136 -0.29605
v 0.007844 -0.001015 -0.3073
v 0.004963 -0.004348 -0.3057
v 0.001403 -0.005812 -0.30457
v -0.002424 -0.006066 -0.30282
v -0.006071 -0.005393 -0.30101
v -0.008629 -0.004194 -0.29841
v 0.009532 0.002921 -0.30789
v 0.009427 0.003019 -0.30656
v -0.011108 -0.001849 -0.29716
v -0.012576 0.000945 -0.29493
v 0.009748 0.00663 -0.30713
v 0.009581 0.00627 -0.30603
v -0.013063 0.003703 -0.29486
v 0.008522 0.009734 -0.30515
v -0.012144 0.007255 -0.29438
v 0.005621 0.012243 -0.30344
v 0.002369 0.012914 -0.30105
v -0.001479 0.012826 -0.29874
v -0.005426 0.01193 -0.2966
v -0.008917 0.010391 -0.29462
v 0.007629 -0.001858 -0.30565
v 0.005339 -0.004593 -0.30447
v 0.001979 -0.005956 -0.30347
v -0.001795 -0.00626 -0.30178
v -0.005453 -0.005646 -0.29998
v -0.00808 -0.004518 -0.29732
v 0.009134 0.001882 -0.30567
v -0.010669 -0.002338 -0.29606
v -0.012155 -0.000289 -0.294
v 0.009498 0.005807 -0.30485
v -0.001014 0.004933 -0.29882
v -0.001152 0.004992 -0.29902
v -0.001024 0.004936 -0.29881
v -0.001009 0.004924 -0.29882
v -0.013213 0.002383 -0.29324
v -0.013288 0.004444 -0.29352
v -0.01352 0.004989 -0.29201
v 0.008536 0.009271 -0.30375
v -0.001018 0.004928 -0.29881
v -0.01307 0.006814 -0.29269
v -0.011429 0.008879 -0.29285
v 0.006097 0.011779 -0.30242
v 0.002822 0.012827 -0.2999
v -0.001051 0.012847 -0.29757
v -0.004922 0.012048 -0.29543
v -0.008221 0.010826 -0.29344
v 0.007807 -0.002218 -0.30437
v 0.005753 -0.004716 -0.30328
v 0.002514 -0.006061 -0.30234
v -0.001223 -0.006395 -0.30067
v -0.004876 -0.00585 -0.29888
v -0.007637 -0.004797 -0.29613
v 0.009114 0.001239 -0.30445
v -0.010244 -0.002871 -0.29492
v -0.011864 -0.000929 -0.29295
v 0.009493 0.005188 -0.3037
v -0.000699 0.004774 -0.29824
v -0.000677 0.004763 -0.29825
v -0.000677 0.004757 -0.29825
v -0.013088 0.001876 -0.29227
v -0.013414 0.004333 -0.29084
v 0.008601 0.008946 -0.3024
v -0.000699 0.004769 -0.29824
v -0.01283 0.007525 -0.29177
v -0.013082 0.006746 -0.291
v 0.006321 0.011624 -0.30109
v 0.002999 0.012881 -0.29855
v -0.000813 0.01292 -0.29639
v -0.004301 0.01221 -0.29443
v -0.007084 0.011244 -0.29274
v -0.010813 0.009202 -0.29144
v 0.008045 -0.002416 -0.30309
v 0.006138 -0.004843 -0.30211
v 0.003048 -0.006119 -0.30119
v -0.000794 -0.00648 -0.29941
v -0.004491 -0.00601 -0.29762
v -0.007269 -0.005156 -0.295
v 0.009227 0.000822 -0.30325
v -0.010074 -0.00315 -0.29341
v -0.011763 -0.001245 -0.29221
v 0.009618 0.004494 -0.30261
v -0.000295 0.004508 -0.29721
v -0.000252 0.004495 -0.29726
v -0.000271 0.004498 -0.29725
v -0.012745 0.001016 -0.29118
v -0.01316 0.004123 -0.28958
v 0.008944 0.008305 -0.30128
v -0.000313 0.004511 -0.2972
v -0.012657 0.006888 -0.29002
v 0.006346 0.011831 -0.2992
v 0.002488 0.013183 -0.29698
v -0.000842 0.012998 -0.29532
v -0.003426 0.01241 -0.29344
v -0.007478 0.010986 -0.29143
v -0.010509 0.00919 -0.28983
v 0.00819 -0.002875 -0.30177
v 0.00637 -0.005102 -0.30117
v 0.003715 -0.006162 -0.30014
v -0.000161 -0.006624 -0.29827
v -0.004735 -0.006086 -0.29575
v -0.007253 -0.005356 -0.29423
v 0.009317 0.000688 -0.30191
v -0.008677 -0.004503 -0.2934
v -0.010257 -0.002979 -0.29163
v -0.011656 -0.001265 -0.29152
v -0.012421 0.000835 -0.28954
v 0.009712 0.003697 -0.30172
v -9.6E-05 0.004222 -0.29593
v -3.1E-05 0.004223 -0.29604
v -0.000121 0.004223 -0.29592
v -0.012981 0.004536 -0.28833
v 0.00943 0.007075 -0.30051
v -0.000186 0.004222 -0.29581
v -0.012349 0.006933 -0.28873
v 0.008105 0.0105 -0.29887
v 0.004291 0.013315 -0.29689
v 0.006004 0.012795 -0.29706
v 0.001198 0.013388 -0.29515
v -0.001113 0.013058 -0.29328
v -0.004258 0.012198 -0.29174
v -0.007451 0.010962 -0.29004
v -0.010122 0.009234 -0.28851
v 0.003805 0.013617 -0.29568
v 0.001712 0.01357 -0.29402
v 0.007381 -0.004513 -0.30093
v 0.005062 -0.005845 -0.29934
v 0.007336 -0.004668 -0.30033
v 0.000736 -0.006789 -0.29732
v -0.003207 -0.006625 -0.29522
v -0.006214 -0.005863 -0.29348
v -0.007798 -0.005049 -0.29319
v -0.008761 -0.004456 -0.29126
v 0.009405 0.000306 -0.30064
v 0.008543 -0.002893 -0.30055
v -0.011092 -0.001989 -0.28975
v -0.012198 0.000342 -0.28797
v 0.009633 0.00494 -0.29984
v -0.000135 0.004026 -0.29489
v -0.000245 0.003984 -0.29461
v -0.000431 0.003963 -0.29433
v -0.012735 0.003726 -0.28744
v 0.008954 0.008929 -0.29852
v 0.009354 0.007871 -0.29829
v 0.008725 0.009627 -0.29713
v -0.000524 0.003919 -0.294
v -0.012045 0.006834 -0.28752
v 0.007208 0.0117 -0.29652
v -0.001343 0.013033 -0.29187
v -0.004625 0.01211 -0.2905
v -0.006702 0.011221 -0.28887
v -0.009767 0.009201 -0.28725
v 0.004517 0.013379 -0.29498
v 0.00211 0.013542 -0.29283
v 0.007315 -0.004378 -0.29937
v 0.004864 -0.005904 -0.29743
v 0.001329 -0.006963 -0.29615
v -0.002478 -0.006964 -0.29426
v -0.005857 -0.006128 -0.29252
v -0.008245 -0.00498 -0.29005
v 0.009426 -0.000373 -0.29974
v 0.008777 -0.002201 -0.29934
v -0.010618 -0.002652 -0.28885
v -0.011864 -0.000199 -0.28682
v 0.00969 0.002908 -0.29902
v -0.000513 0.003858 -0.2937
v -0.001043 0.003669 -0.29231
v -0.000939 0.003704 -0.29265
v -0.000948 0.00376 -0.29293
v -0.001331 0.003569 -0.29177
v -0.012464 0.00322 -0.28625
v 0.009368 0.007085 -0.29765
v 0.00876 0.009425 -0.2964
v -0.001232 0.003624 -0.29204
v -0.011747 0.006527 -0.28635
v 0.007713 0.01106 -0.29549
v -0.003408 0.012508 -0.29011
v -0.004151 0.012248 -0.28895
v -0.006777 0.011072 -0.28745
v -0.009518 0.009074 -0.28598
v 0.005057 0.012979 -0.29363
v 0.002439 0.013559 -0.29199
v -0.000558 0.013182 -0.29047
v 0.007917 -0.002898 -0.29764
v 0.005091 -0.005974 -0.29595
v 0.001696 -0.007194 -0.29485
v -0.001922 -0.007283 -0.29317
v -0.005315 -0.006519 -0.29147
v -0.007719 -0.005401 -0.28898
v 0.009397 0.00092 -0.29822
v 0.009323 0.001022 -0.29686
v -0.010169 -0.003164 -0.28778
v -0.011587 -0.000657 -0.2857
v 0.009513 0.004867 -0.29739
v 0.009444 0.004517 -0.29631
v -0.001297 0.003419 -0.29091
v -0.00137 0.003381 -0.29081
v -0.001456 0.003362 -0.29069
v -0.012268 0.002744 -0.28505
v 0.008596 0.008964 -0.29535
v -0.001383 0.0034 -0.29079
v -0.011523 0.006231 -0.28506
v 0.007027 0.011758 -0.29404
v 0.007378 0.011413 -0.29363
v 0.005656 0.012664 -0.29226
v -0.003505 0.012368 -0.28809
v -0.006488 0.011042 -0.28621
v -0.009259 0.009014 -0.28466
v 0.002697 0.013423 -0.29115
v -0.000122 0.013158 -0.28895
v 0.007662 -0.003714 -0.2959
v 0.005403 -0.006241 -0.29466
v 0.002165 -0.007397 -0.29368
v -0.001374 -0.007547 -0.29208
v -0.004747 -0.006855 -0.29041
v -0.00716 -0.005751 -0.28792
v 0.009121 -0.000122 -0.29596
v -0.00974 -0.003547 -0.28667
v -0.011499 -0.000808 -0.28432
v 0.009523 0.003864 -0.2952
v -0.001163 0.003129 -0.28958
v -0.0012 0.003096 -0.28955
v -0.001216 0.003102 -0.28953
v -0.012278 0.002038 -0.28407
v 0.008934 0.007778 -0.29418
v -0.001179 0.003135 -0.28957
v -0.011616 0.0059 -0.28336
v 0.00757 0.010913 -0.29301
v 0.005812 0.01241 -0.29084
v -0.003168 0.012344 -0.28679
v -0.006229 0.011065 -0.28494
v -0.008816 0.009415 -0.28336
v 0.003068 0.013261 -0.28985
v 0.000232 0.01306 -0.28759
v 0.007863 -0.004041 -0.29458
v 0.005829 -0.006367 -0.29347
v 0.00271 -0.007523 -0.29256
v -0.000775 -0.007724 -0.29101
v -0.004146 -0.007112 -0.28937
v -0.006564 -0.006086 -0.28688
v 0.009174 -0.000688 -0.29471
v -0.009229 -0.004045 -0.28562
v -0.010887 -0.00213 -0.28353
v 0.009639 0.003246 -0.29406
v -0.000677 0.002845 -0.28844
v -0.000676 0.00282 -0.28844
v -0.000692 0.002833 -0.28841
v -0.012302 0.000535 -0.28259
v -0.01262 0.00311 -0.28255
v -0.012835 0.002853 -0.28128
v 0.009203 0.007135 -0.29303
v -0.000694 0.002858 -0.28842
v -0.012364 0.005657 -0.282
v -0.012648 0.005128 -0.28134
v 0.00789 0.010349 -0.2919
v 0.006212 0.012094 -0.28965
v -0.003074 0.012245 -0.28523
v -0.006191 0.011122 -0.28385
v -0.007601 0.01038 -0.28253
v -0.010872 0.007708 -0.28155
v 0.003475 0.013081 -0.2886
v 0.000791 0.012989 -0.28637
v 0.008145 -0.004268 -0.29333
v 0.00623 -0.006519 -0.29232
v 0.003284 -0.007589 -0.29147
v -0.000153 -0.007835 -0.28995
v -0.003527 -0.007312 -0.28831
v -0.005977 -0.006395 -0.28581
v 0.009371 -0.001038 -0.29346
v -0.008644 -0.004623 -0.28462
v -0.010391 -0.002785 -0.28253
v 0.009825 0.002781 -0.29284
v -0.000118 0.002583 -0.28737
v -0.0001 0.002551 -0.28733
v -0.000167 0.00256 -0.28725
v -0.01207 -2E-06 -0.2817
v -0.012575 0.002606 -0.28015
v 0.009469 0.006652 -0.29183
v -0.000184 0.002592 -0.2873
v -0.012355 0.005445 -0.28033
v 0.008253 0.009912 -0.29073
v 0.006642 0.011801 -0.2885
v -0.004968 0.011629 -0.28352
v -0.005723 0.011304 -0.28242
v -0.008252 0.009991 -0.28112
v -0.010677 0.007984 -0.27985
v 0.004031 0.012915 -0.2875
v 0.001818 0.013 -0.28566
v -0.002091 0.012375 -0.28385
v 0.008301 -0.004773 -0.29203
v 0.006454 -0.006815 -0.29138
v 0.003929 -0.007654 -0.29044
v 0.000482 -0.007937 -0.28889
v -0.002923 -0.007491 -0.28724
v -0.005453 -0.006671 -0.28468
v 0.009548 -0.001473 -0.29227
v -0.008127 -0.005056 -0.28352
v -0.009954 -0.003269 -0.2814
v 0.010027 0.002146 -0.29172
v 0.000242 0.002315 -0.2862
v 0.000232 0.002268 -0.28611
v 2.6E-05 0.002253 -0.28583
v -0.011672 -0.000483 -0.28061
v -0.012179 0.00234 -0.27894
v 0.009733 0.006042 -0.29064
v 0.000106 0.002377 -0.28633
v -0.012031 0.005443 -0.27903
v 0.008596 0.009489 -0.28951
v 0.00697 0.011518 -0.2873
v -0.005293 0.0114 -0.28147
v -0.00818 0.010014 -0.27975
v -0.010434 0.008065 -0.27846
v 0.004446 0.012742 -0.2864
v 0.001558 0.012849 -0.28436
v -0.001785 0.012359 -0.28221
v 0.007447 -0.006342 -0.29114
v 0.005202 -0.007445 -0.2896
v 0.007389 -0.006504 -0.29054
v 0.001192 -0.008038 -0.28783
v -0.002339 -0.007684 -0.28614
v -0.005013 -0.006923 -0.28346
v 0.009657 -0.001732 -0.29104
v 0.008636 -0.004786 -0.2908
v -0.007749 -0.00539 -0.28228
v -0.009645 -0.003678 -0.2802
v 0.010126 0.001217 -0.29089
v 0.000368 0.002046 -0.28504
v 8.9E-05 0.001951 -0.28471
v -0.000412 0.001929 -0.28423
v -0.000483 0.00177 -0.28368
v -0.000871 0.001755 -0.2832
v -0.011248 -0.000945 -0.27943
v -0.011761 0.002157 -0.27763
v 0.010021 0.00474 -0.28976
v -3.6E-05 0.002062 -0.28472
v -0.000735 0.001839 -0.28338
v -0.011637 0.005503 -0.27771
v 0.008871 0.008934 -0.28813
v 0.007025 0.011442 -0.28612
v -0.005102 0.011438 -0.28009
v -0.008089 0.010062 -0.27839
v -0.010183 0.008266 -0.27722
v 0.004693 0.01256 -0.28523
v 0.001841 0.01274 -0.28308
v -0.001468 0.012367 -0.28084
v 0.00737 -0.006173 -0.28958
v 0.005004 -0.007412 -0.2877
v 0.001728 -0.008167 -0.28662
v -0.001771 -0.007916 -0.28502
v -0.00444 -0.007257 -0.28233
v 0.009632 -0.00205 -0.29
v 0.008875 -0.004026 -0.28956
v -0.007753 -0.00546 -0.2806
v -0.009572 -0.003897 -0.27942
v 0.010119 0.002099 -0.28923
v 0.000264 0.001847 -0.28416
v -0.000132 0.001749 -0.28368
v -0.000718 0.001652 -0.28265
v -0.000994 0.001667 -0.28232
v -0.010794 -0.001639 -0.27825
v -0.011636 0.001906 -0.27621
v 0.009702 0.006791 -0.2878
v 0.010077 0.005416 -0.28744
v 0.009439 0.008 -0.28631
v 0.000137 0.001886 -0.28398
v -0.000586 0.001735 -0.28263
v -0.011084 0.006195 -0.27616
v 0.008033 0.010211 -0.28576
v -0.005115 0.011429 -0.27854
v -0.008325 0.009991 -0.27717
v -0.009839 0.008676 -0.27649
v 0.005166 0.012232 -0.2842
v 0.002348 0.012649 -0.28193
v -0.000879 0.012436 -0.27966
v 0.007978 -0.004672 -0.28785
v 0.005173 -0.007441 -0.28618
v 0.002078 -0.008329 -0.28531
v -0.001216 -0.008172 -0.2839
v -0.003744 -0.007608 -0.28133
v 0.00968 -0.000778 -0.28848
v 0.009564 -0.000869 -0.28717
v -0.006591 -0.006254 -0.27988
v -0.008705 -0.004627 -0.27866
v -0.009613 -0.003737 -0.27868
v -0.010595 -0.00175 -0.27661
v 0.010145 0.003123 -0.28765
v 0.010016 0.002545 -0.2867
v -0.000202 0.001725 -0.28312
v -0.000718 0.001545 -0.28152
v -0.000939 0.001499 -0.28126
v -0.000946 0.001508 -0.28116
v -0.011907 0.001968 -0.27484
v 0.009717 0.006467 -0.28586
v -0.000822 0.0015 -0.28103
v -0.011743 0.004949 -0.27461
v 0.008235 0.009907 -0.28445
v -0.006783 0.010816 -0.27714
v -0.008666 0.009473 -0.27611
v -0.010457 0.007757 -0.2748
v 0.005739 0.011883 -0.2832
v 0.003003 0.012607 -0.28089
v 0.000277 0.012602 -0.27898
v -0.004301 0.011568 -0.27722
v -0.007993 0.009902 -0.2749
v 0.007591 -0.005519 -0.28605
v 0.005365 -0.007791 -0.28489
v 0.002528 -0.008507 -0.28412
v -0.000641 -0.008394 -0.28281
v -0.003102 -0.007843 -0.28029
v 0.009241 -0.002032 -0.28625
v -0.005964 -0.00658 -0.27888
v -0.008457 -0.0047 -0.27761
v -0.010212 -0.00259 -0.27529
v 0.009966 0.001918 -0.28562
v -0.000678 0.001312 -0.28009
v -0.000749 0.00129 -0.28002
v -0.000729 0.001291 -0.27998
v -0.01181 0.000958 -0.27391
v 0.009763 0.005855 -0.28463
v -0.000658 0.001313 -0.28004
v -0.012113 0.004014 -0.27359
v 0.008526 0.009321 -0.28337
v -0.010965 0.007367 -0.27314
v 0.006192 0.01164 -0.28208
v 0.003454 0.012529 -0.2798
v -0.000118 0.012484 -0.27769
v -0.004094 0.011651 -0.27557
v -0.007655 0.010304 -0.27348
v 0.007594 -0.00617 -0.28462
v 0.005538 -0.008132 -0.28394
v 0.003137 -0.008656 -0.28309
v 2E-06 -0.008558 -0.28176
v -0.002436 -0.008036 -0.27926
v 0.009215 -0.002604 -0.28495
v -0.005382 -0.006866 -0.27781
v -0.008029 -0.005078 -0.27646
v -0.01002 -0.003049 -0.27398
v 0.01001 0.001278 -0.28456
v -0.000293 0.00106 -0.27889
v -0.000315 0.001035 -0.27887
v -0.000305 0.001045 -0.27887
v -0.011378 -0.000806 -0.27345
v 0.009981 0.005153 -0.28362
v -0.000282 0.001069 -0.27889
v -0.012247 0.001817 -0.27207
v -0.012305 0.004499 -0.27229
v -0.012549 0.00517 -0.27064
v 0.008889 0.008722 -0.28224
v -0.01199 0.006983 -0.27143
v -0.01027 0.009001 -0.27162
v 0.006597 0.011322 -0.28088
v 0.00365 0.012378 -0.27855
v 4.8E-05 0.012466 -0.27642
v -0.00364 0.011811 -0.27431
v -0.007001 0.010801 -0.27224
v 0.006601 -0.007706 -0.28368
v 0.004373 -0.008516 -0.28225
v 0.006562 -0.007812 -0.28302
v 0.00076 -0.008647 -0.28076
v -0.001752 -0.00821 -0.27827
v 0.009458 -0.002817 -0.28363
v 0.008102 -0.006091 -0.28329
v -0.004749 -0.007166 -0.27677
v -0.007519 -0.005519 -0.27537
v -0.009367 -0.003912 -0.27309
v 0.010169 0.001136 -0.28329
v 0.000251 0.000777 -0.27774
v 0.000235 0.000754 -0.27773
v 0.000231 0.000773 -0.27772
v -0.011005 -0.001662 -0.27213
v -0.011579 -0.00052 -0.27235
v -0.012196 0.001682 -0.27052
v 0.01024 0.004362 -0.28285
v 0.000246 0.000797 -0.27773
v -0.012586 0.005255 -0.2694
v 0.009584 0.007646 -0.28151
v -0.011761 0.007773 -0.27048
v -0.012096 0.007165 -0.26965
v 0.007098 0.010883 -0.2794
v 0.003455 0.012377 -0.27728
v 0.000591 0.012419 -0.27537
v -0.002943 0.011946 -0.27326
v -0.005915 0.011196 -0.27148
v -0.009697 0.009394 -0.27017
v 0.00645 -0.007586 -0.28187
v 0.003814 -0.008535 -0.28057
v 0.0013 -0.008665 -0.27966
v -0.001099 -0.00832 -0.27749
v 0.009817 -0.002932 -0.28236
v 0.008621 -0.005518 -0.28203
v -0.003957 -0.007486 -0.27589
v -0.006912 -0.005988 -0.27437
v -0.008923 -0.004391 -0.27204
v 0.010442 0.000918 -0.28197
v 0.000846 0.000472 -0.27655
v 0.000825 0.000458 -0.27654
v 0.000819 0.000487 -0.27653
v -0.010901 -0.001748 -0.27102
v -0.011974 0.000988 -0.26903
v 0.010268 0.005711 -0.28102
v 0.00084 0.000501 -0.27654
v -0.012388 0.004398 -0.26855
v 0.009282 0.009012 -0.27992
v 0.009697 0.008593 -0.27949
v 0.008058 0.010399 -0.27809
v -0.011692 0.007254 -0.26874
v 0.004591 0.01203 -0.27669
v 0.001254 0.01233 -0.27435
v -0.002485 0.011994 -0.27216
v -0.006208 0.011016 -0.27024
v -0.009348 0.009353 -0.26861
v 0.004771 -0.008113 -0.28005
v 0.001557 -0.008508 -0.27835
v 0.009874 -0.003351 -0.28113
v 0.007396 -0.006505 -0.28026
v 0.003642 -0.008177 -0.27831
v 0.000443 -0.008393 -0.27647
v -0.002484 -0.007883 -0.27541
v -0.006192 -0.006419 -0.27343
v -0.008469 -0.00486 -0.27094
v 0.010711 9.1E-05 -0.2809
v 0.001434 0.000169 -0.27538
v 0.001409 0.00017 -0.27537
v 0.00141 0.000201 -0.27536
v -0.010625 -0.002235 -0.26981
v -0.011719 0.000452 -0.26778
v 0.010644 0.004193 -0.27996
v 0.001435 0.0002 -0.27537
v -0.012127 0.003866 -0.26734
v 0.009804 0.007942 -0.27882
v 0.008142 0.01012 -0.27657
v -0.01135 0.006964 -0.26756
v 0.005151 0.011815 -0.27546
v 0.001492 0.012351 -0.27303
v -0.002448 0.012059 -0.27089
v -0.005926 0.01107 -0.26898
v -0.008874 0.009312 -0.26736
v 0.009897 -0.003625 -0.2799
v 0.008269 -0.006069 -0.27896
v 0.005136 -0.007757 -0.27784
v 0.001408 -0.008382 -0.27594
v -0.002182 -0.007998 -0.27409
v -0.005551 -0.0068 -0.27242
v -0.008025 -0.005293 -0.26983
v 0.010779 -0.000918 -0.28008
v 0.00193 -8.4E-05 -0.27439
v 0.001911 -6.9E-05 -0.27438
v 0.001924 -4.7E-05 -0.27438
v -0.010295 -0.002724 -0.26865
v -0.011452 -8E-06 -0.2666
v 0.0109 0.002546 -0.27914
v 0.001943 -6.1E-05 -0.2744
v -0.01187 0.003456 -0.26612
v 0.010004 0.007008 -0.27755
v 0.008378 0.009936 -0.27543
v -0.011014 0.006704 -0.26633
v 0.005283 0.011922 -0.27367
v 0.000928 0.012594 -0.27142
v -0.002533 0.012176 -0.26973
v -0.004981 0.011355 -0.2679
v -0.008538 0.009229 -0.26609
v 0.009973 -0.003875 -0.2789
v 0.008798 -0.005598 -0.27802
v 0.006173 -0.007384 -0.27699
v 0.002359 -0.008353 -0.27519
v -0.001535 -0.008188 -0.27315
v -0.005058 -0.007126 -0.27133
v -0.00759 -0.005688 -0.26872
v 0.010832 -0.000109 -0.27854
v 0.002226 -0.000225 -0.27381
v 0.002221 -0.000208 -0.2738
v 0.002236 -0.000202 -0.27381
v -0.009945 -0.003164 -0.26751
v -0.011236 -0.000432 -0.26544
v 0.010659 0.00453 -0.27727
v 0.010896 0.003044 -0.27691
v 0.010397 0.005744 -0.27579
v 0.002241 -0.000219 -0.27382
v -0.011715 0.00304 -0.26488
v 0.009405 0.008351 -0.27527
v -0.010792 0.006456 -0.26501
v 0.007488 0.010967 -0.27383
v 0.002968 0.012859 -0.2714
v 0.005258 0.012463 -0.27176
v -0.000331 0.012742 -0.26962
v -0.002471 0.012332 -0.26787
v -0.005393 0.011125 -0.26634
v -0.008367 0.009141 -0.26471
v 0.00251 0.013134 -0.27024
v 0.000409 0.013027 -0.26866
v 0.010152 -0.002779 -0.27755
v 0.007625 -0.006154 -0.27597
v 0.010022 -0.002904 -0.27624
v 0.003191 -0.008221 -0.27421
v -0.000915 -0.008369 -0.27214
v -0.004559 -0.007444 -0.27025
v -0.007178 -0.006087 -0.26758
v 0.010887 0.000816 -0.27706
v 0.010715 0.000277 -0.27607
v 0.002343 -0.000268 -0.2736
v -0.009598 -0.003565 -0.26635
v -0.011162 -0.000603 -0.26403
v 0.010558 0.004176 -0.27532
v -0.011764 0.00236 -0.26386
v 0.009475 0.008015 -0.27394
v -0.010902 0.006165 -0.26327
v 0.007787 0.010718 -0.27283
v 0.005898 0.012306 -0.27057
v -0.002215 0.012349 -0.26687
v -0.00515 0.011125 -0.26509
v -0.007901 0.009503 -0.26338
v 0.003287 0.013126 -0.26956
v 0.000901 0.013027 -0.26761
v 0.009578 -0.003935 -0.27513
v 0.007256 -0.006821 -0.27405
v 0.003729 -0.008255 -0.27297
v -0.000475 -0.008521 -0.2709
v -0.004211 -0.007716 -0.269
v -0.006898 -0.006491 -0.26638
v 0.010627 -0.000327 -0.27494
v -0.009188 -0.004182 -0.26524
v -0.010651 -0.002084 -0.26317
v 0.010555 0.003585 -0.27405
v 0.00033 0.002939 -0.2678
v 0.000318 0.002945 -0.26782
v 0.000331 0.002941 -0.2678
v 0.000329 0.00294 -0.2678
v -0.011835 0.000816 -0.26233
v -0.012025 0.003459 -0.26237
v -0.012235 0.0032 -0.26109
v 0.009634 0.007387 -0.27282
v 0.00033 0.002942 -0.2678
v -0.011648 0.005984 -0.2619
v -0.011943 0.005482 -0.26122
v 0.008048 0.010408 -0.2716
v 0.006288 0.012101 -0.26934
v -0.001883 0.012325 -0.26566
v -0.004777 0.011263 -0.26389
v -0.007008 0.010228 -0.2625
v -0.010035 0.00794 -0.26153
v 0.003782 0.013032 -0.26843
v 0.001296 0.012964 -0.26636
v 0.009572 -0.004369 -0.27378
v 0.007489 -0.007037 -0.27269
v 0.004106 -0.008478 -0.27168
v 6.6E-05 -0.008744 -0.26972
v -0.004428 -0.007812 -0.26714
v -0.006878 -0.006716 -0.26554
v 0.010643 -0.000924 -0.27381
v -0.008631 -0.005082 -0.26419
v -0.010332 -0.002837 -0.26209
v 0.010714 0.002874 -0.27299
v 0.00035 0.002933 -0.26777
v 0.000349 0.002932 -0.26777
v 0.000349 0.002935 -0.26777
v -0.011658 0.000165 -0.26139
v -0.012045 0.002872 -0.2599
v 0.00988 0.006747 -0.27166
v 0.00035 0.002936 -0.26777
v -0.011643 0.005781 -0.26021
v 0.008339 0.010008 -0.27037
v 0.006636 0.011868 -0.26811
v -0.00179 0.012273 -0.26411
v -0.00485 0.01128 -0.2628
v -0.006862 0.010324 -0.26133
v -0.009756 0.008275 -0.25983
v 0.004219 0.012914 -0.26722
v 0.001828 0.012948 -0.26512
v 0.009827 -0.004529 -0.27249
v 0.007913 -0.00709 -0.27146
v 0.004631 -0.00854 -0.27049
v 0.000773 -0.008948 -0.26867
v -0.003048 -0.008394 -0.26655
v -0.005886 -0.007318 -0.26484
v -0.00701 -0.00664 -0.26476
v -0.008541 -0.005276 -0.26249
v 0.010766 -0.001029 -0.27249
v -0.010282 -0.003128 -0.26128
v 0.010904 0.002068 -0.27216
v 0.000362 0.00293 -0.26774
v -0.011325 -0.000699 -0.26024
v -0.011831 0.002653 -0.25855
v 0.010323 0.005599 -0.27079
v -0.011405 0.005763 -0.25886
v 0.008667 0.009486 -0.26898
v 0.006748 0.011764 -0.26693
v -0.00378 0.011682 -0.26238
v -0.004568 0.011428 -0.2612
v -0.007102 0.010244 -0.25978
v -0.009572 0.008307 -0.2584
v 0.004691 0.01279 -0.26611
v 0.002755 0.012939 -0.26437
v -0.000907 0.01246 -0.26265
v 0.010143 -0.004804 -0.27129
v 0.008328 -0.0072 -0.27031
v 0.005185 -0.008536 -0.26934
v 0.001406 -0.009027 -0.26758
v -0.002365 -0.008639 -0.26556
v -0.00563 -0.007465 -0.26379
v -0.007825 -0.006143 -0.26134
v 0.010985 -0.001285 -0.27118
v -0.009659 -0.004125 -0.26034
v -0.010358 -0.003006 -0.26051
v -0.011108 -0.000885 -0.25859
v 0.010834 0.003456 -0.27022
v -0.011674 0.003031 -0.2573
v 0.009774 0.007534 -0.26872
v 0.010365 0.006381 -0.26858
v 0.009628 0.008134 -0.26731
v -0.01117 0.005726 -0.25754
v 0.007857 0.01048 -0.26656
v -0.003984 0.011641 -0.26026
v -0.006829 0.010299 -0.25848
v -0.009264 0.008258 -0.25712
v 0.005142 0.012429 -0.26507
v 0.002441 0.01277 -0.26302
v -0.000647 0.01254 -0.26099
v 0.010337 -0.005298 -0.27022
v 0.008657 -0.00733 -0.26924
v 0.00572 -0.00856 -0.26822
v 0.002007 -0.009098 -0.26647
v -0.001771 -0.008843 -0.26447
v -0.005114 -0.007845 -0.2627
v -0.007409 -0.006604 -0.26021
v 0.0112 -0.002162 -0.27012
v -0.009553 -0.004257 -0.25918
v -0.01078 -0.001605 -0.25715
v 0.011191 0.001833 -0.26924
v -0.000979 0.002015 -0.26166
v -0.001098 0.002064 -0.26188
v -0.000999 0.002022 -0.26165
v -0.00099 0.001995 -0.26166
v -0.011384 0.002094 -0.25647
v 0.010597 0.005522 -0.26814
v 0.009873 0.007584 -0.26654
v -0.001011 0.002003 -0.26165
v -0.010869 0.005528 -0.25637
v 0.008461 0.009854 -0.26546
v -0.003599 0.011732 -0.25898
v -0.006481 0.010296 -0.25723
v -0.008929 0.00815 -0.25592
v 0.005546 0.011952 -0.26359
v 0.002135 0.01275 -0.26162
v -0.000268 0.012559 -0.25975
v 0.010255 -0.005774 -0.26928
v 0.008966 -0.007043 -0.26826
v 0.006355 -0.008424 -0.26717
v 0.002623 -0.009178 -0.26539
v -0.00119 -0.009057 -0.26339
v -0.004603 -0.00819 -0.2616
v -0.006969 -0.007028 -0.25911
v 0.011134 -0.00322 -0.26914
v -0.009239 -0.004742 -0.25801
v -0.010528 -0.002135 -0.25598
v 0.011362 0.000457 -0.26838
v -0.000699 0.001883 -0.26105
v -0.000686 0.001857 -0.26106
v -0.000717 0.001841 -0.26105
v -0.011109 0.001594 -0.25531
v 0.010695 0.004798 -0.26695
v 0.009246 0.008704 -0.26489
v -0.00073 0.001867 -0.26104
v -0.010546 0.005275 -0.2552
v 0.007724 0.010781 -0.26395
v 0.008138 0.01048 -0.26355
v 0.006381 0.011634 -0.26225
v -0.003256 0.011731 -0.25771
v -0.006278 0.010232 -0.25598
v -0.008705 0.008172 -0.25474
v 0.003095 0.012599 -0.26091
v 0.000247 0.012512 -0.25859
v 0.010369 -0.004629 -0.26788
v 0.007696 -0.007416 -0.2661
v 0.010179 -0.004549 -0.26647
v 0.003344 -0.009133 -0.26431
v -0.000588 -0.00927 -0.26232
v -0.004069 -0.008522 -0.26053
v -0.006476 -0.007434 -0.25804
v 0.011271 -0.000812 -0.2675
v 0.011047 -0.001533 -0.26639
v -0.008881 -0.005172 -0.25688
v -0.010456 -0.002284 -0.25458
v 0.01112 0.002594 -0.26667
v 0.011056 0.002293 -0.26559
v -0.000201 0.001646 -0.26005
v -0.000202 0.001611 -0.26005
v -0.000237 0.001611 -0.26003
v -0.01109 0.000904 -0.25432
v 0.010174 0.006249 -0.26468
v -0.000236 0.001646 -0.26002
v -0.010303 0.005707 -0.25352
v 0.008455 0.009812 -0.26307
v 0.006703 0.011339 -0.26095
v -0.003209 0.011635 -0.25622
v -0.006561 0.010077 -0.25476
v -0.008388 0.008567 -0.254
v 0.003756 0.012452 -0.25978
v 0.00084 0.01248 -0.25744
v 0.009664 -0.005418 -0.26529
v 0.007268 -0.007948 -0.26409
v 0.003873 -0.009175 -0.26306
v 5E-06 -0.009463 -0.26124
v -0.00351 -0.008834 -0.25947
v -0.005941 -0.007835 -0.25699
v 0.010904 -0.002058 -0.26523
v -0.008427 -0.005732 -0.25583
v -0.009919 -0.003756 -0.25381
v 0.01108 0.001763 -0.26445
v 0.000338 0.001388 -0.25887
v 0.000339 0.001358 -0.25887
v 0.000305 0.001368 -0.25883
v -0.011206 -0.000819 -0.25282
v -0.011519 0.002357 -0.2526
v -0.011915 0.001918 -0.25121
v 0.010397 0.005636 -0.26336
v 0.000304 0.001399 -0.25883
v -0.011451 0.005918 -0.25169
v -0.01201 0.00545 -0.2507
v 0.00891 0.009008 -0.26214
v 0.007159 0.010978 -0.25982
v -0.004944 0.010992 -0.25475
v -0.007194 0.00963 -0.25354
v -0.009962 0.008257 -0.25158
v -0.011579 0.00708 -0.25089
v 0.004357 0.012302 -0.2587
v 0.001901 0.012508 -0.25676
v -0.002496 0.01178 -0.25487
v -0.006292 0.010661 -0.25229
v 0.009628 -0.005833 -0.26392
v 0.007464 -0.00814 -0.26271
v 0.004216 -0.009339 -0.26175
v 0.000546 -0.009628 -0.26011
v -0.002949 -0.009102 -0.2584
v -0.005412 -0.008181 -0.25592
v 0.010886 -0.002585 -0.26404
v -0.007903 -0.006356 -0.25482
v -0.009491 -0.004438 -0.25281
v 0.011189 0.00124 -0.26331
v 0.000751 0.001167 -0.25767
v 0.00077 0.00113 -0.25763
v 0.000695 0.001132 -0.25756
v -0.01105 -0.001455 -0.25192
v -0.011834 0.001392 -0.25005
v 0.010638 0.00513 -0.26218
v 0.000676 0.00117 -0.2576
v -0.012097 0.004769 -0.24962
v 0.009288 0.00852 -0.26098
v 0.007568 0.010648 -0.25866
v -0.011258 0.007762 -0.25037
v -0.011541 0.00722 -0.24967
v 0.004788 0.012112 -0.25761
v 0.001561 0.012394 -0.25546
v -0.002176 0.012034 -0.25325
v -0.005236 0.011381 -0.25138
v -0.009099 0.00948 -0.2501
v 0.009836 -0.006016 -0.2626
v 0.00781 -0.008215 -0.2615
v 0.004703 -0.009369 -0.26057
v 0.001088 -0.009722 -0.25898
v -0.002403 -0.009301 -0.2573
v -0.004934 -0.008445 -0.25477
v 0.011041 -0.00297 -0.26284
v -0.007442 -0.006792 -0.25371
v -0.009125 -0.004927 -0.25166
v 0.01139 0.000606 -0.26223
v 0.000932 0.000957 -0.25637
v 0.000972 0.00088 -0.2563
v 0.000676 0.000852 -0.25602
v -0.010765 -0.002009 -0.25081
v -0.011617 0.000904 -0.24884
v 0.010915 0.004515 -0.26103
v 0.000781 0.001005 -0.25652
v -0.011914 0.004415 -0.24844
v 0.009638 0.008069 -0.25977
v 0.007909 0.010341 -0.25746
v -0.011131 0.007386 -0.24871
v 0.005075 0.011907 -0.25642
v 0.001837 0.012361 -0.25419
v -0.001786 0.012185 -0.25203
v -0.005508 0.011317 -0.2501
v -0.00874 0.009688 -0.24848
v 0.009978 -0.006327 -0.26121
v 0.007987 -0.008364 -0.26053
v 0.005331 -0.009294 -0.25954
v 0.001713 -0.009725 -0.2579
v -0.001859 -0.009433 -0.25619
v -0.004518 -0.008647 -0.25354
v 0.01121 -0.003009 -0.26149
v -0.007107 -0.007111 -0.25246
v -0.008873 -0.005351 -0.25046
v 0.01157 -0.000131 -0.26136
v 0.001136 0.000712 -0.25503
v 0.000911 0.000485 -0.25481
v 4.5E-05 0.000452 -0.25438
v 0.000251 0.000146 -0.25386
v -0.000398 0.000155 -0.2534
v -0.010463 -0.002561 -0.24962
v -0.01141 0.000391 -0.24759
v 0.011287 0.003359 -0.26013
v 0.000473 0.000729 -0.25479
v -0.000391 0.000396 -0.25353
v -0.01172 0.004039 -0.24716
v 0.009936 0.007534 -0.25839
v 0.00798 0.010267 -0.25629
v -0.010841 0.007263 -0.24742
v 0.005452 0.011722 -0.25528
v 0.002289 0.012285 -0.25306
v -0.00144 0.012203 -0.25085
v -0.005187 0.011357 -0.24884
v -0.00836 0.00965 -0.24718
v 0.008996 -0.007761 -0.26021
v 0.006494 -0.00894 -0.25875
v 0.008736 -0.007865 -0.25921
v 0.002542 -0.009645 -0.25688
v -0.001249 -0.009536 -0.25508
v -0.003963 -0.008937 -0.25238
v 0.011344 -0.003182 -0.26009
v 0.010305 -0.006161 -0.2599
v -0.007129 -0.007185 -0.25078
v -0.008812 -0.005587 -0.24968
v 0.011604 0.001258 -0.25945
v 0.00163 0.000404 -0.25387
v 0.001241 7.5E-05 -0.25363
v 0.000286 -7.5E-05 -0.25301
v -0.000326 0.000112 -0.25262
v -0.010088 -0.003358 -0.24847
v -0.01136 3.8E-05 -0.24625
v 0.010868 0.005424 -0.25809
v 0.011344 0.004182 -0.25792
v 0.010627 0.006215 -0.25659
v 0.001053 0.000583 -0.25353
v 5.2E-05 0.000441 -0.25289
v -0.011662 0.003622 -0.24581
v 0.008999 0.008886 -0.25593
v -0.010625 0.007018 -0.24606
v 0.00596 0.011347 -0.2543
v 0.002751 0.012179 -0.2519
v -0.001085 0.012231 -0.24964
v -0.004745 0.011382 -0.24768
v -0.007926 0.009605 -0.2459
v 0.007117 -0.008634 -0.25778
v 0.003763 -0.009513 -0.25583
v 0.006051 -0.009101 -0.25671
v -0.000536 -0.009652 -0.25398
v -0.003319 -0.009288 -0.2513
v 0.011282 -0.003884 -0.25884
v 0.00956 -0.006809 -0.25823
v 0.007459 -0.008458 -0.25712
v -0.006089 -0.008042 -0.24998
v -0.008058 -0.006422 -0.24887
v -0.00888 -0.005475 -0.24894
v -0.00995 -0.003623 -0.24684
v 0.011762 -0.000324 -0.25839
v 0.002132 8.2E-05 -0.25295
v 0.001491 -0.000171 -0.25267
v 0.000545 -0.000159 -0.25199
v 0.000195 0.000101 -0.25159
v -0.011699 0.000519 -0.24465
v 0.011464 0.003323 -0.25742
v 0.01069 0.005798 -0.25549
v 0.001794 0.00033 -0.25252
v 0.000803 0.000336 -0.25183
v -0.011881 0.003059 -0.24467
v 0.009141 0.008656 -0.25449
v -0.010789 0.006693 -0.24425
v 0.006469 0.01095 -0.25322
v 0.00309 0.012263 -0.25029
v -0.001214 0.012289 -0.24846
v -0.003877 0.011612 -0.2466
v -0.007437 0.0099 -0.24457
v 0.005808 -0.009077 -0.25579
v 0.003085 -0.009717 -0.2538
v -6.5E-05 -0.009826 -0.25272
v -0.00275 -0.009563 -0.2502
v 0.011133 -0.004406 -0.25779
v 0.010261 -0.005795 -0.25707
v 0.008299 -0.007694 -0.25648
v -0.005523 -0.008434 -0.24893
v -0.007856 -0.006587 -0.2478
v -0.009531 -0.004637 -0.24558
v 0.011749 -0.001623 -0.25744
v 0.002195 -0.000123 -0.25219
v 0.001537 -0.000233 -0.25174
v 0.000914 -0.000175 -0.2506
v 0.000721 -1E-05 -0.25026
v -0.011168 -0.001617 -0.24434
v 0.011562 0.00231 -0.25633
v 0.010797 0.00535 -0.25455
v 0.002221 7E-05 -0.25195
v 0.001401 3.8E-05 -0.2505
v -0.012145 0.001369 -0.24317
v -0.012162 0.004085 -0.24319
v -0.012378 0.003647 -0.24193
v 0.009496 0.008079 -0.25341
v -0.011628 0.006469 -0.24281
v -0.011963 0.005945 -0.2421
v 0.00719 0.010616 -0.25212
v 0.005612 0.01193 -0.2502
v 0.00018 0.01264 -0.24797
v 0.003129 0.01285 -0.2484
v -0.001612 0.012428 -0.24655
v -0.004176 0.011574 -0.24515
v -0.006651 0.010501 -0.24363
v -0.00991 0.008294 -0.24253
v 0.000542 0.012909 -0.24707
v 0.006114 -0.008725 -0.25433
v 0.00303 -0.00985 -0.25257
v 0.000296 -0.010016 -0.2515
v -0.002051 -0.009783 -0.24925
v 0.01135 -0.003031 -0.2564
v 0.00966 -0.005866 -0.25539
v 0.011291 -0.002669 -0.255
v -0.004926 -0.008776 -0.24788
v -0.007459 -0.00703 -0.24663
v -0.009399 -0.005012 -0.24419
v 0.011757 0.000172 -0.25602
v 0.011614 0.000289 -0.25479
v 0.001783 -0.000126 -0.25106
v 0.001201 -0.000266 -0.24921
v 0.000888 -0.000309 -0.24891
v 0.000956 -0.000245 -0.24879
v -0.010751 -0.002837 -0.24376
v 0.011315 0.003259 -0.25456
v 0.001133 -0.000267 -0.24864
v -0.011893 0.000177 -0.24234
v -0.012234 0.003439 -0.24068
v 0.01017 0.00668 -0.25287
v -0.01164 0.006228 -0.24111
v 0.008006 0.010081 -0.25087
v 0.005608 0.012221 -0.24907
v 0.004022 0.012892 -0.24732
v -0.001399 0.012502 -0.24559
v -0.004109 0.011625 -0.24391
v -0.006952 0.010365 -0.24236
v -0.009549 0.008624 -0.24088
v 0.001357 0.013018 -0.24635
v 0.004548 -0.009514 -0.25238
v 0.001233 -0.010085 -0.25066
v 0.003374 -0.009923 -0.25103
v -0.001376 -0.009907 -0.24853
v 0.010766 -0.00372 -0.25387
v 0.007744 -0.007537 -0.25302
v 0.005199 -0.009364 -0.25189
v -0.004113 -0.009114 -0.24702
v -0.006922 -0.007502 -0.24555
v -0.008761 -0.005882 -0.24327
v 0.011557 6.5E-05 -0.25348
v 0.001105 -0.000544 -0.24777
v 0.001022 -0.000541 -0.24768
v 0.001084 -0.000503 -0.24763
v -0.010454 -0.003557 -0.24228
v -0.011036 -0.002387 -0.24257
v -0.01174 -5.6E-05 -0.24062
v 0.010916 0.004501 -0.25248
v 0.001167 -0.000507 -0.24773
v -0.012091 0.003851 -0.23943
v 0.009676 0.007791 -0.25131
v 0.010002 0.007287 -0.25089
v 0.008714 0.009373 -0.24958
v -0.011388 0.006337 -0.2398
v 0.006437 0.011723 -0.2484
v 0.004668 0.012682 -0.24631
v -0.001313 0.012509 -0.24411
v -0.004356 0.011561 -0.24271
v -0.006336 0.010673 -0.24109
v -0.009269 0.008699 -0.2395
v 0.002009 0.013048 -0.24522
v 0.000963 -0.01001 -0.24923
v 0.010675 -0.004312 -0.25248
v 0.008516 -0.007206 -0.25146
v 0.004415 -0.009353 -0.25036
v 0.000533 -0.00989 -0.24787
v -0.00259 -0.009494 -0.2466
v -0.006157 -0.008009 -0.24465
v -0.008306 -0.006384 -0.24221
v 0.011675 -0.000634 -0.25232
v 0.001199 -0.000718 -0.24708
v 0.001185 -0.0007 -0.24705
v 0.001229 -0.000681 -0.24706
v -0.010377 -0.003643 -0.24114
v -0.011499 -0.000746 -0.23909
v 0.011359 0.003261 -0.25143
v 0.001243 -0.000699 -0.24709
v -0.011902 0.002953 -0.23853
v 0.010242 0.006743 -0.25029
v 0.008986 0.009014 -0.24823
v -0.011156 0.006206 -0.23858
v 0.006956 0.011277 -0.24727
v 0.005094 0.012408 -0.2452
v -0.003202 0.011987 -0.24229
v -0.003915 0.011743 -0.2411
v -0.006438 0.010568 -0.23962
v -0.009034 0.008608 -0.23821
v 0.002921 0.013004 -0.24449
v -0.000399 0.012681 -0.24268
v 0.011111 -0.004518 -0.25128
v 0.009252 -0.007125 -0.25032
v 0.005774 -0.008936 -0.24934
v 0.001736 -0.009786 -0.24744
v -0.002069 -0.009572 -0.24542
v -0.005459 -0.008407 -0.24369
v -0.007878 -0.006846 -0.24111
v 0.011949 -0.001157 -0.25117
v 0.001279 -0.000769 -0.24685
v -0.0101 -0.004146 -0.23993
v -0.011256 -0.001314 -0.23786
v 0.011712 0.002549 -0.25033
v -0.011667 0.002384 -0.23733
v 0.010621 0.006069 -0.24924
v 0.009368 0.008514 -0.24706
v -0.010892 0.005852 -0.2374
v 0.007356 0.010868 -0.2461
v 0.005418 0.012117 -0.24401
v -0.003256 0.011906 -0.24023
v -0.0061 0.010562 -0.23841
v -0.008707 0.008479 -0.237
v 0.002787 0.012865 -0.24319
v 6.2E-05 0.012689 -0.24108
v 0.011485 -0.004801 -0.2502
v 0.009728 -0.007189 -0.24921
v 0.006558 -0.008842 -0.24829
v 0.002606 -0.00971 -0.24651
v -0.001408 -0.009662 -0.24443
v -0.004956 -0.008701 -0.24259
v -0.007522 -0.007243 -0.23995
v 0.012259 -0.001759 -0.25013
v -0.009791 -0.004652 -0.23878
v -0.011064 -0.001834 -0.2367
v 0.012029 0.001857 -0.24921
v -0.011513 0.001871 -0.23611
v 0.010976 0.00547 -0.24808
v 0.009692 0.008078 -0.24588
v -0.010659 0.005535 -0.23613
v 0.007753 0.01047 -0.24495
v 0.005833 0.011823 -0.24285
v -0.002807 0.011918 -0.239
v -0.005716 0.010527 -0.2372
v -0.008396 0.008421 -0.23571
v 0.003122 0.012704 -0.24192
v 0.000483 0.012605 -0.2398
v 0.011637 -0.004979 -0.24906
v 0.01003 -0.007248 -0.24812
v 0.007112 -0.008835 -0.24719
v 0.003239 -0.009717 -0.24541
v -0.000942 -0.00973 -0.24321
v -0.004627 -0.008915 -0.24133
v -0.007307 -0.007615 -0.23872
v 0.012374 -0.002582 -0.24931
v -0.009499 -0.005137 -0.2376
v -0.011014 -0.00209 -0.23531
v 0.012307 0.000588 -0.24834
v 7.9E-05 0.001948 -0.24069
v 0.000183 0.001925 -0.24049
v 0.000142 0.001944 -0.24047
v 0.000166 0.001904 -0.24047
v -0.011563 0.001091 -0.23512
v 0.011231 0.004851 -0.24672
v 0.009786 0.007981 -0.24471
v 0.000125 0.001923 -0.24045
v -0.010746 0.005204 -0.23444
v 0.008127 0.010115 -0.24383
v 0.006291 0.011494 -0.24174
v -0.002439 0.011855 -0.23774
v -0.00541 0.010549 -0.23595
v -0.007966 0.008869 -0.23439
v 0.003561 0.012501 -0.24072
v 0.00089 0.012472 -0.23854
v 0.011533 -0.005298 -0.24802
v 0.010307 -0.006917 -0.24709
v 0.007725 -0.008623 -0.24609
v 0.00386 -0.00973 -0.24429
v -0.000368 -0.009873 -0.24203
v -0.004866 -0.008977 -0.23947
v -0.007311 -0.007856 -0.23789
v 0.012282 -0.001811 -0.24767
v -0.00902 -0.006027 -0.23654
v -0.010633 -0.00355 -0.23439
v 0.011903 0.00257 -0.24637
v 0.012195 0.00115 -0.24598
v 0.01161 0.003756 -0.24484
v 0.000303 0.001889 -0.23988
v 0.000357 0.00184 -0.23985
v 0.000273 0.001822 -0.23976
v -0.011684 -0.000571 -0.23361
v -0.011806 0.00224 -0.23364
v -0.012013 0.002041 -0.23234
v 0.010557 0.006404 -0.24432
v 0.000219 0.001872 -0.23979
v -0.01145 0.004989 -0.23311
v -0.01173 0.004482 -0.23243
v 0.008571 0.009565 -0.24284
v 0.006773 0.011136 -0.24065
v -0.002336 0.011761 -0.23619
v -0.005395 0.01063 -0.23484
v -0.006891 0.00992 -0.23348
v -0.010057 0.007221 -0.23258
v 0.004054 0.012285 -0.23957
v 0.001448 0.012394 -0.23733
v 0.01158 -0.004325 -0.24661
v 0.009037 -0.007451 -0.24497
v 0.011414 -0.004453 -0.24528
v 0.004597 -0.009578 -0.24319
v 0.000373 -0.010046 -0.24101
v -0.003515 -0.009542 -0.23884
v -0.006296 -0.008526 -0.23722
v -0.007406 -0.007819 -0.23716
v -0.008728 -0.006531 -0.23509
v 0.012256 -0.000976 -0.24614
v 0.012095 -0.001541 -0.24517
v -0.010599 -0.003867 -0.23332
v 0.011875 0.002171 -0.24442
v 0.00041 0.001763 -0.23869
v 0.000476 0.001675 -0.23862
v 0.000163 0.001646 -0.23831
v -0.011567 -0.001133 -0.23267
v -0.011822 0.001924 -0.23106
v 0.01072 0.006001 -0.24299
v 0.000247 0.001796 -0.23884
v -0.011479 0.00507 -0.2313
v 0.009016 0.008968 -0.24181
v 0.007215 0.010822 -0.23952
v -0.004272 0.011185 -0.23445
v -0.005217 0.010906 -0.23322
v -0.007836 0.009631 -0.23195
v -0.010095 0.007866 -0.23078
v 0.004619 0.012105 -0.23849
v 0.002443 0.012399 -0.2366
v -0.001502 0.011953 -0.2347
v 0.010946 -0.005317 -0.24413
v 0.008648 -0.007973 -0.243
v 0.00515 -0.009514 -0.24194
v 0.001009 -0.010161 -0.23992
v -0.00287 -0.009812 -0.23782
v -0.006105 -0.008626 -0.23612
v -0.008467 -0.006996 -0.23351
v 0.011997 -0.002119 -0.24408
v -0.010003 -0.005042 -0.23303
v 0.01195 0.001402 -0.2433
v 0.000566 0.001583 -0.2372
v 0.000395 0.001341 -0.23696
v -0.000483 0.001285 -0.2365
v -0.000256 0.000982 -0.23592
v -0.000951 0.000964 -0.23541
v -0.011213 -0.002078 -0.23157
v -0.011754 0.001663 -0.22958
v 0.011007 0.005196 -0.24196
v -0.000117 0.001571 -0.23694
v -0.001 0.001215 -0.23553
v -0.011084 0.005979 -0.22959
v 0.009365 0.008516 -0.24062
v 0.007552 0.010591 -0.23831
v -0.005228 0.011044 -0.23192
v -0.008398 0.009652 -0.23054
v -0.009911 0.00839 -0.22988
v 0.005025 0.011968 -0.23736
v 0.002201 0.012352 -0.23527
v -0.001126 0.012094 -0.23303
v 0.010931 -0.005642 -0.24275
v 0.008884 -0.008119 -0.24164
v 0.005531 -0.009611 -0.24064
v 0.001585 -0.010267 -0.2388
v -0.002295 -0.010066 -0.23674
v -0.005639 -0.00901 -0.23497
v -0.007793 -0.00777 -0.23254
v 0.011939 -0.00232 -0.24281
v -0.009579 -0.005748 -0.23157
v -0.010232 -0.004656 -0.23185
v -0.011071 -0.00236 -0.22981
v 0.012074 0.000601 -0.24249
v 0.001043 0.001339 -0.23585
v 0.000752 0.000943 -0.23562
v -0.000223 0.000705 -0.23499
v -0.00095 0.000869 -0.23457
v -0.011928 0.001755 -0.22817
v 0.011433 0.004054 -0.24112
v 0.000361 0.001498 -0.2355
v -0.000656 0.001266 -0.23485
v -0.011618 0.004888 -0.22802
v 0.009699 0.008041 -0.23925
v 0.007635 0.010588 -0.23712
v -0.00698 0.010499 -0.23042
v -0.008798 0.009223 -0.22943
v -0.010395 0.007631 -0.22824
v 0.005302 0.011862 -0.23619
v 0.00262 0.01234 -0.2341
v -9.6E-05 0.012275 -0.23223
v -0.00456 0.011257 -0.2305
v -0.008058 0.009657 -0.22829
v 0.011197 -0.005848 -0.24146
v 0.009284 -0.008158 -0.2404
v 0.006039 -0.009598 -0.23945
v 0.002169 -0.010319 -0.23768
v -0.001709 -0.010269 -0.23567
v -0.0051 -0.00941 -0.2339
v -0.007367 -0.00818 -0.23145
v 0.012094 -0.002503 -0.24145
v -0.009485 -0.005816 -0.23044
v -0.010871 -0.003155 -0.22836
v 0.01194 0.002053 -0.24054
v 0.001721 0.001006 -0.23477
v 0.00118 0.000593 -0.23456
v 9.2E-05 0.000497 -0.23397
v -0.000453 0.000815 -0.23359
v -0.011846 0.000437 -0.22744
v 0.010828 0.00614 -0.23901
v 0.011434 0.005032 -0.23887
v 0.010625 0.006934 -0.23749
v 0.001174 0.001319 -0.23439
v 8.6E-05 0.001224 -0.23381
v -0.011815 0.00421 -0.22672
v 0.008785 0.009354 -0.23678
v -0.010476 0.007417 -0.227
v 0.005819 0.01156 -0.2352
v 0.003047 0.012217 -0.23302
v -0.000501 0.012141 -0.23094
v -0.00437 0.011297 -0.22886
v -0.007799 0.009745 -0.22691
v 0.011479 -0.006098 -0.24021
v 0.009602 -0.008221 -0.23921
v 0.006562 -0.009546 -0.23829
v 0.002774 -0.010306 -0.23656
v -0.001112 -0.010396 -0.23458
v -0.00457 -0.009712 -0.23282
v -0.006921 -0.008576 -0.23034
v 0.012389 -0.003071 -0.24025
v -0.0092 -0.006235 -0.22923
v -0.010801 -0.003353 -0.2269
v 0.012361 0.000651 -0.23952
v 0.002261 0.000652 -0.23388
v 0.001531 0.000343 -0.23358
v 0.000541 0.00041 -0.2329
v 0.000225 0.000774 -0.2325
v -0.011762 -0.000482 -0.22658
v 0.011708 0.004219 -0.23842
v 0.010909 0.006403 -0.23651
v 0.00194 0.001009 -0.23346
v 0.000894 0.001064 -0.23275
v -0.012079 0.002992 -0.22565
v 0.009085 0.009038 -0.23535
v -0.010778 0.007175 -0.22518
v 0.006351 0.011127 -0.23412
v 0.003217 0.012035 -0.23178
v -0.000404 0.01212 -0.22965
v -0.004003 0.011413 -0.22759
v -0.007266 0.010165 -0.22561
v 0.011553 -0.006375 -0.23888
v 0.009665 -0.008341 -0.23819
v 0.00708 -0.009458 -0.23721
v 0.003372 -0.010269 -0.23546
v -0.000522 -0.010478 -0.23348
v -0.004034 -0.009957 -0.23172
v -0.006443 -0.008974 -0.22925
v 0.012584 -0.003612 -0.23909
v -0.008802 -0.006814 -0.22813
v -0.010233 -0.004777 -0.22612
v 0.012628 -0.00019 -0.2384
v 0.002316 0.000421 -0.23314
v 0.001607 0.000299 -0.23267
v 0.000863 0.00044 -0.23158
v 0.000588 0.000658 -0.23121
v -0.011522 -0.001842 -0.22512
v -0.012136 0.001084 -0.22488
v -0.012266 0.000892 -0.2235
v 0.012001 0.003352 -0.23746
v 0.011254 0.005639 -0.23573
v 0.00234 0.000691 -0.23292
v 0.00127 0.000737 -0.2315
v -0.012238 0.005099 -0.22403
v -0.012489 0.004243 -0.22306
v 0.009823 0.00814 -0.23456
v -0.011634 0.007226 -0.22369
v -0.011997 0.006708 -0.22304
v 0.006763 0.010731 -0.23251
v 0.002867 0.012098 -0.23036
v -0.00012 0.012181 -0.22844
v -0.003482 0.011687 -0.22647
v -0.006181 0.0109 -0.22478
v -0.009805 0.008861 -0.22352
v 0.010567 -0.007497 -0.23776
v 0.008044 -0.008969 -0.23632
v 0.010265 -0.007134 -0.23645
v 0.004091 -0.010145 -0.23441
v 7.3E-05 -0.010536 -0.23238
v -0.003501 -0.01017 -0.23062
v -0.005965 -0.009334 -0.22815
v 0.012606 -0.00392 -0.23809
v 0.011863 -0.005378 -0.23747
v -0.008342 -0.007466 -0.22711
v -0.009858 -0.00549 -0.22512
v 0.012778 -0.001124 -0.23743
v 0.0018 0.000485 -0.23206
v 0.000786 0.000454 -0.23022
v 0.000476 0.000336 -0.22986
v 0.000184 0.000361 -0.22949
v -0.011345 -0.002439 -0.22423
v -0.012151 0.00044 -0.22236
v 0.012099 0.002853 -0.2361
v 0.010648 0.006803 -0.23403
v 0.000491 0.000527 -0.22984
v -0.012411 0.003903 -0.22192
v 0.009149 0.009095 -0.23307
v 0.009584 0.00868 -0.2327
v 0.007907 0.010199 -0.23134
v -0.011677 0.006829 -0.22215
v 0.003765 0.012067 -0.22916
v -0.000219 0.012349 -0.22723
v -0.002918 0.012066 -0.22528
v -0.006564 0.010864 -0.22347
v -0.009449 0.009154 -0.22192
v 0.008306 -0.008627 -0.23526
v 0.00522 -0.009799 -0.23336
v 0.007739 -0.008806 -0.23431
v 0.000726 -0.010545 -0.23129
v -0.002967 -0.010353 -0.22951
v -0.005506 -0.009624 -0.22702
v 0.012581 -0.002269 -0.23662
v 0.011752 -0.003753 -0.23552
v 0.009746 -0.006981 -0.23479
v -0.007931 -0.007944 -0.226
v -0.009536 -0.006022 -0.22398
v 0.012489 0.000833 -0.23575
v 0.012279 0.000443 -0.23466
v 0.000417 0.000145 -0.2285
v 8.7E-05 -0.000125 -0.22821
v -0.000829 -0.000154 -0.22775
v -0.000677 -0.000547 -0.22723
v -0.00134 -0.000542 -0.22676
v -0.011102 -0.003017 -0.22313
v -0.01196 -6.4E-05 -0.22116
v 0.01153 0.004335 -0.23379
v -0.000244 0.000183 -0.2282
v -0.0013 -0.000249 -0.22689
v -0.012242 0.003545 -0.22071
v 0.009903 0.007987 -0.23223
v 0.008453 0.009843 -0.2302
v -0.011427 0.006726 -0.2209
v 0.006308 0.011519 -0.22921
v 0.000949 0.012746 -0.22654
v 0.003904 0.012702 -0.22713
v -0.001214 0.012755 -0.22466
v -0.003948 0.012002 -0.22374
v -0.006121 0.011143 -0.22216
v -0.009187 0.009153 -0.22056
v 0.00131 0.013152 -0.22546
v 0.007441 -0.008666 -0.23305
v 0.004309 -0.010034 -0.23138
v 0.001236 -0.010563 -0.23008
v -0.00243 -0.010501 -0.22839
v -0.005069 -0.009844 -0.2258
v 0.011514 -0.003728 -0.23387
v 0.010025 -0.006359 -0.23344
v -0.0076 -0.00829 -0.22477
v -0.009288 -0.006468 -0.2228
v 0.012173 -9.2E-05 -0.23345
v 0.000789 -0.000269 -0.22728
v 0.000358 -0.000657 -0.22702
v -0.000626 -0.000842 -0.22639
v -0.001237 -0.000632 -0.226
v -0.010833 -0.003603 -0.22196
v -0.011767 -0.0006 -0.21993
v 0.011678 0.003714 -0.23245
v 0.000226 -6.2E-05 -0.22694
v -0.000816 -0.00024 -0.22629
v -0.012071 0.003144 -0.21945
v 0.010313 0.007149 -0.23129
v 0.008802 0.009448 -0.22905
v -0.011204 0.006508 -0.21962
v 0.006639 0.011504 -0.22807
v 0.004703 0.012687 -0.22601
v -0.00302 0.012388 -0.22324
v -0.003748 0.012145 -0.22215
v -0.006263 0.010982 -0.2207
v -0.008969 0.00902 -0.21924
v 0.00253 0.013239 -0.22524
v -0.000454 0.012996 -0.22352
v 0.005651 -0.009531 -0.23106
v 0.002276 -0.010495 -0.22902
v 0.004646 -0.010037 -0.23001
v -0.001811 -0.010628 -0.22726
v -0.004513 -0.010148 -0.22465
v 0.011451 -0.003971 -0.23251
v 0.008888 -0.007431 -0.23174
v 0.00623 -0.009373 -0.23051
v -0.007582 -0.008362 -0.22311
v -0.009217 -0.006705 -0.22203
v 0.012275 -0.000455 -0.23221
v 0.0013 -0.000697 -0.22638
v 0.000633 -0.000992 -0.22607
v -0.000329 -0.000986 -0.22542
v -0.000673 -0.000694 -0.22504
v -0.010466 -0.004426 -0.22082
v -0.011719 -0.000971 -0.2186
v 0.011898 0.003228 -0.23127
v 0.00097 -0.000405 -0.22598
v -4.1E-05 -0.000408 -0.2253
v -0.012021 0.002713 -0.21812
v 0.010624 0.006631 -0.23013
v 0.009152 0.009051 -0.22787
v -0.011048 0.006232 -0.21826
v 0.007025 0.011262 -0.22689
v 0.005078 0.01248 -0.22482
v -0.0031 0.012243 -0.2213
v -0.005919 0.010921 -0.21949
v -0.008682 0.008926 -0.21791
v 0.002562 0.013181 -0.22405
v 6.9E-05 0.012983 -0.22208
v 0.004477 -0.010096 -0.22917
v 0.001789 -0.010711 -0.22713
v -0.001333 -0.010801 -0.22603
v -0.0039 -0.010493 -0.22358
v 0.01161 -0.004287 -0.23124
v 0.009973 -0.006888 -0.2304
v 0.007166 -0.00893 -0.22993
v -0.006533 -0.009237 -0.22234
v -0.008458 -0.007566 -0.22123
v -0.009276 -0.006591 -0.2213
v -0.010317 -0.004701 -0.21921
v 0.012496 -0.001006 -0.23112
v 0.001372 -0.000965 -0.22565
v 0.000694 -0.001091 -0.22521
v 5.5E-05 -0.000953 -0.22419
v -0.000149 -0.000744 -0.22384
v -0.012052 -0.000495 -0.21701
v 0.012199 0.002643 -0.23015
v 0.001406 -0.000731 -0.22544
v 0.000542 -0.000616 -0.22407
v -0.012235 0.002121 -0.21701
v 0.010956 0.006152 -0.22895
v 0.009492 0.00867 -0.22669
v -0.011211 0.005909 -0.21648
v 0.007415 0.010931 -0.22572
v 0.005515 0.012196 -0.22366
v -0.00263 0.012199 -0.2201
v -0.005487 0.01092 -0.21827
v -0.008178 0.009263 -0.21659
v 0.002932 0.013012 -0.2228
v 0.000508 0.012859 -0.22081
v 0.004786 -0.010018 -0.22798
v 0.002022 -0.010742 -0.22578
v -0.000989 -0.010966 -0.22475
v -0.003329 -0.010706 -0.22248
v 0.012049 -0.00418 -0.22996
v 0.010571 -0.006763 -0.22919
v 0.007888 -0.008678 -0.22883
v -0.005955 -0.009604 -0.22131
v -0.008232 -0.007719 -0.22018
v -0.009872 -0.00571 -0.21795
v 0.012697 -0.001684 -0.23022
v 0.000949 -0.000917 -0.22463
v 0.000329 -0.000662 -0.22309
v -1.2E-05 -0.000723 -0.2226
v 1.7E-05 -0.000592 -0.22239
v -0.011517 -0.002665 -0.2167
v 0.012592 0.001522 -0.22926
v 0.000178 -0.000231 -0.22204
v -0.012494 0.000369 -0.21553
v -0.012507 0.003179 -0.21553
v -0.012731 0.002736 -0.21426
v 0.011273 0.005595 -0.2276
v 0.009616 0.008564 -0.22554
v -0.011975 0.005689 -0.21511
v -0.01231 0.005145 -0.21441
v 0.007825 0.010589 -0.22462
v 0.006022 0.01187 -0.22256
v -0.002241 0.012128 -0.21883
v -0.005084 0.011038 -0.21707
v -0.007292 0.009986 -0.2157
v -0.010333 0.007671 -0.21474
v 0.003398 0.012796 -0.22161
v 0.000928 0.012728 -0.21954
v 0.005258 -0.009879 -0.22656
v 0.002181 -0.01075 -0.22461
v -0.000445 -0.011026 -0.2236
v -0.002631 -0.01085 -0.22139
v 0.012361 -0.004341 -0.22868
v 0.010722 -0.006954 -0.22789
v 0.008569 -0.008443 -0.22786
v -0.005385 -0.009899 -0.22022
v -0.007817 -0.008134 -0.21903
v -0.009713 -0.00606 -0.21659
v 0.012876 -0.000444 -0.22848
v 0.000254 4.5E-05 -0.22123
v 6.8E-05 -0.000469 -0.2213
v 0.00011 6.6E-05 -0.22086
v -0.011081 -0.003881 -0.21612
v 0.012187 0.003459 -0.22729
v 0.012663 0.002217 -0.22712
v 0.011958 0.00422 -0.22579
v 0.000182 0.000659 -0.22077
v 0.000455 0.001136 -0.2202
v 0.000202 0.000914 -0.22032
v -0.012236 -0.000829 -0.21468
v -0.01261 0.002552 -0.21299
v 0.010536 0.007035 -0.22517
v 0.000367 0.001312 -0.22005
v -0.012043 0.005482 -0.21337
v 0.008338 0.010048 -0.22366
v 0.006553 0.011529 -0.2215
v -0.002136 0.012055 -0.21729
v -0.005168 0.011054 -0.21599
v -0.007187 0.010107 -0.21452
v -0.010112 0.00807 -0.21302
v 0.003926 0.012597 -0.22047
v 0.001507 0.012688 -0.21833
v 0.003748 -0.010362 -0.2245
v 0.000773 -0.010971 -0.22264
v 0.002832 -0.010652 -0.22338
v -0.002035 -0.011043 -0.22023
v 0.012564 -0.004985 -0.22759
v 0.010956 -0.007115 -0.2267
v 0.007416 -0.009043 -0.22588
v 0.004445 -0.010214 -0.22399
v -0.004776 -0.010208 -0.21914
v -0.007324 -0.008577 -0.21792
v -0.009082 -0.006924 -0.21568
v 0.013145 -0.001917 -0.22743
v 0.000373 -1.7E-05 -0.22047
v 0.000229 -0.000225 -0.2205
v 0.000304 0.000162 -0.22018
v -0.010743 -0.004588 -0.21468
v -0.011351 -0.003416 -0.21494
v -0.012062 -0.001052 -0.21299
v 0.012826 0.001417 -0.2266
v 0.012046 0.003854 -0.22467
v 0.000773 0.001096 -0.21951
v 0.000499 0.001033 -0.21961
v -0.012489 0.002998 -0.21172
v 0.010672 0.00681 -0.2237
v 0.000696 0.001586 -0.2193
v -0.01187 0.005629 -0.21203
v 0.008822 0.009496 -0.22262
v 0.007013 0.011244 -0.22038
v -0.004127 0.011475 -0.21555
v -0.004934 0.011242 -0.21438
v -0.007478 0.010073 -0.21296
v -0.009979 0.008148 -0.2116
v 0.004516 0.012447 -0.2194
v 0.002487 0.012725 -0.2176
v -0.001236 0.012272 -0.21584
v 0.002856 -0.010709 -0.22265
v 0.000584 -0.011182 -0.22098
v -0.001605 -0.011269 -0.21912
v 0.012587 -0.005479 -0.22667
v 0.011456 -0.006748 -0.22576
v 0.008995 -0.008412 -0.22497
v 0.005687 -0.009871 -0.22369
v -0.004162 -0.01054 -0.21808
v -0.006756 -0.009071 -0.21688
v -0.00866 -0.007443 -0.21461
v 0.013237 -0.003127 -0.22653
v 0.000562 0.000452 -0.2198
v -0.010649 -0.004693 -0.21357
v -0.011792 -0.001786 -0.21151
v 0.012993 0.000485 -0.22552
v 0.012156 0.003485 -0.2237
v 0.000983 0.001419 -0.21843
v 0.001135 0.001729 -0.21806
v 0.000811 0.00172 -0.21794
v -0.012275 0.002073 -0.21086
v 0.010929 0.006299 -0.22256
v 0.00097 0.001799 -0.21834
v -0.011658 0.005517 -0.2108
v 0.009158 0.009128 -0.2214
v 0.007336 0.011029 -0.21918
v -0.004357 0.011474 -0.21344
v -0.007235 0.010139 -0.21168
v -0.009692 0.008098 -0.21035
v 0.004922 0.012329 -0.2183
v 0.002254 0.012674 -0.2163
v -0.000858 0.012382 -0.21422
v 0.003337 -0.01068 -0.22145
v 0.000523 -0.011332 -0.21984
v -0.001034 -0.011329 -0.21838
v 0.01269 -0.004446 -0.22537
v 0.010269 -0.007222 -0.22377
v 0.012514 -0.004161 -0.22392
v 0.006877 -0.009408 -0.22302
v -0.003446 -0.010801 -0.21712
v -0.006193 -0.009494 -0.21581
v -0.008252 -0.007926 -0.21345
v 0.013222 -0.001526 -0.22518
v 0.012984 -0.001381 -0.22389
v -0.010362 -0.005238 -0.21238
v -0.011576 -0.002388 -0.21029
v 0.012701 0.001466 -0.2237
v 0.001211 0.001749 -0.21708
v 0.000898 0.001627 -0.21679
v 0.000392 0.001665 -0.21628
v 0.00034 0.001472 -0.21573
v -3.8E-05 0.001455 -0.21525
v -0.012053 0.001534 -0.20965
v 0.011483 0.005022 -0.22191
v 0.00081 0.001816 -0.21673
v 0.000102 0.001596 -0.21541
v -0.011383 0.005268 -0.20958
v 0.009498 0.008644 -0.22006
v 0.0074 0.010992 -0.21798
v -0.003945 0.011544 -0.21218
v -0.006857 0.010105 -0.21041
v -0.009378 0.008084 -0.20908
v 0.005152 0.012214 -0.2171
v 0.002526 0.012609 -0.21501
v -0.000455 0.012365 -0.21293
v 0.001284 -0.011086 -0.21916
v 0.012083 -0.004982 -0.22274
v 0.009757 -0.00775 -0.2217
v 0.005398 -0.009902 -0.22063
v 0.001199 -0.010924 -0.21786
v -0.002089 -0.010901 -0.21649
v -0.005636 -0.009787 -0.21465
v -0.00796 -0.008335 -0.21222
v 0.012851 -0.001576 -0.22253
v -0.010056 -0.005784 -0.21117
v -0.011522 -0.002619 -0.20883
v 0.012223 0.002804 -0.22152
v 0.001115 0.001626 -0.21619
v 0.000717 0.001468 -0.21574
v 0.00016 0.001341 -0.21473
v -0.000113 0.001365 -0.21439
v -0.012052 0.000785 -0.20862
v 0.010727 0.006714 -0.21989
v 0.011396 0.005588 -0.21982
v 0.01055 0.007327 -0.21851
v 0.001001 0.001702 -0.216
v 0.000283 0.001511 -0.21467
v -0.011257 0.005561 -0.2078
v 0.008622 0.009701 -0.21765
v -0.003458 0.011471 -0.21096
v -0.00655 0.009982 -0.20891
v -0.009232 0.008282 -0.20818
v 0.005624 0.01187 -0.216
v 0.002901 0.012435 -0.21378
v -9E-06 0.012255 -0.21177
v 0.012114 -0.005437 -0.22141
v 0.010153 -0.007837 -0.22038
v 0.00666 -0.00957 -0.2194
v 0.002517 -0.010656 -0.21743
v -0.001499 -0.010811 -0.21521
v -0.005633 -0.009791 -0.21288
v -0.007922 -0.008564 -0.21138
v 0.012945 -0.002256 -0.22135
v -0.009577 -0.006681 -0.21006
v -0.011172 -0.004122 -0.20789
v 0.012647 0.001444 -0.22054
v 0.000675 0.001485 -0.21517
v 0.000104 0.001328 -0.2136
v -7.3E-05 0.001224 -0.21333
v -0.000146 0.00124 -0.21317
v -0.012236 -0.001001 -0.20705
v -0.0124 0.002285 -0.20692
v -0.012799 0.001855 -0.20551
v 0.011728 0.004827 -0.21943
v 0.010926 0.006764 -0.21781
v -0.000102 0.001295 -0.21304
v -0.012262 0.005897 -0.20603
v -0.012735 0.005475 -0.20506
v 0.009377 0.009008 -0.21663
v -0.00271 0.01141 -0.2099
v -0.004537 0.010645 -0.20852
v -0.009054 0.008719 -0.20729
v -0.006512 0.010026 -0.20739
v -0.011077 0.007931 -0.20581
v -0.012336 0.007078 -0.20525
v 0.006289 0.011342 -0.21462
v 0.002836 0.012339 -0.21255
v 0.000543 0.012118 -0.21072
v -0.008759 0.009424 -0.20613
v 0.012392 -0.005706 -0.22021
v 0.010572 -0.00786 -0.21918
v 0.007372 -0.009422 -0.21827
v 0.003427 -0.010477 -0.21648
v -0.00063 -0.010814 -0.21431
v -0.004313 -0.010299 -0.21224
v -0.006947 -0.009229 -0.21069
v -0.008013 -0.008507 -0.21064
v -0.009292 -0.007134 -0.20857
v 0.013172 -0.002796 -0.22018
v -0.011203 -0.004305 -0.20675
v 0.012938 0.000694 -0.21943
v -0.000156 0.001195 -0.21204
v -0.000143 0.001062 -0.21195
v -0.000479 0.001029 -0.2116
v -0.012213 -0.001591 -0.2061
v -0.012792 0.001288 -0.20434
v 0.011974 0.004241 -0.21844
v 0.010487 0.007492 -0.21615
v -0.000276 0.001231 -0.21214
v -0.012855 0.004751 -0.20397
v 0.008656 0.00991 -0.21511
v 0.009106 0.009561 -0.21471
v 0.007214 0.010932 -0.21333
v -0.002355 0.011353 -0.20869
v -0.004589 0.010532 -0.20781
v -0.005421 0.01035 -0.20716
v -0.012004 0.007698 -0.20474
v -0.012239 0.007178 -0.20405
v 0.003892 0.012088 -0.21193
v 0.00109 0.012134 -0.2096
v -0.00632 0.010412 -0.20624
v -0.010019 0.009102 -0.20451
v 0.012623 -0.00595 -0.21903
v 0.01086 -0.007894 -0.21799
v 0.007893 -0.009329 -0.21712
v 0.004071 -0.010362 -0.21539
v 2.2E-05 -0.010804 -0.21326
v -0.003702 -0.010462 -0.21122
v -0.006753 -0.0093 -0.20961
v -0.008828 -0.007797 -0.20725
v 0.013418 -0.003359 -0.2191
v -0.010653 -0.005348 -0.20614
v 0.013228 -1.9E-05 -0.2183
v -0.000119 0.00106 -0.21061
v -0.00034 0.000656 -0.21043
v -0.001347 0.000565 -0.20993
v -0.001127 0.000132 -0.20946
v -0.001928 0.000138 -0.20891
v -0.012011 -0.002232 -0.20505
v -0.012645 0.000744 -0.20311
v 0.012226 0.003679 -0.21723
v 0.011102 0.006398 -0.21507
v -0.000885 0.001038 -0.21029
v -0.001963 0.000556 -0.20895
v -0.012743 0.004373 -0.20275
v 0.009358 0.009108 -0.21407
v 0.00741 0.010748 -0.21186
v -0.00421 0.010808 -0.20735
v -0.011846 0.007322 -0.20307
v 0.004477 0.012017 -0.21072
v 0.001719 0.012393 -0.2086
v -0.002385 0.011735 -0.20708
v -0.00631 0.010976 -0.2047
v -0.009417 0.009598 -0.20288
v 0.012667 -0.005985 -0.21766
v 0.010926 -0.007978 -0.21697
v 0.008393 -0.00921 -0.21602
v 0.004647 -0.010275 -0.21426
v 0.000583 -0.010823 -0.21214
v -0.003208 -0.010628 -0.2101
v -0.006393 -0.009572 -0.20842
v -0.008719 -0.008006 -0.20584
v 0.0135 -0.003953 -0.21819
v -0.010199 -0.006202 -0.20543
v 0.013512 -0.001108 -0.21738
v 0.000332 0.000828 -0.20939
v -7E-06 0.000176 -0.20921
v -0.001127 -0.000186 -0.20855
v -0.001959 0.00011 -0.20803
v -0.011605 -0.003241 -0.20393
v -0.012574 0.000411 -0.20172
v 0.01255 0.002932 -0.21587
v 0.011274 0.006115 -0.21393
v -0.000443 0.001112 -0.20893
v -0.001615 0.000756 -0.20824
v -0.012654 0.004044 -0.20142
v 0.009736 0.008554 -0.21301
v 0.008023 0.010358 -0.21081
v -0.011615 0.00725 -0.20173
v 0.004491 0.012268 -0.20889
v 0.000316 0.012698 -0.20681
v -0.003098 0.012205 -0.20523
v -0.005676 0.011592 -0.20326
v -0.00921 0.009656 -0.20143
v 0.011782 -0.007101 -0.21653
v 0.009346 -0.008636 -0.21512
v 0.011484 -0.006739 -0.21523
v 0.005383 -0.010068 -0.21322
v 0.001202 -0.010823 -0.21104
v -0.002684 -0.010817 -0.20898
v -0.005967 -0.00991 -0.20727
v -0.008086 -0.008704 -0.2049
v 0.013537 -0.002705 -0.21665
v 0.012919 -0.004963 -0.2162
v -0.009877 -0.006711 -0.20393
v -0.010524 -0.005686 -0.20422
v -0.011548 -0.003372 -0.2021
v 0.013213 0.000814 -0.21549
v 0.01348 -0.000465 -0.21511
v 0.012974 0.001882 -0.21402
v 0.001009 0.000458 -0.2083
v 0.000442 -0.000226 -0.20811
v -0.000803 -0.000391 -0.20745
v -0.001478 0.000128 -0.20698
v -0.012751 0.000696 -0.20035
v 0.012009 0.004488 -0.21353
v 0.000343 0.000973 -0.20783
v -0.0009 0.000808 -0.20718
v -0.012715 0.003748 -0.20005
v 0.010208 0.00789 -0.21206
v 0.008699 0.009919 -0.20991
v -0.011546 0.007025 -0.20031
v 0.006598 0.011681 -0.20887
v 0.001948 0.013185 -0.20652
v 0.004186 0.012981 -0.20682
v -0.001246 0.012996 -0.20481
v -0.003339 0.012624 -0.20309
v -0.006152 0.011436 -0.20164
v -0.009107 0.009523 -0.20003
v 0.001416 0.013516 -0.20533
v -0.000575 0.013363 -0.20382
v 0.009587 -0.008192 -0.21402
v 0.006485 -0.009577 -0.21228
v 0.00884 -0.008334 -0.21273
v 0.002025 -0.010697 -0.21001
v -0.00206 -0.010953 -0.20791
v -0.005439 -0.010275 -0.2062
v -0.007645 -0.009102 -0.20383
v 0.013429 -0.002402 -0.21534
v 0.012728 -0.003633 -0.21433
v 0.010989 -0.00651 -0.21365
v -0.00979 -0.006789 -0.20283
v -0.011278 -0.004307 -0.20073
v 0.013111 0.000352 -0.21358
v 0.001676 -7E-06 -0.20724
v 0.000929 -0.000588 -0.20698
v -0.0003 -0.000551 -0.20628
v -0.000781 6.7E-05 -0.20586
v -0.012659 -0.000299 -0.19941
v 0.012176 0.004122 -0.2122
v 0.001184 0.000606 -0.20681
v -4.4E-05 0.000644 -0.20612
v -0.01293 0.003021 -0.19903
v 0.010644 0.007267 -0.21105
v 0.009082 0.009595 -0.20877
v -0.011783 0.006648 -0.19852
v 0.00689 0.011669 -0.20777
v 0.004885 0.012915 -0.20567
v -0.003034 0.012632 -0.20216
v -0.005846 0.011373 -0.20046
v -0.008609 0.009769 -0.19874
v 0.002229 0.01355 -0.2047
v 9E-06 0.013345 -0.20289
v 0.006842 -0.009229 -0.21113
v 0.00321 -0.010427 -0.20897
v 0.005566 -0.0098 -0.20998
v -0.001336 -0.01099 -0.20684
v -0.004868 -0.010537 -0.20514
v -0.007151 -0.009479 -0.20275
v 0.01222 -0.003841 -0.21258
v 0.009768 -0.007143 -0.21167
v 0.007108 -0.009081 -0.21046
v -0.009462 -0.007283 -0.20167
v -0.011117 -0.004887 -0.19946
v 0.01298 -0.000405 -0.21231
v 0.00212 -0.000485 -0.20627
v 0.001248 -0.000861 -0.20589
v 0.000173 -0.000645 -0.20514
v -8.6E-05 -6.4E-05 -0.20474
v -0.012281 -0.002304 -0.199
v 0.012418 0.003366 -0.21113
v 0.001859 9.1E-05 -0.20585
v 0.000727 0.000297 -0.20507
v -0.013083 0.000513 -0.1976
v -0.013119 0.003842 -0.19757
v -0.013395 0.003637 -0.19615
v 0.010967 0.006824 -0.20985
v 0.009409 0.009306 -0.20756
v -0.012571 0.006411 -0.19711
v -0.012927 0.005935 -0.19638
v 0.007299 0.011463 -0.2066
v 0.005388 0.012697 -0.20453
v -0.002536 0.012552 -0.20112
v -0.005266 0.011445 -0.19938
v -0.007618 0.010382 -0.19787
v -0.010884 0.008269 -0.19679
v 0.00282 0.013423 -0.20367
v 0.000535 0.01321 -0.2018
v 0.005282 -0.009882 -0.20907
v 0.002478 -0.010667 -0.20689
v -0.000862 -0.011043 -0.20559
v -0.004287 -0.010734 -0.20405
v -0.006621 -0.00982 -0.20168
v 0.012189 -0.003741 -0.21105
v 0.010659 -0.006501 -0.21027
v 0.007939 -0.008621 -0.20985
v -0.009024 -0.007842 -0.20058
v -0.01056 -0.005925 -0.19856
v 0.012957 -0.001065 -0.21128
v 0.002075 -0.000781 -0.20546
v 0.001276 -0.000892 -0.20495
v 0.00058 -0.000545 -0.20389
v 0.000377 -0.000172 -0.20353
v -0.011953 -0.003361 -0.19772
v -0.012465 -0.002054 -0.19794
v -0.013034 0.000232 -0.1961
v 0.012758 0.002255 -0.21021
v 0.002165 -0.000387 -0.20527
v 0.00116 -8.4E-05 -0.20383
v -0.013325 0.004111 -0.19495
v 0.011287 0.006332 -0.20847
v 0.00953 0.009263 -0.20637
v -0.01265 0.006381 -0.19537
v 0.007698 0.011195 -0.20546
v 0.005887 0.0124 -0.20342
v -0.002049 0.012489 -0.19998
v -0.004859 0.011525 -0.19822
v -0.007849 0.010281 -0.19661
v -0.010565 0.008632 -0.19516
v 0.00333 0.013218 -0.20255
v 0.001001 0.013088 -0.20062
v 0.005546 -0.009792 -0.20786
v 0.002708 -0.010648 -0.20553
v -0.000542 -0.011109 -0.20428
v -0.003751 -0.010892 -0.20293
v -0.006107 -0.010102 -0.20057
v 0.012623 -0.003706 -0.20972
v 0.011259 -0.006442 -0.2091
v 0.008638 -0.008358 -0.20876
v -0.008557 -0.008372 -0.19951
v -0.010237 -0.006489 -0.19745
v 0.013068 0.000343 -0.20944
v 0.001569 -0.000591 -0.2044
v 0.00091 -0.000164 -0.20286
v 0.000504 -0.00022 -0.20232
v 0.000385 -9.6E-05 -0.20201
v -0.011871 -0.003519 -0.19661
v -0.012837 -0.000546 -0.19461
v 0.012294 0.004294 -0.20819
v 0.012842 0.003116 -0.20803
v 0.012092 0.005095 -0.20669
v 0.000626 0.000333 -0.20172
v -0.01317 0.003232 -0.19406
v 0.010523 0.00781 -0.20602
v -0.012402 0.006398 -0.19416
v 0.008215 0.010702 -0.20449
v 0.006404 0.012084 -0.20234
v -0.001714 0.012482 -0.19869
v -0.004741 0.01158 -0.19691
v -0.007633 0.010434 -0.19529
v -0.010195 0.008722 -0.19385
v 0.003827 0.013028 -0.20139
v 0.001418 0.013043 -0.19935
v 0.006042 -0.009627 -0.20646
v 0.002896 -0.010612 -0.20437
v 3.2E-05 -0.011078 -0.20314
v -0.003195 -0.010999 -0.2018
v -0.005624 -0.010312 -0.19937
v 0.013006 -0.004201 -0.20859
v 0.01142 -0.006677 -0.20782
v 0.009322 -0.008133 -0.2078
v -0.008203 -0.008755 -0.19831
v -0.010005 -0.007 -0.19627
v 0.013467 -0.00097 -0.2084
v 0.000895 0.000596 -0.20101
v 0.000416 -0.00021 -0.2008
v -0.000114 0.000276 -0.20001
v -0.011642 -0.004158 -0.19539
v -0.012654 -0.001246 -0.19333
v 0.013061 0.002349 -0.20755
v 0.012247 0.004685 -0.2056
v 0.000602 0.001374 -0.20047
v 0.001005 0.001857 -0.20003
v 0.00025 0.001636 -0.19986
v -0.012998 0.002604 -0.19282
v 0.010705 0.007583 -0.20457
v 0.000599 0.002122 -0.19974
v -0.012156 0.006083 -0.19295
v 0.008725 0.010175 -0.20347
v 0.006888 0.011819 -0.20123
v -0.001645 0.01252 -0.19711
v -0.00488 0.011606 -0.19572
v -0.006868 0.010754 -0.19415
v -0.009903 0.008649 -0.19257
v 0.004346 0.012905 -0.20024
v 0.002001 0.013105 -0.19813
v 0.004518 -0.010134 -0.20434
v 0.001305 -0.010905 -0.20223
v 0.003556 -0.010439 -0.20318
v -0.002498 -0.01107 -0.2007
v -0.004994 -0.010607 -0.19823
v 0.013202 -0.004721 -0.20749
v 0.011601 -0.0068 -0.20659
v 0.008141 -0.008751 -0.20578
v 0.005179 -0.009952 -0.20384
v -0.008174 -0.008877 -0.19664
v -0.009948 -0.007282 -0.1955
v 0.013734 -0.001786 -0.20734
v 0.000956 3.1E-05 -0.19981
v -9.1E-05 -0.00098 -0.19931
v -0.001047 -0.001062 -0.19869
v -0.001077 -0.001734 -0.19833
v -0.001507 -0.001352 -0.19788
v -0.011279 -0.005065 -0.19425
v -0.012599 -0.001718 -0.19201
v 0.013314 0.001542 -0.20658
v 0.012517 0.004007 -0.20462
v 0.001196 0.001365 -0.19943
v -3.7E-05 0.001576 -0.19907
v -0.001036 9.5E-05 -0.19811
v -0.012959 0.002045 -0.19151
v 0.011027 0.006997 -0.20345
v 0.000682 0.002091 -0.19897
v -0.012016 0.00573 -0.19161
v 0.009102 0.009776 -0.20227
v 0.007287 0.011578 -0.20005
v -0.003622 0.012053 -0.19534
v -0.004329 0.011817 -0.1942
v -0.006932 0.01061 -0.19273
v -0.009724 0.008542 -0.19119
v 0.004902 0.012835 -0.19914
v 0.002951 0.013179 -0.19737
v -0.000651 0.012772 -0.19568
v 0.003476 -0.010508 -0.20237
v 0.001023 -0.011117 -0.20044
v -0.001919 -0.011218 -0.1995
v -0.004284 -0.010942 -0.19722
v 0.013191 -0.005122 -0.20653
v 0.012082 -0.006375 -0.20562
v 0.009614 -0.008098 -0.20479
v 0.0063 -0.009613 -0.20347
v -0.006965 -0.009738 -0.1959
v -0.009075 -0.00812 -0.19465
v -0.010001 -0.00719 -0.19475
v -0.011105 -0.005337 -0.19261
v 0.013792 -0.002723 -0.20635
v 0.000698 -0.000618 -0.19886
v -0.000293 -0.001345 -0.1982
v -0.00121 -0.001561 -0.19765
v -0.001297 -0.00055 -0.19711
v -0.012903 -0.001285 -0.19045
v 0.013431 0.000991 -0.2053
v 0.01268 0.003598 -0.20387
v 0.001173 0.000579 -0.19855
v -0.000255 0.001533 -0.19778
v -0.000965 0.000721 -0.19693
v -0.013157 0.001375 -0.19041
v 0.011625 0.005845 -0.20275
v 0.000622 0.0017 -0.19749
v -0.012232 0.005367 -0.18982
v 0.00955 0.009184 -0.201
v 0.007457 0.011427 -0.19887
v -0.003637 0.011954 -0.19335
v -0.006556 0.010629 -0.19151
v -0.009324 0.008886 -0.18981
v 0.005274 0.012712 -0.19798
v 0.002672 0.013082 -0.19604
v -0.000298 0.012806 -0.1941
v 0.003967 -0.010497 -0.20133
v 0.001378 -0.011222 -0.19922
v -0.001506 -0.011386 -0.19827
v -0.003817 -0.011021 -0.19611
v 0.013267 -0.003995 -0.20517
v 0.011119 -0.006781 -0.20371
v 0.013135 -0.003784 -0.20375
v 0.007359 -0.009236 -0.20257
v -0.006123 -0.010163 -0.1952
v -0.008806 -0.008191 -0.19328
v -0.010889 -0.005934 -0.19144
v 0.013618 -0.000777 -0.20481
v 0.013467 -0.000898 -0.20358
v 0.000557 -0.000186 -0.19773
v -0.000542 -0.000597 -0.19705
v -0.012291 -0.003409 -0.19022
v 0.012604 0.00334 -0.20273
v 0.000847 0.001008 -0.19717
v -0.00036 0.0015 -0.19659
v 8.9E-05 0.000816 -0.19599
v 0.000275 0.001651 -0.19577
v -0.000679 0.000816 -0.19579
v -0.013295 -0.000377 -0.18897
v -0.013407 0.00253 -0.18891
v -0.013532 0.00232 -0.18756
v 0.010905 0.007177 -0.20098
v 0.011569 0.006084 -0.20094
v 0.010725 0.00766 -0.19982
v -0.000215 0.001714 -0.19554
v -0.012987 0.005199 -0.18843
v -0.01323 0.004851 -0.18767
v 0.009008 0.00987 -0.19889
v -0.003177 0.011934 -0.19212
v -0.006123 0.010699 -0.19026
v -0.008648 0.009529 -0.18877
v -0.011559 0.007382 -0.18798
v 0.005725 0.012279 -0.19658
v 0.002418 0.013024 -0.19468
v 0.000117 0.012714 -0.19288
v 0.004576 -0.010443 -0.20008
v 0.001493 -0.011274 -0.19817
v -0.001034 -0.011434 -0.19721
v -0.00324 -0.011028 -0.19526
v 0.012756 -0.004615 -0.2026
v 0.010589 -0.00732 -0.2017
v 0.008172 -0.008912 -0.20162
v -0.00654 -0.009704 -0.19338
v -0.009122 -0.007953 -0.19172
v -0.010257 -0.006831 -0.19127
v 0.01349 -0.001433 -0.20239
v -0.010612 -0.006361 -0.19009
v -0.011601 -0.00487 -0.18992
v 0.012978 0.002154 -0.20156
v -0.000322 0.001637 -0.19418
v -0.000489 0.001336 -0.19413
v -0.000903 0.001526 -0.19372
v -0.012946 -0.00154 -0.18818
v -0.013502 0.002218 -0.18616
v 0.011773 0.005589 -0.20041
v 0.01009 0.008632 -0.19815
v -0.000463 0.001845 -0.19426
v -0.012744 0.006099 -0.18629
v 0.008106 0.010934 -0.1971
v 0.008546 0.01066 -0.19665
v 0.006652 0.011884 -0.19531
v -0.002802 0.011831 -0.19084
v -0.006067 0.010654 -0.18875
v -0.009512 0.009311 -0.1875
v -0.011355 0.008182 -0.1868
v 0.003381 0.01281 -0.19398
v 0.000662 0.012596 -0.19174
v 0.002887 -0.01093 -0.19809
v -0.000483 -0.011264 -0.19617
v 0.012751 -0.005025 -0.20125
v 0.010639 -0.007527 -0.2002
v 0.00647 -0.009676 -0.19923
v 0.001903 -0.010952 -0.19644
v -0.001411 -0.011102 -0.19443
v -0.004326 -0.010558 -0.19332
v -0.007394 -0.009236 -0.19141
v -0.009128 -0.007905 -0.19071
v -0.009391 -0.007736 -0.18933
v 0.01359 -0.001959 -0.20119
v -0.011045 -0.00566 -0.18863
v -0.011964 -0.004159 -0.18858
v -0.012834 -0.001722 -0.18642
v 0.013269 0.001484 -0.20042
v -0.000631 0.001629 -0.19261
v -0.000893 0.001284 -0.19241
v -0.00187 0.00129 -0.1919
v -0.00167 0.000895 -0.19143
v -0.002431 0.00093 -0.1909
v -0.013655 0.002521 -0.18474
v 0.012058 0.005037 -0.19933
v 0.010849 0.007607 -0.19713
v -0.001354 0.001699 -0.19229
v -0.002474 0.001306 -0.19095
v -0.013326 0.005451 -0.18464
v 0.008884 0.010226 -0.19604
v 0.007009 0.01164 -0.19398
v -0.002574 0.011776 -0.18945
v -0.004768 0.011027 -0.18848
v -0.007911 0.010151 -0.18727
v -0.006061 0.010713 -0.18778
v -0.010363 0.009059 -0.18614
v -0.012112 0.00789 -0.18489
v 0.004055 0.012635 -0.19287
v 0.001238 0.012623 -0.19058
v -0.00691 0.010707 -0.18666
v -0.009948 0.009707 -0.18484
v 0.013007 -0.0053 -0.20002
v 0.011181 -0.007546 -0.19904
v 0.007812 -0.009249 -0.19808
v 0.003656 -0.01051 -0.19616
v -0.000392 -0.011009 -0.19393
v -0.003929 -0.010649 -0.19209
v -0.006999 -0.009486 -0.19053
v -0.00934 -0.007914 -0.18806
v 0.013821 -0.002371 -0.19999
v -0.011323 -0.005361 -0.18709
v -0.01274 -0.002478 -0.18485
v 0.013586 0.000962 -0.19925
v -0.000316 0.001462 -0.19136
v -0.000601 0.000905 -0.1912
v -0.001636 0.00061 -0.19058
v -0.002446 0.000879 -0.19008
v -0.013549 0.001364 -0.18392
v 0.012512 0.00437 -0.19821
v 0.011368 0.006967 -0.19602
v -0.001062 0.001728 -0.19092
v -0.002158 0.00144 -0.19027
v -0.013418 0.005036 -0.18337
v 0.009402 0.009665 -0.195
v 0.007527 0.011302 -0.19287
v -0.004498 0.011245 -0.18803
v -0.012185 0.007884 -0.1837
v 0.004674 0.012518 -0.19179
v 0.002262 0.01274 -0.18989
v -0.002139 0.012095 -0.18803
v -0.006348 0.011278 -0.18542
v -0.009703 0.009948 -0.18355
v 0.013213 -0.005663 -0.19893
v 0.011527 -0.007603 -0.19798
v 0.008573 -0.00909 -0.19702
v 0.004686 -0.010269 -0.19526
v 0.00054 -0.010891 -0.19312
v -0.003334 -0.010742 -0.19108
v -0.006669 -0.009731 -0.18938
v -0.009074 -0.008287 -0.18685
v 0.014032 -0.002912 -0.19887
v -0.011235 -0.005757 -0.18576
v -0.012604 -0.003101 -0.18363
v 0.013879 0.000425 -0.19807
v 0.000361 0.001206 -0.1903
v -0.0001 0.00059 -0.19016
v -0.001264 0.000411 -0.18955
v -0.001967 0.000848 -0.18908
v -0.013486 0.000454 -0.18281
v 0.012903 0.003838 -0.19702
v 0.011757 0.006527 -0.19485
v -0.00033 0.001641 -0.18984
v -0.001495 0.001462 -0.18923
v -0.013431 0.004316 -0.18216
v 0.009899 0.009186 -0.1939
v 0.00801 0.010952 -0.19177
v -0.012141 0.007677 -0.18236
v 0.005144 0.012356 -0.19073
v 0.001905 0.012676 -0.18858
v -0.002073 0.01236 -0.18631
v -0.006018 0.011513 -0.1841
v -0.009428 0.009976 -0.18222
v 0.013065 -0.006083 -0.19795
v 0.011703 -0.007362 -0.19697
v 0.009151 -0.008884 -0.19596
v 0.005381 -0.01015 -0.1942
v 0.001237 -0.010858 -0.19208
v -0.00274 -0.010856 -0.19001
v -0.006228 -0.01001 -0.18824
v -0.00866 -0.008715 -0.18571
v 0.013924 -0.003748 -0.19782
v -0.010975 -0.006222 -0.18455
v -0.012536 -0.003287 -0.18223
v 0.014078 -0.000481 -0.19709
v 0.001121 0.000946 -0.18926
v 0.000525 0.000317 -0.18906
v -0.000668 0.000244 -0.18842
v -0.001268 0.000795 -0.18797
v -0.013428 -0.000371 -0.18192
v 0.013183 0.00336 -0.19566
v 0.0119 0.006425 -0.1937
v 0.000526 0.001501 -0.18882
v -0.000671 0.001423 -0.18817
v -0.013664 0.00315 -0.18104
v 0.01032 0.008786 -0.1928
v 0.008442 0.010587 -0.19064
v -0.01234 0.007367 -0.18055
v 0.005458 0.012146 -0.18955
v 0.002097 0.012655 -0.18726
v -0.001777 0.012446 -0.18501
v -0.00557 0.011597 -0.18292
v -0.008832 0.010264 -0.18097
v 0.012954 -0.005169 -0.19649
v 0.010153 -0.00802 -0.19499
v 0.012164 -0.005693 -0.19482
v 0.006112 -0.009929 -0.19313
v 0.001842 -0.010866 -0.19097
v -0.002191 -0.010998 -0.18889
v -0.005731 -0.010297 -0.18711
v -0.008179 -0.009151 -0.18461
v 0.013922 -0.00157 -0.19615
v 0.01347 -0.00242 -0.19497
v -0.010564 -0.00684 -0.18346
v -0.011983 -0.004765 -0.18145
v 0.013715 0.001496 -0.19537
v 0.013558 0.001158 -0.19428
v 0.001801 0.00063 -0.18821
v 0.001125 5.1E-05 -0.18796
v -8.9E-05 0.000115 -0.18726
v -0.000636 0.000751 -0.18679
v -0.01323 -0.001787 -0.18047
v -0.013768 0.001216 -0.18025
v -0.013926 0.000966 -0.17888
v 0.012618 0.004714 -0.1934
v 0.001293 0.001291 -0.18782
v 6.9E-05 0.001348 -0.1871
v -0.013777 0.005292 -0.17943
v -0.014067 0.004391 -0.17845
v 0.01075 0.008189 -0.19181
v 0.00882 0.010234 -0.18943
v -0.01315 0.007406 -0.17908
v -0.013523 0.006871 -0.17844
v 0.005779 0.011981 -0.18826
v 0.002266 0.01266 -0.18591
v -0.001549 0.012488 -0.18382
v -0.004951 0.011751 -0.18189
v -0.007655 0.010863 -0.18021
v -0.011343 0.008926 -0.17892
v 0.010323 -0.007833 -0.19387
v 0.007242 -0.00946 -0.19205
v 0.009744 -0.00822 -0.19297
v 0.002504 -0.010808 -0.18987
v -0.001639 -0.011124 -0.18777
v -0.005221 -0.010562 -0.18599
v -0.007707 -0.009515 -0.18347
v 0.013078 -0.003034 -0.19373
v 0.011534 -0.006212 -0.19331
v -0.0101 -0.007509 -0.18242
v -0.011628 -0.005491 -0.18042
v 0.013438 0.000403 -0.19323
v 0.002234 0.00027 -0.18725
v 0.001437 -0.000134 -0.18689
v 0.000148 6.4E-05 -0.18601
v -0.000487 0.000647 -0.1853
v -0.013071 -0.002435 -0.17957
v -0.013851 0.000455 -0.17771
v 0.012709 0.004066 -0.19209
v 0.001676 0.000905 -0.18674
v 0.000562 0.0012 -0.1862
v -0.01404 0.003992 -0.1773
v 0.011133 0.0075 -0.19077
v 0.009337 0.009845 -0.18834
v -0.013249 0.006929 -0.17755
v 0.005936 0.012075 -0.18649
v 0.001778 0.012851 -0.18436
v -0.001547 0.01256 -0.18275
v -0.004042 0.01203 -0.18089
v -0.008016 0.010735 -0.1789
v -0.011059 0.009108 -0.17732
v 0.009391 -0.00812 -0.1917
v 0.006299 -0.00977 -0.19006
v 0.003035 -0.010713 -0.18865
v -0.00106 -0.011186 -0.18666
v -0.004703 -0.01077 -0.18487
v -0.007286 -0.00976 -0.18225
v 0.012881 -0.003051 -0.19235
v 0.011697 -0.005667 -0.19196
v -0.009751 -0.007921 -0.18121
v -0.011384 -0.005967 -0.17925
v 0.013366 -0.000373 -0.19236
v 0.002122 4E-05 -0.18642
v 0.001197 -0.000125 -0.18583
v -0.000345 -2.1E-05 -0.18426
v -0.001769 5.8E-05 -0.18337
v -0.001905 -0.000424 -0.18279
v -0.002811 -0.000406 -0.18217
v -0.012844 -0.003071 -0.17845
v -0.013721 -9.1E-05 -0.17645
v 0.012928 0.002929 -0.19119
v 0.001881 0.00047 -0.18609
v -0.000307 0.000626 -0.18414
v -0.002528 4.2E-05 -0.18233
v -0.013946 0.003593 -0.17603
v 0.011356 0.006943 -0.18941
v 0.009596 0.00973 -0.18733
v -0.013046 0.006786 -0.17628
v 0.007956 0.011329 -0.18645
v 0.003684 0.013047 -0.18427
v 0.005781 0.012679 -0.18451
v 0.000519 0.013021 -0.18256
v -0.001723 0.012737 -0.18073
v -0.004808 0.011921 -0.17922
v -0.007979 0.010796 -0.17752
v -0.010732 0.009145 -0.17596
v 0.003185 0.013353 -0.18307
v 0.001081 0.013338 -0.18143
v 0.007643 -0.009031 -0.18974
v 0.004142 -0.010362 -0.1876
v 0.006672 -0.009526 -0.18869
v -0.000395 -0.011156 -0.18556
v -0.004141 -0.010928 -0.18375
v -0.006741 -0.010072 -0.1811
v 0.01278 -0.003188 -0.19088
v 0.010675 -0.006732 -0.19029
v 0.008245 -0.008696 -0.18917
v -0.009737 -0.007956 -0.17953
v -0.011321 -0.006187 -0.17847
v 0.013172 0.000987 -0.19046
v 0.001094 0.00022 -0.18508
v -0.000119 0.000337 -0.18304
v -0.000813 -0.000336 -0.18257
v -0.002125 -0.000713 -0.18181
v -0.002883 -0.00045 -0.18133
v -0.012514 -0.003894 -0.17729
v -0.013712 -0.000458 -0.17507
v 0.012251 0.004925 -0.18912
v 0.012757 0.003762 -0.18896
v 0.011971 0.005668 -0.18759
v -0.001104 0.000616 -0.182
v -0.002258 0.000227 -0.18158
v -0.013956 0.003172 -0.17465
v 0.010448 0.008339 -0.18694
v -0.012919 0.006571 -0.17487
v 0.008221 0.011113 -0.18546
v 0.006336 0.012523 -0.18327
v -0.001891 0.012814 -0.17933
v -0.005143 0.011897 -0.17799
v -0.007231 0.011084 -0.17635
v -0.010477 0.00915 -0.17455
v 0.003858 0.013401 -0.18231
v 0.001564 0.013495 -0.18027
v 0.006501 -0.00954 -0.18778
v 0.003612 -0.010525 -0.18563
v 0.000119 -0.011151 -0.18432
v -0.00354 -0.011079 -0.18266
v -0.006088 -0.010432 -0.18008
v 0.012965 -0.003694 -0.18958
v 0.011656 -0.006189 -0.18893
v 0.009166 -0.00813 -0.18855
v -0.008729 -0.008878 -0.17874
v -0.010598 -0.00706 -0.17763
v -0.011381 -0.006063 -0.17772
v -0.012394 -0.004166 -0.17563
v 0.013461 -0.000335 -0.18934
v 0.000103 -1E-05 -0.18164
v -0.000543 -0.000706 -0.18142
v -0.001784 -0.000938 -0.18079
v -0.002388 -0.000473 -0.18035
v -0.014066 1.3E-05 -0.17344
v 0.012993 0.002972 -0.18847
v 0.012196 0.005122 -0.18657
v -0.000529 0.00046 -0.18115
v -0.001778 0.00023 -0.18049
v -0.014211 0.002595 -0.17347
v 0.010608 0.007976 -0.18542
v -0.013174 0.006266 -0.17299
v 0.008597 0.010621 -0.18427
v 0.00669 0.012298 -0.18196
v -0.003916 0.012321 -0.1776
v -0.004636 0.012092 -0.17645
v -0.007263 0.011027 -0.17491
v -0.01009 0.009449 -0.17316
v 0.004323 0.013381 -0.18113
v 0.002312 0.013602 -0.17939
v -0.001085 0.013067 -0.17789
v 0.006853 -0.009353 -0.1864
v 0.003668 -0.010583 -0.18437
v 0.000603 -0.011186 -0.18309
v -0.002925 -0.01122 -0.18156
v -0.005468 -0.010681 -0.17903
v 0.013314 -0.00405 -0.18843
v 0.0119 -0.006196 -0.1877
v 0.009961 -0.007711 -0.18765
v -0.008176 -0.009276 -0.1777
v -0.010399 -0.007223 -0.17656
v -0.011998 -0.005182 -0.17435
v 0.01374 -0.001106 -0.18822
v 0.000731 -0.000472 -0.18061
v -1.5E-05 -0.001099 -0.18036
v -0.0012 -0.001139 -0.17972
v -0.001644 -0.000556 -0.17931
v -0.013578 -0.002147 -0.17312
v 0.013282 0.002141 -0.1875
v 0.012531 0.004361 -0.18579
v 0.000276 0.000114 -0.18019
v -0.000915 7E-05 -0.17954
v -0.014528 0.000858 -0.17195
v -0.014519 0.003625 -0.17196
v -0.014785 0.003168 -0.17069
v 0.011193 0.006985 -0.18458
v -0.014003 0.006049 -0.17156
v -0.014358 0.005509 -0.17086
v 0.009029 0.010108 -0.18273
v 0.006915 0.012296 -0.18088
v -0.003935 0.012239 -0.17561
v -0.006771 0.011153 -0.17378
v -0.009158 0.010048 -0.17228
v -0.012369 0.007857 -0.17124
v 0.004598 0.013296 -0.1796
v 0.001618 0.013518 -0.17808
v -0.000672 0.013078 -0.17639
v 0.005396 -0.01004 -0.18437
v 0.00197 -0.011051 -0.18223
v 0.004467 -0.010501 -0.18327
v -0.002191 -0.011312 -0.1805
v -0.004856 -0.01089 -0.17795
v 0.0133 -0.00444 -0.18744
v 0.012049 -0.005871 -0.18654
v 0.009015 -0.008202 -0.18573
v 0.006155 -0.00983 -0.18392
v -0.007651 -0.009601 -0.17662
v -0.010032 -0.007654 -0.17539
v -0.011885 -0.005535 -0.17298
v 0.01386 -0.002029 -0.18721
v 0.00121 -0.000947 -0.17969
v 0.000366 -0.001388 -0.17933
v -0.000644 -0.001195 -0.17862
v -0.000871 -0.000579 -0.17823
v -0.013184 -0.003366 -0.17254
v 0.013397 0.001676 -0.18615
v 0.011933 0.005595 -0.18405
v 0.000976 -0.000297 -0.17926
v -9.5E-05 -0.000121 -0.17852
v -0.014319 -0.000345 -0.17111
v -0.014698 0.00296 -0.16944
v 0.010593 0.008054 -0.18307
v 0.010935 0.007586 -0.18269
v 0.009706 0.009394 -0.1815
v -0.014094 0.00578 -0.16986
v 0.007647 0.011699 -0.18043
v 0.006262 0.012812 -0.17983
v 0.005519 0.01288 -0.17851
v -0.003437 0.012242 -0.17445
v -0.006336 0.011188 -0.17266
v -0.009344 0.009851 -0.17106
v -0.012059 0.008119 -0.16962
v 0.002426 0.013402 -0.17729
v -0.000127 0.013005 -0.17522
v 0.004345 -0.010569 -0.18247
v 0.001589 -0.011309 -0.18042
v -0.001623 -0.011439 -0.17931
v -0.00428 -0.011101 -0.17683
v 0.013316 -0.00337 -0.18603
v 0.011032 -0.006382 -0.18457
v 0.013141 -0.003165 -0.1846
v 0.007281 -0.009234 -0.18349
v -0.007085 -0.009916 -0.17555
v -0.00959 -0.008093 -0.17428
v -0.011302 -0.006374 -0.17205
v 0.013734 -0.000273 -0.18572
v 0.013574 -0.000407 -0.1845
v 0.0012 -0.001206 -0.17889
v 0.00045 -0.001332 -0.1784
v -0.000168 -0.000837 -0.1773
v -0.000376 -0.000414 -0.17695
v -0.012913 -0.004065 -0.17108
v -0.013479 -0.002912 -0.17136
v -0.014208 -0.000569 -0.16941
v 0.012889 0.003163 -0.18386
v 0.001292 -0.000708 -0.17868
v 0.000324 -0.000102 -0.1772
v -0.014579 0.003395 -0.1682
v 0.011306 0.006891 -0.18227
v 0.010037 0.009006 -0.18027
v -0.013869 0.005892 -0.16857
v 0.007977 0.011305 -0.17931
v 0.005938 0.012555 -0.17716
v -0.002983 0.0122 -0.17326
v -0.006039 0.011157 -0.17143
v -0.009078 0.009896 -0.16975
v -0.011725 0.008204 -0.16831
v 0.00305 0.013218 -0.17616
v 0.000368 0.012931 -0.17403
v 0.004685 -0.010511 -0.18135
v 0.001847 -0.011375 -0.17908
v -0.001274 -0.011598 -0.17801
v -0.00371 -0.011312 -0.17572
v 0.012736 -0.004043 -0.18349
v 0.010853 -0.006799 -0.18271
v 0.00798 -0.008908 -0.18233
v -0.006432 -0.010251 -0.1745
v -0.009024 -0.008571 -0.17323
v -0.010842 -0.006882 -0.17099
v 0.013492 -0.000865 -0.18327
v 0.000751 -0.000787 -0.17777
v 0.000132 0.000187 -0.17583
v -0.000156 -0.000451 -0.17568
v -0.000432 0.000118 -0.17518
v -0.012842 -0.004151 -0.16996
v -0.013982 -0.00128 -0.16792
v 0.013065 0.002561 -0.1825
v -0.000201 0.001404 -0.17467
v -0.000325 0.000943 -0.17529
v -0.00069 0.001158 -0.17464
v -0.014385 0.002509 -0.16732
v 0.011781 0.006025 -0.18138
v 0.010448 0.008514 -0.17915
v -0.000575 0.001577 -0.1744
v -0.013598 0.005814 -0.16738
v 0.008397 0.010938 -0.17814
v 0.006404 0.012301 -0.17598
v -0.00263 0.012183 -0.17199
v -0.005802 0.011183 -0.17015
v -0.008732 0.009995 -0.16852
v -0.011324 0.008268 -0.16709
v 0.003547 0.013069 -0.17496
v 0.000779 0.012902 -0.17276
v 0.005126 -0.010421 -0.1801
v 0.002169 -0.011343 -0.17773
v -0.000919 -0.011685 -0.17672
v -0.003226 -0.011505 -0.1747
v 0.012712 -0.004519 -0.18223
v 0.011041 -0.006906 -0.18138
v 0.008377 -0.008846 -0.18101
v -0.005607 -0.010657 -0.17361
v -0.008277 -0.009081 -0.17224
v -0.010229 -0.007436 -0.16993
v 0.013496 -0.001584 -0.18217
v 0.000307 -4.8E-05 -0.17448
v 1E-05 -0.000696 -0.17434
v -0.000418 -0.000328 -0.17367
v -0.01253 -0.004679 -0.16879
v -0.013768 -0.001886 -0.16673
v 0.013234 0.00189 -0.18131
v 0.000146 0.001101 -0.17414
v -0.00068 0.000989 -0.17396
v -0.014179 0.001975 -0.16612
v 0.012105 0.005434 -0.1802
v 0.010778 0.008104 -0.17796
v -0.000366 0.001547 -0.17373
v -0.013316 0.005626 -0.16616
v 0.008824 0.010582 -0.177
v 0.006873 0.012058 -0.17485
v -0.002579 0.012168 -0.17041
v -0.00593 0.011157 -0.16897
v -0.008018 0.010305 -0.16734
v -0.011094 0.008392 -0.16578
v 0.004037 0.012965 -0.17379
v 0.00133 0.012948 -0.17154
v 0.005621 -0.010271 -0.17866
v 0.002417 -0.011356 -0.17655
v -0.000978 -0.011716 -0.17504
v -0.003197 -0.011573 -0.17397
v 0.01282 -0.004601 -0.18094
v 0.011061 -0.007045 -0.18003
v 0.008941 -0.008621 -0.17999
v -0.004607 -0.011124 -0.17329
v -0.006931 -0.009886 -0.17138
v -0.009832 -0.007835 -0.16874
v 0.013552 -0.002308 -0.18126
v 0.000569 -0.00057 -0.17337
v 0.000156 -0.001194 -0.17331
v -0.000305 -0.000789 -0.17277
v -0.012172 -0.005189 -0.16765
v -0.013697 -0.002171 -0.16534
v 0.013496 0.000739 -0.18037
v 0.000396 0.000699 -0.173
v -0.000605 0.000667 -0.17251
v -0.014195 0.001162 -0.16512
v 0.012365 0.004863 -0.1788
v 0.010889 0.00802 -0.17678
v -0.000109 0.001374 -0.17289
v -0.013197 0.005885 -0.16441
v 0.009207 0.010244 -0.17588
v 0.007331 0.01176 -0.17376
v -0.004699 0.011585 -0.16859
v -0.005495 0.011338 -0.16737
v -0.008399 0.010241 -0.16553
v -0.011093 0.008663 -0.16482
v 0.004589 0.012872 -0.1727
v 0.002323 0.013033 -0.17081
v -0.001601 0.012394 -0.16898
v 0.004191 -0.01089 -0.17661
v 0.001099 -0.011711 -0.17456
v 0.003312 -0.01128 -0.17551
v -0.00211 -0.011729 -0.17312
v -0.003815 -0.011331 -0.17295
v -0.004883 -0.010974 -0.17101
v 0.012889 -0.004875 -0.1797
v 0.011162 -0.007161 -0.17875
v 0.007732 -0.00931 -0.17797
v 0.004866 -0.010717 -0.17613
v -0.007718 -0.009496 -0.16945
v -0.009613 -0.008124 -0.16752
v 0.013632 -0.001208 -0.17954
v 0.000577 -0.001007 -0.17264
v 0.000114 -0.001206 -0.17251
v -0.000464 -0.000354 -0.17177
v -0.01181 -0.005789 -0.16654
v -0.013289 -0.003721 -0.1645
v 0.013148 0.002693 -0.17842
v 0.013542 0.001435 -0.17818
v 0.012951 0.003569 -0.1769
v 0.000724 0.000409 -0.17159
v -0.001117 0.000756 -0.17072
v -0.000554 0.000189 -0.17054
v -0.001422 0.000856 -0.16961
v -0.014378 -0.000753 -0.16359
v -0.014467 0.002402 -0.16352
v -0.014842 0.002053 -0.16208
v 0.011718 0.006435 -0.17637
v -0.000432 0.001336 -0.17105
v -0.001492 0.00137 -0.1696
v -0.01412 0.005924 -0.16269
v -0.014708 0.004832 -0.16195
v 0.009663 0.009685 -0.17488
v 0.007773 0.011388 -0.17266
v -0.004567 0.011549 -0.16662
v -0.006402 0.01091 -0.16508
v -0.011024 0.009093 -0.16389
v -0.008746 0.010277 -0.16366
v -0.012861 0.008154 -0.16262
v -0.014035 0.007281 -0.16149
v 0.005 0.012708 -0.1716
v 0.002064 0.012887 -0.16951
v -0.001112 0.012378 -0.16744
v -0.011154 0.009649 -0.1626
v 0.003213 -0.011374 -0.17472
v 0.000873 -0.012027 -0.17285
v -0.001866 -0.011896 -0.17199
v -0.004458 -0.011298 -0.16959
v 0.012783 -0.005449 -0.1787
v 0.011528 -0.006816 -0.17772
v 0.009046 -0.008627 -0.17689
v 0.005868 -0.010329 -0.1757
v -0.007222 -0.009853 -0.16847
v -0.009424 -0.008345 -0.16628
v 0.01357 -0.002964 -0.17856
v 0.000311 -0.000523 -0.17166
v -0.011498 -0.006362 -0.16541
v -0.013038 -0.004397 -0.16346
v 0.013578 0.000636 -0.17749
v 0.012901 0.003617 -0.17577
v 0.000796 0.000513 -0.17031
v 0.001255 0.00137 -0.17001
v -0.000459 0.0006 -0.16935
v -0.001378 0.001162 -0.1687
v -0.014292 -0.001424 -0.16262
v -0.014854 0.001693 -0.16075
v 0.011864 0.006277 -0.17492
v 0.000279 0.001751 -0.16968
v -0.00104 0.001739 -0.16892
v -0.014611 0.005795 -0.16054
v 0.010127 0.009093 -0.17385
v 0.008222 0.01102 -0.17154
v -0.003801 0.011548 -0.16559
v -0.005996 0.010761 -0.16407
v -0.007719 0.010289 -0.16264
v -0.012615 0.009063 -0.16122
v -0.013921 0.007995 -0.16069
v 0.005318 0.012476 -0.17042
v 0.002393 0.012749 -0.16824
v -0.000611 0.01228 -0.16621
v -0.010167 0.010015 -0.16185
v 0.003582 -0.011387 -0.17363
v 0.001178 -0.012215 -0.17158
v -0.001579 -0.0122 -0.17069
v -0.003938 -0.011656 -0.16839
v 0.012814 -0.004543 -0.17733
v 0.010297 -0.007413 -0.1757
v 0.012441 -0.00452 -0.17582
v 0.006701 -0.009956 -0.17466
v -0.007307 -0.009869 -0.1667
v -0.009483 -0.008363 -0.16535
v 0.013581 -0.001506 -0.17714
v 0.013291 -0.001805 -0.17594
v -0.011421 -0.006556 -0.16398
v -0.012969 -0.004681 -0.16272
v 0.01321 0.001754 -0.17543
v 0.001696 0.001412 -0.16907
v 0.001162 0.00074 -0.16893
v -0.000176 0.000698 -0.1682
v -0.001019 0.00129 -0.16764
v -0.01403 -0.002278 -0.16148
v -0.014874 0.001286 -0.15933
v 0.012121 0.00563 -0.17391
v 0.000928 0.002043 -0.16857
v -0.000449 0.001963 -0.16787
v -0.01479 0.00489 -0.15914
v 0.010502 0.008655 -0.17271
v 0.008672 0.010684 -0.17042
v -0.003324 0.011394 -0.16444
v -0.005493 0.010549 -0.16304
v -0.006933 0.010183 -0.16186
v -0.013557 0.008313 -0.16017
v -0.013925 0.007481 -0.1594
v 0.005778 0.01225 -0.16927
v 0.002886 0.012643 -0.16705
v -0.000169 0.012256 -0.16498
v -0.008859 0.010116 -0.16131
v -0.011607 0.009331 -0.15996
v 0.004088 -0.011341 -0.17244
v 0.001598 -0.012272 -0.17042
v -0.001111 -0.012431 -0.16954
v -0.003229 -0.011992 -0.16745
v 0.011626 -0.005581 -0.17442
v 0.009657 -0.008029 -0.174
v 0.007275 -0.009692 -0.17342
v -0.005971 -0.010752 -0.16609
v -0.008232 -0.009369 -0.16475
v -0.009759 -0.008154 -0.16431
v -0.010031 -0.007972 -0.16284
v 0.012983 -0.002291 -0.17464
v -0.011797 -0.006101 -0.16222
v -0.01295 -0.004627 -0.16201
v -0.01389 -0.00253 -0.15981
v 0.013175 0.001034 -0.17414
v 0.002214 0.001267 -0.16795
v 0.001631 0.00058 -0.16777
v 7.1E-05 0.000514 -0.16695
v -0.001035 0.001205 -0.16611
v -0.015025 0.00151 -0.15796
v 0.012392 0.004723 -0.17293
v 0.001239 0.001932 -0.16737
v -6.3E-05 0.002048 -0.16691
v -0.014846 0.004565 -0.15777
v 0.010855 0.008134 -0.17159
v 0.009034 0.010401 -0.16926
v -0.003285 0.011337 -0.163
v -0.005462 0.010382 -0.16221
v -0.00633 0.010241 -0.16153
v -0.013629 0.007459 -0.15831
v 0.006263 0.012078 -0.16812
v 0.003344 0.012681 -0.16581
v 0.000134 0.012537 -0.16365
v -0.00767 0.010425 -0.16049
v -0.011061 0.009441 -0.15829
v 0.004524 -0.011177 -0.17104
v 0.001659 -0.012258 -0.16934
v -0.000625 -0.012494 -0.16852
v -0.002593 -0.012093 -0.1667
v 0.010373 -0.007383 -0.17342
v 0.008288 -0.009029 -0.17238
v 0.010127 -0.007617 -0.17268
v -0.005153 -0.01114 -0.16527
v -0.007838 -0.009643 -0.16386
v -0.009893 -0.008118 -0.16158
v 0.012795 -0.00245 -0.17321
v 0.01157 -0.005647 -0.17284
v -0.012038 -0.005838 -0.16061
v -0.013764 -0.003239 -0.1583
v 0.013173 0.000288 -0.17319
v 0.0029 0.000954 -0.16693
v 0.002037 0.000202 -0.16665
v -0.000304 -4.1E-05 -0.16535
v -0.002412 0.00046 -0.16412
v -0.002138 -0.000405 -0.16377
v -0.003419 -8.5E-05 -0.16289
v -0.014912 0.000238 -0.15727
v 0.012712 0.003569 -0.17203
v 0.00175 0.001695 -0.16617
v -0.000994 0.001579 -0.16486
v -0.003261 0.000675 -0.16298
v -0.014957 0.004013 -0.15648
v 0.011132 0.007588 -0.17027
v 0.009137 0.010384 -0.1681
v -0.005215 0.010753 -0.16166
v -0.013577 0.007275 -0.15682
v 0.006688 0.011995 -0.16695
v 0.003614 0.012995 -0.16422
v 0.000331 0.012949 -0.16274
v -0.003248 0.01206 -0.16123
v -0.007555 0.011032 -0.15874
v -0.010871 0.009605 -0.1567
v 0.002834 -0.01175 -0.1691
v -0.000185 -0.012207 -0.16741
v 0.009735 -0.007692 -0.17144
v 0.005816 -0.010272 -0.16988
v 0.002049 -0.011639 -0.16751
v -0.001079 -0.011945 -0.16566
v -0.003806 -0.011492 -0.16472
v -0.007241 -0.009972 -0.16288
v -0.009499 -0.008478 -0.16043
v 0.012901 -0.002522 -0.17178
v 0.011929 -0.005194 -0.17154
v -0.011901 -0.006133 -0.15925
v -0.013765 -0.003436 -0.1568
v 0.013052 0.001632 -0.17129
v 0.003541 0.000526 -0.16612
v 0.002302 -0.000236 -0.16564
v 5.8E-05 -0.000629 -0.16429
v -0.002189 -0.000588 -0.16283
v -0.003414 3.9E-05 -0.16203
v -0.014849 -0.000684 -0.15641
v 0.01212 0.005576 -0.16998
v 0.012651 0.004422 -0.1698
v 0.011876 0.006352 -0.16845
v 0.002721 0.001368 -0.16532
v 9.9E-05 0.001647 -0.16378
v -0.00255 0.001041 -0.16242
v -0.015229 0.002763 -0.15544
v 0.010242 0.008995 -0.16779
v -0.013911 0.00699 -0.15493
v 0.007498 0.011677 -0.1661
v 0.00595 0.012796 -0.1642
v 0.000571 0.01335 -0.16189
v 0.003419 0.013706 -0.16229
v -0.001877 0.013112 -0.16007
v -0.004717 0.012217 -0.15914
v -0.007088 0.011498 -0.15732
v -0.010488 0.009963 -0.15528
v 0.000679 0.013803 -0.16075
v 0.008065 -0.008833 -0.16955
v 0.004537 -0.010604 -0.16739
v 0.00733 -0.009332 -0.16858
v -1.2E-05 -0.011725 -0.16512
v -0.003487 -0.011483 -0.16338
v -0.006637 -0.010296 -0.16184
v -0.008997 -0.008913 -0.15934
v 0.012922 -0.003205 -0.17057
v 0.011043 -0.006332 -0.17006
v 0.008899 -0.008318 -0.16903
v -0.011513 -0.006679 -0.15812
v -0.013137 -0.004797 -0.15602
v 0.013324 0.000221 -0.17015
v 0.003571 0.000158 -0.16541
v 0.002274 -0.000356 -0.16472
v 0.000439 -0.000452 -0.16305
v -0.001944 -0.000533 -0.16167
v -0.002792 0.000164 -0.16105
v -0.01462 -0.002065 -0.15496
v -0.015294 0.000815 -0.1547
v -0.015473 0.000573 -0.15332
v 0.012857 0.003651 -0.16925
v 0.012064 0.005879 -0.1674
v 0.003443 0.000851 -0.16499
v 0.001218 0.001234 -0.16281
v -0.001575 0.001075 -0.16147
v -0.015405 0.004851 -0.15384
v -0.015699 0.003938 -0.15288
v 0.01051 0.008647 -0.16635
v -0.014787 0.006996 -0.15348
v -0.015175 0.00644 -0.15284
v 0.008327 0.011216 -0.16521
v 0.006261 0.012863 -0.16308
v 0.00419 0.013884 -0.16122
v -0.003827 0.012691 -0.15856
v -0.004561 0.012454 -0.15746
v -0.007101 0.01151 -0.15594
v -0.009598 0.010496 -0.1544
v -0.013013 0.008544 -0.15326
v 0.001933 0.014066 -0.16052
v -0.001157 0.013463 -0.15887
v 0.007239 -0.009359 -0.16775
v 0.004381 -0.010751 -0.16564
v 0.000791 -0.011647 -0.16418
v -0.002871 -0.011605 -0.16237
v -0.006124 -0.01059 -0.16073
v -0.008461 -0.009333 -0.15827
v 0.012807 -0.003815 -0.16954
v 0.011876 -0.005337 -0.16884
v 0.009859 -0.007476 -0.1684
v -0.010987 -0.007311 -0.15711
v -0.012692 -0.005447 -0.15503
v 0.013393 -0.000999 -0.16915
v 0.002598 0.000333 -0.16402
v 0.001283 0.000418 -0.16183
v 9E-05 -0.000508 -0.1613
v -0.001513 -0.000586 -0.16043
v -0.002047 0.000128 -0.15995
v -0.014434 -0.002637 -0.15406
v -0.015388 0.000142 -0.15215
v 0.012988 0.002914 -0.16803
v 0.012238 0.005442 -0.16665
v 0.000376 0.001074 -0.16069
v -0.000981 0.000924 -0.16024
v -0.015674 0.003573 -0.15172
v 0.011166 0.007517 -0.16562
v -0.014901 0.006508 -0.15195
v 0.008822 0.010741 -0.16372
v 0.006298 0.013022 -0.16186
v 0.004658 0.013738 -0.16015
v -0.003847 0.012583 -0.15667
v -0.006721 0.011543 -0.15485
v -0.00984 0.010307 -0.15318
v -0.012722 0.008687 -0.15169
v 0.002025 0.014021 -0.1594
v -0.000552 0.013487 -0.15746
v 0.007672 -0.00899 -0.16653
v 0.004659 -0.010724 -0.16432
v 0.001199 -0.011766 -0.16298
v -0.002306 -0.011808 -0.16131
v -0.005572 -0.010906 -0.15966
v -0.00792 -0.009707 -0.15719
v 0.012984 -0.00251 -0.16809
v 0.011137 -0.005737 -0.16706
v 0.012937 -0.002257 -0.16673
v -0.010476 -0.007778 -0.15605
v -0.012276 -0.005903 -0.15392
v 0.013235 0.000978 -0.16757
v 0.013148 0.000801 -0.16641
v 0.001337 -0.000126 -0.16039
v 0.000414 -0.000805 -0.16004
v -0.000917 -0.000732 -0.15929
v -0.001359 -7E-06 -0.15884
v -0.014164 -0.003137 -0.15296
v -0.015238 -0.00031 -0.15093
v 0.012204 0.00507 -0.16556
v 0.000839 0.000614 -0.15987
v -0.000526 0.00066 -0.15907
v -0.015578 0.00322 -0.15046
v 0.010647 0.008392 -0.16419
v 0.011039 0.007829 -0.16382
v 0.009618 0.009952 -0.16245
v -0.01471 0.006374 -0.15068
v 0.007157 0.012406 -0.16121
v 0.005252 0.013423 -0.1591
v -0.00335 0.012578 -0.1555
v -0.006412 0.011517 -0.15364
v -0.00957 0.010315 -0.15187
v -0.012428 0.008671 -0.15034
v 0.002487 0.013889 -0.1582
v -5.6E-05 0.013429 -0.15622
v 0.008059 -0.008653 -0.16495
v 0.004816 -0.010718 -0.16318
v 0.001766 -0.011752 -0.16188
v -0.001751 -0.011987 -0.16022
v -0.005017 -0.011207 -0.15859
v -0.007411 -0.010022 -0.15607
v 0.012641 -0.003118 -0.16576
v 0.011051 -0.00587 -0.16542
v -0.009996 -0.008151 -0.15492
v -0.011893 -0.006287 -0.15275
v 0.013213 0.000261 -0.16529
v 0.001749 -0.000634 -0.15946
v 0.000798 -0.001059 -0.15904
v -0.000388 -0.000833 -0.15824
v -0.000761 -0.000202 -0.15776
v -0.013875 -0.003588 -0.15179
v -0.015123 -0.000795 -0.14969
v 0.012625 0.003902 -0.16439
v 0.00146 1.9E-05 -0.15905
v 0.000135 0.000225 -0.15814
v -0.015549 0.00278 -0.14913
v 0.011316 0.007301 -0.16324
v 0.009969 0.009617 -0.16115
v -0.01458 0.006165 -0.14929
v 0.00779 0.011934 -0.16013
v 0.00581 0.013137 -0.15798
v -0.002916 0.01257 -0.15427
v -0.006029 0.011545 -0.15239
v -0.009184 0.010361 -0.15061
v -0.012115 0.00868 -0.14898
v 0.003004 0.013731 -0.15703
v 0.000405 0.013386 -0.15499
v 0.006468 -0.009791 -0.16307
v 0.003111 -0.011353 -0.16105
v 0.005562 -0.01039 -0.1621
v -0.00106 -0.012034 -0.15917
v -0.004457 -0.011446 -0.1575
v -0.006984 -0.01026 -0.15484
v 0.01241 -0.00369 -0.16444
v 0.009775 -0.0072 -0.16368
v 0.007153 -0.009418 -0.16255
v -0.009628 -0.008424 -0.15367
v -0.011606 -0.006632 -0.15155
v 0.013267 -0.000344 -0.16419
v 0.00176 -0.000936 -0.15873
v 0.000866 -0.001082 -0.15818
v -0.000122 -0.000823 -0.15701
v -0.000733 -0.000454 -0.15628
v -0.013593 -0.004052 -0.15057
v -0.015163 -0.001108 -0.14821
v 0.012912 0.003219 -0.1633
v 0.001849 -0.000498 -0.15859
v 0.000625 -0.00022 -0.15726
v -0.015703 0.002017 -0.14804
v 0.011705 0.006665 -0.1622
v 0.010396 0.009162 -0.16002
v -0.014782 0.005856 -0.14746
v 0.008301 0.011563 -0.159
v 0.006324 0.012895 -0.15686
v -0.002543 0.012586 -0.15298
v -0.00571 0.011581 -0.15114
v -0.008709 0.010487 -0.14943
v -0.011511 0.009087 -0.14768
v 0.003503 0.013606 -0.15586
v 0.000828 0.013376 -0.15373
v 0.005441 -0.010444 -0.16124
v 0.00274 -0.011599 -0.15917
v -0.000543 -0.012115 -0.15795
v -0.003912 -0.011658 -0.15637
v -0.006461 -0.010581 -0.15368
v 0.012466 -0.004011 -0.16314
v 0.01086 -0.006481 -0.16229
v 0.008124 -0.008781 -0.16191
v -0.009659 -0.008402 -0.15196
v -0.011524 -0.006809 -0.15076
v 0.013387 -0.000945 -0.16307
v 0.00117 -0.000759 -0.15772
v 8.6E-05 -0.000467 -0.15604
v -0.000994 -0.000926 -0.15503
v -0.00211 -0.00093 -0.15439
v -0.002349 -0.001453 -0.15381
v -0.003057 -0.001193 -0.15335
v -0.013139 -0.004916 -0.14947
v -0.01483 -0.002664 -0.1473
v 0.013171 0.00256 -0.16219
v -0.000943 8E-05 -0.15473
v -0.002605 -0.000401 -0.15346
v -0.015957 0.000187 -0.14643
v -0.016072 0.003037 -0.14648
v -0.016381 0.002657 -0.14515
v 0.01206 0.006103 -0.16106
v 0.010745 0.008761 -0.15885
v -0.015658 0.005653 -0.14602
v -0.016018 0.005091 -0.14531
v 0.008762 0.011213 -0.15787
v 0.006821 0.012669 -0.15574
v -0.002406 0.012558 -0.15145
v -0.005721 0.011541 -0.15004
v -0.007695 0.010857 -0.14846
v -0.010523 0.009762 -0.14681
v -0.013959 0.007549 -0.14571
v 0.004016 0.013521 -0.1547
v 0.00143 0.013435 -0.15252
v 0.005827 -0.010295 -0.16002
v 0.003059 -0.011612 -0.15782
v -0.000189 -0.012259 -0.15664
v -0.003401 -0.011896 -0.15522
v -0.005847 -0.010959 -0.15263
v 0.012836 -0.00388 -0.16184
v 0.011422 -0.006308 -0.16109
v 0.008891 -0.008404 -0.16078
v -0.008567 -0.009247 -0.1512
v -0.010704 -0.007585 -0.14997
v -0.011638 -0.006733 -0.15001
v -0.013069 -0.0053 -0.14783
v 0.01351 -0.001583 -0.16214
v 5.8E-05 0.000303 -0.15409
v -0.001159 -0.001235 -0.15334
v -0.002805 -0.001356 -0.15299
v -0.003015 -0.000482 -0.15255
v -0.014798 -0.003142 -0.14659
v 0.013472 0.001452 -0.16125
v -0.000401 0.001693 -0.15344
v 0.000384 0.002055 -0.15314
v -0.001905 0.001039 -0.15276
v -0.000774 0.002419 -0.15254
v -0.015798 -0.000755 -0.14551
v -0.016244 0.002527 -0.14391
v 0.012339 0.005541 -0.15968
v 0.010851 0.008679 -0.15767
v -2.7E-05 0.002618 -0.15285
v -0.015731 0.005405 -0.1443
v 0.009161 0.010887 -0.15676
v 0.007304 0.01239 -0.15465
v -0.00439 0.011938 -0.14972
v -0.005097 0.011703 -0.14862
v -0.007745 0.010844 -0.14714
v -0.010875 0.009584 -0.14553
v -0.01368 0.007854 -0.14406
v 0.004606 0.013448 -0.15362
v 0.00246 0.013552 -0.15179
v -0.001337 0.012794 -0.15007
v 0.006412 -0.010096 -0.15863
v 0.003327 -0.011632 -0.1567
v 0.000413 -0.012288 -0.15551
v -0.002853 -0.012094 -0.15409
v -0.005286 -0.011233 -0.15155
v 0.012987 -0.004138 -0.16062
v 0.011466 -0.00651 -0.15986
v 0.009579 -0.008091 -0.15983
v -0.008012 -0.00964 -0.15017
v -0.010491 -0.00777 -0.14892
v -0.012345 -0.006191 -0.1467
v 0.013606 -0.000498 -0.16042
v 0.000833 -0.000319 -0.15303
v 6.2E-05 -0.001467 -0.1527
v -0.002518 -0.000945 -0.15216
v -0.001393 -0.001487 -0.152
v -0.014114 -0.00415 -0.14573
v -0.014851 -0.00306 -0.14587
v -0.01557 -0.000904 -0.14393
v 0.013101 0.003363 -0.1593
v 0.013467 0.002077 -0.15906
v 0.012858 0.004184 -0.15778
v 0.000968 0.00148 -0.15261
v -0.001565 0.00209 -0.15177
v -0.002366 -0.000636 -0.15115
v -0.00252 0.000606 -0.15144
v -0.016067 0.003051 -0.14266
v 0.011658 0.007088 -0.15725
v -0.000232 0.002536 -0.15186
v -0.001685 0.001874 -0.15088
v -0.01546 0.005584 -0.14301
v 0.009615 0.010342 -0.15576
v 0.007759 0.012043 -0.15355
v -0.00443 0.011867 -0.14776
v -0.007545 0.010837 -0.14592
v -0.010685 0.00962 -0.14419
v -0.013387 0.007993 -0.14272
v 0.005065 0.013305 -0.15253
v 0.002275 0.013417 -0.15052
v -0.000863 0.012831 -0.1485
v 0.00505 -0.010936 -0.15668
v 0.001777 -0.012087 -0.15464
v 0.004185 -0.011457 -0.15562
v -0.002165 -0.012194 -0.15301
v -0.004742 -0.011496 -0.15044
v 0.012816 -0.004791 -0.15964
v 0.011478 -0.006361 -0.1587
v 0.008538 -0.008813 -0.15793
v 0.005796 -0.010659 -0.15621
v -0.007495 -0.00999 -0.14908
v -0.010016 -0.008195 -0.14782
v -0.011914 -0.006628 -0.14557
v 0.013527 -0.002298 -0.15945
v 0.001026 -0.000986 -0.15228
v -0.000241 -0.00165 -0.15167
v -0.001733 -0.001241 -0.15072
v -0.000959 -0.0016 -0.15034
v -0.002016 -0.001001 -0.14954
v -0.01399 -0.004238 -0.14456
v -0.01529 -0.001598 -0.14245
v 0.013485 0.001232 -0.15838
v 0.012791 0.004161 -0.15666
v 0.00171 0.000784 -0.15143
v -0.002146 0.000352 -0.15016
v -0.015824 0.002246 -0.14174
v 0.011766 0.006888 -0.15579
v 0.000725 0.00222 -0.15085
v -0.000923 0.001925 -0.15012
v -0.015154 0.005678 -0.14176
v 0.010058 0.009762 -0.15471
v 0.008194 0.011715 -0.15241
v -0.003995 0.011883 -0.14652
v -0.007219 0.010806 -0.14461
v -0.01049 0.009653 -0.14286
v -0.013168 0.008176 -0.14148
v 0.005416 0.013106 -0.15136
v 0.002632 0.013329 -0.14925
v -0.000387 0.012799 -0.14723
v 0.004057 -0.011515 -0.15481
v 0.001358 -0.012344 -0.15278
v -0.001685 -0.01235 -0.15176
v -0.004275 -0.011827 -0.14928
v 0.012762 -0.003956 -0.15826
v 0.010268 -0.007065 -0.15669
v 0.012373 -0.003904 -0.15673
v 0.006818 -0.009985 -0.15572
v -0.006927 -0.010395 -0.14801
v -0.009499 -0.008613 -0.14673
v -0.011417 -0.007077 -0.14447
v 0.01349 -0.000929 -0.15806
v 0.013194 -0.001239 -0.15689
v 0.000777 -0.000963 -0.15109
v -0.000212 -0.001062 -0.1497
v -0.001624 -0.001485 -0.14935
v -0.002009 -0.001027 -0.14894
v -0.013674 -0.00469 -0.14337
v -0.015123 -0.002217 -0.14124
v 0.013118 0.002177 -0.1564
v 0.001788 0.000367 -0.14999
v 0.002418 0.001672 -0.14996
v -0.00141 0.000352 -0.14885
v -0.015847 0.00138 -0.1405
v 0.012025 0.006106 -0.15479
v 0.001507 0.002248 -0.14972
v -6.8E-05 0.002058 -0.14903
v -0.014775 0.005991 -0.14021
v 0.010403 0.009315 -0.15351
v 0.008576 0.011444 -0.15123
v -0.00351 0.011813 -0.14526
v -0.006961 0.010638 -0.14304
v -0.010911 0.009576 -0.14152
v -0.012933 0.008502 -0.14069
v 0.005865 0.012931 -0.15019
v 0.003128 0.013238 -0.14807
v 0.000164 0.012729 -0.14606
v 0.004315 -0.011416 -0.15364
v 0.001447 -0.012434 -0.15131
v -0.001558 -0.012584 -0.15032
v -0.003954 -0.01218 -0.14819
v 0.011543 -0.00501 -0.15529
v 0.00964 -0.00768 -0.15495
v 0.007388 -0.00957 -0.15452
v -0.00622 -0.01095 -0.14708
v -0.008799 -0.009158 -0.14571
v -0.010767 -0.007611 -0.14343
v 0.012826 -0.001433 -0.15543
v -0.001295 -0.0009 -0.14891
v -0.013292 -0.005132 -0.14223
v -0.01507 -0.002402 -0.13984
v 0.013074 0.00133 -0.15535
v 0.002684 0.001558 -0.14914
v 0.002183 0.000808 -0.14892
v 0.000208 6.1E-05 -0.14844
v -0.000686 0.001179 -0.14724
v -0.015999 0.000392 -0.13952
v 0.012425 0.004686 -0.15406
v 0.001839 0.002226 -0.14854
v 0.000526 0.00226 -0.14804
v -0.015995 0.00385 -0.13874
v 0.010716 0.00874 -0.1522
v 0.008662 0.011405 -0.15006
v -0.002784 0.011739 -0.14417
v -0.004754 0.010892 -0.14282
v -0.009296 0.010047 -0.14133
v -0.006922 0.010398 -0.14164
v -0.012114 0.009011 -0.14005
v -0.014656 0.007453 -0.13814
v 0.006305 0.012773 -0.14907
v 0.003629 0.013122 -0.14695
v 0.000618 0.012703 -0.14487
v -0.009523 0.010051 -0.14036
v -0.011597 0.009617 -0.13874
v 0.004703 -0.011236 -0.15232
v 0.001831 -0.012484 -0.14998
v -0.00186 -0.012732 -0.1485
v -0.004009 -0.012304 -0.14741
v 0.010277 -0.006962 -0.15429
v 0.008148 -0.008913 -0.15316
v 0.010052 -0.007193 -0.15358
v -0.005339 -0.011613 -0.14673
v -0.007526 -0.01011 -0.14485
v -0.010303 -0.007997 -0.14227
v 0.012623 -0.001738 -0.15393
v 0.011455 -0.005143 -0.15368
v -0.012808 -0.005682 -0.14117
v -0.014454 -0.003749 -0.13907
v 0.012771 0.002638 -0.15336
v 0.002452 0.001291 -0.14834
v 0.001452 0.000609 -0.14787
v -0.000432 -9.6E-05 -0.14614
v -0.002061 0.000816 -0.14514
v -0.002288 7.7E-05 -0.14475
v -0.003011 0.000409 -0.14404
v -0.015873 -0.000979 -0.13802
v -0.016356 0.001899 -0.13784
v -0.016566 0.001742 -0.1364
v 0.011762 0.006661 -0.15197
v 0.012313 0.005475 -0.15182
v 0.011489 0.00748 -0.15043
v 0.00201 0.001804 -0.14791
v -0.00037 0.001621 -0.14595
v -0.002768 0.001132 -0.14405
v -0.016213 0.005399 -0.13725
v -0.016504 0.005369 -0.136
v 0.009723 0.010075 -0.14972
v -0.002556 0.011703 -0.14289
v -0.00489 0.010688 -0.14211
v -0.005923 0.010499 -0.1414
v -0.015736 0.007348 -0.13654
v -0.013943 0.008951 -0.13682
v 0.006801 0.01243 -0.14807
v 0.004006 0.013079 -0.14571
v 0.000815 0.012941 -0.14351
v -0.007417 0.010687 -0.14011
v -0.010737 0.010263 -0.13762
v 0.004998 -0.011086 -0.15085
v 0.002317 -0.012534 -0.14878
v -0.000592 -0.013059 -0.14775
v -0.003099 -0.012667 -0.14656
v -0.004616 -0.011978 -0.14639
v -0.005539 -0.011473 -0.14455
v 0.009977 -0.007107 -0.15263
v 0.007764 -0.00905 -0.15124
v -0.008189 -0.00965 -0.14297
v -0.009977 -0.008279 -0.14109
v 0.012763 -0.002153 -0.15259
v 0.011752 -0.004811 -0.15225
v 0.000161 -0.001484 -0.14587
v 0.000208 -0.002092 -0.14584
v 0.000362 -0.001674 -0.14575
v -0.000327 -0.001568 -0.14563
v -0.012316 -0.006255 -0.14013
v -0.014048 -0.004382 -0.13804
v 0.013014 0.001301 -0.1522
v 0.001204 0.000993 -0.14699
v 0.000223 0.000137 -0.14516
v -0.001616 -0.000509 -0.14443
v -0.002951 0.00054 -0.14322
v -0.01569 -0.001554 -0.13711
v -0.016497 0.001224 -0.13521
v 0.012518 0.004725 -0.1513
v 0.011654 0.007101 -0.14931
v -0.001074 0.001569 -0.14387
v -0.002417 0.001446 -0.14333
v -0.016641 0.004625 -0.13482
v 0.009896 0.009884 -0.14824
v -0.004649 0.011034 -0.14155
v -0.015494 0.007937 -0.1357
v -0.015927 0.007143 -0.13494
v 0.007252 0.012095 -0.14693
v 0.004104 0.013365 -0.14399
v 0.000908 0.013339 -0.14256
v -0.002657 0.012362 -0.1411
v -0.006937 0.011413 -0.13862
v -0.009732 0.010752 -0.13678
v -0.013435 0.00923 -0.13543
v 0.005183 -0.010988 -0.14912
v 0.00242 -0.0127 -0.14769
v 6.7E-05 -0.013209 -0.14679
v -0.002719 -0.01284 -0.14563
v -0.004889 -0.01193 -0.14341
v 0.010115 -0.006779 -0.1511
v 0.007994 -0.008733 -0.15009
v -0.00752 -0.010169 -0.14218
v -0.009562 -0.008634 -0.13991
v 0.012923 -0.002483 -0.15141
v 0.011992 -0.004556 -0.15115
v -5.1E-05 -0.001392 -0.14529
v -0.011969 -0.006628 -0.13891
v -0.013791 -0.004808 -0.13685
v 0.013216 0.000568 -0.15103
v 9.2E-05 -0.000147 -0.14393
v 0.000635 0.000973 -0.14354
v -0.001583 -5.2E-05 -0.14289
v -0.002618 0.000781 -0.14209
v -0.015429 -0.002127 -0.13598
v -0.016363 0.000676 -0.13397
v 0.012751 0.003965 -0.15025
v 0.011969 0.00644 -0.1483
v -0.000445 0.001599 -0.14306
v -0.002021 0.001627 -0.14223
v -0.01656 0.004172 -0.13361
v 0.010334 0.009322 -0.14712
v -0.015606 0.007111 -0.13396
v 0.007891 0.011825 -0.14578
v 0.00622 0.013176 -0.14378
v 0.001067 0.013737 -0.14167
v 0.003737 0.014162 -0.14197
v -0.001328 0.013382 -0.13991
v -0.004103 0.012415 -0.13908
v -0.00644 0.011775 -0.13735
v -0.010108 0.010593 -0.13545
v -0.01326 0.009084 -0.13379
v 0.001129 0.014184 -0.14049
v 0.003401 -0.012308 -0.14745
v 0.001158 -0.013167 -0.14589
v 0.003194 -0.012496 -0.14672
v -0.002097 -0.013086 -0.14461
v -0.004353 -0.012323 -0.14232
v 0.009309 -0.007461 -0.14983
v 0.007484 -0.00912 -0.14888
v 0.005111 -0.01115 -0.14745
v -0.006966 -0.010619 -0.14113
v -0.009044 -0.009055 -0.13877
v 0.012712 -0.003002 -0.15042
v 0.0112 -0.005249 -0.14985
v 0.009414 -0.007241 -0.14888
v -0.011997 -0.006668 -0.1372
v -0.013747 -0.005012 -0.13604
v 0.013229 -0.000355 -0.15
v 0.001123 0.000886 -0.14261
v 0.000415 3.8E-05 -0.14246
v -0.00138 -9E-06 -0.14149
v -0.002574 0.000835 -0.14055
v -0.015087 -0.002907 -0.13481
v -0.016368 0.000219 -0.13262
v 0.012878 0.00345 -0.14893
v 0.012174 0.006033 -0.14756
v 7E-06 0.00168 -0.1419
v -0.001523 0.001773 -0.14136
v -0.016596 0.003669 -0.13224
v 0.011102 0.008142 -0.1465
v -0.015521 0.006811 -0.13256
v 0.0087 0.011336 -0.14452
v 0.006125 0.013515 -0.14265
v 0.004536 0.014242 -0.14098
v -0.003233 0.012854 -0.13848
v -0.003988 0.012581 -0.1374
v -0.006696 0.011639 -0.13591
v -0.00998 0.010482 -0.1341
v -0.01308 0.008944 -0.13234
v 0.002333 0.014452 -0.14024
v -0.000641 0.013717 -0.13869
v 0.003197 -0.012495 -0.14584
v 0.00095 -0.013428 -0.14412
v -0.001641 -0.013353 -0.14341
v -0.00389 -0.012689 -0.14118
v 0.007827 -0.008771 -0.14764
v 0.005608 -0.010829 -0.14612
v -0.006446 -0.011038 -0.14005
v -0.00845 -0.009502 -0.13773
v 0.012664 -0.001858 -0.1489
v 0.010835 -0.005273 -0.14784
v 0.012646 -0.001567 -0.14748
v -0.010953 -0.007534 -0.13642
v -0.01297 -0.005778 -0.13523
v -0.013837 -0.004897 -0.13528
v -0.015011 -0.003213 -0.13317
v 0.013048 0.001658 -0.14841
v 0.012935 0.001525 -0.14722
v 0.001762 0.000627 -0.14155
v 0.000743 -0.000237 -0.14121
v -0.001764 -0.000491 -0.13983
v -0.003899 9.6E-05 -0.13858
v -0.003625 -0.00086 -0.13822
v -0.004891 -0.000507 -0.13736
v -0.016735 0.000394 -0.13108
v 0.012117 0.005735 -0.14644
v 0.000599 0.001468 -0.14076
v -0.00235 0.001321 -0.13937
v -0.004683 0.000323 -0.13747
v -0.016869 0.002938 -0.13111
v 0.010594 0.009043 -0.14507
v 0.010986 0.0085 -0.14471
v 0.009526 0.010595 -0.14331
v -0.015839 0.00637 -0.13069
v 0.007014 0.012991 -0.14204
v 0.005109 0.013962 -0.13996
v -0.003311 0.012724 -0.13656
v -0.00634 0.011627 -0.13471
v -0.009599 0.010495 -0.13283
v -0.01269 0.009196 -0.13095
v 0.002457 0.014337 -0.13915
v -4.2E-05 0.013742 -0.13727
v 0.003395 -0.01248 -0.14449
v 0.001218 -0.01355 -0.14276
v -0.001322 -0.013638 -0.14211
v -0.003416 -0.013018 -0.14004
v 0.008322 -0.008366 -0.14626
v 0.005934 -0.010659 -0.14475
v -0.005941 -0.011417 -0.13895
v -0.007946 -0.009862 -0.13663
v 0.012396 -0.002524 -0.1465
v 0.010789 -0.005595 -0.14606
v -0.010436 -0.007927 -0.13536
v -0.01283 -0.005896 -0.13411
v -0.014863 -0.003922 -0.13162
v 0.012998 0.000915 -0.14609
v 0.002318 0.000145 -0.14066
v 0.000954 -0.000699 -0.14013
v -0.00137 -0.00114 -0.13876
v -0.003625 -0.001104 -0.13732
v -0.004811 -0.000434 -0.13656
v -0.016253 -0.001658 -0.13099
v 0.012488 0.004577 -0.14523
v 0.001559 0.001044 -0.13991
v -0.001123 0.001309 -0.13836
v -0.003875 0.000639 -0.13698
v -0.017156 0.000838 -0.12954
v -0.017163 0.003558 -0.12974
v -0.017445 0.004128 -0.12814
v 0.011232 0.007974 -0.14411
v 0.009837 0.010266 -0.14198
v -0.016832 0.006002 -0.12893
v -0.015112 0.007982 -0.12916
v 0.007633 0.012533 -0.14096
v 0.005649 0.013667 -0.13883
v -0.002812 0.012755 -0.13536
v -0.005904 0.011662 -0.1335
v -0.009093 0.010634 -0.13163
v -0.012016 0.009652 -0.12975
v 0.002924 0.014179 -0.13796
v 0.000425 0.013707 -0.13599
v 0.00376 -0.012369 -0.14317
v 0.001667 -0.013543 -0.14155
v -0.000872 -0.013849 -0.14093
v -0.00289 -0.01329 -0.13894
v 0.008595 -0.008208 -0.14463
v 0.006027 -0.010642 -0.14351
v -0.005433 -0.011759 -0.13785
v -0.007444 -0.010217 -0.13551
v 0.012413 -0.002976 -0.1453
v 0.011063 -0.005413 -0.14482
v -0.009955 -0.008304 -0.13424
v -0.012428 -0.006358 -0.13297
v -0.014225 -0.004811 -0.13071
v 0.013083 0.000114 -0.14507
v 0.002282 -0.000304 -0.1399
v 0.00092 -0.000879 -0.1392
v -0.000921 -0.001028 -0.13761
v -0.003312 -0.001128 -0.13627
v -0.004122 -0.00043 -0.13567
v -0.015883 -0.002707 -0.12974
v -0.016475 -0.001561 -0.12992
v -0.017132 0.00057 -0.12807
v 0.012754 0.00372 -0.14414
v 0.002218 0.000419 -0.13954
v -1E-05 0.000711 -0.13744
v -0.002847 0.000504 -0.1361
v -0.01753 0.004181 -0.12693
v 0.011571 0.007304 -0.143
v 0.010197 0.009849 -0.1408
v -0.016601 0.00677 -0.12801
v -0.016982 0.006138 -0.12718
v 0.008122 0.012168 -0.13981
v 0.006163 0.013419 -0.13769
v -0.002436 0.012771 -0.13406
v -0.005556 0.011705 -0.13226
v -0.008486 0.01081 -0.13057
v -0.01093 0.010049 -0.129
v -0.014567 0.008348 -0.12772
v 0.00341 0.014041 -0.13675
v 0.000834 0.013695 -0.1347
v 0.004529 -0.011886 -0.14177
v 0.001792 -0.013656 -0.14049
v -0.000369 -0.013977 -0.13984
v -0.002357 -0.013446 -0.13786
v 0.00734 -0.00943 -0.14301
v 0.006597 -0.010122 -0.14217
v -0.004909 -0.012067 -0.13673
v -0.006907 -0.0106 -0.13443
v 0.012319 -0.003186 -0.14395
v 0.010099 -0.006656 -0.14326
v 0.007928 -0.008921 -0.14237
v -0.009406 -0.008739 -0.13316
v -0.011907 -0.006855 -0.1319
v -0.01376 -0.005295 -0.12965
v 0.013111 -0.000657 -0.14417
v 0.001312 -0.000196 -0.13857
v 2.4E-05 -7.9E-05 -0.13654
v -0.00125 -0.001056 -0.13603
v -0.002865 -0.001234 -0.13513
v -0.003394 -0.000628 -0.13465
v -0.015774 -0.002793 -0.12864
v -0.016939 -0.000111 -0.12661
v 0.013039 0.002494 -0.14323
v -0.000855 0.000536 -0.13539
v -0.002289 0.000213 -0.13494
v -0.01739 0.00333 -0.12608
v 0.011871 0.006664 -0.14165
v 0.01033 0.009758 -0.13963
v -0.01663 0.006241 -0.12627
v 0.00856 0.011845 -0.13871
v 0.006684 0.013166 -0.13661
v -0.002308 0.012745 -0.13251
v -0.005571 0.011659 -0.13117
v -0.007613 0.011053 -0.12958
v -0.011228 0.00989 -0.12773
v -0.014334 0.008313 -0.12611
v 0.003924 0.013951 -0.13558
v 0.001429 0.013774 -0.13347
v 0.002666 -0.01329 -0.14009
v 0.000304 -0.013883 -0.13881
v 0.002125 -0.013374 -0.13889
v -0.002053 -0.013397 -0.13679
v 0.006503 -0.010296 -0.14142
v 0.00431 -0.012126 -0.1401
v -0.004418 -0.0123 -0.13561
v -0.006379 -0.010968 -0.13347
v 0.012317 -0.003543 -0.14262
v 0.010996 -0.006063 -0.14195
v 0.008732 -0.008336 -0.14171
v -0.008682 -0.009323 -0.13223
v -0.01124 -0.007428 -0.13086
v -0.013183 -0.005842 -0.12856
v 0.013126 0.000456 -0.14239
v 2.5E-05 -0.000281 -0.13535
v -0.000873 -0.001057 -0.13479
v -0.002302 -0.001437 -0.134
v -0.002799 -0.000843 -0.13354
v -0.015458 -0.003248 -0.12746
v -0.016722 -0.000614 -0.12537
v 0.012672 0.004472 -0.14128
v 0.013058 0.0032 -0.14101
v 0.012465 0.005372 -0.13974
v -0.000175 0.000717 -0.13449
v -0.001866 0.00022 -0.13373
v -0.017226 0.002822 -0.12485
v 0.011198 0.008216 -0.13923
v -0.01641 0.005974 -0.12504
v 0.009061 0.011331 -0.13773
v 0.007206 0.012873 -0.13554
v -0.004269 0.012078 -0.13082
v -0.004999 0.011851 -0.12969
v -0.007808 0.010988 -0.12816
v -0.011097 0.009862 -0.12636
v -0.014067 0.008232 -0.12476
v 0.004527 0.013885 -0.13451
v 0.002454 0.013931 -0.13273
v -0.001249 0.013045 -0.13109
v -0.00011 -0.013458 -0.13712
v 0.006603 -0.010265 -0.14015
v 0.003068 -0.012463 -0.13788
v -0.000596 -0.013207 -0.13562
v -0.003904 -0.012391 -0.13426
v -0.006313 -0.011047 -0.13275
v 0.012401 -0.004052 -0.14164
v 0.011439 -0.005605 -0.14091
v 0.009397 -0.007844 -0.14057
v -0.007747 -0.010061 -0.13193
v -0.01 -0.008468 -0.12999
v -0.012808 -0.006208 -0.12735
v 0.013078 -0.00138 -0.14138
v 0.000942 0.000581 -0.13403
v -0.000309 -0.001214 -0.13363
v -0.00177 -0.001666 -0.13289
v -0.002205 -0.000799 -0.13241
v -0.015107 -0.003688 -0.1263
v -0.016553 -0.001068 -0.12417
v 0.013086 0.002381 -0.14029
v 0.012409 0.005438 -0.13859
v 0.000621 0.00206 -0.1334
v 0.001638 0.002453 -0.13323
v -0.001018 0.001098 -0.13247
v 0.000191 0.00257 -0.13267
v -0.017137 0.002365 -0.12356
v 0.011343 0.008096 -0.13777
v 0.001003 0.002979 -0.13278
v -0.016243 0.005716 -0.12369
v 0.009552 0.010804 -0.1367
v 0.007685 0.012585 -0.13443
v -0.00431 0.012058 -0.12882
v -0.007467 0.011031 -0.12694
v -0.010706 0.009867 -0.12511
v -0.013718 0.008204 -0.12343
v 0.005013 0.013763 -0.13344
v 0.00231 0.013797 -0.13148
v -0.000737 0.01312 -0.12953
v 0.006962 -0.009917 -0.1387
v 0.004038 -0.011939 -0.13654
v 0.000545 -0.01314 -0.13511
v -0.002778 -0.012925 -0.13342
v -0.005417 -0.011797 -0.13196
v -0.00697 -0.010686 -0.13169
v -0.008028 -0.010106 -0.12973
v 0.012538 -0.003065 -0.14031
v 0.010456 -0.006341 -0.13915
v 0.012322 -0.002956 -0.13892
v -0.010728 -0.008018 -0.12807
v -0.012531 -0.006489 -0.12613
v 0.013132 0.000163 -0.13996
v 0.012931 -0.000127 -0.13881
v 0.001535 -0.000146 -0.13298
v 7E-05 -0.001612 -0.13258
v -0.001253 -0.001704 -0.13178
v -0.001747 -0.000597 -0.13109
v -0.014812 -0.004056 -0.12509
v -0.016572 -0.001314 -0.12271
v 0.012741 0.003543 -0.13823
v 0.002157 0.001816 -0.1328
v 6.5E-05 0.002511 -0.13189
v -0.001266 0.001007 -0.13068
v -0.017234 0.001625 -0.12251
v 0.011614 0.007478 -0.13672
v 0.001467 0.002872 -0.13224
v -0.016382 0.005405 -0.12192
v 0.009947 0.010428 -0.13554
v 0.008145 0.012312 -0.13328
v -0.003807 0.012117 -0.12761
v -0.006963 0.011046 -0.12577
v -0.010141 0.00993 -0.12395
v -0.013099 0.008566 -0.12218
v 0.005395 0.013594 -0.13227
v 0.002688 0.013726 -0.13021
v -0.000252 0.013116 -0.12827
v 0.007369 -0.009564 -0.13711
v 0.004389 -0.011821 -0.13546
v 0.001414 -0.012993 -0.1342
v -0.002028 -0.013152 -0.13256
v -0.005124 -0.012064 -0.13098
v -0.007447 -0.010656 -0.12855
v 0.011769 -0.003804 -0.13778
v 0.010098 -0.00665 -0.13743
v -0.010076 -0.008578 -0.12727
v -0.012091 -0.006896 -0.12497
v 0.012717 -0.000573 -0.13761
v 0.001499 -0.000822 -0.13214
v 0.00032 -0.001615 -0.13168
v -0.000509 -0.001228 -0.1305
v -0.001689 -0.000437 -0.12955
v -0.014506 -0.004563 -0.12387
v -0.016174 -0.002739 -0.12182
v 0.012751 0.002825 -0.13696
v 0.002382 0.001065 -0.13163
v 0.000232 0.002254 -0.1306
v -0.001419 0.00088 -0.12931
v -0.017368 -0.000163 -0.12095
v -0.01759 0.002607 -0.12097
v -0.017824 0.00223 -0.11966
v 0.011921 0.006578 -0.13572
v 0.001939 0.002426 -0.13156
v -0.017225 0.005205 -0.1205
v -0.017543 0.004649 -0.11981
v 0.010342 0.009951 -0.1344
v 0.008551 0.012057 -0.13211
v -0.003294 0.012104 -0.12642
v -0.006417 0.011034 -0.12464
v -0.009498 0.010063 -0.12289
v -0.012064 0.009201 -0.12136
v -0.015511 0.007136 -0.12022
v 0.00586 0.01344 -0.1311
v 0.003177 0.01365 -0.12903
v 0.000249 0.013072 -0.12708
v 0.005977 -0.010778 -0.13535
v 0.002824 -0.012512 -0.13341
v 0.005261 -0.011364 -0.13443
v -0.0013 -0.013238 -0.13157
v -0.004593 -0.012422 -0.12995
v -0.006939 -0.011083 -0.12746
v 0.011224 -0.004623 -0.13619
v 0.008698 -0.008259 -0.13595
v 0.006773 -0.0102 -0.13485
v -0.009525 -0.00903 -0.1262
v -0.011528 -0.007347 -0.12385
v 0.012471 -0.000839 -0.13623
v 0.001488 -0.000503 -0.13113
v 0.001036 -1.7E-05 -0.12957
v -0.000815 -0.001009 -0.12876
v -0.002037 -0.000217 -0.12767
v -0.014425 -0.0049 -0.12228
v -0.016085 -0.003203 -0.12114
v 0.012763 0.002049 -0.13604
v 0.002337 0.000851 -0.13061
v 0.002521 0.001681 -0.13058
v -0.000631 0.001616 -0.12881
v -0.001302 0.001327 -0.12769
v -0.017117 -0.001048 -0.12005
v -0.017621 0.002183 -0.11841
v 0.012269 0.005403 -0.13482
v 0.001486 0.002148 -0.13014
v 5.5E-05 0.001923 -0.12815
v -0.01722 0.005063 -0.1188
v 0.010679 0.009418 -0.13306
v 0.00866 0.012024 -0.13094
v -0.002856 0.012037 -0.12521
v -0.006066 0.01096 -0.12346
v -0.009168 0.010098 -0.12174
v -0.012437 0.009115 -0.12007
v -0.015314 0.007663 -0.11855
v 0.00631 0.013291 -0.12998
v 0.003696 0.013537 -0.12792
v 0.000718 0.013015 -0.12587
v 0.005206 -0.011331 -0.13357
v 0.002433 -0.012829 -0.13154
v -0.000817 -0.013383 -0.13037
v -0.00409 -0.012735 -0.12886
v -0.006464 -0.011461 -0.12636
v 0.010142 -0.006618 -0.13529
v 0.008201 -0.008792 -0.13421
v 0.010175 -0.006663 -0.1346
v -0.009001 -0.009429 -0.12511
v -0.010915 -0.007779 -0.12282
v 0.012438 -0.001097 -0.13475
v 0.011446 -0.004517 -0.13461
v 0.000318 -0.000449 -0.1279
v -0.00139 -0.001845 -0.12721
v -0.002973 -0.001964 -0.12639
v -0.002625 -0.002873 -0.1262
v -0.003473 -0.002462 -0.12555
v -0.013334 -0.005837 -0.12155
v -0.015238 -0.004048 -0.12041
v -0.016085 -0.003127 -0.12045
v -0.016834 -0.001175 -0.11851
v 0.012602 0.003375 -0.13412
v 0.001774 0.001574 -0.12955
v 0.000751 0.001318 -0.12785
v -0.001736 0.001151 -0.12669
v -0.003214 -0.000683 -0.12558
v -0.017509 0.002757 -0.11704
v 0.01171 0.007428 -0.13277
v 0.012247 0.006263 -0.1326
v 0.011478 0.008264 -0.13124
v -0.000558 0.001897 -0.12673
v -0.016966 0.005479 -0.11739
v 0.009751 0.01076 -0.1306
v -0.002742 0.01187 -0.12371
v -0.006259 0.010771 -0.12228
v -0.00886 0.010126 -0.1202
v -0.012909 0.009237 -0.11868
v -0.015094 0.008311 -0.11703
v 0.006863 0.012957 -0.12901
v 0.004252 0.013422 -0.12683
v 0.001345 0.013067 -0.1247
v 0.005395 -0.011195 -0.13221
v 0.002628 -0.012908 -0.13013
v -0.000532 -0.013613 -0.12906
v -0.003648 -0.013044 -0.12771
v -0.005998 -0.01182 -0.12525
v 0.010145 -0.006555 -0.13359
v 0.007993 -0.008904 -0.13238
v -0.008508 -0.009803 -0.12402
v -0.010427 -0.008134 -0.12173
v 0.012624 -0.001551 -0.13349
v 0.011771 -0.004008 -0.13312
v 0.000209 -0.001188 -0.12667
v -0.001197 -0.002713 -0.12629
v -0.002608 -0.003012 -0.1254
v -0.003536 -0.001876 -0.12451
v -0.01281 -0.006202 -0.1205
v -0.015032 -0.004119 -0.11932
v -0.01661 -0.001893 -0.11704
v 0.012844 0.0019 -0.133
v 0.000585 0.000746 -0.12643
v -0.00202 0.00128 -0.12513
v -0.003491 -0.000163 -0.12411
v -0.0175 0.001482 -0.11614
v 0.012428 0.005466 -0.13206
v 0.011608 0.007927 -0.1301
v -0.000196 0.0018 -0.12609
v -0.016887 0.005894 -0.11565
v 0.009927 0.010621 -0.12912
v -0.004919 0.011051 -0.12195
v -0.00536 0.01076 -0.12095
v -0.006997 0.010237 -0.11972
v -0.012206 0.00976 -0.11781
v -0.009576 0.010011 -0.11816
v -0.01423 0.009457 -0.11615
v -0.015666 0.008424 -0.11584
v 0.007417 0.012606 -0.12799
v 0.004818 0.01338 -0.12573
v 0.002337 0.013304 -0.12392
v -0.001643 0.012092 -0.12234
v -0.012227 0.009989 -0.1167
v 0.005561 -0.01113 -0.13075
v 0.003024 -0.012828 -0.12885
v -8.4E-05 -0.013727 -0.12786
v -0.003184 -0.013319 -0.12657
v -0.005515 -0.012149 -0.12414
v 0.01019 -0.005997 -0.13168
v 0.007794 -0.009054 -0.13101
v -0.008047 -0.010174 -0.12292
v -0.009976 -0.008506 -0.12062
v 0.012712 -0.001745 -0.13251
v 0.012095 -0.00293 -0.1319
v 8E-05 -0.001986 -0.12589
v -0.001106 -0.002865 -0.12548
v -0.002117 -0.002584 -0.12424
v -0.003465 -0.000855 -0.12289
v -0.01237 -0.006561 -0.11939
v -0.014733 -0.004464 -0.1181
v -0.016637 -0.002177 -0.11552
v 0.012986 0.000808 -0.13207
v 0.000884 0.000101 -0.125
v -0.002965 0.000997 -0.12337
v -0.003495 0.000777 -0.12242
v -0.01759 0.000329 -0.11518
v 0.012612 0.004556 -0.13093
v 0.011767 0.007539 -0.12913
v -0.000833 0.001693 -0.1242
v -0.002684 0.001522 -0.12259
v -0.017736 0.003516 -0.11434
v 0.010259 0.010137 -0.12795
v -0.004375 0.010935 -0.12027
v -0.006698 0.010161 -0.11869
v -0.008858 0.009829 -0.11707
v -0.015648 0.008447 -0.11511
v -0.016684 0.007051 -0.11375
v 0.007797 0.012366 -0.12673
v 0.005046 0.013321 -0.12448
v 0.001832 0.013211 -0.12256
v -0.001278 0.012229 -0.12077
v -0.01113 0.009947 -0.11647
v -0.013855 0.009446 -0.11488
v 0.00619 -0.010581 -0.12924
v 0.003204 -0.012892 -0.12776
v 0.000525 -0.013717 -0.12676
v -0.002637 -0.013503 -0.12546
v -0.005039 -0.012421 -0.12298
v 0.008591 -0.008028 -0.13038
v 0.008339 -0.008251 -0.12964
v -0.00761 -0.010535 -0.12178
v -0.009526 -0.008904 -0.11952
v 0.012761 -0.000263 -0.13125
v 0.011863 -0.001882 -0.13022
v 0.010007 -0.005754 -0.12975
v -1.7E-05 -0.002004 -0.12488
v -0.000591 -0.002404 -0.12377
v -0.002155 -0.002477 -0.12271
v -0.003119 -0.001444 -0.12147
v -0.011867 -0.007011 -0.11833
v -0.014323 -0.004978 -0.117
v -0.016059 -0.003398 -0.11473
v 0.012876 0.002547 -0.13064
v 0.012563 0.002403 -0.12947
v 0.001248 -0.000792 -0.12377
v 0.001735 0.0013 -0.12347
v -0.003248 0.000497 -0.12181
v -0.017566 -0.001002 -0.11362
v -0.018024 0.001448 -0.11352
v -0.018297 0.001461 -0.11206
v 0.012329 0.005495 -0.12914
v 0.000396 0.001978 -0.12304
v -0.001726 0.001713 -0.12212
v -0.017932 0.004654 -0.11289
v -0.018303 0.003933 -0.11197
v 0.011033 0.008833 -0.12739
v -0.003844 0.011083 -0.11906
v -0.006131 0.010094 -0.11749
v -0.00836 0.009574 -0.11589
v -0.017448 0.00673 -0.11178
v -0.015646 0.008646 -0.11284
v 0.008177 0.011947 -0.12514
v 0.004543 0.013422 -0.12299
v 0.001805 0.013321 -0.12115
v -0.001001 0.012496 -0.11945
v -0.011068 0.00976 -0.1153
v -0.013425 0.009548 -0.11331
v 0.004321 -0.012316 -0.12754
v 0.001747 -0.013442 -0.12582
v 0.004104 -0.012533 -0.1268
v -0.002023 -0.013585 -0.12431
v -0.004692 -0.012665 -0.12169
v 0.008297 -0.008244 -0.12872
v 0.006049 -0.010854 -0.12749
v -0.007264 -0.010849 -0.12054
v -0.009141 -0.00927 -0.1185
v 0.011654 -0.001976 -0.12851
v 0.010271 -0.005302 -0.12819
v -0.000144 -0.002391 -0.12273
v -0.001793 -0.002825 -0.12146
v -0.002675 -0.001958 -0.12026
v -0.011201 -0.007598 -0.11741
v -0.013673 -0.00569 -0.11604
v -0.01553 -0.004103 -0.11376
v 0.012331 0.002021 -0.12811
v 0.002226 0.001103 -0.12253
v 0.001838 -0.000939 -0.12245
v -0.002662 0.000205 -0.12079
v -0.017434 -0.001454 -0.11269
v -0.0183 0.00128 -0.11081
v 0.011872 0.006679 -0.12707
v 0.001177 0.002267 -0.12195
v -0.000877 0.0018 -0.12113
v -0.018239 0.005049 -0.11052
v 0.010511 0.009911 -0.12583
v 0.01097 0.009435 -0.12547
v 0.009343 0.011364 -0.12399
v -0.002866 0.011483 -0.1177
v -0.005702 0.009803 -0.11622
v -0.007717 0.009292 -0.11479
v -0.015859 0.008635 -0.11129
v -0.017505 0.007302 -0.11067
v 0.005289 0.013447 -0.12175
v 0.001431 0.013541 -0.11972
v -0.000634 0.012858 -0.11869
v -0.010543 0.00957 -0.11407
v -0.012835 0.009486 -0.11204
v 0.004033 -0.012477 -0.12586
v 0.001301 -0.013603 -0.12382
v -0.001735 -0.013717 -0.12289
v -0.004406 -0.013098 -0.1205
v 0.008487 -0.008098 -0.12733
v 0.006443 -0.01049 -0.12608
v -0.007247 -0.011027 -0.11893
v -0.009109 -0.009351 -0.11775
v 0.011834 -0.002126 -0.12716
v 0.010545 -0.005218 -0.12684
v 0.000371 -0.002619 -0.12157
v -0.001303 -0.003163 -0.12035
v -0.002356 -0.002554 -0.11926
v -0.010334 -0.008329 -0.11707
v -0.012491 -0.006787 -0.11517
v -0.015218 -0.00455 -0.11257
v 0.012448 0.001466 -0.12684
v 0.00269 0.000778 -0.12142
v 0.002383 -0.001152 -0.12133
v -0.002367 -0.000149 -0.11916
v -0.017204 -0.001905 -0.11158
v -0.018214 0.000804 -0.1096
v 0.012217 0.005387 -0.12599
v 0.001435 0.002056 -0.12072
v -0.000294 0.001994 -0.12016
v -0.018412 0.004168 -0.1092
v 0.011206 0.008867 -0.12489
v 0.009912 0.011014 -0.12285
v -0.003625 0.010581 -0.116
v -0.00546 0.009369 -0.11514
v -0.006866 0.00919 -0.114
v -0.017224 0.007596 -0.11007
v -0.017665 0.006715 -0.10932
v 0.007774 0.012866 -0.12184
v 0.002994 0.01411 -0.11951
v 0.005254 0.014077 -0.11977
v 0.000297 0.01337 -0.11817
v -0.001584 0.012201 -0.11674
v -0.009562 0.009481 -0.1131
v -0.011519 0.009608 -0.11137
v -0.015173 0.008706 -0.10984
v 0.002501 0.014269 -0.11835
v 0.000565 0.013556 -0.1169
v 0.004153 -0.012378 -0.12445
v 0.001548 -0.013685 -0.12239
v -0.002142 -0.013908 -0.12093
v -0.004393 -0.013381 -0.11974
v 0.008785 -0.007909 -0.12595
v 0.006693 -0.010302 -0.1247
v -0.005778 -0.012476 -0.11895
v -0.007512 -0.01105 -0.11714
v -0.009585 -0.009119 -0.11675
v -0.010573 -0.008497 -0.11477
v 0.012067 -0.002403 -0.12599
v 0.010814 -0.005169 -0.12556
v 0.000905 -0.002618 -0.12041
v -0.000998 -0.003137 -0.11918
v -0.002755 -0.00232 -0.1178
v -0.013232 -0.006398 -0.11326
v -0.014965 -0.004877 -0.11138
v 0.012676 0.00079 -0.12575
v 0.003231 0.000401 -0.12053
v 0.002843 -0.001119 -0.12033
v -0.003602 -0.000467 -0.11707
v -0.003949 -0.001569 -0.1166
v -0.004254 -0.000847 -0.11601
v -0.016949 -0.002346 -0.11042
v -0.018058 0.000352 -0.10839
v 0.012482 0.004493 -0.12488
v 0.001904 0.001614 -0.11963
v -0.001284 0.001375 -0.11807
v -0.00373 0.000329 -0.11613
v -0.018353 0.003757 -0.10795
v 0.011521 0.008131 -0.12382
v 0.010206 0.010605 -0.12168
v -0.004143 0.009968 -0.11497
v -0.005296 0.009273 -0.11443
v -0.006032 0.009346 -0.11375
v -0.017376 0.006703 -0.10829
v 0.008124 0.012806 -0.12075
v 0.006049 0.014007 -0.11862
v -0.00215 0.011815 -0.11514
v -0.007759 0.009869 -0.11245
v -0.011591 0.009745 -0.11004
v -0.01492 0.008677 -0.10816
v 0.003267 0.014388 -0.11761
v 0.001057 0.01379 -0.11575
v 0.004476 -0.012243 -0.1231
v 0.002119 -0.013709 -0.12122
v -0.000851 -0.014292 -0.12018
v -0.00339 -0.013837 -0.11895
v -0.004906 -0.01306 -0.11873
v -0.005765 -0.012461 -0.11689
v 0.009025 -0.00772 -0.12445
v 0.006744 -0.010313 -0.12348
v -0.008342 -0.01038 -0.11534
v -0.010104 -0.008903 -0.1135
v 0.012163 -0.002536 -0.12482
v 0.011046 -0.004952 -0.1245
v 0.001172 -0.00195 -0.11894
v -0.001087 -0.003043 -0.11818
v -0.002021 -0.002902 -0.11739
v -0.012581 -0.006944 -0.11245
v -0.014512 -0.005287 -0.11028
v 0.012774 -5.8E-05 -0.1249
v 0.00344 5.2E-05 -0.11991
v 0.003 -0.000778 -0.11966
v -0.002905 -0.001946 -0.1163
v -0.003738 -0.000451 -0.11529
v -0.016656 -0.002769 -0.10925
v -0.017962 -0.000122 -0.10715
v 0.012738 0.00314 -0.12397
v 0.002757 0.001023 -0.11932
v 0.000325 0.001272 -0.11718
v -0.002647 0.000928 -0.11566
v -0.018349 0.003312 -0.10663
v 0.011741 0.007418 -0.12246
v 0.010269 0.0105 -0.12049
v -0.004792 0.010086 -0.11395
v -0.017298 0.006495 -0.10688
v 0.008519 0.012541 -0.11961
v 0.006602 0.013779 -0.11751
v -0.004157 0.011391 -0.11284
v -0.000968 0.012927 -0.1141
v -0.007799 0.010621 -0.11072
v -0.011358 0.009945 -0.10862
v -0.014715 0.008641 -0.10671
v 0.003884 0.014403 -0.11653
v 0.001556 0.014011 -0.11454
v 0.005194 -0.011772 -0.12166
v 0.002304 -0.013896 -0.12016
v -0.000155 -0.014461 -0.11921
v -0.003001 -0.014005 -0.11801
v -0.005155 -0.012926 -0.11576
v 0.007925 -0.009012 -0.12295
v 0.00729 -0.009743 -0.12211
v -0.007683 -0.010951 -0.11457
v -0.009567 -0.009379 -0.11246
v 0.011861 -0.003063 -0.12376
v 0.0102 -0.005959 -0.12319
v 0.008591 -0.008172 -0.12225
v -0.000726 -0.002331 -0.11729
v -0.012039 -0.007372 -0.11138
v -0.014134 -0.005704 -0.10906
v 0.012675 0.000681 -0.12327
v 0.00237 2.4E-05 -0.11873
v 0.000654 -0.000364 -0.11666
v -0.000722 -0.001521 -0.11588
v -0.002343 -0.001221 -0.11493
v -0.002933 2E-06 -0.11429
v -0.016442 -0.003168 -0.10796
v -0.018128 -0.000405 -0.10565
v 0.012399 0.005111 -0.12205
v 0.012672 0.003688 -0.12162
v 0.012131 0.006305 -0.12055
v -0.000347 0.001121 -0.11522
v -0.001824 0.001111 -0.11461
v -0.018536 0.002563 -0.10553
v 0.011059 0.008941 -0.12007
v -0.017563 0.006175 -0.10503
v 0.00898 0.012029 -0.1186
v 0.007141 0.013482 -0.11641
v -0.001405 0.012864 -0.1125
v -0.004735 0.011598 -0.11123
v -0.007114 0.010989 -0.10947
v -0.01098 0.010003 -0.10735
v -0.014222 0.008884 -0.10541
v 0.004447 0.014328 -0.11539
v 0.002081 0.014059 -0.11333
v 0.003305 -0.013505 -0.11992
v 0.00097 -0.014456 -0.11831
v 0.003052 -0.013782 -0.11917
v -0.002377 -0.014267 -0.11697
v -0.004654 -0.013367 -0.11467
v 0.007263 -0.009698 -0.12126
v 0.004939 -0.012208 -0.11987
v -0.007157 -0.011468 -0.11354
v -0.009106 -0.009871 -0.11137
v 0.011869 -0.002138 -0.12228
v 0.009867 -0.006044 -0.12125
v 0.011741 -0.002162 -0.12091
v -0.011563 -0.007821 -0.11026
v -0.013672 -0.006266 -0.1079
v 0.012647 0.00152 -0.12172
v 0.012424 0.000947 -0.12073
v 0.000479 -0.000586 -0.11508
v -0.000507 -0.001229 -0.11467
v -0.001922 -0.00087 -0.11371
v -0.002531 0.000121 -0.1129
v -0.016535 -0.003559 -0.10628
v -0.01807 -0.001569 -0.10507
v 0.012338 0.004716 -0.12007
v -0.000105 0.000512 -0.1144
v -0.001407 0.001007 -0.11366
v -0.018816 0.000411 -0.10396
v -0.018906 0.003527 -0.10397
v -0.019283 0.003329 -0.10254
v 0.011228 0.008547 -0.11873
v -0.018459 0.006074 -0.10355
v -0.018852 0.005608 -0.1028
v 0.009465 0.011463 -0.11756
v 0.007647 0.013204 -0.11529
v -0.00354 0.012084 -0.11076
v -0.004311 0.011764 -0.10964
v -0.007173 0.010873 -0.1081
v -0.01047 0.010032 -0.10625
v -0.013173 0.009343 -0.10462
v -0.01673 0.007721 -0.10333
v 0.005062 0.014227 -0.11431
v 0.003071 0.014192 -0.11258
v -0.000534 0.01312 -0.11102
v 0.003001 -0.013757 -0.11827
v 0.000733 -0.014696 -0.11654
v -0.001926 -0.014559 -0.11577
v -0.004238 -0.0138 -0.11353
v 0.007436 -0.009447 -0.11984
v 0.005252 -0.011908 -0.11842
v -0.006719 -0.011977 -0.11246
v -0.008624 -0.010338 -0.1103
v 0.011264 -0.003081 -0.1198
v 0.009554 -0.006442 -0.11937
v -0.011068 -0.008267 -0.10914
v -0.013022 -0.006738 -0.1069
v 0.01224 0.000382 -0.11961
v 0.00034 -0.000761 -0.11421
v -0.000641 -0.001024 -0.11364
v -0.002211 -0.000886 -0.11203
v -0.003802 -0.000695 -0.11102
v -0.004154 -0.001712 -0.11035
v -0.005365 -0.00161 -0.10957
v -0.015529 -0.004861 -0.10559
v -0.017379 -0.002906 -0.10443
v -0.018098 -0.001762 -0.10444
v -0.018776 0.000105 -0.10258
v 0.012324 0.003941 -0.11892
v 0.000109 -7.9E-05 -0.11381
v -0.002207 0.00022 -0.11178
v -0.004848 -0.000639 -0.10982
v -0.019311 0.003757 -0.10134
v 0.01149 0.007732 -0.11768
v -0.018635 0.005992 -0.10179
v 0.009851 0.01102 -0.11638
v 0.008036 0.012965 -0.11411
v -0.003573 0.011901 -0.10882
v -0.006719 0.010839 -0.107
v -0.009991 0.010039 -0.10517
v -0.013378 0.00923 -0.10338
v -0.016437 0.007977 -0.10171
v 0.005533 0.0141 -0.11322
v 0.002927 0.014 -0.11134
v -4E-05 0.013109 -0.10947
v 0.003159 -0.013681 -0.1169
v 0.001038 -0.014774 -0.11521
v -0.001609 -0.014854 -0.11449
v -0.003826 -0.01415 -0.11237
v 0.007538 -0.009304 -0.11826
v 0.005477 -0.011704 -0.11699
v -0.006298 -0.012427 -0.11138
v -0.007982 -0.010747 -0.10948
v 0.011092 -0.003368 -0.11835
v 0.009575 -0.006416 -0.11785
v -0.01023 -0.008421 -0.10803
v -0.01224 -0.006618 -0.10612
v 0.012068 0.000178 -0.11829
v -0.000637 -0.000441 -0.11287
v -0.001818 -0.000274 -0.11084
v -0.002808 -0.001582 -0.11027
v -0.005695 -0.003236 -0.10861
v -0.006317 -0.001785 -0.1084
v -0.014729 -0.005297 -0.10472
v -0.017137 -0.003104 -0.10339
v -0.018544 -0.000599 -0.10113
v 0.012347 0.00313 -0.11806
v -0.003033 0.000241 -0.10966
v -0.004765 -0.000328 -0.10904
v -0.019202 0.002875 -0.10043
v 0.011852 0.006561 -0.11682
v -0.018467 0.005933 -0.10055
v 0.010199 0.010512 -0.11503
v 0.008137 0.01292 -0.11293
v -0.003072 0.011913 -0.10762
v -0.00625 0.010828 -0.10583
v -0.009624 0.010028 -0.10398
v -0.013055 0.009255 -0.10209
v -0.016121 0.007937 -0.10037
v 0.005842 0.01394 -0.11206
v 0.003285 0.013878 -0.11011
v 0.00041 0.013096 -0.1082
v 0.003569 -0.013506 -0.11561
v 0.0016 -0.014727 -0.114
v -0.001135 -0.015066 -0.11331
v -0.003377 -0.014419 -0.11121
v 0.00778 -0.009006 -0.11656
v 0.005571 -0.011717 -0.11582
v -0.005985 -0.012551 -0.11016
v -0.008222 -0.009352 -0.10764
v 0.011098 -0.003682 -0.11694
v 0.009843 -0.006137 -0.11685
v -0.009433 -0.006224 -0.10692
v -0.006724 -0.005195 -0.10737
v 0.012054 -4.8E-05 -0.11688
v -0.001538 -0.000744 -0.10948
v -0.002437 -0.002231 -0.10917
v -0.003943 -0.003558 -0.10834
v -0.008274 -0.004002 -0.1068
v -0.006254 -0.001661 -0.10759
v -0.01275 -0.005658 -0.10432
v -0.016564 -0.003534 -0.10232
v -0.018392 -0.001139 -0.099858
v 0.012217 0.004526 -0.11616
v -0.002359 3.2E-05 -0.10888
v -0.004347 -0.000484 -0.10803
v -0.019158 0.002233 -0.099125
v 0.01131 0.008601 -0.11477
v 0.011895 0.007483 -0.11462
v 0.011121 0.009454 -0.11326
v -0.018333 0.005563 -0.099231
v 0.009296 0.011757 -0.1126
v -0.002613 0.011943 -0.1064
v -0.005798 0.010859 -0.10463
v -0.009154 0.010059 -0.10279
v -0.012568 0.00927 -0.10088
v -0.015763 0.007869 -0.099055
v 0.006359 0.013622 -0.11106
v 0.003768 0.013758 -0.10896
v 0.000872 0.013114 -0.10698
v 0.004507 -0.012865 -0.11436
v 0.001962 -0.014837 -0.11276
v -0.000613 -0.015234 -0.11218
v -0.002926 -0.01467 -0.11006
v 0.006432 -0.010793 -0.11529
v 0.006301 -0.011014 -0.11461
v -0.005699 -0.012832 -0.10885
v -0.007736 -0.011221 -0.10667
v 0.01059 -0.005014 -0.11644
v 0.009628 -0.006485 -0.11588
v 0.007835 -0.009011 -0.11489
v -0.009366 -0.009051 -0.10568
v -0.009197 -0.006364 -0.10595
v -0.011527 -0.007501 -0.10371
v 0.01216 -0.000713 -0.11566
v 0.011191 -0.003776 -0.11555
v -0.000796 -0.001154 -0.10846
v -0.001621 -0.002534 -0.10826
v -0.00357 -0.003438 -0.10745
v -0.005533 -0.002857 -0.1068
v -0.014219 -0.005784 -0.102
v -0.016313 -0.003899 -0.10105
v -0.01848 -0.001396 -0.098367
v 0.012454 0.003016 -0.11506
v -0.001439 -0.000229 -0.10793
v -0.003181 -0.00061 -0.10716
v -0.01929 0.001438 -0.098046
v 0.012087 0.006705 -0.11407
v 0.011263 0.00922 -0.1121
v -0.018542 0.005164 -0.097431
v 0.00953 0.011674 -0.11116
v -0.0022 0.011992 -0.10513
v -0.005417 0.010879 -0.10342
v -0.008605 0.010089 -0.10169
v -0.011914 0.009351 -0.099754
v -0.015174 0.008203 -0.097784
v 0.006932 0.013296 -0.11003
v 0.004272 0.013691 -0.1078
v 0.001341 0.013171 -0.10573
v 0.003878 -0.013606 -0.11246
v 0.001836 -0.015096 -0.11169
v -0.000186 -0.015355 -0.11112
v -0.00233 -0.01487 -0.10923
v 0.006226 -0.011113 -0.11371
v -0.005543 -0.013239 -0.10735
v -0.007639 -0.011723 -0.10597
v 0.009864 -0.006041 -0.11445
v 0.008152 -0.008534 -0.11337
v -0.009234 -0.010078 -0.10468
v -0.011139 -0.00814 -0.10238
v 0.012212 -0.001242 -0.11463
v 0.011472 -0.003116 -0.11396
v -8E-05 -0.001492 -0.10743
v -0.001053 -0.002551 -0.10715
v -0.002653 -0.002656 -0.10638
v -0.003061 -0.001577 -0.1059
v -0.013626 -0.006358 -0.10119
v -0.016151 -0.00442 -0.099834
v -0.017907 -0.002739 -0.097602
v 0.012595 0.001703 -0.11408
v -0.000526 -0.000502 -0.10695
v -0.001907 -0.000481 -0.10619
v -0.019435 -0.00021 -0.096516
v -0.019752 0.002416 -0.096467
v -0.020023 0.002109 -0.095183
v 0.012256 0.005868 -0.11282
v 0.011326 0.009131 -0.11094
v -0.019467 0.004961 -0.095965
v -0.019793 0.004427 -0.095282
v 0.009831 0.011448 -0.10999
v -0.001993 0.011965 -0.10365
v -0.005389 0.010779 -0.10237
v -0.007551 0.010221 -0.10075
v -0.011283 0.009481 -0.09867
v -0.014168 0.008797 -0.096953
v -0.017753 0.006858 -0.095717
v 0.007382 0.013149 -0.10887
v 0.00481 0.013699 -0.10664
v 0.002014 0.013341 -0.10454
v 0.002418 -0.014713 -0.11128
v 0.000218 -0.015054 -0.11001
v 0.006154 -0.011046 -0.11219
v 0.002987 -0.013646 -0.11029
v -0.000614 -0.014746 -0.1083
v -0.003475 -0.014277 -0.10727
v -0.006422 -0.012669 -0.10548
v -0.007626 -0.011746 -0.1053
v -0.008593 -0.010317 -0.1033
v 0.010123 -0.005275 -0.11254
v 0.008125 -0.008509 -0.1121
v -0.010386 -0.007645 -0.10129
v 0.012465 7E-05 -0.11322
v 0.011801 -0.001974 -0.11267
v 0.000356 -0.001793 -0.10643
v -0.00063 -0.002394 -0.10603
v -0.001777 -0.002076 -0.10523
v -0.002062 -0.001192 -0.10473
v -0.012658 -0.006326 -0.10021
v -0.015487 -0.004901 -0.098908
v -0.017346 -0.003281 -0.096653
v 0.012601 0.00357 -0.11237
v 0.012657 0.002168 -0.11192
v 0.012492 0.004548 -0.11101
v 0.00014 -0.000899 -0.106
v -0.00113 -0.000615 -0.10511
v -0.01922 -0.000754 -0.095648
v -0.019774 0.001942 -0.094062
v 0.011868 0.007379 -0.11054
v -0.019463 0.004821 -0.09432
v 0.010212 0.010897 -0.10897
v -0.00399 0.011158 -0.10205
v -0.004688 0.010866 -0.10098
v -0.007554 0.010102 -0.099419
v -0.011026 0.009483 -0.097441
v -0.014651 0.008713 -0.095597
v -0.017572 0.007383 -0.094051
v 0.007852 0.012972 -0.10774
v 0.005419 0.013734 -0.10554
v 0.003078 0.013639 -0.10378
v -0.000845 0.0123 -0.10229
v 0.006824 -0.010038 -0.11065
v 0.003685 -0.012979 -0.10873
v 0.000181 -0.014502 -0.10754
v -0.003196 -0.014354 -0.10596
v -0.006064 -0.012806 -0.10449
v -0.007502 -0.010716 -0.10221
v 0.008855 -0.007345 -0.11141
v 0.008677 -0.007578 -0.11073
v -0.008528 -0.007904 -0.1012
v 0.012377 0.000268 -0.11199
v 0.011636 -0.001179 -0.11105
v 0.010056 -0.005036 -0.11066
v 0.000325 -0.001943 -0.10559
v -0.00053 -0.002104 -0.10504
v -0.001522 -0.001715 -0.10379
v -0.002366 -0.001389 -0.10304
v -0.010147 -0.005253 -0.099469
v -0.014541 -0.004885 -0.097896
v -0.016845 -0.003551 -0.095512
v 0.012391 0.002953 -0.1105
v 0.00044 -0.00135 -0.10541
v -0.000825 -0.000997 -0.10401
v -0.018843 -0.001153 -0.094563
v -0.01949 0.001796 -0.092765
v 0.012018 0.006736 -0.10934
v -0.019152 0.005121 -0.092961
v 0.010656 0.010091 -0.10796
v -0.003962 0.010987 -0.10013
v -0.007209 0.009986 -0.098199
v -0.01111 0.009407 -0.095718
v -0.01516 0.008884 -0.094181
v -0.017318 0.008072 -0.092541
v 0.008322 0.012663 -0.10658
v 0.005773 0.013661 -0.10437
v 0.002748 0.013474 -0.10254
v -0.000386 0.012311 -0.10077
v 0.006538 -0.010512 -0.10895
v 0.004001 -0.012997 -0.10745
v 0.000765 -0.014414 -0.10645
v -0.002719 -0.0145 -0.10488
v -0.005622 -0.013115 -0.10334
v -0.006831 -0.011079 -0.10114
v 0.008617 -0.007646 -0.10988
v -0.006992 -0.008225 -0.10069
v 0.011476 -0.001219 -0.10932
v 0.010276 -0.004621 -0.10911
v -0.000249 -0.001563 -0.10444
v -0.001538 -0.001395 -0.10242
v -0.002896 -0.002362 -0.10177
v -0.005451 -0.002834 -0.10076
v -0.006006 -0.00505 -0.10065
v -0.008004 -0.003403 -0.099145
v -0.010788 -0.004317 -0.097423
v -0.013989 -0.004667 -0.096548
v -0.016592 -0.003853 -0.094251
v 0.012165 0.002634 -0.10904
v -0.003148 -0.001425 -0.10139
v -0.005773 -0.002251 -0.099769
v -0.018522 -0.001596 -0.093353
v -0.019451 0.001206 -0.091403
v 0.012181 0.005757 -0.10861
v -0.019042 0.005659 -0.09118
v 0.011333 0.008926 -0.10724
v -0.003459 0.010908 -0.098952
v -0.006439 0.00979 -0.097157
v -0.008506 0.009288 -0.095622
v -0.014364 0.009431 -0.093351
v -0.011419 0.009481 -0.093871
v -0.016433 0.009296 -0.09166
v -0.017888 0.008252 -0.091349
v 0.00879 0.01219 -0.10509
v 0.005473 0.013645 -0.10307
v 0.002992 0.013384 -0.10133
v -1.3E-05 0.012289 -0.0995
v -0.014307 0.009776 -0.092268
v 0.006523 -0.010832 -0.10745
v 0.004161 -0.013163 -0.10646
v 0.001405 -0.014378 -0.10542
v -0.00216 -0.014655 -0.10382
v -0.005174 -0.01343 -0.10222
v -0.006489 -0.011277 -0.099888
v 0.008683 -0.007693 -0.10851
v -0.006269 -0.008464 -0.09964
v 0.011613 -0.001339 -0.10792
v 0.010458 -0.004609 -0.10774
v -0.001716 -0.001818 -0.10081
v -0.002872 -0.003402 -0.10053
v -0.004801 -0.005799 -0.09999
v -0.007725 -0.003109 -0.098252
v -0.010161 -0.004499 -0.096387
v -0.014203 -0.004796 -0.094704
v -0.016611 -0.004127 -0.093416
v 0.012213 0.002417 -0.1076
v -0.002477 -0.001379 -0.10034
v -0.004818 -0.001948 -0.099298
v -0.018214 -0.002383 -0.092141
v -0.019736 0.00054 -0.089865
v 0.011999 0.006976 -0.10674
v -0.01979 0.003756 -0.089881
v 0.010905 0.01023 -0.10562
v 0.011315 0.009784 -0.1052
v 0.009636 0.011701 -0.1037
v -0.002952 0.010856 -0.097792
v -0.005606 0.009664 -0.09622
v -0.008124 0.009164 -0.09465
v -0.010534 0.009328 -0.092902
v -0.017875 0.008316 -0.090626
v -0.018931 0.00694 -0.089269
v 0.00632 0.013361 -0.10228
v 0.003285 0.013373 -0.10007
v 0.000251 0.012435 -0.098228
v -0.013076 0.009726 -0.092105
v -0.016025 0.009374 -0.090413
v 0.005285 -0.012369 -0.10624
v 0.002765 -0.013893 -0.1046
v 0.005184 -0.012489 -0.10557
v -0.001439 -0.014736 -0.10279
v -0.004761 -0.013708 -0.10106
v -0.006861 -0.011482 -0.098286
v 0.008873 -0.007639 -0.10712
v 0.006937 -0.010524 -0.10607
v -0.006174 -0.00789 -0.098118
v 0.011764 -0.001673 -0.10669
v 0.010611 -0.004673 -0.10643
v -0.001224 -0.002373 -0.099722
v -0.002285 -0.003941 -0.099524
v -0.004185 -0.005868 -0.098891
v -0.006752 -0.003398 -0.09758
v -0.008724 -0.005264 -0.096247
v -0.012197 -0.006065 -0.094283
v -0.015484 -0.004815 -0.092727
v -0.016716 -0.004092 -0.092664
v -0.018195 -0.00275 -0.090461
v 0.012399 0.001668 -0.10647
v -0.001727 -0.001694 -0.099316
v -0.003761 -0.002224 -0.098523
v -0.019829 -0.00056 -0.0892
v 0.012334 0.005527 -0.10565
v -0.020407 0.001335 -0.088223
v -0.020191 0.003959 -0.088443
v -0.020578 0.00387 -0.087127
v 0.011477 0.009151 -0.10456
v 0.010037 0.01137 -0.1024
v -0.002516 0.011021 -0.096562
v -0.005191 0.009679 -0.095085
v -0.007624 0.009053 -0.09358
v -0.010019 0.009179 -0.091772
v -0.019765 0.006734 -0.08719
v -0.017934 0.008653 -0.088317
v 0.006593 0.013439 -0.10051
v 0.002977 0.013567 -0.098693
v 0.000602 0.012959 -0.09688
v -0.013018 0.009645 -0.090952
v -0.015627 0.009593 -0.088828
v 0.005135 -0.012389 -0.10462
v 0.002521 -0.014079 -0.10274
v -0.000843 -0.014867 -0.10161
v -0.004299 -0.014148 -0.099966
v -0.006591 -0.012885 -0.097437
v 0.00914 -0.007344 -0.10569
v 0.007364 -0.009877 -0.10461
v -0.008507 -0.010581 -0.096189
v -0.008581 -0.007867 -0.096244
v -0.010689 -0.008503 -0.094129
v 0.011785 -0.001941 -0.10535
v 0.010629 -0.004817 -0.10531
v -0.000791 -0.002833 -0.098805
v -0.001912 -0.004029 -0.0985
v -0.003621 -0.004937 -0.097731
v -0.005173 -0.004437 -0.097094
v -0.013259 -0.006593 -0.092438
v -0.015386 -0.005103 -0.09161
v -0.017451 -0.003726 -0.089387
v 0.012449 0.000813 -0.10558
v -0.001032 -0.002068 -0.098365
v -0.002577 -0.002371 -0.097609
v -0.019211 -0.001745 -0.088432
v -0.019872 -0.000663 -0.088547
v -0.020364 0.001358 -0.086793
v 0.01255 0.004068 -0.10477
v -0.020466 0.005647 -0.085785
v 0.011731 0.008273 -0.10332
v 0.010392 0.011197 -0.10142
v -0.002148 0.011371 -0.095101
v -0.005125 0.009563 -0.094004
v -0.006834 0.009005 -0.092483
v -0.009558 0.008976 -0.090582
v -0.018195 0.008727 -0.086737
v -0.019837 0.007522 -0.086052
v 0.008742 0.012881 -0.10051
v 0.00379 0.014158 -0.097886
v 0.006482 0.014191 -0.098453
v 0.00177 0.013967 -0.096175
v 6.2E-05 0.013021 -0.09577
v -0.012613 0.009532 -0.089695
v -0.015193 0.009537 -0.087523
v 0.003893 0.014631 -0.096759
v 0.005313 -0.012146 -0.10321
v 0.002859 -0.013957 -0.10132
v -0.000413 -0.015011 -0.10032
v -0.00373 -0.014616 -0.09892
v -0.006081 -0.013417 -0.096441
v 0.009619 -0.006299 -0.10393
v 0.007383 -0.009815 -0.10336
v -0.008515 -0.011207 -0.095191
v -0.010298 -0.009355 -0.092967
v 0.011188 -0.003634 -0.1046
v 0.011147 -0.0034 -0.10385
v -0.000835 -0.003093 -0.098024
v -0.001797 -0.003677 -0.097567
v -0.002675 -0.003414 -0.09646
v -0.00293 -0.002905 -0.096073
v -0.012637 -0.007291 -0.091707
v -0.015075 -0.005566 -0.090471
v -0.016955 -0.004113 -0.088284
v 0.012478 0.001935 -0.10408
v 0.011882 -0.001296 -0.10395
v -0.00071 -0.00245 -0.097791
v -0.001855 -0.002158 -0.096322
v -0.01903 -0.001815 -0.087297
v -0.020226 0.000786 -0.085238
v 0.012303 0.005953 -0.10294
v 0.012453 0.004441 -0.10249
v 0.012045 0.007064 -0.10146
v -0.020633 0.004217 -0.084708
v 0.01112 0.009691 -0.10103
v -0.003844 0.010117 -0.093434
v -0.004972 0.009299 -0.092241
v -0.006879 0.008726 -0.091087
v -0.009127 0.008728 -0.08941
v -0.019563 0.007801 -0.085455
v -0.019991 0.006851 -0.084708
v 0.009113 0.012667 -0.09958
v 0.007287 0.014101 -0.097429
v 0.000113 0.013078 -0.09514
v -0.001156 0.012032 -0.093981
v -0.002852 0.010633 -0.09254
v -0.01206 0.009329 -0.088577
v -0.014258 0.009442 -0.086772
v -0.017621 0.008686 -0.085261
v 0.005047 0.014744 -0.096548
v 0.002146 0.014063 -0.094964
v 0.006099 -0.011311 -0.10182
v 0.003209 -0.013961 -0.1
v 0.000107 -0.015042 -0.099106
v -0.00314 -0.014839 -0.097809
v -0.005539 -0.013669 -0.095313
v 0.008122 -0.008686 -0.1027
v 0.007881 -0.008999 -0.10197
v -0.008045 -0.011642 -0.094108
v -0.009774 -0.009793 -0.09189
v 0.01126 -0.001914 -0.10241
v 0.00933 -0.006347 -0.10194
v -0.001347 -0.002771 -0.096919
v -0.001971 -0.002024 -0.095041
v -0.002311 -0.002773 -0.094914
v -0.002733 -0.002231 -0.094314
v -0.012003 -0.00778 -0.090725
v -0.014474 -0.005964 -0.089469
v -0.016393 -0.004471 -0.087206
v 0.012241 0.00177 -0.10262
v 0.012074 0.002339 -0.10124
v -0.002404 -0.00092 -0.093826
v -0.002631 -0.00136 -0.094396
v -0.003127 -0.001252 -0.093706
v -0.018695 -0.00217 -0.086085
v -0.020113 0.000314 -0.08395
v 0.012118 0.005586 -0.10086
v -0.002959 -0.000828 -0.093483
v -0.020689 0.003577 -0.083376
v 0.011212 0.009357 -0.099647
v -0.004581 0.009401 -0.091253
v -0.006489 0.008641 -0.089899
v -0.008553 0.008523 -0.088313
v -0.019808 0.006614 -0.083621
v 0.009557 0.012203 -0.098541
v 0.007719 0.01388 -0.096263
v -0.000245 0.012625 -0.092897
v -0.002278 0.01104 -0.091355
v -0.011533 0.009078 -0.087503
v -0.01437 0.009205 -0.085509
v -0.017422 0.008459 -0.08352
v 0.005112 0.014663 -0.095378
v 0.002632 0.014195 -0.093388
v 0.005655 -0.012095 -0.099961
v 0.0033 -0.014232 -0.098907
v 0.000687 -0.015036 -0.097967
v -0.002576 -0.014928 -0.096645
v -0.005141 -0.013842 -0.094048
v 0.00777 -0.009106 -0.10105
v -0.007645 -0.011911 -0.09289
v -0.00939 -0.010151 -0.090871
v 0.010801 -0.002604 -0.10057
v 0.009362 -0.006111 -0.1003
v -0.001531 -0.00228 -0.093832
v -0.001954 -0.003024 -0.093617
v -0.002613 -0.002751 -0.092772
v -0.011302 -0.008335 -0.089818
v -0.013737 -0.006452 -0.088482
v -0.015748 -0.004948 -0.086153
v 0.011831 0.001344 -0.10027
v -0.001807 -0.001161 -0.093421
v -0.003061 -0.001433 -0.093024
v -0.018319 -0.002535 -0.084912
v -0.020155 0.00012 -0.082476
v 0.012055 0.005168 -0.099496
v -0.002582 -0.000816 -0.092861
v -0.020876 0.002877 -0.082258
v 0.011406 0.00877 -0.098496
v -0.004135 0.009626 -0.090016
v -0.006 0.008658 -0.088756
v -0.007757 0.008419 -0.087424
v -0.020158 0.006301 -0.081696
v 0.009907 0.01184 -0.097346
v 0.008186 0.013657 -0.095067
v 0.00023 0.012932 -0.091528
v -0.001896 0.011357 -0.090065
v -0.010814 0.008877 -0.086451
v -0.013731 0.009129 -0.084289
v -0.016952 0.0087 -0.082096
v 0.005532 0.014595 -0.094092
v 0.00309 0.014271 -0.092019
v 0.004404 -0.013621 -0.098675
v 0.00186 -0.014737 -0.09697
v 0.004308 -0.013742 -0.098001
v -0.002092 -0.014969 -0.095379
v -0.004822 -0.014214 -0.092889
v 0.007866 -0.008977 -0.099606
v 0.006048 -0.011813 -0.098492
v -0.007628 -0.012034 -0.091279
v -0.009376 -0.010228 -0.090126
v 0.010636 -0.003054 -0.098979
v 0.009327 -0.006232 -0.099125
v -0.001028 -0.002853 -0.092766
v -0.00165 -0.003654 -0.092446
v -0.002466 -0.003305 -0.091626
v -0.010498 -0.009106 -0.089463
v -0.012552 -0.00747 -0.087587
v -0.01534 -0.005322 -0.08494
v 0.011719 0.000762 -0.098956
v -0.001327 -0.00154 -0.092426
v -0.00288 -0.001656 -0.091471
v -0.017884 -0.003071 -0.083798
v -0.019656 -0.001247 -0.081625
v 0.01211 0.004431 -0.098389
v -0.002096 -0.000913 -0.092119
v -0.021076 0.00135 -0.080659
v -0.021372 0.003887 -0.080655
v -0.021725 0.003583 -0.079314
v 0.011651 0.008148 -0.097326
v -0.003621 0.010045 -0.088645
v -0.00586 0.008635 -0.087861
v -0.006907 0.00851 -0.087087
v -0.02114 0.006258 -0.08015
v -0.021511 0.005781 -0.07943
v 0.010296 0.01143 -0.096154
v 0.008656 0.013435 -0.093903
v 0.000417 0.012969 -0.090026
v -0.001666 0.011564 -0.089261
v -0.008943 0.009006 -0.085703
v -0.01295 0.009318 -0.083148
v -0.015912 0.009171 -0.081265
v -0.019511 0.007777 -0.079913
v 0.00607 0.014521 -0.092891
v 0.003717 0.014326 -0.090823
v 0.00423 -0.013601 -0.097027
v 0.00157 -0.014842 -0.095033
v -0.002369 -0.015031 -0.093454
v -0.00482 -0.014473 -0.092121
v 0.008487 -0.007897 -0.097996
v 0.006365 -0.011325 -0.096968
v -0.006236 -0.013539 -0.091292
v -0.007908 -0.012025 -0.089483
v -0.009828 -0.009954 -0.089129
v -0.010742 -0.009224 -0.087162
v 0.009903 -0.005046 -0.098324
v 0.00983 -0.005289 -0.097721
v -0.000752 -0.0035 -0.091613
v -0.001724 -0.004074 -0.09118
v -0.003034 -0.002789 -0.089952
v -0.013237 -0.00698 -0.085656
v -0.015091 -0.005581 -0.08364
v 0.011761 0.000659 -0.097551
v 0.010811 -0.002884 -0.097466
v -0.000867 -0.00205 -0.091276
v -0.0036 -0.001049 -0.089576
v -0.003814 -0.001167 -0.088958
v -0.004075 -0.000522 -0.088856
v -0.01752 -0.003641 -0.08262
v -0.019394 -0.001935 -0.080542
v 0.012186 0.00362 -0.097476
v -0.002507 -0.000982 -0.090298
v -0.003743 -0.000457 -0.089159
v -0.020954 0.000697 -0.079726
v -0.021622 0.003217 -0.078132
v 0.012008 0.006975 -0.096422
v -0.005486 0.009259 -0.087149
v -0.021291 0.005975 -0.078436
v 0.010686 0.010925 -0.094811
v 0.00885 0.013394 -0.092784
v -0.001319 0.011777 -0.088716
v -0.002712 0.010901 -0.087542
v -0.005371 0.009977 -0.085949
v -0.008805 0.009577 -0.084071
v -0.01249 0.009489 -0.081983
v -0.016146 0.009094 -0.080022
v -0.019255 0.007959 -0.078294
v 0.006678 0.014446 -0.091861
v 0.004759 0.014437 -0.090154
v 0.001173 0.013155 -0.088612
v 0.00437 -0.013401 -0.095599
v 0.002011 -0.014797 -0.093703
v -0.001113 -0.015395 -0.092627
v -0.003791 -0.014927 -0.091327
v -0.005346 -0.014137 -0.091087
v -0.006221 -0.013513 -0.089221
v 0.008086 -0.008671 -0.096158
v 0.006278 -0.011497 -0.095723
v -0.008696 -0.011297 -0.087692
v -0.010286 -0.009632 -0.085882
v 0.009779 -0.005437 -0.096869
v -0.000984 -0.004117 -0.090576
v -0.002176 -0.004346 -0.089782
v -0.003198 -0.003658 -0.088801
v -0.012596 -0.007513 -0.084821
v -0.014523 -0.005998 -0.082551
v 0.011855 0.000421 -0.096242
v 0.011023 -0.002628 -0.096111
v -0.00053 -0.00257 -0.089755
v -0.003093 -0.001782 -0.088663
v -0.003714 -0.000661 -0.088937
v -0.017559 -0.003811 -0.080939
v -0.019363 -0.002237 -0.079759
v 0.012266 0.004816 -0.0957
v -0.001493 -0.001438 -0.089606
v -0.020652 -0.000122 -0.078605
v -0.021528 0.002966 -0.076777
v 0.011698 0.008914 -0.094514
v 0.012197 0.007697 -0.094304
v 0.011537 0.009782 -0.093034
v -0.021105 0.005869 -0.077124
v 0.009922 0.012175 -0.092451
v -0.001848 0.011611 -0.086469
v -0.004913 0.010433 -0.08471
v -0.008355 0.009765 -0.082858
v -0.01209 0.009465 -0.080837
v -0.015799 0.00903 -0.078783
v -0.018933 0.007876 -0.076973
v 0.007245 0.014137 -0.090974
v 0.004668 0.01419 -0.088976
v 0.001688 0.013281 -0.087035
v 0.005107 -0.012702 -0.094232
v 0.002307 -0.014881 -0.092406
v -0.000533 -0.015559 -0.091548
v -0.003442 -0.015091 -0.090344
v -0.00561 -0.013972 -0.08808
v 0.006993 -0.010494 -0.095096
v 0.006856 -0.010674 -0.094432
v -0.008048 -0.011889 -0.086913
v -0.009713 -0.010095 -0.084861
v 0.009877 -0.005172 -0.095415
v 0.008274 -0.008218 -0.094512
v -0.001297 -0.004117 -0.089267
v -0.001928 -0.00412 -0.08799
v -0.002935 -0.004481 -0.088274
v -0.00365 -0.003405 -0.087663
v -0.003717 -0.004178 -0.087316
v -0.011995 -0.00794 -0.08379
v -0.01385 -0.006416 -0.081555
v 0.011813 -0.000234 -0.095297
v 0.011132 -0.00222 -0.094935
v -0.000422 -0.002774 -0.088177
v -0.000112 -0.001489 -0.088061
v -0.003253 -0.002083 -0.087242
v -0.003423 -0.003055 -0.086692
v -0.016452 -0.004642 -0.080203
v -0.018579 -0.002976 -0.078966
v -0.019467 -0.002118 -0.079006
v -0.0206 -0.000259 -0.076943
v 0.012271 0.002826 -0.094787
v -0.001649 -0.001262 -0.087739
v -0.002894 -0.001657 -0.086411
v -0.021659 0.003197 -0.075409
v 0.012235 0.006851 -0.093604
v 0.011477 0.009863 -0.091889
v -0.021002 0.005729 -0.075731
v 0.010083 0.012106 -0.091017
v -0.001288 0.011885 -0.08522
v -0.004415 0.010573 -0.08353
v -0.00783 0.00975 -0.081742
v -0.011528 0.009373 -0.079735
v -0.015271 0.008923 -0.077619
v -0.018578 0.007767 -0.075672
v 0.00767 0.013776 -0.089933
v 0.005039 0.014089 -0.08773
v 0.002157 0.013347 -0.085744
v 0.004591 -0.013387 -0.092367
v 0.002323 -0.015215 -0.091319
v 7E-06 -0.015727 -0.090483
v -0.002887 -0.01536 -0.089294
v -0.005038 -0.014358 -0.087022
v 0.006763 -0.010682 -0.093534
v -0.007472 -0.012368 -0.085902
v -0.009184 -0.010523 -0.083806
v 0.010387 -0.003376 -0.093503
v 0.00847 -0.007635 -0.092921
v -0.003081 -0.004189 -0.087293
v -0.011422 -0.008329 -0.082748
v -0.013304 -0.006753 -0.080489
v 0.011835 0.00084 -0.0939
v 0.011641 0.000949 -0.092516
v 0.000353 -0.001413 -0.087246
v -7.1E-05 -0.002169 -0.087068
v -0.001795 -0.002987 -0.086696
v -0.00263 -0.001985 -0.085618
v -0.015893 -0.005006 -0.079177
v -0.018468 -0.003024 -0.077831
v -0.020687 -0.000726 -0.075162
v 0.012275 0.004516 -0.093306
v 0.012095 0.004204 -0.092171
v -0.000503 -0.000846 -0.086632
v -0.001978 -0.001089 -0.085766
v -0.021693 0.002006 -0.074736
v 0.011826 0.008013 -0.091506
v -0.02122 0.005347 -0.074009
v 0.010353 0.011588 -0.089943
v -0.000859 0.011942 -0.083966
v -0.004023 0.010525 -0.082361
v -0.007261 0.009668 -0.080682
v -0.01084 0.009288 -0.07867
v -0.014657 0.008881 -0.076495
v -0.018 0.008014 -0.074428
v 0.008032 0.013558 -0.08873
v 0.005457 0.014009 -0.086491
v 0.002562 0.013361 -0.08447
v 0.003304 -0.014791 -0.091066
v 0.001135 -0.015701 -0.089588
v 0.003202 -0.014954 -0.090408
v -0.002246 -0.015596 -0.088245
v -0.004512 -0.014716 -0.085925
v 0.006834 -0.010517 -0.092114
v 0.004934 -0.013195 -0.090915
v -0.006956 -0.012797 -0.084834
v -0.008728 -0.010941 -0.082689
v 0.009827 -0.004453 -0.091596
v 0.008358 -0.007837 -0.091715
v -0.01093 -0.008699 -0.081649
v -0.012818 -0.007103 -0.07937
v 0.01124 -0.000118 -0.091477
v 0.000245 -0.001518 -0.086483
v -0.000586 -0.002076 -0.08612
v -0.0017 -0.001988 -0.084882
v -0.002114 -0.00154 -0.08438
v -0.015381 -0.005384 -0.078096
v -0.018085 -0.00352 -0.076693
v -0.020076 -0.002042 -0.074335
v 0.011956 0.003732 -0.090986
v 4E-06 -0.00102 -0.086128
v -0.001279 -0.00119 -0.084644
v -0.02178 0.000234 -0.073222
v -0.022248 0.002676 -0.073142
v -0.022535 0.002331 -0.071849
v 0.011888 0.00732 -0.090221
v -0.022137 0.005016 -0.072592
v -0.022436 0.004479 -0.071925
v 0.010726 0.010779 -0.088896
v -0.000691 0.011817 -0.082502
v -0.004005 0.010328 -0.081324
v -0.006219 0.00972 -0.079726
v -0.010242 0.009209 -0.077569
v -0.01399 0.008945 -0.07543
v -0.016956 0.008551 -0.073628
v -0.020518 0.006812 -0.072339
v 0.008437 0.013229 -0.087514
v 0.005847 0.013929 -0.085231
v 0.003071 0.013482 -0.083268
v 0.003219 -0.014865 -0.089505
v 0.000965 -0.0159 -0.087831
v -0.001752 -0.015834 -0.087047
v -0.004062 -0.01506 -0.084759
v 0.007502 -0.009407 -0.090562
v 0.005429 -0.012676 -0.089449
v -0.006503 -0.013214 -0.083707
v -0.008363 -0.011366 -0.081486
v 0.008917 -0.006659 -0.090918
v 0.008829 -0.006868 -0.090306
v -0.010517 -0.009088 -0.080478
v -0.012364 -0.007496 -0.078233
v 0.011076 -0.000581 -0.089995
v 0.009866 -0.004401 -0.090003
v -0.000628 -0.001494 -0.085295
v -0.001507 -0.001745 -0.083513
v -0.001869 -0.001894 -0.083228
v -0.001841 -0.001731 -0.083089
v -0.014819 -0.005809 -0.077023
v -0.017526 -0.004118 -0.075675
v -0.019539 -0.002669 -0.073363
v 0.011863 0.003474 -0.08967
v -0.001645 -0.001713 -0.082955
v -0.021568 -0.000275 -0.072332
v -0.022275 0.002225 -0.070728
v 0.01202 0.006559 -0.089349
v -0.022122 0.004885 -0.070958
v 0.011358 0.009693 -0.0881
v -0.002645 0.010773 -0.080963
v -0.003341 0.010424 -0.079901
v -0.006212 0.009579 -0.078391
v -0.009799 0.009123 -0.076412
v -0.013574 0.009004 -0.074248
v -0.017367 0.00857 -0.072275
v -0.020299 0.007369 -0.070684
v 0.008968 0.0128 -0.08603
v 0.005871 0.014004 -0.08405
v 0.004096 0.013752 -0.08261
v 0.0004 0.012171 -0.081145
v 0.003422 -0.014792 -0.08811
v 0.00121 -0.015974 -0.086492
v -0.001416 -0.016059 -0.085758
v -0.003653 -0.015337 -0.083561
v 0.007484 -0.00965 -0.08888
v 0.005698 -0.012586 -0.08802
v -0.006129 -0.01361 -0.0825
v -0.008133 -0.011777 -0.080174
v 0.008895 -0.006787 -0.08946
v -0.010241 -0.009476 -0.079197
v -0.012002 -0.007881 -0.077175
v 0.011071 -0.001046 -0.088485
v 0.010025 -0.004222 -0.088792
v -0.001474 -0.00208 -0.082098
v -0.001549 -0.002115 -0.082025
v -0.001529 -0.002067 -0.08195
v -0.014116 -0.00634 -0.076075
v -0.016814 -0.004681 -0.074669
v -0.018897 -0.003173 -0.072317
v 0.01188 0.00316 -0.088239
v -0.001455 -0.002032 -0.082023
v -0.021145 -0.000634 -0.071266
v -0.021928 0.002161 -0.069463
v 0.01193 0.007831 -0.087508
v -0.021768 0.00523 -0.069616
v 0.011012 0.011029 -0.086498
v 0.011406 0.01063 -0.086065
v 0.009835 0.012385 -0.084711
v -0.002628 0.010655 -0.07904
v -0.005802 0.009543 -0.077229
v -0.009343 0.009053 -0.075201
v -0.013543 0.009139 -0.072538
v -0.01783 0.008843 -0.070853
v -0.01997 0.008081 -0.069197
v 0.006819 0.013777 -0.08347
v 0.003996 0.013495 -0.081471
v 0.000853 0.012268 -0.079604
v 0.003717 -0.014737 -0.086657
v 0.001375 -0.016025 -0.085429
v -0.00097 -0.016167 -0.084611
v -0.003225 -0.01547 -0.082382
v 0.007645 -0.009657 -0.087398
v 0.006005 -0.012428 -0.086856
v -0.005858 -0.013934 -0.081211
v -0.00789 -0.012289 -0.079038
v 0.009432 -0.005778 -0.087867
v -0.010313 -0.009739 -0.077553
v -0.011998 -0.007991 -0.076412
v 0.01055 -0.00302 -0.08794
v 0.010534 -0.003175 -0.087366
v -0.001064 -0.002252 -0.081016
v -0.001051 -0.002304 -0.080955
v -0.001109 -0.002287 -0.08088
v -0.013227 -0.007025 -0.07572
v -0.015557 -0.005646 -0.073775
v -0.018515 -0.003521 -0.071102
v 0.01196 0.002489 -0.086991
v 0.011282 -0.000834 -0.087056
v -0.001122 -0.002235 -0.08094
v -0.020735 -0.000984 -0.070105
v -0.021816 0.001695 -0.068144
v 0.01213 0.006415 -0.086348
v -0.021588 0.005765 -0.067872
v 0.011472 0.010021 -0.085386
v 0.00989 0.012154 -0.083208
v -0.002198 0.010739 -0.077805
v -0.005321 0.009482 -0.076057
v -0.008472 0.008901 -0.074212
v -0.010681 0.008938 -0.072581
v -0.016954 0.009461 -0.070047
v -0.013839 0.009536 -0.070656
v -0.019047 0.00931 -0.068331
v -0.020498 0.00823 -0.06802
v 0.007189 0.013578 -0.082219
v 0.004143 0.013517 -0.080084
v 0.00111 0.012445 -0.078244
v -0.016878 0.009896 -0.068959
v 0.002675 -0.015491 -0.08514
v -0.000118 -0.016041 -0.083686
v 0.00195 -0.015598 -0.083939
v -0.002697 -0.01555 -0.081495
v 0.0074 -0.010277 -0.085876
v 0.004863 -0.01373 -0.085529
v 0.003408 -0.015037 -0.084657
v -0.005887 -0.014005 -0.079585
v -0.00786 -0.012535 -0.078318
v 0.00928 -0.006158 -0.086208
v -0.00906 -0.011331 -0.077541
v -0.010686 -0.009853 -0.075746
v -0.012565 -0.007839 -0.075386
v -0.013671 -0.007303 -0.073376
v 0.010565 -0.002925 -0.086518
v -0.000731 -0.002369 -0.079822
v -0.0007 -0.00249 -0.079748
v -0.001014 -0.002489 -0.079453
v -0.016377 -0.005271 -0.07183
v -0.018287 -0.003841 -0.069877
v 0.011948 0.001978 -0.086025
v 0.011452 1E-06 -0.0858
v -0.000912 -0.002312 -0.079953
v -0.020481 -0.001426 -0.068876
v -0.022028 0.001054 -0.066643
v 0.012182 0.005094 -0.085393
v -0.022242 0.003985 -0.066618
v 0.011591 0.009191 -0.084111
v 0.010138 0.012024 -0.082103
v -0.001872 0.010829 -0.076491
v -0.004907 0.009355 -0.074898
v -0.007569 0.008706 -0.073368
v -0.010215 0.008877 -0.071626
v -0.01292 0.009429 -0.069687
v -0.020464 0.008298 -0.067307
v -0.021491 0.006939 -0.06597
v 0.007279 0.013774 -0.080414
v 0.003861 0.013723 -0.078699
v 0.001513 0.012935 -0.076834
v -0.015607 0.009915 -0.068811
v -0.018616 0.009437 -0.067092
v -0.000298 -0.01565 -0.082193
v 0.006108 -0.012267 -0.084903
v 0.003394 -0.01427 -0.083268
v 0.006188 -0.012085 -0.084201
v -0.000757 -0.015449 -0.08076
v -0.003824 -0.015032 -0.079523
v -0.006834 -0.013491 -0.077656
v -0.008327 -0.012199 -0.077318
v -0.009143 -0.011569 -0.075473
v 0.009174 -0.006432 -0.084495
v 0.007545 -0.010205 -0.084595
v -0.011561 -0.009226 -0.073923
v -0.013341 -0.007711 -0.072027
v 0.010877 -0.001139 -0.084555
v -0.000445 -0.00259 -0.07853
v -0.000767 -0.002912 -0.078288
v -0.001674 -0.002886 -0.077775
v -0.001567 -0.003304 -0.077263
v -0.002246 -0.003211 -0.076728
v -0.015794 -0.005792 -0.070979
v -0.017935 -0.004295 -0.068724
v 0.011906 0.003287 -0.084567
v 0.011721 0.003527 -0.083174
v -0.001159 -0.002512 -0.078209
v -0.002154 -0.002857 -0.076844
v -0.020288 -0.002051 -0.067648
v -0.021921 -0.000322 -0.065662
v 0.011986 0.007023 -0.08382
v 0.011824 0.006854 -0.082655
v -0.022821 0.00195 -0.064963
v -0.022673 0.004128 -0.065186
v -0.023096 0.003843 -0.063922
v 0.011104 0.010396 -0.081957
v -0.001935 0.01076 -0.074877
v -0.004894 0.009117 -0.07386
v -0.006714 0.008676 -0.072379
v -0.009729 0.008698 -0.070509
v -0.012466 0.009214 -0.068535
v -0.022356 0.006556 -0.063889
v -0.020541 0.008597 -0.064998
v 0.009357 0.013113 -0.080512
v 0.004776 0.014424 -0.07793
v 0.0073 0.014594 -0.078379
v 0.003126 0.014272 -0.076385
v 0.001014 0.012989 -0.075147
v -0.015564 0.009825 -0.067648
v -0.018227 0.009675 -0.0655
v 0.004895 0.014996 -0.076803
v 0.006757 -0.011042 -0.08319
v 0.00381 -0.01388 -0.081373
v 0.000237 -0.015333 -0.080129
v -0.00333 -0.015223 -0.078355
v -0.006414 -0.013823 -0.076755
v -0.008629 -0.012173 -0.074299
v 0.008381 -0.008526 -0.08379
v 0.008327 -0.00857 -0.083139
v -0.011024 -0.009849 -0.073081
v -0.012992 -0.008118 -0.07081
v 0.010529 -0.002026 -0.082784
v 0.009305 -0.00606 -0.082825
v -0.000118 -0.002968 -0.077483
v -0.000688 -0.003384 -0.077147
v -0.001711 -0.003484 -0.076357
v -0.002262 -0.00317 -0.075859
v -0.015448 -0.006164 -0.069771
v -0.01756 -0.004782 -0.067675
v 0.011468 0.002398 -0.082265
v -0.000621 -0.002684 -0.077014
v -0.001742 -0.002786 -0.07618
v -0.020221 -0.002603 -0.06617
v -0.021933 -0.000774 -0.064948
v 0.011741 0.006487 -0.081431
v -0.022792 0.001345 -0.063946
v -0.023049 0.005025 -0.062426
v 0.011204 0.010089 -0.080562
v -0.003764 0.009591 -0.073387
v -0.004421 0.009256 -0.072318
v -0.006735 0.008522 -0.071012
v -0.009347 0.008468 -0.069316
v -0.011943 0.008985 -0.067385
v -0.020815 0.008634 -0.063405
v -0.022465 0.007197 -0.062717
v 0.009759 0.012969 -0.079514
v 0.008195 0.014662 -0.077302
v 0.00308 0.014438 -0.075194
v 0.001152 0.01326 -0.074338
v -0.001166 0.011398 -0.073269
v -0.015146 0.009717 -0.066393
v -0.017765 0.009697 -0.064194
v 0.005739 0.01519 -0.07614
v 0.006572 -0.01124 -0.081429
v 0.004135 -0.013982 -0.079976
v 0.000826 -0.015418 -0.078988
v -0.002719 -0.01546 -0.077362
v -0.005926 -0.014231 -0.075693
v -0.008164 -0.012657 -0.073197
v 0.008288 -0.008425 -0.082242
v -0.010564 -0.010365 -0.071983
v -0.012524 -0.008579 -0.06965
v 0.010401 -0.002411 -0.081161
v 0.00935 -0.005765 -0.081544
v -0.000136 -0.003298 -0.0767
v -0.000832 -0.003516 -0.07623
v -0.001649 -0.003434 -0.075086
v -0.001967 -0.003184 -0.074712
v -0.015573 -0.006252 -0.068061
v -0.017482 -0.004983 -0.066972
v 0.011382 0.001812 -0.080926
v -0.000212 -0.002999 -0.076439
v -0.00124 -0.003057 -0.074991
v -0.018805 -0.004021 -0.066211
v -0.020449 -0.002536 -0.064406
v -0.021854 -0.000842 -0.064264
v -0.022662 0.00119 -0.062252
v 0.011769 0.005907 -0.08026
v -0.023187 0.004791 -0.061011
v 0.011372 0.009706 -0.079323
v -0.003932 0.009455 -0.071331
v -0.006418 0.008409 -0.069795
v -0.008868 0.008254 -0.068165
v -0.011343 0.008785 -0.066294
v -0.022185 0.007565 -0.062097
v -0.022589 0.006808 -0.061276
v 0.010142 0.012768 -0.078312
v 0.008669 0.014525 -0.076176
v 0.001552 0.013528 -0.073844
v 0.000833 0.012919 -0.072773
v -0.001302 0.01122 -0.071473
v -0.01452 0.009591 -0.065302
v -0.016786 0.009749 -0.063453
v -0.02021 0.008775 -0.061907
v 0.00669 0.015265 -0.075481
v 0.003767 0.014618 -0.073876
v 0.006738 -0.011348 -0.079974
v 0.004513 -0.014112 -0.078733
v 0.001344 -0.015559 -0.077852
v -0.002158 -0.015698 -0.076307
v -0.005418 -0.014603 -0.074635
v -0.00772 -0.013078 -0.072089
v 0.008675 -0.00742 -0.080612
v -0.010112 -0.010837 -0.070867
v -0.01196 -0.00909 -0.068594
v 0.009774 -0.00444 -0.080604
v 0.009714 -0.00465 -0.080021
v -0.00072 -0.003306 -0.075574
v -0.001457 -0.003449 -0.073796
v -0.001798 -0.00352 -0.073502
v -0.001765 -0.003429 -0.073382
v -0.014414 -0.007127 -0.06733
v -0.016662 -0.005627 -0.066081
v -0.018031 -0.00466 -0.065934
v -0.019011 -0.004032 -0.063997
v 0.011444 0.001554 -0.079567
v 0.010546 -0.002052 -0.079566
v -0.001583 -0.00344 -0.073241
v -0.021398 -0.001647 -0.06247
v -0.022725 0.000449 -0.060621
v 0.011914 0.005281 -0.079118
v -0.023243 0.003704 -0.060047
v 0.011634 0.0091 -0.078164
v -0.00374 0.00942 -0.069945
v -0.006129 0.008266 -0.068553
v -0.00836 0.008076 -0.067059
v -0.010743 0.008622 -0.065196
v -0.022383 0.00672 -0.060219
v 0.010487 0.012409 -0.077097
v 0.008944 0.014281 -0.074945
v 0.001287 0.013169 -0.071693
v -0.001153 0.011299 -0.070011
v -0.013972 0.009456 -0.064238
v -0.01698 0.009581 -0.062162
v -0.020061 0.008633 -0.060161
v 0.006607 0.015147 -0.0742
v 0.004107 0.014659 -0.072214
v 0.006923 -0.0116 -0.078612
v 0.004893 -0.014217 -0.077556
v 0.001892 -0.015614 -0.076744
v -0.001598 -0.015866 -0.075229
v -0.00492 -0.014916 -0.073551
v -0.007302 -0.013456 -0.070952
v 0.008541 -0.008133 -0.079118
v -0.009695 -0.011282 -0.069737
v -0.011523 -0.009543 -0.06748
v 0.009732 -0.004774 -0.07925
v -0.00145 -0.003799 -0.072327
v -0.001526 -0.003831 -0.07226
v -0.001498 -0.003805 -0.072202
v -0.013844 -0.007598 -0.066314
v -0.016366 -0.005896 -0.065084
v -0.018513 -0.00455 -0.062767
v 0.011584 0.00168 -0.078146
v 0.010765 -0.001675 -0.078115
v -0.001422 -0.003773 -0.07227
v -0.021009 -0.002332 -0.061521
v -0.022764 -2E-05 -0.059183
v 0.01204 0.00458 -0.078174
v -0.023427 0.002687 -0.059005
v 0.012003 0.007953 -0.077241
v -0.003697 0.009351 -0.068349
v -0.006091 0.00809 -0.067479
v -0.007566 0.008006 -0.065991
v -0.010251 0.008466 -0.064022
v -0.022744 0.006143 -0.058411
v 0.01084 0.011875 -0.075737
v 0.009047 0.014199 -0.073753
v 0.001523 0.013308 -0.070257
v -0.000934 0.011543 -0.068577
v -0.013569 0.0093 -0.063064
v -0.016688 0.009505 -0.060831
v -0.019784 0.008851 -0.058677
v 0.006873 0.015032 -0.07291
v 0.004434 0.014658 -0.070847
v 0.007008 -0.011983 -0.077194
v 0.005142 -0.014338 -0.0766
v 0.002565 -0.015501 -0.075697
v -0.000988 -0.01593 -0.074149
v -0.004416 -0.015164 -0.072442
v -0.006913 -0.013791 -0.069768
v 0.008644 -0.00818 -0.0776
v -0.00934 -0.0117 -0.068561
v -0.011142 -0.009991 -0.066354
v 0.009851 -0.004699 -0.0779
v -0.000983 -0.004095 -0.071204
v -0.000959 -0.004174 -0.071228
v -0.000996 -0.004148 -0.071182
v -0.013333 -0.008061 -0.065245
v -0.015841 -0.006314 -0.064008
v -0.017955 -0.005023 -0.061656
v 0.011642 0.0014 -0.076736
v 0.010809 -0.001786 -0.077011
v -0.00102 -0.00407 -0.071158
v -0.020561 -0.002978 -0.060433
v -0.022305 -0.001292 -0.058283
v 0.012225 0.005874 -0.076447
v -0.023653 0.001167 -0.057398
v -0.023826 0.003267 -0.057606
v -0.024272 0.003764 -0.056007
v 0.011822 0.009883 -0.075405
v 0.012306 0.008679 -0.075177
v 0.011733 0.010721 -0.073959
v -0.005118 0.00845 -0.066953
v -0.005619 0.008295 -0.065882
v -0.007527 0.00797 -0.064588
v -0.009775 0.008267 -0.062878
v -0.023815 0.005689 -0.056657
v -0.022265 0.007757 -0.056772
v 0.01014 0.01304 -0.073393
v 0.001576 0.013352 -0.068701
v -0.000696 0.011842 -0.067737
v -0.002883 0.010061 -0.066714
v -0.013044 0.00912 -0.061903
v -0.016108 0.009479 -0.059646
v -0.019158 0.009224 -0.057443
v 0.007391 0.014769 -0.071861
v 0.004993 0.014689 -0.06966
v 0.00614 -0.01355 -0.076323
v 0.003921 -0.014767 -0.07476
v 0.006163 -0.013386 -0.075647
v -0.000267 -0.015845 -0.073049
v -0.003892 -0.015349 -0.071301
v -0.006578 -0.014072 -0.068491
v 0.008556 -0.008391 -0.075888
v 0.007224 -0.011855 -0.075999
v -0.009085 -0.012043 -0.067294
v -0.010851 -0.010374 -0.065303
v 0.01024 -0.003412 -0.076058
v -0.000335 -0.004221 -0.070152
v -0.000309 -0.004384 -0.070192
v -0.000571 -0.004251 -0.069934
v -0.012727 -0.008642 -0.064295
v -0.015186 -0.006836 -0.062953
v -0.017401 -0.005461 -0.060461
v 0.011217 -0.0005 -0.076165
v 0.011227 -0.000303 -0.075461
v -0.000597 -0.004089 -0.069893
v -0.020137 -0.003533 -0.059274
v -0.02208 -0.001869 -0.05717
v 0.012218 0.00436 -0.075536
v 0.011766 0.001796 -0.075415
v -0.023609 0.000656 -0.056387
v -0.024347 0.003072 -0.054738
v 0.012314 0.007841 -0.074458
v 0.011705 0.010818 -0.07281
v -0.005293 0.008521 -0.064808
v -0.007325 0.007901 -0.063391
v -0.009087 0.008044 -0.062012
v -0.023725 0.006439 -0.055665
v -0.02408 0.005598 -0.054849
v 0.010377 0.012992 -0.071984
v -0.000218 0.012207 -0.06723
v -0.000959 0.011629 -0.06615
v -0.00308 0.010052 -0.064851
v -0.012183 0.008896 -0.060921
v -0.01514 0.009434 -0.058705
v -0.018038 0.00943 -0.056745
v -0.02182 0.008035 -0.055286
v 0.008045 0.014532 -0.070893
v 0.005984 0.014821 -0.068952
v 0.002365 0.013676 -0.067265
v 0.006461 -0.012293 -0.074492
v 0.003599 -0.014698 -0.072707
v 0.000217 -0.01578 -0.071715
v -0.003396 -0.015527 -0.070096
v -0.006129 -0.014517 -0.067301
v 0.007809 -0.010267 -0.075149
v 0.007745 -0.010038 -0.074393
v -0.009201 -0.012108 -0.065583
v -0.010877 -0.010431 -0.06455
v 0.009769 -0.004087 -0.074041
v 0.008481 -0.008091 -0.074371
v 0.000325 -0.004162 -0.069114
v 9.2E-05 -0.004361 -0.068899
v -0.000857 -0.00377 -0.06779
v -0.011971 -0.009379 -0.063921
v -0.014036 -0.007811 -0.062023
v -0.016962 -0.005752 -0.059194
v 0.011387 0.001184 -0.07405
v -0.000159 -0.003713 -0.068647
v -0.020204 -0.003615 -0.057554
v -0.022092 -0.002102 -0.05636
v 0.012162 0.004972 -0.074182
v 0.012128 0.005764 -0.072739
v -0.023445 -0.000113 -0.055181
v -0.024479 0.002773 -0.053285
v 0.011991 0.009083 -0.072341
v -0.005572 0.008606 -0.063177
v -0.007416 0.00781 -0.062478
v -0.008394 0.007926 -0.06172
v -0.023906 0.0057 -0.053687
v 0.010647 0.012554 -0.07091
v -0.000449 0.012044 -0.06507
v -0.002989 0.010417 -0.063376
v -0.010246 0.008741 -0.060381
v -0.014402 0.009455 -0.057674
v -0.018283 0.009289 -0.055478
v -0.021667 0.008054 -0.053539
v 0.008441 0.014381 -0.06978
v 0.005789 0.014672 -0.067651
v 0.002754 0.013826 -0.0656
v 0.006068 -0.01247 -0.072611
v 0.003692 -0.014836 -0.071181
v 0.000379 -0.015851 -0.070184
v -0.003077 -0.015726 -0.068757
v -0.005705 -0.015023 -0.06628
v 0.007907 -0.009041 -0.073219
v -0.007998 -0.013448 -0.064988
v -0.010028 -0.011566 -0.063685
v -0.011395 -0.010092 -0.063544
v -0.012128 -0.009579 -0.061704
v 0.008901 -0.006284 -0.07328
v 0.008788 -0.006368 -0.072612
v 0.000825 -0.003948 -0.067951
v 0.000149 -0.004404 -0.067505
v -0.001112 -0.004351 -0.066624
v -0.014693 -0.007334 -0.060092
v -0.016499 -0.006021 -0.058079
v 0.011046 0.000466 -0.07226
v 0.009714 -0.003658 -0.072201
v 0.000463 -0.00341 -0.067894
v -0.002145 -0.002547 -0.065935
v -0.002247 -0.003335 -0.065823
v -0.000735 -0.002506 -0.066458
v -0.002819 -0.002419 -0.065167
v -0.019119 -0.004358 -0.05678
v -0.021369 -0.002769 -0.055502
v -0.022275 -0.001958 -0.055547
v -0.023714 -0.000187 -0.053246
v 0.012002 0.00483 -0.071773
v -0.002339 -0.002096 -0.065146
v -0.024878 0.00274 -0.052106
v 0.012068 0.008776 -0.07091
v -0.007392 0.008207 -0.061849
v -0.024281 0.005537 -0.051771
v 0.010965 0.012024 -0.069824
v -0.000108 0.01231 -0.063726
v -0.002501 0.010907 -0.062345
v -0.005885 0.009385 -0.061358
v -0.009931 0.009338 -0.058825
v -0.01407 0.009533 -0.05641
v -0.017993 0.009372 -0.054156
v -0.02129 0.008489 -0.052105
v 0.008736 0.014138 -0.068603
v 0.006139 0.014619 -0.06635
v 0.003183 0.013918 -0.064256
v 0.006145 -0.012693 -0.071172
v 0.004058 -0.014986 -0.069933
v 0.000849 -0.015999 -0.06893
v -0.003344 -0.015794 -0.066898
v -0.005758 -0.015147 -0.065494
v 0.007697 -0.009565 -0.071712
v -0.007112 -0.014312 -0.064716
v -0.009089 -0.012557 -0.062892
v -0.011609 -0.010142 -0.060421
v 0.0088 -0.006385 -0.071828
v 0.001179 -0.003667 -0.066505
v -0.000248 -0.004707 -0.066285
v -0.001793 -0.004307 -0.065424
v -0.000932 -0.004778 -0.065093
v -0.002114 -0.004214 -0.064238
v -0.014017 -0.007895 -0.059311
v -0.015932 -0.006415 -0.057069
v 0.011046 0.000385 -0.07072
v 0.009891 -0.003172 -0.070689
v 0.00081 -0.002769 -0.066693
v 2.9E-05 -0.001858 -0.065318
v -0.002541 -0.002923 -0.064612
v -0.018539 -0.004731 -0.055775
v -0.021179 -0.002965 -0.054451
v -0.023201 -0.001553 -0.05214
v 0.012034 0.004403 -0.070456
v -0.001508 -0.002009 -0.064563
v -0.024924 0.000578 -0.051037
v -0.025374 0.002964 -0.050891
v -0.025742 0.002488 -0.049589
v 0.01226 0.008365 -0.069719
v -0.025251 0.005187 -0.050336
v -0.025602 0.004616 -0.049657
v 0.011332 0.01173 -0.068641
v -5.2E-05 0.012306 -0.062254
v -0.003219 0.010595 -0.061251
v -0.005538 0.009901 -0.05967
v -0.009612 0.009485 -0.057455
v -0.013693 0.009583 -0.055119
v -0.01762 0.009643 -0.052908
v -0.020477 0.009273 -0.051204
v -0.023732 0.007137 -0.050033
v 0.009184 0.013938 -0.067436
v 0.006696 0.014616 -0.065169
v 0.003844 0.014098 -0.063076
v 0.006363 -0.012862 -0.069834
v 0.00444 -0.015136 -0.06877
v 0.001561 -0.016146 -0.067916
v -0.001862 -0.016205 -0.066331
v -0.004712 -0.015523 -0.064759
v -0.006326 -0.014735 -0.064466
v -0.007215 -0.014125 -0.062588
v 0.007851 -0.009551 -0.070282
v -0.009688 -0.012064 -0.061055
v -0.011316 -0.010497 -0.059188
v 0.008923 -0.00624 -0.070516
v 0.000497 -0.004451 -0.065729
v -0.000137 -0.003966 -0.064426
v -0.001501 -0.004546 -0.064077
v -0.002045 -0.004159 -0.063566
v -0.01352 -0.008353 -0.058221
v -0.015418 -0.00684 -0.056001
v 0.011073 0.000123 -0.069255
v 0.009912 -0.003263 -0.069599
v 0.00127 -0.00351 -0.065485
v 0.001694 -0.002564 -0.065479
v 0.001185 -0.002131 -0.065468
v -0.001966 -0.003049 -0.063169
v -0.017931 -0.005171 -0.054757
v -0.020651 -0.003522 -0.053412
v -0.02271 -0.002195 -0.051101
v 0.012194 0.004142 -0.069156
v 0.001297 -0.001913 -0.064808
v -0.000373 -0.001892 -0.063607
v -0.024779 2.1E-05 -0.050079
v -0.025613 0.002291 -0.048431
v 0.012537 0.008006 -0.068548
v -0.02539 0.004958 -0.048666
v 0.011736 0.011451 -0.067502
v -0.002134 0.011176 -0.060727
v -0.002841 0.010804 -0.059677
v -0.005638 0.009858 -0.058218
v -0.009232 0.009431 -0.056185
v -0.01354 0.009675 -0.053455
v -0.017957 0.009926 -0.051655
v -0.020738 0.009455 -0.049835
v -0.023701 0.007618 -0.048308
v 0.009707 0.013806 -0.066304
v 0.007313 0.014693 -0.06409
v 0.004857 0.014498 -0.062324
v 0.000902 0.012762 -0.060862
v 0.006428 -0.013312 -0.068423
v 0.004641 -0.015326 -0.067793
v 0.002219 -0.016159 -0.06688
v -0.001113 -0.016372 -0.065377
v -0.004314 -0.015689 -0.063809
v -0.00663 -0.014616 -0.061384
v 0.007962 -0.009676 -0.068778
v -0.009107 -0.012673 -0.060208
v -0.011017 -0.010931 -0.057945
v 0.00937 -0.00517 -0.068847
v -0.001462 -0.003828 -0.063156
v -0.013221 -0.008726 -0.056972
v -0.015065 -0.00721 -0.054953
v 0.010393 -0.001959 -0.068715
v 0.010342 -0.002197 -0.06815
v 0.000872 -0.002567 -0.064448
v -0.000793 -0.002762 -0.062447
v -0.001574 -0.003619 -0.061533
v -0.002048 -0.002337 -0.061203
v -0.017214 -0.005728 -0.053841
v -0.019945 -0.004101 -0.052409
v -0.022147 -0.002725 -0.049994
v 0.012385 0.003958 -0.067883
v 0.011295 0.000428 -0.067762
v -0.00136 -0.001897 -0.06171
v -0.024476 -0.000383 -0.048946
v -0.025558 0.002097 -0.047036
v 0.012855 0.007529 -0.067467
v -0.025266 0.00513 -0.047261
v 0.012142 0.011065 -0.066367
v -0.002135 0.011106 -0.058809
v -0.005195 0.009831 -0.057064
v -0.008397 0.00925 -0.055185
v -0.010704 0.00927 -0.053499
v -0.017096 0.010188 -0.050922
v -0.013923 0.009901 -0.051549
v -0.019472 0.010303 -0.049011
v -0.021832 0.009417 -0.04822
v -0.023568 0.008143 -0.046754
v 0.010148 0.013693 -0.065121
v 0.00753 0.014794 -0.062873
v 0.004315 0.014431 -0.061034
v 0.001231 0.01302 -0.059312
v -0.017014 0.010465 -0.049817
v 0.005566 -0.014759 -0.067516
v 0.003454 -0.015697 -0.065929
v 0.005569 -0.014657 -0.066822
v -0.000419 -0.016407 -0.064297
v -0.003757 -0.015946 -0.062728
v -0.006131 -0.014996 -0.060261
v 0.007883 -0.010162 -0.067156
v 0.006614 -0.013335 -0.067223
v -0.008654 -0.013176 -0.059078
v -0.010625 -0.011464 -0.056746
v 0.009196 -0.005979 -0.067274
v -0.000779 -0.004835 -0.061148
v -0.00046 -0.005692 -0.061068
v -0.000204 -0.004977 -0.060935
v -0.00134 -0.005004 -0.060649
v -0.013426 -0.008808 -0.055213
v -0.015111 -0.007281 -0.054176
v 0.010355 -0.002347 -0.067362
v -0.000795 -0.00353 -0.060802
v -0.00249 -0.003299 -0.060027
v -0.002987 -0.002266 -0.059546
v -0.00313 -0.002691 -0.058986
v -0.01635 -0.006389 -0.053491
v -0.018732 -0.005069 -0.051505
v -0.021906 -0.003113 -0.048636
v 0.012542 0.004076 -0.0665
v 0.011522 0.000794 -0.066321
v -0.001975 -0.00214 -0.06015
v -0.003105 -0.002069 -0.058899
v -0.024335 -0.000758 -0.047581
v -0.025988 0.001613 -0.04535
v 0.013067 0.006887 -0.066576
v -0.025591 0.005255 -0.045347
v 0.012744 0.010109 -0.06553
v -0.001754 0.011248 -0.057517
v -0.004839 0.009733 -0.055865
v -0.007614 0.009086 -0.054259
v -0.010378 0.009251 -0.052452
v -0.013114 0.009793 -0.050491
v -0.021205 0.00991 -0.047571
v -0.022024 0.009632 -0.046357
v -0.024049 0.008351 -0.044984
v 0.010454 0.013745 -0.063509
v 0.006925 0.015135 -0.061303
v 0.004048 0.014582 -0.059787
v 0.001796 0.01352 -0.057955
v -0.015756 0.010338 -0.049649
v -0.018966 0.010436 -0.047748
v 0.005831 -0.013723 -0.065655
v 0.003066 -0.015741 -0.063943
v 9.3E-05 -0.016421 -0.063066
v -0.003214 -0.016144 -0.061616
v -0.005586 -0.015287 -0.059239
v 0.007222 -0.011922 -0.066409
v 0.007182 -0.011676 -0.065642
v -0.008173 -0.013622 -0.057979
v -0.010066 -0.012047 -0.055715
v 0.009111 -0.006051 -0.065473
v 0.007909 -0.009827 -0.065673
v -0.000147 -0.0055 -0.060748
v -0.000631 -0.005834 -0.060735
v -0.001129 -0.005377 -0.060276
v -0.012474 -0.009915 -0.054428
v -0.014542 -0.008159 -0.053227
v -0.015799 -0.007012 -0.053114
v -0.016878 -0.006601 -0.051169
v 0.010428 -0.002253 -0.065933
v -2.9E-05 -0.003959 -0.059758
v -0.001845 -0.003889 -0.059394
v -0.002787 -0.002537 -0.058669
v -0.019597 -0.004801 -0.049504
v -0.021605 -0.003576 -0.047408
v 0.012552 0.0038 -0.065075
v 0.011532 0.000719 -0.065183
v -0.000896 -0.002669 -0.059195
v -0.002331 -0.002136 -0.058871
v -0.024589 -0.001104 -0.045826
v -0.026208 0.000583 -0.04466
v 0.013193 0.008131 -0.06485
v -0.026853 0.00202 -0.043709
v -0.026626 0.003998 -0.043899
v -0.027072 0.004149 -0.042681
v 0.012462 0.011946 -0.063675
v 0.013198 0.010836 -0.063571
v 0.012513 0.012729 -0.062322
v -0.001916 0.011197 -0.055805
v -0.004959 0.009563 -0.054724
v -0.007031 0.009193 -0.053105
v -0.010043 0.009227 -0.051258
v -0.012675 0.009708 -0.049304
v -0.021942 0.009857 -0.045068
v -0.024131 0.008844 -0.043995
v -0.025875 0.007014 -0.043056
v 0.010559 0.01472 -0.061543
v 0.008564 0.015413 -0.061193
v 0.00571 0.015419 -0.059456
v 0.003754 0.014951 -0.057666
v 0.001258 0.013507 -0.056157
v -0.015748 0.01031 -0.04844
v -0.01851 0.010479 -0.046173
v 0.008116 0.015912 -0.059984
v 0.006166 0.015949 -0.058329
v 0.004937 -0.014217 -0.0635
v 0.002884 -0.016019 -0.062808
v 0.00049 -0.016464 -0.061925
v -0.00267 -0.016258 -0.060569
v -0.00495 -0.015469 -0.058492
v 0.007271 -0.010624 -0.064401
v -0.007501 -0.014042 -0.057058
v -0.009421 -0.012546 -0.054751
v 0.008351 -0.007946 -0.064607
v 0.008251 -0.007894 -0.063903
v -0.00056 -0.004998 -0.060052
v -0.011982 -0.0105 -0.053402
v -0.014355 -0.008556 -0.0522
v -0.016445 -0.007194 -0.049896
v 0.010869 -0.0008 -0.064087
v 0.009145 -0.005212 -0.063599
v -0.000225 -0.003432 -0.058664
v 0.000399 -0.003182 -0.058236
v -0.001489 -0.00275 -0.058691
v -0.000196 -0.00277 -0.058127
v -0.01897 -0.005404 -0.048695
v -0.020991 -0.004197 -0.046463
v 0.012018 0.001981 -0.06441
v 0.012027 0.002181 -0.0637
v 0.000173 -0.002923 -0.058182
v -0.023516 -0.002327 -0.045161
v -0.025496 -0.000513 -0.043999
v -0.026282 0.000442 -0.044023
v -0.02695 0.001973 -0.042275
v 0.013206 0.006656 -0.063948
v 0.012679 0.004183 -0.063761
v -0.027276 0.005707 -0.041199
v 0.013263 0.010012 -0.062876
v 0.012569 0.012815 -0.061219
v -0.004004 0.010084 -0.054111
v -0.005101 0.009803 -0.052645
v -0.007618 0.009135 -0.051733
v -0.009414 0.009181 -0.050142
v -0.01224 0.009582 -0.04813
v -0.023857 0.009174 -0.043362
v -0.025016 0.008736 -0.041904
v -0.026511 0.007511 -0.041516
v 0.011128 0.014759 -0.06036
v 0.003801 0.015184 -0.05652
v 0.001594 0.013985 -0.055073
v -0.00149 0.011852 -0.053973
v -0.015281 0.010232 -0.047241
v -0.017543 0.010493 -0.045366
v -0.02129 0.010137 -0.043458
v 0.008782 0.015966 -0.059268
v 0.006491 0.016105 -0.057145
v 0.003538 -0.015656 -0.062481
v 0.001549 -0.01621 -0.061388
v -0.002215 -0.016119 -0.059418
v 0.006721 -0.011032 -0.062583
v 0.003868 -0.014666 -0.06137
v -0.000187 -0.016076 -0.059363
v -0.003482 -0.015695 -0.057474
v -0.006162 -0.014628 -0.056528
v -0.008872 -0.012956 -0.05372
v 0.008176 -0.007748 -0.063029
v -0.01149 -0.011018 -0.052336
v -0.013976 -0.009071 -0.051061
v -0.016136 -0.007693 -0.048625
v 0.010387 -0.001255 -0.062045
v 0.009072 -0.004859 -0.06224
v 0.000403 -0.003036 -0.057447
v 0.000173 -0.002967 -0.057124
v 9.4E-05 -0.002876 -0.056774
v -0.018615 -0.005879 -0.047523
v -0.020617 -0.004664 -0.045488
v 0.012227 0.003637 -0.062316
v 0.000135 -0.003001 -0.0565
v -0.022793 -0.003085 -0.044331
v -0.025192 -0.000897 -0.042963
v -0.027157 0.001339 -0.040401
v 0.013124 0.007241 -0.062577
v 0.013089 0.007995 -0.061128
v -0.027864 0.004052 -0.040186
v 0.012942 0.011162 -0.06076
v -0.006674 0.009366 -0.05127
v -0.007223 0.00928 -0.050233
v -0.009391 0.0091 -0.048825
v -0.011801 0.009395 -0.047046
v -0.026506 0.007807 -0.040663
v -0.027587 0.006712 -0.039311
v 0.01155 0.01439 -0.05933
v 0.003653 0.015247 -0.054961
v 0.000915 0.013707 -0.053935
v -0.000672 0.012761 -0.052609
v -0.004142 0.010488 -0.051427
v -0.014805 0.010117 -0.046137
v -0.017634 0.010476 -0.044114
v -0.020363 0.010436 -0.042204
v -0.024355 0.009309 -0.040415
v 0.009293 0.015943 -0.058155
v 0.006992 0.016226 -0.055883
v 0.006719 -0.011151 -0.061019
v 0.004622 -0.014231 -0.059894
v 0.001151 -0.015819 -0.058779
v -0.00275 -0.015743 -0.05676
v -0.006094 -0.014609 -0.055056
v -0.008605 -0.013245 -0.052641
v 0.008429 -0.006704 -0.061375
v -0.010894 -0.011622 -0.051381
v -0.013442 -0.009701 -0.049956
v -0.015643 -0.008366 -0.047449
v 0.009444 -0.003477 -0.0613
v 0.009336 -0.003725 -0.060702
v 0.000132 -0.003029 -0.056258
v -0.000523 -0.003253 -0.05496
v -0.000442 -0.003191 -0.055237
v -0.000348 -0.003109 -0.055401
v -0.000928 -0.003367 -0.054367
v -0.018866 -0.006097 -0.045779
v -0.020692 -0.004793 -0.044726
v 0.011854 0.002976 -0.060499
v 0.01035 -0.000996 -0.060323
v -0.000753 -0.003306 -0.054632
v -0.02197 -0.003883 -0.044011
v -0.024307 -0.002242 -0.041944
v -0.027012 1.9E-05 -0.039239
v 0.012956 0.007108 -0.06014
v -0.02839 0.00245 -0.038378
v -0.028523 0.004343 -0.038634
v -0.029137 0.00474 -0.036995
v 0.013064 0.010864 -0.059329
v -0.006499 0.009323 -0.049325
v -0.009154 0.008918 -0.047822
v -0.010997 0.009135 -0.046148
v -0.028648 0.006383 -0.037685
v -0.027087 0.00823 -0.037947
v 0.011978 0.013924 -0.058265
v 0.00174 0.014379 -0.053319
v 0.000863 0.013894 -0.052171
v -0.001577 0.012202 -0.05114
v -0.003832 0.010554 -0.050161
v -0.014335 0.009966 -0.045048
v -0.017268 0.01046 -0.042911
v -0.020646 0.010454 -0.040769
v -0.023984 0.009859 -0.038603
v 0.00988 0.015844 -0.057064
v 0.007988 0.016372 -0.055107
v 0.004332 0.015576 -0.05336
v 0.00707 -0.011314 -0.059712
v 0.005201 -0.014226 -0.058729
v 0.002013 -0.015788 -0.057811
v -0.001882 -0.015896 -0.055903
v -0.006325 -0.014515 -0.053324
v -0.008718 -0.013276 -0.051833
v 0.008394 -0.00751 -0.059983
v -0.010097 -0.012335 -0.051028
v -0.012336 -0.01077 -0.049037
v -0.015249 -0.008935 -0.046256
v 0.009402 -0.003877 -0.059968
v -0.001079 -0.00348 -0.054063
v -0.001202 -0.003512 -0.053919
v -0.001287 -0.003534 -0.05378
v -0.017927 -0.007181 -0.044943
v -0.020217 -0.005677 -0.043682
v -0.021459 -0.004517 -0.043603
v -0.022802 -0.004209 -0.041468
v 0.011852 0.002877 -0.058971
v 0.010568 -0.000624 -0.058862
v -0.001164 -0.003502 -0.053924
v -0.025404 -0.00213 -0.039817
v -0.027142 -0.000693 -0.038007
v 0.012988 0.006727 -0.058804
v -0.028531 0.001877 -0.0373
v -0.029307 0.004049 -0.035726
v 0.013281 0.010495 -0.05813
v -0.004494 0.009855 -0.049017
v -0.004345 0.009392 -0.048176
v -0.002638 0.010851 -0.048871
v -0.007139 0.008714 -0.047448
v -0.010137 0.008761 -0.045192
v -0.028603 0.007066 -0.036733
v -0.028994 0.006352 -0.035893
v 0.012372 0.013671 -0.057084
v 0.000997 0.013906 -0.05092
v -0.002146 0.011624 -0.049893
v -0.013698 0.009771 -0.044014
v -0.016834 0.01041 -0.04176
v -0.020199 0.010612 -0.039546
v -0.023046 0.010265 -0.037725
v -0.026725 0.008628 -0.036377
v 0.010371 0.015729 -0.055954
v 0.007886 0.016361 -0.053795
v 0.004901 0.015843 -0.051684
v 0.007394 -0.011508 -0.058497
v 0.005631 -0.014316 -0.0576
v 0.002654 -0.015821 -0.056742
v -0.001025 -0.016122 -0.054998
v -0.004826 -0.01527 -0.052858
v -0.007794 -0.013927 -0.051056
v -0.00939 -0.012877 -0.050742
v -0.010427 -0.012258 -0.048755
v 0.00864 -0.007622 -0.058643
v -0.013106 -0.010391 -0.047084
v -0.014981 -0.009293 -0.04506
v 0.009583 -0.003859 -0.058702
v -0.001396 -0.003603 -0.05359
v -0.017652 -0.007765 -0.04373
v -0.020256 -0.006166 -0.042481
v -0.0226 -0.005141 -0.040197
v 0.01187 0.002614 -0.057493
v 0.010585 -0.000775 -0.05778
v -0.025356 -0.00297 -0.038548
v -0.027196 -0.001172 -0.037265
v 0.013152 0.006546 -0.057462
v -0.028512 0.000875 -0.0361
v -0.029498 0.003618 -0.034307
v 0.013582 0.010244 -0.056922
v -0.002594 0.010319 -0.047995
v -0.004604 0.008709 -0.047211
v -0.006953 0.008006 -0.045947
v -0.009516 0.00836 -0.044094
v -0.02883 0.006436 -0.034764
v 0.012795 0.013457 -0.055934
v -0.000663 0.012634 -0.049491
v -0.000939 0.012083 -0.048689
v -0.013027 0.009554 -0.042977
v -0.016261 0.010375 -0.040661
v -0.019749 0.010698 -0.038426
v -0.023345 0.010177 -0.036444
v -0.026584 0.008741 -0.034626
v 0.010779 0.01563 -0.054782
v 0.008387 0.016458 -0.052583
v 0.005966 0.016263 -0.050808
v 0.002156 0.014425 -0.049495
v 0.007526 -0.011955 -0.057378
v 0.005943 -0.014401 -0.056528
v 0.003179 -0.015819 -0.055627
v -0.000401 -0.016232 -0.053921
v -0.004115 -0.015576 -0.051892
v -0.007447 -0.014155 -0.05007
v -0.009838 -0.012703 -0.047539
v 0.008701 -0.008051 -0.057288
v -0.012462 -0.010897 -0.04629
v -0.014443 -0.009684 -0.044033
v 0.009998 -0.002919 -0.057039
v -0.000285 -0.004195 -0.051168
v -0.000285 -0.004194 -0.051168
v -0.017228 -0.008266 -0.042587
v -0.020621 -0.00662 -0.040673
v -0.022638 -0.005578 -0.039428
v 0.011097 0.000511 -0.056922
v 0.01102 0.000244 -0.056345
v -0.024002 -0.004628 -0.038601
v -0.025965 -0.003327 -0.036646
v -0.027327 -0.00139 -0.036502
v -0.028987 0.000293 -0.03412
v 0.013376 0.006432 -0.056138
v 0.012104 0.002881 -0.056006
v -0.029915 0.003505 -0.033158
v 0.013914 0.010011 -0.055721
v -0.002274 0.00993 -0.047
v -0.004279 0.008158 -0.046092
v -0.006453 0.007528 -0.044805
v -0.008918 0.008062 -0.043004
v -0.029209 0.006266 -0.032882
v 0.01323 0.013251 -0.054784
v -0.00026 0.012236 -0.04791
v -0.012399 0.009374 -0.041893
v -0.015777 0.0104 -0.039447
v -0.019559 0.010827 -0.03713
v -0.02314 0.010412 -0.0351
v -0.026202 0.009255 -0.033172
v 0.011259 0.015543 -0.053636
v 0.008797 0.016512 -0.051432
v 0.005666 0.016153 -0.049538
v 0.002616 0.014556 -0.04796
v 0.007401 -0.012523 -0.056436
v 0.006215 -0.014057 -0.055516
v 0.003776 -0.015615 -0.05453
v 0.000179 -0.016281 -0.052805
v -0.003553 -0.015784 -0.050789
v -0.006925 -0.01446 -0.048967
v -0.009299 -0.013044 -0.046425
v 0.008349 -0.009414 -0.05618
v -0.011883 -0.011268 -0.045244
v -0.01385 -0.009973 -0.042987
v 0.009483 -0.00437 -0.055235
v -0.016581 -0.008675 -0.04159
v -0.019501 -0.0075 -0.039987
v -0.022017 -0.006422 -0.0385
v -0.023348 -0.005429 -0.03831
v -0.024736 -0.005144 -0.036152
v 0.010971 1.2E-05 -0.055495
v -0.02744 -0.002916 -0.03451
v -0.029256 -0.001537 -0.032696
v 0.013594 0.006333 -0.054841
v 0.012353 0.003251 -0.054539
v -0.030361 0.000949 -0.031928
v -0.030452 0.003661 -0.031948
v -0.031092 0.002989 -0.030513
v 0.014244 0.009622 -0.054604
v -0.001871 0.009587 -0.045852
v -0.003844 0.007738 -0.044974
v -0.005936 0.007202 -0.04372
v -0.008321 0.007844 -0.041924
v -0.030199 0.00592 -0.031458
v -0.030671 0.005319 -0.03071
v 0.013653 0.012948 -0.053618
v 0.000193 0.012159 -0.046736
v -0.011829 0.009273 -0.040711
v -0.01554 0.010707 -0.037706
v -0.019861 0.011138 -0.035778
v -0.022597 0.010991 -0.033819
v -0.025546 0.010096 -0.032172
v -0.028773 0.007816 -0.031065
v 0.011658 0.01547 -0.052411
v 0.008877 0.016611 -0.050093
v 0.005661 0.016318 -0.04818
v 0.0029 0.014706 -0.046644
v 0.00747 -0.011373 -0.05504
v 0.005021 -0.014536 -0.053401
v 0.007279 -0.011406 -0.053678
v 0.000862 -0.016238 -0.051705
v -0.002987 -0.015996 -0.049695
v -0.006401 -0.014755 -0.04786
v -0.008765 -0.013359 -0.045336
v 0.008533 -0.007431 -0.054705
v 0.008166 -0.008466 -0.053776
v -0.011318 -0.011558 -0.044168
v -0.013261 -0.01018 -0.041906
v 0.008971 -0.005031 -0.054133
v 0.008705 -0.005797 -0.053634
v -0.016009 -0.0089 -0.0405
v -0.01897 -0.007869 -0.038922
v -0.02189 -0.006794 -0.037405
v -0.024489 -0.00599 -0.034779
v 0.010969 0.000213 -0.05394
v 0.009569 -0.002935 -0.053242
v -0.027655 -0.003892 -0.03307
v -0.029446 -0.002256 -0.031919
v 0.013675 0.006176 -0.053394
v 0.012314 0.003165 -0.053327
v -0.030588 -0.000226 -0.030813
v -0.031516 0.00258 -0.029035
v 0.01444 0.009001 -0.053677
v -0.001673 0.009205 -0.044612
v -0.003543 0.007415 -0.043901
v -0.005431 0.007072 -0.042652
v -0.007682 0.007701 -0.040867
v -0.030802 0.005557 -0.029477
v 0.014276 0.01208 -0.052758
v 0.000489 0.012066 -0.045402
v -0.010952 0.009101 -0.039723
v -0.012865 0.010243 -0.037777
v -0.018764 0.011616 -0.03505
v -0.015648 0.011503 -0.03568
v -0.021083 0.011828 -0.033136
v -0.023629 0.011149 -0.032313
v -0.026024 0.010295 -0.030722
v -0.029121 0.008319 -0.029064
v 0.012018 0.015615 -0.050773
v 0.008375 0.017077 -0.048483
v 0.005493 0.016535 -0.046954
v 0.003353 0.015229 -0.045244
v -0.01854 0.012129 -0.033923
v 0.006893 -0.012411 -0.052543
v 0.004727 -0.015366 -0.051531
v 0.00141 -0.016438 -0.050513
v -0.002404 -0.016279 -0.04863
v -0.005858 -0.015078 -0.046789
v -0.008221 -0.013676 -0.044258
v 0.008096 -0.0087 -0.05256
v -0.010756 -0.011817 -0.043083
v -0.012657 -0.010371 -0.040818
v 0.008767 -0.005406 -0.052595
v -0.001809 -0.004979 -0.045387
v -0.001941 -0.00493 -0.045643
v -0.001822 -0.004958 -0.045375
v -0.001833 -0.004993 -0.045377
v -0.015424 -0.009051 -0.039377
v -0.018588 -0.008057 -0.03765
v -0.02166 -0.007173 -0.036104
v -0.024151 -0.006579 -0.033695
v 0.011324 0.001334 -0.052047
v 0.009609 -0.002361 -0.051807
v -0.001846 -0.004973 -0.045365
v -0.026587 -0.005358 -0.032414
v -0.02878 -0.003664 -0.031074
v -0.029672 -0.002407 -0.031132
v -0.031059 -0.000826 -0.028876
v 0.012926 0.004301 -0.052598
v 0.012843 0.004114 -0.051967
v -0.032031 0.002483 -0.02785
v 0.014719 0.010235 -0.052038
v 0.013895 0.006413 -0.051968
v -0.001937 0.008591 -0.043582
v -0.003336 0.007437 -0.042962
v -0.004581 0.007372 -0.04154
v -0.007197 0.007525 -0.039748
v -0.031491 0.005567 -0.027425
v 0.014131 0.013884 -0.050979
v 0.014901 0.012811 -0.050902
v 0.014285 0.014663 -0.049704
v 0.00016 0.011695 -0.043554
v -0.010089 0.008866 -0.038843
v -0.012444 0.010298 -0.036755
v -0.014716 0.011573 -0.034667
v -0.023071 0.011586 -0.031629
v -0.024426 0.011433 -0.030031
v -0.027119 0.010268 -0.02904
v -0.029153 0.009231 -0.027334
v 0.012253 0.016662 -0.048855
v 0.010133 0.017369 -0.048422
v 0.007146 0.01746 -0.046601
v 0.005003 0.017061 -0.044707
v 0.002642 0.015365 -0.04338
v -0.017238 0.012221 -0.033751
v -0.020487 0.012232 -0.031833
v 0.009674 0.017951 -0.047192
v 0.007522 0.018123 -0.045399
v 0.006992 -0.013046 -0.051279
v 0.005056 -0.015882 -0.050319
v 0.001833 -0.016913 -0.049333
v -0.001831 -0.016651 -0.04758
v -0.005293 -0.015429 -0.045741
v -0.007692 -0.013986 -0.04315
v 0.008173 -0.009118 -0.051295
v -0.010203 -0.012071 -0.041976
v -0.012045 -0.010593 -0.039755
v 0.00909 -0.004338 -0.050958
v -0.001517 -0.005079 -0.044711
v -0.001529 -0.005115 -0.044713
v -0.001567 -0.005108 -0.04469
v -0.014724 -0.009249 -0.038328
v -0.017979 -0.008242 -0.036486
v -0.021972 -0.007305 -0.034214
v -0.024267 -0.006739 -0.032863
v 0.010055 -0.000976 -0.050871
v 0.009893 -0.001314 -0.050188
v -0.001556 -0.005073 -0.044688
v -0.025728 -0.00613 -0.032079
v -0.028238 -0.004691 -0.030013
v -0.031219 -0.002647 -0.02742
v 0.012852 0.004307 -0.051064
v 0.011175 0.001369 -0.05012
v -0.032474 -0.000132 -0.026601
v -0.032634 0.002686 -0.026578
v -0.033202 0.002099 -0.025106
v 0.014743 0.008941 -0.051125
v 0.014089 0.006895 -0.050774
v -0.001887 0.009005 -0.042429
v -0.002541 0.008606 -0.041041
v -0.004615 0.007273 -0.040071
v -0.006827 0.007238 -0.03859
v -0.032518 0.005198 -0.025956
v -0.032954 0.004575 -0.025206
v 0.014955 0.012026 -0.050222
v 0.014366 0.014742 -0.048657
v -0.000487 0.01107 -0.042285
v -0.001007 0.010477 -0.041568
v -0.009579 0.008626 -0.037792
v -0.01186 0.010141 -0.03569
v -0.01414 0.011482 -0.033577
v -0.026415 0.010961 -0.028335
v -0.027563 0.010755 -0.026832
v -0.029572 0.009629 -0.02611
v -0.031412 0.007579 -0.025296
v 0.012917 0.016724 -0.047766
v 0.004722 0.017352 -0.043284
v 0.00258 0.015919 -0.042409
v 0.000829 0.0136 -0.041672
v -0.01708 0.012312 -0.032658
v -0.019415 0.012504 -0.030797
v -0.023405 0.011978 -0.028739
v 0.010418 0.018049 -0.046534
v 0.008026 0.0184 -0.044289
v 0.007362 -0.013478 -0.050148
v 0.005578 -0.016205 -0.04925
v 0.002392 -0.017287 -0.048281
v -0.001247 -0.017033 -0.046548
v -0.004727 -0.015785 -0.044683
v -0.007266 -0.014299 -0.041936
v 0.008405 -0.009653 -0.050091
v -0.00977 -0.012301 -0.040768
v -0.011564 -0.010818 -0.038764
v 0.00913 -0.005384 -0.049688
v -0.001115 -0.005266 -0.043773
v -0.00115 -0.005286 -0.043759
v -0.001169 -0.005256 -0.043741
v -0.013868 -0.009601 -0.037474
v -0.017056 -0.008595 -0.035547
v -0.020633 -0.007762 -0.033527
v -0.02354 -0.007101 -0.031884
v -0.025083 -0.006494 -0.031705
v -0.026493 -0.006285 -0.029523
v 0.009994 -0.001574 -0.049486
v -0.001135 -0.005236 -0.043756
v -0.029952 -0.00454 -0.027381
v -0.031589 -0.003151 -0.026467
v 0.013362 0.005894 -0.049269
v 0.011468 0.001765 -0.048569
v -0.032568 -0.001146 -0.025473
v -0.033228 0.002057 -0.023657
v 0.014645 0.009393 -0.049811
v 0.014553 0.009972 -0.048396
v -0.00251 0.008699 -0.039676
v -0.004352 0.007057 -0.038825
v -0.006344 0.006951 -0.037427
v -0.032953 0.005065 -0.023948
v 0.014618 0.013099 -0.048164
v -0.000916 0.011065 -0.040397
v -0.009038 0.00834 -0.036693
v -0.011239 0.009947 -0.034587
v -0.013472 0.011346 -0.032506
v -0.029281 0.009995 -0.025497
v -0.030078 0.00954 -0.024373
v -0.031813 0.007869 -0.023328
v 0.013315 0.016356 -0.046783
v 0.002924 0.016372 -0.041818
v 0.002209 0.015836 -0.040719
v 0.000604 0.013962 -0.039816
v -0.016565 0.01229 -0.031525
v -0.019459 0.012521 -0.029477
v -0.022333 0.012361 -0.027517
v -0.026635 0.011312 -0.025589
v 0.01105 0.018061 -0.04557
v 0.009003 0.018592 -0.043575
v 0.005351 0.017829 -0.041755
v 0.007779 -0.013813 -0.049069
v 0.006111 -0.016389 -0.048145
v 0.00297 -0.017543 -0.047208
v -0.000688 -0.017357 -0.045478
v -0.004197 -0.016159 -0.043591
v -0.006834 -0.01482 -0.040774
v 0.008678 -0.010093 -0.048891
v -0.009889 -0.012387 -0.039032
v -0.011556 -0.010856 -0.038009
v 0.00932 -0.005788 -0.04837
v -0.000846 -0.005398 -0.04309
v -0.000872 -0.005393 -0.043074
v -0.000865 -0.005368 -0.043072
v -0.012874 -0.010095 -0.037233
v -0.015637 -0.009406 -0.034828
v -0.019985 -0.008219 -0.032434
v -0.02345 -0.007389 -0.030704
v -0.026112 -0.006972 -0.028328
v 0.010177 -0.001802 -0.04824
v -0.000838 -0.005373 -0.043088
v -0.028591 -0.005834 -0.027046
v -0.030693 -0.00429 -0.025733
v -0.031677 -0.003194 -0.025737
v -0.032354 -0.001474 -0.02385
v 0.013072 0.005214 -0.047481
v 0.01158 0.001674 -0.047135
v -0.033235 0.002521 -0.022234
v 0.014304 0.009056 -0.047344
v -0.002273 0.008536 -0.038346
v -0.003941 0.006763 -0.037614
v -0.005798 0.006769 -0.036174
v -0.032766 0.005979 -0.02219
v 0.014595 0.012773 -0.046671
v -0.000508 0.011995 -0.038724
v -0.008478 0.00818 -0.035462
v -0.010689 0.009918 -0.033411
v -0.012723 0.011241 -0.031587
v -0.029895 0.009915 -0.023042
v -0.031795 0.008254 -0.022361
v 0.013594 0.015925 -0.045645
v 0.002464 0.016281 -0.039405
v 0.000694 0.014422 -0.038873
v -0.015879 0.012168 -0.030445
v -0.018973 0.012555 -0.02823
v -0.022777 0.012486 -0.025965
v -0.026387 0.011824 -0.023747
v 0.011467 0.017981 -0.04446
v 0.008769 0.018707 -0.042158
v 0.005731 0.018325 -0.039959
v 0.008151 -0.013873 -0.047865
v 0.006608 -0.016535 -0.046981
v 0.003525 -0.017731 -0.046071
v -0.000273 -0.017595 -0.044244
v -0.003842 -0.016516 -0.042372
v -0.006499 -0.015402 -0.03975
v 0.008812 -0.010879 -0.047964
v -0.008954 -0.013715 -0.038276
v -0.011141 -0.012045 -0.036881
v -0.012356 -0.010773 -0.036831
v -0.013631 -0.010807 -0.034824
v 0.009301 -0.006194 -0.046605
v -0.000742 -0.005432 -0.042813
v -0.01647 -0.009737 -0.032858
v -0.019413 -0.008872 -0.031307
v -0.023789 -0.007838 -0.028875
v -0.02624 -0.007229 -0.027504
v 0.010309 -0.001797 -0.046749
v -0.02768 -0.006606 -0.026758
v -0.029849 -0.005106 -0.024903
v -0.032008 -0.002217 -0.02236
v 0.013144 0.004982 -0.046086
v 0.011726 0.001817 -0.045724
v -0.033051 0.001449 -0.021399
v 0.01432 0.008609 -0.046025
v -0.002031 0.008036 -0.037114
v -0.003472 0.006446 -0.036461
v -0.004965 0.006583 -0.03513
v -0.032901 0.005152 -0.020862
v 0.014741 0.012399 -0.045415
v -0.000633 0.011025 -0.037362
v -0.008147 0.008434 -0.033725
v -0.010715 0.010242 -0.032316
v -0.011994 0.011045 -0.03124
v -0.031434 0.008676 -0.021791
v -0.031903 0.007864 -0.021016
v 0.013869 0.015824 -0.044275
v 0.001087 0.014878 -0.038293
v 0.000683 0.013884 -0.037585
v -0.01443 0.011876 -0.029572
v -0.018979 0.012842 -0.026703
v -0.022933 0.012981 -0.024445
v -0.025872 0.012534 -0.022706
v -0.029306 0.010629 -0.021473
v 0.011699 0.018066 -0.043065
v 0.008922 0.019133 -0.04064
v 0.00631 0.01898 -0.038886
v 0.003132 0.016907 -0.037842
v 0.008504 -0.01413 -0.046655
v 0.007065 -0.016801 -0.045856
v 0.004088 -0.01793 -0.044938
v 0.000281 -0.017873 -0.043079
v -0.004194 -0.016623 -0.040487
v -0.00665 -0.015555 -0.038923
v 0.008995 -0.009821 -0.046297
v -0.008185 -0.01462 -0.037968
v -0.011203 -0.012967 -0.035375
v -0.013697 -0.011281 -0.033957
v 0.00895 -0.006593 -0.045324
v 0.008896 -0.00745 -0.045111
v 0.008799 -0.006007 -0.044412
v -0.015369 -0.010478 -0.032944
v -0.018422 -0.009952 -0.030461
v -0.022084 -0.00875 -0.028648
v -0.025482 -0.008001 -0.02629
v -0.027027 -0.007057 -0.026397
v -0.028362 -0.006659 -0.024556
v 0.010279 -0.000996 -0.044694
v 0.009048 -0.00428 -0.044467
v -0.030419 -0.004828 -0.023071
v -0.031668 -0.002751 -0.021166
v 0.013279 0.004787 -0.044748
v 0.011934 0.002219 -0.044692
v -0.032856 0.000787 -0.020248
v 0.014537 0.008384 -0.044754
v -0.001898 0.007458 -0.03602
v -0.003003 0.006278 -0.035498
v -0.003954 0.006761 -0.034356
v -0.032798 0.004747 -0.019626
v 0.015084 0.012128 -0.044236
v -0.000648 0.010405 -0.036068
v -0.006003 0.007631 -0.033539
v -0.010802 0.010363 -0.031398
v -0.008511 0.009381 -0.031498
v -0.031532 0.008299 -0.019859
v 0.01452 0.015645 -0.043182
v 0.001 0.014038 -0.036431
v -0.011854 0.011061 -0.029766
v -0.01519 0.012579 -0.027166
v -0.019868 0.013564 -0.024897
v -0.023554 0.013558 -0.02291
v -0.026645 0.0127 -0.021432
v -0.028961 0.011658 -0.019624
v 0.012014 0.018693 -0.041194
v 0.008412 0.01973 -0.038991
v 0.005604 0.019002 -0.03764
v 0.003459 0.017605 -0.035991
v 0.008794 -0.014868 -0.045644
v 0.007437 -0.017071 -0.04482
v 0.004644 -0.018138 -0.043853
v 0.000994 -0.018209 -0.042064
v -0.002806 -0.017366 -0.039924
v -0.005841 -0.01622 -0.038071
v -0.007511 -0.015217 -0.037683
v -0.0088 -0.014965 -0.03549
v 0.009179 -0.011426 -0.045326
v -0.011912 -0.013537 -0.033394
v -0.013795 -0.012424 -0.032547
v -0.014808 -0.011347 -0.032631
v -0.016616 -0.011448 -0.03043
v 0.008955 -0.007905 -0.044577
v 0.008801 -0.004687 -0.04314
v -0.019523 -0.010471 -0.028453
v -0.022983 -0.009182 -0.026663
v -0.02598 -0.008242 -0.025031
v -0.02736 -0.007536 -0.024437
v 0.009172 -0.002336 -0.043345
v 0.008982 -0.002272 -0.042551
v -0.027275 -0.007696 -0.024003
v -0.029007 -0.006183 -0.022673
v -0.031347 -0.003262 -0.020077
v 0.012655 0.003435 -0.044233
v 0.011678 0.001978 -0.043684
v 0.01001 -0.000372 -0.042682
v -0.032729 0.000347 -0.018924
v 0.014829 0.008285 -0.043464
v 0.013442 0.004881 -0.04331
v -0.00197 0.006982 -0.035278
v -0.002622 0.006577 -0.034839
v -0.002933 0.007556 -0.034001
v -0.032887 0.003831 -0.018627
v 0.015494 0.011932 -0.043068
v -0.001194 0.009118 -0.035005
v -0.004779 0.008677 -0.032435
v -0.007618 0.009621 -0.030181
v -0.031551 0.008803 -0.017725
v 0.01527 0.015413 -0.042253
v 0.000478 0.013699 -0.034461
v -0.010866 0.010862 -0.029029
v -0.012641 0.011988 -0.02716
v -0.017991 0.013895 -0.024838
v -0.015625 0.013453 -0.02512
v -0.021022 0.014296 -0.02319
v -0.024888 0.013889 -0.020988
v -0.027646 0.013382 -0.018763
v -0.029663 0.011878 -0.018242
v 0.014102 0.017937 -0.041249
v 0.010065 0.020252 -0.038811
v 0.012307 0.019988 -0.039182
v 0.007085 0.020052 -0.037109
v 0.004981 0.019609 -0.035301
v 0.002777 0.01797 -0.03412
v -0.018782 0.014454 -0.023588
v -0.021401 0.014785 -0.021816
v -0.024415 0.01465 -0.019675
v 0.009613 0.020827 -0.037583
v 0.007472 0.020814 -0.035898
v 0.008814 -0.015479 -0.044749
v 0.007707 -0.01684 -0.043819
v 0.00527 -0.018135 -0.042814
v 0.001655 -0.018487 -0.041048
v -0.002112 -0.017792 -0.03896
v -0.005549 -0.016563 -0.037051
v -0.008179 -0.015714 -0.034342
v 0.009285 -0.012759 -0.04443
v -0.011286 -0.014377 -0.032663
v -0.014718 -0.012846 -0.030732
v -0.016835 -0.011913 -0.029531
v 0.009108 -0.008515 -0.043359
v 0.008944 -0.004992 -0.041913
v -0.018364 -0.011282 -0.028592
v -0.021095 -0.010528 -0.026271
v -0.02443 -0.009047 -0.024513
v -0.026244 -0.008125 -0.024142
v -0.027154 -0.007612 -0.022325
v 0.009149 -0.002385 -0.041843
v -0.029716 -0.005452 -0.020732
v -0.031268 -0.003419 -0.018771
v 0.011897 0.002449 -0.042264
v 0.010411 2.3E-05 -0.041268
v -0.03241 -0.001272 -0.018427
v 0.015177 0.008294 -0.042121
v 0.013858 0.005277 -0.041742
v -0.001975 0.007679 -0.034573
v -0.033008 0.001262 -0.017221
v -0.032933 0.004313 -0.017256
v -0.033097 0.003985 -0.016036
v 0.015904 0.011774 -0.041862
v -0.001888 0.009985 -0.033502
v -0.00272 0.011218 -0.031454
v -0.005167 0.009605 -0.030523
v -0.006933 0.009792 -0.029175
v -0.032632 0.007256 -0.015761
v -0.031591 0.009934 -0.015862
v 0.015796 0.015264 -0.041156
v -0.000672 0.013278 -0.032606
v 0.001241 0.016658 -0.032676
v -0.009646 0.010763 -0.028222
v -0.011986 0.012164 -0.026162
v -0.014853 0.013501 -0.023935
v -0.02952 0.012245 -0.017553
v -0.030273 0.011576 -0.016551
v 0.014676 0.018149 -0.040216
v 0.013277 0.02016 -0.038103
v 0.004737 0.019987 -0.033936
v 0.002734 0.018679 -0.033186
v -0.018228 0.014516 -0.022822
v -0.021037 0.015014 -0.020731
v -0.023542 0.014939 -0.018929
v -0.027247 0.013709 -0.017356
v 0.010477 0.021092 -0.036932
v 0.008038 0.021205 -0.034835
v 0.008776 -0.014347 -0.043293
v 0.006471 -0.017216 -0.041696
v 0.008617 -0.01416 -0.041847
v 0.002454 -0.018639 -0.040114
v -0.001345 -0.018215 -0.038025
v -0.004941 -0.017045 -0.035992
v -0.007533 -0.016233 -0.033353
v 0.009267 -0.01085 -0.042929
v 0.009232 -0.011003 -0.04176
v -0.010555 -0.015101 -0.031799
v -0.013603 -0.01392 -0.030139
v -0.016224 -0.01287 -0.028613
v -0.01772 -0.011946 -0.028322
v -0.019037 -0.011938 -0.026224
v 0.009267 -0.00697 -0.041389
v -0.022036 -0.010634 -0.024296
v -0.024298 -0.009376 -0.023417
v -0.02663 -0.00814 -0.021106
v 0.009511 -0.002843 -0.040807
v -0.029093 -0.006052 -0.019937
v -0.030592 -0.004275 -0.017924
v 0.012289 0.002685 -0.040877
v 0.010875 -6E-06 -0.040029
v -0.031968 -0.001967 -0.017145
v -0.032513 -0.000897 -0.01741
v -0.032756 0.001234 -0.015835
v 0.015534 0.008234 -0.040797
v 0.014214 0.005315 -0.040432
v -0.0328 0.005687 -0.014771
v 0.016313 0.01159 -0.040648
v -0.004042 0.010537 -0.030091
v -0.005372 0.009734 -0.029568
v -0.00621 0.009956 -0.028849
v -0.03205 0.009244 -0.014999
v -0.032614 0.007849 -0.014788
v 0.016294 0.015036 -0.040026
v -0.000512 0.014756 -0.031237
v -0.00255 0.012928 -0.029723
v -0.007828 0.011117 -0.027518
v -0.011205 0.01249 -0.024969
v -0.014178 0.01348 -0.022833
v -0.03022 0.011488 -0.015157
v 0.015304 0.018062 -0.039132
v 0.013968 0.020157 -0.037019
v 0.002965 0.019005 -0.032587
v 0.001726 0.017882 -0.031361
v -0.0001 0.016265 -0.029917
v -0.017663 0.014452 -0.021768
v -0.020532 0.014905 -0.019697
v -0.023736 0.014692 -0.017694
v -0.026891 0.013716 -0.01575
v 0.011265 0.021291 -0.035978
v 0.009059 0.021574 -0.034123
v 0.005255 0.020479 -0.03242
v 0.008249 -0.015127 -0.040742
v 0.006102 -0.017959 -0.03981
v 0.002944 -0.018868 -0.03898
v -0.000208 -0.018683 -0.037604
v -0.004023 -0.017562 -0.034848
v -0.007164 -0.01647 -0.032488
v 0.009263 -0.011364 -0.040551
v -0.009669 -0.015678 -0.03105
v -0.012804 -0.01463 -0.029301
v -0.015962 -0.013381 -0.027653
v -0.018495 -0.012604 -0.025068
v 0.009582 -0.007295 -0.040041
v -0.021415 -0.011229 -0.023547
v -0.024085 -0.009808 -0.022221
v -0.0262 -0.008658 -0.019991
v 0.009964 -0.003338 -0.039731
v -0.028547 -0.006652 -0.018921
v -0.030054 -0.004805 -0.016943
v 0.012781 0.002837 -0.039633
v 0.011412 2.7E-05 -0.038812
v -0.03166 -0.002041 -0.016156
v -0.032221 0.000659 -0.014646
v 0.015766 0.007813 -0.039514
v 0.014423 0.005124 -0.039449
v -0.032642 0.003562 -0.014292
v 0.016657 0.011285 -0.039454
v -0.004991 0.010795 -0.02898
v -0.031995 0.008717 -0.014303
v -0.031983 0.006864 -0.013561
v 0.016755 0.014736 -0.038894
v -0.004564 0.012608 -0.027875
v -0.001556 0.015375 -0.028417
v -0.007294 0.012634 -0.025702
v -0.010867 0.012849 -0.023651
v -0.013333 0.013377 -0.021992
v -0.030751 0.010261 -0.013686
v -0.028919 0.01243 -0.014267
v 0.015881 0.017864 -0.038026
v 0.014564 0.020203 -0.035826
v 0.002106 0.018881 -0.029912
v 0.0002 0.017201 -0.029131
v -0.016743 0.01421 -0.020838
v -0.019752 0.014592 -0.018698
v -0.023284 0.014445 -0.016485
v -0.026366 0.013567 -0.014588
v 0.011802 0.021509 -0.034817
v 0.008738 0.021847 -0.032704
v 0.005464 0.021222 -0.030575
v 0.008311 -0.015704 -0.039483
v 0.006351 -0.018357 -0.038534
v 0.003205 -0.019227 -0.037698
v -0.000336 -0.018792 -0.036241
v -0.003399 -0.01783 -0.03335
v -0.005893 -0.016921 -0.032534
v 0.009392 -0.011834 -0.039385
v -0.006152 -0.016867 -0.031368
v -0.008136 -0.016265 -0.030951
v -0.011429 -0.015488 -0.028485
v -0.01533 -0.013987 -0.026654
v -0.018008 -0.013104 -0.023972
v 0.009874 -0.007541 -0.038837
v -0.020925 -0.011743 -0.022503
v -0.023657 -0.010311 -0.021165
v -0.025816 -0.009126 -0.018868
v 0.010377 -0.003516 -0.038524
v -0.02808 -0.007169 -0.01788
v -0.029382 -0.005384 -0.016192
v 0.013648 0.003617 -0.038333
v 0.011726 -5.8E-05 -0.03751
v -0.030932 -0.002424 -0.015099
v -0.031561 0.000656 -0.01393
v 0.015163 0.006052 -0.038893
v 0.01513 0.005874 -0.038333
v -0.031951 0.003506 -0.013555
v 0.016872 0.010868 -0.038337
v 0.016073 0.007923 -0.03827
v -0.030759 0.009135 -0.012946
v -0.030915 0.006617 -0.012862
v -0.02971 0.009393 -0.012606
v 0.017108 0.014294 -0.037773
v -0.003662 0.014263 -0.0267
v -0.005195 0.013797 -0.025231
v -0.007999 0.013143 -0.023726
v -0.011045 0.012996 -0.02265
v -0.012388 0.013253 -0.02176
v -0.028878 0.011589 -0.013232
v 0.016429 0.017638 -0.036889
v 0.015342 0.020313 -0.034698
v 0.0004 0.017756 -0.028478
v -0.000971 0.016792 -0.027137
v -0.002851 0.015476 -0.025649
v -0.014499 0.013884 -0.020343
v -0.018907 0.0144 -0.017616
v -0.022682 0.014226 -0.015364
v -0.025718 0.01321 -0.013607
v 0.012121 0.022205 -0.033119
v 0.008535 0.022436 -0.031303
v 0.006265 0.022293 -0.029433
v 0.002334 0.019929 -0.028033
v 0.008597 -0.016044 -0.038326
v 0.006814 -0.01849 -0.037369
v 0.003747 -0.019473 -0.036571
v 0.000267 -0.019066 -0.0351
v -0.002069 -0.018303 -0.032606
v -0.006385 -0.016879 -0.030367
v -0.007373 -0.016849 -0.029361
v -0.008166 -0.016476 -0.029807
v -0.00964 -0.016463 -0.027949
v 0.009604 -0.012295 -0.038176
v -0.004629 -0.017345 -0.031301
v -0.012515 -0.015568 -0.026424
v -0.014963 -0.014466 -0.025459
v -0.017615 -0.013526 -0.022808
v 0.010179 -0.007695 -0.037536
v -0.02054 -0.012179 -0.021338
v -0.023289 -0.010776 -0.020017
v -0.025514 -0.009562 -0.017667
v 0.010713 -0.00355 -0.037277
v -0.027685 -0.007412 -0.016756
v -0.029066 -0.004226 -0.014802
v 0.01331 0.002889 -0.036533
v 0.011711 -0.00046 -0.036404
v -0.030601 -0.000826 -0.013995
v -0.029411 -0.000369 -0.013657
v 0.015091 0.006024 -0.037439
v -0.030479 0.002829 -0.013227
v -0.028101 0.003 -0.013106
v 0.016884 0.010466 -0.037417
v 0.016258 0.008647 -0.037061
v -0.028774 0.007357 -0.012579
v 0.017239 0.013369 -0.036841
v -0.004599 0.014763 -0.024131
v -0.006683 0.013622 -0.023354
v -0.010626 0.013251 -0.022068
v -0.008211 0.013404 -0.022644
v -0.027649 0.011123 -0.012612
v 0.016901 0.017342 -0.035612
v 0.015986 0.020506 -0.033708
v -0.00064 0.017999 -0.025618
v -0.002515 0.016158 -0.024926
v -0.009895 0.014042 -0.021106
v -0.014157 0.014325 -0.018766
v -0.018324 0.014444 -0.016403
v -0.022028 0.014089 -0.014303
v -0.024762 0.012909 -0.012829
v 0.014039 0.022573 -0.032518
v 0.012308 0.023247 -0.031944
v 0.009946 0.023315 -0.030726
v 0.007211 0.023337 -0.028487
v 0.004463 0.022107 -0.027674
v 0.002188 0.021098 -0.025878
v 0.012151 0.023702 -0.03112
v 0.010316 0.024031 -0.029477
v 0.008929 -0.016015 -0.037084
v 0.007302 -0.018539 -0.036192
v 0.004367 -0.019614 -0.035478
v 0.001055 -0.019335 -0.034104
v -0.001272 -0.018604 -0.031683
v -0.00575 -0.01715 -0.029802
v -0.007343 -0.017073 -0.028415
v -0.009255 -0.016845 -0.026788
v 0.009708 -0.013084 -0.03724
v -0.003733 -0.017679 -0.030562
v -0.011862 -0.016028 -0.02564
v -0.014712 -0.014856 -0.024248
v -0.017186 -0.013935 -0.021646
v 0.010269 -0.008286 -0.035854
v -0.020264 -0.012573 -0.020029
v -0.023097 -0.011186 -0.018682
v -0.025328 -0.01002 -0.016409
v 0.011237 -0.002733 -0.0357
v -0.027192 -0.007866 -0.015656
v -0.027692 -0.006002 -0.014346
v 0.012279 0.000617 -0.03566
v 0.012218 0.000226 -0.035112
v -0.027501 -0.002071 -0.01365
v 0.015551 0.007548 -0.035622
v 0.013513 0.002903 -0.034993
v -0.026615 0.004361 -0.013006
v -0.026166 0.002101 -0.013274
v -0.025391 0.005403 -0.012831
v 0.016912 0.011721 -0.035968
v 0.01682 0.011907 -0.034595
v -0.026645 0.006906 -0.012582
v -0.025373 0.007619 -0.01243
v 0.017242 0.015362 -0.035296
v 0.017191 0.015239 -0.034145
v -0.006431 0.01438 -0.022643
v -0.025358 0.00916 -0.012176
v -0.02612 0.01049 -0.012236
v 0.01676 0.018897 -0.033437
v -0.002307 0.016904 -0.024244
v -0.003749 0.01644 -0.022904
v -0.006395 0.015546 -0.021319
v -0.00981 0.014974 -0.019546
v -0.01375 0.014815 -0.017407
v -0.017835 0.014606 -0.015201
v -0.021386 0.013952 -0.013298
v -0.023777 0.012691 -0.012273
v 0.015187 0.022175 -0.031869
v 0.004916 0.02284 -0.026795
v 0.003704 0.022634 -0.025261
v 0.001738 0.021471 -0.024584
v -0.000438 0.019582 -0.023627
v 0.013018 0.023756 -0.030632
v 0.011308 0.024298 -0.028874
v 0.00769 0.023926 -0.026974
v 0.009261 -0.016157 -0.035834
v 0.007744 -0.018724 -0.035054
v 0.004922 -0.019721 -0.034341
v 0.00168 -0.019535 -0.033029
v -0.000925 -0.01877 -0.030487
v -0.005384 -0.017372 -0.028601
v -0.007406 -0.01718 -0.027354
v -0.008842 -0.016899 -0.025941
v 0.009931 -0.012016 -0.035605
v -0.003081 -0.017939 -0.029738
v -0.01122 -0.016276 -0.024665
v -0.014181 -0.01522 -0.023186
v -0.01665 -0.01433 -0.020555
v 0.010014 -0.00892 -0.034664
v 0.00995 -0.00984 -0.034527
v 0.009928 -0.008604 -0.033878
v -0.01973 -0.013054 -0.018873
v -0.023288 -0.011433 -0.016846
v -0.025331 -0.010287 -0.015561
v 0.011169 -0.003408 -0.034138
v 0.010247 -0.006485 -0.033622
v -0.002187 -0.004214 -0.026791
v -0.026477 -0.008693 -0.014682
v -0.026788 -0.006064 -0.013601
v 0.012325 -3.7E-05 -0.034408
v -0.025554 -0.00041 -0.013428
v -0.025667 -0.003303 -0.013293
v -0.024583 -0.000785 -0.013369
v 0.015367 0.006583 -0.033957
v 0.013926 0.002934 -0.033653
v -0.023662 0.002787 -0.013118
v 0.016611 0.010765 -0.033691
v -0.023846 0.00835 -0.012219
v 0.017227 0.014868 -0.032952
v -0.024074 0.011183 -0.011958
v -0.02288 0.011224 -0.011819
v 0.017009 0.018612 -0.032049
v -0.003153 0.018228 -0.021303
v -0.006539 0.016325 -0.019994
v -0.009299 0.015945 -0.018121
v -0.013644 0.015271 -0.016047
v -0.017411 0.01475 -0.014017
v -0.021073 0.013187 -0.012227
v 0.015784 0.021731 -0.03091
v 0.001978 0.021877 -0.023898
v 0.00091 0.021436 -0.022554
v -0.000851 0.020052 -0.022128
v 0.013672 0.023687 -0.029742
v 0.011259 0.024387 -0.027667
v 0.008673 0.024374 -0.025788
v 0.00464 0.02332 -0.023956
v 0.00954 -0.016851 -0.03469
v 0.008049 -0.018986 -0.03413
v 0.005438 -0.019754 -0.03315
v 0.002075 -0.019656 -0.031778
v -0.000694 -0.018888 -0.029265
v -0.006996 -0.017084 -0.026481
v 0.010068 -0.013429 -0.034608
v -0.003944 -0.017711 -0.027709
v -0.007055 -0.016812 -0.025096
v -0.010065 -0.016324 -0.02388
v -0.013668 -0.015409 -0.022013
v -0.016236 -0.014614 -0.019512
v 0.010003 -0.010361 -0.034053
v 0.00995 -0.008145 -0.032922
v -0.018824 -0.013646 -0.018103
v -0.021797 -0.012296 -0.016271
v -0.024192 -0.010907 -0.014861
v -0.025281 -0.010222 -0.014903
v -0.02562 -0.008832 -0.013519
v 0.011201 -0.003132 -0.032533
v 0.010252 -0.005664 -0.031995
v -0.025896 -0.006184 -0.013015
v 0.012533 -0.000191 -0.033146
v -0.023446 -0.001512 -0.013197
v -0.024784 -0.004672 -0.01289
v 0.015643 0.006243 -0.032667
v 0.014308 0.002826 -0.032413
v -0.021414 0.003883 -0.013084
v -0.021475 0.001758 -0.013236
v -0.020571 0.003418 -0.013123
v 0.016734 0.010199 -0.03246
v -0.020553 0.004937 -0.012724
v -0.02162 0.006986 -0.012281
v 0.017395 0.014404 -0.0318
v -0.02164 0.010859 -0.011694
v 0.017323 0.018337 -0.030836
v -0.005286 0.017703 -0.019218
v -0.007301 0.017339 -0.017456
v -0.010471 0.016243 -0.016357
v -0.013757 0.015625 -0.014848
v -0.016268 0.015086 -0.012981
v -0.019208 0.01322 -0.011544
v 0.016233 0.021513 -0.029723
v -0.000789 0.020485 -0.021304
v -0.002303 0.019829 -0.019866
v -0.004523 0.019013 -0.018086
v 0.014094 0.023576 -0.028601
v 0.011614 0.02443 -0.026436
v 0.008465 0.024399 -0.024424
v 0.005519 0.023873 -0.02263
v 0.001464 0.022257 -0.021017
v 0.009017 -0.018276 -0.03386
v 0.006783 -0.019304 -0.032193
v 0.008999 -0.018 -0.033104
v 0.001916 -0.019632 -0.029945
v -0.000702 -0.018906 -0.028424
v 0.010171 -0.01422 -0.033737
v 0.009802 -0.016424 -0.033478
v -0.002418 -0.01821 -0.027435
v -0.005147 -0.017139 -0.024892
v -0.009401 -0.016088 -0.022564
v -0.013785 -0.015286 -0.020161
v -0.016342 -0.01468 -0.018676
v 0.010071 -0.01071 -0.032829
v 0.009951 -0.007648 -0.031731
v -0.017844 -0.014177 -0.017861
v -0.02009 -0.013243 -0.015998
v -0.023409 -0.010989 -0.01378
v -0.024776 -0.009012 -0.012628
v 0.011192 -0.003175 -0.030957
v 0.01018 -0.005857 -0.03094
v -0.024952 -0.006988 -0.012619
v 0.012797 -0.000173 -0.031794
v -0.02113 -0.000666 -0.013057
v -0.020609 -0.002462 -0.012804
v -0.019436 9.8E-05 -0.01283
v -0.022879 -0.004334 -0.012698
v 0.016066 0.006086 -0.031469
v 0.014758 0.002824 -0.031188
v -0.019655 0.003642 -0.012574
v 0.017066 0.009922 -0.031249
v -0.020105 0.007023 -0.01191
v -0.019292 0.006881 -0.011681
v 0.017705 0.014098 -0.030606
v -0.019248 0.008834 -0.011222
v -0.019943 0.010431 -0.011278
v 0.017726 0.01809 -0.029664
v -0.008795 0.017131 -0.016254
v -0.011358 0.016634 -0.01476
v -0.013634 0.016062 -0.012727
v -0.016647 0.014679 -0.011651
v -0.018061 0.013119 -0.011005
v 0.016747 0.021336 -0.028559
v -0.001965 0.020969 -0.01834
v -0.004268 0.019744 -0.017314
v -0.006996 0.018523 -0.015982
v -0.010386 0.017473 -0.0139
v 0.014596 0.023474 -0.027427
v 0.01201 0.024387 -0.025235
v 0.008763 0.024466 -0.023162
v 0.005159 0.023893 -0.021184
v 0.001646 0.022975 -0.019078
v 0.009024 -0.016481 -0.031638
v 0.006584 -0.01954 -0.030253
v 0.003388 -0.020206 -0.029296
v 0.000335 -0.019521 -0.027676
v -0.001472 -0.018634 -0.02721
v -0.002559 -0.018162 -0.025151
v 0.009985 -0.013151 -0.032238
v 0.009831 -0.012135 -0.030651
v -0.005651 -0.016566 -0.022906
v -0.00854 -0.015877 -0.021546
v -0.011776 -0.015463 -0.020048
v -0.015223 -0.014921 -0.017508
v -0.017153 -0.014466 -0.017506
v -0.018784 -0.013933 -0.015488
v 0.010071 -0.008181 -0.030565
v -0.021262 -0.012468 -0.014046
v -0.022351 -0.010302 -0.012474
v -0.023999 -0.009663 -0.012475
v 0.010468 -0.004959 -0.030157
v 0.010455 -0.005215 -0.029601
v -0.023517 -0.007744 -0.012218
v -0.022149 -0.007906 -0.011942
v 0.013159 -2.2E-05 -0.030438
v 0.011487 -0.002849 -0.029492
v -0.019165 -0.001519 -0.012582
v -0.020852 -0.004977 -0.012201
v 0.016534 0.005958 -0.030314
v 0.015258 0.002918 -0.029969
v -0.017483 0.002346 -0.012203
v 0.017447 0.009655 -0.030083
v -0.017855 0.007801 -0.011315
v 0.018046 0.013774 -0.02944
v -0.01809 0.011232 -0.010861
v -0.016883 0.011286 -0.010778
v 0.018136 0.017782 -0.028514
v -0.01185 0.016963 -0.012451
v -0.012575 0.016584 -0.011665
v -0.011001 0.017541 -0.012038
v -0.014936 0.014452 -0.01112
v 0.017284 0.021106 -0.027417
v -0.003983 0.020349 -0.016699
v -0.005236 0.020176 -0.015288
v -0.008477 0.018741 -0.013448
v 0.015177 0.023337 -0.026286
v 0.012528 0.024313 -0.024074
v 0.009102 0.02451 -0.021938
v 0.005496 0.024191 -0.019879
v 0.002519 0.023646 -0.018081
v -0.001568 0.022062 -0.016503
v 0.008701 -0.01729 -0.029838
v 0.006805 -0.020059 -0.028901
v 0.003851 -0.020715 -0.028153
v 0.000661 -0.019865 -0.026723
v -0.001819 -0.018548 -0.024187
v 0.009715 -0.01326 -0.029656
v -0.004363 -0.016988 -0.022832
v -0.007477 -0.015603 -0.020413
v -0.011562 -0.015238 -0.018793
v -0.014915 -0.014808 -0.015996
v -0.017578 -0.014407 -0.015206
v 0.010127 -0.008958 -0.02908
v -0.017829 -0.014147 -0.014118
v -0.019964 -0.013013 -0.013542
v -0.020641 -0.011239 -0.012129
v 0.010636 -0.005356 -0.028896
v -0.020542 -0.008156 -0.011607
v 0.013626 0.000302 -0.029083
v 0.011986 -0.002332 -0.028131
v -0.018085 -0.001902 -0.012134
v -0.019065 -0.004872 -0.011743
v 0.016976 0.005791 -0.029207
v 0.015752 0.003102 -0.028736
v -0.015455 0.003557 -0.011931
v -0.015647 0.001119 -0.011909
v -0.014681 0.003291 -0.011867
v 0.017782 0.009229 -0.02896
v -0.014598 0.004806 -0.011623
v -0.015577 0.006644 -0.011345
v 0.018317 0.013249 -0.028317
v -0.015676 0.010805 -0.010747
v 0.018479 0.017193 -0.027481
v -0.012269 0.016638 -0.011307
v -0.012601 0.015598 -0.010743
v -0.013874 0.013332 -0.010469
v 0.01777 0.020645 -0.026298
v -0.005191 0.020848 -0.013766
v -0.007655 0.019566 -0.012652
v -0.009776 0.017991 -0.011453
v 0.015745 0.023109 -0.025109
v 0.012967 0.024234 -0.022863
v 0.009505 0.024633 -0.020757
v 0.005937 0.024463 -0.018702
v 0.002228 0.023803 -0.016697
v -0.001323 0.022801 -0.014579
v 0.008971 -0.017859 -0.02864
v 0.007268 -0.020436 -0.027777
v 0.004327 -0.021147 -0.027033
v 0.001173 -0.02031 -0.025695
v -0.001263 -0.018853 -0.023161
v 0.009834 -0.014067 -0.028518
v -0.00411 -0.016882 -0.021761
v -0.006367 -0.01524 -0.019332
v -0.008337 -0.014713 -0.018671
v -0.010986 -0.014822 -0.017558
v -0.009391 -0.014419 -0.017524
v -0.01371 -0.014624 -0.015445
v 0.010258 -0.00954 -0.027824
v -0.008035 -0.014452 -0.018182
v -0.016369 -0.014106 -0.013894
v -0.018921 -0.0129 -0.012649
v -0.019474 -0.010774 -0.011449
v 0.010838 -0.005419 -0.027565
v -0.018696 -0.006044 -0.011267
v -0.018854 -0.008265 -0.010839
v -0.017514 -0.005668 -0.010909
v 0.01403 0.000635 -0.027577
v 0.012044 -0.002343 -0.026869
v -0.016902 -0.003043 -0.011486
v 0.017357 0.005764 -0.028025
v 0.016204 0.003384 -0.027627
v -0.013701 0.004064 -0.011346
v -0.014406 6.9E-05 -0.011292
v 0.017969 0.008424 -0.028109
v -0.014084 0.006786 -0.011104
v -0.012784 0.008103 -0.010626
v 0.018476 0.012586 -0.026916
v -0.013792 0.010268 -0.010546
v -0.012287 0.010889 -0.010239
v 0.018658 0.016288 -0.026677
v -0.011355 0.014426 -0.010201
v 0.018313 0.019556 -0.025541
v -0.007035 0.020098 -0.01213
v -0.007649 0.019625 -0.011123
v -0.009184 0.017941 -0.010378
v 0.016239 0.022727 -0.023631
v 0.012871 0.024349 -0.021614
v 0.010072 0.024709 -0.019699
v 0.006411 0.024635 -0.017527
v 0.002665 0.024108 -0.015408
v -0.000349 0.023298 -0.013646
v -0.004346 0.02149 -0.012212
v 0.009363 -0.018297 -0.027602
v 0.007701 -0.020658 -0.026643
v 0.004797 -0.021434 -0.025872
v 0.001666 -0.020685 -0.024588
v -0.000757 -0.019209 -0.022039
v 0.010056 -0.014653 -0.027451
v -0.00339 -0.017022 -0.020732
v -0.005384 -0.015393 -0.018336
v -0.011471 -0.014408 -0.016017
v 0.010302 -0.010732 -0.026942
v -0.008708 -0.014302 -0.01681
v -0.011836 -0.01394 -0.014697
v -0.014224 -0.013983 -0.014019
v -0.017103 -0.01234 -0.011907
v -0.01853 -0.010374 -0.010815
v 0.010992 -0.005025 -0.025602
v -0.01735 -0.006985 -0.010483
v -0.01797 -0.008935 -0.010387
v 0.012981 -0.000714 -0.026089
v 0.012323 -0.001415 -0.025232
v -0.015316 -0.003766 -0.010658
v 0.017498 0.005239 -0.026646
v 0.015291 0.002124 -0.026334
v 0.013544 0.000293 -0.02531
v -0.012433 0.002671 -0.010865
v -0.013303 -0.000371 -0.010789
v 0.01834 0.009114 -0.026654
v -0.011923 0.006089 -0.010656
v 0.018525 0.011881 -0.025979
v 0.018535 0.010961 -0.025821
v 0.018574 0.012414 -0.025174
v -0.010747 0.01028 -0.010097
v 0.018608 0.017572 -0.025033
v 0.018593 0.014454 -0.025062
v -0.009153 0.017017 -0.009826
v -0.009263 0.014677 -0.009725
v -0.007789 0.017328 -0.00972
v 0.018017 0.020773 -0.02401
v 0.018144 0.020111 -0.023317
v 0.016782 0.022319 -0.022307
v -0.007021 0.019346 -0.010368
v 0.013935 0.024012 -0.021025
v 0.010778 0.024591 -0.018706
v 0.006991 0.024565 -0.016427
v 0.003096 0.023919 -0.014338
v -0.00066 0.022715 -0.012537
v -0.003766 0.021037 -0.01103
v 0.009568 -0.018495 -0.026455
v 0.007999 -0.020723 -0.025478
v 0.005126 -0.02157 -0.024559
v 0.001975 -0.020976 -0.023281
v -0.000485 -0.019608 -0.020796
v 0.010174 -0.015531 -0.026587
v -0.002739 -0.017401 -0.019646
v -0.004533 -0.015616 -0.01729
v 0.010101 -0.010536 -0.025307
v -0.007429 -0.014128 -0.015801
v -0.010711 -0.013462 -0.014105
v -0.013861 -0.01302 -0.012719
v -0.015365 -0.010812 -0.010716
v -0.017383 -0.010313 -0.010578
v 0.009855 -0.006403 -0.023959
v 0.009501 -0.007681 -0.023504
v 0.009501 -0.00591 -0.023069
v -0.016171 -0.007746 -0.01015
v 0.012312 -0.001338 -0.024401
v 0.010467 -0.00401 -0.023268
v -0.013186 -0.001729 -0.010327
v -0.013759 -0.004313 -0.009751
v -0.01213 -0.001183 -0.009888
v 0.016816 0.003547 -0.025791
v 0.015003 0.001613 -0.024719
v 0.016972 0.003438 -0.025188
v -0.011844 0.000999 -0.010357
v 0.018615 0.00789 -0.025509
v 0.018053 0.005086 -0.025303
v -0.01023 0.005417 -0.010188
v 0.01866 0.01075 -0.02521
v 0.018598 0.01434 -0.023568
v -0.008675 0.012431 -0.009816
v -0.00893 0.009613 -0.009977
v -0.007169 0.011661 -0.009943
v 0.018397 0.017729 -0.023463
v 0.018084 0.01827 -0.021996
v -0.006796 0.015349 -0.00985
v 0.017184 0.020978 -0.021501
v -0.005511 0.01877 -0.010119
v 0.014537 0.023479 -0.02005
v 0.011311 0.024148 -0.01767
v 0.007374 0.023845 -0.015418
v 0.003161 0.02282 -0.013407
v -0.000563 0.021567 -0.011756
v -0.002992 0.020096 -0.010726
v 0.009464 -0.018803 -0.025365
v 0.00823 -0.020317 -0.02437
v 0.005677 -0.021452 -0.023333
v 0.001756 -0.021058 -0.021403
v -0.000495 -0.01986 -0.019938
v 0.010016 -0.01479 -0.0249
v -0.0021 -0.018075 -0.018571
v -0.003893 -0.015812 -0.016223
v 0.009671 -0.009994 -0.023561
v 0.00978 -0.011792 -0.023212
v 0.009515 -0.009062 -0.022338
v -0.006384 -0.014019 -0.014848
v -0.009525 -0.012948 -0.013166
v -0.012671 -0.012189 -0.011728
v -0.013636 -0.010268 -0.00992
v 0.009567 -0.006513 -0.02248
v -0.014455 -0.007927 -0.009528
v 0.012527 -0.000959 -0.023029
v 0.010703 -0.003571 -0.021809
v -0.01168 -0.002166 -0.009248
v -0.012944 -0.005368 -0.008933
v 0.016998 0.003361 -0.024356
v 0.015002 0.001433 -0.023082
v -0.010495 0.001266 -0.009718
v 0.018962 0.007426 -0.024288
v 0.018433 0.005158 -0.024049
v -0.007764 0.008153 -0.009972
v -0.008196 0.004475 -0.00966
v -0.006455 0.00752 -0.009902
v 0.018925 0.010519 -0.023977
v 0.018794 0.013692 -0.022057
v -0.005798 0.010293 -0.010088
v -0.004771 0.008924 -0.010085
v -0.003894 0.011586 -0.010376
v 0.01818 0.017333 -0.021122
v -0.004816 0.013596 -0.010238
v -0.001635 0.014386 -0.010993
v 0.017059 0.020477 -0.020069
v 0.002581 0.020656 -0.012634
v 0.003103 0.018958 -0.012683
v 0.005045 0.01979 -0.013381
v 0.000681 0.01786 -0.011807
v -0.000818 0.019825 -0.011346
v -0.003259 0.01739 -0.010571
v 0.014836 0.022763 -0.018962
v 0.011596 0.023155 -0.016613
v 0.007247 0.021955 -0.014432
v 0.009343 -0.01765 -0.023833
v 0.006916 -0.020415 -0.022154
v 0.008975 -0.017727 -0.022349
v 0.003148 -0.021383 -0.020696
v 0.000496 -0.020564 -0.019254
v -0.000573 -0.019804 -0.019183
v -0.001717 -0.018259 -0.017061
v 0.009867 -0.014134 -0.023359
v 0.009614 -0.014787 -0.022342
v -0.00377 -0.015557 -0.015079
v 0.009619 -0.010762 -0.021765
v -0.005373 -0.014182 -0.014323
v -0.008088 -0.01244 -0.012135
v -0.01143 -0.011458 -0.010809
v -0.012466 -0.009751 -0.009351
v 0.009738 -0.006599 -0.021189
v -0.013219 -0.008 -0.008903
v 0.012795 -0.00083 -0.0216
v 0.010964 -0.003456 -0.0204
v -0.011352 -0.003527 -0.008657
v -0.012112 -0.005869 -0.008499
v 0.01722 0.003564 -0.023026
v 0.015341 0.001711 -0.021651
v -0.009222 0.000166 -0.008953
v 0.019088 0.006956 -0.023326
v 0.018574 0.005475 -0.022916
v -0.005934 0.005869 -0.009626
v -0.007501 0.003304 -0.009272
v 0.019151 0.010069 -0.022518
v 0.01894 0.013634 -0.020814
v -0.002417 0.01035 -0.010509
v -0.004236 0.007858 -0.00995
v 0.018377 0.016782 -0.019949
v 0.003795 0.017131 -0.012786
v 0.004202 0.015043 -0.012681
v 0.006457 0.016672 -0.013392
v 0.00144 0.0136 -0.011761
v 0.001073 0.015744 -0.011864
v 0.017236 0.019877 -0.018897
v 0.007818 0.019531 -0.014106
v 0.008957 0.018592 -0.014112
v 0.010152 0.020015 -0.014586
v 0.015049 0.021971 -0.017785
v 0.011871 0.021474 -0.015472
v 0.008278 -0.018647 -0.021065
v 0.006327 -0.020779 -0.020157
v 0.003729 -0.021292 -0.019512
v 0.000819 -0.020498 -0.018195
v -0.00098 -0.018707 -0.015863
v 0.00921 -0.01526 -0.020989
v -0.003035 -0.016185 -0.014516
v 0.009422 -0.011851 -0.020675
v -0.005204 -0.013935 -0.013233
v -0.006895 -0.011859 -0.011061
v -0.008753 -0.011196 -0.010529
v -0.010399 -0.010181 -0.009783
v 0.009597 -0.006906 -0.019261
v -0.008766 -0.010133 -0.009725
v -0.00939 -0.007622 -0.008718
v -0.011634 -0.007761 -0.008692
v 0.013196 -0.000523 -0.020131
v 0.011183 -0.002938 -0.019205
v -0.010104 -0.004248 -0.008381
v 0.017833 0.004966 -0.021328
v 0.015751 0.002099 -0.020413
v -0.006602 0.002976 -0.009008
v -0.007403 -0.000432 -0.00832
v -0.00538 0.002911 -0.008696
v 0.019016 0.007781 -0.021974
v 0.019001 0.008683 -0.020511
v -0.003773 0.006356 -0.009603
v -0.00344 0.004449 -0.00888
v -0.001686 0.006917 -0.009712
v 0.019132 0.011792 -0.020334
v 0.000128 0.009738 -0.010767
v 0.00035 0.0081 -0.010229
v 0.002518 0.009919 -0.011102
v 0.018636 0.015974 -0.018992
v 0.008516 0.0168 -0.013608
v 0.008613 0.015338 -0.013156
v 0.010483 0.017448 -0.0137
v 0.005018 0.013327 -0.012369
v 0.017602 0.019231 -0.017828
v 0.011192 0.019446 -0.014378
v 0.015669 0.021253 -0.016758
v 0.014156 0.02094 -0.015091
v 0.007612 -0.019301 -0.019489
v 0.006166 -0.020893 -0.019099
v 0.004117 -0.021138 -0.018356
v 0.001401 -0.020482 -0.01712
v -0.000218 -0.018915 -0.015106
v 0.008727 -0.016011 -0.01961
v -0.002151 -0.016669 -0.013714
v 0.008819 -0.011181 -0.018725
v -0.004325 -0.014078 -0.012408
v -0.005334 -0.011953 -0.010651
v 0.008547 -0.00779 -0.017596
v 0.00826 -0.008806 -0.017262
v 0.008192 -0.007409 -0.016636
v -0.007169 -0.009465 -0.009336
v -0.00764 -0.006688 -0.008344
v 0.012328 -0.001243 -0.018783
v 0.010715 -0.003122 -0.017926
v 0.009015 -0.005358 -0.016815
v -0.008066 -0.004225 -0.008086
v 0.01733 0.004038 -0.019428
v 0.014547 0.000879 -0.018987
v 0.012447 -0.000928 -0.017839
v -0.005069 0.00132 -0.008156
v -0.006344 -0.001666 -0.00786
v 0.018821 0.007816 -0.019465
v -0.001033 0.005949 -0.00931
v -0.002831 0.003138 -0.008334
v 0.01912 0.011722 -0.018811
v 0.005027 0.010752 -0.011628
v 0.005337 0.009694 -0.011262
v 0.006599 0.010942 -0.01181
v 0.002436 0.008052 -0.010335
v 0.018839 0.014918 -0.018259
v 0.010574 0.016187 -0.013269
v 0.008282 0.013157 -0.01245
v 0.017974 0.018114 -0.016953
v 0.013164 0.01886 -0.013927
v 0.01646 0.020556 -0.015909
v 0.01533 0.020536 -0.014661
v 0.006636 -0.020327 -0.018704
v 0.005012 -0.020535 -0.01773
v 0.002069 -0.019956 -0.016004
v 0.008141 -0.016817 -0.018386
v 0.006565 -0.018818 -0.017546
v 0.003797 -0.01943 -0.015838
v 0.001725 -0.019124 -0.01471
v -0.000449 -0.017467 -0.013306
v 0.008467 -0.013425 -0.017733
v -0.003302 -0.014143 -0.011566
v -0.004725 -0.010273 -0.009206
v 0.008248 -0.009323 -0.0166
v 0.008272 -0.00659 -0.015827
v -0.00633 -0.007452 -0.008422
v -0.005183 -0.00622 -0.007866
v 0.010851 -0.002268 -0.016314
v 0.008949 -0.004701 -0.01544
v -0.006251 -0.004392 -0.007836
v -0.00502 -0.003764 -0.007517
v 0.016179 0.002296 -0.01843
v 0.014127 0.000658 -0.017307
v 0.016193 0.002311 -0.017672
v -0.004074 -0.000561 -0.007599
v 0.018887 0.007089 -0.018206
v 0.017671 0.004128 -0.017888
v -0.000143 0.004806 -0.008771
v -0.002252 0.002482 -0.007984
v 0.019184 0.010948 -0.017601
v 0.007536 0.010521 -0.011538
v 0.004971 0.00852 -0.010652
v 0.003059 0.006753 -0.009697
v 0.018379 0.015684 -0.016375
v 0.011992 0.015615 -0.013015
v 0.010417 0.012875 -0.012265
v 0.016741 0.019231 -0.015055
v 0.01716 0.017772 -0.014775
v 0.01533 0.017599 -0.013794
v 0.015284 0.019701 -0.014178
v 0.007608 -0.015145 -0.01645
v 0.005308 -0.017538 -0.014828
v 0.007174 -0.014725 -0.014806
v 0.002054 -0.018339 -0.013808
v -6.8E-05 -0.016718 -0.0116
v 0.00817 -0.011366 -0.016055
v 0.007886 -0.011665 -0.014851
v -0.002395 -0.01413 -0.010491
v -0.003243 -0.011032 -0.008344
v 0.008413 -0.00696 -0.014657
v -0.004028 -0.00737 -0.007549
v 0.009701 -0.003214 -0.014634
v 0.009071 -0.003905 -0.013728
v -0.004049 -0.003879 -0.007215
v 0.0159 0.002543 -0.016378
v 0.012339 -0.000266 -0.015112
v 0.010164 -0.002124 -0.013743
v -0.001283 0.002167 -0.007762
v -0.002093 -0.000871 -0.006957
v 2.5E-05 0.001987 -0.007504
v 0.018962 0.006566 -0.017135
v 0.018057 0.004952 -0.016522
v 0.001898 0.004534 -0.0086
v 0.001958 0.003019 -0.007949
v 0.004054 0.004718 -0.008871
v 0.019313 0.009458 -0.016633
v 0.010134 0.010988 -0.011624
v 0.010215 0.009487 -0.011219
v 0.011813 0.011173 -0.01179
v 0.006429 0.007605 -0.010258
v 0.018757 0.013141 -0.015673
v 0.013517 0.013633 -0.012578
v 0.017427 0.016109 -0.014546
v 0.016129 0.015541 -0.013471
v 0.006668 -0.015587 -0.013697
v 0.005011 -0.01753 -0.0129
v 0.002584 -0.01782 -0.012519
v 0.000472 -0.016687 -0.010347
v 0.007545 -0.012288 -0.013583
v -0.001675 -0.014302 -0.009315
v -0.002476 -0.011479 -0.0073
v 0.008047 -0.008703 -0.013435
v -0.003086 -0.008024 -0.006727
v 0.009087 -0.00386 -0.012731
v -0.003 -0.004565 -0.006573
v 0.014439 0.001991 -0.014522
v 0.011751 -2.1E-05 -0.013449
v 0.013706 0.002137 -0.01339
v 0.000613 0.000508 -0.007019
v -0.001448 -0.002358 -0.006246
v 0.018874 0.007554 -0.0155
v 0.017036 0.004425 -0.014893
v 0.015323 0.003105 -0.014029
v 0.006328 0.00519 -0.009497
v 0.006195 0.003628 -0.009182
v 0.007968 0.004718 -0.00989
v 0.003978 0.002804 -0.008351
v 0.018894 0.010905 -0.01505
v 0.018849 0.009476 -0.014608
v 0.017796 0.010728 -0.013827
v 0.012669 0.009883 -0.011805
v 0.009255 0.007195 -0.010617
v 0.017502 0.013671 -0.013992
v 0.015735 0.012107 -0.012914
v 0.015923 0.014176 -0.013122
v 0.006524 -0.015966 -0.012426
v 0.00514 -0.017712 -0.011657
v 0.002961 -0.017878 -0.011236
v 0.001035 -0.016875 -0.009219
v 0.007279 -0.013299 -0.012617
v -0.001072 -0.01458 -0.008188
v -0.001849 -0.011853 -0.00623
v 0.007543 -0.008472 -0.011627
v -0.002338 -0.008462 -0.005724
v 0.007641 -0.002779 -0.010446
v 0.006477 -0.005315 -0.009477
v 0.005286 -0.002453 -0.008283
v -0.002019 -0.005121 -0.005787
v 0.011279 0.001564 -0.011928
v 0.006592 0.00149 -0.00922
v 0.003466 -0.000993 -0.007276
v 0.002851 0.000424 -0.007403
v 0.000527 -0.002313 -0.005979
v 0.01832 0.006361 -0.014444
v 0.017472 0.005335 -0.013943
v 0.015411 0.003946 -0.013379
v 0.011266 0.005663 -0.011165
v 0.014766 0.005449 -0.01252
v 0.018168 0.008099 -0.013989
v 0.015603 0.008575 -0.012698
v 0.016994 0.00691 -0.013183
v 0.00637 -0.016329 -0.011372
v 0.005287 -0.017456 -0.010625
v 0.003424 -0.017886 -0.010114
v 0.001641 -0.016919 -0.008185
v 0.007114 -0.012742 -0.011002
v -0.000449 -0.014879 -0.00714
v -0.001194 -0.012279 -0.005289
v 0.006754 -0.008209 -0.009636
v 0.007015 -0.010109 -0.009461
v 0.006289 -0.007733 -0.008339
v -0.001622 -0.008964 -0.004725
v 0.005146 -0.005119 -0.007659
v -0.001082 -0.005654 -0.004848
v 0.00292 -0.002925 -0.006373
v 0.000918 -0.00401 -0.004806
v 0.017954 0.006474 -0.013744
v 0.016835 0.005632 -0.013294
v 0.006216 -0.015256 -0.009919
v 0.004024 -0.017151 -0.008949
v 0.005158 -0.015251 -0.008107
v 0.002096 -0.01668 -0.007307
v 0.006978 -0.012207 -0.009547
v 0.006272 -0.012436 -0.008258
v 0.000291 -0.015082 -0.006257
v -0.000375 -0.01252 -0.004539
v 0.006437 -0.009541 -0.008141
v -0.001054 -0.009843 -0.004065
v 0.005007 -0.006527 -0.00664
v -8E-05 -0.006511 -0.003807
v 0.00304 -0.004381 -0.005482
v 0.001517 -0.004667 -0.004152
v 0.003405 -0.016389 -0.007362
v 0.005479 -0.012511 -0.006753
v 0.003924 -0.014808 -0.006287
v 0.001509 -0.015054 -0.00568
v 0.000439 -0.012468 -0.00383
v 0.005116 -0.008692 -0.006025
v -0.000125 -0.00956 -0.00345
v 0.003059 -0.00571 -0.004605
v 0.003514 -0.006848 -0.004389
v 0.001685 -0.007086 -0.003454
v 0.001397 -0.005428 -0.003669
v 0.0051 -0.012738 -0.005649
v 0.003824 -0.014152 -0.00505
v 0.001997 -0.014229 -0.004586
v 0.001018 -0.012403 -0.003175
v 0.005128 -0.0101 -0.005234
v 0.000757 -0.009927 -0.002918
v 0.00377 -0.007927 -0.004179
v 0.002249 -0.008562 -0.002995
v 0.004932 -0.012912 -0.004893
v 0.003854 -0.013811 -0.004352
v 0.002308 -0.013798 -0.003829
v 0.001528 -0.012323 -0.002761
v 0.005075 -0.010923 -0.004632
v 0.001333 -0.010439 -0.002512
v 0.004013 -0.009074 -0.00378
v 0.002639 -0.009474 -0.002723
v 0.004679 -0.013034 -0.004395
v 0.003872 -0.013276 -0.003909
v 0.002674 -0.013285 -0.003388
v 0.002101 -0.012113 -0.002663
v 0.00482 -0.011684 -0.004183
v 0.001886 -0.010827 -0.002374
v 0.004057 -0.010073 -0.003471
v 0.002908 -0.010242 -0.002679
v 0.004294 -0.012397 -0.003857
v 0.003185 -0.012366 -0.00321
v 0.00375 -0.011175 -0.003266
v 0.002602 -0.011237 -0.002629
f 1 2 3
f 3 2 4
f 1 3 5
f 1 5 6
f 5 3 7
f 3 4 7
f 7 4 8
f 7 8 9
f 6 5 10
f 10 7 11
f 5 7 10
f 7 9 11
f 12 13 14
f 14 13 15
f 12 1 16
f 1 12 14
f 2 1 14
f 14 15 17
f 2 14 17
f 2 17 18
f 4 2 18
f 18 17 19
f 20 21 22
f 1 6 22
f 21 1 22
f 16 1 21
f 8 4 18
f 9 19 23
f 9 8 19
f 8 18 19
f 20 22 24
f 24 25 26
f 24 10 25
f 22 10 24
f 6 10 22
f 10 11 27
f 25 10 27
f 9 23 28
f 27 9 28
f 11 9 27
f 26 25 29
f 29 27 30
f 25 27 29
f 27 28 30
f 31 32 33
f 13 32 34
f 13 12 32
f 32 12 33
f 15 13 34
f 15 34 35
f 31 33 36
f 31 36 37
f 33 12 36
f 12 16 36
f 17 15 38
f 15 35 38
f 19 17 38
f 19 38 39
f 37 20 40
f 36 20 37
f 21 20 36
f 16 21 36
f 19 39 41
f 19 41 42
f 23 19 42
f 42 41 43
f 20 24 44
f 40 20 44
f 24 26 44
f 44 26 45
f 28 23 42
f 28 42 46
f 28 46 47
f 42 43 46
f 26 29 48
f 45 26 48
f 48 30 49
f 29 30 48
f 30 28 47
f 30 47 49
f 32 31 50
f 32 50 51
f 32 51 52
f 34 32 52
f 34 52 53
f 34 53 54
f 35 34 54
f 54 53 55
f 31 37 56
f 50 31 56
f 38 35 54
f 39 55 57
f 39 38 55
f 38 54 55
f 37 40 58
f 56 37 58
f 41 39 59
f 39 57 59
f 43 41 59
f 43 59 60
f 58 40 61
f 40 44 61
f 61 44 62
f 44 45 62
f 47 46 63
f 43 60 64
f 63 43 64
f 46 43 63
f 61 62 65
f 65 48 66
f 62 48 65
f 45 48 62
f 48 49 67
f 48 67 68
f 66 48 68
f 69 63 70
f 47 63 69
f 67 47 69
f 49 47 67
f 63 64 70
f 68 67 71
f 67 69 71
f 72 73 74
f 74 73 75
f 51 50 76
f 51 76 77
f 72 51 77
f 51 72 74
f 52 51 74
f 75 78 79
f 53 75 79
f 53 74 75
f 53 52 74
f 55 53 79
f 50 56 80
f 76 50 80
f 79 78 81
f 57 55 82
f 55 79 82
f 79 81 82
f 56 58 83
f 80 56 83
f 59 57 84
f 57 82 84
f 60 59 84
f 60 84 85
f 58 61 86
f 83 58 86
f 60 85 87
f 64 60 87
f 61 65 88
f 86 61 88
f 65 66 89
f 65 89 90
f 88 65 90
f 66 68 89
f 69 70 91
f 91 70 92
f 70 64 87
f 70 87 92
f 90 89 93
f 93 71 94
f 89 71 93
f 68 71 89
f 71 69 91
f 71 91 94
f 95 96 97
f 73 96 98
f 73 72 96
f 96 72 97
f 75 73 98
f 75 98 99
f 95 76 100
f 76 95 97
f 77 76 97
f 72 77 97
f 75 99 101
f 75 101 102
f 78 75 102
f 102 101 103
f 104 105 106
f 76 80 106
f 105 76 106
f 100 76 105
f 81 78 102
f 82 103 107
f 82 81 103
f 81 102 103
f 108 109 110
f 110 106 111
f 109 106 110
f 104 106 109
f 106 80 111
f 80 83 111
f 84 82 112
f 82 107 112
f 85 84 112
f 85 112 113
f 108 110 114
f 108 114 115
f 114 111 116
f 110 111 114
f 111 83 116
f 83 86 116
f 85 113 117
f 87 85 117
f 115 114 118
f 114 116 119
f 114 119 120
f 118 114 120
f 116 86 119
f 86 88 119
f 119 88 121
f 121 88 122
f 88 90 122
f 122 90 123
f 91 92 124
f 87 117 125
f 124 87 125
f 92 87 124
f 120 119 126
f 119 121 126
f 90 93 127
f 123 90 127
f 127 94 128
f 93 94 127
f 128 94 129
f 94 91 129
f 91 124 129
f 124 125 129
f 96 95 130
f 96 130 131
f 96 131 132
f 98 96 132
f 99 98 132
f 99 132 133
f 95 100 134
f 130 95 134
f 135 133 136
f 101 133 135
f 101 99 133
f 103 101 135
f 105 104 137
f 105 137 138
f 100 105 134
f 134 105 138
f 135 136 139
f 107 103 140
f 103 135 140
f 135 139 140
f 109 108 141
f 109 141 142
f 104 109 137
f 137 109 142
f 112 107 143
f 107 140 143
f 113 112 143
f 113 143 144
f 108 115 145
f 141 108 145
f 113 144 146
f 117 113 146
f 145 115 147
f 115 118 147
f 147 118 148
f 118 120 148
f 121 122 149
f 122 123 149
f 117 146 150
f 125 117 150
f 147 148 151
f 151 126 152
f 148 126 151
f 120 126 148
f 152 126 153
f 126 121 153
f 121 149 153
f 153 127 154
f 149 127 153
f 123 127 149
f 154 128 155
f 127 128 154
f 155 129 156
f 128 129 155
f 129 125 150
f 129 150 156
f 131 130 157
f 131 157 158
f 131 158 159
f 132 131 159
f 133 132 159
f 133 159 160
f 161 162 163
f 130 134 163
f 162 130 163
f 157 130 162
f 133 160 164
f 136 133 164
f 165 166 167
f 166 161 167
f 161 137 167
f 137 161 163
f 138 137 163
f 134 138 163
f 168 164 169
f 139 164 168
f 139 136 164
f 140 139 168
f 170 171 172
f 171 165 172
f 165 141 172
f 141 165 167
f 142 141 167
f 137 142 167
f 168 169 173
f 143 140 174
f 140 168 174
f 168 173 174
f 144 143 174
f 144 174 175
f 170 172 176
f 170 176 177
f 172 141 176
f 141 145 176
f 144 175 178
f 144 178 179
f 146 144 179
f 179 178 180
f 177 176 181
f 181 147 182
f 176 147 181
f 145 147 176
f 150 146 179
f 150 179 183
f 150 183 184
f 179 180 183
f 147 151 185
f 182 147 185
f 151 152 186
f 151 186 187
f 185 151 187
f 152 153 188
f 186 152 188
f 189 154 190
f 188 154 189
f 153 154 188
f 190 155 191
f 154 155 190
f 191 156 192
f 155 156 191
f 156 150 184
f 156 184 192
f 187 186 193
f 193 188 194
f 186 188 193
f 188 189 194
f 158 157 195
f 158 195 196
f 158 196 197
f 159 158 197
f 160 159 197
f 160 197 198
f 162 161 199
f 162 199 200
f 157 162 195
f 195 162 200
f 160 198 201
f 164 160 201
f 166 165 202
f 166 202 203
f 161 166 199
f 199 166 203
f 164 201 204
f 169 164 204
f 171 170 205
f 171 205 206
f 165 171 202
f 202 171 206
f 173 169 207
f 169 204 207
f 173 207 208
f 174 173 208
f 175 174 208
f 175 208 209
f 170 177 210
f 205 170 210
f 178 175 211
f 175 209 211
f 180 178 211
f 180 211 212
f 210 177 213
f 177 181 213
f 213 181 214
f 181 182 214
f 184 183 215
f 180 212 216
f 215 180 216
f 183 180 215
f 213 214 217
f 217 218 219
f 217 185 218
f 214 185 217
f 182 185 214
f 185 187 218
f 189 190 220
f 220 190 221
f 190 191 222
f 190 222 223
f 221 190 223
f 224 192 225
f 222 192 224
f 191 192 222
f 225 192 226
f 192 184 226
f 184 215 226
f 215 216 226
f 219 218 227
f 227 193 228
f 218 193 227
f 187 193 218
f 228 194 229
f 193 194 228
f 194 189 220
f 194 220 229
f 223 222 230
f 222 224 230
f 196 195 231
f 196 231 232
f 196 232 233
f 197 196 233
f 198 197 233
f 198 233 234
f 235 236 237
f 237 236 238
f 200 199 239
f 200 239 240
f 195 200 231
f 231 200 240
f 198 234 241
f 201 198 241
f 242 243 244
f 244 237 245
f 243 237 244
f 235 237 243
f 237 238 246
f 245 237 246
f 247 248 249
f 203 248 250
f 203 202 248
f 248 202 249
f 199 203 239
f 239 203 250
f 201 241 251
f 204 201 251
f 242 244 252
f 252 245 253
f 244 245 252
f 245 246 253
f 247 205 254
f 205 247 249
f 206 205 249
f 202 206 249
f 207 204 255
f 204 251 255
f 207 255 256
f 208 207 256
f 209 208 256
f 209 256 257
f 205 210 258
f 254 205 258
f 211 209 259
f 209 257 259
f 212 211 259
f 212 259 260
f 210 213 261
f 258 210 261
f 212 260 262
f 216 212 262
f 213 217 263
f 261 213 263
f 217 219 263
f 263 219 264
f 220 221 265
f 221 223 265
f 224 225 266
f 267 226 268
f 266 226 267
f 225 226 266
f 226 216 262
f 226 262 268
f 219 227 269
f 264 219 269
f 269 228 270
f 227 228 269
f 270 229 271
f 228 229 270
f 271 229 272
f 229 220 272
f 220 265 272
f 272 230 273
f 265 230 272
f 223 230 265
f 273 230 274
f 230 224 274
f 224 266 274
f 266 267 274
f 232 231 275
f 232 275 276
f 232 276 277
f 233 232 277
f 234 233 277
f 234 277 278
f 279 280 281
f 236 280 282
f 236 235 280
f 280 235 281
f 238 236 282
f 238 282 283
f 240 239 284
f 240 284 285
f 231 240 275
f 275 240 285
f 234 278 286
f 241 234 286
f 279 242 287
f 242 279 281
f 243 242 281
f 235 243 281
f 238 283 288
f 238 288 289
f 246 238 289
f 289 288 290
f 248 247 291
f 248 291 292
f 248 292 293
f 250 248 293
f 239 250 284
f 284 250 293
f 241 286 294
f 251 241 294
f 287 242 295
f 242 252 295
f 295 252 296
f 252 253 297
f 296 252 297
f 298 289 299
f 246 289 298
f 297 246 298
f 253 246 297
f 289 290 299
f 247 254 300
f 291 247 300
f 255 251 301
f 251 294 301
f 295 255 301
f 255 295 296
f 256 255 296
f 302 257 303
f 257 297 303
f 257 256 297
f 256 296 297
f 297 298 303
f 254 258 304
f 300 254 304
f 259 257 305
f 257 302 305
f 260 259 305
f 260 305 306
f 258 261 307
f 304 258 307
f 260 306 308
f 262 260 308
f 261 263 309
f 307 261 309
f 263 264 309
f 309 264 310
f 267 268 311
f 311 268 312
f 268 262 308
f 268 308 312
f 264 269 313
f 310 264 313
f 313 270 314
f 269 270 313
f 314 271 315
f 270 271 314
f 315 272 316
f 271 272 315
f 316 273 317
f 272 273 316
f 317 274 318
f 273 274 317
f 274 267 311
f 274 311 318
f 319 320 321
f 321 320 322
f 276 275 323
f 276 323 324
f 276 324 325
f 277 276 325
f 278 277 325
f 278 325 326
f 280 279 327
f 280 327 328
f 319 280 328
f 280 319 321
f 282 280 321
f 321 322 329
f 282 321 329
f 282 329 330
f 283 282 330
f 330 329 331
f 285 284 332
f 285 332 333
f 275 285 323
f 323 285 333
f 278 326 334
f 286 278 334
f 279 287 335
f 327 279 335
f 288 283 330
f 290 331 336
f 290 288 331
f 288 330 331
f 292 291 337
f 292 337 338
f 292 338 339
f 293 292 339
f 284 293 332
f 332 293 339
f 286 334 340
f 294 286 340
f 287 295 341
f 335 287 341
f 298 299 342
f 290 336 343
f 342 290 343
f 299 290 342
f 291 300 344
f 337 291 344
f 301 294 345
f 294 340 345
f 295 346 347
f 341 295 347
f 346 295 348
f 295 301 348
f 301 345 348
f 347 346 349
f 346 302 349
f 302 303 349
f 349 303 350
f 303 298 350
f 298 342 350
f 342 343 350
f 300 304 344
f 344 304 351
f 344 351 352
f 352 351 353
f 346 348 354
f 305 302 355
f 302 346 355
f 346 354 355
f 306 305 355
f 306 355 356
f 304 307 351
f 351 307 357
f 353 351 358
f 351 357 358
f 306 356 359
f 308 306 359
f 307 309 357
f 358 357 360
f 357 309 360
f 309 310 360
f 311 312 361
f 361 312 362
f 312 308 359
f 312 359 362
f 310 313 363
f 360 310 363
f 363 314 364
f 313 314 363
f 364 315 365
f 314 315 364
f 365 316 366
f 315 316 365
f 366 317 367
f 316 317 366
f 367 318 368
f 317 318 367
f 318 311 361
f 318 361 368
f 369 370 371
f 320 370 372
f 320 319 370
f 370 319 371
f 322 320 372
f 322 372 373
f 324 323 374
f 324 374 375
f 324 375 376
f 325 324 376
f 325 376 377
f 325 377 378
f 326 325 378
f 377 369 378
f 369 327 378
f 327 369 371
f 328 327 371
f 319 328 371
f 329 322 379
f 322 373 379
f 331 329 379
f 331 379 380
f 381 382 383
f 333 382 384
f 333 332 382
f 382 332 383
f 323 333 374
f 374 333 384
f 334 326 378
f 334 378 385
f 378 327 385
f 327 335 385
f 331 380 386
f 336 331 386
f 338 337 387
f 338 387 388
f 381 338 388
f 338 381 383
f 339 338 383
f 332 339 383
f 340 334 385
f 340 385 389
f 340 389 390
f 389 341 391
f 385 341 389
f 335 341 385
f 336 386 392
f 343 336 392
f 337 344 393
f 387 337 393
f 345 340 394
f 340 390 394
f 391 341 395
f 341 347 395
f 348 345 396
f 345 394 396
f 347 349 397
f 347 397 398
f 395 347 398
f 399 350 400
f 397 350 399
f 349 350 397
f 350 343 392
f 350 392 400
f 344 352 401
f 393 344 401
f 352 353 401
f 401 353 402
f 354 348 403
f 348 396 403
f 398 354 403
f 397 354 398
f 355 354 397
f 356 399 404
f 356 355 399
f 355 397 399
f 353 358 405
f 402 353 405
f 356 404 406
f 359 356 406
f 358 360 407
f 405 358 407
f 361 362 408
f 408 362 409
f 362 359 406
f 362 406 409
f 360 363 410
f 407 360 410
f 410 364 411
f 363 364 410
f 411 365 412
f 364 365 411
f 412 366 413
f 365 366 412
f 413 367 414
f 366 367 413
f 414 368 415
f 367 368 414
f 368 361 408
f 368 408 415
f 370 369 416
f 370 416 417
f 370 417 418
f 372 370 418
f 373 372 418
f 373 418 419
f 375 374 420
f 375 420 421
f 375 421 422
f 376 375 422
f 376 422 423
f 377 376 423
f 369 377 416
f 416 377 423
f 379 373 424
f 373 419 424
f 380 379 424
f 380 424 425
f 382 381 426
f 384 382 427
f 382 426 427
f 427 426 428
f 374 384 420
f 420 384 427
f 380 425 429
f 386 380 429
f 388 387 430
f 388 430 431
f 426 431 432
f 426 381 431
f 381 388 431
f 428 426 432
f 390 389 433
f 389 391 433
f 386 429 434
f 392 386 434
f 387 393 435
f 430 387 435
f 394 390 433
f 433 391 436
f 391 395 436
f 394 433 436
f 394 436 437
f 396 394 437
f 395 398 436
f 436 398 438
f 399 400 439
f 392 434 440
f 439 392 440
f 400 392 439
f 393 401 441
f 435 393 441
f 401 402 441
f 441 402 442
f 403 396 443
f 396 437 443
f 398 403 438
f 438 403 443
f 404 399 439
f 404 439 444
f 404 444 445
f 439 440 444
f 402 405 446
f 442 402 446
f 404 445 447
f 406 404 447
f 405 407 448
f 446 405 448
f 408 409 449
f 406 447 450
f 449 406 450
f 409 406 449
f 407 410 451
f 448 407 451
f 451 411 452
f 410 411 451
f 452 412 453
f 411 412 452
f 453 413 454
f 412 413 453
f 454 414 455
f 413 414 454
f 455 415 456
f 414 415 455
f 456 415 457
f 415 408 457
f 408 449 457
f 449 450 457
f 417 416 458
f 417 458 459
f 417 459 460
f 418 417 460
f 419 418 460
f 419 460 461
f 421 420 462
f 421 462 463
f 421 463 464
f 422 421 464
f 422 464 465
f 423 422 465
f 416 423 458
f 458 423 465
f 424 419 466
f 419 461 466
f 425 424 466
f 425 466 467
f 468 469 470
f 427 469 471
f 427 428 469
f 469 428 470
f 420 427 462
f 462 427 471
f 472 473 474
f 473 472 475
f 425 467 476
f 429 425 476
f 431 430 477
f 431 477 478
f 468 431 478
f 431 468 470
f 432 431 470
f 428 432 470
f 472 474 479
f 472 479 480
f 472 480 481
f 472 481 482
f 475 472 482
f 482 481 483
f 429 476 484
f 434 429 484
f 430 435 485
f 477 430 485
f 480 486 487
f 437 480 487
f 437 436 480
f 480 436 481
f 486 438 487
f 483 438 486
f 481 438 483
f 436 438 481
f 434 484 488
f 440 434 488
f 435 441 489
f 485 435 489
f 441 442 489
f 489 442 490
f 489 490 491
f 491 490 492
f 443 437 487
f 438 443 487
f 445 444 493
f 493 444 494
f 444 440 488
f 444 488 494
f 442 446 495
f 442 495 496
f 490 442 496
f 492 490 496
f 445 493 497
f 447 445 497
f 446 448 498
f 495 446 498
f 447 497 499
f 450 447 499
f 448 451 500
f 498 448 500
f 500 452 501
f 451 452 500
f 501 453 502
f 452 453 501
f 502 454 503
f 453 454 502
f 503 455 504
f 454 455 503
f 504 456 505
f 455 456 504
f 505 457 506
f 456 457 505
f 457 450 499
f 457 499 506
f 459 458 507
f 459 507 508
f 459 508 509
f 460 459 509
f 461 460 509
f 461 509 510
f 463 462 511
f 464 463 512
f 463 511 512
f 512 511 513
f 464 512 514
f 465 464 514
f 458 465 507
f 507 465 514
f 466 461 515
f 461 510 515
f 467 466 515
f 467 515 516
f 469 468 517
f 469 517 518
f 471 469 518
f 471 518 519
f 462 471 519
f 462 519 520
f 511 462 520
f 513 511 520
f 474 473 521
f 473 475 521
f 467 516 522
f 467 522 523
f 476 467 523
f 523 522 524
f 478 477 525
f 478 525 526
f 517 526 527
f 517 468 526
f 468 478 526
f 518 517 527
f 518 527 528
f 519 518 528
f 479 474 521
f 521 475 529
f 475 482 529
f 479 521 529
f 479 529 530
f 480 479 530
f 482 483 529
f 529 483 531
f 484 476 523
f 484 523 532
f 484 532 533
f 523 524 532
f 477 485 525
f 525 485 534
f 525 534 535
f 535 534 536
f 486 480 537
f 480 530 537
f 483 486 531
f 531 486 537
f 484 533 538
f 488 484 538
f 485 489 534
f 489 491 539
f 536 489 539
f 534 489 536
f 491 492 539
f 539 492 540
f 493 494 541
f 541 494 542
f 494 488 538
f 494 538 542
f 496 495 543
f 492 496 540
f 540 496 543
f 540 543 544
f 493 541 545
f 497 493 545
f 495 498 546
f 495 546 547
f 543 495 547
f 544 543 547
f 497 545 548
f 499 497 548
f 498 500 549
f 546 498 549
f 549 501 550
f 500 501 549
f 501 502 551
f 501 551 552
f 550 501 552
f 502 503 553
f 551 502 553
f 554 504 555
f 553 504 554
f 503 504 553
f 555 505 556
f 504 505 555
f 556 506 557
f 505 506 556
f 506 499 548
f 506 548 557
f 552 551 558
f 558 553 559
f 551 553 558
f 553 554 559
f 508 507 560
f 508 560 561
f 508 561 562
f 509 508 562
f 510 509 562
f 510 562 563
f 512 513 564
f 514 512 565
f 512 564 565
f 565 564 566
f 507 514 560
f 560 514 565
f 567 563 568
f 515 563 567
f 515 510 563
f 516 515 567
f 520 519 569
f 520 569 570
f 564 570 571
f 564 513 570
f 513 520 570
f 564 571 572
f 564 572 573
f 564 573 574
f 566 564 574
f 574 573 575
f 567 568 576
f 522 516 577
f 516 567 577
f 567 576 577
f 524 522 577
f 524 577 578
f 526 525 579
f 526 579 580
f 526 580 581
f 527 526 581
f 527 581 582
f 528 527 582
f 519 528 569
f 569 528 582
f 573 572 583
f 530 573 583
f 530 583 584
f 573 530 575
f 530 529 575
f 575 529 585
f 529 531 585
f 585 531 586
f 533 532 587
f 524 578 588
f 587 524 588
f 532 524 587
f 525 535 589
f 579 525 589
f 535 536 589
f 589 536 590
f 537 530 591
f 530 584 591
f 531 537 586
f 586 537 591
f 538 533 587
f 538 587 592
f 538 592 593
f 587 588 592
f 594 595 596
f 536 539 597
f 590 536 597
f 596 595 598
f 539 540 597
f 597 540 599
f 541 542 600
f 600 542 601
f 542 538 593
f 542 593 601
f 594 596 602
f 594 602 603
f 596 598 604
f 602 596 604
f 540 544 605
f 599 540 605
f 541 600 606
f 545 541 606
f 603 602 607
f 602 604 607
f 547 546 608
f 544 547 605
f 605 547 608
f 605 608 609
f 545 606 610
f 548 545 610
f 546 549 608
f 549 550 611
f 609 549 611
f 608 549 609
f 550 552 611
f 611 552 612
f 613 614 615
f 614 613 616
f 613 554 616
f 554 555 616
f 616 556 617
f 555 556 616
f 617 557 618
f 556 557 617
f 557 548 610
f 557 610 618
f 552 558 619
f 612 552 619
f 558 559 619
f 559 613 619
f 613 615 619
f 559 554 613
f 561 560 620
f 561 620 621
f 561 621 622
f 562 561 622
f 563 562 622
f 563 622 623
f 565 566 624
f 560 565 620
f 620 565 624
f 620 624 625
f 563 623 626
f 563 626 627
f 568 563 627
f 627 626 628
f 570 569 629
f 570 629 630
f 570 630 631
f 571 570 631
f 572 631 632
f 572 571 631
f 566 574 624
f 625 624 633
f 624 574 633
f 574 575 633
f 576 568 627
f 577 576 627
f 577 627 628
f 577 628 634
f 578 577 634
f 578 634 635
f 580 579 636
f 581 580 637
f 580 636 637
f 637 636 638
f 581 637 639
f 582 581 639
f 569 582 629
f 629 582 639
f 583 572 640
f 572 632 640
f 633 575 641
f 575 585 641
f 584 583 642
f 583 640 642
f 585 586 641
f 641 586 643
f 578 635 644
f 588 578 644
f 645 646 647
f 647 646 648
f 647 648 649
f 579 589 636
f 648 590 649
f 638 590 648
f 636 590 638
f 589 590 636
f 591 584 650
f 584 642 650
f 586 591 643
f 643 591 650
f 593 592 651
f 651 592 652
f 592 588 644
f 592 644 652
f 645 647 653
f 645 653 654
f 595 647 649
f 595 594 647
f 647 594 653
f 649 590 655
f 590 597 655
f 595 649 655
f 595 655 656
f 598 595 656
f 597 599 655
f 655 599 657
f 655 657 658
f 658 657 659
f 600 601 660
f 660 601 661
f 601 593 651
f 601 651 661
f 654 653 662
f 654 662 663
f 653 594 662
f 594 603 662
f 598 656 664
f 604 598 664
f 599 605 657
f 657 605 665
f 659 657 666
f 657 665 666
f 600 660 667
f 600 667 668
f 606 600 668
f 668 667 669
f 663 662 670
f 670 607 671
f 662 607 670
f 603 607 662
f 607 604 664
f 607 664 671
f 605 609 665
f 665 609 672
f 666 665 673
f 665 672 673
f 610 606 668
f 610 668 674
f 610 674 675
f 668 669 674
f 609 611 672
f 673 672 676
f 672 611 676
f 611 612 676
f 615 614 677
f 677 614 678
f 678 616 679
f 614 616 678
f 679 617 680
f 616 617 679
f 680 618 681
f 617 618 680
f 618 610 675
f 618 675 681
f 612 619 682
f 676 612 682
f 619 615 677
f 619 677 682
f 621 620 683
f 622 621 684
f 621 683 684
f 684 683 685
f 622 684 686
f 622 686 687
f 623 622 687
f 687 686 688
f 620 625 689
f 620 689 690
f 683 620 690
f 685 683 690
f 626 623 687
f 628 688 691
f 628 626 688
f 626 687 688
f 630 629 692
f 631 630 693
f 630 692 693
f 693 692 694
f 632 631 693
f 632 693 695
f 625 633 696
f 689 625 696
f 634 628 697
f 628 691 697
f 635 634 697
f 635 697 698
f 637 638 699
f 637 699 700
f 637 700 701
f 639 637 701
f 692 701 702
f 692 629 701
f 629 639 701
f 694 692 702
f 640 632 703
f 632 695 703
f 696 633 704
f 633 641 704
f 642 640 705
f 640 703 705
f 641 643 704
f 704 643 706
f 635 698 707
f 644 635 707
f 646 645 708
f 646 708 709
f 646 709 710
f 648 646 710
f 638 648 699
f 699 648 710
f 650 642 711
f 642 705 711
f 643 650 706
f 706 650 711
f 651 652 712
f 712 652 713
f 652 644 707
f 652 707 713
f 645 654 714
f 708 645 714
f 656 655 715
f 715 655 716
f 716 658 717
f 655 658 716
f 658 659 717
f 717 659 718
f 660 661 719
f 719 661 720
f 661 651 712
f 661 712 720
f 654 663 721
f 714 654 721
f 656 715 722
f 664 656 722
f 659 666 723
f 718 659 723
f 667 660 724
f 660 719 724
f 669 667 724
f 669 724 725
f 663 670 726
f 721 663 726
f 670 671 727
f 670 727 728
f 726 670 728
f 664 722 729
f 727 664 729
f 671 664 727
f 666 673 730
f 723 666 730
f 675 674 731
f 731 674 732
f 674 669 725
f 674 725 732
f 728 727 733
f 727 729 733
f 673 676 734
f 730 673 734
f 677 678 735
f 736 679 737
f 735 679 736
f 678 679 735
f 737 680 738
f 679 680 737
f 738 681 739
f 680 681 738
f 681 675 731
f 681 731 739
f 676 682 740
f 734 676 740
f 740 682 741
f 682 677 741
f 677 735 741
f 735 736 741
f 684 685 742
f 684 742 743
f 684 743 744
f 686 684 744
f 688 686 744
f 688 744 745
f 690 689 746
f 690 746 747
f 685 690 742
f 742 690 747
f 688 745 748
f 691 688 748
f 693 694 749
f 695 693 749
f 689 696 750
f 746 689 750
f 751 748 752
f 697 748 751
f 697 691 748
f 698 697 751
f 700 699 753
f 700 753 754
f 700 754 755
f 701 700 755
f 701 755 756
f 702 701 756
f 749 756 757
f 749 694 756
f 694 702 756
f 758 757 759
f 749 757 758
f 703 749 758
f 703 695 749
f 705 703 758
f 696 704 750
f 750 704 760
f 760 704 761
f 704 706 761
f 751 752 762
f 707 698 763
f 698 751 763
f 751 762 763
f 709 708 764
f 709 764 765
f 709 765 766
f 710 709 766
f 699 710 753
f 753 710 766
f 758 759 767
f 760 761 767
f 761 711 767
f 711 705 767
f 705 758 767
f 706 711 761
f 712 713 768
f 768 713 769
f 713 707 763
f 713 763 769
f 708 714 770
f 764 708 770
f 715 716 771
f 771 716 772
f 716 717 773
f 716 773 774
f 772 716 774
f 717 718 773
f 719 720 775
f 712 768 776
f 775 712 776
f 720 712 775
f 714 721 777
f 770 714 777
f 715 771 778
f 715 778 779
f 722 715 779
f 774 773 780
f 779 778 781
f 780 723 782
f 773 723 780
f 718 723 773
f 724 719 775
f 725 776 783
f 725 724 776
f 724 775 776
f 721 726 784
f 777 721 784
f 726 728 784
f 784 728 785
f 729 722 779
f 729 779 786
f 779 781 787
f 786 779 787
f 723 730 788
f 782 723 788
f 731 732 789
f 789 732 790
f 732 725 783
f 732 783 790
f 728 733 791
f 785 728 791
f 791 733 792
f 733 729 792
f 729 786 792
f 786 787 792
f 730 734 793
f 788 730 793
f 736 737 794
f 794 737 795
f 795 738 796
f 737 738 795
f 796 739 797
f 738 739 796
f 739 731 789
f 739 789 797
f 734 740 798
f 793 734 798
f 798 741 799
f 740 741 798
f 741 736 794
f 741 794 799
f 743 742 800
f 743 800 801
f 744 743 801
f 745 744 801
f 747 746 802
f 747 802 803
f 742 747 803
f 742 803 804
f 800 742 804
f 801 800 804
f 801 804 805
f 748 745 806
f 745 801 806
f 801 805 806
f 746 750 807
f 746 807 808
f 802 746 808
f 803 802 808
f 748 806 809
f 752 748 809
f 810 811 812
f 754 811 813
f 754 753 811
f 811 753 812
f 754 813 814
f 755 754 814
f 755 814 815
f 756 755 815
f 757 756 815
f 757 815 816
f 757 816 817
f 759 757 817
f 750 760 818
f 807 750 818
f 762 752 819
f 752 809 819
f 763 762 819
f 763 819 820
f 765 764 821
f 765 821 822
f 810 765 822
f 765 810 812
f 766 765 812
f 753 766 812
f 823 824 825
f 824 823 826
f 817 816 827
f 767 759 828
f 759 817 828
f 817 827 828
f 760 767 818
f 818 767 828
f 768 769 829
f 829 769 830
f 769 763 820
f 769 820 830
f 764 770 831
f 821 764 831
f 825 832 833
f 771 825 833
f 771 772 825
f 772 823 825
f 833 832 834
f 772 774 823
f 823 774 835
f 823 835 836
f 826 823 836
f 836 835 837
f 768 829 838
f 776 768 838
f 770 777 839
f 831 770 839
f 778 771 833
f 774 780 835
f 781 778 840
f 778 834 840
f 778 833 834
f 837 835 841
f 835 780 841
f 780 782 841
f 776 838 842
f 783 776 842
f 777 784 843
f 839 777 843
f 784 785 843
f 843 785 844
f 781 840 845
f 787 781 845
f 782 788 846
f 841 782 846
f 789 790 847
f 847 790 848
f 790 783 842
f 790 842 848
f 785 791 849
f 844 785 849
f 849 792 850
f 791 792 849
f 792 787 845
f 792 845 850
f 788 793 851
f 846 788 851
f 794 795 852
f 852 795 853
f 853 796 854
f 795 796 853
f 854 797 855
f 796 797 854
f 797 789 847
f 797 847 855
f 793 798 856
f 851 793 856
f 856 799 857
f 798 799 856
f 799 794 852
f 799 852 857
f 804 803 858
f 804 858 859
f 804 859 860
f 805 804 860
f 806 805 860
f 806 860 861
f 808 807 862
f 808 862 863
f 803 808 858
f 858 808 863
f 806 861 864
f 809 806 864
f 865 866 867
f 811 866 868
f 811 810 866
f 866 810 867
f 813 811 868
f 813 868 869
f 813 869 870
f 813 870 871
f 814 813 871
f 815 814 872
f 814 871 872
f 872 871 873
f 816 815 872
f 816 872 874
f 807 818 875
f 862 807 875
f 819 809 876
f 809 864 876
f 820 819 876
f 820 876 877
f 878 879 880
f 879 865 880
f 865 821 880
f 821 865 867
f 822 821 867
f 810 822 867
f 825 824 881
f 824 870 881
f 870 869 881
f 871 870 882
f 882 870 883
f 870 824 883
f 824 826 883
f 873 871 882
f 827 816 884
f 816 874 884
f 827 884 885
f 828 827 885
f 818 828 875
f 875 828 885
f 829 830 886
f 886 830 887
f 830 820 877
f 830 877 887
f 878 880 888
f 878 888 889
f 880 821 888
f 821 831 888
f 832 825 890
f 825 881 890
f 883 826 891
f 826 836 891
f 834 832 892
f 832 890 892
f 836 837 891
f 891 837 893
f 829 886 894
f 838 829 894
f 889 888 895
f 895 839 896
f 888 839 895
f 831 839 888
f 834 892 897
f 840 834 897
f 837 841 898
f 893 837 898
f 838 894 899
f 842 838 899
f 896 839 900
f 839 843 900
f 900 843 901
f 843 844 901
f 840 897 902
f 845 840 902
f 841 846 903
f 898 841 903
f 847 848 904
f 904 848 905
f 848 842 899
f 848 899 905
f 900 901 906
f 906 849 907
f 901 849 906
f 844 849 901
f 907 850 908
f 849 850 907
f 850 845 902
f 850 902 908
f 846 851 903
f 903 851 909
f 903 909 910
f 910 909 911
f 852 853 912
f 912 853 913
f 913 854 914
f 853 854 913
f 914 855 915
f 854 855 914
f 855 847 904
f 855 904 915
f 851 856 909
f 856 857 916
f 911 856 916
f 909 856 911
f 857 852 912
f 857 912 916
f 859 858 917
f 859 917 918
f 859 918 919
f 860 859 919
f 861 860 919
f 861 919 920
f 863 862 921
f 858 863 917
f 917 863 921
f 917 921 922
f 861 920 923
f 864 861 923
f 866 865 924
f 866 924 925
f 866 925 926
f 868 866 926
f 869 868 926
f 869 926 927
f 872 873 928
f 874 872 928
f 862 875 929
f 862 929 930
f 921 862 930
f 922 921 930
f 876 864 931
f 864 923 931
f 877 876 931
f 877 931 932
f 879 878 933
f 879 933 934
f 865 879 924
f 924 879 934
f 869 927 935
f 869 935 936
f 881 869 936
f 882 883 937
f 936 935 938
f 928 937 939
f 928 873 937
f 873 882 937
f 884 874 940
f 874 928 940
f 940 928 941
f 928 939 941
f 884 940 942
f 885 884 942
f 875 885 929
f 929 885 942
f 886 887 943
f 943 887 944
f 887 877 932
f 887 932 944
f 878 889 945
f 933 878 945
f 890 881 936
f 883 891 937
f 892 890 946
f 890 938 946
f 890 936 938
f 939 937 947
f 947 937 948
f 937 891 948
f 891 893 948
f 941 939 947
f 886 943 949
f 894 886 949
f 945 889 950
f 889 895 950
f 950 895 951
f 895 896 951
f 892 946 952
f 897 892 952
f 893 898 953
f 948 893 953
f 894 949 954
f 899 894 954
f 950 951 955
f 955 900 956
f 951 900 955
f 896 900 951
f 897 952 957
f 902 897 957
f 898 903 958
f 953 898 958
f 904 905 959
f 959 905 960
f 905 899 954
f 905 954 960
f 900 906 961
f 956 900 961
f 961 907 962
f 906 907 961
f 962 908 963
f 907 908 962
f 908 902 957
f 908 957 963
f 903 910 964
f 958 903 964
f 910 911 964
f 964 911 965
f 912 913 966
f 966 913 967
f 967 914 968
f 913 914 967
f 968 915 969
f 914 915 968
f 915 904 959
f 915 959 969
f 911 916 970
f 965 911 970
f 916 912 966
f 916 966 970
f 918 917 971
f 918 971 972
f 919 918 972
f 920 919 972
f 917 922 973
f 917 973 974
f 971 917 974
f 972 971 974
f 972 974 975
f 923 920 976
f 920 972 976
f 972 975 976
f 977 978 979
f 925 978 980
f 925 924 978
f 978 924 979
f 925 980 981
f 926 925 981
f 927 926 981
f 927 981 982
f 930 929 983
f 930 983 984
f 922 930 973
f 973 930 984
f 931 923 985
f 923 976 985
f 932 931 985
f 932 985 986
f 977 933 987
f 933 977 979
f 934 933 979
f 924 934 979
f 935 927 988
f 927 982 988
f 938 935 988
f 938 988 989
f 940 941 990
f 940 990 991
f 940 991 992
f 942 940 992
f 929 942 983
f 983 942 992
f 943 944 993
f 932 986 994
f 993 932 994
f 944 932 993
f 933 945 995
f 987 933 995
f 938 989 996
f 946 938 996
f 947 948 997
f 947 997 998
f 941 947 990
f 990 947 998
f 949 943 993
f 949 993 999
f 949 999 1000
f 993 994 999
f 945 950 1001
f 995 945 1001
f 946 996 1002
f 952 946 1002
f 948 953 1003
f 997 948 1003
f 949 1000 1004
f 954 949 1004
f 950 955 1005
f 1001 950 1005
f 955 956 1005
f 1005 956 1006
f 952 1002 1007
f 952 1007 1008
f 957 952 1008
f 953 958 1008
f 1007 953 1008
f 1003 953 1007
f 959 960 1009
f 954 1004 1010
f 1009 954 1010
f 960 954 1009
f 956 961 1011
f 1006 956 1011
f 1011 962 1012
f 961 962 1011
f 1012 963 1013
f 962 963 1012
f 1013 963 1014
f 963 957 1014
f 957 1008 1014
f 1014 964 1015
f 1008 964 1014
f 958 964 1008
f 964 965 1015
f 1015 965 1016
f 966 967 1017
f 1018 968 1019
f 1017 968 1018
f 967 968 1017
f 1019 969 1020
f 968 969 1019
f 1020 969 1021
f 969 959 1021
f 959 1009 1021
f 1009 1010 1021
f 965 970 1022
f 1016 965 1022
f 1022 970 1023
f 970 966 1023
f 966 1017 1023
f 1017 1018 1023
f 974 973 1024
f 974 1024 1025
f 974 1025 1026
f 975 974 1026
f 976 975 1026
f 976 1026 1027
f 978 977 1028
f 978 1028 1029
f 978 1029 1030
f 980 978 1030
f 980 1030 1031
f 981 980 1031
f 982 981 1031
f 982 1031 1032
f 984 983 1033
f 984 1033 1034
f 973 984 1024
f 1024 984 1034
f 985 976 1035
f 976 1027 1035
f 986 985 1035
f 986 1035 1036
f 977 987 1037
f 1028 977 1037
f 988 982 1038
f 982 1032 1038
f 989 988 1038
f 989 1038 1039
f 991 990 1040
f 991 1040 1041
f 991 1041 1042
f 992 991 1042
f 983 992 1033
f 1033 992 1042
f 986 1036 1043
f 994 986 1043
f 987 995 1044
f 1037 987 1044
f 989 1039 1045
f 996 989 1045
f 998 997 1046
f 998 1046 1047
f 990 998 1040
f 1040 998 1047
f 1000 999 1048
f 994 1043 1049
f 1048 994 1049
f 999 994 1048
f 995 1001 1050
f 1044 995 1050
f 996 1045 1051
f 996 1051 1052
f 1002 996 1052
f 997 1003 1052
f 1051 997 1052
f 1046 997 1051
f 1004 1000 1048
f 1004 1048 1053
f 1004 1053 1054
f 1048 1049 1053
f 1001 1005 1055
f 1050 1001 1055
f 1005 1006 1055
f 1055 1006 1056
f 1007 1002 1052
f 1003 1007 1052
f 1004 1054 1057
f 1010 1004 1057
f 1006 1011 1058
f 1056 1006 1058
f 1058 1012 1059
f 1011 1012 1058
f 1059 1013 1060
f 1012 1013 1059
f 1060 1014 1061
f 1013 1014 1060
f 1061 1015 1062
f 1014 1015 1061
f 1015 1016 1062
f 1062 1016 1063
f 1018 1019 1064
f 1064 1019 1065
f 1065 1020 1066
f 1019 1020 1065
f 1066 1021 1067
f 1020 1021 1066
f 1021 1010 1057
f 1021 1057 1067
f 1016 1022 1068
f 1063 1016 1068
f 1068 1023 1069
f 1022 1023 1068
f 1023 1018 1064
f 1023 1064 1069
f 1025 1024 1070
f 1026 1025 1071
f 1025 1070 1071
f 1071 1070 1072
f 1027 1026 1071
f 1027 1071 1073
f 1029 1028 1074
f 1029 1074 1075
f 1029 1075 1076
f 1030 1029 1076
f 1030 1076 1077
f 1031 1030 1077
f 1032 1031 1077
f 1032 1077 1078
f 1034 1033 1079
f 1034 1079 1080
f 1070 1080 1081
f 1070 1024 1080
f 1024 1034 1080
f 1072 1070 1081
f 1035 1027 1082
f 1027 1073 1082
f 1036 1035 1082
f 1036 1082 1083
f 1028 1037 1084
f 1074 1028 1084
f 1038 1032 1085
f 1032 1078 1085
f 1039 1038 1085
f 1039 1085 1086
f 1041 1040 1087
f 1042 1041 1088
f 1041 1087 1088
f 1088 1087 1089
f 1033 1042 1079
f 1079 1042 1088
f 1036 1083 1090
f 1043 1036 1090
f 1037 1044 1091
f 1084 1037 1091
f 1039 1086 1092
f 1039 1092 1093
f 1045 1039 1093
f 1047 1092 1094
f 1047 1046 1092
f 1092 1046 1093
f 1087 1094 1095
f 1087 1040 1094
f 1040 1047 1094
f 1089 1087 1095
f 1043 1090 1096
f 1049 1043 1096
f 1044 1050 1097
f 1091 1044 1097
f 1051 1045 1093
f 1046 1051 1093
f 1054 1053 1098
f 1098 1053 1099
f 1053 1049 1096
f 1053 1096 1099
f 1050 1055 1100
f 1097 1050 1100
f 1055 1056 1100
f 1100 1056 1101
f 1102 1103 1104
f 1103 1102 1105
f 1054 1098 1106
f 1057 1054 1106
f 1056 1058 1107
f 1101 1056 1107
f 1107 1059 1108
f 1058 1059 1107
f 1108 1060 1109
f 1059 1060 1108
f 1109 1061 1110
f 1060 1061 1109
f 1061 1062 1110
f 1062 1102 1110
f 1102 1104 1110
f 1111 1063 1112
f 1062 1063 1111
f 1105 1062 1111
f 1102 1062 1105
f 1111 1112 1113
f 1064 1065 1114
f 1114 1065 1115
f 1115 1066 1116
f 1065 1066 1115
f 1116 1067 1117
f 1066 1067 1116
f 1067 1057 1106
f 1067 1106 1117
f 1063 1068 1112
f 1068 1069 1118
f 1113 1068 1118
f 1112 1068 1113
f 1069 1064 1114
f 1069 1114 1118
f 1071 1072 1119
f 1073 1071 1119
f 1075 1074 1120
f 1075 1120 1121
f 1075 1121 1122
f 1076 1075 1122
f 1077 1076 1122
f 1077 1122 1123
f 1077 1123 1124
f 1078 1077 1124
f 1080 1079 1125
f 1081 1080 1126
f 1080 1125 1126
f 1126 1125 1127
f 1119 1126 1128
f 1119 1072 1126
f 1072 1081 1126
f 1082 1073 1129
f 1073 1119 1129
f 1119 1128 1129
f 1083 1082 1129
f 1083 1129 1130
f 1074 1084 1131
f 1120 1074 1131
f 1124 1123 1132
f 1085 1078 1133
f 1078 1124 1133
f 1124 1132 1133
f 1086 1085 1133
f 1086 1133 1134
f 1088 1089 1135
f 1088 1135 1136
f 1125 1136 1137
f 1125 1079 1136
f 1079 1088 1136
f 1127 1125 1137
f 1083 1130 1138
f 1090 1083 1138
f 1084 1091 1139
f 1131 1084 1139
f 1092 1086 1140
f 1086 1134 1140
f 1092 1140 1141
f 1094 1092 1141
f 1094 1141 1142
f 1095 1094 1142
f 1089 1095 1135
f 1135 1095 1142
f 1090 1138 1143
f 1096 1090 1143
f 1091 1097 1144
f 1139 1091 1144
f 1098 1099 1145
f 1145 1099 1146
f 1099 1096 1143
f 1099 1143 1146
f 1097 1100 1147
f 1144 1097 1147
f 1100 1101 1147
f 1147 1101 1148
f 1104 1103 1149
f 1103 1105 1149
f 1098 1145 1150
f 1106 1098 1150
f 1101 1107 1151
f 1148 1101 1151
f 1151 1108 1152
f 1107 1108 1151
f 1152 1109 1153
f 1108 1109 1152
f 1153 1110 1154
f 1109 1110 1153
f 1154 1110 1155
f 1110 1104 1155
f 1104 1149 1155
f 1155 1111 1156
f 1149 1111 1155
f 1105 1111 1149
f 1111 1113 1156
f 1156 1113 1157
f 1114 1115 1158
f 1159 1116 1160
f 1158 1116 1159
f 1115 1116 1158
f 1160 1117 1161
f 1116 1117 1160
f 1117 1106 1150
f 1117 1150 1161
f 1113 1118 1162
f 1157 1113 1162
f 1162 1118 1163
f 1118 1114 1163
f 1114 1158 1163
f 1158 1159 1163
f 1121 1120 1164
f 1121 1164 1165
f 1121 1165 1166
f 1122 1121 1166
f 1123 1122 1166
f 1123 1166 1167
f 1126 1127 1168
f 1126 1168 1169
f 1126 1169 1170
f 1128 1126 1170
f 1129 1128 1170
f 1129 1170 1171
f 1129 1171 1172
f 1130 1129 1172
f 1120 1131 1173
f 1164 1120 1173
f 1132 1123 1174
f 1123 1167 1174
f 1132 1174 1175
f 1133 1132 1175
f 1134 1133 1175
f 1134 1175 1176
f 1136 1135 1177
f 1137 1136 1178
f 1136 1177 1178
f 1178 1177 1179
f 1127 1137 1168
f 1168 1137 1178
f 1172 1171 1180
f 1138 1130 1181
f 1130 1172 1181
f 1172 1180 1181
f 1131 1139 1182
f 1173 1131 1182
f 1140 1134 1183
f 1134 1176 1183
f 1140 1183 1184
f 1141 1140 1184
f 1141 1184 1185
f 1142 1141 1185
f 1177 1185 1186
f 1177 1135 1185
f 1135 1142 1185
f 1179 1177 1186
f 1138 1181 1187
f 1143 1138 1187
f 1139 1144 1188
f 1182 1139 1188
f 1189 1190 1191
f 1190 1189 1192
f 1145 1146 1193
f 1143 1187 1194
f 1193 1143 1194
f 1146 1143 1193
f 1144 1147 1195
f 1188 1144 1195
f 1147 1148 1195
f 1195 1148 1196
f 1191 1190 1197
f 1190 1192 1197
f 1150 1145 1193
f 1150 1193 1198
f 1150 1198 1199
f 1193 1194 1198
f 1148 1151 1200
f 1196 1148 1200
f 1200 1152 1201
f 1151 1152 1200
f 1201 1153 1202
f 1152 1153 1201
f 1202 1154 1203
f 1153 1154 1202
f 1203 1155 1204
f 1154 1155 1203
f 1204 1156 1205
f 1155 1156 1204
f 1156 1157 1205
f 1205 1157 1206
f 1159 1160 1207
f 1207 1160 1208
f 1208 1161 1209
f 1160 1161 1208
f 1161 1150 1199
f 1161 1199 1209
f 1157 1162 1210
f 1206 1157 1210
f 1210 1163 1211
f 1162 1163 1210
f 1163 1159 1207
f 1163 1207 1211
f 1165 1164 1212
f 1165 1212 1213
f 1165 1213 1214
f 1166 1165 1214
f 1167 1166 1214
f 1167 1214 1215
f 1169 1168 1216
f 1169 1216 1217
f 1169 1217 1218
f 1170 1169 1218
f 1171 1170 1218
f 1171 1218 1219
f 1164 1173 1220
f 1212 1164 1220
f 1174 1167 1221
f 1167 1215 1221
f 1174 1221 1222
f 1175 1174 1222
f 1176 1175 1222
f 1176 1222 1223
f 1178 1179 1224
f 1178 1224 1225
f 1168 1178 1216
f 1216 1178 1225
f 1180 1171 1226
f 1171 1219 1226
f 1181 1180 1226
f 1181 1226 1227
f 1173 1182 1220
f 1220 1182 1228
f 1220 1228 1229
f 1229 1228 1230
f 1183 1176 1231
f 1176 1223 1231
f 1183 1231 1232
f 1184 1183 1232
f 1184 1232 1233
f 1185 1184 1233
f 1185 1233 1234
f 1186 1185 1234
f 1179 1186 1224
f 1224 1186 1234
f 1181 1227 1235
f 1187 1181 1235
f 1182 1188 1228
f 1228 1188 1236
f 1230 1228 1237
f 1228 1236 1237
f 1189 1191 1238
f 1189 1238 1239
f 1192 1189 1239
f 1192 1239 1240
f 1187 1235 1241
f 1194 1187 1241
f 1188 1195 1236
f 1237 1236 1242
f 1236 1195 1242
f 1195 1196 1242
f 1191 1197 1243
f 1238 1191 1243
f 1197 1192 1240
f 1197 1240 1243
f 1199 1198 1244
f 1244 1198 1245
f 1198 1194 1241
f 1198 1241 1245
f 1196 1200 1246
f 1242 1196 1246
f 1246 1201 1247
f 1200 1201 1246
f 1247 1202 1248
f 1201 1202 1247
f 1248 1203 1249
f 1202 1203 1248
f 1249 1204 1250
f 1203 1204 1249
f 1250 1205 1251
f 1204 1205 1250
f 1205 1206 1251
f 1251 1206 1252
f 1207 1208 1253
f 1253 1208 1254
f 1254 1209 1255
f 1208 1209 1254
f 1209 1199 1244
f 1209 1244 1255
f 1206 1210 1256
f 1252 1206 1256
f 1256 1211 1257
f 1210 1211 1256
f 1211 1207 1253
f 1211 1253 1257
f 1213 1212 1258
f 1213 1258 1259
f 1213 1259 1260
f 1214 1213 1260
f 1215 1214 1260
f 1215 1260 1261
f 1217 1216 1262
f 1217 1262 1263
f 1217 1263 1264
f 1218 1217 1264
f 1219 1218 1264
f 1219 1264 1265
f 1212 1220 1266
f 1258 1212 1266
f 1221 1215 1267
f 1215 1261 1267
f 1221 1267 1268
f 1222 1221 1268
f 1223 1222 1268
f 1223 1268 1269
f 1225 1224 1270
f 1225 1270 1271
f 1216 1225 1262
f 1262 1225 1271
f 1226 1219 1272
f 1219 1265 1272
f 1227 1226 1272
f 1227 1272 1273
f 1220 1229 1274
f 1266 1220 1274
f 1229 1230 1274
f 1274 1230 1275
f 1231 1223 1276
f 1223 1269 1276
f 1231 1276 1277
f 1232 1231 1277
f 1232 1277 1278
f 1233 1232 1278
f 1233 1278 1279
f 1234 1233 1279
f 1224 1234 1270
f 1270 1234 1279
f 1227 1273 1280
f 1235 1227 1280
f 1230 1237 1281
f 1275 1230 1281
f 1239 1238 1282
f 1239 1282 1283
f 1240 1239 1283
f 1240 1283 1284
f 1235 1280 1285
f 1241 1235 1285
f 1237 1242 1286
f 1281 1237 1286
f 1238 1243 1287
f 1282 1238 1287
f 1243 1240 1284
f 1243 1284 1287
f 1244 1245 1288
f 1288 1245 1289
f 1245 1241 1285
f 1245 1285 1289
f 1242 1246 1290
f 1286 1242 1290
f 1290 1247 1291
f 1246 1247 1290
f 1291 1248 1292
f 1247 1248 1291
f 1292 1249 1293
f 1248 1249 1292
f 1293 1250 1294
f 1249 1250 1293
f 1294 1251 1295
f 1250 1251 1294
f 1251 1252 1295
f 1295 1252 1296
f 1253 1254 1297
f 1298 1255 1299
f 1297 1255 1298
f 1254 1255 1297
f 1255 1244 1288
f 1255 1288 1299
f 1252 1256 1300
f 1296 1252 1300
f 1300 1257 1301
f 1256 1257 1300
f 1301 1257 1302
f 1257 1253 1302
f 1253 1297 1302
f 1297 1298 1302
f 1259 1258 1303
f 1260 1259 1304
f 1259 1303 1304
f 1304 1303 1305
f 1261 1260 1304
f 1261 1304 1306
f 1263 1262 1307
f 1263 1307 1308
f 1264 1263 1308
f 1265 1264 1308
f 1258 1266 1309
f 1258 1309 1310
f 1303 1258 1310
f 1305 1303 1310
f 1267 1261 1311
f 1261 1306 1311
f 1268 1267 1311
f 1268 1311 1312
f 1268 1312 1313
f 1269 1268 1313
f 1271 1270 1314
f 1271 1314 1315
f 1307 1315 1316
f 1307 1262 1315
f 1262 1271 1315
f 1308 1307 1316
f 1308 1316 1317
f 1272 1265 1318
f 1265 1308 1318
f 1308 1317 1318
f 1273 1272 1318
f 1273 1318 1319
f 1266 1274 1320
f 1309 1266 1320
f 1274 1275 1320
f 1320 1275 1321
f 1313 1312 1322
f 1276 1269 1323
f 1269 1313 1323
f 1313 1322 1323
f 1276 1323 1324
f 1277 1276 1324
f 1277 1324 1325
f 1278 1277 1325
f 1278 1325 1326
f 1279 1278 1326
f 1270 1279 1314
f 1314 1279 1326
f 1273 1319 1327
f 1280 1273 1327
f 1275 1281 1328
f 1321 1275 1328
f 1283 1282 1329
f 1284 1283 1329
f 1280 1327 1330
f 1285 1280 1330
f 1281 1286 1328
f 1328 1286 1331
f 1328 1331 1332
f 1332 1331 1333
f 1282 1287 1329
f 1287 1284 1329
f 1288 1289 1334
f 1334 1289 1335
f 1289 1285 1330
f 1289 1330 1335
f 1286 1290 1331
f 1290 1291 1336
f 1333 1290 1336
f 1331 1290 1333
f 1336 1292 1337
f 1291 1292 1336
f 1337 1293 1338
f 1292 1293 1337
f 1338 1294 1339
f 1293 1294 1338
f 1339 1295 1340
f 1294 1295 1339
f 1295 1296 1340
f 1340 1296 1341
f 1298 1299 1342
f 1342 1299 1343
f 1299 1288 1334
f 1299 1334 1343
f 1296 1300 1344
f 1341 1296 1344
f 1344 1301 1345
f 1300 1301 1344
f 1345 1302 1346
f 1301 1302 1345
f 1302 1298 1342
f 1302 1342 1346
f 1304 1305 1347
f 1306 1304 1347
f 1310 1309 1348
f 1310 1348 1349
f 1305 1310 1349
f 1305 1349 1350
f 1347 1305 1350
f 1311 1306 1351
f 1306 1347 1351
f 1347 1350 1351
f 1312 1311 1351
f 1312 1351 1352
f 1315 1314 1353
f 1316 1315 1354
f 1315 1353 1354
f 1354 1353 1355
f 1316 1354 1356
f 1317 1316 1356
f 1317 1356 1357
f 1318 1317 1357
f 1319 1318 1357
f 1319 1357 1358
f 1309 1320 1348
f 1349 1348 1359
f 1348 1320 1359
f 1320 1321 1359
f 1322 1312 1360
f 1312 1352 1360
f 1322 1360 1361
f 1323 1322 1361
f 1323 1361 1362
f 1324 1323 1362
f 1324 1362 1363
f 1325 1324 1363
f 1325 1363 1364
f 1326 1325 1364
f 1353 1364 1365
f 1353 1314 1364
f 1314 1326 1364
f 1355 1353 1365
f 1319 1358 1366
f 1327 1319 1366
f 1321 1328 1359
f 1359 1328 1367
f 1359 1367 1368
f 1368 1367 1369
f 1327 1366 1370
f 1330 1327 1370
f 1328 1332 1367
f 1369 1367 1371
f 1367 1332 1371
f 1332 1333 1371
f 1334 1335 1372
f 1330 1370 1373
f 1372 1330 1373
f 1335 1330 1372
f 1333 1336 1374
f 1371 1333 1374
f 1374 1337 1375
f 1336 1337 1374
f 1375 1338 1376
f 1337 1338 1375
f 1376 1339 1377
f 1338 1339 1376
f 1377 1340 1378
f 1339 1340 1377
f 1340 1341 1378
f 1378 1341 1379
f 1342 1343 1380
f 1380 1343 1381
f 1381 1343 1382
f 1343 1334 1382
f 1334 1372 1382
f 1372 1373 1382
f 1341 1344 1383
f 1379 1341 1383
f 1383 1345 1384
f 1344 1345 1383
f 1384 1346 1385
f 1345 1346 1384
f 1346 1342 1380
f 1346 1380 1385
f 1350 1349 1386
f 1350 1386 1387
f 1351 1350 1387
f 1352 1351 1387
f 1354 1355 1388
f 1354 1388 1389
f 1354 1389 1390
f 1356 1354 1390
f 1356 1390 1391
f 1357 1356 1391
f 1358 1357 1391
f 1358 1391 1392
f 1349 1359 1386
f 1386 1359 1393
f 1386 1393 1394
f 1386 1394 1395
f 1387 1386 1395
f 1360 1352 1396
f 1352 1387 1396
f 1387 1395 1396
f 1360 1396 1397
f 1361 1360 1397
f 1361 1397 1398
f 1362 1361 1398
f 1362 1398 1399
f 1363 1362 1399
f 1363 1399 1400
f 1364 1363 1400
f 1364 1400 1401
f 1365 1364 1401
f 1355 1365 1388
f 1388 1365 1401
f 1358 1392 1402
f 1366 1358 1402
f 1359 1368 1393
f 1394 1393 1403
f 1393 1368 1403
f 1368 1369 1403
f 1366 1402 1404
f 1370 1366 1404
f 1369 1371 1403
f 1403 1371 1405
f 1403 1405 1406
f 1406 1405 1407
f 1370 1404 1408
f 1373 1370 1408
f 1371 1374 1405
f 1374 1375 1409
f 1407 1374 1409
f 1405 1374 1407
f 1409 1376 1410
f 1375 1376 1409
f 1410 1377 1411
f 1376 1377 1410
f 1411 1378 1412
f 1377 1378 1411
f 1378 1379 1412
f 1412 1379 1413
f 1380 1381 1414
f 1414 1381 1415
f 1415 1382 1416
f 1381 1382 1415
f 1382 1373 1408
f 1382 1408 1416
f 1379 1383 1417
f 1413 1379 1417
f 1417 1384 1418
f 1383 1384 1417
f 1418 1385 1419
f 1384 1385 1418
f 1385 1380 1414
f 1385 1414 1419
f 1389 1388 1420
f 1389 1420 1421
f 1389 1421 1422
f 1390 1389 1422
f 1390 1422 1423
f 1391 1390 1423
f 1392 1391 1423
f 1392 1423 1424
f 1395 1394 1425
f 1395 1425 1426
f 1395 1426 1427
f 1396 1395 1427
f 1396 1427 1428
f 1397 1396 1428
f 1397 1428 1429
f 1398 1397 1429
f 1398 1429 1430
f 1399 1398 1430
f 1399 1430 1431
f 1400 1399 1431
f 1400 1431 1432
f 1401 1400 1432
f 1388 1401 1420
f 1420 1401 1432
f 1392 1424 1433
f 1402 1392 1433
f 1394 1403 1434
f 1425 1394 1434
f 1402 1433 1435
f 1404 1402 1435
f 1403 1406 1436
f 1434 1403 1436
f 1406 1407 1436
f 1436 1407 1437
f 1404 1435 1438
f 1408 1404 1438
f 1407 1409 1439
f 1437 1407 1439
f 1439 1410 1440
f 1409 1410 1439
f 1410 1411 1441
f 1410 1441 1442
f 1440 1410 1442
f 1411 1412 1443
f 1441 1411 1443
f 1412 1413 1443
f 1414 1415 1444
f 1445 1416 1446
f 1444 1416 1445
f 1415 1416 1444
f 1416 1408 1438
f 1416 1438 1446
f 1442 1441 1447
f 1447 1443 1448
f 1441 1443 1447
f 1448 1417 1449
f 1443 1417 1448
f 1413 1417 1443
f 1449 1418 1450
f 1417 1418 1449
f 1450 1419 1451
f 1418 1419 1450
f 1451 1419 1452
f 1419 1414 1452
f 1414 1444 1452
f 1444 1445 1452
f 1421 1420 1453
f 1421 1453 1454
f 1421 1454 1455
f 1422 1421 1455
f 1422 1455 1456
f 1423 1422 1456
f 1424 1423 1456
f 1424 1456 1457
f 1426 1425 1458
f 1426 1458 1459
f 1427 1426 1459
f 1427 1459 1460
f 1428 1427 1460
f 1429 1428 1461
f 1428 1460 1461
f 1461 1460 1462
f 1429 1461 1463
f 1430 1429 1463
f 1430 1463 1464
f 1431 1430 1464
f 1431 1464 1465
f 1432 1431 1465
f 1420 1432 1453
f 1453 1432 1465
f 1424 1457 1466
f 1433 1424 1466
f 1425 1434 1458
f 1458 1434 1467
f 1458 1467 1468
f 1458 1468 1469
f 1459 1458 1469
f 1460 1459 1469
f 1460 1469 1470
f 1462 1460 1470
f 1433 1466 1471
f 1435 1433 1471
f 1434 1436 1467
f 1468 1467 1472
f 1467 1436 1472
f 1436 1437 1472
f 1435 1471 1473
f 1438 1435 1473
f 1437 1439 1474
f 1472 1437 1474
f 1474 1440 1475
f 1439 1440 1474
f 1440 1442 1475
f 1475 1442 1476
f 1445 1446 1477
f 1477 1446 1478
f 1446 1438 1473
f 1446 1473 1478
f 1442 1447 1479
f 1476 1442 1479
f 1479 1448 1480
f 1447 1448 1479
f 1480 1449 1481
f 1448 1449 1480
f 1481 1450 1482
f 1449 1450 1481
f 1482 1451 1483
f 1450 1451 1482
f 1483 1452 1484
f 1451 1452 1483
f 1452 1445 1477
f 1452 1477 1484
f 1454 1453 1485
f 1454 1485 1486
f 1454 1486 1487
f 1455 1454 1487
f 1456 1455 1487
f 1456 1487 1488
f 1456 1488 1489
f 1457 1456 1489
f 1461 1462 1490
f 1463 1461 1491
f 1461 1490 1491
f 1491 1490 1492
f 1463 1491 1493
f 1464 1463 1493
f 1464 1493 1494
f 1465 1464 1494
f 1453 1465 1485
f 1485 1465 1494
f 1489 1488 1495
f 1489 1495 1496
f 1457 1489 1496
f 1457 1496 1497
f 1466 1457 1497
f 1497 1496 1498
f 1469 1468 1499
f 1469 1499 1500
f 1469 1500 1501
f 1470 1469 1501
f 1490 1501 1502
f 1490 1462 1501
f 1462 1470 1501
f 1492 1490 1502
f 1471 1466 1497
f 1471 1497 1503
f 1497 1498 1504
f 1503 1497 1504
f 1468 1472 1505
f 1499 1468 1505
f 1473 1471 1503
f 1473 1503 1506
f 1473 1506 1507
f 1503 1504 1506
f 1472 1474 1508
f 1505 1472 1508
f 1474 1475 1509
f 1474 1509 1510
f 1508 1474 1510
f 1475 1476 1509
f 1477 1478 1511
f 1511 1478 1512
f 1478 1473 1507
f 1478 1507 1512
f 1510 1509 1513
f 1513 1479 1514
f 1509 1479 1513
f 1476 1479 1509
f 1514 1480 1515
f 1479 1480 1514
f 1515 1481 1516
f 1480 1481 1515
f 1516 1482 1517
f 1481 1482 1516
f 1517 1483 1518
f 1482 1483 1517
f 1518 1484 1519
f 1483 1484 1518
f 1484 1477 1511
f 1484 1511 1519
f 1486 1485 1520
f 1486 1520 1521
f 1487 1486 1521
f 1488 1487 1521
f 1491 1492 1522
f 1493 1491 1523
f 1491 1522 1523
f 1523 1522 1524
f 1493 1523 1525
f 1494 1493 1525
f 1520 1525 1526
f 1520 1485 1525
f 1485 1494 1525
f 1521 1520 1526
f 1521 1526 1527
f 1495 1488 1528
f 1488 1521 1528
f 1521 1527 1528
f 1495 1528 1529
f 1496 1495 1529
f 1498 1496 1529
f 1498 1529 1530
f 1500 1499 1531
f 1500 1531 1532
f 1500 1532 1533
f 1501 1500 1533
f 1501 1533 1534
f 1502 1501 1534
f 1522 1534 1535
f 1522 1492 1534
f 1492 1502 1534
f 1524 1522 1535
f 1498 1530 1536
f 1504 1498 1536
f 1499 1505 1537
f 1531 1499 1537
f 1507 1506 1538
f 1538 1506 1539
f 1506 1504 1536
f 1506 1536 1539
f 1505 1508 1540
f 1537 1505 1540
f 1508 1510 1540
f 1540 1510 1541
f 1540 1541 1542
f 1542 1541 1543
f 1511 1512 1544
f 1544 1512 1545
f 1512 1507 1538
f 1512 1538 1545
f 1510 1513 1541
f 1513 1514 1546
f 1543 1513 1546
f 1541 1513 1543
f 1546 1515 1547
f 1514 1515 1546
f 1547 1516 1548
f 1515 1516 1547
f 1548 1517 1549
f 1516 1517 1548
f 1549 1518 1550
f 1517 1518 1549
f 1550 1519 1551
f 1518 1519 1550
f 1519 1511 1544
f 1519 1544 1551
f 1523 1524 1552
f 1525 1523 1553
f 1523 1552 1553
f 1553 1552 1554
f 1525 1553 1555
f 1526 1525 1555
f 1526 1555 1556
f 1527 1526 1556
f 1527 1556 1557
f 1528 1527 1557
f 1528 1557 1558
f 1529 1528 1558
f 1530 1529 1558
f 1530 1558 1559
f 1532 1531 1560
f 1533 1532 1561
f 1532 1560 1561
f 1561 1560 1562
f 1533 1561 1563
f 1534 1533 1563
f 1534 1563 1564
f 1535 1534 1564
f 1552 1564 1565
f 1552 1524 1564
f 1524 1535 1564
f 1554 1552 1565
f 1530 1559 1566
f 1536 1530 1566
f 1531 1537 1560
f 1560 1537 1567
f 1562 1560 1568
f 1560 1567 1568
f 1538 1539 1569
f 1536 1566 1570
f 1569 1536 1570
f 1539 1536 1569
f 1537 1540 1567
f 1540 1542 1571
f 1568 1540 1571
f 1567 1540 1568
f 1542 1543 1571
f 1571 1543 1572
f 1544 1545 1573
f 1573 1545 1574
f 1574 1545 1575
f 1545 1538 1575
f 1538 1569 1575
f 1569 1570 1575
f 1543 1546 1576
f 1572 1543 1576
f 1576 1547 1577
f 1546 1547 1576
f 1577 1548 1578
f 1547 1548 1577
f 1578 1549 1579
f 1548 1549 1578
f 1579 1550 1580
f 1549 1550 1579
f 1580 1551 1581
f 1550 1551 1580
f 1551 1544 1573
f 1551 1573 1581
f 1553 1554 1582
f 1553 1582 1583
f 1553 1583 1584
f 1555 1553 1584
f 1555 1584 1585
f 1556 1555 1585
f 1556 1585 1586
f 1557 1556 1586
f 1557 1586 1587
f 1558 1557 1587
f 1559 1558 1587
f 1559 1587 1588
f 1561 1562 1589
f 1561 1589 1590
f 1561 1590 1591
f 1563 1561 1591
f 1563 1591 1592
f 1564 1563 1592
f 1564 1592 1593
f 1565 1564 1593
f 1554 1565 1582
f 1582 1565 1593
f 1559 1588 1594
f 1566 1559 1594
f 1562 1568 1595
f 1589 1562 1595
f 1566 1594 1596
f 1570 1566 1596
f 1568 1571 1597
f 1595 1568 1597
f 1571 1572 1597
f 1597 1572 1598
f 1573 1574 1599
f 1600 1575 1601
f 1599 1575 1600
f 1574 1575 1599
f 1575 1570 1596
f 1575 1596 1601
f 1572 1576 1602
f 1598 1572 1602
f 1602 1577 1603
f 1576 1577 1602
f 1603 1578 1604
f 1577 1578 1603
f 1604 1579 1605
f 1578 1579 1604
f 1605 1580 1606
f 1579 1580 1605
f 1606 1581 1607
f 1580 1581 1606
f 1607 1581 1608
f 1581 1573 1608
f 1573 1599 1608
f 1599 1600 1608
f 1583 1582 1609
f 1583 1609 1610
f 1583 1610 1611
f 1584 1583 1611
f 1584 1611 1612
f 1585 1584 1612
f 1585 1612 1613
f 1586 1585 1613
f 1586 1613 1614
f 1587 1586 1614
f 1588 1587 1614
f 1588 1614 1615
f 1590 1589 1616
f 1591 1590 1617
f 1590 1616 1617
f 1617 1616 1618
f 1591 1617 1619
f 1592 1591 1619
f 1592 1619 1620
f 1593 1592 1620
f 1582 1593 1609
f 1609 1593 1620
f 1588 1615 1621
f 1594 1588 1621
f 1589 1595 1622
f 1589 1622 1623
f 1616 1589 1623
f 1618 1616 1623
f 1594 1621 1624
f 1596 1594 1624
f 1595 1597 1625
f 1622 1595 1625
f 1597 1598 1625
f 1625 1598 1626
f 1600 1601 1627
f 1627 1601 1628
f 1601 1596 1624
f 1601 1624 1628
f 1598 1602 1629
f 1626 1598 1629
f 1629 1603 1630
f 1602 1603 1629
f 1630 1604 1631
f 1603 1604 1630
f 1631 1605 1632
f 1604 1605 1631
f 1632 1606 1633
f 1605 1606 1632
f 1633 1607 1634
f 1606 1607 1633
f 1634 1608 1635
f 1607 1608 1634
f 1608 1600 1627
f 1608 1627 1635
f 1610 1609 1636
f 1610 1636 1637
f 1610 1637 1638
f 1611 1610 1638
f 1611 1638 1639
f 1612 1611 1639
f 1612 1639 1640
f 1613 1612 1640
f 1613 1640 1641
f 1614 1613 1641
f 1615 1614 1641
f 1615 1641 1642
f 1617 1618 1643
f 1617 1643 1644
f 1617 1644 1645
f 1619 1617 1645
f 1619 1645 1646
f 1620 1619 1646
f 1609 1620 1636
f 1636 1620 1646
f 1615 1642 1647
f 1621 1615 1647
f 1623 1622 1648
f 1618 1623 1643
f 1643 1623 1648
f 1643 1648 1649
f 1621 1647 1650
f 1624 1621 1650
f 1622 1625 1648
f 1649 1648 1651
f 1648 1625 1651
f 1625 1626 1651
f 1627 1628 1652
f 1652 1628 1653
f 1628 1624 1650
f 1628 1650 1653
f 1626 1629 1654
f 1651 1626 1654
f 1654 1630 1655
f 1629 1630 1654
f 1655 1631 1656
f 1630 1631 1655
f 1656 1632 1657
f 1631 1632 1656
f 1657 1633 1658
f 1632 1633 1657
f 1658 1634 1659
f 1633 1634 1658
f 1659 1635 1660
f 1634 1635 1659
f 1635 1627 1652
f 1635 1652 1660
f 1637 1636 1661
f 1638 1637 1662
f 1637 1661 1662
f 1662 1661 1663
f 1638 1662 1664
f 1639 1638 1664
f 1639 1664 1665
f 1640 1639 1665
f 1640 1665 1666
f 1641 1640 1666
f 1642 1641 1666
f 1642 1666 1667
f 1644 1643 1668
f 1645 1644 1669
f 1644 1668 1669
f 1669 1668 1670
f 1645 1669 1671
f 1646 1645 1671
f 1661 1671 1672
f 1661 1636 1671
f 1636 1646 1671
f 1663 1661 1672
f 1642 1667 1673
f 1647 1642 1673
f 1643 1649 1674
f 1643 1674 1675
f 1668 1643 1675
f 1670 1668 1675
f 1647 1673 1676
f 1650 1647 1676
f 1649 1651 1674
f 1674 1651 1677
f 1674 1677 1678
f 1678 1677 1679
f 1652 1653 1680
f 1680 1653 1681
f 1653 1650 1676
f 1653 1676 1681
f 1651 1654 1677
f 1654 1655 1682
f 1679 1654 1682
f 1677 1654 1679
f 1682 1656 1683
f 1655 1656 1682
f 1683 1657 1684
f 1656 1657 1683
f 1684 1658 1685
f 1657 1658 1684
f 1685 1659 1686
f 1658 1659 1685
f 1686 1660 1687
f 1659 1660 1686
f 1660 1652 1680
f 1660 1680 1687
f 1662 1663 1688
f 1662 1688 1689
f 1662 1689 1690
f 1664 1662 1690
f 1664 1690 1691
f 1665 1664 1691
f 1665 1691 1692
f 1666 1665 1692
f 1667 1666 1692
f 1667 1692 1693
f 1669 1670 1694
f 1671 1669 1695
f 1669 1694 1695
f 1695 1694 1696
f 1671 1695 1697
f 1672 1671 1697
f 1663 1672 1688
f 1688 1672 1697
f 1667 1693 1698
f 1673 1667 1698
f 1675 1674 1699
f 1675 1699 1700
f 1670 1675 1700
f 1670 1700 1701
f 1694 1670 1701
f 1696 1694 1701
f 1673 1698 1702
f 1676 1673 1702
f 1674 1678 1699
f 1700 1699 1703
f 1699 1678 1703
f 1678 1679 1703
f 1680 1681 1704
f 1676 1702 1705
f 1704 1676 1705
f 1681 1676 1704
f 1679 1682 1706
f 1703 1679 1706
f 1706 1683 1707
f 1682 1683 1706
f 1707 1684 1708
f 1683 1684 1707
f 1708 1685 1709
f 1684 1685 1708
f 1709 1686 1710
f 1685 1686 1709
f 1710 1687 1711
f 1686 1687 1710
f 1711 1687 1712
f 1687 1680 1712
f 1680 1704 1712
f 1704 1705 1712
f 1689 1688 1713
f 1689 1713 1714
f 1689 1714 1715
f 1690 1689 1715
f 1690 1715 1716
f 1691 1690 1716
f 1691 1716 1717
f 1692 1691 1717
f 1693 1692 1717
f 1693 1717 1718
f 1695 1696 1719
f 1695 1719 1720
f 1695 1720 1721
f 1697 1695 1721
f 1688 1697 1713
f 1713 1697 1721
f 1693 1718 1722
f 1693 1722 1723
f 1698 1693 1723
f 1723 1722 1724
f 1701 1700 1725
f 1701 1725 1726
f 1696 1701 1719
f 1719 1701 1726
f 1702 1698 1723
f 1702 1723 1727
f 1702 1727 1728
f 1723 1724 1727
f 1700 1703 1729
f 1725 1700 1729
f 1702 1728 1730
f 1705 1702 1730
f 1703 1706 1731
f 1729 1703 1731
f 1731 1707 1732
f 1706 1707 1731
f 1732 1708 1733
f 1707 1708 1732
f 1733 1709 1734
f 1708 1709 1733
f 1734 1710 1735
f 1709 1710 1734
f 1735 1711 1736
f 1710 1711 1735
f 1736 1712 1737
f 1711 1712 1736
f 1712 1705 1730
f 1712 1730 1737
f 1714 1713 1738
f 1714 1738 1739
f 1714 1739 1740
f 1715 1714 1740
f 1715 1740 1741
f 1716 1715 1741
f 1716 1741 1742
f 1717 1716 1742
f 1718 1717 1742
f 1718 1742 1743
f 1720 1719 1744
f 1720 1744 1745
f 1720 1745 1746
f 1721 1720 1746
f 1713 1721 1738
f 1738 1721 1746
f 1722 1718 1747
f 1718 1743 1747
f 1724 1722 1747
f 1724 1747 1748
f 1726 1725 1749
f 1719 1726 1744
f 1744 1726 1749
f 1744 1749 1750
f 1728 1727 1751
f 1724 1748 1752
f 1751 1724 1752
f 1727 1724 1751
f 1725 1729 1749
f 1749 1729 1753
f 1750 1749 1754
f 1749 1753 1754
f 1730 1728 1751
f 1730 1751 1755
f 1730 1755 1756
f 1751 1752 1755
f 1729 1731 1753
f 1731 1732 1757
f 1754 1731 1757
f 1753 1731 1754
f 1757 1733 1758
f 1732 1733 1757
f 1758 1734 1759
f 1733 1734 1758
f 1759 1735 1760
f 1734 1735 1759
f 1760 1736 1761
f 1735 1736 1760
f 1761 1737 1762
f 1736 1737 1761
f 1737 1730 1756
f 1737 1756 1762
f 1739 1738 1763
f 1739 1763 1764
f 1739 1764 1765
f 1740 1739 1765
f 1740 1765 1766
f 1741 1740 1766
f 1741 1766 1767
f 1742 1741 1767
f 1743 1742 1767
f 1743 1767 1768
f 1745 1744 1769
f 1746 1745 1770
f 1745 1769 1770
f 1770 1769 1771
f 1738 1746 1763
f 1763 1746 1770
f 1747 1743 1772
f 1743 1768 1772
f 1748 1747 1772
f 1748 1772 1773
f 1744 1750 1774
f 1744 1774 1775
f 1769 1744 1775
f 1771 1769 1775
f 1748 1773 1776
f 1752 1748 1776
f 1750 1754 1777
f 1774 1750 1777
f 1756 1755 1778
f 1778 1755 1779
f 1755 1752 1776
f 1755 1776 1779
f 1754 1757 1780
f 1777 1754 1780
f 1780 1758 1781
f 1757 1758 1780
f 1781 1759 1782
f 1758 1759 1781
f 1782 1760 1783
f 1759 1760 1782
f 1783 1761 1784
f 1760 1761 1783
f 1784 1762 1785
f 1761 1762 1784
f 1762 1756 1778
f 1762 1778 1785
f 1764 1763 1786
f 1764 1786 1787
f 1764 1787 1788
f 1765 1764 1788
f 1765 1788 1789
f 1766 1765 1789
f 1766 1789 1790
f 1767 1766 1790
f 1768 1767 1790
f 1768 1790 1791
f 1770 1771 1792
f 1770 1792 1793
f 1763 1770 1786
f 1786 1770 1793
f 1772 1768 1794
f 1768 1791 1794
f 1773 1772 1794
f 1773 1794 1795
f 1775 1774 1796
f 1775 1796 1797
f 1771 1775 1792
f 1792 1775 1797
f 1773 1795 1798
f 1776 1773 1798
f 1774 1777 1799
f 1796 1774 1799
f 1778 1779 1800
f 1800 1779 1801
f 1779 1776 1798
f 1779 1798 1801
f 1777 1780 1802
f 1799 1777 1802
f 1802 1781 1803
f 1780 1781 1802
f 1803 1782 1804
f 1781 1782 1803
f 1804 1783 1805
f 1782 1783 1804
f 1805 1784 1806
f 1783 1784 1805
f 1806 1785 1807
f 1784 1785 1806
f 1785 1778 1800
f 1785 1800 1807
f 1787 1786 1808
f 1788 1787 1809
f 1787 1808 1809
f 1809 1808 1810
f 1788 1809 1811
f 1789 1788 1811
f 1789 1811 1812
f 1790 1789 1812
f 1791 1790 1812
f 1791 1812 1813
f 1793 1792 1814
f 1793 1814 1815
f 1808 1815 1816
f 1808 1786 1815
f 1786 1793 1815
f 1810 1808 1816
f 1794 1791 1817
f 1791 1813 1817
f 1795 1794 1817
f 1795 1817 1818
f 1797 1796 1819
f 1797 1819 1820
f 1792 1797 1814
f 1814 1797 1820
f 1795 1818 1821
f 1798 1795 1821
f 1796 1799 1822
f 1819 1796 1822
f 1800 1801 1823
f 1798 1821 1824
f 1823 1798 1824
f 1801 1798 1823
f 1799 1802 1825
f 1822 1799 1825
f 1825 1803 1826
f 1802 1803 1825
f 1826 1804 1827
f 1803 1804 1826
f 1827 1805 1828
f 1804 1805 1827
f 1828 1806 1829
f 1805 1806 1828
f 1829 1807 1830
f 1806 1807 1829
f 1830 1807 1831
f 1807 1800 1831
f 1800 1823 1831
f 1823 1824 1831
f 1809 1810 1832
f 1809 1832 1833
f 1809 1833 1834
f 1811 1809 1834
f 1811 1834 1835
f 1812 1811 1835
f 1813 1812 1835
f 1813 1835 1836
f 1815 1814 1837
f 1815 1837 1838
f 1815 1838 1839
f 1816 1815 1839
f 1810 1816 1832
f 1832 1816 1839
f 1817 1813 1840
f 1813 1836 1840
f 1818 1817 1840
f 1818 1840 1841
f 1820 1819 1842
f 1814 1820 1837
f 1837 1820 1842
f 1837 1842 1843
f 1818 1841 1844
f 1821 1818 1844
f 1819 1822 1842
f 1842 1822 1845
f 1843 1842 1846
f 1842 1845 1846
f 1821 1844 1847
f 1824 1821 1847
f 1822 1825 1845
f 1825 1826 1848
f 1846 1825 1848
f 1845 1825 1846
f 1848 1827 1849
f 1826 1827 1848
f 1849 1828 1850
f 1827 1828 1849
f 1850 1829 1851
f 1828 1829 1850
f 1851 1830 1852
f 1829 1830 1851
f 1852 1831 1853
f 1830 1831 1852
f 1831 1824 1847
f 1831 1847 1853
f 1833 1832 1854
f 1833 1854 1855
f 1833 1855 1856
f 1834 1833 1856
f 1834 1856 1857
f 1835 1834 1857
f 1836 1835 1857
f 1836 1857 1858
f 1838 1837 1859
f 1839 1838 1860
f 1838 1859 1860
f 1860 1859 1861
f 1832 1839 1854
f 1854 1839 1860
f 1840 1836 1862
f 1836 1858 1862
f 1841 1840 1862
f 1841 1862 1863
f 1837 1843 1864
f 1837 1864 1865
f 1859 1837 1865
f 1861 1859 1865
f 1866 1866 1866
f 1866 1866 1866
f 1841 1863 1867
f 1844 1841 1867
f 1843 1846 1868
f 1864 1843 1868
f 1866 1866 1869
f 1866 1866 1869
f 1844 1867 1870
f 1847 1844 1870
f 1846 1848 1871
f 1868 1846 1871
f 1871 1849 1872
f 1848 1849 1871
f 1872 1850 1873
f 1849 1850 1872
f 1873 1851 1874
f 1850 1851 1873
f 1874 1852 1875
f 1851 1852 1874
f 1875 1853 1876
f 1852 1853 1875
f 1853 1847 1870
f 1853 1870 1876
f 1855 1854 1877
f 1855 1877 1878
f 1855 1878 1879
f 1856 1855 1879
f 1856 1879 1880
f 1857 1856 1880
f 1858 1857 1880
f 1858 1880 1881
f 1860 1861 1882
f 1860 1882 1883
f 1854 1860 1877
f 1877 1860 1883
f 1862 1858 1884
f 1858 1881 1884
f 1863 1862 1884
f 1863 1884 1885
f 1865 1864 1886
f 1865 1886 1887
f 1861 1865 1882
f 1882 1865 1887
f 1866 1866 1866
f 1866 1866 1866
f 1863 1885 1888
f 1867 1863 1888
f 1864 1868 1889
f 1886 1864 1889
f 1866 1869 1866
f 1869 1866 1866
f 1867 1888 1890
f 1870 1867 1890
f 1868 1871 1891
f 1889 1868 1891
f 1891 1872 1892
f 1871 1872 1891
f 1892 1873 1893
f 1872 1873 1892
f 1893 1874 1894
f 1873 1874 1893
f 1894 1875 1895
f 1874 1875 1894
f 1895 1876 1896
f 1875 1876 1895
f 1876 1870 1890
f 1876 1890 1896
f 1878 1877 1897
f 1878 1897 1898
f 1878 1898 1899
f 1879 1878 1899
f 1879 1899 1900
f 1880 1879 1900
f 1881 1880 1900
f 1881 1900 1901
f 1883 1882 1902
f 1883 1902 1903
f 1877 1883 1897
f 1897 1883 1903
f 1884 1881 1904
f 1881 1901 1904
f 1885 1884 1904
f 1885 1904 1905
f 1887 1886 1906
f 1887 1906 1907
f 1882 1887 1902
f 1902 1887 1907
f 1908 1909 1910
f 1909 1908 1911
f 1885 1905 1912
f 1885 1912 1913
f 1888 1885 1913
f 1913 1912 1914
f 1886 1889 1915
f 1906 1886 1915
f 1910 1909 1916
f 1909 1911 1916
f 1890 1888 1913
f 1890 1913 1917
f 1890 1917 1918
f 1913 1914 1917
f 1889 1891 1919
f 1915 1889 1919
f 1919 1892 1920
f 1891 1892 1919
f 1892 1893 1921
f 1892 1921 1922
f 1920 1892 1922
f 1893 1894 1923
f 1921 1893 1923
f 1924 1895 1925
f 1923 1895 1924
f 1894 1895 1923
f 1925 1896 1926
f 1895 1896 1925
f 1896 1890 1918
f 1896 1918 1926
f 1922 1921 1927
f 1927 1923 1928
f 1921 1923 1927
f 1923 1924 1928
f 1898 1897 1929
f 1899 1898 1930
f 1898 1929 1930
f 1930 1929 1931
f 1900 1899 1930
f 1900 1930 1932
f 1900 1932 1933
f 1901 1900 1933
f 1903 1902 1934
f 1903 1934 1935
f 1929 1935 1936
f 1929 1897 1935
f 1897 1903 1935
f 1931 1929 1936
f 1933 1932 1937
f 1904 1901 1938
f 1901 1933 1938
f 1933 1937 1938
f 1905 1904 1938
f 1905 1938 1939
f 1907 1906 1940
f 1902 1907 1934
f 1934 1907 1940
f 1934 1940 1941
f 1908 1910 1942
f 1908 1942 1943
f 1911 1908 1943
f 1911 1943 1944
f 1912 1905 1945
f 1905 1939 1945
f 1914 1912 1945
f 1914 1945 1946
f 1906 1915 1940
f 1940 1915 1947
f 1941 1940 1948
f 1940 1947 1948
f 1910 1916 1949
f 1942 1910 1949
f 1916 1911 1944
f 1916 1944 1949
f 1918 1917 1950
f 1914 1946 1951
f 1950 1914 1951
f 1917 1914 1950
f 1915 1919 1947
f 1948 1947 1952
f 1947 1919 1952
f 1952 1919 1953
f 1919 1920 1953
f 1920 1922 1953
f 1924 1925 1954
f 1954 1925 1955
f 1955 1926 1956
f 1925 1926 1955
f 1956 1926 1957
f 1926 1918 1957
f 1918 1950 1957
f 1950 1951 1957
f 1952 1953 1958
f 1958 1927 1959
f 1953 1927 1958
f 1922 1927 1953
f 1959 1928 1960
f 1927 1928 1959
f 1928 1924 1954
f 1928 1954 1960
f 1930 1931 1961
f 1930 1961 1962
f 1932 1930 1962
f 1932 1962 1963
f 1935 1934 1964
f 1935 1964 1965
f 1935 1965 1966
f 1936 1935 1966
f 1931 1936 1961
f 1961 1936 1966
f 1937 1932 1967
f 1932 1963 1967
f 1937 1967 1968
f 1938 1937 1968
f 1938 1968 1969
f 1938 1969 1970
f 1939 1938 1970
f 1970 1969 1971
f 1934 1941 1972
f 1964 1934 1972
f 1943 1942 1973
f 1943 1973 1974
f 1944 1943 1974
f 1944 1974 1975
f 1945 1939 1970
f 1946 1971 1976
f 1946 1945 1971
f 1945 1970 1971
f 1941 1948 1977
f 1972 1941 1977
f 1942 1949 1978
f 1973 1942 1978
f 1949 1944 1975
f 1949 1975 1978
f 1946 1976 1979
f 1951 1946 1979
f 1948 1952 1980
f 1977 1948 1980
f 1954 1955 1981
f 1981 1955 1982
f 1982 1956 1983
f 1955 1956 1982
f 1983 1957 1984
f 1956 1957 1983
f 1957 1951 1979
f 1957 1979 1984
f 1952 1958 1985
f 1980 1952 1985
f 1985 1959 1986
f 1958 1959 1985
f 1986 1960 1987
f 1959 1960 1986
f 1960 1954 1981
f 1960 1981 1987
f 1962 1961 1988
f 1963 1962 1988
f 1965 1964 1989
f 1965 1989 1990
f 1965 1990 1991
f 1966 1965 1991
f 1988 1991 1992
f 1988 1961 1991
f 1961 1966 1991
f 1967 1963 1993
f 1963 1988 1993
f 1988 1992 1993
f 1967 1993 1994
f 1968 1967 1994
f 1968 1994 1995
f 1969 1968 1995
f 1971 1969 1995
f 1971 1995 1996
f 1964 1972 1997
f 1989 1964 1997
f 1974 1973 1998
f 1974 1998 1999
f 1975 1974 1999
f 1975 1999 2000
f 2000 1999 2001
f 2000 2001 2002
f 1971 1996 2003
f 1976 1971 2003
f 1972 1977 2004
f 1997 1972 2004
f 1973 1978 2005
f 1998 1973 2005
f 2005 2000 2006
f 1975 2000 2005
f 1978 1975 2005
f 2000 2002 2006
f 1976 2003 2007
f 1979 1976 2007
f 1977 1980 2004
f 2004 1980 2008
f 2004 2008 2009
f 2009 2008 2010
f 1981 1982 2011
f 2012 1983 2013
f 2011 1983 2012
f 1982 1983 2011
f 2013 1984 2014
f 1983 1984 2013
f 1984 1979 2007
f 1984 2007 2014
f 1980 1985 2008
f 1985 1986 2015
f 2010 1985 2015
f 2008 1985 2010
f 2015 1987 2016
f 1986 1987 2015
f 2016 1987 2017
f 1987 1981 2017
f 1981 2011 2017
f 2011 2012 2017
f 1990 1989 2018
f 1991 1990 2019
f 1990 2018 2019
f 2019 2018 2020
f 1991 2019 2021
f 1992 1991 2021
f 1992 2021 2022
f 1993 1992 2022
f 1993 2022 2023
f 1994 1993 2023
f 1994 2023 2024
f 1995 1994 2024
f 1996 1995 2024
f 1996 2024 2025
f 1989 1997 2026
f 1989 2026 2027
f 2018 1989 2027
f 2020 2018 2027
f 1999 1998 2028
f 1999 2028 2029
f 2001 2029 2030
f 2001 1999 2029
f 2002 2001 2030
f 2002 2030 2031
f 1996 2025 2032
f 2003 1996 2032
f 1997 2004 2033
f 2026 1997 2033
f 1998 2005 2034
f 2028 1998 2034
f 2034 2005 2035
f 2005 2006 2035
f 2006 2002 2031
f 2006 2031 2035
f 2003 2032 2036
f 2007 2003 2036
f 2004 2009 2037
f 2033 2004 2037
f 2009 2010 2037
f 2037 2010 2038
f 2012 2013 2039
f 2039 2013 2040
f 2040 2014 2041
f 2013 2014 2040
f 2014 2007 2036
f 2014 2036 2041
f 2010 2015 2042
f 2038 2010 2042
f 2042 2016 2043
f 2015 2016 2042
f 2043 2017 2044
f 2016 2017 2043
f 2017 2012 2039
f 2017 2039 2044
f 2019 2020 2045
f 2019 2045 2046
f 2019 2046 2047
f 2021 2019 2047
f 2021 2047 2048
f 2022 2021 2048
f 2022 2048 2049
f 2023 2022 2049
f 2023 2049 2050
f 2024 2023 2050
f 2025 2024 2050
f 2025 2050 2051
f 2027 2026 2052
f 2027 2052 2053
f 2020 2027 2045
f 2045 2027 2053
f 2029 2028 2054
f 2030 2055 2056
f 2030 2054 2055
f 2030 2029 2054
f 2031 2030 2056
f 2031 2056 2057
f 2025 2051 2058
f 2032 2025 2058
f 2026 2033 2059
f 2052 2026 2059
f 2028 2034 2054
f 2034 2035 2054
f 2054 2035 2055
f 2055 2035 2060
f 2035 2031 2057
f 2035 2057 2060
f 2032 2058 2061
f 2036 2032 2061
f 2033 2037 2062
f 2059 2033 2062
f 2037 2038 2062
f 2062 2038 2063
f 2039 2040 2064
f 2065 2041 2066
f 2064 2041 2065
f 2040 2041 2064
f 2041 2036 2061
f 2041 2061 2066
f 2038 2042 2067
f 2063 2038 2067
f 2067 2043 2068
f 2042 2043 2067
f 2068 2044 2069
f 2043 2044 2068
f 2069 2044 2070
f 2044 2039 2070
f 2039 2064 2070
f 2064 2065 2070
f 2046 2045 2071
f 2046 2071 2072
f 2046 2072 2073
f 2047 2046 2073
f 2047 2073 2074
f 2048 2047 2074
f 2048 2074 2075
f 2049 2048 2075
f 2049 2075 2076
f 2050 2049 2076
f 2051 2050 2076
f 2051 2076 2077
f 2053 2052 2078
f 2053 2078 2079
f 2045 2053 2071
f 2071 2053 2079
f 2056 2055 2080
f 2056 2080 2081
f 2057 2056 2081
f 2057 2081 2082
f 2051 2077 2083
f 2058 2051 2083
f 2052 2059 2084
f 2078 2052 2084
f 2055 2060 2085
f 2080 2055 2085
f 2060 2057 2082
f 2060 2082 2085
f 2058 2083 2086
f 2061 2058 2086
f 2059 2062 2087
f 2084 2059 2087
f 2062 2063 2087
f 2087 2063 2088
f 2065 2066 2089
f 2089 2066 2090
f 2066 2061 2086
f 2066 2086 2090
f 2063 2067 2091
f 2088 2063 2091
f 2091 2068 2092
f 2067 2068 2091
f 2092 2069 2093
f 2068 2069 2092
f 2093 2070 2094
f 2069 2070 2093
f 2070 2065 2089
f 2070 2089 2094
f 2072 2071 2095
f 2072 2095 2096
f 2072 2096 2097
f 2073 2072 2097
f 2073 2097 2098
f 2074 2073 2098
f 2074 2098 2099
f 2075 2074 2099
f 2075 2099 2100
f 2076 2075 2100
f 2077 2076 2100
f 2077 2100 2101
f 2079 2078 2102
f 2071 2079 2095
f 2095 2079 2102
f 2095 2102 2103
f 2081 2080 2104
f 2081 2104 2105
f 2082 2081 2105
f 2082 2105 2106
f 2077 2101 2107
f 2077 2107 2108
f 2083 2077 2108
f 2108 2107 2109
f 2078 2084 2102
f 2102 2084 2110
f 2103 2102 2111
f 2102 2110 2111
f 2080 2085 2112
f 2104 2080 2112
f 2085 2082 2106
f 2085 2106 2112
f 2086 2083 2108
f 2086 2108 2113
f 2108 2109 2114
f 2113 2108 2114
f 2084 2087 2110
f 2111 2110 2115
f 2110 2087 2115
f 2087 2088 2115
f 2089 2090 2116
f 2116 2090 2117
f 2117 2090 2118
f 2090 2086 2118
f 2086 2113 2118
f 2113 2114 2118
f 2088 2091 2119
f 2115 2088 2119
f 2119 2092 2120
f 2091 2092 2119
f 2120 2093 2121
f 2092 2093 2120
f 2121 2094 2122
f 2093 2094 2121
f 2094 2089 2116
f 2094 2116 2122
f 2096 2095 2123
f 2096 2123 2124
f 2096 2124 2125
f 2097 2096 2125
f 2097 2125 2126
f 2098 2097 2126
f 2098 2126 2127
f 2099 2098 2127
f 2099 2127 2128
f 2100 2099 2128
f 2101 2100 2128
f 2101 2128 2129
f 2095 2103 2130
f 2123 2095 2130
f 2105 2104 2131
f 2105 2131 2132
f 2106 2105 2132
f 2106 2132 2133
f 2107 2101 2134
f 2101 2129 2134
f 2109 2107 2134
f 2109 2134 2135
f 2103 2111 2136
f 2130 2103 2136
f 2104 2112 2137
f 2131 2104 2137
f 2112 2106 2133
f 2112 2133 2137
f 2109 2135 2138
f 2114 2109 2138
f 2111 2115 2139
f 2136 2111 2139
f 2116 2117 2140
f 2141 2118 2142
f 2140 2118 2141
f 2117 2118 2140
f 2118 2114 2138
f 2118 2138 2142
f 2115 2119 2143
f 2139 2115 2143
f 2143 2120 2144
f 2119 2120 2143
f 2144 2121 2145
f 2120 2121 2144
f 2145 2122 2146
f 2121 2122 2145
f 2146 2122 2147
f 2122 2116 2147
f 2116 2140 2147
f 2140 2141 2147
f 2124 2123 2148
f 2124 2148 2149
f 2124 2149 2150
f 2125 2124 2150
f 2125 2150 2151
f 2126 2125 2151
f 2126 2151 2152
f 2127 2126 2152
f 2127 2152 2153
f 2128 2127 2153
f 2129 2128 2153
f 2129 2153 2154
f 2123 2130 2155
f 2148 2123 2155
f 2132 2131 2156
f 2132 2156 2157
f 2133 2132 2157
f 2133 2157 2158
f 2134 2129 2159
f 2129 2154 2159
f 2135 2134 2159
f 2135 2159 2160
f 2130 2136 2161
f 2155 2130 2161
f 2131 2137 2162
f 2156 2131 2162
f 2137 2133 2158
f 2137 2158 2162
f 2135 2160 2163
f 2138 2135 2163
f 2136 2139 2164
f 2161 2136 2164
f 2141 2142 2165
f 2165 2142 2166
f 2142 2138 2163
f 2142 2163 2166
f 2139 2143 2167
f 2164 2139 2167
f 2167 2144 2168
f 2143 2144 2167
f 2168 2145 2169
f 2144 2145 2168
f 2169 2146 2170
f 2145 2146 2169
f 2170 2147 2171
f 2146 2147 2170
f 2147 2141 2165
f 2147 2165 2171
f 2149 2148 2172
f 2150 2149 2173
f 2149 2172 2173
f 2173 2172 2174
f 2150 2173 2175
f 2151 2150 2175
f 2151 2175 2176
f 2152 2151 2176
f 2152 2176 2177
f 2153 2152 2177
f 2154 2153 2177
f 2154 2177 2178
f 2148 2155 2179
f 2148 2179 2180
f 2172 2148 2180
f 2174 2172 2180
f 2157 2156 2181
f 2157 2181 2182
f 2158 2157 2182
f 2158 2182 2183
f 2159 2154 2184
f 2154 2178 2184
f 2160 2159 2184
f 2160 2184 2185
f 2155 2161 2186
f 2179 2155 2186
f 2156 2162 2187
f 2181 2156 2187
f 2162 2158 2183
f 2162 2183 2187
f 2160 2185 2188
f 2163 2160 2188
f 2161 2164 2189
f 2186 2161 2189
f 2165 2166 2190
f 2190 2166 2191
f 2166 2163 2188
f 2166 2188 2191
f 2164 2167 2192
f 2189 2164 2192
f 2192 2168 2193
f 2167 2168 2192
f 2193 2169 2194
f 2168 2169 2193
f 2194 2170 2195
f 2169 2170 2194
f 2195 2171 2196
f 2170 2171 2195
f 2171 2165 2190
f 2171 2190 2196
f 2173 2174 2197
f 2173 2197 2198
f 2173 2198 2199
f 2175 2173 2199
f 2175 2199 2200
f 2176 2175 2200
f 2176 2200 2201
f 2177 2176 2201
f 2178 2177 2201
f 2178 2201 2202
f 2180 2179 2203
f 2180 2203 2204
f 2174 2180 2197
f 2197 2180 2204
f 2182 2181 2205
f 2183 2182 2205
f 2184 2178 2206
f 2178 2202 2206
f 2185 2184 2206
f 2185 2206 2207
f 2179 2186 2208
f 2203 2179 2208
f 2181 2187 2205
f 2187 2183 2205
f 2185 2207 2209
f 2188 2185 2209
f 2186 2189 2208
f 2208 2189 2210
f 2208 2210 2211
f 2211 2210 2212
f 2190 2191 2213
f 2188 2209 2214
f 2213 2188 2214
f 2191 2188 2213
f 2189 2192 2210
f 2192 2193 2215
f 2212 2192 2215
f 2210 2192 2212
f 2215 2194 2216
f 2193 2194 2215
f 2216 2195 2217
f 2194 2195 2216
f 2217 2196 2218
f 2195 2196 2217
f 2218 2196 2219
f 2196 2190 2219
f 2190 2213 2219
f 2213 2214 2219
f 2198 2197 2220
f 2198 2220 2221
f 2198 2221 2222
f 2199 2198 2222
f 2199 2222 2223
f 2200 2199 2223
f 2200 2223 2224
f 2201 2200 2224
f 2202 2201 2224
f 2202 2224 2225
f 2204 2203 2226
f 2204 2226 2227
f 2197 2204 2220
f 2220 2204 2227
f 2206 2202 2228
f 2202 2225 2228
f 2207 2206 2228
f 2207 2228 2229
f 2203 2208 2230
f 2226 2203 2230
f 2207 2229 2231
f 2209 2207 2231
f 2208 2211 2232
f 2230 2208 2232
f 2211 2212 2232
f 2232 2212 2233
f 2209 2231 2234
f 2214 2209 2234
f 2212 2215 2235
f 2233 2212 2235
f 2235 2216 2236
f 2215 2216 2235
f 2236 2217 2237
f 2216 2217 2236
f 2237 2218 2238
f 2217 2218 2237
f 2238 2219 2239
f 2218 2219 2238
f 2219 2214 2234
f 2219 2234 2239
f 2221 2220 2240
f 2221 2240 2241
f 2221 2241 2242
f 2222 2221 2242
f 2222 2242 2243
f 2223 2222 2243
f 2223 2243 2244
f 2224 2223 2244
f 2225 2224 2244
f 2225 2244 2245
f 2227 2226 2246
f 2220 2227 2240
f 2240 2227 2246
f 2240 2246 2247
f 2228 2225 2248
f 2225 2245 2248
f 2229 2228 2248
f 2229 2248 2249
f 2226 2230 2246
f 2246 2230 2250
f 2247 2246 2251
f 2246 2250 2251
f 2229 2249 2252
f 2231 2229 2252
f 2230 2232 2250
f 2251 2250 2253
f 2250 2232 2253
f 2232 2233 2253
f 2231 2252 2254
f 2234 2231 2254
f 2233 2235 2255
f 2253 2233 2255
f 2255 2236 2256
f 2235 2236 2255
f 2256 2237 2257
f 2236 2237 2256
f 2257 2238 2258
f 2237 2238 2257
f 2258 2239 2259
f 2238 2239 2258
f 2239 2234 2254
f 2239 2254 2259
f 2241 2240 2260
f 2241 2260 2261
f 2241 2261 2262
f 2242 2241 2262
f 2242 2262 2263
f 2243 2242 2263
f 2243 2263 2264
f 2244 2243 2264
f 2245 2244 2264
f 2245 2264 2265
f 2240 2247 2266
f 2260 2240 2266
f 2248 2245 2267
f 2245 2265 2267
f 2249 2248 2267
f 2249 2267 2268
f 2247 2251 2269
f 2266 2247 2269
f 2270 2271 2272
f 2271 2270 2273
f 2249 2268 2274
f 2249 2274 2275
f 2252 2249 2275
f 2275 2274 2276
f 2251 2253 2277
f 2269 2251 2277
f 2272 2271 2278
f 2271 2273 2278
f 2254 2252 2275
f 2254 2275 2279
f 2254 2279 2280
f 2275 2276 2279
f 2253 2255 2281
f 2277 2253 2281
f 2281 2256 2282
f 2255 2256 2281
f 2282 2257 2283
f 2256 2257 2282
f 2283 2258 2284
f 2257 2258 2283
f 2284 2259 2285
f 2258 2259 2284
f 2259 2254 2280
f 2259 2280 2285
f 2261 2260 2286
f 2261 2286 2287
f 2261 2287 2288
f 2262 2261 2288
f 2262 2288 2289
f 2263 2262 2289
f 2263 2289 2290
f 2264 2263 2290
f 2265 2264 2290
f 2265 2290 2291
f 2260 2266 2292
f 2286 2260 2292
f 2267 2265 2293
f 2265 2291 2293
f 2268 2267 2293
f 2268 2293 2294
f 2266 2269 2295
f 2292 2266 2295
f 2270 2272 2296
f 2270 2296 2297
f 2273 2270 2297
f 2273 2297 2298
f 2274 2268 2299
f 2268 2294 2299
f 2276 2274 2299
f 2276 2299 2300
f 2269 2277 2301
f 2295 2269 2301
f 2272 2278 2302
f 2296 2272 2302
f 2278 2273 2298
f 2278 2298 2302
f 2280 2279 2303
f 2276 2300 2304
f 2303 2276 2304
f 2279 2276 2303
f 2277 2281 2305
f 2301 2277 2305
f 2305 2282 2306
f 2281 2282 2305
f 2306 2283 2307
f 2282 2283 2306
f 2307 2284 2308
f 2283 2284 2307
f 2308 2285 2309
f 2284 2285 2308
f 2309 2285 2310
f 2285 2280 2310
f 2280 2303 2310
f 2303 2304 2310
f 2287 2286 2311
f 2287 2311 2312
f 2287 2312 2313
f 2288 2287 2313
f 2288 2313 2314
f 2289 2288 2314
f 2289 2314 2315
f 2290 2289 2315
f 2291 2290 2315
f 2291 2315 2316
f 2286 2292 2317
f 2311 2286 2317
f 2293 2291 2318
f 2291 2316 2318
f 2294 2293 2318
f 2294 2318 2319
f 2292 2295 2320
f 2317 2292 2320
f 2297 2296 2321
f 2297 2321 2322
f 2298 2297 2322
f 2298 2322 2323
f 2299 2294 2324
f 2294 2319 2324
f 2300 2299 2324
f 2300 2324 2325
f 2295 2301 2326
f 2320 2295 2326
f 2296 2302 2327
f 2321 2296 2327
f 2302 2298 2323
f 2302 2323 2327
f 2300 2325 2328
f 2304 2300 2328
f 2301 2305 2329
f 2326 2301 2329
f 2329 2306 2330
f 2305 2306 2329
f 2330 2307 2331
f 2306 2307 2330
f 2331 2308 2332
f 2307 2308 2331
f 2332 2309 2333
f 2308 2309 2332
f 2333 2310 2334
f 2309 2310 2333
f 2310 2304 2328
f 2310 2328 2334
f 2312 2311 2335
f 2312 2335 2336
f 2312 2336 2337
f 2313 2312 2337
f 2313 2337 2338
f 2314 2313 2338
f 2314 2338 2339
f 2315 2314 2339
f 2316 2315 2339
f 2316 2339 2340
f 2311 2317 2341
f 2335 2311 2341
f 2318 2316 2342
f 2316 2340 2342
f 2318 2342 2343
f 2318 2343 2344
f 2319 2318 2344
f 2344 2343 2345
f 2317 2320 2346
f 2341 2317 2346
f 2322 2321 2347
f 2322 2347 2348
f 2323 2322 2348
f 2323 2348 2349
f 2324 2319 2344
f 2325 2345 2350
f 2325 2324 2345
f 2324 2344 2345
f 2320 2326 2351
f 2346 2320 2351
f 2321 2327 2352
f 2347 2321 2352
f 2327 2323 2349
f 2327 2349 2352
f 2325 2350 2353
f 2328 2325 2353
f 2326 2329 2354
f 2351 2326 2354
f 2329 2330 2355
f 2329 2355 2356
f 2354 2329 2356
f 2330 2331 2357
f 2355 2330 2357
f 2358 2332 2359
f 2357 2332 2358
f 2331 2332 2357
f 2359 2333 2360
f 2332 2333 2359
f 2360 2334 2361
f 2333 2334 2360
f 2334 2328 2353
f 2334 2353 2361
f 2356 2355 2362
f 2362 2357 2363
f 2355 2357 2362
f 2357 2358 2363
f 2336 2335 2364
f 2337 2336 2365
f 2336 2364 2365
f 2365 2364 2366
f 2337 2365 2367
f 2338 2337 2367
f 2338 2367 2368
f 2339 2338 2368
f 2339 2368 2369
f 2339 2369 2370
f 2340 2339 2370
f 2370 2369 2371
f 2335 2341 2372
f 2335 2372 2373
f 2364 2335 2373
f 2366 2364 2373
f 2342 2340 2370
f 2343 2342 2370
f 2343 2370 2371
f 2343 2371 2374
f 2345 2343 2374
f 2345 2374 2375
f 2341 2346 2376
f 2372 2341 2376
f 2348 2347 2377
f 2348 2377 2378
f 2349 2348 2378
f 2349 2378 2379
f 2345 2375 2380
f 2350 2345 2380
f 2346 2351 2376
f 2376 2351 2381
f 2376 2381 2382
f 2382 2381 2383
f 2347 2352 2384
f 2377 2347 2384
f 2352 2349 2379
f 2352 2379 2384
f 2350 2380 2385
f 2353 2350 2385
f 2351 2354 2381
f 2383 2381 2386
f 2381 2354 2386
f 2354 2356 2386
f 2358 2359 2387
f 2387 2359 2388
f 2388 2360 2389
f 2359 2360 2388
f 2389 2361 2390
f 2360 2361 2389
f 2361 2353 2385
f 2361 2385 2390
f 2356 2362 2391
f 2386 2356 2391
f 2391 2363 2392
f 2362 2363 2391
f 2363 2358 2387
f 2363 2387 2392
f 2365 2366 2393
f 2365 2393 2394
f 2365 2394 2395
f 2367 2365 2395
f 2367 2395 2396
f 2368 2367 2396
f 2368 2396 2397
f 2369 2368 2397
f 2371 2369 2397
f 2371 2397 2398
f 2373 2372 2399
f 2373 2399 2400
f 2366 2373 2393
f 2393 2373 2400
f 2374 2371 2401
f 2371 2398 2401
f 2375 2374 2401
f 2375 2401 2402
f 2372 2376 2403
f 2399 2372 2403
f 2378 2377 2404
f 2404 2405 2406
f 2378 2404 2406
f 2379 2378 2406
f 2379 2406 2407
f 2407 2406 2408
f 2375 2402 2409
f 2380 2375 2409
f 2376 2382 2410
f 2403 2376 2410
f 2382 2383 2410
f 2410 2383 2411
f 2377 2384 2404
f 2404 2384 2405
f 2405 2384 2412
f 2384 2407 2412
f 2384 2379 2407
f 2407 2408 2412
f 2380 2409 2413
f 2385 2380 2413
f 2383 2386 2414
f 2411 2383 2414
f 2387 2388 2415
f 2416 2389 2417
f 2415 2389 2416
f 2388 2389 2415
f 2417 2390 2418
f 2389 2390 2417
f 2390 2385 2413
f 2390 2413 2418
f 2386 2391 2419
f 2414 2386 2419
f 2419 2392 2420
f 2391 2392 2419
f 2420 2392 2421
f 2392 2387 2421
f 2387 2415 2421
f 2415 2416 2421
f 2394 2393 2422
f 2394 2422 2423
f 2394 2423 2424
f 2395 2394 2424
f 2395 2424 2425
f 2396 2395 2425
f 2396 2425 2426
f 2397 2396 2426
f 2398 2397 2426
f 2398 2426 2427
f 2400 2399 2428
f 2393 2400 2422
f 2422 2400 2428
f 2422 2428 2429
f 2401 2398 2430
f 2398 2427 2430
f 2402 2401 2430
f 2402 2430 2431
f 2399 2403 2428
f 2428 2403 2432
f 2429 2428 2433
f 2428 2432 2433
f 2406 2405 2434
f 2406 2434 2435
f 2408 2406 2435
f 2408 2435 2436
f 2402 2431 2437
f 2409 2402 2437
f 2403 2410 2432
f 2433 2432 2438
f 2432 2410 2438
f 2410 2411 2438
f 2405 2412 2439
f 2434 2405 2439
f 2412 2408 2436
f 2412 2436 2439
f 2409 2437 2440
f 2413 2409 2440
f 2411 2414 2438
f 2438 2414 2441
f 2438 2441 2442
f 2442 2441 2443
f 2416 2417 2444
f 2444 2417 2445
f 2445 2418 2446
f 2417 2418 2445
f 2418 2413 2440
f 2418 2440 2446
f 2414 2419 2441
f 2419 2420 2447
f 2443 2419 2447
f 2441 2419 2443
f 2447 2421 2448
f 2420 2421 2447
f 2421 2416 2444
f 2421 2444 2448
f 2423 2422 2449
f 2423 2449 2450
f 2423 2450 2451
f 2424 2423 2451
f 2424 2451 2452
f 2425 2424 2452
f 2425 2452 2453
f 2426 2425 2453
f 2427 2426 2453
f 2427 2453 2454
f 2422 2429 2455
f 2449 2422 2455
f 2430 2427 2456
f 2427 2454 2456
f 2431 2430 2456
f 2431 2456 2457
f 2429 2433 2458
f 2455 2429 2458
f 2435 2434 2459
f 2435 2459 2460
f 2436 2435 2460
f 2436 2460 2461
f 2431 2457 2462
f 2437 2431 2462
f 2433 2438 2463
f 2458 2433 2463
f 2434 2439 2464
f 2459 2434 2464
f 2439 2436 2461
f 2439 2461 2464
f 2437 2462 2465
f 2440 2437 2465
f 2438 2442 2466
f 2463 2438 2466
f 2442 2443 2466
f 2466 2443 2467
f 2444 2445 2468
f 2468 2445 2469
f 2469 2446 2470
f 2445 2446 2469
f 2446 2440 2465
f 2446 2465 2470
f 2443 2447 2471
f 2467 2443 2471
f 2471 2448 2472
f 2447 2448 2471
f 2448 2444 2468
f 2448 2468 2472
f 2450 2449 2473
f 2450 2473 2474
f 2450 2474 2475
f 2451 2450 2475
f 2451 2475 2476
f 2452 2451 2476
f 2452 2476 2477
f 2453 2452 2477
f 2454 2453 2477
f 2454 2477 2478
f 2449 2455 2479
f 2473 2449 2479
f 2456 2454 2480
f 2454 2478 2480
f 2457 2456 2480
f 2457 2480 2481
f 2455 2458 2482
f 2479 2455 2482
f 2460 2459 2483
f 2460 2483 2484
f 2461 2460 2484
f 2461 2484 2485
f 2457 2481 2486
f 2457 2486 2487
f 2462 2457 2487
f 2487 2486 2488
f 2458 2463 2489
f 2482 2458 2489
f 2459 2464 2490
f 2483 2459 2490
f 2464 2461 2485
f 2464 2485 2490
f 2465 2462 2487
f 2465 2487 2491
f 2487 2488 2492
f 2491 2487 2492
f 2463 2466 2493
f 2489 2463 2493
f 2466 2467 2493
f 2493 2467 2494
f 2468 2469 2495
f 2495 2469 2496
f 2496 2470 2497
f 2469 2470 2496
f 2497 2470 2498
f 2470 2465 2498
f 2465 2491 2498
f 2491 2492 2498
f 2467 2471 2499
f 2494 2467 2499
f 2499 2472 2500
f 2471 2472 2499
f 2472 2468 2495
f 2472 2495 2500
f 2474 2473 2501
f 2474 2501 2502
f 2474 2502 2503
f 2475 2474 2503
f 2475 2503 2504
f 2476 2475 2504
f 2476 2504 2505
f 2477 2476 2505
f 2478 2477 2505
f 2478 2505 2506
f 2473 2479 2507
f 2501 2473 2507
f 2480 2478 2508
f 2478 2506 2508
f 2481 2480 2508
f 2481 2508 2509
f 2479 2482 2510
f 2507 2479 2510
f 2484 2483 2511
f 2484 2511 2512
f 2485 2484 2512
f 2485 2512 2513
f 2486 2481 2514
f 2481 2509 2514
f 2488 2486 2514
f 2488 2514 2515
f 2482 2489 2516
f 2510 2482 2516
f 2483 2490 2517
f 2511 2483 2517
f 2490 2485 2513
f 2490 2513 2517
f 2488 2515 2518
f 2492 2488 2518
f 2489 2493 2519
f 2516 2489 2519
f 2493 2494 2519
f 2519 2494 2520
f 2495 2496 2521
f 2522 2497 2523
f 2521 2497 2522
f 2496 2497 2521
f 2523 2498 2524
f 2497 2498 2523
f 2498 2492 2518
f 2498 2518 2524
f 2494 2499 2525
f 2520 2494 2525
f 2525 2500 2526
f 2499 2500 2525
f 2526 2500 2527
f 2500 2495 2527
f 2495 2521 2527
f 2521 2522 2527
f 2502 2501 2528
f 2502 2528 2529
f 2502 2529 2530
f 2503 2502 2530
f 2503 2530 2531
f 2504 2503 2531
f 2504 2531 2532
f 2505 2504 2532
f 2506 2505 2532
f 2506 2532 2533
f 2501 2507 2534
f 2528 2501 2534
f 2508 2506 2535
f 2506 2533 2535
f 2509 2508 2535
f 2509 2535 2536
f 2507 2510 2537
f 2534 2507 2537
f 2512 2511 2538
f 2512 2538 2539
f 2513 2512 2539
f 2513 2539 2540
f 2514 2509 2541
f 2509 2536 2541
f 2515 2514 2541
f 2515 2541 2542
f 2510 2516 2543
f 2537 2510 2543
f 2511 2517 2544
f 2538 2511 2544
f 2517 2513 2540
f 2517 2540 2544
f 2515 2542 2545
f 2518 2515 2545
f 2516 2519 2546
f 2543 2516 2546
f 2519 2520 2546
f 2546 2520 2547
f 2522 2523 2548
f 2548 2523 2549
f 2549 2524 2550
f 2523 2524 2549
f 2524 2518 2545
f 2524 2545 2550
f 2520 2525 2551
f 2547 2520 2551
f 2551 2526 2552
f 2525 2526 2551
f 2552 2527 2553
f 2526 2527 2552
f 2527 2522 2548
f 2527 2548 2553
f 2529 2528 2554
f 2530 2529 2555
f 2529 2554 2555
f 2555 2554 2556
f 2530 2555 2557
f 2531 2530 2557
f 2531 2557 2558
f 2532 2531 2558
f 2533 2532 2558
f 2533 2558 2559
f 2528 2534 2560
f 2528 2560 2561
f 2554 2528 2561
f 2556 2554 2561
f 2535 2533 2562
f 2533 2559 2562
f 2536 2535 2562
f 2536 2562 2563
f 2534 2537 2564
f 2560 2534 2564
f 2539 2538 2565
f 2539 2565 2566
f 2540 2539 2566
f 2540 2566 2567
f 2567 2566 2568
f 2567 2568 2569
f 2541 2536 2570
f 2536 2563 2570
f 2542 2541 2570
f 2542 2570 2571
f 2537 2543 2572
f 2564 2537 2572
f 2538 2544 2573
f 2565 2538 2573
f 2573 2567 2574
f 2540 2567 2573
f 2544 2540 2573
f 2567 2569 2574
f 2542 2571 2575
f 2545 2542 2575
f 2543 2546 2576
f 2572 2543 2576
f 2546 2547 2576
f 2576 2547 2577
f 2548 2549 2578
f 2578 2549 2579
f 2579 2550 2580
f 2549 2550 2579
f 2550 2545 2575
f 2550 2575 2580
f 2547 2551 2581
f 2577 2547 2581
f 2581 2552 2582
f 2551 2552 2581
f 2582 2553 2583
f 2552 2553 2582
f 2553 2548 2578
f 2553 2578 2583
f 2555 2556 2584
f 2555 2584 2585
f 2555 2585 2586
f 2557 2555 2586
f 2557 2586 2587
f 2558 2557 2587
f 2559 2558 2587
f 2559 2587 2588
f 2561 2560 2589
f 2561 2589 2590
f 2556 2561 2584
f 2584 2561 2590
f 2562 2559 2591
f 2559 2588 2591
f 2563 2562 2591
f 2563 2591 2592
f 2560 2564 2593
f 2589 2560 2593
f 2566 2565 2594
f 2566 2594 2595
f 2568 2595 2596
f 2568 2566 2595
f 2569 2568 2596
f 2569 2596 2597
f 2570 2563 2598
f 2563 2592 2598
f 2571 2570 2598
f 2571 2598 2599
f 2564 2572 2593
f 2593 2572 2600
f 2593 2600 2601
f 2601 2600 2602
f 2565 2573 2603
f 2594 2565 2603
f 2603 2573 2604
f 2573 2574 2604
f 2574 2569 2597
f 2574 2597 2604
f 2571 2599 2605
f 2575 2571 2605
f 2572 2576 2600
f 2602 2600 2606
f 2600 2576 2606
f 2576 2577 2606
f 2578 2579 2607
f 2607 2579 2608
f 2608 2580 2609
f 2579 2580 2608
f 2580 2575 2605
f 2580 2605 2609
f 2577 2581 2610
f 2606 2577 2610
f 2610 2582 2611
f 2581 2582 2610
f 2611 2583 2612
f 2582 2583 2611
f 2583 2578 2607
f 2583 2607 2612
f 2585 2584 2613
f 2585 2613 2614
f 2585 2614 2615
f 2586 2585 2615
f 2586 2615 2616
f 2587 2586 2616
f 2588 2587 2616
f 2588 2616 2617
f 2590 2589 2618
f 2584 2590 2613
f 2613 2590 2618
f 2613 2618 2619
f 2591 2588 2620
f 2588 2617 2620
f 2591 2620 2621
f 2591 2621 2622
f 2592 2591 2622
f 2622 2621 2623
f 2589 2593 2618
f 2618 2593 2624
f 2619 2618 2625
f 2618 2624 2625
f 2595 2594 2626
f 2596 2627 2628
f 2596 2626 2627
f 2596 2595 2626
f 2597 2596 2628
f 2597 2628 2629
f 2598 2592 2622
f 2599 2623 2630
f 2599 2598 2623
f 2598 2622 2623
f 2593 2601 2624
f 2625 2624 2631
f 2624 2601 2631
f 2601 2602 2631
f 2594 2603 2626
f 2603 2604 2626
f 2626 2604 2627
f 2627 2604 2632
f 2604 2597 2629
f 2604 2629 2632
f 2599 2630 2633
f 2605 2599 2633
f 2602 2606 2634
f 2631 2602 2634
f 2607 2608 2635
f 2608 2609 2636
f 2635 2608 2636
f 2605 2633 2637
f 2636 2605 2637
f 2609 2605 2636
f 2606 2610 2638
f 2634 2606 2638
f 2638 2611 2639
f 2610 2611 2638
f 2639 2612 2640
f 2611 2612 2639
f 2640 2612 2641
f 2612 2607 2641
f 2607 2635 2641
f 2641 2636 2642
f 2635 2636 2641
f 2636 2637 2642
f 2614 2613 2643
f 2614 2643 2644
f 2614 2644 2645
f 2615 2614 2645
f 2615 2645 2646
f 2616 2615 2646
f 2617 2616 2646
f 2617 2646 2647
f 2613 2619 2648
f 2643 2613 2648
f 2620 2617 2649
f 2617 2647 2649
f 2620 2649 2650
f 2621 2620 2650
f 2623 2621 2650
f 2623 2650 2651
f 2619 2625 2652
f 2648 2619 2652
f 2628 2627 2653
f 2628 2653 2654
f 2629 2628 2654
f 2629 2654 2655
f 2623 2651 2656
f 2630 2623 2656
f 2625 2631 2657
f 2652 2625 2657
f 2627 2632 2658
f 2653 2627 2658
f 2632 2629 2655
f 2632 2655 2658
f 2630 2656 2659
f 2633 2630 2659
f 2631 2634 2660
f 2657 2631 2660
f 2633 2659 2661
f 2637 2633 2661
f 2634 2638 2662
f 2660 2634 2662
f 2662 2639 2663
f 2638 2639 2662
f 2663 2640 2664
f 2639 2640 2663
f 2664 2641 2665
f 2640 2641 2664
f 2665 2642 2666
f 2641 2642 2665
f 2642 2637 2661
f 2642 2661 2666
f 2644 2643 2667
f 2644 2667 2668
f 2644 2668 2669
f 2645 2644 2669
f 2645 2669 2670
f 2646 2645 2670
f 2647 2646 2670
f 2647 2670 2671
f 2643 2648 2672
f 2667 2643 2672
f 2649 2647 2673
f 2647 2671 2673
f 2649 2673 2674
f 2650 2649 2674
f 2651 2650 2674
f 2651 2674 2675
f 2648 2652 2676
f 2672 2648 2676
f 2654 2653 2677
f 2654 2677 2678
f 2655 2654 2678
f 2655 2678 2679
f 2651 2675 2680
f 2656 2651 2680
f 2652 2657 2681
f 2676 2652 2681
f 2653 2658 2682
f 2677 2653 2682
f 2658 2655 2679
f 2658 2679 2682
f 2656 2680 2683
f 2656 2683 2684
f 2659 2656 2684
f 2684 2683 2685
f 2657 2660 2686
f 2681 2657 2686
f 2661 2659 2684
f 2661 2684 2687
f 2661 2687 2688
f 2684 2685 2687
f 2660 2662 2689
f 2686 2660 2689
f 2689 2663 2690
f 2662 2663 2689
f 2690 2664 2691
f 2663 2664 2690
f 2691 2665 2692
f 2664 2665 2691
f 2692 2666 2693
f 2665 2666 2692
f 2666 2661 2688
f 2666 2688 2693
f 2668 2667 2694
f 2669 2668 2695
f 2668 2694 2695
f 2695 2694 2696
f 2669 2695 2697
f 2670 2669 2697
f 2671 2670 2697
f 2671 2697 2698
f 2667 2672 2699
f 2667 2699 2700
f 2694 2667 2700
f 2696 2694 2700
f 2673 2671 2701
f 2671 2698 2701
f 2673 2701 2702
f 2674 2673 2702
f 2675 2674 2702
f 2675 2702 2703
f 2672 2676 2704
f 2699 2672 2704
f 2678 2677 2705
f 2678 2705 2706
f 2679 2678 2706
f 2679 2706 2707
f 2675 2703 2708
f 2675 2708 2709
f 2680 2675 2709
f 2709 2708 2710
f 2676 2681 2711
f 2704 2676 2711
f 2677 2682 2712
f 2705 2677 2712
f 2682 2679 2707
f 2682 2707 2712
f 2683 2680 2709
f 2685 2710 2713
f 2685 2683 2710
f 2683 2709 2710
f 2681 2686 2714
f 2711 2681 2714
f 2688 2687 2715
f 2685 2713 2716
f 2715 2685 2716
f 2687 2685 2715
f 2686 2689 2717
f 2714 2686 2717
f 2717 2690 2718
f 2689 2690 2717
f 2718 2691 2719
f 2690 2691 2718
f 2719 2692 2720
f 2691 2692 2719
f 2720 2693 2721
f 2692 2693 2720
f 2721 2693 2722
f 2693 2688 2722
f 2688 2715 2722
f 2715 2716 2722
f 2695 2696 2723
f 2695 2723 2724
f 2695 2724 2725
f 2697 2695 2725
f 2698 2697 2725
f 2698 2725 2726
f 2700 2699 2727
f 2700 2727 2728
f 2696 2700 2723
f 2723 2700 2728
f 2701 2698 2729
f 2698 2726 2729
f 2701 2729 2730
f 2702 2701 2730
f 2703 2702 2730
f 2703 2730 2731
f 2699 2704 2732
f 2727 2699 2732
f 2706 2705 2733
f 2706 2733 2734
f 2707 2706 2734
f 2707 2734 2735
f 2708 2703 2736
f 2703 2731 2736
f 2710 2708 2736
f 2710 2736 2737
f 2704 2711 2738
f 2732 2704 2738
f 2705 2712 2739
f 2733 2705 2739
f 2712 2707 2735
f 2712 2735 2739
f 2710 2737 2740
f 2713 2710 2740
f 2711 2714 2738
f 2738 2714 2741
f 2738 2741 2742
f 2742 2741 2743
f 2713 2740 2744
f 2716 2713 2744
f 2714 2717 2741
f 2717 2718 2745
f 2743 2717 2745
f 2741 2717 2743
f 2745 2719 2746
f 2718 2719 2745
f 2746 2720 2747
f 2719 2720 2746
f 2747 2721 2748
f 2720 2721 2747
f 2748 2722 2749
f 2721 2722 2748
f 2722 2716 2744
f 2722 2744 2749
f 2724 2723 2750
f 2724 2750 2751
f 2725 2724 2751
f 2726 2725 2751
f 2728 2727 2752
f 2728 2752 2753
f 2750 2753 2754
f 2750 2723 2753
f 2723 2728 2753
f 2751 2750 2754
f 2751 2754 2755
f 2729 2726 2756
f 2726 2751 2756
f 2751 2755 2756
f 2729 2756 2757
f 2730 2729 2757
f 2731 2730 2757
f 2731 2757 2758
f 2727 2732 2759
f 2752 2727 2759
f 2734 2733 2760
f 2734 2760 2761
f 2735 2734 2761
f 2735 2761 2762
f 2736 2731 2763
f 2731 2758 2763
f 2737 2736 2763
f 2737 2763 2764
f 2732 2738 2765
f 2759 2732 2765
f 2733 2739 2766
f 2760 2733 2766
f 2739 2735 2762
f 2739 2762 2766
f 2737 2764 2767
f 2740 2737 2767
f 2738 2742 2768
f 2765 2738 2768
f 2742 2743 2768
f 2768 2743 2769
f 2740 2767 2770
f 2744 2740 2770
f 2743 2745 2771
f 2769 2743 2771
f 2771 2746 2772
f 2745 2746 2771
f 2772 2747 2773
f 2746 2747 2772
f 2773 2748 2774
f 2747 2748 2773
f 2774 2749 2775
f 2748 2749 2774
f 2749 2744 2770
f 2749 2770 2775
f 2753 2752 2776
f 2753 2776 2777
f 2753 2777 2778
f 2754 2753 2778
f 2754 2778 2779
f 2755 2754 2779
f 2755 2779 2780
f 2756 2755 2780
f 2756 2780 2781
f 2757 2756 2781
f 2758 2757 2781
f 2758 2781 2782
f 2752 2759 2783
f 2776 2752 2783
f 2761 2760 2784
f 2761 2784 2785
f 2762 2761 2785
f 2762 2785 2786
f 2763 2758 2787
f 2758 2782 2787
f 2764 2763 2787
f 2764 2787 2788
f 2759 2765 2789
f 2783 2759 2789
f 2760 2766 2790
f 2784 2760 2790
f 2766 2762 2786
f 2766 2786 2790
f 2764 2788 2791
f 2767 2764 2791
f 2765 2768 2792
f 2789 2765 2792
f 2768 2769 2792
f 2792 2769 2793
f 2767 2791 2794
f 2770 2767 2794
f 2769 2771 2795
f 2793 2769 2795
f 2795 2772 2796
f 2771 2772 2795
f 2796 2773 2797
f 2772 2773 2796
f 2797 2774 2798
f 2773 2774 2797
f 2798 2775 2799
f 2774 2775 2798
f 2775 2770 2794
f 2775 2794 2799
f 2777 2776 2800
f 2777 2800 2801
f 2777 2801 2802
f 2778 2777 2802
f 2778 2802 2803
f 2779 2778 2803
f 2779 2803 2804
f 2780 2779 2804
f 2780 2804 2805
f 2781 2780 2805
f 2782 2781 2805
f 2782 2805 2806
f 2776 2783 2807
f 2800 2776 2807
f 2785 2784 2808
f 2785 2808 2809
f 2786 2785 2809
f 2786 2809 2810
f 2787 2782 2811
f 2782 2806 2811
f 2788 2787 2811
f 2788 2811 2812
f 2783 2789 2807
f 2807 2789 2813
f 2807 2813 2814
f 2814 2813 2815
f 2784 2790 2816
f 2808 2784 2816
f 2790 2786 2810
f 2790 2810 2816
f 2788 2812 2817
f 2791 2788 2817
f 2789 2792 2813
f 2815 2813 2818
f 2813 2792 2818
f 2792 2793 2818
f 2791 2817 2819
f 2794 2791 2819
f 2793 2795 2820
f 2818 2793 2820
f 2795 2796 2821
f 2795 2821 2822
f 2820 2795 2822
f 2796 2797 2823
f 2821 2796 2823
f 2824 2798 2825
f 2823 2798 2824
f 2797 2798 2823
f 2825 2799 2826
f 2798 2799 2825
f 2799 2794 2819
f 2799 2819 2826
f 2822 2821 2827
f 2827 2823 2828
f 2821 2823 2827
f 2823 2824 2828
f 2801 2800 2829
f 2802 2801 2830
f 2801 2829 2830
f 2830 2829 2831
f 2802 2830 2832
f 2803 2802 2832
f 2803 2832 2833
f 2804 2803 2833
f 2804 2833 2834
f 2805 2804 2834
f 2806 2805 2834
f 2806 2834 2835
f 2800 2807 2829
f 2829 2807 2836
f 2831 2829 2837
f 2829 2836 2837
f 2809 2808 2838
f 2810 2809 2838
f 2811 2806 2839
f 2806 2835 2839
f 2812 2811 2839
f 2812 2839 2840
f 2807 2814 2836
f 2837 2836 2841
f 2836 2814 2841
f 2814 2815 2841
f 2808 2816 2838
f 2816 2810 2838
f 2812 2840 2842
f 2817 2812 2842
f 2815 2818 2843
f 2841 2815 2843
f 2817 2842 2844
f 2819 2817 2844
f 2818 2820 2845
f 2843 2818 2845
f 2820 2822 2845
f 2845 2822 2846
f 2824 2825 2847
f 2847 2825 2848
f 2848 2826 2849
f 2825 2826 2848
f 2826 2819 2844
f 2826 2844 2849
f 2822 2827 2850
f 2846 2822 2850
f 2850 2828 2851
f 2827 2828 2850
f 2828 2824 2847
f 2828 2847 2851
f 2830 2831 2852
f 2830 2852 2853
f 2830 2853 2854
f 2832 2830 2854
f 2832 2854 2855
f 2833 2832 2855
f 2833 2855 2856
f 2834 2833 2856
f 2835 2834 2856
f 2835 2856 2857
f 2831 2837 2858
f 2852 2831 2858
f 2839 2835 2859
f 2835 2857 2859
f 2840 2839 2859
f 2840 2859 2860
f 2837 2841 2861
f 2858 2837 2861
f 2862 2863 2864
f 2863 2862 2865
f 2840 2860 2866
f 2840 2866 2867
f 2842 2840 2867
f 2867 2866 2868
f 2841 2843 2869
f 2861 2841 2869
f 2864 2863 2870
f 2863 2865 2870
f 2844 2842 2867
f 2844 2867 2871
f 2867 2868 2872
f 2871 2867 2872
f 2843 2845 2873
f 2869 2843 2873
f 2845 2846 2873
f 2873 2846 2874
f 2847 2848 2875
f 2875 2848 2876
f 2876 2849 2877
f 2848 2849 2876
f 2877 2849 2878
f 2849 2844 2878
f 2844 2871 2878
f 2871 2872 2878
f 2846 2850 2879
f 2874 2846 2879
f 2879 2851 2880
f 2850 2851 2879
f 2851 2847 2875
f 2851 2875 2880
f 2853 2852 2881
f 2853 2881 2882
f 2853 2882 2883
f 2854 2853 2883
f 2854 2883 2884
f 2855 2854 2884
f 2855 2884 2885
f 2856 2855 2885
f 2857 2856 2885
f 2857 2885 2886
f 2852 2858 2887
f 2881 2852 2887
f 2859 2857 2888
f 2857 2886 2888
f 2860 2859 2888
f 2860 2888 2889
f 2858 2861 2890
f 2887 2858 2890
f 2862 2864 2891
f 2862 2891 2892
f 2865 2862 2892
f 2865 2892 2893
f 2866 2860 2894
f 2860 2889 2894
f 2868 2866 2894
f 2868 2894 2895
f 2861 2869 2896
f 2890 2861 2896
f 2864 2870 2897
f 2891 2864 2897
f 2870 2865 2893
f 2870 2893 2897
f 2868 2895 2898
f 2872 2868 2898
f 2869 2873 2899
f 2896 2869 2899
f 2873 2874 2899
f 2899 2874 2900
f 2875 2876 2901
f 2901 2876 2902
f 2902 2877 2903
f 2876 2877 2902
f 2903 2878 2904
f 2877 2878 2903
f 2878 2872 2898
f 2878 2898 2904
f 2874 2879 2905
f 2900 2874 2905
f 2905 2880 2906
f 2879 2880 2905
f 2880 2875 2901
f 2880 2901 2906
f 2882 2881 2907
f 2882 2907 2908
f 2882 2908 2909
f 2883 2882 2909
f 2883 2909 2910
f 2884 2883 2910
f 2884 2910 2911
f 2885 2884 2911
f 2885 2911 2912
f 2885 2912 2913
f 2886 2885 2913
f 2913 2912 2914
f 2881 2887 2915
f 2907 2881 2915
f 2888 2886 2913
f 2889 2914 2916
f 2889 2888 2914
f 2888 2913 2914
f 2887 2890 2917
f 2915 2887 2917
f 2892 2891 2918
f 2893 2892 2918
f 2894 2889 2919
f 2889 2916 2919
f 2895 2894 2919
f 2895 2919 2920
f 2890 2896 2921
f 2917 2890 2921
f 2891 2897 2918
f 2897 2893 2918
f 2895 2920 2922
f 2898 2895 2922
f 2896 2899 2923
f 2921 2896 2923
f 2899 2900 2923
f 2923 2900 2924
f 2901 2902 2925
f 2926 2903 2927
f 2925 2903 2926
f 2902 2903 2925
f 2927 2904 2928
f 2903 2904 2927
f 2904 2898 2922
f 2904 2922 2928
f 2900 2905 2929
f 2924 2900 2929
f 2929 2906 2930
f 2905 2906 2929
f 2930 2906 2931
f 2906 2901 2931
f 2901 2925 2931
f 2925 2926 2931
f 2908 2907 2932
f 2908 2932 2933
f 2908 2933 2934
f 2909 2908 2934
f 2909 2934 2935
f 2910 2909 2935
f 2910 2935 2936
f 2911 2910 2936
f 2911 2936 2937
f 2912 2911 2937
f 2914 2912 2937
f 2914 2937 2938
f 2907 2915 2939
f 2932 2907 2939
f 2914 2938 2940
f 2914 2940 2941
f 2916 2914 2941
f 2941 2940 2942
f 2915 2917 2943
f 2939 2915 2943
f 2919 2916 2941
f 2920 2942 2944
f 2920 2919 2942
f 2919 2941 2942
f 2917 2921 2943
f 2943 2921 2945
f 2943 2945 2946
f 2946 2945 2947
f 2920 2944 2948
f 2922 2920 2948
f 2921 2923 2945
f 2947 2945 2949
f 2945 2923 2949
f 2923 2924 2949
f 2926 2927 2950
f 2950 2927 2951
f 2951 2928 2952
f 2927 2928 2951
f 2928 2922 2948
f 2928 2948 2952
f 2924 2929 2953
f 2949 2924 2953
f 2953 2930 2954
f 2929 2930 2953
f 2954 2931 2955
f 2930 2931 2954
f 2931 2926 2950
f 2931 2950 2955
f 2933 2932 2956
f 2933 2956 2957
f 2933 2957 2958
f 2934 2933 2958
f 2934 2958 2959
f 2935 2934 2959
f 2935 2959 2960
f 2936 2935 2960
f 2936 2960 2961
f 2937 2936 2961
f 2938 2937 2961
f 2938 2961 2962
f 2932 2939 2963
f 2956 2932 2963
f 2940 2938 2964
f 2938 2962 2964
f 2942 2940 2964
f 2942 2964 2965
f 2939 2943 2966
f 2963 2939 2966
f 2967 2968 2969
f 2968 2967 2970
f 2942 2965 2971
f 2944 2942 2971
f 2943 2946 2972
f 2966 2943 2972
f 2946 2947 2972
f 2972 2947 2973
f 2969 2968 2974
f 2968 2970 2974
f 2944 2971 2975
f 2948 2944 2975
f 2947 2949 2976
f 2973 2947 2976
f 2950 2951 2977
f 2977 2951 2978
f 2978 2952 2979
f 2951 2952 2978
f 2952 2948 2975
f 2952 2975 2979
f 2949 2953 2980
f 2976 2949 2980
f 2980 2954 2981
f 2953 2954 2980
f 2981 2955 2982
f 2954 2955 2981
f 2955 2950 2977
f 2955 2977 2982
f 2957 2956 2983
f 2957 2983 2984
f 2957 2984 2985
f 2958 2957 2985
f 2958 2985 2986
f 2959 2958 2986
f 2959 2986 2987
f 2960 2959 2987
f 2960 2987 2988
f 2961 2960 2988
f 2962 2961 2988
f 2962 2988 2989
f 2956 2963 2990
f 2983 2956 2990
f 2964 2962 2991
f 2962 2989 2991
f 2965 2964 2991
f 2965 2991 2992
f 2963 2966 2993
f 2990 2963 2993
f 2967 2969 2994
f 2967 2994 2995
f 2970 2967 2995
f 2970 2995 2996
f 2965 2992 2997
f 2971 2965 2997
f 2966 2972 2998
f 2993 2966 2998
f 2972 2973 2998
f 2998 2973 2999
f 2969 2974 3000
f 2994 2969 3000
f 2974 2970 2996
f 2974 2996 3000
f 2971 2997 3001
f 2975 2971 3001
f 2973 2976 2999
f 2999 2976 3002
f 2999 3002 3003
f 3003 3002 3004
f 2977 2978 3005
f 3005 2978 3006
f 3006 2979 3007
f 2978 2979 3006
f 2979 2975 3001
f 2979 3001 3007
f 2976 2980 3002
f 2980 2981 3008
f 3004 2980 3008
f 3002 2980 3004
f 3008 2982 3009
f 2981 2982 3008
f 2982 2977 3005
f 2982 3005 3009
f 2984 2983 3010
f 2985 2984 3011
f 2984 3010 3011
f 3011 3010 3012
f 2985 3011 3013
f 2986 2985 3013
f 2986 3013 3014
f 2987 2986 3014
f 2987 3014 3015
f 2988 2987 3015
f 2989 2988 3015
f 2989 3015 3016
f 2983 2990 3010
f 3010 2990 3017
f 3012 3010 3018
f 3010 3017 3018
f 2991 2989 3019
f 2989 3016 3019
f 2992 2991 3019
f 2992 3019 3020
f 2990 2993 3017
f 3017 2993 3021
f 3018 3017 3022
f 3017 3021 3022
f 2995 2994 3023
f 2995 3023 3024
f 2996 2995 3024
f 2996 3024 3025
f 2992 3020 3026
f 2997 2992 3026
f 2993 2998 3021
f 3022 3021 3027
f 3021 2998 3027
f 2998 2999 3027
f 2994 3000 3028
f 3023 2994 3028
f 3000 2996 3025
f 3000 3025 3028
f 2997 3026 3029
f 3001 2997 3029
f 2999 3003 3030
f 3027 2999 3030
f 3003 3004 3030
f 3030 3004 3031
f 3005 3006 3032
f 3032 3006 3033
f 3033 3007 3034
f 3006 3007 3033
f 3007 3001 3029
f 3007 3029 3034
f 3004 3008 3035
f 3031 3004 3035
f 3035 3009 3036
f 3008 3009 3035
f 3009 3005 3032
f 3009 3032 3036
f 3011 3012 3037
f 3011 3037 3038
f 3011 3038 3039
f 3013 3011 3039
f 3013 3039 3040
f 3014 3013 3040
f 3014 3040 3041
f 3015 3014 3041
f 3016 3015 3041
f 3016 3041 3042
f 3012 3018 3043
f 3037 3012 3043
f 3019 3016 3044
f 3016 3042 3044
f 3020 3019 3044
f 3020 3044 3045
f 3018 3022 3046
f 3043 3018 3046
f 3024 3023 3047
f 3024 3047 3048
f 3025 3024 3048
f 3025 3048 3049
f 3020 3045 3050
f 3020 3050 3051
f 3026 3020 3051
f 3051 3050 3052
f 3022 3027 3053
f 3046 3022 3053
f 3023 3028 3054
f 3047 3023 3054
f 3028 3025 3049
f 3028 3049 3054
f 3029 3026 3051
f 3029 3051 3055
f 3051 3052 3056
f 3055 3051 3056
f 3027 3030 3057
f 3053 3027 3057
f 3030 3031 3057
f 3057 3031 3058
f 3032 3033 3059
f 3033 3034 3060
f 3059 3033 3060
f 3061 3055 3062
f 3029 3055 3061
f 3060 3029 3061
f 3034 3029 3060
f 3055 3056 3062
f 3031 3035 3063
f 3058 3031 3063
f 3063 3036 3064
f 3035 3036 3063
f 3064 3036 3065
f 3036 3032 3065
f 3032 3059 3065
f 3065 3060 3066
f 3059 3060 3065
f 3060 3061 3066
f 3038 3037 3067
f 3038 3067 3068
f 3038 3068 3069
f 3039 3038 3069
f 3039 3069 3070
f 3040 3039 3070
f 3040 3070 3071
f 3041 3040 3071
f 3042 3041 3071
f 3042 3071 3072
f 3037 3043 3073
f 3067 3037 3073
f 3044 3042 3074
f 3042 3072 3074
f 3045 3044 3074
f 3045 3074 3075
f 3043 3046 3076
f 3073 3043 3076
f 3048 3047 3077
f 3048 3077 3078
f 3049 3048 3078
f 3049 3078 3079
f 3050 3045 3080
f 3045 3075 3080
f 3052 3050 3080
f 3052 3080 3081
f 3046 3053 3082
f 3076 3046 3082
f 3047 3054 3083
f 3077 3047 3083
f 3054 3049 3079
f 3054 3079 3083
f 3052 3081 3084
f 3056 3052 3084
f 3053 3057 3085
f 3082 3053 3085
f 3057 3058 3085
f 3085 3058 3086
f 3061 3062 3087
f 3056 3084 3088
f 3087 3056 3088
f 3062 3056 3087
f 3058 3063 3089
f 3086 3058 3089
f 3089 3064 3090
f 3063 3064 3089
f 3090 3065 3091
f 3064 3065 3090
f 3091 3066 3092
f 3065 3066 3091
f 3092 3066 3093
f 3066 3061 3093
f 3061 3087 3093
f 3087 3088 3093
f 3068 3067 3094
f 3068 3094 3095
f 3068 3095 3096
f 3069 3068 3096
f 3069 3096 3097
f 3070 3069 3097
f 3070 3097 3098
f 3071 3070 3098
f 3072 3071 3098
f 3072 3098 3099
f 3067 3073 3100
f 3094 3067 3100
f 3074 3072 3101
f 3072 3099 3101
f 3075 3074 3101
f 3075 3101 3102
f 3073 3076 3103
f 3100 3073 3103
f 3078 3077 3104
f 3078 3104 3105
f 3079 3078 3105
f 3079 3105 3106
f 3080 3075 3107
f 3075 3102 3107
f 3081 3080 3107
f 3081 3107 3108
f 3076 3082 3109
f 3103 3076 3109
f 3077 3083 3110
f 3104 3077 3110
f 3083 3079 3106
f 3083 3106 3110
f 3081 3108 3111
f 3084 3081 3111
f 3082 3085 3112
f 3109 3082 3112
f 3085 3086 3112
f 3112 3086 3113
f 3084 3111 3114
f 3088 3084 3114
f 3086 3089 3115
f 3113 3086 3115
f 3115 3090 3116
f 3089 3090 3115
f 3116 3091 3117
f 3090 3091 3116
f 3117 3092 3118
f 3091 3092 3117
f 3118 3093 3119
f 3092 3093 3118
f 3093 3088 3114
f 3093 3114 3119
f 3095 3094 3120
f 3095 3120 3121
f 3095 3121 3122
f 3096 3095 3122
f 3096 3122 3123
f 3097 3096 3123
f 3097 3123 3124
f 3098 3097 3124
f 3099 3098 3124
f 3099 3124 3125
f 3094 3100 3126
f 3120 3094 3126
f 3101 3099 3127
f 3099 3125 3127
f 3102 3101 3127
f 3102 3127 3128
f 3100 3103 3129
f 3126 3100 3129
f 3105 3104 3130
f 3105 3130 3131
f 3106 3105 3131
f 3106 3131 3132
f 3132 3131 3133
f 3132 3133 3134
f 3107 3102 3135
f 3102 3128 3135
f 3108 3107 3135
f 3108 3135 3136
f 3103 3109 3137
f 3129 3103 3137
f 3104 3110 3138
f 3130 3104 3138
f 3138 3132 3139
f 3106 3132 3138
f 3110 3106 3138
f 3132 3134 3139
f 3108 3136 3140
f 3111 3108 3140
f 3109 3112 3141
f 3137 3109 3141
f 3112 3113 3141
f 3141 3113 3142
f 3111 3140 3143
f 3114 3111 3143
f 3113 3115 3144
f 3142 3113 3144
f 3144 3116 3145
f 3115 3116 3144
f 3145 3117 3146
f 3116 3117 3145
f 3146 3118 3147
f 3117 3118 3146
f 3147 3119 3148
f 3118 3119 3147
f 3119 3114 3143
f 3119 3143 3148
f 3121 3120 3149
f 3122 3121 3150
f 3121 3149 3150
f 3150 3149 3151
f 3122 3150 3152
f 3123 3122 3152
f 3123 3152 3153
f 3124 3123 3153
f 3125 3124 3153
f 3125 3153 3154
f 3120 3126 3155
f 3120 3155 3156
f 3149 3120 3156
f 3151 3149 3156
f 3127 3125 3157
f 3125 3154 3157
f 3128 3127 3157
f 3128 3157 3158
f 3126 3129 3159
f 3155 3126 3159
f 3131 3130 3160
f 3131 3160 3161
f 3133 3161 3162
f 3133 3131 3161
f 3134 3133 3162
f 3134 3162 3163
f 3135 3128 3164
f 3128 3158 3164
f 3136 3135 3164
f 3136 3164 3165
f 3129 3137 3159
f 3159 3137 3166
f 3159 3166 3167
f 3167 3166 3168
f 3130 3138 3169
f 3160 3130 3169
f 3169 3138 3170
f 3138 3139 3170
f 3139 3134 3163
f 3139 3163 3170
f 3136 3165 3171
f 3140 3136 3171
f 3137 3141 3166
f 3168 3166 3172
f 3166 3141 3172
f 3141 3142 3172
f 3140 3171 3173
f 3143 3140 3173
f 3142 3144 3174
f 3172 3142 3174
f 3174 3145 3175
f 3144 3145 3174
f 3175 3146 3176
f 3145 3146 3175
f 3176 3147 3177
f 3146 3147 3176
f 3177 3148 3178
f 3147 3148 3177
f 3148 3143 3173
f 3148 3173 3178
f 3150 3151 3179
f 3152 3150 3180
f 3150 3179 3180
f 3180 3179 3181
f 3152 3180 3182
f 3153 3152 3182
f 3154 3153 3182
f 3154 3182 3183
f 3156 3155 3184
f 3156 3184 3185
f 3179 3185 3186
f 3179 3151 3185
f 3151 3156 3185
f 3181 3179 3186
f 3157 3154 3187
f 3154 3183 3187
f 3157 3187 3188
f 3157 3188 3189
f 3158 3157 3189
f 3189 3188 3190
f 3155 3159 3191
f 3184 3155 3191
f 3161 3160 3192
f 3161 3192 3193
f 3162 3193 3194
f 3162 3161 3193
f 3163 3162 3194
f 3163 3194 3195
f 3164 3158 3189
f 3165 3190 3196
f 3165 3164 3190
f 3164 3189 3190
f 3159 3167 3197
f 3191 3159 3197
f 3167 3168 3197
f 3197 3168 3198
f 3160 3169 3199
f 3192 3160 3199
f 3199 3169 3200
f 3169 3170 3200
f 3170 3163 3195
f 3170 3195 3200
f 3165 3196 3201
f 3171 3165 3201
f 3168 3172 3202
f 3198 3168 3202
f 3171 3201 3203
f 3173 3171 3203
f 3172 3174 3204
f 3202 3172 3204
f 3204 3175 3205
f 3174 3175 3204
f 3205 3176 3206
f 3175 3176 3205
f 3206 3177 3207
f 3176 3177 3206
f 3207 3178 3208
f 3177 3178 3207
f 3178 3173 3203
f 3178 3203 3208
f 3180 3181 3209
f 3180 3209 3210
f 3180 3210 3211
f 3182 3180 3211
f 3183 3182 3211
f 3183 3211 3212
f 3185 3184 3213
f 3185 3213 3214
f 3185 3214 3215
f 3186 3185 3215
f 3181 3186 3209
f 3209 3186 3215
f 3187 3183 3216
f 3183 3212 3216
f 3187 3216 3217
f 3188 3187 3217
f 3190 3188 3217
f 3190 3217 3218
f 3184 3191 3219
f 3213 3184 3219
f 3193 3192 3220
f 3193 3220 3221
f 3194 3221 3222
f 3194 3193 3221
f 3195 3194 3222
f 3195 3222 3223
f 3190 3218 3224
f 3196 3190 3224
f 3191 3197 3225
f 3219 3191 3225
f 3197 3198 3225
f 3225 3198 3226
f 3192 3199 3227
f 3220 3192 3227
f 3227 3199 3228
f 3199 3200 3228
f 3200 3195 3223
f 3200 3223 3228
f 3196 3224 3229
f 3196 3229 3230
f 3201 3196 3230
f 3230 3229 3231
f 3198 3202 3232
f 3226 3198 3232
f 3203 3201 3230
f 3203 3230 3233
f 3230 3231 3234
f 3233 3230 3234
f 3202 3204 3235
f 3232 3202 3235
f 3235 3205 3236
f 3204 3205 3235
f 3205 3206 3237
f 3205 3237 3238
f 3236 3205 3238
f 3239 3207 3240
f 3237 3207 3239
f 3206 3207 3237
f 3240 3208 3241
f 3207 3208 3240
f 3241 3208 3242
f 3208 3203 3242
f 3203 3233 3242
f 3233 3234 3242
f 3238 3237 3243
f 3237 3239 3243
f 3210 3209 3244
f 3210 3244 3245
f 3210 3245 3246
f 3211 3210 3246
f 3212 3211 3246
f 3212 3246 3247
f 3214 3213 3248
f 3215 3214 3249
f 3214 3248 3249
[truncated: 227,206 more chars]
